# Supplementary material for: A physiological approach for assessing human survivability and liveability to heat in a changing climate
Source: Nat Commun. 2023 Nov 29;14:7653. doi: 10.1038/s41467-023-43121-5 (PMC10687011; doi:10.1038/s41467-023-43121-5)
Supplement: Supplementary file 4 — Source Data [file 41467_2023_43121_MOESM4_ESM.zip]

Archive with 168 entries (147 files):
- Source Data/
- __MACOSX/._Source Data
- Source Data/source_data_figS14/
- __MACOSX/Source Data/._source_data_figS14
- Source Data/source_data_figS13/
- __MACOSX/Source Data/._source_data_figS13
- Source Data/source_data_figS12/
- __MACOSX/Source Data/._source_data_figS12
- Source Data/source_data_figS15/
- __MACOSX/Source Data/._source_data_figS15
- Source Data/.DS_Store
- __MACOSX/Source Data/._.DS_Store
- Source Data/source_data_figS7/
- __MACOSX/Source Data/._source_data_figS7
- Source Data/source_data_figS9/
- __MACOSX/Source Data/._source_data_figS9
- Source Data/source_data_figS8/
- __MACOSX/Source Data/._source_data_figS8
- Source Data/source_data_figS6/
- __MACOSX/Source Data/._source_data_figS6
- Source Data/source_data_fig4/
- __MACOSX/Source Data/._source_data_fig4
- Source Data/source_data_fig3/
- __MACOSX/Source Data/._source_data_fig3
- Source Data/source_data_fig2/
- __MACOSX/Source Data/._source_data_fig2
- Source Data/source_data_fig5/
- __MACOSX/Source Data/._source_data_fig5
- Source Data/source_data_figS10/
- __MACOSX/Source Data/._source_data_figS10
- Source Data/source_data_figS11/
- __MACOSX/Source Data/._source_data_figS11
- Source Data/source_data_figS3/
- __MACOSX/Source Data/._source_data_figS3
- Source Data/source_data_figS4/
- __MACOSX/Source Data/._source_data_figS4
- Source Data/source_data_figS5/
- __MACOSX/Source Data/._source_data_figS5
- Source Data/source_data_figS2/
- __MACOSX/Source Data/._source_data_figS2
- Source Data/source_data_fig7/
- __MACOSX/Source Data/._source_data_fig7
- Source Data/source_data_fig6/
- __MACOSX/Source Data/._source_data_fig6
- Source Data/source_data_figS14/figs14.xlsx
- __MACOSX/Source Data/source_data_figS14/._figs14.xlsx
- Source Data/source_data_figS13/Readme_variables_fig13b.xlsx
- __MACOSX/Source Data/source_data_figS13/._Readme_variables_fig13b.xlsx
- Source Data/source_data_figS13/figs13b.mpi.ssp585.Young_adult.tover25.SBNLtimeFuture.nc
- __MACOSX/Source Data/source_data_figS13/._figs13b.mpi.ssp585.Young_adult.tover25.SBNLtimeFuture.nc
- Source Data/source_data_figS13/figs13a.gfdl.ssp585.Young_adult.tover25.SBNLtimeFuture.nc
- __MACOSX/Source Data/source_data_figS13/._figs13a.gfdl.ssp585.Young_adult.tover25.SBNLtimeFuture.nc
- Source Data/source_data_figS12/figs12f.mpi.ssp245.Young_adult.tover25.WarmTimeFuture.nc
- __MACOSX/Source Data/source_data_figS12/._figs12f.mpi.ssp245.Young_adult.tover25.WarmTimeFuture.nc
- Source Data/source_data_figS12/figs12d.gfdl.ssp585.Young_adult.tover25.WarmTimeFuture.nc
- __MACOSX/Source Data/source_data_figS12/._figs12d.gfdl.ssp585.Young_adult.tover25.WarmTimeFuture.nc
- Source Data/source_data_figS12/figs12c.gfdl.ssp585.Young_adult.tover25.WarmTimePresent.nc
- __MACOSX/Source Data/source_data_figS12/._figs12c.gfdl.ssp585.Young_adult.tover25.WarmTimePresent.nc
- Source Data/source_data_figS12/figs12g.mpi.ssp585.Young_adult.tover25.WarmTimePresent.nc
- __MACOSX/Source Data/source_data_figS12/._figs12g.mpi.ssp585.Young_adult.tover25.WarmTimePresent.nc
- Source Data/source_data_figS12/figs12a.gfdl.ssp245.Young_adult.tover25.WarmTimePresent.nc
- __MACOSX/Source Data/source_data_figS12/._figs12a.gfdl.ssp245.Young_adult.tover25.WarmTimePresent.nc
- Source Data/source_data_figS12/figs12h.mpi.ssp585.Young_adult.tover25.WarmTimeFuture.nc
- __MACOSX/Source Data/source_data_figS12/._figs12h.mpi.ssp585.Young_adult.tover25.WarmTimeFuture.nc
- Source Data/source_data_figS12/Readme_variables_fig12s.xlsx
- __MACOSX/Source Data/source_data_figS12/._Readme_variables_fig12s.xlsx
- Source Data/source_data_figS12/figs12b.gfdl.ssp245.Young_adult.tover25.WarmTimeFuture.nc
- __MACOSX/Source Data/source_data_figS12/._figs12b.gfdl.ssp245.Young_adult.tover25.WarmTimeFuture.nc
- Source Data/source_data_figS12/figs12e.mpi.ssp245.Young_adult.tover25.WarmTimePresent.nc
- __MACOSX/Source Data/source_data_figS12/._figs12e.mpi.ssp245.Young_adult.tover25.WarmTimePresent.nc
- Source Data/source_data_figS15/figs15.xlsx
- __MACOSX/Source Data/source_data_figS15/._figs15.xlsx
- Source Data/source_data_figS7/figs7.xlsx
- __MACOSX/Source Data/source_data_figS7/._figs7.xlsx
- Source Data/source_data_figS9/figs9d.gfdl.ssp585.Young_adult.tover25.Mmaxq50Future.nc
- __MACOSX/Source Data/source_data_figS9/._figs9d.gfdl.ssp585.Young_adult.tover25.Mmaxq50Future.nc
- Source Data/source_data_figS9/figs9f.mpi.ssp245.Young_adult.tover25.Mmaxq50Future.nc
- __MACOSX/Source Data/source_data_figS9/._figs9f.mpi.ssp245.Young_adult.tover25.Mmaxq50Future.nc
- Source Data/source_data_figS9/figs9b.gfdl.ssp245.Young_adult.tover25.Mmaxq50Future.nc
- __MACOSX/Source Data/source_data_figS9/._figs9b.gfdl.ssp245.Young_adult.tover25.Mmaxq50Future.nc
- Source Data/source_data_figS9/Readme_variables_figs9.xlsx
- __MACOSX/Source Data/source_data_figS9/._Readme_variables_figs9.xlsx
- Source Data/source_data_figS9/figs9h.mpi.ssp585.Young_adult.tover25.Mmaxq50Future.nc
- __MACOSX/Source Data/source_data_figS9/._figs9h.mpi.ssp585.Young_adult.tover25.Mmaxq50Future.nc
- Source Data/source_data_figS9/figs9a.gfdl.ssp245.Young_adult.tover25.Mmaxq50Present.nc
- __MACOSX/Source Data/source_data_figS9/._figs9a.gfdl.ssp245.Young_adult.tover25.Mmaxq50Present.nc
- Source Data/source_data_figS9/figs9c.gfdl.ssp585.Young_adult.tover25.Mmaxq50Present.nc
- __MACOSX/Source Data/source_data_figS9/._figs9c.gfdl.ssp585.Young_adult.tover25.Mmaxq50Present.nc
- Source Data/source_data_figS9/figs9e.mpi.ssp245.Young_adult.tover25.Mmaxq50Present.nc
- __MACOSX/Source Data/source_data_figS9/._figs9e.mpi.ssp245.Young_adult.tover25.Mmaxq50Present.nc
- Source Data/source_data_figS9/figs9g.mpi.ssp585.Young_adult.tover25.Mmaxq50Present.nc
- __MACOSX/Source Data/source_data_figS9/._figs9g.mpi.ssp585.Young_adult.tover25.Mmaxq50Present.nc
- Source Data/source_data_figS8/figs8.xlsx
- __MACOSX/Source Data/source_data_figS8/._figs8.xlsx
- Source Data/source_data_figS6/figs6.xlsx
- __MACOSX/Source Data/source_data_figS6/._figs6.xlsx
- Source Data/source_data_fig4/fig4.xlsx
- __MACOSX/Source Data/source_data_fig4/._fig4.xlsx
- Source Data/source_data_fig3/fig3.xlsx
- __MACOSX/Source Data/source_data_fig3/._fig3.xlsx
- Source Data/source_data_fig2/fig2.xlsx
- __MACOSX/Source Data/source_data_fig2/._fig2.xlsx
- Source Data/source_data_fig5/fig5.xlsx
- __MACOSX/Source Data/source_data_fig5/._fig5.xlsx
- Source Data/source_data_figS10/figs10c.gfdl.ssp585.Young_adult.tover25.Sig_MannWhitney.nc
- __MACOSX/Source Data/source_data_figS10/._figs10c.gfdl.ssp585.Young_adult.tover25.Sig_MannWhitney.nc
- Source Data/source_data_figS10/figs10f.mpi.ssp245.Young_adult.tover25.Deltaq50MmaxPercentage.nc
- __MACOSX/Source Data/source_data_figS10/._figs10f.mpi.ssp245.Young_adult.tover25.Deltaq50MmaxPercentage.nc
- Source Data/source_data_figS10/figs10h.mpi.ssp585.Young_adult.tover25.Deltaq50MmaxPercentage.nc
- __MACOSX/Source Data/source_data_figS10/._figs10h.mpi.ssp585.Young_adult.tover25.Deltaq50MmaxPercentage.nc
- Source Data/source_data_figS10/figs10b.gfdl.ssp245.Young_adult.tover25.Deltaq50MmaxPercentage.nc
- __MACOSX/Source Data/source_data_figS10/._figs10b.gfdl.ssp245.Young_adult.tover25.Deltaq50MmaxPercentage.nc
- Source Data/source_data_figS10/figs10a.gfdl.ssp245.Young_adult.tover25.Deltaq50Mmax.nc
- __MACOSX/Source Data/source_data_figS10/._figs10a.gfdl.ssp245.Young_adult.tover25.Deltaq50Mmax.nc
- Source Data/source_data_figS10/figs10g.mpi.ssp585.Young_adult.tover25.Deltaq50Mmax.nc
- __MACOSX/Source Data/source_data_figS10/._figs10g.mpi.ssp585.Young_adult.tover25.Deltaq50Mmax.nc
- Source Data/source_data_figS10/figs10c.gfdl.ssp585.Young_adult.tover25.Deltaq50Mmax.nc
- __MACOSX/Source Data/source_data_figS10/._figs10c.gfdl.ssp585.Young_adult.tover25.Deltaq50Mmax.nc
- Source Data/source_data_figS10/figs10d.gfdl.ssp585.Young_adult.tover25.Deltaq50MmaxPercentage.nc
- __MACOSX/Source Data/source_data_figS10/._figs10d.gfdl.ssp585.Young_adult.tover25.Deltaq50MmaxPercentage.nc
- Source Data/source_data_figS10/figs10e.mpi.ssp245.Young_adult.tover25.Sig_MannWhitney.nc
- __MACOSX/Source Data/source_data_figS10/._figs10e.mpi.ssp245.Young_adult.tover25.Sig_MannWhitney.nc
- Source Data/source_data_figS10/figs10e.mpi.ssp245.Young_adult.tover25.Deltaq50Mmax.nc
- __MACOSX/Source Data/source_data_figS10/._figs10e.mpi.ssp245.Young_adult.tover25.Deltaq50Mmax.nc
- Source Data/source_data_figS10/figs10g.mpi.ssp585.Young_adult.tover25.Sig_MannWhitney.nc
- __MACOSX/Source Data/source_data_figS10/._figs10g.mpi.ssp585.Young_adult.tover25.Sig_MannWhitney.nc
- Source Data/source_data_figS10/Readme_variables_figs10.xlsx
- __MACOSX/Source Data/source_data_figS10/._Readme_variables_figs10.xlsx
- Source Data/source_data_figS10/figs10a.gfdl.ssp245.Young_adult.tover25.Sig_MannWhitney.nc
- __MACOSX/Source Data/source_data_figS10/._figs10a.gfdl.ssp245.Young_adult.tover25.Sig_MannWhitney.nc
- Source Data/source_data_figS11/figs11c.gfdl.ssp585.Young_adult.tover25.Deltaq50MmaxPercentage.nc
- __MACOSX/Source Data/source_data_figS11/._figs11c.gfdl.ssp585.Young_adult.tover25.Deltaq50MmaxPercentage.nc
- Source Data/source_data_figS11/figs11d.mpi.ssp585.Young_adult.tover25.Deltaq50MmaxPercentage.nc
- __MACOSX/Source Data/source_data_figS11/._figs11d.mpi.ssp585.Young_adult.tover25.Deltaq50MmaxPercentage.nc
- Source Data/source_data_figS11/figs11b.mpi.ssp245.Young_adult.tover25.Deltaq50MmaxPercentage.nc
- __MACOSX/Source Data/source_data_figS11/._figs11b.mpi.ssp245.Young_adult.tover25.Deltaq50MmaxPercentage.nc
- Source Data/source_data_figS11/figs11a.gfdl.ssp245.Young_adult.tover25.Deltaq50MmaxPercentage.nc
- __MACOSX/Source Data/source_data_figS11/._figs11a.gfdl.ssp245.Young_adult.tover25.Deltaq50MmaxPercentage.nc
- Source Data/source_data_figS11/Readme_variables_figs11.xlsx
- __MACOSX/Source Data/source_data_figS11/._Readme_variables_figs11.xlsx
- Source Data/source_data_figS3/figs3.xlsx
- __MACOSX/Source Data/source_data_figS3/._figs3.xlsx
- Source Data/source_data_figS4/figs4.xlsx
- __MACOSX/Source Data/source_data_figS4/._figs4.xlsx
- Source Data/source_data_figS5/figS5.xlsx
- __MACOSX/Source Data/source_data_figS5/._figS5.xlsx
- Source Data/source_data_figS2/figs2.xlsx
- __MACOSX/Source Data/source_data_figS2/._figs2.xlsx
- Source Data/source_data_fig7/fig7.xlsx
- __MACOSX/Source Data/source_data_fig7/._fig7.xlsx
- Source Data/source_data_fig6/fig6a.gfdl.ssp245.Young_adult.tover25.Sig_MannWhitney.nc
- __MACOSX/Source Data/source_data_fig6/._fig6a.gfdl.ssp245.Young_adult.tover25.Sig_MannWhitney.nc
- Source Data/source_data_fig6/fig6b.gfdl.ssp245.Young_adult.tover25.Mmaxq50Present.nc
- __MACOSX/Source Data/source_data_fig6/._fig6b.gfdl.ssp245.Young_adult.tover25.Mmaxq50Present.nc
- Source Data/source_data_fig6/fig6c.gfdl.ssp245.Young_adult.tover25.WarmTimeFuture.nc
- __MACOSX/Source Data/source_data_fig6/._fig6c.gfdl.ssp245.Young_adult.tover25.WarmTimeFuture.nc
- Source Data/source_data_fig6/fig6e.gfdl.ssp585.Young_adult.tover25.Mmaxq50Present.nc
- __MACOSX/Source Data/source_data_fig6/._fig6e.gfdl.ssp585.Young_adult.tover25.Mmaxq50Present.nc
- Source Data/source_data_fig6/fig6d.gfdl.ssp585.Young_adult.tover25.Sig_MannWhitney.nc
- __MACOSX/Source Data/source_data_fig6/._fig6d.gfdl.ssp585.Young_adult.tover25.Sig_MannWhitney.nc
- Source Data/source_data_fig6/fig6d.gfdl.ssp585.Young_adult.tover25.Deltaq50Mmax.nc
- __MACOSX/Source Data/source_data_fig6/._fig6d.gfdl.ssp585.Young_adult.tover25.Deltaq50Mmax.nc
- Source Data/source_data_fig6/fig6f.gfdl.ssp585.Young_adult.tover25.WarmTimeFuture.nc
- __MACOSX/Source Data/source_data_fig6/._fig6f.gfdl.ssp585.Young_adult.tover25.WarmTimeFuture.nc
- Source Data/source_data_fig6/Readme_variables_fig6.xlsx
- __MACOSX/Source Data/source_data_fig6/._Readme_variables_fig6.xlsx
- Source Data/source_data_fig6/fig6a.gfdl.ssp245.Young_adult.tover25.Deltaq50Mmax.nc
- __MACOSX/Source Data/source_data_fig6/._fig6a.gfdl.ssp245.Young_adult.tover25.Deltaq50Mmax.nc
