# Supplementary material for: A physiological approach for assessing human survivability and liveability to heat in a changing climate
Source: Nat Commun. 2023 Nov 29;14:7653. doi: 10.1038/s41467-023-43121-5 (PMC10687011; doi:10.1038/s41467-023-43121-5)
Supplement: Supplementary file 4 — Source Data [file 41467_2023_43121_MOESM4_ESM.zip › Source Data/source_data_figS14/figs14.xlsx]

## Sheet: a Mmax Roma GFDL 2-4.5 
units: dry bulb temperature (degrees Celsius), relative humidity when Tair>25C (%).
	Ta_C	RH
2015-12-31 23:00:00-01:00	277.967
2016-01-01 02:00:00-01:00	277.438
2016-01-01 05:00:00-01:00	277.308
2016-01-01 08:00:00-01:00	277.877
2016-01-01 11:00:00-01:00	279.344
2016-01-01 14:00:00-01:00	279.08
2016-01-01 17:00:00-01:00	275.401
2016-01-01 20:00:00-01:00	274.641
2016-01-01 23:00:00-01:00	274.934
2016-01-02 02:00:00-01:00	275.529
2016-01-02 05:00:00-01:00	275.219
2016-01-02 08:00:00-01:00	274.734
2016-01-02 11:00:00-01:00	273.481
2016-01-02 14:00:00-01:00	271.349
2016-01-02 17:00:00-01:00	270.271
2016-01-02 20:00:00-01:00	269.353
2016-01-02 23:00:00-01:00	268.783
2016-01-03 02:00:00-01:00	268.534
2016-01-03 05:00:00-01:00	268.358
2016-01-03 08:00:00-01:00	268.878
2016-01-03 11:00:00-01:00	269.108
2016-01-03 14:00:00-01:00	268.805
2016-01-03 17:00:00-01:00	268.894
2016-01-03 20:00:00-01:00	269.094
2016-01-03 23:00:00-01:00	269.116
2016-01-04 02:00:00-01:00	269.177
2016-01-04 05:00:00-01:00	269.166
2016-01-04 08:00:00-01:00	269.528
2016-01-04 11:00:00-01:00	270.236
2016-01-04 14:00:00-01:00	269.381
2016-01-04 17:00:00-01:00	268.81
2016-01-04 20:00:00-01:00	268.912
2016-01-04 23:00:00-01:00	268.58
2016-01-05 02:00:00-01:00	267.963
2016-01-05 05:00:00-01:00	267.493
2016-01-05 08:00:00-01:00	268.33
2016-01-05 11:00:00-01:00	269.533
2016-01-05 14:00:00-01:00	268.965
2016-01-05 17:00:00-01:00	268.436
2016-01-05 20:00:00-01:00	269.129
2016-01-05 23:00:00-01:00	269.623
2016-01-06 02:00:00-01:00	270.723
2016-01-06 05:00:00-01:00	270.844
2016-01-06 08:00:00-01:00	271.153
2016-01-06 11:00:00-01:00	271.687
2016-01-06 14:00:00-01:00	271.775
2016-01-06 17:00:00-01:00	271.378
2016-01-06 20:00:00-01:00	271.246
2016-01-06 23:00:00-01:00	271.282
2016-01-07 02:00:00-01:00	270.642
2016-01-07 05:00:00-01:00	270.557
2016-01-07 08:00:00-01:00	272.444
2016-01-07 11:00:00-01:00	274.814
2016-01-07 14:00:00-01:00	273.919
2016-01-07 17:00:00-01:00	271.538
2016-01-07 20:00:00-01:00	271.544
2016-01-07 23:00:00-01:00	273.009
2016-01-08 02:00:00-01:00	274.171
2016-01-08 05:00:00-01:00	274.313
2016-01-08 08:00:00-01:00	274.926
2016-01-08 11:00:00-01:00	275.426
2016-01-08 14:00:00-01:00	275.421
2016-01-08 17:00:00-01:00	274.025
2016-01-08 20:00:00-01:00	272.2
2016-01-08 23:00:00-01:00	271.098
2016-01-09 02:00:00-01:00	270.764
2016-01-09 05:00:00-01:00	270.571
2016-01-09 08:00:00-01:00	272.606
2016-01-09 11:00:00-01:00	274.194
2016-01-09 14:00:00-01:00	272.435
2016-01-09 17:00:00-01:00	271.449
2016-01-09 20:00:00-01:00	271.477
2016-01-09 23:00:00-01:00	269.891
2016-01-10 02:00:00-01:00	268.643
2016-01-10 05:00:00-01:00	267.859
2016-01-10 08:00:00-01:00	269.689
2016-01-10 11:00:00-01:00	272.415
2016-01-10 14:00:00-01:00	271.703
2016-01-10 17:00:00-01:00	268.955
2016-01-10 20:00:00-01:00	268.267
2016-01-10 23:00:00-01:00	267.862
2016-01-11 02:00:00-01:00	267.293
2016-01-11 05:00:00-01:00	266.619
2016-01-11 08:00:00-01:00	269.334
2016-01-11 11:00:00-01:00	272.059
2016-01-11 14:00:00-01:00	271.86
2016-01-11 17:00:00-01:00	269.199
2016-01-11 20:00:00-01:00	270.16
2016-01-11 23:00:00-01:00	270.659
2016-01-12 02:00:00-01:00	271.186
2016-01-12 05:00:00-01:00	272.164
2016-01-12 08:00:00-01:00	273.234
2016-01-12 11:00:00-01:00	274.609
2016-01-12 14:00:00-01:00	275.047
2016-01-12 17:00:00-01:00	275.088
2016-01-12 20:00:00-01:00	275.274
2016-01-12 23:00:00-01:00	275.117
2016-01-13 02:00:00-01:00	273.925
2016-01-13 05:00:00-01:00	272.726
2016-01-13 08:00:00-01:00	273.464
2016-01-13 11:00:00-01:00	276.726
2016-01-13 14:00:00-01:00	276.854
2016-01-13 17:00:00-01:00	273.883
2016-01-13 20:00:00-01:00	272.675
2016-01-13 23:00:00-01:00	272.007
2016-01-14 02:00:00-01:00	271.504
2016-01-14 05:00:00-01:00	271.102
2016-01-14 08:00:00-01:00	273.169
2016-01-14 11:00:00-01:00	275.161
2016-01-14 14:00:00-01:00	275.885
2016-01-14 17:00:00-01:00	272.353
2016-01-14 20:00:00-01:00	271.862
2016-01-14 23:00:00-01:00	271.706
2016-01-15 02:00:00-01:00	271.864
2016-01-15 05:00:00-01:00	272.379
2016-01-15 08:00:00-01:00	273.764
2016-01-15 11:00:00-01:00	275.58
2016-01-15 14:00:00-01:00	276.015
2016-01-15 17:00:00-01:00	275.108
2016-01-15 20:00:00-01:00	273.69
2016-01-15 23:00:00-01:00	272.86
2016-01-16 02:00:00-01:00	272.988
2016-01-16 05:00:00-01:00	274.132
2016-01-16 08:00:00-01:00	275.354
2016-01-16 11:00:00-01:00	278.246
2016-01-16 14:00:00-01:00	279.241
2016-01-16 17:00:00-01:00	277.609
2016-01-16 20:00:00-01:00	276.683
2016-01-16 23:00:00-01:00	275.996
2016-01-17 02:00:00-01:00	275.834
2016-01-17 05:00:00-01:00	275.438
2016-01-17 08:00:00-01:00	276.437
2016-01-17 11:00:00-01:00	279.786
2016-01-17 14:00:00-01:00	280.79
2016-01-17 17:00:00-01:00	276.496
2016-01-17 20:00:00-01:00	274.469
2016-01-17 23:00:00-01:00	273.159
2016-01-18 02:00:00-01:00	272.779
2016-01-18 05:00:00-01:00	272.372
2016-01-18 08:00:00-01:00	275.083
2016-01-18 11:00:00-01:00	279.552
2016-01-18 14:00:00-01:00	279.728
2016-01-18 17:00:00-01:00	277.106
2016-01-18 20:00:00-01:00	275.566
2016-01-18 23:00:00-01:00	274.968
2016-01-19 02:00:00-01:00	274.938
2016-01-19 05:00:00-01:00	274.687
2016-01-19 08:00:00-01:00	274.76
2016-01-19 11:00:00-01:00	276.59
2016-01-19 14:00:00-01:00	276.854
2016-01-19 17:00:00-01:00	275.245
2016-01-19 20:00:00-01:00	274.298
2016-01-19 23:00:00-01:00	273.701
2016-01-20 02:00:00-01:00	273.618
2016-01-20 05:00:00-01:00	273.49
2016-01-20 08:00:00-01:00	274.526
2016-01-20 11:00:00-01:00	277.898
2016-01-20 14:00:00-01:00	278.778
2016-01-20 17:00:00-01:00	276.023
2016-01-20 20:00:00-01:00	274.079
2016-01-20 23:00:00-01:00	273.089
2016-01-21 02:00:00-01:00	273.028
2016-01-21 05:00:00-01:00	273.129
2016-01-21 08:00:00-01:00	274.596
2016-01-21 11:00:00-01:00	276.553
2016-01-21 14:00:00-01:00	276.032
2016-01-21 17:00:00-01:00	273.642
2016-01-21 20:00:00-01:00	272.312
2016-01-21 23:00:00-01:00	272.12
2016-01-22 02:00:00-01:00	272.117
2016-01-22 05:00:00-01:00	272.366
2016-01-22 08:00:00-01:00	273.245
2016-01-22 11:00:00-01:00	274.712
2016-01-22 14:00:00-01:00	275.08
2016-01-22 17:00:00-01:00	274.363
2016-01-22 20:00:00-01:00	273.783
2016-01-22 23:00:00-01:00	273.493
2016-01-23 02:00:00-01:00	273.356
2016-01-23 05:00:00-01:00	273.215
2016-01-23 08:00:00-01:00	273.545
2016-01-23 11:00:00-01:00	274.899
2016-01-23 14:00:00-01:00	275.171
2016-01-23 17:00:00-01:00	274.386
2016-01-23 20:00:00-01:00	273.876
2016-01-23 23:00:00-01:00	273.569
2016-01-24 02:00:00-01:00	272.566
2016-01-24 05:00:00-01:00	271.623
2016-01-24 08:00:00-01:00	272.406
2016-01-24 11:00:00-01:00	275.965
2016-01-24 14:00:00-01:00	276.687
2016-01-24 17:00:00-01:00	274.161
2016-01-24 20:00:00-01:00	272.227
2016-01-24 23:00:00-01:00	271.578
2016-01-25 02:00:00-01:00	271.045
2016-01-25 05:00:00-01:00	271.146
2016-01-25 08:00:00-01:00	272.7
2016-01-25 11:00:00-01:00	275.699
2016-01-25 14:00:00-01:00	276.529
2016-01-25 17:00:00-01:00	275.967
2016-01-25 20:00:00-01:00	275.539
2016-01-25 23:00:00-01:00	275.438
2016-01-26 02:00:00-01:00	275.129
2016-01-26 05:00:00-01:00	275.079
2016-01-26 08:00:00-01:00	276.219
2016-01-26 11:00:00-01:00	278.044
2016-01-26 14:00:00-01:00	278.135
2016-01-26 17:00:00-01:00	276.668
2016-01-26 20:00:00-01:00	275.327
2016-01-26 23:00:00-01:00	274.72
2016-01-27 02:00:00-01:00	274.541
2016-01-27 05:00:00-01:00	275.003
2016-01-27 08:00:00-01:00	276.075
2016-01-27 11:00:00-01:00	277.8
2016-01-27 14:00:00-01:00	278.211
2016-01-27 17:00:00-01:00	276.411
2016-01-27 20:00:00-01:00	275.044
2016-01-27 23:00:00-01:00	273.832
2016-01-28 02:00:00-01:00	273.29
2016-01-28 05:00:00-01:00	272.829
2016-01-28 08:00:00-01:00	275.169
2016-01-28 11:00:00-01:00	278.574
2016-01-28 14:00:00-01:00	278.37
2016-01-28 17:00:00-01:00	275.605
2016-01-28 20:00:00-01:00	274.217
2016-01-28 23:00:00-01:00	273.625
2016-01-29 02:00:00-01:00	272.772
2016-01-29 05:00:00-01:00	271.97
2016-01-29 08:00:00-01:00	272.622
2016-01-29 11:00:00-01:00	273.975
2016-01-29 14:00:00-01:00	273.708
2016-01-29 17:00:00-01:00	273.095
2016-01-29 20:00:00-01:00	272.761
2016-01-29 23:00:00-01:00	272.022
2016-01-30 02:00:00-01:00	271.687
2016-01-30 05:00:00-01:00	271.239
2016-01-30 08:00:00-01:00	272.17
2016-01-30 11:00:00-01:00	273.142
2016-01-30 14:00:00-01:00	273.139
2016-01-30 17:00:00-01:00	271.434
2016-01-30 20:00:00-01:00	270.73
2016-01-30 23:00:00-01:00	270.702
2016-01-31 02:00:00-01:00	270.611
2016-01-31 05:00:00-01:00	270.788
2016-01-31 08:00:00-01:00	272.614
2016-01-31 11:00:00-01:00	274.556
2016-01-31 14:00:00-01:00	274.924
2016-01-31 17:00:00-01:00	272.251
2016-01-31 20:00:00-01:00	271.15
2016-01-31 23:00:00-01:00	270.698
2016-02-01 02:00:00-01:00	270.501
2016-02-01 05:00:00-01:00	270.238
2016-02-01 08:00:00-01:00	272.906
2016-02-01 11:00:00-01:00	275.056
2016-02-01 14:00:00-01:00	276.421
2016-02-01 17:00:00-01:00	272.698
2016-02-01 20:00:00-01:00	271.38
2016-02-01 23:00:00-01:00	271.039
2016-02-02 02:00:00-01:00	270.797
2016-02-02 05:00:00-01:00	270.669
2016-02-02 08:00:00-01:00	273.937
2016-02-02 11:00:00-01:00	276.666
2016-02-02 14:00:00-01:00	277.951
2016-02-02 17:00:00-01:00	274.697
2016-02-02 20:00:00-01:00	274.484
2016-02-02 23:00:00-01:00	274.62
2016-02-03 02:00:00-01:00	274.775
2016-02-03 05:00:00-01:00	274.854
2016-02-03 08:00:00-01:00	276.473
2016-02-03 11:00:00-01:00	278.662
2016-02-03 14:00:00-01:00	278.725
2016-02-03 17:00:00-01:00	277.701
2016-02-03 20:00:00-01:00	277.301
2016-02-03 23:00:00-01:00	277.761
2016-02-04 02:00:00-01:00	277.977
2016-02-04 05:00:00-01:00	278.4
2016-02-04 08:00:00-01:00	279.526
2016-02-04 11:00:00-01:00	281.347
2016-02-04 14:00:00-01:00	280.785
2016-02-04 17:00:00-01:00	280.052
2016-02-04 20:00:00-01:00	280.372
2016-02-04 23:00:00-01:00	280.791
2016-02-05 02:00:00-01:00	280.987
2016-02-05 05:00:00-01:00	280.784
2016-02-05 08:00:00-01:00	280.829
2016-02-05 11:00:00-01:00	280.866
2016-02-05 14:00:00-01:00	280.693
2016-02-05 17:00:00-01:00	278.668
2016-02-05 20:00:00-01:00	277.827
2016-02-05 23:00:00-01:00	277.772
2016-02-06 02:00:00-01:00	277.412
2016-02-06 05:00:00-01:00	276.143
2016-02-06 08:00:00-01:00	276.996
2016-02-06 11:00:00-01:00	279.819
2016-02-06 14:00:00-01:00	279.722
2016-02-06 17:00:00-01:00	278.158
2016-02-06 20:00:00-01:00	277.881
2016-02-06 23:00:00-01:00	278.262
2016-02-07 02:00:00-01:00	279.859
2016-02-07 05:00:00-01:00	280.886
2016-02-07 08:00:00-01:00	281.038
2016-02-07 11:00:00-01:00	281.374
2016-02-07 14:00:00-01:00	280.692
2016-02-07 17:00:00-01:00	277.814
2016-02-07 20:00:00-01:00	276.519
2016-02-07 23:00:00-01:00	277.255
2016-02-08 02:00:00-01:00	278.67
2016-02-08 05:00:00-01:00	279.755
2016-02-08 08:00:00-01:00	280.668
2016-02-08 11:00:00-01:00	282.388
2016-02-08 14:00:00-01:00	281.847
2016-02-08 17:00:00-01:00	280.339
2016-02-08 20:00:00-01:00	281.056
2016-02-08 23:00:00-01:00	282.529
2016-02-09 02:00:00-01:00	282.464
2016-02-09 05:00:00-01:00	282.127
2016-02-09 08:00:00-01:00	282.425
2016-02-09 11:00:00-01:00	282.38
2016-02-09 14:00:00-01:00	280.066
2016-02-09 17:00:00-01:00	277.261
2016-02-09 20:00:00-01:00	275.942
2016-02-09 23:00:00-01:00	275.113
2016-02-10 02:00:00-01:00	274.742
2016-02-10 05:00:00-01:00	274.228
2016-02-10 08:00:00-01:00	276.047
2016-02-10 11:00:00-01:00	277.446
2016-02-10 14:00:00-01:00	277.206
2016-02-10 17:00:00-01:00	274.735
2016-02-10 20:00:00-01:00	272.913
2016-02-10 23:00:00-01:00	271.778
2016-02-11 02:00:00-01:00	271.197
2016-02-11 05:00:00-01:00	270.704
2016-02-11 08:00:00-01:00	274.069
2016-02-11 11:00:00-01:00	277.198
2016-02-11 14:00:00-01:00	277.412
2016-02-11 17:00:00-01:00	274.72
2016-02-11 20:00:00-01:00	274.658
2016-02-11 23:00:00-01:00	275.816
2016-02-12 02:00:00-01:00	275.88
2016-02-12 05:00:00-01:00	275.219
2016-02-12 08:00:00-01:00	275.401
2016-02-12 11:00:00-01:00	275.818
2016-02-12 14:00:00-01:00	275.752
2016-02-12 17:00:00-01:00	274.607
2016-02-12 20:00:00-01:00	274.115
2016-02-12 23:00:00-01:00	272.784
2016-02-13 02:00:00-01:00	271.777
2016-02-13 05:00:00-01:00	270.849
2016-02-13 08:00:00-01:00	271.102
2016-02-13 11:00:00-01:00	271.692
2016-02-13 14:00:00-01:00	271.621
2016-02-13 17:00:00-01:00	271.457
2016-02-13 20:00:00-01:00	271.292
2016-02-13 23:00:00-01:00	270.901
2016-02-14 02:00:00-01:00	270.488
2016-02-14 05:00:00-01:00	270.287
2016-02-14 08:00:00-01:00	271.235
2016-02-14 11:00:00-01:00	272.912
2016-02-14 14:00:00-01:00	272.856
2016-02-14 17:00:00-01:00	271.92
2016-02-14 20:00:00-01:00	271.645
2016-02-14 23:00:00-01:00	271.673
2016-02-15 02:00:00-01:00	271.231
2016-02-15 05:00:00-01:00	270.543
2016-02-15 08:00:00-01:00	272.45
2016-02-15 11:00:00-01:00	275.496
2016-02-15 14:00:00-01:00	276.781
2016-02-15 17:00:00-01:00	273.976
2016-02-15 20:00:00-01:00	272.082
2016-02-15 23:00:00-01:00	271.183
2016-02-16 02:00:00-01:00	270.54
2016-02-16 05:00:00-01:00	270.777
2016-02-16 08:00:00-01:00	273.852
2016-02-16 11:00:00-01:00	276.749
2016-02-16 14:00:00-01:00	277.73
2016-02-16 17:00:00-01:00	276.275
2016-02-16 20:00:00-01:00	276.495
2016-02-16 23:00:00-01:00	276.688
2016-02-17 02:00:00-01:00	276.401
2016-02-17 05:00:00-01:00	276.183
2016-02-17 08:00:00-01:00	277.552
2016-02-17 11:00:00-01:00	279.733
2016-02-17 14:00:00-01:00	280.351
2016-02-17 17:00:00-01:00	278.601
2016-02-17 20:00:00-01:00	276.94
2016-02-17 23:00:00-01:00	276.16
2016-02-18 02:00:00-01:00	274.863
2016-02-18 05:00:00-01:00	271.444
2016-02-18 08:00:00-01:00	272.298
2016-02-18 11:00:00-01:00	273.9
2016-02-18 14:00:00-01:00	273.949
2016-02-18 17:00:00-01:00	271.71
2016-02-18 20:00:00-01:00	271.096
2016-02-18 23:00:00-01:00	270.793
2016-02-19 02:00:00-01:00	270.542
2016-02-19 05:00:00-01:00	270.213
2016-02-19 08:00:00-01:00	272.713
2016-02-19 11:00:00-01:00	274.505
2016-02-19 14:00:00-01:00	275.201
2016-02-19 17:00:00-01:00	274.086
2016-02-19 20:00:00-01:00	274.793
2016-02-19 23:00:00-01:00	275.835
2016-02-20 02:00:00-01:00	276.792
2016-02-20 05:00:00-01:00	277.292
2016-02-20 08:00:00-01:00	278.842
2016-02-20 11:00:00-01:00	280.858
2016-02-20 14:00:00-01:00	280.803
2016-02-20 17:00:00-01:00	279.484
2016-02-20 20:00:00-01:00	279.301
2016-02-20 23:00:00-01:00	276.8
2016-02-21 02:00:00-01:00	274.754
2016-02-21 05:00:00-01:00	273.49
2016-02-21 08:00:00-01:00	276.054
2016-02-21 11:00:00-01:00	277.187
2016-02-21 14:00:00-01:00	275.049
2016-02-21 17:00:00-01:00	272.111
2016-02-21 20:00:00-01:00	270.598
2016-02-21 23:00:00-01:00	269.93
2016-02-22 02:00:00-01:00	269.679
2016-02-22 05:00:00-01:00	270.031
2016-02-22 08:00:00-01:00	272.136
2016-02-22 11:00:00-01:00	273.738
2016-02-22 14:00:00-01:00	274.689
2016-02-22 17:00:00-01:00	271.686
2016-02-22 20:00:00-01:00	270.466
2016-02-22 23:00:00-01:00	270.069
2016-02-23 02:00:00-01:00	269.885
2016-02-23 05:00:00-01:00	269.237
2016-02-23 08:00:00-01:00	273.912
2016-02-23 11:00:00-01:00	276.375
2016-02-23 14:00:00-01:00	277.535
2016-02-23 17:00:00-01:00	274.614
2016-02-23 20:00:00-01:00	273.706
2016-02-23 23:00:00-01:00	272.57
2016-02-24 02:00:00-01:00	272.499
2016-02-24 05:00:00-01:00	272.908
2016-02-24 08:00:00-01:00	275.17
2016-02-24 11:00:00-01:00	277.735
2016-02-24 14:00:00-01:00	278.159
2016-02-24 17:00:00-01:00	277.859
2016-02-24 20:00:00-01:00	278.623
2016-02-24 23:00:00-01:00	279.641
2016-02-25 02:00:00-01:00	279.718
2016-02-25 05:00:00-01:00	279.688
2016-02-25 08:00:00-01:00	279.605
2016-02-25 11:00:00-01:00	279.296
2016-02-25 14:00:00-01:00	279.627
2016-02-25 17:00:00-01:00	276.884
2016-02-25 20:00:00-01:00	274.977
2016-02-25 23:00:00-01:00	273.512
2016-02-26 02:00:00-01:00	272.424
2016-02-26 05:00:00-01:00	272.029
2016-02-26 08:00:00-01:00	275.58
2016-02-26 11:00:00-01:00	278.447
2016-02-26 14:00:00-01:00	279.027
2016-02-26 17:00:00-01:00	276.505
2016-02-26 20:00:00-01:00	275.035
2016-02-26 23:00:00-01:00	275.787
2016-02-27 02:00:00-01:00	275.495
2016-02-27 05:00:00-01:00	275.253
2016-02-27 08:00:00-01:00	276.992
2016-02-27 11:00:00-01:00	279.658
2016-02-27 14:00:00-01:00	280.537
2016-02-27 17:00:00-01:00	278.19
2016-02-27 20:00:00-01:00	275.965
2016-02-27 23:00:00-01:00	274.348
2016-02-28 02:00:00-01:00	275.687
2016-02-28 05:00:00-01:00	276.903
2016-02-28 08:00:00-01:00	279.9
2016-02-28 11:00:00-01:00	282.654
2016-02-28 14:00:00-01:00	282.497
2016-02-28 17:00:00-01:00	280.557
2016-02-28 20:00:00-01:00	280.795
2016-02-29 23:00:00-01:00	280.991
2016-03-01 02:00:00-01:00	280.26
2016-03-01 05:00:00-01:00	279.685
2016-03-01 08:00:00-01:00	281.261
2016-03-01 11:00:00-01:00	282.52
2016-03-01 14:00:00-01:00	281.42
2016-03-01 17:00:00-01:00	279.661
2016-03-01 20:00:00-01:00	278.261
2016-03-01 23:00:00-01:00	278.284
2016-03-02 02:00:00-01:00	279.526
2016-03-02 05:00:00-01:00	280.02
2016-03-02 08:00:00-01:00	279.811
2016-03-02 11:00:00-01:00	280.591
2016-03-02 14:00:00-01:00	280.335
2016-03-02 17:00:00-01:00	277.489
2016-03-02 20:00:00-01:00	275.772
2016-03-02 23:00:00-01:00	277.299
2016-03-03 02:00:00-01:00	280.495
2016-03-03 05:00:00-01:00	281.347
2016-03-03 08:00:00-01:00	282.283
2016-03-03 11:00:00-01:00	282.921
2016-03-03 14:00:00-01:00	281.648
2016-03-03 17:00:00-01:00	279.14
2016-03-03 20:00:00-01:00	277.356
2016-03-03 23:00:00-01:00	277.334
2016-03-04 02:00:00-01:00	277.753
2016-03-04 05:00:00-01:00	277.601
2016-03-04 08:00:00-01:00	278.687
2016-03-04 11:00:00-01:00	279.114
2016-03-04 14:00:00-01:00	278.887
2016-03-04 17:00:00-01:00	277.974
2016-03-04 20:00:00-01:00	277.54
2016-03-04 23:00:00-01:00	276.193
2016-03-05 02:00:00-01:00	274.616
2016-03-05 05:00:00-01:00	272.934
2016-03-05 08:00:00-01:00	276.489
2016-03-05 11:00:00-01:00	277.839
2016-03-05 14:00:00-01:00	277.213
2016-03-05 17:00:00-01:00	275.479
2016-03-05 20:00:00-01:00	273.952
2016-03-05 23:00:00-01:00	273.127
2016-03-06 02:00:00-01:00	272.423
2016-03-06 05:00:00-01:00	272.861
2016-03-06 08:00:00-01:00	274.439
2016-03-06 11:00:00-01:00	276.325
2016-03-06 14:00:00-01:00	276.971
2016-03-06 17:00:00-01:00	274.932
2016-03-06 20:00:00-01:00	272.767
2016-03-06 23:00:00-01:00	271.77
2016-03-07 02:00:00-01:00	271.198
2016-03-07 05:00:00-01:00	270.893
2016-03-07 08:00:00-01:00	274.473
2016-03-07 11:00:00-01:00	277.313
2016-03-07 14:00:00-01:00	277.629
2016-03-07 17:00:00-01:00	275.481
2016-03-07 20:00:00-01:00	273.779
2016-03-07 23:00:00-01:00	274.133
2016-03-08 02:00:00-01:00	275.103
2016-03-08 05:00:00-01:00	275.464
2016-03-08 08:00:00-01:00	276.915
2016-03-08 11:00:00-01:00	278.559
2016-03-08 14:00:00-01:00	278.441
2016-03-08 17:00:00-01:00	277.759
2016-03-08 20:00:00-01:00	278.307
2016-03-08 23:00:00-01:00	278.563
2016-03-09 02:00:00-01:00	276.156
2016-03-09 05:00:00-01:00	272.893
2016-03-09 08:00:00-01:00	273.703
2016-03-09 11:00:00-01:00	274.515
2016-03-09 14:00:00-01:00	274.852
2016-03-09 17:00:00-01:00	273.592
2016-03-09 20:00:00-01:00	272.864
2016-03-09 23:00:00-01:00	273.005
2016-03-10 02:00:00-01:00	272.912
2016-03-10 05:00:00-01:00	272.849
2016-03-10 08:00:00-01:00	273.603
2016-03-10 11:00:00-01:00	276.403
2016-03-10 14:00:00-01:00	277.188
2016-03-10 17:00:00-01:00	275.822
2016-03-10 20:00:00-01:00	274.84
2016-03-10 23:00:00-01:00	273.864
2016-03-11 02:00:00-01:00	272.477
2016-03-11 05:00:00-01:00	272.083
2016-03-11 08:00:00-01:00	275.26
2016-03-11 11:00:00-01:00	279.697
2016-03-11 14:00:00-01:00	281.607
2016-03-11 17:00:00-01:00	280.996
2016-03-11 20:00:00-01:00	281.049
2016-03-11 23:00:00-01:00	281.314
2016-03-12 02:00:00-01:00	280.675
2016-03-12 05:00:00-01:00	280.154
2016-03-12 08:00:00-01:00	281.371
2016-03-12 11:00:00-01:00	282.072
2016-03-12 14:00:00-01:00	282.767
2016-03-12 17:00:00-01:00	280.889
2016-03-12 20:00:00-01:00	278.345
2016-03-12 23:00:00-01:00	276.42
2016-03-13 02:00:00-01:00	274.706
2016-03-13 05:00:00-01:00	273.024
2016-03-13 08:00:00-01:00	279.155
2016-03-13 11:00:00-01:00	283.335
2016-03-13 14:00:00-01:00	284.387
2016-03-13 17:00:00-01:00	280.101
2016-03-13 20:00:00-01:00	278.094
2016-03-13 23:00:00-01:00	276.359
2016-03-14 02:00:00-01:00	275.502
2016-03-14 05:00:00-01:00	275.232
2016-03-14 08:00:00-01:00	279.831
2016-03-14 11:00:00-01:00	284.419
2016-03-14 14:00:00-01:00	285.894
2016-03-14 17:00:00-01:00	282.335
2016-03-14 20:00:00-01:00	279.516
2016-03-14 23:00:00-01:00	277.784
2016-03-15 02:00:00-01:00	276.859
2016-03-15 05:00:00-01:00	276.39
2016-03-15 08:00:00-01:00	281.847
2016-03-15 11:00:00-01:00	286.537
2016-03-15 14:00:00-01:00	287.404
2016-03-15 17:00:00-01:00	284.008
2016-03-15 20:00:00-01:00	281.117
2016-03-15 23:00:00-01:00	279.512
2016-03-16 02:00:00-01:00	278.801
2016-03-16 05:00:00-01:00	278.131
2016-03-16 08:00:00-01:00	282.114
2016-03-16 11:00:00-01:00	285.08
2016-03-16 14:00:00-01:00	285.788
2016-03-16 17:00:00-01:00	283.385
2016-03-16 20:00:00-01:00	280.744
2016-03-16 23:00:00-01:00	279.173
2016-03-17 02:00:00-01:00	279.445
2016-03-17 05:00:00-01:00	279.872
2016-03-17 08:00:00-01:00	281.194
2016-03-17 11:00:00-01:00	283.265
2016-03-17 14:00:00-01:00	284.786
2016-03-17 17:00:00-01:00	282.571
2016-03-17 20:00:00-01:00	280.575
2016-03-17 23:00:00-01:00	280.284
2016-03-18 02:00:00-01:00	279.967
2016-03-18 05:00:00-01:00	279.584
2016-03-18 08:00:00-01:00	280.243
2016-03-18 11:00:00-01:00	282.27
2016-03-18 14:00:00-01:00	283.011
2016-03-18 17:00:00-01:00	281.242
2016-03-18 20:00:00-01:00	280.042
2016-03-18 23:00:00-01:00	279.647
2016-03-19 02:00:00-01:00	278.902
2016-03-19 05:00:00-01:00	277.953
2016-03-19 08:00:00-01:00	279.627
2016-03-19 11:00:00-01:00	280.732
2016-03-19 14:00:00-01:00	281.048
2016-03-19 17:00:00-01:00	279.863
2016-03-19 20:00:00-01:00	278.455
2016-03-19 23:00:00-01:00	278.272
2016-03-20 02:00:00-01:00	278.074
2016-03-20 05:00:00-01:00	277.856
2016-03-20 08:00:00-01:00	278.845
2016-03-20 11:00:00-01:00	280.339
2016-03-20 14:00:00-01:00	281.471
2016-03-20 17:00:00-01:00	280.263
2016-03-20 20:00:00-01:00	278.837
2016-03-20 23:00:00-01:00	277.591
2016-03-21 02:00:00-01:00	277.368
2016-03-21 05:00:00-01:00	277.576
2016-03-21 08:00:00-01:00	279.11
2016-03-21 11:00:00-01:00	280.595
2016-03-21 14:00:00-01:00	281.788
2016-03-21 17:00:00-01:00	280.323
2016-03-21 20:00:00-01:00	277.775
2016-03-21 23:00:00-01:00	275.491
2016-03-22 02:00:00-01:00	274.831
2016-03-22 05:00:00-01:00	275.213
2016-03-22 08:00:00-01:00	277.826
2016-03-22 11:00:00-01:00	279.903
2016-03-22 14:00:00-01:00	281.605
2016-03-22 17:00:00-01:00	280.337
2016-03-22 20:00:00-01:00	278.032
2016-03-22 23:00:00-01:00	278.028
2016-03-23 02:00:00-01:00	277.314
2016-03-23 05:00:00-01:00	276.913
2016-03-23 08:00:00-01:00	281.222
2016-03-23 11:00:00-01:00	283.208
2016-03-23 14:00:00-01:00	283.542
2016-03-23 17:00:00-01:00	281.005
2016-03-23 20:00:00-01:00	278.332
2016-03-23 23:00:00-01:00	276.584
2016-03-24 02:00:00-01:00	275.427
2016-03-24 05:00:00-01:00	275.093
2016-03-24 08:00:00-01:00	278.412
2016-03-24 11:00:00-01:00	280.79
2016-03-24 14:00:00-01:00	282.04
2016-03-24 17:00:00-01:00	279.686
2016-03-24 20:00:00-01:00	276.786
2016-03-24 23:00:00-01:00	274.258
2016-03-25 02:00:00-01:00	272.819
2016-03-25 05:00:00-01:00	273.401
2016-03-25 08:00:00-01:00	280.022
2016-03-25 11:00:00-01:00	282.367
2016-03-25 14:00:00-01:00	283.243
2016-03-25 17:00:00-01:00	281.13
2016-03-25 20:00:00-01:00	279.186
2016-03-25 23:00:00-01:00	279.044
2016-03-26 02:00:00-01:00	278.705
2016-03-26 05:00:00-01:00	277.228
2016-03-26 08:00:00-01:00	277.154
2016-03-26 11:00:00-01:00	278.705
2016-03-26 14:00:00-01:00	278.535
2016-03-26 17:00:00-01:00	275.135
2016-03-26 20:00:00-01:00	272.521
2016-03-26 23:00:00-01:00	271.305
2016-03-27 02:00:00-01:00	270.392
2016-03-27 05:00:00-01:00	270.365
2016-03-27 08:00:00-01:00	275.195
2016-03-27 11:00:00-01:00	278.192
2016-03-27 14:00:00-01:00	279.896
2016-03-27 17:00:00-01:00	278.012
2016-03-27 20:00:00-01:00	274.468
2016-03-27 23:00:00-01:00	271.526
2016-03-28 02:00:00-01:00	269.411
2016-03-28 05:00:00-01:00	271.103
2016-03-28 08:00:00-01:00	277.855
2016-03-28 11:00:00-01:00	281.306
2016-03-28 14:00:00-01:00	282.291
2016-03-28 17:00:00-01:00	279.604
2016-03-28 20:00:00-01:00	275.208
2016-03-28 23:00:00-01:00	273.121
2016-03-29 02:00:00-01:00	271.625
2016-03-29 05:00:00-01:00	272.271
2016-03-29 08:00:00-01:00	279.698
2016-03-29 11:00:00-01:00	283.262
2016-03-29 14:00:00-01:00	284.001
2016-03-29 17:00:00-01:00	281.703
2016-03-29 20:00:00-01:00	279.231
2016-03-29 23:00:00-01:00	277.45
2016-03-30 02:00:00-01:00	276.132
2016-03-30 05:00:00-01:00	276.528
2016-03-30 08:00:00-01:00	280.374
2016-03-30 11:00:00-01:00	283.323
2016-03-30 14:00:00-01:00	284.132
2016-03-30 17:00:00-01:00	282.722
2016-03-30 20:00:00-01:00	281.573
2016-03-30 23:00:00-01:00	280.677
2016-03-31 02:00:00-01:00	280.542
2016-03-31 05:00:00-01:00	280.736
2016-03-31 08:00:00-01:00	281.405
2016-03-31 11:00:00-01:00	282.049
2016-03-31 14:00:00-01:00	281.851
2016-03-31 17:00:00-01:00	280.566
2016-03-31 20:00:00-01:00	279.37
2016-03-31 23:00:00-01:00	278.572
2016-04-01 02:00:00-01:00	277.254
2016-04-01 05:00:00-01:00	275.997
2016-04-01 08:00:00-01:00	277.206
2016-04-01 11:00:00-01:00	279.684
2016-04-01 14:00:00-01:00	280.713
2016-04-01 17:00:00-01:00	278.681
2016-04-01 20:00:00-01:00	277.772
2016-04-01 23:00:00-01:00	277.216
2016-04-02 02:00:00-01:00	276.661
2016-04-02 05:00:00-01:00	276.29
2016-04-02 08:00:00-01:00	277.698
2016-04-02 11:00:00-01:00	279.369
2016-04-02 14:00:00-01:00	280.793
2016-04-02 17:00:00-01:00	279.062
2016-04-02 20:00:00-01:00	276.86
2016-04-02 23:00:00-01:00	276.686
2016-04-03 02:00:00-01:00	275.019
2016-04-03 05:00:00-01:00	273.68
2016-04-03 08:00:00-01:00	279.337
2016-04-03 11:00:00-01:00	282.228
2016-04-03 14:00:00-01:00	284.077
2016-04-03 17:00:00-01:00	282.35
2016-04-03 20:00:00-01:00	278.933
2016-04-03 23:00:00-01:00	278.419
2016-04-04 02:00:00-01:00	278.312
2016-04-04 05:00:00-01:00	278.611
2016-04-04 08:00:00-01:00	281.523
2016-04-04 11:00:00-01:00	283.436
2016-04-04 14:00:00-01:00	283.872
2016-04-04 17:00:00-01:00	282.658
2016-04-04 20:00:00-01:00	281.712
2016-04-04 23:00:00-01:00	281.311
2016-04-05 02:00:00-01:00	281.156
2016-04-05 05:00:00-01:00	281.414
2016-04-05 08:00:00-01:00	282.652
2016-04-05 11:00:00-01:00	283.04
2016-04-05 14:00:00-01:00	283.7
2016-04-05 17:00:00-01:00	282.517
2016-04-05 20:00:00-01:00	282
2016-04-05 23:00:00-01:00	280.688
2016-04-06 02:00:00-01:00	278.415
2016-04-06 05:00:00-01:00	276.921
2016-04-06 08:00:00-01:00	278.445
2016-04-06 11:00:00-01:00	279.875
2016-04-06 14:00:00-01:00	280.183
2016-04-06 17:00:00-01:00	278.753
2016-04-06 20:00:00-01:00	278.005
2016-04-06 23:00:00-01:00	278.062
2016-04-07 02:00:00-01:00	278.126
2016-04-07 05:00:00-01:00	278.521
2016-04-07 08:00:00-01:00	279.77
2016-04-07 11:00:00-01:00	282.05
2016-04-07 14:00:00-01:00	283.363
2016-04-07 17:00:00-01:00	281.785
2016-04-07 20:00:00-01:00	279.599
2016-04-07 23:00:00-01:00	277.97
2016-04-08 02:00:00-01:00	276.721
2016-04-08 05:00:00-01:00	277.091
2016-04-08 08:00:00-01:00	280.533
2016-04-08 11:00:00-01:00	284.806
2016-04-08 14:00:00-01:00	286.03
2016-04-08 17:00:00-01:00	284.528
2016-04-08 20:00:00-01:00	279.961
2016-04-08 23:00:00-01:00	277.853
2016-04-09 02:00:00-01:00	276.662
2016-04-09 05:00:00-01:00	277.152
2016-04-09 08:00:00-01:00	285.176
2016-04-09 11:00:00-01:00	288.358
2016-04-09 14:00:00-01:00	289.392
2016-04-09 17:00:00-01:00	287.426
2016-04-09 20:00:00-01:00	281.939
2016-04-09 23:00:00-01:00	281.26
2016-04-10 02:00:00-01:00	280.986
2016-04-10 05:00:00-01:00	280.877
2016-04-10 08:00:00-01:00	281.453
2016-04-10 11:00:00-01:00	282.147
2016-04-10 14:00:00-01:00	281.502
2016-04-10 17:00:00-01:00	278.361
2016-04-10 20:00:00-01:00	275.827
2016-04-10 23:00:00-01:00	273.914
2016-04-11 02:00:00-01:00	272.622
2016-04-11 05:00:00-01:00	272.785
2016-04-11 08:00:00-01:00	277.918
2016-04-11 11:00:00-01:00	279.996
2016-04-11 14:00:00-01:00	279.832
2016-04-11 17:00:00-01:00	277.108
2016-04-11 20:00:00-01:00	274.174
2016-04-11 23:00:00-01:00	272.24
2016-04-12 02:00:00-01:00	270.997
2016-04-12 05:00:00-01:00	271.683
2016-04-12 08:00:00-01:00	276.298
2016-04-12 11:00:00-01:00	279.266
2016-04-12 14:00:00-01:00	280.753
2016-04-12 17:00:00-01:00	279.426
2016-04-12 20:00:00-01:00	274.183
2016-04-12 23:00:00-01:00	269.361
2016-04-13 02:00:00-01:00	269.092
2016-04-13 05:00:00-01:00	274.226
2016-04-13 08:00:00-01:00	279.813
2016-04-13 11:00:00-01:00	281.074
2016-04-13 14:00:00-01:00	281.045
2016-04-13 17:00:00-01:00	280.046
2016-04-13 20:00:00-01:00	279.46
2016-04-13 23:00:00-01:00	279.532
2016-04-14 02:00:00-01:00	279.818
2016-04-14 05:00:00-01:00	280.315
2016-04-14 08:00:00-01:00	282.252
2016-04-14 11:00:00-01:00	284.95
2016-04-14 14:00:00-01:00	284.682
2016-04-14 17:00:00-01:00	282.574
2016-04-14 20:00:00-01:00	280.18
2016-04-14 23:00:00-01:00	278.626
2016-04-15 02:00:00-01:00	277.844
2016-04-15 05:00:00-01:00	278.326
2016-04-15 08:00:00-01:00	282.012
2016-04-15 11:00:00-01:00	284.302
2016-04-15 14:00:00-01:00	284.637
2016-04-15 17:00:00-01:00	282.698
2016-04-15 20:00:00-01:00	279.296
2016-04-15 23:00:00-01:00	276.51
2016-04-16 02:00:00-01:00	275.122
2016-04-16 05:00:00-01:00	276.29
2016-04-16 08:00:00-01:00	283.95
2016-04-16 11:00:00-01:00	285.819
2016-04-16 14:00:00-01:00	285.568
2016-04-16 17:00:00-01:00	284.395
2016-04-16 20:00:00-01:00	278.791
2016-04-16 23:00:00-01:00	278.168
2016-04-17 02:00:00-01:00	277.965
2016-04-17 05:00:00-01:00	277.69
2016-04-17 08:00:00-01:00	282.504
2016-04-17 11:00:00-01:00	282.926
2016-04-17 14:00:00-01:00	282.945
2016-04-17 17:00:00-01:00	279.998
2016-04-17 20:00:00-01:00	277.559
2016-04-17 23:00:00-01:00	275.921
2016-04-18 02:00:00-01:00	274.975
2016-04-18 05:00:00-01:00	275.416
2016-04-18 08:00:00-01:00	280.365
2016-04-18 11:00:00-01:00	282.731
2016-04-18 14:00:00-01:00	283.027
2016-04-18 17:00:00-01:00	280.145
2016-04-18 20:00:00-01:00	277.117
2016-04-18 23:00:00-01:00	274.454
2016-04-19 02:00:00-01:00	272.909
2016-04-19 05:00:00-01:00	274.565
2016-04-19 08:00:00-01:00	280.985
2016-04-19 11:00:00-01:00	281.895
2016-04-19 14:00:00-01:00	281.447
2016-04-19 17:00:00-01:00	280.506
2016-04-19 20:00:00-01:00	278.78
2016-04-19 23:00:00-01:00	277.588
2016-04-20 02:00:00-01:00	277.134
2016-04-20 05:00:00-01:00	277.241
2016-04-20 08:00:00-01:00	280.601
2016-04-20 11:00:00-01:00	282.425
2016-04-20 14:00:00-01:00	283.113
2016-04-20 17:00:00-01:00	282.548
2016-04-20 20:00:00-01:00	278.578
2016-04-20 23:00:00-01:00	274.04
2016-04-21 02:00:00-01:00	272.126
2016-04-21 05:00:00-01:00	276.42
2016-04-21 08:00:00-01:00	284.383
2016-04-21 11:00:00-01:00	286.78
2016-04-21 14:00:00-01:00	287.369
2016-04-21 17:00:00-01:00	284.887
2016-04-21 20:00:00-01:00	282.219
2016-04-21 23:00:00-01:00	281.031
2016-04-22 02:00:00-01:00	280.861
2016-04-22 05:00:00-01:00	281.809
2016-04-22 08:00:00-01:00	285.969
2016-04-22 11:00:00-01:00	290.436
2016-04-22 14:00:00-01:00	290.985
2016-04-22 17:00:00-01:00	288.499
2016-04-22 20:00:00-01:00	286.091
2016-04-22 23:00:00-01:00	284.171
2016-04-23 02:00:00-01:00	281.967
2016-04-23 05:00:00-01:00	281.834
2016-04-23 08:00:00-01:00	286.401
2016-04-23 11:00:00-01:00	289.073
2016-04-23 14:00:00-01:00	289.702
2016-04-23 17:00:00-01:00	286.692
2016-04-23 20:00:00-01:00	284.291
2016-04-23 23:00:00-01:00	283.192
2016-04-24 02:00:00-01:00	283.18
2016-04-24 05:00:00-01:00	283.431
2016-04-24 08:00:00-01:00	285.282
2016-04-24 11:00:00-01:00	287.284
2016-04-24 14:00:00-01:00	287.33
2016-04-24 17:00:00-01:00	285.514
2016-04-24 20:00:00-01:00	282.871
2016-04-24 23:00:00-01:00	280.895
2016-04-25 02:00:00-01:00	279.784
2016-04-25 05:00:00-01:00	280.851
2016-04-25 08:00:00-01:00	286.739
2016-04-25 11:00:00-01:00	289.454
2016-04-25 14:00:00-01:00	290.132
2016-04-25 17:00:00-01:00	288.314
2016-04-25 20:00:00-01:00	280.666
2016-04-25 23:00:00-01:00	278.594
2016-04-26 02:00:00-01:00	276.992
2016-04-26 05:00:00-01:00	278.694
2016-04-26 08:00:00-01:00	283.062
2016-04-26 11:00:00-01:00	288.792
2016-04-26 14:00:00-01:00	290.611
2016-04-26 17:00:00-01:00	288.804
2016-04-26 20:00:00-01:00	285.609
2016-04-26 23:00:00-01:00	281.872
2016-04-27 02:00:00-01:00	279.815
2016-04-27 05:00:00-01:00	280.647
2016-04-27 08:00:00-01:00	285.601
2016-04-27 11:00:00-01:00	285.611
2016-04-27 14:00:00-01:00	284.665
2016-04-27 17:00:00-01:00	282.685
2016-04-27 20:00:00-01:00	281.875
2016-04-27 23:00:00-01:00	281.66
2016-04-28 02:00:00-01:00	282.101
2016-04-28 05:00:00-01:00	282.639
2016-04-28 08:00:00-01:00	283.878
2016-04-28 11:00:00-01:00	285.016
2016-04-28 14:00:00-01:00	285.077
2016-04-28 17:00:00-01:00	284.425
2016-04-28 20:00:00-01:00	283.541
2016-04-28 23:00:00-01:00	282.586
2016-04-29 02:00:00-01:00	281.567
2016-04-29 05:00:00-01:00	280.681
2016-04-29 08:00:00-01:00	280.681
2016-04-29 11:00:00-01:00	280.83
2016-04-29 14:00:00-01:00	280.854
2016-04-29 17:00:00-01:00	280.52
2016-04-29 20:00:00-01:00	280.033
2016-04-29 23:00:00-01:00	279.551
2016-04-30 02:00:00-01:00	278.84
2016-04-30 05:00:00-01:00	278.387
2016-04-30 08:00:00-01:00	279.832
2016-04-30 11:00:00-01:00	280.544
2016-04-30 14:00:00-01:00	280.707
2016-04-30 17:00:00-01:00	280.375
2016-04-30 20:00:00-01:00	279.675
2016-04-30 23:00:00-01:00	279.474
2016-05-01 02:00:00-01:00	279.226
2016-05-01 05:00:00-01:00	280.384
2016-05-01 08:00:00-01:00	283.725
2016-05-01 11:00:00-01:00	285.602
2016-05-01 14:00:00-01:00	286.017
2016-05-01 17:00:00-01:00	285.069
2016-05-01 20:00:00-01:00	283.437
2016-05-01 23:00:00-01:00	282.225
2016-05-02 02:00:00-01:00	280.904
2016-05-02 05:00:00-01:00	281.501
2016-05-02 08:00:00-01:00	283.067
2016-05-02 11:00:00-01:00	284.236
2016-05-02 14:00:00-01:00	284.858
2016-05-02 17:00:00-01:00	285.031
2016-05-02 20:00:00-01:00	284.231
2016-05-02 23:00:00-01:00	283.86
2016-05-03 02:00:00-01:00	283.963
2016-05-03 05:00:00-01:00	284.484
2016-05-03 08:00:00-01:00	286.096
2016-05-03 11:00:00-01:00	287.839
2016-05-03 14:00:00-01:00	287.382
2016-05-03 17:00:00-01:00	286.357
2016-05-03 20:00:00-01:00	283.867
2016-05-03 23:00:00-01:00	283.198
2016-05-04 02:00:00-01:00	283.053
2016-05-04 05:00:00-01:00	283.959
2016-05-04 08:00:00-01:00	285.923
2016-05-04 11:00:00-01:00	287.945
2016-05-04 14:00:00-01:00	286.896
2016-05-04 17:00:00-01:00	285.827
2016-05-04 20:00:00-01:00	284.109
2016-05-04 23:00:00-01:00	282.861
2016-05-05 02:00:00-01:00	281.927
2016-05-05 05:00:00-01:00	282.017
2016-05-05 08:00:00-01:00	285.11
2016-05-05 11:00:00-01:00	288.471
2016-05-05 14:00:00-01:00	289.209
2016-05-05 17:00:00-01:00	287.675
2016-05-05 20:00:00-01:00	282.198
2016-05-05 23:00:00-01:00	280.217
2016-05-06 02:00:00-01:00	277.096
2016-05-06 05:00:00-01:00	281.805
2016-05-06 08:00:00-01:00	287.758
2016-05-06 11:00:00-01:00	289.442
2016-05-06 14:00:00-01:00	289.797
2016-05-06 17:00:00-01:00	288.265
2016-05-06 20:00:00-01:00	283.43
2016-05-06 23:00:00-01:00	281.772
2016-05-07 02:00:00-01:00	281.837
2016-05-07 05:00:00-01:00	283.633
2016-05-07 08:00:00-01:00	287.391
2016-05-07 11:00:00-01:00	289.553
2016-05-07 14:00:00-01:00	289.749
2016-05-07 17:00:00-01:00	288.764
2016-05-07 20:00:00-01:00	283.01
2016-05-07 23:00:00-01:00	281.648
2016-05-08 02:00:00-01:00	279.399
2016-05-08 05:00:00-01:00	283.065
2016-05-08 08:00:00-01:00	288.389
2016-05-08 11:00:00-01:00	290.405
2016-05-08 14:00:00-01:00	290.584
2016-05-08 17:00:00-01:00	288.705
2016-05-08 20:00:00-01:00	282.622
2016-05-08 23:00:00-01:00	278.522
2016-05-09 02:00:00-01:00	275.41
2016-05-09 05:00:00-01:00	283.805
2016-05-09 08:00:00-01:00	289.064
2016-05-09 11:00:00-01:00	290.6
2016-05-09 14:00:00-01:00	290.822
2016-05-09 17:00:00-01:00	289.727
2016-05-09 20:00:00-01:00	283.593
2016-05-09 23:00:00-01:00	279.163
2016-05-10 02:00:00-01:00	276.921
2016-05-10 05:00:00-01:00	286.131
2016-05-10 08:00:00-01:00	290.054
2016-05-10 11:00:00-01:00	290.705
2016-05-10 14:00:00-01:00	289.47
2016-05-10 17:00:00-01:00	287.063
2016-05-10 20:00:00-01:00	282.749
2016-05-10 23:00:00-01:00	279.681
2016-05-11 02:00:00-01:00	277.966
2016-05-11 05:00:00-01:00	283.341
2016-05-11 08:00:00-01:00	287.194
2016-05-11 11:00:00-01:00	287.474
2016-05-11 14:00:00-01:00	286.428
2016-05-11 17:00:00-01:00	285.189
2016-05-11 20:00:00-01:00	281.412
2016-05-11 23:00:00-01:00	279.346
2016-05-12 02:00:00-01:00	278.423
2016-05-12 05:00:00-01:00	282.816
2016-05-12 08:00:00-01:00	286.546
2016-05-12 11:00:00-01:00	286.015
2016-05-12 14:00:00-01:00	285.08
2016-05-12 17:00:00-01:00	284.095
2016-05-12 20:00:00-01:00	283.555
2016-05-12 23:00:00-01:00	283.302
2016-05-13 02:00:00-01:00	283.135
2016-05-13 05:00:00-01:00	283.232
2016-05-13 08:00:00-01:00	285.584
2016-05-13 11:00:00-01:00	286.852
2016-05-13 14:00:00-01:00	285.094
2016-05-13 17:00:00-01:00	284.561
2016-05-13 20:00:00-01:00	284.307
2016-05-13 23:00:00-01:00	283.636
2016-05-14 02:00:00-01:00	282.649
2016-05-14 05:00:00-01:00	283.305
2016-05-14 08:00:00-01:00	284.61
2016-05-14 11:00:00-01:00	285.094
2016-05-14 14:00:00-01:00	285.573
2016-05-14 17:00:00-01:00	285.579
2016-05-14 20:00:00-01:00	283.871
2016-05-14 23:00:00-01:00	282.986
2016-05-15 02:00:00-01:00	281.546
2016-05-15 05:00:00-01:00	283.031
2016-05-15 08:00:00-01:00	288.348
2016-05-15 11:00:00-01:00	289.208
2016-05-15 14:00:00-01:00	288.757
2016-05-15 17:00:00-01:00	286.867
2016-05-15 20:00:00-01:00	282.385
2016-05-15 23:00:00-01:00	282.452
2016-05-16 02:00:00-01:00	282.122
2016-05-16 05:00:00-01:00	282.906
2016-05-16 08:00:00-01:00	285.983
2016-05-16 11:00:00-01:00	286.596
2016-05-16 14:00:00-01:00	285.789
2016-05-16 17:00:00-01:00	284.484
2016-05-16 20:00:00-01:00	283.017
2016-05-16 23:00:00-01:00	282.29
2016-05-17 02:00:00-01:00	281.737
2016-05-17 05:00:00-01:00	281.758
2016-05-17 08:00:00-01:00	283.156
2016-05-17 11:00:00-01:00	283.907
2016-05-17 14:00:00-01:00	284.215
2016-05-17 17:00:00-01:00	284.364
2016-05-17 20:00:00-01:00	283.919
2016-05-17 23:00:00-01:00	282.9
2016-05-18 02:00:00-01:00	282.493
2016-05-18 05:00:00-01:00	284.081
2016-05-18 08:00:00-01:00	288.32
2016-05-18 11:00:00-01:00	289.395
2016-05-18 14:00:00-01:00	289.574
2016-05-18 17:00:00-01:00	287.672
2016-05-18 20:00:00-01:00	284.654
2016-05-18 23:00:00-01:00	281.584
2016-05-19 02:00:00-01:00	279.944
2016-05-19 05:00:00-01:00	282.98
2016-05-19 08:00:00-01:00	287.984
2016-05-19 11:00:00-01:00	289.324
2016-05-19 14:00:00-01:00	289.388
2016-05-19 17:00:00-01:00	288.554
2016-05-19 20:00:00-01:00	283.263
2016-05-19 23:00:00-01:00	281.141
2016-05-20 02:00:00-01:00	281.379
2016-05-20 05:00:00-01:00	282.764
2016-05-20 08:00:00-01:00	288.512
2016-05-20 11:00:00-01:00	290.399
2016-05-20 14:00:00-01:00	289.766
2016-05-20 17:00:00-01:00	286.891
2016-05-20 20:00:00-01:00	285.195
2016-05-20 23:00:00-01:00	285.08
2016-05-21 02:00:00-01:00	284.73
2016-05-21 05:00:00-01:00	284.368
2016-05-21 08:00:00-01:00	287.52
2016-05-21 11:00:00-01:00	289.124
2016-05-21 14:00:00-01:00	289.109
2016-05-21 17:00:00-01:00	285.926
2016-05-21 20:00:00-01:00	283.484
2016-05-21 23:00:00-01:00	281.891
2016-05-22 02:00:00-01:00	281.138
2016-05-22 05:00:00-01:00	281.549
2016-05-22 08:00:00-01:00	282.431
2016-05-22 11:00:00-01:00	283.895
2016-05-22 14:00:00-01:00	284.397
2016-05-22 17:00:00-01:00	284.337
2016-05-22 20:00:00-01:00	282.468
2016-05-22 23:00:00-01:00	282.263
2016-05-23 02:00:00-01:00	281.997
2016-05-23 05:00:00-01:00	282.495
2016-05-23 08:00:00-01:00	284.36
2016-05-23 11:00:00-01:00	284.964
2016-05-23 14:00:00-01:00	285.104
2016-05-23 17:00:00-01:00	283.963
2016-05-23 20:00:00-01:00	281.928
2016-05-23 23:00:00-01:00	281.038
2016-05-24 02:00:00-01:00	280.556
2016-05-24 05:00:00-01:00	282.181
2016-05-24 08:00:00-01:00	284.546
2016-05-24 11:00:00-01:00	286.526
2016-05-24 14:00:00-01:00	285.936
2016-05-24 17:00:00-01:00	284.456
2016-05-24 20:00:00-01:00	282.817
2016-05-24 23:00:00-01:00	281.703
2016-05-25 02:00:00-01:00	281.936
2016-05-25 05:00:00-01:00	282.374
2016-05-25 08:00:00-01:00	282.853
2016-05-25 11:00:00-01:00	284.284
2016-05-25 14:00:00-01:00	282.598
2016-05-25 17:00:00-01:00	281.135
2016-05-25 20:00:00-01:00	280.594
2016-05-25 23:00:00-01:00	280.72
2016-05-26 02:00:00-01:00	280.962
2016-05-26 05:00:00-01:00	281.255
2016-05-26 08:00:00-01:00	282.159
2016-05-26 11:00:00-01:00	283.553
2016-05-26 14:00:00-01:00	284.005
2016-05-26 17:00:00-01:00	283.964
2016-05-26 20:00:00-01:00	281.601
2016-05-26 23:00:00-01:00	280.411
2016-05-27 02:00:00-01:00	278.642
2016-05-27 05:00:00-01:00	282.489
2016-05-27 08:00:00-01:00	285.24
2016-05-27 11:00:00-01:00	288.23
2016-05-27 14:00:00-01:00	288.37
2016-05-27 17:00:00-01:00	287.58
2016-05-27 20:00:00-01:00	283.55
2016-05-27 23:00:00-01:00	283.133
2016-05-28 02:00:00-01:00	282.564
2016-05-28 05:00:00-01:00	283.834
2016-05-28 08:00:00-01:00	288.596
2016-05-28 11:00:00-01:00	291.05
2016-05-28 14:00:00-01:00	291.463
2016-05-28 17:00:00-01:00	290.124
2016-05-28 20:00:00-01:00	286.455
2016-05-28 23:00:00-01:00	284.392
2016-05-29 02:00:00-01:00	283.367
2016-05-29 05:00:00-01:00	285.024
2016-05-29 08:00:00-01:00	290.538
2016-05-29 11:00:00-01:00	292.354
2016-05-29 14:00:00-01:00	292.702
2016-05-29 17:00:00-01:00	291.158
2016-05-29 20:00:00-01:00	287.226
2016-05-29 23:00:00-01:00	284.508
2016-05-30 02:00:00-01:00	282.974
2016-05-30 05:00:00-01:00	285.19
2016-05-30 08:00:00-01:00	290.814
2016-05-30 11:00:00-01:00	292.408
2016-05-30 14:00:00-01:00	292.828
2016-05-30 17:00:00-01:00	291.615
2016-05-30 20:00:00-01:00	287.627
2016-05-30 23:00:00-01:00	285.229
2016-05-31 02:00:00-01:00	283.936
2016-05-31 05:00:00-01:00	285.923
2016-05-31 08:00:00-01:00	291.388
2016-05-31 11:00:00-01:00	293.123
2016-05-31 14:00:00-01:00	293.319
2016-05-31 17:00:00-01:00	292.247
2016-05-31 20:00:00-01:00	287.098
2016-05-31 23:00:00-01:00	283.181
2016-06-01 02:00:00-01:00	280.921
2016-06-01 05:00:00-01:00	287.724
2016-06-01 08:00:00-01:00	292.354
2016-06-01 11:00:00-01:00	294.354
2016-06-01 14:00:00-01:00	295.122
2016-06-01 17:00:00-01:00	294.017
2016-06-01 20:00:00-01:00	288.274
2016-06-01 23:00:00-01:00	284.709
2016-06-02 02:00:00-01:00	282.559
2016-06-02 05:00:00-01:00	289.231
2016-06-02 08:00:00-01:00	294.579
2016-06-02 11:00:00-01:00	295.611
2016-06-02 14:00:00-01:00	296.317
2016-06-02 17:00:00-01:00	294.985
2016-06-02 20:00:00-01:00	288.246
2016-06-02 23:00:00-01:00	285.387
2016-06-03 02:00:00-01:00	283.662
2016-06-03 05:00:00-01:00	288.047
2016-06-03 08:00:00-01:00	289.444
2016-06-03 11:00:00-01:00	293.387
2016-06-03 14:00:00-01:00	294.028
2016-06-03 17:00:00-01:00	292.931
2016-06-03 20:00:00-01:00	288.833
2016-06-03 23:00:00-01:00	286.486
2016-06-04 02:00:00-01:00	286.521
2016-06-04 05:00:00-01:00	287.645
2016-06-04 08:00:00-01:00	292.028
2016-06-04 11:00:00-01:00	294.239
2016-06-04 14:00:00-01:00	293.909
2016-06-04 17:00:00-01:00	291.59
2016-06-04 20:00:00-01:00	289.624
2016-06-04 23:00:00-01:00	288.329
2016-06-05 02:00:00-01:00	287.66
2016-06-05 05:00:00-01:00	289.038
2016-06-05 08:00:00-01:00	293.39
2016-06-05 11:00:00-01:00	295.008
2016-06-05 14:00:00-01:00	295.737
2016-06-05 17:00:00-01:00	293.513
2016-06-05 20:00:00-01:00	291.131
2016-06-05 23:00:00-01:00	288.719
2016-06-06 02:00:00-01:00	287.465
2016-06-06 05:00:00-01:00	288.316
2016-06-06 08:00:00-01:00	292.168
2016-06-06 11:00:00-01:00	294.133
2016-06-06 14:00:00-01:00	293.662
2016-06-06 17:00:00-01:00	290.694
2016-06-06 20:00:00-01:00	287.672
2016-06-06 23:00:00-01:00	286.683
2016-06-07 02:00:00-01:00	286.311
2016-06-07 05:00:00-01:00	286.596
2016-06-07 08:00:00-01:00	287.808
2016-06-07 11:00:00-01:00	290.626
2016-06-07 14:00:00-01:00	291.129
2016-06-07 17:00:00-01:00	290.216
2016-06-07 20:00:00-01:00	288.804
2016-06-07 23:00:00-01:00	287.786
2016-06-08 02:00:00-01:00	288.414
2016-06-08 05:00:00-01:00	289.285
2016-06-08 08:00:00-01:00	292.216
2016-06-08 11:00:00-01:00	292.44
2016-06-08 14:00:00-01:00	291.529
2016-06-08 17:00:00-01:00	290.408
2016-06-08 20:00:00-01:00	289.654
2016-06-08 23:00:00-01:00	289.001
2016-06-09 02:00:00-01:00	288.515
2016-06-09 05:00:00-01:00	288.892
2016-06-09 08:00:00-01:00	291.29
2016-06-09 11:00:00-01:00	293.462
2016-06-09 14:00:00-01:00	293.261
2016-06-09 17:00:00-01:00	290.621
2016-06-09 20:00:00-01:00	288.701
2016-06-09 23:00:00-01:00	287.769
2016-06-10 02:00:00-01:00	287.065
2016-06-10 05:00:00-01:00	286.885
2016-06-10 08:00:00-01:00	288.341
2016-06-10 11:00:00-01:00	288.693
2016-06-10 14:00:00-01:00	286.627
2016-06-10 17:00:00-01:00	286.136
2016-06-10 20:00:00-01:00	284.72
2016-06-10 23:00:00-01:00	282.885
2016-06-11 02:00:00-01:00	282.611
2016-06-11 05:00:00-01:00	284.332
2016-06-11 08:00:00-01:00	287.353
2016-06-11 11:00:00-01:00	289.27
2016-06-11 14:00:00-01:00	288.494
2016-06-11 17:00:00-01:00	286.557
2016-06-11 20:00:00-01:00	283.568
2016-06-11 23:00:00-01:00	282.022
2016-06-12 02:00:00-01:00	281.301
2016-06-12 05:00:00-01:00	284.069
2016-06-12 08:00:00-01:00	289.104
2016-06-12 11:00:00-01:00	291.274
2016-06-12 14:00:00-01:00	292.231
2016-06-12 17:00:00-01:00	291.239
2016-06-12 20:00:00-01:00	287.344
2016-06-12 23:00:00-01:00	284.063
2016-06-13 02:00:00-01:00	283.46
2016-06-13 05:00:00-01:00	285.682
2016-06-13 08:00:00-01:00	289.755
2016-06-13 11:00:00-01:00	291.031
2016-06-13 14:00:00-01:00	290.771
2016-06-13 17:00:00-01:00	289.663
2016-06-13 20:00:00-01:00	286.242
2016-06-13 23:00:00-01:00	284.199
2016-06-14 02:00:00-01:00	283.265
2016-06-14 05:00:00-01:00	285.37
2016-06-14 08:00:00-01:00	289.757
2016-06-14 11:00:00-01:00	291.066
2016-06-14 14:00:00-01:00	290.891
2016-06-14 17:00:00-01:00	289.615
2016-06-14 20:00:00-01:00	286.315
2016-06-14 23:00:00-01:00	283.807
2016-06-15 02:00:00-01:00	282.973
2016-06-15 05:00:00-01:00	285.819
2016-06-15 08:00:00-01:00	289.933
2016-06-15 11:00:00-01:00	291.293
2016-06-15 14:00:00-01:00	292.211
2016-06-15 17:00:00-01:00	291.55
2016-06-15 20:00:00-01:00	287.759
2016-06-15 23:00:00-01:00	284.193
2016-06-16 02:00:00-01:00	281.966
2016-06-16 05:00:00-01:00	287.697
2016-06-16 08:00:00-01:00	292.115
2016-06-16 11:00:00-01:00	294.116
2016-06-16 14:00:00-01:00	294.98
2016-06-16 17:00:00-01:00	294.229
2016-06-16 20:00:00-01:00	287.172
2016-06-16 23:00:00-01:00	284.611
2016-06-17 02:00:00-01:00	283.656
2016-06-17 05:00:00-01:00	289.623
2016-06-17 08:00:00-01:00	294.564
2016-06-17 11:00:00-01:00	295.885
2016-06-17 14:00:00-01:00	296.482
2016-06-17 17:00:00-01:00	295.431
2016-06-17 20:00:00-01:00	290.217
2016-06-17 23:00:00-01:00	287.456
2016-06-18 02:00:00-01:00	285.705
2016-06-18 05:00:00-01:00	290.823
2016-06-18 08:00:00-01:00	295.26
2016-06-18 11:00:00-01:00	296.643
2016-06-18 14:00:00-01:00	296.688
2016-06-18 17:00:00-01:00	295.447
2016-06-18 20:00:00-01:00	290.135
2016-06-18 23:00:00-01:00	287.358
2016-06-19 02:00:00-01:00	286.666
2016-06-19 05:00:00-01:00	291.535
2016-06-19 08:00:00-01:00	295.567
2016-06-19 11:00:00-01:00	297.171
2016-06-19 14:00:00-01:00	297.388
2016-06-19 17:00:00-01:00	295.733
2016-06-19 20:00:00-01:00	290.764
2016-06-19 23:00:00-01:00	288.914
2016-06-20 02:00:00-01:00	287.321
2016-06-20 05:00:00-01:00	290.032
2016-06-20 08:00:00-01:00	296.008
2016-06-20 11:00:00-01:00	297.99
2016-06-20 14:00:00-01:00	298.914	43.0494
2016-06-20 17:00:00-01:00	297.029
2016-06-20 20:00:00-01:00	291.877
2016-06-20 23:00:00-01:00	288.817
2016-06-21 02:00:00-01:00	287.071
2016-06-21 05:00:00-01:00	290.103
2016-06-21 08:00:00-01:00	296.434
2016-06-21 11:00:00-01:00	298.349	44.7113
2016-06-21 14:00:00-01:00	299.218	39.0653
2016-06-21 17:00:00-01:00	297.661
2016-06-21 20:00:00-01:00	291.206
2016-06-21 23:00:00-01:00	289.229
2016-06-22 02:00:00-01:00	288.444
2016-06-22 05:00:00-01:00	289.033
2016-06-22 08:00:00-01:00	292.093
2016-06-22 11:00:00-01:00	293.474
2016-06-22 14:00:00-01:00	293.963
2016-06-22 17:00:00-01:00	292.809
2016-06-22 20:00:00-01:00	289.666
2016-06-22 23:00:00-01:00	287.657
2016-06-23 02:00:00-01:00	287.098
2016-06-23 05:00:00-01:00	287.398
2016-06-23 08:00:00-01:00	289.803
2016-06-23 11:00:00-01:00	293.153
2016-06-23 14:00:00-01:00	293.827
2016-06-23 17:00:00-01:00	292.141
2016-06-23 20:00:00-01:00	289.961
2016-06-23 23:00:00-01:00	288.503
2016-06-24 02:00:00-01:00	287.313
2016-06-24 05:00:00-01:00	287.29
2016-06-24 08:00:00-01:00	288.861
2016-06-24 11:00:00-01:00	292.074
2016-06-24 14:00:00-01:00	293.921
2016-06-24 17:00:00-01:00	292.635
2016-06-24 20:00:00-01:00	289.936
2016-06-24 23:00:00-01:00	286.825
2016-06-25 02:00:00-01:00	285.17
2016-06-25 05:00:00-01:00	286.947
2016-06-25 08:00:00-01:00	291.544
2016-06-25 11:00:00-01:00	294.284
2016-06-25 14:00:00-01:00	294.596
2016-06-25 17:00:00-01:00	293.386
2016-06-25 20:00:00-01:00	289.062
2016-06-25 23:00:00-01:00	286.61
2016-06-26 02:00:00-01:00	284.59
2016-06-26 05:00:00-01:00	290.178
2016-06-26 08:00:00-01:00	294.272
2016-06-26 11:00:00-01:00	296.571
2016-06-26 14:00:00-01:00	296.011
2016-06-26 17:00:00-01:00	293.804
2016-06-26 20:00:00-01:00	290.657
2016-06-26 23:00:00-01:00	288.926
2016-06-27 02:00:00-01:00	287.532
2016-06-27 05:00:00-01:00	288.457
2016-06-27 08:00:00-01:00	289.87
2016-06-27 11:00:00-01:00	290.938
2016-06-27 14:00:00-01:00	290.966
2016-06-27 17:00:00-01:00	290.184
2016-06-27 20:00:00-01:00	289.558
2016-06-27 23:00:00-01:00	289.06
2016-06-28 02:00:00-01:00	288.856
2016-06-28 05:00:00-01:00	289.495
2016-06-28 08:00:00-01:00	290.513
2016-06-28 11:00:00-01:00	291.33
2016-06-28 14:00:00-01:00	291.218
2016-06-28 17:00:00-01:00	290.446
2016-06-28 20:00:00-01:00	289.884
2016-06-28 23:00:00-01:00	289.875
2016-06-29 02:00:00-01:00	289.678
2016-06-29 05:00:00-01:00	289.938
2016-06-29 08:00:00-01:00	292.179
2016-06-29 11:00:00-01:00	293.353
2016-06-29 14:00:00-01:00	293.338
2016-06-29 17:00:00-01:00	292.608
2016-06-29 20:00:00-01:00	289.624
2016-06-29 23:00:00-01:00	287.196
2016-06-30 02:00:00-01:00	286.276
2016-06-30 05:00:00-01:00	289.313
2016-06-30 08:00:00-01:00	293.057
2016-06-30 11:00:00-01:00	294.449
2016-06-30 14:00:00-01:00	294.286
2016-06-30 17:00:00-01:00	292.812
2016-06-30 20:00:00-01:00	289.22
2016-06-30 23:00:00-01:00	286.936
2016-07-01 02:00:00-01:00	285.678
2016-07-01 05:00:00-01:00	287.348
2016-07-01 08:00:00-01:00	291.133
2016-07-01 11:00:00-01:00	292.43
2016-07-01 14:00:00-01:00	292.346
2016-07-01 17:00:00-01:00	290.508
2016-07-01 20:00:00-01:00	287.479
2016-07-01 23:00:00-01:00	285.789
2016-07-02 02:00:00-01:00	286.134
2016-07-02 05:00:00-01:00	287.369
2016-07-02 08:00:00-01:00	289.626
2016-07-02 11:00:00-01:00	291.927
2016-07-02 14:00:00-01:00	291.961
2016-07-02 17:00:00-01:00	290.985
2016-07-02 20:00:00-01:00	287.135
2016-07-02 23:00:00-01:00	286.974
2016-07-03 02:00:00-01:00	286.673
2016-07-03 05:00:00-01:00	288.148
2016-07-03 08:00:00-01:00	292.043
2016-07-03 11:00:00-01:00	293.576
2016-07-03 14:00:00-01:00	293.366
2016-07-03 17:00:00-01:00	292.543
2016-07-03 20:00:00-01:00	289.549
2016-07-03 23:00:00-01:00	288.281
2016-07-04 02:00:00-01:00	287.703
2016-07-04 05:00:00-01:00	289.721
2016-07-04 08:00:00-01:00	291.359
2016-07-04 11:00:00-01:00	292.144
2016-07-04 14:00:00-01:00	292.033
2016-07-04 17:00:00-01:00	291.055
2016-07-04 20:00:00-01:00	289.537
2016-07-04 23:00:00-01:00	288.795
2016-07-05 02:00:00-01:00	288.335
2016-07-05 05:00:00-01:00	288.993
2016-07-05 08:00:00-01:00	290.849
2016-07-05 11:00:00-01:00	293.416
2016-07-05 14:00:00-01:00	293.816
2016-07-05 17:00:00-01:00	292.739
2016-07-05 20:00:00-01:00	288.484
2016-07-05 23:00:00-01:00	287.231
2016-07-06 02:00:00-01:00	285.367
2016-07-06 05:00:00-01:00	288.305
2016-07-06 08:00:00-01:00	292.185
2016-07-06 11:00:00-01:00	293.507
2016-07-06 14:00:00-01:00	294.96
2016-07-06 17:00:00-01:00	294.058
2016-07-06 20:00:00-01:00	290.279
2016-07-06 23:00:00-01:00	287.793
2016-07-07 02:00:00-01:00	285.519
2016-07-07 05:00:00-01:00	289.244
2016-07-07 08:00:00-01:00	293.82
2016-07-07 11:00:00-01:00	295.66
2016-07-07 14:00:00-01:00	296.534
2016-07-07 17:00:00-01:00	295.582
2016-07-07 20:00:00-01:00	289.707
2016-07-07 23:00:00-01:00	288.749
2016-07-08 02:00:00-01:00	289.485
2016-07-08 05:00:00-01:00	291.622
2016-07-08 08:00:00-01:00	295.629
2016-07-08 11:00:00-01:00	297.106
2016-07-08 14:00:00-01:00	296.803
2016-07-08 17:00:00-01:00	294.274
2016-07-08 20:00:00-01:00	291.254
2016-07-08 23:00:00-01:00	289.106
2016-07-09 02:00:00-01:00	287.554
2016-07-09 05:00:00-01:00	288.69
2016-07-09 08:00:00-01:00	295.02
2016-07-09 11:00:00-01:00	298.107
2016-07-09 14:00:00-01:00	298.763	58.6886
2016-07-09 17:00:00-01:00	295.772
2016-07-09 20:00:00-01:00	292.777
2016-07-09 23:00:00-01:00	291.149
2016-07-10 02:00:00-01:00	291.331
2016-07-10 05:00:00-01:00	291.448
2016-07-10 08:00:00-01:00	292.105
2016-07-10 11:00:00-01:00	292.916
2016-07-10 14:00:00-01:00	294.885
2016-07-10 17:00:00-01:00	294.275
2016-07-10 20:00:00-01:00	292.046
2016-07-10 23:00:00-01:00	291.102
2016-07-11 02:00:00-01:00	290.841
2016-07-11 05:00:00-01:00	291.009
2016-07-11 08:00:00-01:00	291.557
2016-07-11 11:00:00-01:00	294.14
2016-07-11 14:00:00-01:00	295.79
2016-07-11 17:00:00-01:00	292.868
2016-07-11 20:00:00-01:00	291.796
2016-07-11 23:00:00-01:00	289.723
2016-07-12 02:00:00-01:00	288.416
2016-07-12 05:00:00-01:00	290.229
2016-07-12 08:00:00-01:00	293.856
2016-07-12 11:00:00-01:00	295.974
2016-07-12 14:00:00-01:00	295.244
2016-07-12 17:00:00-01:00	294.103
2016-07-12 20:00:00-01:00	291.041
2016-07-12 23:00:00-01:00	290.582
2016-07-13 02:00:00-01:00	290.035
2016-07-13 05:00:00-01:00	290.709
2016-07-13 08:00:00-01:00	293.22
2016-07-13 11:00:00-01:00	296.009
2016-07-13 14:00:00-01:00	296.529
2016-07-13 17:00:00-01:00	294.996
2016-07-13 20:00:00-01:00	291.269
2016-07-13 23:00:00-01:00	288.954
2016-07-14 02:00:00-01:00	287.638
2016-07-14 05:00:00-01:00	289.243
2016-07-14 08:00:00-01:00	295.169
2016-07-14 11:00:00-01:00	297.603
2016-07-14 14:00:00-01:00	297.809
2016-07-14 17:00:00-01:00	296.032
2016-07-14 20:00:00-01:00	292.379
2016-07-14 23:00:00-01:00	291.136
2016-07-15 02:00:00-01:00	289.702
2016-07-15 05:00:00-01:00	291.562
2016-07-15 08:00:00-01:00	296.237
2016-07-15 11:00:00-01:00	299.369	58.1646
2016-07-15 14:00:00-01:00	300.334	51.4472
2016-07-15 17:00:00-01:00	298.848	56.9064
2016-07-15 20:00:00-01:00	293.513
2016-07-15 23:00:00-01:00	291.291
2016-07-16 02:00:00-01:00	290.654
2016-07-16 05:00:00-01:00	293.759
2016-07-16 08:00:00-01:00	298.481	63.766
2016-07-16 11:00:00-01:00	300.569	53.1868
2016-07-16 14:00:00-01:00	301.413	49.1307
2016-07-16 17:00:00-01:00	299.746	56.492
2016-07-16 20:00:00-01:00	293.685
2016-07-16 23:00:00-01:00	292.012
2016-07-17 02:00:00-01:00	291.014
2016-07-17 05:00:00-01:00	292.168
2016-07-17 08:00:00-01:00	297.034
2016-07-17 11:00:00-01:00	300.324	53.9061
2016-07-17 14:00:00-01:00	299.906	51.3457
2016-07-17 17:00:00-01:00	297.385
2016-07-17 20:00:00-01:00	293.784
2016-07-17 23:00:00-01:00	291.255
2016-07-18 02:00:00-01:00	289.714
2016-07-18 05:00:00-01:00	291.366
2016-07-18 08:00:00-01:00	295.237
2016-07-18 11:00:00-01:00	299.024	56.3465
2016-07-18 14:00:00-01:00	299.41	50.6665
2016-07-18 17:00:00-01:00	297.077
2016-07-18 20:00:00-01:00	292.449
2016-07-18 23:00:00-01:00	288.869
2016-07-19 02:00:00-01:00	286.935
2016-07-19 05:00:00-01:00	289.835
2016-07-19 08:00:00-01:00	296.294
2016-07-19 11:00:00-01:00	299.801	51.8544
2016-07-19 14:00:00-01:00	300.152	50.405
2016-07-19 17:00:00-01:00	297.663
2016-07-19 20:00:00-01:00	293.559
2016-07-19 23:00:00-01:00	290.396
2016-07-20 02:00:00-01:00	288.571
2016-07-20 05:00:00-01:00	290.011
2016-07-20 08:00:00-01:00	294.728
2016-07-20 11:00:00-01:00	296.909
2016-07-20 14:00:00-01:00	297.286
2016-07-20 17:00:00-01:00	295.618
2016-07-20 20:00:00-01:00	291.11
2016-07-20 23:00:00-01:00	288.235
2016-07-21 02:00:00-01:00	286.521
2016-07-21 05:00:00-01:00	288.071
2016-07-21 08:00:00-01:00	293.036
2016-07-21 11:00:00-01:00	296.037
2016-07-21 14:00:00-01:00	296.712
2016-07-21 17:00:00-01:00	294.819
2016-07-21 20:00:00-01:00	289.889
2016-07-21 23:00:00-01:00	287.505
2016-07-22 02:00:00-01:00	285.969
2016-07-22 05:00:00-01:00	288.675
2016-07-22 08:00:00-01:00	294.049
2016-07-22 11:00:00-01:00	296.725
2016-07-22 14:00:00-01:00	296.983
2016-07-22 17:00:00-01:00	294.15
2016-07-22 20:00:00-01:00	290.622
2016-07-22 23:00:00-01:00	288.725
2016-07-23 02:00:00-01:00	288.59
2016-07-23 05:00:00-01:00	289.798
2016-07-23 08:00:00-01:00	294.29
2016-07-23 11:00:00-01:00	298.127
2016-07-23 14:00:00-01:00	299.049	55.4227
2016-07-23 17:00:00-01:00	297.712
2016-07-23 20:00:00-01:00	292.447
2016-07-23 23:00:00-01:00	289.601
2016-07-24 02:00:00-01:00	287.854
2016-07-24 05:00:00-01:00	293.257
2016-07-24 08:00:00-01:00	297.72
2016-07-24 11:00:00-01:00	300.253	54.2999
2016-07-24 14:00:00-01:00	299.428	53.1567
2016-07-24 17:00:00-01:00	296.521
2016-07-24 20:00:00-01:00	293.494
2016-07-24 23:00:00-01:00	290.853
2016-07-25 02:00:00-01:00	289.156
2016-07-25 05:00:00-01:00	290.253
2016-07-25 08:00:00-01:00	294.595
2016-07-25 11:00:00-01:00	296.497
2016-07-25 14:00:00-01:00	296.529
2016-07-25 17:00:00-01:00	293.877
2016-07-25 20:00:00-01:00	291.245
2016-07-25 23:00:00-01:00	290.073
2016-07-26 02:00:00-01:00	289.344
2016-07-26 05:00:00-01:00	290.01
2016-07-26 08:00:00-01:00	293.398
2016-07-26 11:00:00-01:00	295.528
2016-07-26 14:00:00-01:00	294.916
2016-07-26 17:00:00-01:00	294.133
2016-07-26 20:00:00-01:00	291.011
2016-07-26 23:00:00-01:00	291.214
2016-07-27 02:00:00-01:00	290.38
2016-07-27 05:00:00-01:00	291.04
2016-07-27 08:00:00-01:00	295.75
2016-07-27 11:00:00-01:00	296.956
2016-07-27 14:00:00-01:00	297.226
2016-07-27 17:00:00-01:00	295.303
2016-07-27 20:00:00-01:00	292.866
2016-07-27 23:00:00-01:00	291.146
2016-07-28 02:00:00-01:00	290.596
2016-07-28 05:00:00-01:00	290.924
2016-07-28 08:00:00-01:00	293.061
2016-07-28 11:00:00-01:00	294.874
2016-07-28 14:00:00-01:00	294.721
2016-07-28 17:00:00-01:00	293.66
2016-07-28 20:00:00-01:00	292.01
2016-07-28 23:00:00-01:00	291.552
2016-07-29 02:00:00-01:00	291.529
2016-07-29 05:00:00-01:00	291.924
2016-07-29 08:00:00-01:00	294.116
2016-07-29 11:00:00-01:00	295.231
2016-07-29 14:00:00-01:00	295.467
2016-07-29 17:00:00-01:00	294.114
2016-07-29 20:00:00-01:00	292.157
2016-07-29 23:00:00-01:00	290.952
2016-07-30 02:00:00-01:00	290.382
2016-07-30 05:00:00-01:00	291.268
2016-07-30 08:00:00-01:00	294.759
2016-07-30 11:00:00-01:00	296.808
2016-07-30 14:00:00-01:00	297.533
2016-07-30 17:00:00-01:00	296.159
2016-07-30 20:00:00-01:00	292.447
2016-07-30 23:00:00-01:00	289.791
2016-07-31 02:00:00-01:00	288.342
2016-07-31 05:00:00-01:00	291.175
2016-07-31 08:00:00-01:00	295.9
2016-07-31 11:00:00-01:00	298.212	60.8482
2016-07-31 14:00:00-01:00	298.689	56.7036
2016-07-31 17:00:00-01:00	297.161
2016-07-31 20:00:00-01:00	292.603
2016-07-31 23:00:00-01:00	290.784
2016-08-01 02:00:00-01:00	289.059
2016-08-01 05:00:00-01:00	291.289
2016-08-01 08:00:00-01:00	296.423
2016-08-01 11:00:00-01:00	299.075	57.3257
2016-08-01 14:00:00-01:00	300.021	50.053
2016-08-01 17:00:00-01:00	298.234	55.3704
2016-08-01 20:00:00-01:00	293.412
2016-08-01 23:00:00-01:00	290.016
2016-08-02 02:00:00-01:00	287.984
2016-08-02 05:00:00-01:00	291.968
2016-08-02 08:00:00-01:00	298.455	61.5733
2016-08-02 11:00:00-01:00	301.365	45.7447
2016-08-02 14:00:00-01:00	302.588	37.8368
2016-08-02 17:00:00-01:00	300.62	43.1405
2016-08-02 20:00:00-01:00	292.742
2016-08-02 23:00:00-01:00	289.752
2016-08-03 02:00:00-01:00	288.223
2016-08-03 05:00:00-01:00	293.904
2016-08-03 08:00:00-01:00	300.875	54.6565
2016-08-03 11:00:00-01:00	303.442	42.3722
2016-08-03 14:00:00-01:00	304.044	36.338
2016-08-03 17:00:00-01:00	301.463	41.6268
2016-08-03 20:00:00-01:00	295.793
2016-08-03 23:00:00-01:00	291.509
2016-08-04 02:00:00-01:00	288.793
2016-08-04 05:00:00-01:00	292.475
2016-08-04 08:00:00-01:00	300.296	52.529
2016-08-04 11:00:00-01:00	303.031	40.3127
2016-08-04 14:00:00-01:00	303.02	36.4007
2016-08-04 17:00:00-01:00	300.068	42.9212
2016-08-04 20:00:00-01:00	294.908
2016-08-04 23:00:00-01:00	289.896
2016-08-05 02:00:00-01:00	286.918
2016-08-05 05:00:00-01:00	290.805
2016-08-05 08:00:00-01:00	298.392	55.0386
2016-08-05 11:00:00-01:00	301.752	38.9068
2016-08-05 14:00:00-01:00	302.68	33.4463
2016-08-05 17:00:00-01:00	300.11	41.1394
2016-08-05 20:00:00-01:00	293.484
2016-08-05 23:00:00-01:00	291.357
2016-08-06 02:00:00-01:00	290.986
2016-08-06 05:00:00-01:00	294.123
2016-08-06 08:00:00-01:00	298.948	58.9661
2016-08-06 11:00:00-01:00	301.206	46.0459
2016-08-06 14:00:00-01:00	301.576	45.0197
2016-08-06 17:00:00-01:00	298.336	58.0364
2016-08-06 20:00:00-01:00	293.579
2016-08-06 23:00:00-01:00	291.355
2016-08-07 02:00:00-01:00	290.368
2016-08-07 05:00:00-01:00	290.448
2016-08-07 08:00:00-01:00	293.792
2016-08-07 11:00:00-01:00	297.625
2016-08-07 14:00:00-01:00	297.966
2016-08-07 17:00:00-01:00	294.812
2016-08-07 20:00:00-01:00	291.233
2016-08-07 23:00:00-01:00	288.513
2016-08-08 02:00:00-01:00	286.872
2016-08-08 05:00:00-01:00	287.825
2016-08-08 08:00:00-01:00	293.058
2016-08-08 11:00:00-01:00	296.34
2016-08-08 14:00:00-01:00	296.57
2016-08-08 17:00:00-01:00	293.863
2016-08-08 20:00:00-01:00	290.401
2016-08-08 23:00:00-01:00	286.667
2016-08-09 02:00:00-01:00	285.173
2016-08-09 05:00:00-01:00	287.738
2016-08-09 08:00:00-01:00	294.262
2016-08-09 11:00:00-01:00	297.123
2016-08-09 14:00:00-01:00	298.097
2016-08-09 17:00:00-01:00	296.39
2016-08-09 20:00:00-01:00	291.91
2016-08-09 23:00:00-01:00	289.154
2016-08-10 02:00:00-01:00	287.179
2016-08-10 05:00:00-01:00	288.916
2016-08-10 08:00:00-01:00	295.24
2016-08-10 11:00:00-01:00	297.735
2016-08-10 14:00:00-01:00	298.328	44.4408
2016-08-10 17:00:00-01:00	296.42
2016-08-10 20:00:00-01:00	292.477
2016-08-10 23:00:00-01:00	289.324
2016-08-11 02:00:00-01:00	286.8
2016-08-11 05:00:00-01:00	289.305
2016-08-11 08:00:00-01:00	296.396
2016-08-11 11:00:00-01:00	299.359	43.4815
2016-08-11 14:00:00-01:00	300.174	40.6349
2016-08-11 17:00:00-01:00	298.078
2016-08-11 20:00:00-01:00	294.23
2016-08-11 23:00:00-01:00	291.929
2016-08-12 02:00:00-01:00	290.458
2016-08-12 05:00:00-01:00	291.534
2016-08-12 08:00:00-01:00	296.166
2016-08-12 11:00:00-01:00	297.803
2016-08-12 14:00:00-01:00	297.057
2016-08-12 17:00:00-01:00	295.227
2016-08-12 20:00:00-01:00	291.655
2016-08-12 23:00:00-01:00	290.234
2016-08-13 02:00:00-01:00	288.229
2016-08-13 05:00:00-01:00	291.989
2016-08-13 08:00:00-01:00	296.622
2016-08-13 11:00:00-01:00	297.86
2016-08-13 14:00:00-01:00	297.986
2016-08-13 17:00:00-01:00	296.18
2016-08-13 20:00:00-01:00	292.03
2016-08-13 23:00:00-01:00	289.99
2016-08-14 02:00:00-01:00	288.7
2016-08-14 05:00:00-01:00	292.765
2016-08-14 08:00:00-01:00	297.364
2016-08-14 11:00:00-01:00	299.066	57.936
2016-08-14 14:00:00-01:00	300.064	52.5762
2016-08-14 17:00:00-01:00	298.317	59.9146
2016-08-14 20:00:00-01:00	292.673
2016-08-14 23:00:00-01:00	291.853
2016-08-15 02:00:00-01:00	290.171
2016-08-15 05:00:00-01:00	293.539
2016-08-15 08:00:00-01:00	298.547	64.2529
2016-08-15 11:00:00-01:00	300.525	51.9553
2016-08-15 14:00:00-01:00	301.226	46.7146
2016-08-15 17:00:00-01:00	299.487	56.7079
2016-08-15 20:00:00-01:00	293.955
2016-08-15 23:00:00-01:00	292.155
2016-08-16 02:00:00-01:00	289.899
2016-08-16 05:00:00-01:00	294.442
2016-08-16 08:00:00-01:00	299.647	57.2367
2016-08-16 11:00:00-01:00	302.036	42.6105
2016-08-16 14:00:00-01:00	301.84	40.8069
2016-08-16 17:00:00-01:00	299.846	48.9241
2016-08-16 20:00:00-01:00	294.277
2016-08-16 23:00:00-01:00	291.492
2016-08-17 02:00:00-01:00	289.971
2016-08-17 05:00:00-01:00	293.756
2016-08-17 08:00:00-01:00	298.993	59.4436
2016-08-17 11:00:00-01:00	299.072	54.2929
2016-08-17 14:00:00-01:00	299.64	53.4744
2016-08-17 17:00:00-01:00	297.825
2016-08-17 20:00:00-01:00	293.174
2016-08-17 23:00:00-01:00	291.398
2016-08-18 02:00:00-01:00	289.569
2016-08-18 05:00:00-01:00	292.663
2016-08-18 08:00:00-01:00	296.469
2016-08-18 11:00:00-01:00	298.065
2016-08-18 14:00:00-01:00	298.362	64.9333
2016-08-18 17:00:00-01:00	295.846
2016-08-18 20:00:00-01:00	293.519
2016-08-18 23:00:00-01:00	291.874
2016-08-19 02:00:00-01:00	290.577
2016-08-19 05:00:00-01:00	291.24
2016-08-19 08:00:00-01:00	295.692
2016-08-19 11:00:00-01:00	297.219
2016-08-19 14:00:00-01:00	295.681
2016-08-19 17:00:00-01:00	294.068
2016-08-19 20:00:00-01:00	292.67
2016-08-19 23:00:00-01:00	292.66
2016-08-20 02:00:00-01:00	292.641
2016-08-20 05:00:00-01:00	292.729
2016-08-20 08:00:00-01:00	295.197
2016-08-20 11:00:00-01:00	296.405
2016-08-20 14:00:00-01:00	295.394
2016-08-20 17:00:00-01:00	293.431
2016-08-20 20:00:00-01:00	291.782
2016-08-20 23:00:00-01:00	290.42
2016-08-21 02:00:00-01:00	289.814
2016-08-21 05:00:00-01:00	290.158
2016-08-21 08:00:00-01:00	294.993
2016-08-21 11:00:00-01:00	295.175
2016-08-21 14:00:00-01:00	294.892
2016-08-21 17:00:00-01:00	292.967
2016-08-21 20:00:00-01:00	291.546
2016-08-21 23:00:00-01:00	290.411
2016-08-22 02:00:00-01:00	289.965
2016-08-22 05:00:00-01:00	290.601
2016-08-22 08:00:00-01:00	294.759
2016-08-22 11:00:00-01:00	296.423
2016-08-22 14:00:00-01:00	296.443
2016-08-22 17:00:00-01:00	294.178
2016-08-22 20:00:00-01:00	290.878
2016-08-22 23:00:00-01:00	288.235
2016-08-23 02:00:00-01:00	285.879
2016-08-23 05:00:00-01:00	287.592
2016-08-23 08:00:00-01:00	294.247
2016-08-23 11:00:00-01:00	295.759
2016-08-23 14:00:00-01:00	295.406
2016-08-23 17:00:00-01:00	292.963
2016-08-23 20:00:00-01:00	290.272
2016-08-23 23:00:00-01:00	288.521
2016-08-24 02:00:00-01:00	287.291
2016-08-24 05:00:00-01:00	287.829
2016-08-24 08:00:00-01:00	294.557
2016-08-24 11:00:00-01:00	296.78
2016-08-24 14:00:00-01:00	297.012
2016-08-24 17:00:00-01:00	294.812
2016-08-24 20:00:00-01:00	290.89
2016-08-24 23:00:00-01:00	288.276
2016-08-25 02:00:00-01:00	286.933
2016-08-25 05:00:00-01:00	287.762
2016-08-25 08:00:00-01:00	295.167
2016-08-25 11:00:00-01:00	297.587
2016-08-25 14:00:00-01:00	297.499
2016-08-25 17:00:00-01:00	295.075
2016-08-25 20:00:00-01:00	291.275
2016-08-25 23:00:00-01:00	287.899
2016-08-26 02:00:00-01:00	285.617
2016-08-26 05:00:00-01:00	287.377
2016-08-26 08:00:00-01:00	295.246
2016-08-26 11:00:00-01:00	297.785
2016-08-26 14:00:00-01:00	298.641	39.1406
2016-08-26 17:00:00-01:00	295.373
2016-08-26 20:00:00-01:00	289.366
2016-08-26 23:00:00-01:00	286.859
2016-08-27 02:00:00-01:00	286.573
2016-08-27 05:00:00-01:00	287.555
2016-08-27 08:00:00-01:00	296.089
2016-08-27 11:00:00-01:00	298.2	46.7402
2016-08-27 14:00:00-01:00	298.808	42.9445
2016-08-27 17:00:00-01:00	295.845
2016-08-27 20:00:00-01:00	291.18
2016-08-27 23:00:00-01:00	288.88
2016-08-28 02:00:00-01:00	287.326
2016-08-28 05:00:00-01:00	287.76
2016-08-28 08:00:00-01:00	296.074
2016-08-28 11:00:00-01:00	297.922
2016-08-28 14:00:00-01:00	298.036
2016-08-28 17:00:00-01:00	295.977
2016-08-28 20:00:00-01:00	293.267
2016-08-28 23:00:00-01:00	292.397
2016-08-29 02:00:00-01:00	291.27
2016-08-29 05:00:00-01:00	291.002
2016-08-29 08:00:00-01:00	291.319
2016-08-29 11:00:00-01:00	292.737
2016-08-29 14:00:00-01:00	293.95
2016-08-29 17:00:00-01:00	292.59
2016-08-29 20:00:00-01:00	291.93
2016-08-29 23:00:00-01:00	291.714
2016-08-30 02:00:00-01:00	290.896
2016-08-30 05:00:00-01:00	290.955
2016-08-30 08:00:00-01:00	294.774
2016-08-30 11:00:00-01:00	297.265
2016-08-30 14:00:00-01:00	297.783
2016-08-30 17:00:00-01:00	294.415
2016-08-30 20:00:00-01:00	291.605
2016-08-30 23:00:00-01:00	289.413
2016-08-31 02:00:00-01:00	287.164
2016-08-31 05:00:00-01:00	289.714
2016-08-31 08:00:00-01:00	295.521
2016-08-31 11:00:00-01:00	297.831
2016-08-31 14:00:00-01:00	298.387	52.2888
2016-08-31 17:00:00-01:00	295.937
2016-08-31 20:00:00-01:00	291.83
2016-08-31 23:00:00-01:00	291.058
2016-09-01 02:00:00-01:00	288.957
2016-09-01 05:00:00-01:00	288.865
2016-09-01 08:00:00-01:00	293.876
2016-09-01 11:00:00-01:00	295.201
2016-09-01 14:00:00-01:00	294.339
2016-09-01 17:00:00-01:00	291.674
2016-09-01 20:00:00-01:00	289.028
2016-09-01 23:00:00-01:00	287.863
2016-09-02 02:00:00-01:00	286.62
2016-09-02 05:00:00-01:00	286.514
2016-09-02 08:00:00-01:00	289.577
2016-09-02 11:00:00-01:00	292.478
2016-09-02 14:00:00-01:00	292.763
2016-09-02 17:00:00-01:00	290.106
2016-09-02 20:00:00-01:00	287.14
2016-09-02 23:00:00-01:00	285.374
2016-09-03 02:00:00-01:00	284.902
2016-09-03 05:00:00-01:00	284.844
2016-09-03 08:00:00-01:00	289.806
2016-09-03 11:00:00-01:00	293.087
2016-09-03 14:00:00-01:00	293.615
2016-09-03 17:00:00-01:00	291.541
2016-09-03 20:00:00-01:00	289.733
2016-09-03 23:00:00-01:00	287.52
2016-09-04 02:00:00-01:00	285.682
2016-09-04 05:00:00-01:00	286.431
2016-09-04 08:00:00-01:00	290.747
2016-09-04 11:00:00-01:00	294.027
2016-09-04 14:00:00-01:00	295.238
2016-09-04 17:00:00-01:00	292.648
2016-09-04 20:00:00-01:00	288.544
2016-09-04 23:00:00-01:00	286.843
2016-09-05 02:00:00-01:00	286.961
2016-09-05 05:00:00-01:00	288.469
2016-09-05 08:00:00-01:00	294.641
2016-09-05 11:00:00-01:00	296.846
2016-09-05 14:00:00-01:00	296.933
2016-09-05 17:00:00-01:00	294.383
2016-09-05 20:00:00-01:00	291.288
2016-09-05 23:00:00-01:00	289.223
2016-09-06 02:00:00-01:00	287.978
2016-09-06 05:00:00-01:00	288.924
2016-09-06 08:00:00-01:00	291.931
2016-09-06 11:00:00-01:00	292.981
2016-09-06 14:00:00-01:00	292.93
2016-09-06 17:00:00-01:00	291.21
2016-09-06 20:00:00-01:00	289.61
2016-09-06 23:00:00-01:00	289.218
2016-09-07 02:00:00-01:00	289.075
2016-09-07 05:00:00-01:00	288.655
2016-09-07 08:00:00-01:00	290.4
2016-09-07 11:00:00-01:00	291.961
2016-09-07 14:00:00-01:00	291.732
[truncated: 27,202 more rows]

## Sheet: b Mmax Riyadh GFDL 2-4.5 
units: dry bulb temperature (degrees Celsius), relative humidity when Tair>25C (%).
	Ta_C	RH
2016-01-01 07:00:00+07:00	276.047
2016-01-01 10:00:00+07:00	274.772
2016-01-01 13:00:00+07:00	279.051
2016-01-01 16:00:00+07:00	285.961
2016-01-01 19:00:00+07:00	288.551
2016-01-01 22:00:00+07:00	286.513
2016-01-02 01:00:00+07:00	282.039
2016-01-02 04:00:00+07:00	278.407
2016-01-02 07:00:00+07:00	275.8
2016-01-02 10:00:00+07:00	274.471
2016-01-02 13:00:00+07:00	279.372
2016-01-02 16:00:00+07:00	286.523
2016-01-02 19:00:00+07:00	288.771
2016-01-02 22:00:00+07:00	286.927
2016-01-03 01:00:00+07:00	282.338
2016-01-03 04:00:00+07:00	279.253
2016-01-03 07:00:00+07:00	276.827
2016-01-03 10:00:00+07:00	275.272
2016-01-03 13:00:00+07:00	279.073
2016-01-03 16:00:00+07:00	285.992
2016-01-03 19:00:00+07:00	288.582
2016-01-03 22:00:00+07:00	286.615
2016-01-04 01:00:00+07:00	282.168
2016-01-04 04:00:00+07:00	279.502
2016-01-04 07:00:00+07:00	276.694
2016-01-04 10:00:00+07:00	274.491
2016-01-04 13:00:00+07:00	278.35
2016-01-04 16:00:00+07:00	285.742
2016-01-04 19:00:00+07:00	288.211
2016-01-04 22:00:00+07:00	285.893
2016-01-05 01:00:00+07:00	279.065
2016-01-05 04:00:00+07:00	276.64
2016-01-05 07:00:00+07:00	275.704
2016-01-05 10:00:00+07:00	274.593
2016-01-05 13:00:00+07:00	279.537
2016-01-05 16:00:00+07:00	287.558
2016-01-05 19:00:00+07:00	289.261
2016-01-05 22:00:00+07:00	287.231
2016-01-06 01:00:00+07:00	283.114
2016-01-06 04:00:00+07:00	280.391
2016-01-06 07:00:00+07:00	277.677
2016-01-06 10:00:00+07:00	275.279
2016-01-06 13:00:00+07:00	280.852
2016-01-06 16:00:00+07:00	289.176
2016-01-06 19:00:00+07:00	290.639
2016-01-06 22:00:00+07:00	288.624
2016-01-07 01:00:00+07:00	284.827
2016-01-07 04:00:00+07:00	281.797
2016-01-07 07:00:00+07:00	279.525
2016-01-07 10:00:00+07:00	277.573
2016-01-07 13:00:00+07:00	281.151
2016-01-07 16:00:00+07:00	289.675
2016-01-07 19:00:00+07:00	292.787
2016-01-07 22:00:00+07:00	289.754
2016-01-08 01:00:00+07:00	285.291
2016-01-08 04:00:00+07:00	282.369
2016-01-08 07:00:00+07:00	280.381
2016-01-08 10:00:00+07:00	278.923
2016-01-08 13:00:00+07:00	282.907
2016-01-08 16:00:00+07:00	291.185
2016-01-08 19:00:00+07:00	294.076
2016-01-08 22:00:00+07:00	291.089
2016-01-09 01:00:00+07:00	286.582
2016-01-09 04:00:00+07:00	283.495
2016-01-09 07:00:00+07:00	281.188
2016-01-09 10:00:00+07:00	279.514
2016-01-09 13:00:00+07:00	283.441
2016-01-09 16:00:00+07:00	291.403
2016-01-09 19:00:00+07:00	294.54
2016-01-09 22:00:00+07:00	290.081
2016-01-10 01:00:00+07:00	284.96
2016-01-10 04:00:00+07:00	280.918
2016-01-10 07:00:00+07:00	279.391
2016-01-10 10:00:00+07:00	278.416
2016-01-10 13:00:00+07:00	280.34
2016-01-10 16:00:00+07:00	287.209
2016-01-10 19:00:00+07:00	289.652
2016-01-10 22:00:00+07:00	287.766
2016-01-11 01:00:00+07:00	284.127
2016-01-11 04:00:00+07:00	281.264
2016-01-11 07:00:00+07:00	279.109
2016-01-11 10:00:00+07:00	276.212
2016-01-11 13:00:00+07:00	280.902
2016-01-11 16:00:00+07:00	287.206
2016-01-11 19:00:00+07:00	290.579
2016-01-11 22:00:00+07:00	289.049
2016-01-12 01:00:00+07:00	285.157
2016-01-12 04:00:00+07:00	281.923
2016-01-12 07:00:00+07:00	279.55
2016-01-12 10:00:00+07:00	277.98
2016-01-12 13:00:00+07:00	282.197
2016-01-12 16:00:00+07:00	289.8
2016-01-12 19:00:00+07:00	292.587
2016-01-12 22:00:00+07:00	290.817
2016-01-13 01:00:00+07:00	287.037
2016-01-13 04:00:00+07:00	284.424
2016-01-13 07:00:00+07:00	282.654
2016-01-13 10:00:00+07:00	281.452
2016-01-13 13:00:00+07:00	284.971
2016-01-13 16:00:00+07:00	291.983
2016-01-13 19:00:00+07:00	295.16
2016-01-13 22:00:00+07:00	292.927
2016-01-14 01:00:00+07:00	289.391
2016-01-14 04:00:00+07:00	286.444
2016-01-14 07:00:00+07:00	283.634
2016-01-14 10:00:00+07:00	280.088
2016-01-14 13:00:00+07:00	285.07
2016-01-14 16:00:00+07:00	291.998
2016-01-14 19:00:00+07:00	293.613
2016-01-14 22:00:00+07:00	291.279
2016-01-15 01:00:00+07:00	288
2016-01-15 04:00:00+07:00	285.345
2016-01-15 07:00:00+07:00	283.297
2016-01-15 10:00:00+07:00	281.847
2016-01-15 13:00:00+07:00	284.998
2016-01-15 16:00:00+07:00	290.799
2016-01-15 19:00:00+07:00	293.443
2016-01-15 22:00:00+07:00	291.761
2016-01-16 01:00:00+07:00	288.946
2016-01-16 04:00:00+07:00	286.956
2016-01-16 07:00:00+07:00	285.606
2016-01-16 10:00:00+07:00	284.809
2016-01-16 13:00:00+07:00	286.579
2016-01-16 16:00:00+07:00	291.172
2016-01-16 19:00:00+07:00	294.745
2016-01-16 22:00:00+07:00	292.922
2016-01-17 01:00:00+07:00	290.523
2016-01-17 04:00:00+07:00	288.785
2016-01-17 07:00:00+07:00	287.198
2016-01-17 10:00:00+07:00	285.318
2016-01-17 13:00:00+07:00	287.557
2016-01-17 16:00:00+07:00	290.836
2016-01-17 19:00:00+07:00	290.56
2016-01-17 22:00:00+07:00	285.262
2016-01-18 01:00:00+07:00	280.769
2016-01-18 04:00:00+07:00	279.792
2016-01-18 07:00:00+07:00	279.538
2016-01-18 10:00:00+07:00	279.336
2016-01-18 13:00:00+07:00	279.908
2016-01-18 16:00:00+07:00	283.313
2016-01-18 19:00:00+07:00	285.168
2016-01-18 22:00:00+07:00	284.038
2016-01-19 01:00:00+07:00	282.537
2016-01-19 04:00:00+07:00	281.234
2016-01-19 07:00:00+07:00	280.703
2016-01-19 10:00:00+07:00	280.092
2016-01-19 13:00:00+07:00	280.769
2016-01-19 16:00:00+07:00	283.522
2016-01-19 19:00:00+07:00	286.012
2016-01-19 22:00:00+07:00	285.018
2016-01-20 01:00:00+07:00	282.919
2016-01-20 04:00:00+07:00	281.551
2016-01-20 07:00:00+07:00	280.503
2016-01-20 10:00:00+07:00	279.54
2016-01-20 13:00:00+07:00	279.989
2016-01-20 16:00:00+07:00	282.155
2016-01-20 19:00:00+07:00	283.847
2016-01-20 22:00:00+07:00	283.905
2016-01-21 01:00:00+07:00	281.955
2016-01-21 04:00:00+07:00	280.213
2016-01-21 07:00:00+07:00	279.039
2016-01-21 10:00:00+07:00	278.242
2016-01-21 13:00:00+07:00	281.172
2016-01-21 16:00:00+07:00	286.519
2016-01-21 19:00:00+07:00	288.601
2016-01-21 22:00:00+07:00	285.982
2016-01-22 01:00:00+07:00	281.647
2016-01-22 04:00:00+07:00	277.828
2016-01-22 07:00:00+07:00	276.126
2016-01-22 10:00:00+07:00	274.498
2016-01-22 13:00:00+07:00	280.916
2016-01-22 16:00:00+07:00	287.712
2016-01-22 19:00:00+07:00	289.509
2016-01-22 22:00:00+07:00	287.971
2016-01-23 01:00:00+07:00	286.672
2016-01-23 04:00:00+07:00	285.123
2016-01-23 07:00:00+07:00	282.601
2016-01-23 10:00:00+07:00	281.282
2016-01-23 13:00:00+07:00	283.879
2016-01-23 16:00:00+07:00	288.071
2016-01-23 19:00:00+07:00	289.865
2016-01-23 22:00:00+07:00	289.299
2016-01-24 01:00:00+07:00	285.77
2016-01-24 04:00:00+07:00	283.605
2016-01-24 07:00:00+07:00	282.328
2016-01-24 10:00:00+07:00	281.353
2016-01-24 13:00:00+07:00	283.735
2016-01-24 16:00:00+07:00	288.562
2016-01-24 19:00:00+07:00	288.989
2016-01-24 22:00:00+07:00	286.678
2016-01-25 01:00:00+07:00	283.158
2016-01-25 04:00:00+07:00	280.037
2016-01-25 07:00:00+07:00	277.279
2016-01-25 10:00:00+07:00	275.002
2016-01-25 13:00:00+07:00	278.06
2016-01-25 16:00:00+07:00	282.961
2016-01-25 19:00:00+07:00	284.598
2016-01-25 22:00:00+07:00	283.529
2016-01-26 01:00:00+07:00	279.404
2016-01-26 04:00:00+07:00	275.595
2016-01-26 07:00:00+07:00	273.698
2016-01-26 10:00:00+07:00	273.146
2016-01-26 13:00:00+07:00	278.215
2016-01-26 16:00:00+07:00	284.361
2016-01-26 19:00:00+07:00	285.521
2016-01-26 22:00:00+07:00	284.111
2016-01-27 01:00:00+07:00	280.004
2016-01-27 04:00:00+07:00	276.946
2016-01-27 07:00:00+07:00	274.395
2016-01-27 10:00:00+07:00	272.121
2016-01-27 13:00:00+07:00	279.067
2016-01-27 16:00:00+07:00	285.629
2016-01-27 19:00:00+07:00	286.744
2016-01-27 22:00:00+07:00	285.841
2016-01-28 01:00:00+07:00	281.014
2016-01-28 04:00:00+07:00	279.72
2016-01-28 07:00:00+07:00	276.049
2016-01-28 10:00:00+07:00	273.69
2016-01-28 13:00:00+07:00	281.032
2016-01-28 16:00:00+07:00	287.782
2016-01-28 19:00:00+07:00	289.327
2016-01-28 22:00:00+07:00	288.046
2016-01-29 01:00:00+07:00	283.559
2016-01-29 04:00:00+07:00	280.669
2016-01-29 07:00:00+07:00	278.704
2016-01-29 10:00:00+07:00	276.684
2016-01-29 13:00:00+07:00	281.744
2016-01-29 16:00:00+07:00	287.786
2016-01-29 19:00:00+07:00	289.62
2016-01-29 22:00:00+07:00	288.1
2016-01-30 01:00:00+07:00	284.239
2016-01-30 04:00:00+07:00	281.528
2016-01-30 07:00:00+07:00	279.361
2016-01-30 10:00:00+07:00	277.611
2016-01-30 13:00:00+07:00	281.778
2016-01-30 16:00:00+07:00	288.785
2016-01-30 19:00:00+07:00	290.9
2016-01-30 22:00:00+07:00	289.242
2016-01-31 01:00:00+07:00	286.057
2016-01-31 04:00:00+07:00	283.8
2016-01-31 07:00:00+07:00	282.689
2016-01-31 10:00:00+07:00	281.674
2016-01-31 13:00:00+07:00	284.68
2016-01-31 16:00:00+07:00	291.177
2016-01-31 19:00:00+07:00	295.197
2016-01-31 22:00:00+07:00	293.661
2016-02-01 01:00:00+07:00	289.852
2016-02-01 04:00:00+07:00	287.751
2016-02-01 07:00:00+07:00	286.414
2016-02-01 10:00:00+07:00	285.312
2016-02-01 13:00:00+07:00	288.251
2016-02-01 16:00:00+07:00	294.98
2016-02-01 19:00:00+07:00	297.72
2016-02-01 22:00:00+07:00	295.503
2016-02-02 01:00:00+07:00	290.713
2016-02-02 04:00:00+07:00	287.742
2016-02-02 07:00:00+07:00	285.4
2016-02-02 10:00:00+07:00	283.413
2016-02-02 13:00:00+07:00	286.595
2016-02-02 16:00:00+07:00	293.395
2016-02-02 19:00:00+07:00	295.476
2016-02-02 22:00:00+07:00	293.271
2016-02-03 01:00:00+07:00	288.701
2016-02-03 04:00:00+07:00	284.741
2016-02-03 07:00:00+07:00	281.53
2016-02-03 10:00:00+07:00	278.818
2016-02-03 13:00:00+07:00	281.596
2016-02-03 16:00:00+07:00	286.272
2016-02-03 19:00:00+07:00	287.582
2016-02-03 22:00:00+07:00	286.382
2016-02-04 01:00:00+07:00	282.897
2016-02-04 04:00:00+07:00	279.981
2016-02-04 07:00:00+07:00	277.439
2016-02-04 10:00:00+07:00	274.956
2016-02-04 13:00:00+07:00	277.49
2016-02-04 16:00:00+07:00	281.842
2016-02-04 19:00:00+07:00	283.992
2016-02-04 22:00:00+07:00	282.596
2016-02-05 01:00:00+07:00	278.638
2016-02-05 04:00:00+07:00	275.647
2016-02-05 07:00:00+07:00	273.804
2016-02-05 10:00:00+07:00	273.014
2016-02-05 13:00:00+07:00	276.944
2016-02-05 16:00:00+07:00	283.104
2016-02-05 19:00:00+07:00	284.8
2016-02-05 22:00:00+07:00	284.289
2016-02-06 01:00:00+07:00	279.372
2016-02-06 04:00:00+07:00	275.935
2016-02-06 07:00:00+07:00	274.11
2016-02-06 10:00:00+07:00	272.898
2016-02-06 13:00:00+07:00	278.279
2016-02-06 16:00:00+07:00	284.771
2016-02-06 19:00:00+07:00	286.172
2016-02-06 22:00:00+07:00	285.116
2016-02-07 01:00:00+07:00	279.704
2016-02-07 04:00:00+07:00	276.291
2016-02-07 07:00:00+07:00	273.159
2016-02-07 10:00:00+07:00	272.032
2016-02-07 13:00:00+07:00	278.634
2016-02-07 16:00:00+07:00	285.844
2016-02-07 19:00:00+07:00	287.705
2016-02-07 22:00:00+07:00	286.348
2016-02-08 01:00:00+07:00	281.682
2016-02-08 04:00:00+07:00	278.508
2016-02-08 07:00:00+07:00	275.426
2016-02-08 10:00:00+07:00	273.757
2016-02-08 13:00:00+07:00	280.478
2016-02-08 16:00:00+07:00	287.681
2016-02-08 19:00:00+07:00	290.501
2016-02-08 22:00:00+07:00	288.893
2016-02-09 01:00:00+07:00	284.36
2016-02-09 04:00:00+07:00	280.346
2016-02-09 07:00:00+07:00	277.478
2016-02-09 10:00:00+07:00	275.529
2016-02-09 13:00:00+07:00	279.604
2016-02-09 16:00:00+07:00	285.71
2016-02-09 19:00:00+07:00	287.507
2016-02-09 22:00:00+07:00	286.004
2016-02-10 01:00:00+07:00	281.667
2016-02-10 04:00:00+07:00	277.968
2016-02-10 07:00:00+07:00	275.608
2016-02-10 10:00:00+07:00	275.029
2016-02-10 13:00:00+07:00	280
2016-02-10 16:00:00+07:00	286.172
2016-02-10 19:00:00+07:00	287.347
2016-02-10 22:00:00+07:00	286.104
2016-02-11 01:00:00+07:00	282.053
2016-02-11 04:00:00+07:00	279.095
2016-02-11 07:00:00+07:00	276.932
2016-02-11 10:00:00+07:00	275.239
2016-02-11 13:00:00+07:00	278.894
2016-02-11 16:00:00+07:00	284.846
2016-02-11 19:00:00+07:00	287.226
2016-02-11 22:00:00+07:00	285.819
2016-02-12 01:00:00+07:00	281.08
2016-02-12 04:00:00+07:00	277.652
2016-02-12 07:00:00+07:00	275.151
2016-02-12 10:00:00+07:00	273.966
2016-02-12 13:00:00+07:00	278.399
2016-02-12 16:00:00+07:00	286.258
2016-02-12 19:00:00+07:00	289.188
2016-02-12 22:00:00+07:00	287.723
2016-02-13 01:00:00+07:00	283.446
2016-02-13 04:00:00+07:00	280.419
2016-02-13 07:00:00+07:00	278.11
2016-02-13 10:00:00+07:00	276.335
2016-02-13 13:00:00+07:00	281.617
2016-02-13 16:00:00+07:00	288.292
2016-02-13 19:00:00+07:00	291.029
2016-02-13 22:00:00+07:00	289.038
2016-02-14 01:00:00+07:00	283.982
2016-02-14 04:00:00+07:00	281.077
2016-02-14 07:00:00+07:00	278.383
2016-02-14 10:00:00+07:00	273.347
2016-02-14 13:00:00+07:00	282.452
2016-02-14 16:00:00+07:00	289.761
2016-02-14 19:00:00+07:00	292.402
2016-02-14 22:00:00+07:00	290.423
2016-02-15 01:00:00+07:00	284.147
2016-02-15 04:00:00+07:00	280.343
2016-02-15 07:00:00+07:00	278.963
2016-02-15 10:00:00+07:00	277.248
2016-02-15 13:00:00+07:00	283.522
2016-02-15 16:00:00+07:00	291.431
2016-02-15 19:00:00+07:00	294.168
2016-02-15 22:00:00+07:00	292.557
2016-02-16 01:00:00+07:00	286.608
2016-02-16 04:00:00+07:00	283.824
2016-02-16 07:00:00+07:00	281.603
2016-02-16 10:00:00+07:00	279.794
2016-02-16 13:00:00+07:00	286.185
2016-02-16 16:00:00+07:00	295.397
2016-02-16 19:00:00+07:00	297.488
2016-02-16 22:00:00+07:00	294.845
2016-02-17 01:00:00+07:00	288.453
2016-02-17 04:00:00+07:00	285.362
2016-02-17 07:00:00+07:00	281.889
2016-02-17 10:00:00+07:00	278.913
2016-02-17 13:00:00+07:00	287.148
2016-02-17 16:00:00+07:00	294.909
2016-02-17 19:00:00+07:00	296.839
2016-02-17 22:00:00+07:00	294.871
2016-02-18 01:00:00+07:00	289.748
2016-02-18 04:00:00+07:00	286.329
2016-02-18 07:00:00+07:00	283.214
2016-02-18 10:00:00+07:00	280.293
2016-02-18 13:00:00+07:00	284.39
2016-02-18 16:00:00+07:00	292.621
2016-02-18 19:00:00+07:00	296.599
2016-02-18 22:00:00+07:00	295.188
2016-02-19 01:00:00+07:00	290.303
2016-02-19 04:00:00+07:00	286.385
2016-02-19 07:00:00+07:00	283.498
2016-02-19 10:00:00+07:00	281.168
2016-02-19 13:00:00+07:00	284.975
2016-02-19 16:00:00+07:00	293.486
2016-02-19 19:00:00+07:00	297.1
2016-02-19 22:00:00+07:00	295.837
2016-02-20 01:00:00+07:00	292.206
2016-02-20 04:00:00+07:00	289.808
2016-02-20 07:00:00+07:00	288.294
2016-02-20 10:00:00+07:00	287.102
2016-02-20 13:00:00+07:00	291.684
2016-02-20 16:00:00+07:00	299.738	16.0777
2016-02-20 19:00:00+07:00	302.392	16.0115
2016-02-20 22:00:00+07:00	300.939	17.7065
2016-02-21 01:00:00+07:00	295.911
2016-02-21 04:00:00+07:00	292.454
2016-02-21 07:00:00+07:00	289.097
2016-02-21 10:00:00+07:00	285.812
2016-02-21 13:00:00+07:00	286.495
2016-02-21 16:00:00+07:00	288.509
2016-02-21 19:00:00+07:00	289.67
2016-02-21 22:00:00+07:00	287.677
2016-02-22 01:00:00+07:00	283.577
2016-02-22 04:00:00+07:00	279.919
2016-02-22 07:00:00+07:00	277.105
2016-02-22 10:00:00+07:00	274.955
2016-02-22 13:00:00+07:00	279.421
2016-02-22 16:00:00+07:00	284.329
2016-02-22 19:00:00+07:00	287.251
2016-02-22 22:00:00+07:00	286.838
2016-02-23 01:00:00+07:00	282.847
2016-02-23 04:00:00+07:00	280.035
2016-02-23 07:00:00+07:00	277.599
2016-02-23 10:00:00+07:00	275.698
2016-02-23 13:00:00+07:00	280.766
2016-02-23 16:00:00+07:00	287.713
2016-02-23 19:00:00+07:00	290.247
2016-02-23 22:00:00+07:00	288.878
2016-02-24 01:00:00+07:00	285.41
2016-02-24 04:00:00+07:00	282.466
2016-02-24 07:00:00+07:00	281.121
2016-02-24 10:00:00+07:00	280.55
2016-02-24 13:00:00+07:00	284.997
2016-02-24 16:00:00+07:00	292.245
2016-02-24 19:00:00+07:00	294.518
2016-02-24 22:00:00+07:00	292.91
2016-02-25 01:00:00+07:00	287.765
2016-02-25 04:00:00+07:00	284.367
2016-02-25 07:00:00+07:00	281.91
2016-02-25 10:00:00+07:00	280.467
2016-02-25 13:00:00+07:00	284.118
2016-02-25 16:00:00+07:00	289.642
2016-02-25 19:00:00+07:00	291.558
2016-02-25 22:00:00+07:00	289.546
2016-02-26 01:00:00+07:00	285.545
2016-02-26 04:00:00+07:00	282.296
2016-02-26 07:00:00+07:00	279.862
2016-02-26 10:00:00+07:00	277.959
2016-02-26 13:00:00+07:00	282.488
2016-02-26 16:00:00+07:00	288.789
2016-02-26 19:00:00+07:00	291.331
2016-02-26 22:00:00+07:00	289.388
2016-02-27 01:00:00+07:00	285.283
2016-02-27 04:00:00+07:00	282.317
2016-02-27 07:00:00+07:00	280.128
2016-02-27 10:00:00+07:00	278.468
2016-02-27 13:00:00+07:00	283.032
2016-02-27 16:00:00+07:00	289.338
2016-02-27 19:00:00+07:00	291.558
2016-02-27 22:00:00+07:00	290.738
2016-02-28 01:00:00+07:00	288.322
2016-02-28 04:00:00+07:00	285.768
2016-02-28 07:00:00+07:00	284.702
2016-02-28 10:00:00+07:00	283.732
2016-02-28 13:00:00+07:00	286.069
2016-02-28 16:00:00+07:00	290.649
2016-02-28 19:00:00+07:00	293.028
2016-02-28 22:00:00+07:00	292.22
2016-02-29 01:00:00+07:00	287.821
2016-02-29 04:00:00+07:00	284.721
2016-03-01 07:00:00+07:00	282.132
2016-03-01 10:00:00+07:00	280.864
2016-03-01 13:00:00+07:00	286.606
2016-03-01 16:00:00+07:00	294.178
2016-03-01 19:00:00+07:00	297.338
2016-03-01 22:00:00+07:00	296.099
2016-03-02 01:00:00+07:00	291.305
2016-03-02 04:00:00+07:00	288.157
2016-03-02 07:00:00+07:00	285.877
2016-03-02 10:00:00+07:00	283.971
2016-03-02 13:00:00+07:00	289.162
2016-03-02 16:00:00+07:00	297.491
2016-03-02 19:00:00+07:00	300.03	14.4397
2016-03-02 22:00:00+07:00	298.467	15.9019
2016-03-03 01:00:00+07:00	293.026
2016-03-03 04:00:00+07:00	289.648
2016-03-03 07:00:00+07:00	288.429
2016-03-03 10:00:00+07:00	285.853
2016-03-03 13:00:00+07:00	288.984
2016-03-03 16:00:00+07:00	295.625
2016-03-03 19:00:00+07:00	297.868
2016-03-03 22:00:00+07:00	296.354
2016-03-04 01:00:00+07:00	292.682
2016-03-04 04:00:00+07:00	289.846
2016-03-04 07:00:00+07:00	287.323
2016-03-04 10:00:00+07:00	285.315
2016-03-04 13:00:00+07:00	288.955
2016-03-04 16:00:00+07:00	295.339
2016-03-04 19:00:00+07:00	298.486	17.4017
2016-03-04 22:00:00+07:00	296.962
2016-03-05 01:00:00+07:00	293.901
2016-03-05 04:00:00+07:00	291.702
2016-03-05 07:00:00+07:00	289.969
2016-03-05 10:00:00+07:00	288.136
2016-03-05 13:00:00+07:00	291.3
2016-03-05 16:00:00+07:00	296.095
2016-03-05 19:00:00+07:00	299.962	16.8396
2016-03-05 22:00:00+07:00	299.261	17.3464
2016-03-06 01:00:00+07:00	295.009
2016-03-06 04:00:00+07:00	291.746
2016-03-06 07:00:00+07:00	289.016
2016-03-06 10:00:00+07:00	287.031
2016-03-06 13:00:00+07:00	291.519
2016-03-06 16:00:00+07:00	298.915	13.6837
2016-03-06 19:00:00+07:00	302.004	13.3893
2016-03-06 22:00:00+07:00	300.826	14.0232
2016-03-07 01:00:00+07:00	296.213
2016-03-07 04:00:00+07:00	293.14
2016-03-07 07:00:00+07:00	290.777
2016-03-07 10:00:00+07:00	288.934
2016-03-07 13:00:00+07:00	293.403
2016-03-07 16:00:00+07:00	300.107	14.7276
2016-03-07 19:00:00+07:00	302.933	12.3119
2016-03-07 22:00:00+07:00	301.533	12.9863
2016-03-08 01:00:00+07:00	297.045
2016-03-08 04:00:00+07:00	294.093
2016-03-08 07:00:00+07:00	292.023
2016-03-08 10:00:00+07:00	290.436
2016-03-08 13:00:00+07:00	294.977
2016-03-08 16:00:00+07:00	301.76	14.0525
2016-03-08 19:00:00+07:00	304.761	11.1352
2016-03-08 22:00:00+07:00	303.529	11.2541
2016-03-09 01:00:00+07:00	298.878	15.0594
2016-03-09 04:00:00+07:00	295.756
2016-03-09 07:00:00+07:00	293.276
2016-03-09 10:00:00+07:00	291.411
2016-03-09 13:00:00+07:00	296.065
2016-03-09 16:00:00+07:00	303.171	12.9072
2016-03-09 19:00:00+07:00	305.342	10.1453
2016-03-09 22:00:00+07:00	303.277	10.3253
2016-03-10 01:00:00+07:00	299.101	13.8246
2016-03-10 04:00:00+07:00	296.125
2016-03-10 07:00:00+07:00	293.338
2016-03-10 10:00:00+07:00	291.482
2016-03-10 13:00:00+07:00	296.387
2016-03-10 16:00:00+07:00	303.909	12.9971
2016-03-10 19:00:00+07:00	305.764	10.7287
2016-03-10 22:00:00+07:00	304.283	10.4515
2016-03-11 01:00:00+07:00	299.167	14.9263
2016-03-11 04:00:00+07:00	296.26
2016-03-11 07:00:00+07:00	294.306
2016-03-11 10:00:00+07:00	292.971
2016-03-11 13:00:00+07:00	298.053
2016-03-11 16:00:00+07:00	303.94	12.453
2016-03-11 19:00:00+07:00	304.716	12.1095
2016-03-11 22:00:00+07:00	301.884	14.3248
2016-03-12 01:00:00+07:00	296.717
2016-03-12 04:00:00+07:00	294.276
2016-03-12 07:00:00+07:00	293.272
2016-03-12 10:00:00+07:00	292.023
2016-03-12 13:00:00+07:00	292.489
2016-03-12 16:00:00+07:00	296.094
2016-03-12 19:00:00+07:00	298.514	10.6384
2016-03-12 22:00:00+07:00	297.962
2016-03-13 01:00:00+07:00	293.887
2016-03-13 04:00:00+07:00	290.607
2016-03-13 07:00:00+07:00	287.646
2016-03-13 10:00:00+07:00	285.359
2016-03-13 13:00:00+07:00	290.114
2016-03-13 16:00:00+07:00	296.233
2016-03-13 19:00:00+07:00	299.314	12.7027
2016-03-13 22:00:00+07:00	298.682	13.562
2016-03-14 01:00:00+07:00	294.462
2016-03-14 04:00:00+07:00	291.165
2016-03-14 07:00:00+07:00	288.638
2016-03-14 10:00:00+07:00	286.749
2016-03-14 13:00:00+07:00	291.473
2016-03-14 16:00:00+07:00	298.758	14.3904
2016-03-14 19:00:00+07:00	302.022	12.7524
2016-03-14 22:00:00+07:00	300.665	14.1655
2016-03-15 01:00:00+07:00	296.707
2016-03-15 04:00:00+07:00	293.275
2016-03-15 07:00:00+07:00	290.532
2016-03-15 10:00:00+07:00	288.393
2016-03-15 13:00:00+07:00	292.538
2016-03-15 16:00:00+07:00	299.748	15.0668
2016-03-15 19:00:00+07:00	303.21	12.6077
2016-03-15 22:00:00+07:00	302.004	13.2772
2016-03-16 01:00:00+07:00	298.188	17.1191
2016-03-16 04:00:00+07:00	295.239
2016-03-16 07:00:00+07:00	292.908
2016-03-16 10:00:00+07:00	291.152
2016-03-16 13:00:00+07:00	294.151
2016-03-16 16:00:00+07:00	299.994	19.932
2016-03-16 19:00:00+07:00	303.836	14.2031
2016-03-16 22:00:00+07:00	302.844	13.3764
2016-03-17 01:00:00+07:00	298.478	17.0172
2016-03-17 04:00:00+07:00	295.242
2016-03-17 07:00:00+07:00	292.822
2016-03-17 10:00:00+07:00	290.638
2016-03-17 13:00:00+07:00	295.526
2016-03-17 16:00:00+07:00	303.569	12.0261
2016-03-17 19:00:00+07:00	306.44	8.3435
2016-03-17 22:00:00+07:00	305.217	8.46885
2016-03-18 01:00:00+07:00	299.535	12.8759
2016-03-18 04:00:00+07:00	296.403
2016-03-18 07:00:00+07:00	294.081
2016-03-18 10:00:00+07:00	292.289
2016-03-18 13:00:00+07:00	297.727
2016-03-18 16:00:00+07:00	305.765	9.10175
2016-03-18 19:00:00+07:00	307.153	7.57469
2016-03-18 22:00:00+07:00	305.571	7.82369
2016-03-19 01:00:00+07:00	300.453	10.9573
2016-03-19 04:00:00+07:00	296.925
2016-03-19 07:00:00+07:00	294.39
2016-03-19 10:00:00+07:00	292.129
2016-03-19 13:00:00+07:00	297.751
2016-03-19 16:00:00+07:00	305.735	10.6543
2016-03-19 19:00:00+07:00	306.76	9.76689
2016-03-19 22:00:00+07:00	304.469	10.5741
2016-03-20 01:00:00+07:00	300.405	14.2995
2016-03-20 04:00:00+07:00	297.651
2016-03-20 07:00:00+07:00	296.118
2016-03-20 10:00:00+07:00	294.952
2016-03-20 13:00:00+07:00	299.527	17.7983
2016-03-20 16:00:00+07:00	305.561	12.325
2016-03-20 19:00:00+07:00	306.685	9.51893
2016-03-20 22:00:00+07:00	304.615	9.54685
2016-03-21 01:00:00+07:00	300.825	11.9212
2016-03-21 04:00:00+07:00	298.346	13.9766
2016-03-21 07:00:00+07:00	296.866
2016-03-21 10:00:00+07:00	294.891
2016-03-21 13:00:00+07:00	298.029
2016-03-21 16:00:00+07:00	302.149	6.30584
2016-03-21 19:00:00+07:00	303.988	4.69711
2016-03-21 22:00:00+07:00	303.359	5.20611
2016-03-22 01:00:00+07:00	298.819	6.961
2016-03-22 04:00:00+07:00	295.933
2016-03-22 07:00:00+07:00	291.525
2016-03-22 10:00:00+07:00	290.261
2016-03-22 13:00:00+07:00	295.014
2016-03-22 16:00:00+07:00	298.708	12.9176
2016-03-22 19:00:00+07:00	301.1	10.0179
2016-03-22 22:00:00+07:00	297.852
2016-03-23 01:00:00+07:00	293.89
2016-03-23 04:00:00+07:00	290.15
2016-03-23 07:00:00+07:00	288.782
2016-03-23 10:00:00+07:00	287.403
2016-03-23 13:00:00+07:00	289.877
2016-03-23 16:00:00+07:00	294.986
2016-03-23 19:00:00+07:00	297.645
2016-03-23 22:00:00+07:00	297.392
2016-03-24 01:00:00+07:00	294.573
2016-03-24 04:00:00+07:00	291.45
2016-03-24 07:00:00+07:00	288.484
2016-03-24 10:00:00+07:00	285.96
2016-03-24 13:00:00+07:00	289.248
2016-03-24 16:00:00+07:00	293.44
2016-03-24 19:00:00+07:00	294.728
2016-03-24 22:00:00+07:00	293.76
2016-03-25 01:00:00+07:00	290.78
2016-03-25 04:00:00+07:00	287.845
2016-03-25 07:00:00+07:00	285.044
2016-03-25 10:00:00+07:00	281.818
2016-03-25 13:00:00+07:00	289.224
2016-03-25 16:00:00+07:00	295.356
2016-03-25 19:00:00+07:00	297.814
2016-03-25 22:00:00+07:00	297.76
2016-03-26 01:00:00+07:00	293.526
2016-03-26 04:00:00+07:00	290.818
2016-03-26 07:00:00+07:00	288.637
2016-03-26 10:00:00+07:00	287.136
2016-03-26 13:00:00+07:00	293.241
2016-03-26 16:00:00+07:00	300.331	15.1691
2016-03-26 19:00:00+07:00	302.239	13.6988
2016-03-26 22:00:00+07:00	300.601	15.4022
2016-03-27 01:00:00+07:00	298.445	17.4129
2016-03-27 04:00:00+07:00	297.422
2016-03-27 07:00:00+07:00	295.408
2016-03-27 10:00:00+07:00	293.057
2016-03-27 13:00:00+07:00	296.246
2016-03-27 16:00:00+07:00	298.761	21.1024
2016-03-27 19:00:00+07:00	299.505	17.8029
2016-03-27 22:00:00+07:00	296.998
2016-03-28 01:00:00+07:00	293.72
2016-03-28 04:00:00+07:00	290.346
2016-03-28 07:00:00+07:00	287.113
2016-03-28 10:00:00+07:00	284.474
2016-03-28 13:00:00+07:00	288.738
2016-03-28 16:00:00+07:00	292.523
2016-03-28 19:00:00+07:00	294.757
2016-03-28 22:00:00+07:00	294.376
2016-03-29 01:00:00+07:00	290.948
2016-03-29 04:00:00+07:00	287.42
2016-03-29 07:00:00+07:00	283.04
2016-03-29 10:00:00+07:00	280.252
2016-03-29 13:00:00+07:00	290.626
2016-03-29 16:00:00+07:00	296.451
2016-03-29 19:00:00+07:00	298.074
2016-03-29 22:00:00+07:00	298.051
2016-03-30 01:00:00+07:00	293.575
2016-03-30 04:00:00+07:00	290.758
2016-03-30 07:00:00+07:00	288.408
2016-03-30 10:00:00+07:00	286.514
2016-03-30 13:00:00+07:00	292.444
2016-03-30 16:00:00+07:00	298.455	12.5413
2016-03-30 19:00:00+07:00	301.256	9.61462
2016-03-30 22:00:00+07:00	300.466	9.28938
2016-03-31 01:00:00+07:00	295.519
2016-03-31 04:00:00+07:00	292.396
2016-03-31 07:00:00+07:00	289.282
2016-03-31 10:00:00+07:00	287.083
2016-03-31 13:00:00+07:00	291.069
2016-03-31 16:00:00+07:00	295.555
2016-03-31 19:00:00+07:00	297.94
2016-03-31 22:00:00+07:00	297.366
2016-04-01 01:00:00+07:00	294.053
2016-04-01 04:00:00+07:00	291.53
2016-04-01 07:00:00+07:00	289.219
2016-04-01 10:00:00+07:00	286.828
2016-04-01 13:00:00+07:00	290.977
2016-04-01 16:00:00+07:00	297.263
2016-04-01 19:00:00+07:00	300.475	19.8864
2016-04-01 22:00:00+07:00	300.135	17.706
2016-04-02 01:00:00+07:00	296.369
2016-04-02 04:00:00+07:00	294.037
2016-04-02 07:00:00+07:00	290.642
2016-04-02 10:00:00+07:00	288.603
2016-04-02 13:00:00+07:00	292.746
2016-04-02 16:00:00+07:00	298.48	21.0825
2016-04-02 19:00:00+07:00	301.411	16.7478
2016-04-02 22:00:00+07:00	300.906	16.5241
2016-04-03 01:00:00+07:00	297.428
2016-04-03 04:00:00+07:00	295.193
2016-04-03 07:00:00+07:00	292.94
2016-04-03 10:00:00+07:00	291.063
2016-04-03 13:00:00+07:00	294.182
2016-04-03 16:00:00+07:00	300.053	18.1902
2016-04-03 19:00:00+07:00	304.472	18.0697
2016-04-03 22:00:00+07:00	304.284	13.2628
2016-04-04 01:00:00+07:00	297.613
2016-04-04 04:00:00+07:00	292.06
2016-04-04 07:00:00+07:00	288.15
2016-04-04 10:00:00+07:00	287.849
2016-04-04 13:00:00+07:00	296.921
2016-04-04 16:00:00+07:00	303.019	8.07964
2016-04-04 19:00:00+07:00	304.204	5.75522
2016-04-04 22:00:00+07:00	302.891	4.72309
2016-04-05 01:00:00+07:00	296.969
2016-04-05 04:00:00+07:00	292.753
2016-04-05 07:00:00+07:00	288.632
2016-04-05 10:00:00+07:00	288.984
2016-04-05 13:00:00+07:00	292.915
2016-04-05 16:00:00+07:00	298.117
2016-04-05 19:00:00+07:00	300.784	13.6036
2016-04-05 22:00:00+07:00	299.815	13.0505
2016-04-06 01:00:00+07:00	295.267
2016-04-06 04:00:00+07:00	291.783
2016-04-06 07:00:00+07:00	288.937
2016-04-06 10:00:00+07:00	286.411
2016-04-06 13:00:00+07:00	291.755
2016-04-06 16:00:00+07:00	297.456
2016-04-06 19:00:00+07:00	299.487	15.464
2016-04-06 22:00:00+07:00	298.755	15.6793
2016-04-07 01:00:00+07:00	294.865
2016-04-07 04:00:00+07:00	291.624
2016-04-07 07:00:00+07:00	288.989
2016-04-07 10:00:00+07:00	286.877
2016-04-07 13:00:00+07:00	291.928
2016-04-07 16:00:00+07:00	297.95
2016-04-07 19:00:00+07:00	301.046	18.9986
2016-04-07 22:00:00+07:00	300.253	19.0428
2016-04-08 01:00:00+07:00	296.816
2016-04-08 04:00:00+07:00	293.778
2016-04-08 07:00:00+07:00	291.739
2016-04-08 10:00:00+07:00	290.296
2016-04-08 13:00:00+07:00	294.412
2016-04-08 16:00:00+07:00	300.782	17.5879
2016-04-08 19:00:00+07:00	304.015	12.5785
2016-04-08 22:00:00+07:00	303.329	12.8104
2016-04-09 01:00:00+07:00	300.239	14.9092
2016-04-09 04:00:00+07:00	298.019
2016-04-09 07:00:00+07:00	296.181
2016-04-09 10:00:00+07:00	294.775
2016-04-09 13:00:00+07:00	298.6	12.2723
2016-04-09 16:00:00+07:00	304.504	9.27432
2016-04-09 19:00:00+07:00	308.188	11.2004
2016-04-09 22:00:00+07:00	307.981	12.6209
2016-04-10 01:00:00+07:00	302.981	19.8295
2016-04-10 04:00:00+07:00	299.76	21.3572
2016-04-10 07:00:00+07:00	297.344
2016-04-10 10:00:00+07:00	295.564
2016-04-10 13:00:00+07:00	296.988
2016-04-10 16:00:00+07:00	302.988	19.6933
2016-04-10 19:00:00+07:00	303.755	17.3105
2016-04-10 22:00:00+07:00	299.727	23.667
2016-04-11 01:00:00+07:00	295.926
2016-04-11 04:00:00+07:00	294.655
2016-04-11 07:00:00+07:00	292.379
2016-04-11 10:00:00+07:00	292.38
2016-04-11 13:00:00+07:00	293.48
2016-04-11 16:00:00+07:00	295.858
2016-04-11 19:00:00+07:00	297.823
2016-04-11 22:00:00+07:00	297.281
2016-04-12 01:00:00+07:00	293.389
2016-04-12 04:00:00+07:00	289.999
2016-04-12 07:00:00+07:00	287.282
2016-04-12 10:00:00+07:00	284.962
2016-04-12 13:00:00+07:00	291.668
2016-04-12 16:00:00+07:00	296.748
2016-04-12 19:00:00+07:00	298.503	20.9975
2016-04-12 22:00:00+07:00	297.964
2016-04-13 01:00:00+07:00	295.873
2016-04-13 04:00:00+07:00	293.928
2016-04-13 07:00:00+07:00	292.31
2016-04-13 10:00:00+07:00	291.658
2016-04-13 13:00:00+07:00	295.926
2016-04-13 16:00:00+07:00	300.971	16.3381
2016-04-13 19:00:00+07:00	304.1	21.3677
2016-04-13 22:00:00+07:00	303.011	27.6223
2016-04-14 01:00:00+07:00	300.184	32.8206
2016-04-14 04:00:00+07:00	297.553
2016-04-14 07:00:00+07:00	295.046
2016-04-14 10:00:00+07:00	293.183
2016-04-14 13:00:00+07:00	297.515
2016-04-14 16:00:00+07:00	301.379	10.2405
2016-04-14 19:00:00+07:00	303.103	7.5017
2016-04-14 22:00:00+07:00	302.622	7.87646
2016-04-15 01:00:00+07:00	298.113
2016-04-15 04:00:00+07:00	294.948
2016-04-15 07:00:00+07:00	292.693
2016-04-15 10:00:00+07:00	289.087
2016-04-15 13:00:00+07:00	289.095
2016-04-15 16:00:00+07:00	292.842
2016-04-15 19:00:00+07:00	295.353
2016-04-15 22:00:00+07:00	294.473
2016-04-16 01:00:00+07:00	290.111
2016-04-16 04:00:00+07:00	286.253
2016-04-16 07:00:00+07:00	283.302
2016-04-16 10:00:00+07:00	281.24
2016-04-16 13:00:00+07:00	287.584
2016-04-16 16:00:00+07:00	293.112
2016-04-16 19:00:00+07:00	295.28
2016-04-16 22:00:00+07:00	295.085
2016-04-17 01:00:00+07:00	291.225
2016-04-17 04:00:00+07:00	288.064
2016-04-17 07:00:00+07:00	286.187
2016-04-17 10:00:00+07:00	284.846
2016-04-17 13:00:00+07:00	289.088
2016-04-17 16:00:00+07:00	294.402
2016-04-17 19:00:00+07:00	296.029
2016-04-17 22:00:00+07:00	295.046
2016-04-18 01:00:00+07:00	291.546
2016-04-18 04:00:00+07:00	289.455
2016-04-18 07:00:00+07:00	287.577
2016-04-18 10:00:00+07:00	285.618
2016-04-18 13:00:00+07:00	290.739
2016-04-18 16:00:00+07:00	297.065
2016-04-18 19:00:00+07:00	300.218	14.0861
2016-04-18 22:00:00+07:00	299.515	14.3761
2016-04-19 01:00:00+07:00	295.587
2016-04-19 04:00:00+07:00	292.644
2016-04-19 07:00:00+07:00	290.368
2016-04-19 10:00:00+07:00	288.36
2016-04-19 13:00:00+07:00	293.808
2016-04-19 16:00:00+07:00	301.149	18.6549
2016-04-19 19:00:00+07:00	304.081	14.2254
2016-04-19 22:00:00+07:00	303.519	11.9589
2016-04-20 01:00:00+07:00	298.691	18.5011
2016-04-20 04:00:00+07:00	295.382
2016-04-20 07:00:00+07:00	292.672
2016-04-20 10:00:00+07:00	290.95
2016-04-20 13:00:00+07:00	294.446
2016-04-20 16:00:00+07:00	299.611	13.86
2016-04-20 19:00:00+07:00	301.651	10.555
2016-04-20 22:00:00+07:00	301.204	10.2885
2016-04-21 01:00:00+07:00	296.269
2016-04-21 04:00:00+07:00	292.976
2016-04-21 07:00:00+07:00	289.845
2016-04-21 10:00:00+07:00	287.564
2016-04-21 13:00:00+07:00	292.614
2016-04-21 16:00:00+07:00	298.247	19.0913
2016-04-21 19:00:00+07:00	300.808	15.5358
2016-04-21 22:00:00+07:00	300.059	15.1897
2016-04-22 01:00:00+07:00	296.294
2016-04-22 04:00:00+07:00	292.997
2016-04-22 07:00:00+07:00	290.251
2016-04-22 10:00:00+07:00	287.853
2016-04-22 13:00:00+07:00	292.936
2016-04-22 16:00:00+07:00	299.193	22.3898
2016-04-22 19:00:00+07:00	301.632	24.2162
2016-04-22 22:00:00+07:00	300.701	21.0321
2016-04-23 01:00:00+07:00	297.679
2016-04-23 04:00:00+07:00	294.975
2016-04-23 07:00:00+07:00	292.898
2016-04-23 10:00:00+07:00	291.426
2016-04-23 13:00:00+07:00	292.45
2016-04-23 16:00:00+07:00	293.886
2016-04-23 19:00:00+07:00	298.332	41.0529
2016-04-23 22:00:00+07:00	297.412
2016-04-24 01:00:00+07:00	295.375
2016-04-24 04:00:00+07:00	293.718
2016-04-24 07:00:00+07:00	291.415
2016-04-24 10:00:00+07:00	289.383
2016-04-24 13:00:00+07:00	293.145
2016-04-24 16:00:00+07:00	299.261	39.8193
2016-04-24 19:00:00+07:00	301.786	31.7615
2016-04-24 22:00:00+07:00	301.499	29.9413
2016-04-25 01:00:00+07:00	298.661	54.0692
2016-04-25 04:00:00+07:00	297.063
2016-04-25 07:00:00+07:00	294.218
2016-04-25 10:00:00+07:00	292.078
2016-04-25 13:00:00+07:00	296.746
2016-04-25 16:00:00+07:00	300.431	41.798
2016-04-25 19:00:00+07:00	300.299	39.0626
2016-04-25 22:00:00+07:00	299.706	39.0949
2016-04-26 01:00:00+07:00	296.391
2016-04-26 04:00:00+07:00	294.18
2016-04-26 07:00:00+07:00	291.74
2016-04-26 10:00:00+07:00	289.064
2016-04-26 13:00:00+07:00	296.082
2016-04-26 16:00:00+07:00	301.398	29.9879
2016-04-26 19:00:00+07:00	303.12	18.1254
2016-04-26 22:00:00+07:00	303.142	15.3918
2016-04-27 01:00:00+07:00	298.502	49.1655
2016-04-27 04:00:00+07:00	294.62
2016-04-27 07:00:00+07:00	291.343
2016-04-27 10:00:00+07:00	287.87
2016-04-27 13:00:00+07:00	297.271
2016-04-27 16:00:00+07:00	303.392	14.2744
2016-04-27 19:00:00+07:00	304.598	10.9498
2016-04-27 22:00:00+07:00	304.277	9.93928
2016-04-28 01:00:00+07:00	298.669	38.1357
2016-04-28 04:00:00+07:00	296.327
2016-04-28 07:00:00+07:00	294.234
2016-04-28 10:00:00+07:00	293.258
2016-04-28 13:00:00+07:00	296.998
2016-04-28 16:00:00+07:00	298.302	38.0962
2016-04-28 19:00:00+07:00	299.376	32.5824
2016-04-28 22:00:00+07:00	299.156	32.1484
2016-04-29 01:00:00+07:00	295.815
2016-04-29 04:00:00+07:00	293.392
2016-04-29 07:00:00+07:00	291.645
2016-04-29 10:00:00+07:00	290.182
2016-04-29 13:00:00+07:00	296.242
2016-04-29 16:00:00+07:00	303.054	31.35
2016-04-29 19:00:00+07:00	305.059	18.5635
2016-04-29 22:00:00+07:00	304.983	17.117
2016-04-30 01:00:00+07:00	301.701	28.621
2016-04-30 04:00:00+07:00	299.072	27.6503
2016-04-30 07:00:00+07:00	296.399
2016-04-30 10:00:00+07:00	294.606
2016-04-30 13:00:00+07:00	300.642	30.9865
2016-04-30 16:00:00+07:00	306.738	19.7384
2016-04-30 19:00:00+07:00	307.32	15.2112
2016-04-30 22:00:00+07:00	307.009	14.8512
2016-05-01 01:00:00+07:00	302.942	27.1699
2016-05-01 04:00:00+07:00	301.544	22.1743
2016-05-01 07:00:00+07:00	299.815	25.6356
2016-05-01 10:00:00+07:00	298.116
2016-05-01 13:00:00+07:00	302.941	22.648
2016-05-01 16:00:00+07:00	308.415	16.1427
2016-05-01 19:00:00+07:00	309.898	13.3228
2016-05-01 22:00:00+07:00	309.458	12.0234
2016-05-02 01:00:00+07:00	305.475	18.5966
2016-05-02 04:00:00+07:00	300.023	64.3098
2016-05-02 07:00:00+07:00	296.659
2016-05-02 10:00:00+07:00	294.775
2016-05-02 13:00:00+07:00	303.428	18.4915
2016-05-02 16:00:00+07:00	310.119	12.0542
2016-05-02 19:00:00+07:00	311.282	9.44733
2016-05-02 22:00:00+07:00	310.274	9.43601
2016-05-03 01:00:00+07:00	306.056	13.5663
2016-05-03 04:00:00+07:00	304.326	14.9119
2016-05-03 07:00:00+07:00	300.814	19.7078
2016-05-03 10:00:00+07:00	298.347	26.0324
2016-05-03 13:00:00+07:00	303.475	18.931
2016-05-03 16:00:00+07:00	310.089	11.6805
2016-05-03 19:00:00+07:00	311.632	9.83575
2016-05-03 22:00:00+07:00	310.548	9.8543
2016-05-04 01:00:00+07:00	306.101	14.3399
2016-05-04 04:00:00+07:00	303.225	15.3826
2016-05-04 07:00:00+07:00	301.056	18.7522
2016-05-04 10:00:00+07:00	299.144	21.746
2016-05-04 13:00:00+07:00	300.112	21.465
2016-05-04 16:00:00+07:00	302.523	23.716
2016-05-04 19:00:00+07:00	301.891	27.4953
2016-05-04 22:00:00+07:00	299.588	33.3271
2016-05-05 01:00:00+07:00	297.307
2016-05-05 04:00:00+07:00	295.262
2016-05-05 07:00:00+07:00	294.256
2016-05-05 10:00:00+07:00	294.292
2016-05-05 13:00:00+07:00	294.047
2016-05-05 16:00:00+07:00	295.507
2016-05-05 19:00:00+07:00	296.381
2016-05-05 22:00:00+07:00	296.193
2016-05-06 01:00:00+07:00	295.124
2016-05-06 04:00:00+07:00	293.945
2016-05-06 07:00:00+07:00	292.423
2016-05-06 10:00:00+07:00	291.412
2016-05-06 13:00:00+07:00	296.787
2016-05-06 16:00:00+07:00	302.258	30.1384
2016-05-06 19:00:00+07:00	301.672	31.111
2016-05-06 22:00:00+07:00	299.199	38.6396
2016-05-07 01:00:00+07:00	297.372
2016-05-07 04:00:00+07:00	296.242
2016-05-07 07:00:00+07:00	295.752
2016-05-07 10:00:00+07:00	295.109
2016-05-07 13:00:00+07:00	297.267
2016-05-07 16:00:00+07:00	302.94	28.7525
2016-05-07 19:00:00+07:00	304.468	25.2542
2016-05-07 22:00:00+07:00	303.313	28.0791
2016-05-08 01:00:00+07:00	300.321	41.3505
2016-05-08 04:00:00+07:00	298.968	43.7538
2016-05-08 07:00:00+07:00	296.381
2016-05-08 10:00:00+07:00	295.063
2016-05-08 13:00:00+07:00	298.551	52.9409
2016-05-08 16:00:00+07:00	304.314	34.0006
2016-05-08 19:00:00+07:00	306.096	23.3165
2016-05-08 22:00:00+07:00	305.8	21.722
2016-05-09 01:00:00+07:00	302.86	26.566
2016-05-09 04:00:00+07:00	299.763	36.8231
2016-05-09 07:00:00+07:00	297.375
2016-05-09 10:00:00+07:00	295.744
2016-05-09 13:00:00+07:00	300.731	40.6634
2016-05-09 16:00:00+07:00	306.654	26.4628
2016-05-09 19:00:00+07:00	306.016	22.3455
2016-05-09 22:00:00+07:00	304.771	24.8501
2016-05-10 01:00:00+07:00	301.956	34.0884
2016-05-10 04:00:00+07:00	299.458	40.7809
2016-05-10 07:00:00+07:00	296.889
2016-05-10 10:00:00+07:00	294.925
2016-05-10 13:00:00+07:00	302.334	28.8402
2016-05-10 16:00:00+07:00	308.123	18.486
2016-05-10 19:00:00+07:00	308.922	12.6284
2016-05-10 22:00:00+07:00	307.714	12.6179
2016-05-11 01:00:00+07:00	304.181	18.3694
2016-05-11 04:00:00+07:00	301.27	25.3032
2016-05-11 07:00:00+07:00	298.703	31.3302
2016-05-11 10:00:00+07:00	296.533
2016-05-11 13:00:00+07:00	301.367	26.5492
2016-05-11 16:00:00+07:00	307.262	17.529
2016-05-11 19:00:00+07:00	309.339	14.7599
2016-05-11 22:00:00+07:00	308.506	15.1255
2016-05-12 01:00:00+07:00	305.508	18.7647
2016-05-12 04:00:00+07:00	303.033	21.9449
2016-05-12 07:00:00+07:00	301.376	22.6753
2016-05-12 10:00:00+07:00	299.826	23.0822
2016-05-12 13:00:00+07:00	303.777	18.8198
2016-05-12 16:00:00+07:00	309.346	14.4828
2016-05-12 19:00:00+07:00	311.699	11.5402
2016-05-12 22:00:00+07:00	310.338	10.4828
2016-05-13 01:00:00+07:00	306.312	13.9223
2016-05-13 04:00:00+07:00	304.171	21.1823
2016-05-13 07:00:00+07:00	302.643	19.5495
2016-05-13 10:00:00+07:00	301.33	21.8008
2016-05-13 13:00:00+07:00	302.219	21.6882
2016-05-13 16:00:00+07:00	303.041	21.0621
2016-05-13 19:00:00+07:00	302.313	25.734
2016-05-13 22:00:00+07:00	303.764	23.8523
2016-05-14 01:00:00+07:00	299.201	36.8934
2016-05-14 04:00:00+07:00	297.159
2016-05-14 07:00:00+07:00	295.099
2016-05-14 10:00:00+07:00	292.961
2016-05-14 13:00:00+07:00	297.453
2016-05-14 16:00:00+07:00	303.132	22.0598
2016-05-14 19:00:00+07:00	305.238	14.9559
2016-05-14 22:00:00+07:00	304.943	13.8733
2016-05-15 01:00:00+07:00	301.271	17.4583
2016-05-15 04:00:00+07:00	297.834
2016-05-15 07:00:00+07:00	294.882
2016-05-15 10:00:00+07:00	292.495
2016-05-15 13:00:00+07:00	298.699	16.2798
2016-05-15 16:00:00+07:00	303.034	11.289
2016-05-15 19:00:00+07:00	305.557	10.04
2016-05-15 22:00:00+07:00	305.527	10.0599
2016-05-16 01:00:00+07:00	301.238	13.39
2016-05-16 04:00:00+07:00	297.663
2016-05-16 07:00:00+07:00	294.808
2016-05-16 10:00:00+07:00	292.904
2016-05-16 13:00:00+07:00	298.705	19.6741
2016-05-16 16:00:00+07:00	304.91	14.3213
2016-05-16 19:00:00+07:00	308.456	11.4809
2016-05-16 22:00:00+07:00	307.77	11.3013
2016-05-17 01:00:00+07:00	305.206	13.058
2016-05-17 04:00:00+07:00	302.945	15.7359
2016-05-17 07:00:00+07:00	301.108	18.4243
2016-05-17 10:00:00+07:00	299.647	22.3928
2016-05-17 13:00:00+07:00	302.899	17.5579
2016-05-17 16:00:00+07:00	307.299	12.3247
2016-05-17 19:00:00+07:00	309.006	10.6099
2016-05-17 22:00:00+07:00	308.878	9.67554
2016-05-18 01:00:00+07:00	304.933	12.0927
2016-05-18 04:00:00+07:00	301.02	17.3575
2016-05-18 07:00:00+07:00	297.8
2016-05-18 10:00:00+07:00	295.409
2016-05-18 13:00:00+07:00	300.418	35.5627
2016-05-18 16:00:00+07:00	305.89	17.3364
2016-05-18 19:00:00+07:00	308.439	9.66454
2016-05-18 22:00:00+07:00	307.801	7.76431
2016-05-19 01:00:00+07:00	303.756	9.62707
2016-05-19 04:00:00+07:00	299.83	12.5831
2016-05-19 07:00:00+07:00	296.436
2016-05-19 10:00:00+07:00	293.978
2016-05-19 13:00:00+07:00	298.758	23.927
2016-05-19 16:00:00+07:00	304.893	17.6763
2016-05-19 19:00:00+07:00	307.8	11.7834
2016-05-19 22:00:00+07:00	306.919	10.8197
2016-05-20 01:00:00+07:00	303.141	13.0139
2016-05-20 04:00:00+07:00	299.901	15.387
2016-05-20 07:00:00+07:00	297.897
2016-05-20 10:00:00+07:00	296.855
2016-05-20 13:00:00+07:00	301.885	12.8393
2016-05-20 16:00:00+07:00	308.043	9.31964
2016-05-20 19:00:00+07:00	310.632	11.7109
2016-05-20 22:00:00+07:00	309.758	14.1843
2016-05-21 01:00:00+07:00	306.769	17.4708
2016-05-21 04:00:00+07:00	304.652	19.3071
2016-05-21 07:00:00+07:00	302.239	20.7043
2016-05-21 10:00:00+07:00	301.57	20.836
2016-05-21 13:00:00+07:00	304.451	18.4476
2016-05-21 16:00:00+07:00	310.924	13.5328
2016-05-21 19:00:00+07:00	313.187	13.5257
2016-05-21 22:00:00+07:00	310.508	14.7926
2016-05-22 01:00:00+07:00	301.055	22.1504
2016-05-22 04:00:00+07:00	298.368	25.5483
2016-05-22 07:00:00+07:00	295.547
2016-05-22 10:00:00+07:00	294.062
2016-05-22 13:00:00+07:00	295.667
2016-05-22 16:00:00+07:00	296.45
2016-05-22 19:00:00+07:00	296.419
2016-05-22 22:00:00+07:00	295.284
2016-05-23 01:00:00+07:00	294.961
2016-05-23 04:00:00+07:00	294.246
2016-05-23 07:00:00+07:00	293.422
2016-05-23 10:00:00+07:00	291.619
2016-05-23 13:00:00+07:00	297.2
2016-05-23 16:00:00+07:00	301.87	14.6851
2016-05-23 19:00:00+07:00	302.876	12.4197
2016-05-23 22:00:00+07:00	302.619	11.7265
2016-05-24 01:00:00+07:00	298.902	13.9197
2016-05-24 04:00:00+07:00	295.341
2016-05-24 07:00:00+07:00	291.823
2016-05-24 10:00:00+07:00	289.115
2016-05-24 13:00:00+07:00	297.478
2016-05-24 16:00:00+07:00	302.305	11.4977
2016-05-24 19:00:00+07:00	303.566	9.17502
2016-05-24 22:00:00+07:00	303.397	8.44227
2016-05-25 01:00:00+07:00	299.107	12.1238
2016-05-25 04:00:00+07:00	295.879
2016-05-25 07:00:00+07:00	293.09
2016-05-25 10:00:00+07:00	291.027
2016-05-25 13:00:00+07:00	297.851
2016-05-25 16:00:00+07:00	304.214	16.3048
2016-05-25 19:00:00+07:00	306.238	10.3619
2016-05-25 22:00:00+07:00	305.352	11.2257
2016-05-26 01:00:00+07:00	301.689	13.7729
2016-05-26 04:00:00+07:00	298.988	15.9357
2016-05-26 07:00:00+07:00	298.337	15.6312
2016-05-26 10:00:00+07:00	297.766
2016-05-26 13:00:00+07:00	298.741	15.0175
2016-05-26 16:00:00+07:00	301.205	12.5718
2016-05-26 19:00:00+07:00	305.851	9.25011
2016-05-26 22:00:00+07:00	306.675	10.1608
2016-05-27 01:00:00+07:00	302.952	13.0856
2016-05-27 04:00:00+07:00	300.577	14.5772
2016-05-27 07:00:00+07:00	298.799	15.2501
2016-05-27 10:00:00+07:00	297.304
2016-05-27 13:00:00+07:00	303.418	10.7367
2016-05-27 16:00:00+07:00	309.081	7.28549
2016-05-27 19:00:00+07:00	311.555	7.46423
2016-05-27 22:00:00+07:00	311.091	8.63985
2016-05-28 01:00:00+07:00	306.725	22.3451
2016-05-28 04:00:00+07:00	304.48	23.1966
2016-05-28 07:00:00+07:00	302.595	12.2796
2016-05-28 10:00:00+07:00	300.067	13.5304
2016-05-28 13:00:00+07:00	304.278	11.6607
2016-05-28 16:00:00+07:00	310.361	8.75645
2016-05-28 19:00:00+07:00	313.117	7.86421
2016-05-28 22:00:00+07:00	312.671	7.55645
2016-05-29 01:00:00+07:00	307.539	14.8745
2016-05-29 04:00:00+07:00	305.137	17.5364
2016-05-29 07:00:00+07:00	303.515	12.6879
2016-05-29 10:00:00+07:00	302.439	14.7333
2016-05-29 13:00:00+07:00	308.552	10.2779
2016-05-29 16:00:00+07:00	313.218	6.1182
2016-05-29 19:00:00+07:00	314.315	5.29077
2016-05-29 22:00:00+07:00	311.73	7.07022
2016-05-30 01:00:00+07:00	306.309	15.6517
2016-05-30 04:00:00+07:00	304.424	20.1565
2016-05-30 07:00:00+07:00	301.393	36.605
2016-05-30 10:00:00+07:00	298.63	64.3126
2016-05-30 13:00:00+07:00	302.91	19.2533
2016-05-30 16:00:00+07:00	306.808	13.8065
2016-05-30 19:00:00+07:00	309.383	11.7815
2016-05-30 22:00:00+07:00	309.07	12.0659
2016-05-31 01:00:00+07:00	305.524	16.2455
2016-05-31 04:00:00+07:00	302.551	23.6553
2016-05-31 07:00:00+07:00	300.098	31.0724
2016-05-31 10:00:00+07:00	298.004
2016-05-31 13:00:00+07:00	302.118	26.3476
2016-05-31 16:00:00+07:00	306.916	17.6349
2016-05-31 19:00:00+07:00	307.055	16.7768
2016-05-31 22:00:00+07:00	305.074	19.6185
2016-06-01 01:00:00+07:00	302.335	56.2463
2016-06-01 04:00:00+07:00	299.596	29.9447
2016-06-01 07:00:00+07:00	296.496
2016-06-01 10:00:00+07:00	294.714
2016-06-01 13:00:00+07:00	302.507	24.4813
2016-06-01 16:00:00+07:00	306.482	15.2521
2016-06-01 19:00:00+07:00	308.082	11.9003
2016-06-01 22:00:00+07:00	307.935	12.2054
2016-06-02 01:00:00+07:00	304.07	16.6745
2016-06-02 04:00:00+07:00	302.629	13.5113
2016-06-02 07:00:00+07:00	300.227	13.7699
2016-06-02 10:00:00+07:00	298.196	15.0365
2016-06-02 13:00:00+07:00	300.464	12.4526
2016-06-02 16:00:00+07:00	303.954	9.19616
2016-06-02 19:00:00+07:00	304.343	8.60678
2016-06-02 22:00:00+07:00	303.067	9.36402
2016-06-03 01:00:00+07:00	300.935	11.2404
2016-06-03 04:00:00+07:00	299.437	12.9587
2016-06-03 07:00:00+07:00	297.459
2016-06-03 10:00:00+07:00	295.872
2016-06-03 13:00:00+07:00	297.529
2016-06-03 16:00:00+07:00	298.579	17.6214
2016-06-03 19:00:00+07:00	300.74	25.1539
2016-06-03 22:00:00+07:00	300.475	27.0352
2016-06-04 01:00:00+07:00	298.704	30.1299
2016-06-04 04:00:00+07:00	297.145
2016-06-04 07:00:00+07:00	295.932
2016-06-04 10:00:00+07:00	295.32
2016-06-04 13:00:00+07:00	302.956	22.0553
2016-06-04 16:00:00+07:00	310.346	12.6981
2016-06-04 19:00:00+07:00	312.615	8.95508
2016-06-04 22:00:00+07:00	312.109	8.46781
2016-06-05 01:00:00+07:00	307.163	11.3045
2016-06-05 04:00:00+07:00	303.99	15.973
2016-06-05 07:00:00+07:00	300.731	17.4686
2016-06-05 10:00:00+07:00	299.404	15.6228
2016-06-05 13:00:00+07:00	304.432	5.06346
2016-06-05 16:00:00+07:00	309.759	3.37973
2016-06-05 19:00:00+07:00	311.715	3.47672
2016-06-05 22:00:00+07:00	310.32	4.38329
2016-06-06 01:00:00+07:00	305.328	6.12535
2016-06-06 04:00:00+07:00	301.433	7.86822
2016-06-06 07:00:00+07:00	298.733	10.3062
2016-06-06 10:00:00+07:00	296.904
2016-06-06 13:00:00+07:00	303.867	9.85648
2016-06-06 16:00:00+07:00	309.612	7.72039
2016-06-06 19:00:00+07:00	311.919	6.19378
2016-06-06 22:00:00+07:00	311.298	6.01732
2016-06-07 01:00:00+07:00	306.552	8.14187
2016-06-07 04:00:00+07:00	302.939	10.9223
2016-06-07 07:00:00+07:00	298.845	18.2166
2016-06-07 10:00:00+07:00	296.312
2016-06-07 13:00:00+07:00	305.233	11.6003
2016-06-07 16:00:00+07:00	311.935	8.4385
2016-06-07 19:00:00+07:00	313.872	6.78537
2016-06-07 22:00:00+07:00	312.957	7.19684
2016-06-08 01:00:00+07:00	308.925	9.37117
2016-06-08 04:00:00+07:00	305.805	10.8627
2016-06-08 07:00:00+07:00	302.867	12.5059
2016-06-08 10:00:00+07:00	300.915	14.3423
2016-06-08 13:00:00+07:00	305.588	10.9049
2016-06-08 16:00:00+07:00	312.227	8.06624
2016-06-08 19:00:00+07:00	314.505	7.05537
2016-06-08 22:00:00+07:00	313.073	7.55823
2016-06-09 01:00:00+07:00	308.197	10.4236
2016-06-09 04:00:00+07:00	304.664	13.1477
2016-06-09 07:00:00+07:00	302.282	15.6396
2016-06-09 10:00:00+07:00	300.391	18.0787
2016-06-09 13:00:00+07:00	303.532	16.5179
2016-06-09 16:00:00+07:00	309.025	11.9631
2016-06-09 19:00:00+07:00	311.815	9.42757
2016-06-09 22:00:00+07:00	311.844	8.90526
2016-06-10 01:00:00+07:00	307.749	11.4912
2016-06-10 04:00:00+07:00	304.394	14.7044
2016-06-10 07:00:00+07:00	301.673	17.5457
2016-06-10 10:00:00+07:00	300.01	18.9824
2016-06-10 13:00:00+07:00	305.828	13.3535
2016-06-10 16:00:00+07:00	313.026	8.60103
2016-06-10 19:00:00+07:00	314.887	6.98954
2016-06-10 22:00:00+07:00	313.851	6.99206
2016-06-11 01:00:00+07:00	309.803	8.43017
2016-06-11 04:00:00+07:00	306.106	10.0144
2016-06-11 07:00:00+07:00	303.055	11.7467
2016-06-11 10:00:00+07:00	300.806	13.2483
2016-06-11 13:00:00+07:00	306.891	9.92053
2016-06-11 16:00:00+07:00	313.145	6.49201
2016-06-11 19:00:00+07:00	315.123	5.76147
2016-06-11 22:00:00+07:00	314.141	6.1514
2016-06-12 01:00:00+07:00	309.87	7.6757
2016-06-12 04:00:00+07:00	306.198	9.01472
2016-06-12 07:00:00+07:00	303.3	10.8599
2016-06-12 10:00:00+07:00	301.161	12.4348
2016-06-12 13:00:00+07:00	307.452	8.6958
2016-06-12 16:00:00+07:00	313.611	5.95869
2016-06-12 19:00:00+07:00	315.804	5.35789
2016-06-12 22:00:00+07:00	314.746	5.77168
2016-06-13 01:00:00+07:00	310.033	7.66026
2016-06-13 04:00:00+07:00	306.276	9.59009
2016-06-13 07:00:00+07:00	303.33	11.5458
2016-06-13 10:00:00+07:00	301.16	13.0864
2016-06-13 13:00:00+07:00	308.318	8.44168
2016-06-13 16:00:00+07:00	314.702	5.74106
2016-06-13 19:00:00+07:00	315.863	5.32287
2016-06-13 22:00:00+07:00	314.874	5.65619
2016-06-14 01:00:00+07:00	309.916	7.66139
2016-06-14 04:00:00+07:00	306.097	9.80535
2016-06-14 07:00:00+07:00	302.829	12.4262
2016-06-14 10:00:00+07:00	299.837	17.0697
2016-06-14 13:00:00+07:00	307.014	10.286
2016-06-14 16:00:00+07:00	312.415	8.58061
2016-06-14 19:00:00+07:00	313.288	8.48833
2016-06-14 22:00:00+07:00	312.249	9.09369
2016-06-15 01:00:00+07:00	307.934	11.9881
2016-06-15 04:00:00+07:00	303.59	17.7584
2016-06-15 07:00:00+07:00	301.372	21.3656
2016-06-15 10:00:00+07:00	300.022	19.3809
2016-06-15 13:00:00+07:00	306.976	11.6931
2016-06-15 16:00:00+07:00	312.105	7.602
2016-06-15 19:00:00+07:00	313.738	6.6551
2016-06-15 22:00:00+07:00	312.869	6.47667
2016-06-16 01:00:00+07:00	308.322	8.13344
2016-06-16 04:00:00+07:00	304.263	10.7131
2016-06-16 07:00:00+07:00	301.238	14.6186
2016-06-16 10:00:00+07:00	299.394	15.4714
2016-06-16 13:00:00+07:00	307.339	9.18731
2016-06-16 16:00:00+07:00	313.462	6.91984
2016-06-16 19:00:00+07:00	314.687	7.0623
2016-06-16 22:00:00+07:00	313.93	7.49592
2016-06-17 01:00:00+07:00	309.629	10.001
2016-06-17 04:00:00+07:00	305.601	13.433
2016-06-17 07:00:00+07:00	300.654	38.1446
2016-06-17 10:00:00+07:00	298.084
2016-06-17 13:00:00+07:00	308.265	11.6834
2016-06-17 16:00:00+07:00	313.685	8.23121
2016-06-17 19:00:00+07:00	315.139	7.25845
2016-06-17 22:00:00+07:00	314.69	7.29826
2016-06-18 01:00:00+07:00	310.011	9.82533
2016-06-18 04:00:00+07:00	305.696	13.3705
2016-06-18 07:00:00+07:00	301.526	23.6435
2016-06-18 10:00:00+07:00	299.865	25.695
2016-06-18 13:00:00+07:00	309.249	9.66069
2016-06-18 16:00:00+07:00	315.572	6.37331
2016-06-18 19:00:00+07:00	316.332	6.72208
2016-06-18 22:00:00+07:00	315.733	7.14434
2016-06-19 01:00:00+07:00	311.098	9.58253
2016-06-19 04:00:00+07:00	307.72	11.6713
2016-06-19 07:00:00+07:00	304.666	13.7607
2016-06-19 10:00:00+07:00	300.443	25.998
2016-06-19 13:00:00+07:00	308.68	10.8762
2016-06-19 16:00:00+07:00	314.217	8.51651
2016-06-19 19:00:00+07:00	315.877	7.87203
2016-06-19 22:00:00+07:00	315.182	8.39727
2016-06-20 01:00:00+07:00	311.295	11.8016
2016-06-20 04:00:00+07:00	307.709	17.2666
2016-06-20 07:00:00+07:00	304.431	21.8691
2016-06-20 10:00:00+07:00	301.859	24.6317
2016-06-20 13:00:00+07:00	306.628	16.0123
2016-06-20 16:00:00+07:00	312.189	9.77239
2016-06-20 19:00:00+07:00	314.335	9.57981
2016-06-20 22:00:00+07:00	314.086	9.43892
2016-06-21 01:00:00+07:00	310.465	11.3473
2016-06-21 04:00:00+07:00	306.958	13.7671
2016-06-21 07:00:00+07:00	303.77	16.0046
2016-06-21 10:00:00+07:00	301.525	18.8029
2016-06-21 13:00:00+07:00	306.448	14.2854
2016-06-21 16:00:00+07:00	312.36	10.4281
2016-06-21 19:00:00+07:00	314.924	9.08528
2016-06-21 22:00:00+07:00	314.589	9.40244
2016-06-22 01:00:00+07:00	311.305	11.3299
2016-06-22 04:00:00+07:00	308.373	12.6637
2016-06-22 07:00:00+07:00	305.829	14.8486
2016-06-22 10:00:00+07:00	304.041	16.2243
2016-06-22 13:00:00+07:00	308.04	12.9722
2016-06-22 16:00:00+07:00	313.665	9.65829
2016-06-22 19:00:00+07:00	316.034	8.8183
2016-06-22 22:00:00+07:00	315.343	9.30706
2016-06-23 01:00:00+07:00	311.023	12.4537
2016-06-23 04:00:00+07:00	308.382	14.1117
2016-06-23 07:00:00+07:00	306.327	15.2257
2016-06-23 10:00:00+07:00	303.722	17.4288
2016-06-23 13:00:00+07:00	308.588	13.084
2016-06-23 16:00:00+07:00	313.946	9.80234
2016-06-23 19:00:00+07:00	315.913	8.972
2016-06-23 22:00:00+07:00	315.58	8.99631
2016-06-24 01:00:00+07:00	311.516	19.2936
2016-06-24 04:00:00+07:00	308.945	12.4106
2016-06-24 07:00:00+07:00	306.319	13.4613
2016-06-24 10:00:00+07:00	303.483	15.5882
2016-06-24 13:00:00+07:00	308.559	11.6427
2016-06-24 16:00:00+07:00	313.762	8.4671
2016-06-24 19:00:00+07:00	315.716	7.76037
2016-06-24 22:00:00+07:00	315.283	8.05543
2016-06-25 01:00:00+07:00	311.279	10.1047
2016-06-25 04:00:00+07:00	307.699	12.243
2016-06-25 07:00:00+07:00	303.145	20.4554
2016-06-25 10:00:00+07:00	299.218	81.1616
2016-06-25 13:00:00+07:00	309.582	10.7437
2016-06-25 16:00:00+07:00	314.709	7.33932
2016-06-25 19:00:00+07:00	316.023	6.54383
2016-06-25 22:00:00+07:00	314.999	6.97726
2016-06-26 01:00:00+07:00	310.553	8.49041
2016-06-26 04:00:00+07:00	306.16	10.5492
2016-06-26 07:00:00+07:00	303.051	13.2441
2016-06-26 10:00:00+07:00	301.616	14.0284
2016-06-26 13:00:00+07:00	309.282	8.74543
2016-06-26 16:00:00+07:00	314.451	6.8415
2016-06-26 19:00:00+07:00	316.119	6.58177
2016-06-26 22:00:00+07:00	315.328	7.20457
2016-06-27 01:00:00+07:00	311.099	9.40271
2016-06-27 04:00:00+07:00	307.325	12.1337
2016-06-27 07:00:00+07:00	304.036	16.0269
2016-06-27 10:00:00+07:00	302.432	18.1704
2016-06-27 13:00:00+07:00	310.138	10.8937
2016-06-27 16:00:00+07:00	315.305	8.29102
2016-06-27 19:00:00+07:00	316.304	7.74926
2016-06-27 22:00:00+07:00	315.268	7.95709
2016-06-28 01:00:00+07:00	310.964	9.62953
2016-06-28 04:00:00+07:00	306.952	11.6804
2016-06-28 07:00:00+07:00	304.183	13.0803
2016-06-28 10:00:00+07:00	302.626	13.6608
2016-06-28 13:00:00+07:00	309.567	9.41295
2016-06-28 16:00:00+07:00	314.501	8.00741
2016-06-28 19:00:00+07:00	316.276	7.18047
2016-06-28 22:00:00+07:00	314.986	8.17655
2016-06-29 01:00:00+07:00	310.921	10.931
2016-06-29 04:00:00+07:00	307.171	14.2748
2016-06-29 07:00:00+07:00	303.364	34.7054
2016-06-29 10:00:00+07:00	302.614	20.6146
2016-06-29 13:00:00+07:00	308.632	12.0425
2016-06-29 16:00:00+07:00	313.38	8.36316
2016-06-29 19:00:00+07:00	314.971	7.25034
2016-06-29 22:00:00+07:00	314.22	6.44373
2016-06-30 01:00:00+07:00	309.658	8.10079
2016-06-30 04:00:00+07:00	305.507	10.5665
2016-06-30 07:00:00+07:00	302.37	13.0266
2016-06-30 10:00:00+07:00	299.502	20.3311
2016-06-30 13:00:00+07:00	308.076	10.4757
2016-06-30 16:00:00+07:00	313.496	8.11423
2016-06-30 19:00:00+07:00	314.483	7.43226
2016-06-30 22:00:00+07:00	314.237	7.21416
2016-07-01 01:00:00+07:00	310.032	10.4381
2016-07-01 04:00:00+07:00	306.216	15.7603
2016-07-01 07:00:00+07:00	303.565	19.5193
2016-07-01 10:00:00+07:00	302.143	20.6638
2016-07-01 13:00:00+07:00	308.714	14.9865
2016-07-01 16:00:00+07:00	312.897	12.4615
2016-07-01 19:00:00+07:00	314.344	11.3249
2016-07-01 22:00:00+07:00	314.088	10.5978
2016-07-02 01:00:00+07:00	310.273	11.5792
2016-07-02 04:00:00+07:00	305.86	14.3335
2016-07-02 07:00:00+07:00	301.214	32.0265
2016-07-02 10:00:00+07:00	300.762	20.9511
2016-07-02 13:00:00+07:00	308.749	11.7251
2016-07-02 16:00:00+07:00	314.047	9.38951
2016-07-02 19:00:00+07:00	315.285	9.10642
2016-07-02 22:00:00+07:00	314.82	9.07114
2016-07-03 01:00:00+07:00	310.656	11.6318
2016-07-03 04:00:00+07:00	306.836	14.9236
2016-07-03 07:00:00+07:00	303.283	19.3068
2016-07-03 10:00:00+07:00	300.317	30.8391
2016-07-03 13:00:00+07:00	309.167	12.1989
2016-07-03 16:00:00+07:00	314.394	8.96229
2016-07-03 19:00:00+07:00	315.811	8.35816
2016-07-03 22:00:00+07:00	315.283	7.94878
2016-07-04 01:00:00+07:00	311.114	9.94721
2016-07-04 04:00:00+07:00	307.2	13.3574
2016-07-04 07:00:00+07:00	302.397	23.4134
2016-07-04 10:00:00+07:00	299.151	64.8549
2016-07-04 13:00:00+07:00	310.088	12.9948
2016-07-04 16:00:00+07:00	315.369	9.89417
2016-07-04 19:00:00+07:00	316.859	7.40454
2016-07-04 22:00:00+07:00	316.501	6.55849
2016-07-05 01:00:00+07:00	311.834	8.34385
2016-07-05 04:00:00+07:00	307.564	11.8028
2016-07-05 07:00:00+07:00	303.741	17.1074
2016-07-05 10:00:00+07:00	300.733	43.9874
2016-07-05 13:00:00+07:00	310.411	10.9351
2016-07-05 16:00:00+07:00	316.511	7.97874
2016-07-05 19:00:00+07:00	317.677	7.48093
2016-07-05 22:00:00+07:00	316.915	7.0807
2016-07-06 01:00:00+07:00	312.704	8.7392
2016-07-06 04:00:00+07:00	309.416	10.5151
2016-07-06 07:00:00+07:00	305.974	12.6814
2016-07-06 10:00:00+07:00	303.179	14.6899
2016-07-06 13:00:00+07:00	309.461	9.6959
2016-07-06 16:00:00+07:00	315.599	6.32788
2016-07-06 19:00:00+07:00	317.215	6.08016
2016-07-06 22:00:00+07:00	316.151	6.74909
2016-07-07 01:00:00+07:00	311.585	9.23354
2016-07-07 04:00:00+07:00	307.736	12.2488
2016-07-07 07:00:00+07:00	303.625	18.765
2016-07-07 10:00:00+07:00	300.598	42.8333
2016-07-07 13:00:00+07:00	309.526	11.3797
2016-07-07 16:00:00+07:00	315.097	7.09373
2016-07-07 19:00:00+07:00	316.78	6.12988
2016-07-07 22:00:00+07:00	316.069	6.45115
2016-07-08 01:00:00+07:00	311.345	8.64642
2016-07-08 04:00:00+07:00	307.047	11.5629
2016-07-08 07:00:00+07:00	303.347	17.9166
2016-07-08 10:00:00+07:00	301.947	16.6561
2016-07-08 13:00:00+07:00	309.038	9.29997
2016-07-08 16:00:00+07:00	314.593	6.15143
2016-07-08 19:00:00+07:00	316.322	5.46635
2016-07-08 22:00:00+07:00	316.03	5.46557
2016-07-09 01:00:00+07:00	310.876	7.57041
2016-07-09 04:00:00+07:00	306.078	11.2943
2016-07-09 07:00:00+07:00	302.398	19.2348
2016-07-09 10:00:00+07:00	300.929	18.8381
2016-07-09 13:00:00+07:00	309.866	9.90297
2016-07-09 16:00:00+07:00	316.427	6.90853
2016-07-09 19:00:00+07:00	317.346	6.36035
2016-07-09 22:00:00+07:00	316.59	5.53843
2016-07-10 01:00:00+07:00	311.518	7.08047
2016-07-10 04:00:00+07:00	306.748	10.0512
2016-07-10 07:00:00+07:00	302.167	21.9724
2016-07-10 10:00:00+07:00	298.92	50.1444
2016-07-10 13:00:00+07:00	310.613	8.5017
2016-07-10 16:00:00+07:00	316.659	5.93383
2016-07-10 19:00:00+07:00	317.76	5.7919
2016-07-10 22:00:00+07:00	317.025	5.67048
2016-07-11 01:00:00+07:00	311.864	7.85689
2016-07-11 04:00:00+07:00	306.634	11.9141
2016-07-11 07:00:00+07:00	301.607	44.7067
2016-07-11 10:00:00+07:00	298.903	76.0644
2016-07-11 13:00:00+07:00	310.946	8.38724
2016-07-11 16:00:00+07:00	317.339	5.59695
2016-07-11 19:00:00+07:00	318.249	5.08746
2016-07-11 22:00:00+07:00	317.818	4.36481
2016-07-12 01:00:00+07:00	312.305	6.03152
2016-07-12 04:00:00+07:00	307.05	8.91246
2016-07-12 07:00:00+07:00	301.921	30.9527
2016-07-12 10:00:00+07:00	298.655	61.077
2016-07-12 13:00:00+07:00	311.405	5.87873
2016-07-12 16:00:00+07:00	318.493	3.9041
2016-07-12 19:00:00+07:00	319.411	4.57773
2016-07-12 22:00:00+07:00	318.479	4.76476
2016-07-13 01:00:00+07:00	313.29	6.79266
2016-07-13 04:00:00+07:00	309.279	9.19696
2016-07-13 07:00:00+07:00	304.851	16.5606
2016-07-13 10:00:00+07:00	304.92	12.8779
2016-07-13 13:00:00+07:00	311.193	9.32763
2016-07-13 16:00:00+07:00	317.299	7.28915
2016-07-13 19:00:00+07:00	318.982	7.06067
2016-07-13 22:00:00+07:00	317.501	7.64111
2016-07-14 01:00:00+07:00	313.775	9.63636
2016-07-14 04:00:00+07:00	310.475	11.9207
2016-07-14 07:00:00+07:00	307.741	14.1022
2016-07-14 10:00:00+07:00	305.591	15.931
2016-07-14 13:00:00+07:00	310.819	11.4328
2016-07-14 16:00:00+07:00	315.739	8.4385
2016-07-14 19:00:00+07:00	317.5	7.16257
2016-07-14 22:00:00+07:00	316.323	7.32261
2016-07-15 01:00:00+07:00	312.124	9.46386
2016-07-15 04:00:00+07:00	308.514	11.8208
2016-07-15 07:00:00+07:00	305.658	13.97
2016-07-15 10:00:00+07:00	303.569	15.6531
2016-07-15 13:00:00+07:00	309.835	10.5134
2016-07-15 16:00:00+07:00	315.118	7.49399
2016-07-15 19:00:00+07:00	316.702	6.60804
2016-07-15 22:00:00+07:00	315.388	7.35485
2016-07-16 01:00:00+07:00	310.895	9.61892
2016-07-16 04:00:00+07:00	306.958	12.2475
2016-07-16 07:00:00+07:00	304.182	14.3532
2016-07-16 10:00:00+07:00	302.191	16.396
2016-07-16 13:00:00+07:00	309.999	11.3714
2016-07-16 16:00:00+07:00	315.047	9.04958
2016-07-16 19:00:00+07:00	316.819	8.46475
2016-07-16 22:00:00+07:00	316.111	8.7263
2016-07-17 01:00:00+07:00	312.161	10.848
2016-07-17 04:00:00+07:00	308.111	14.0987
2016-07-17 07:00:00+07:00	303.447	23.7248
2016-07-17 10:00:00+07:00	302.006	28.6613
2016-07-17 13:00:00+07:00	310.858	12.1048
2016-07-17 16:00:00+07:00	316.864	8.40569
2016-07-17 19:00:00+07:00	317.916	6.56837
2016-07-17 22:00:00+07:00	317.07	6.20707
2016-07-18 01:00:00+07:00	312.42	7.77523
2016-07-18 04:00:00+07:00	307.996	9.96154
2016-07-18 07:00:00+07:00	303.467	15.6476
2016-07-18 10:00:00+07:00	302.085	20.5088
2016-07-18 13:00:00+07:00	311.009	8.94129
2016-07-18 16:00:00+07:00	316.438	6.86524
2016-07-18 19:00:00+07:00	318	5.51343
2016-07-18 22:00:00+07:00	317.325	4.91474
2016-07-19 01:00:00+07:00	312.151	6.14303
2016-07-19 04:00:00+07:00	307.348	8.33704
2016-07-19 07:00:00+07:00	304.439	14.968
2016-07-19 10:00:00+07:00	303.426	9.02618
2016-07-19 13:00:00+07:00	311.321	6.77555
2016-07-19 16:00:00+07:00	317.411	5.68276
2016-07-19 19:00:00+07:00	319.08	5.20114
2016-07-19 22:00:00+07:00	317.901	5.66449
2016-07-20 01:00:00+07:00	312.849	6.76513
2016-07-20 04:00:00+07:00	308.284	7.71573
2016-07-20 07:00:00+07:00	303.364	15.301
2016-07-20 10:00:00+07:00	300.562	28.6157
2016-07-20 13:00:00+07:00	311.111	5.21275
2016-07-20 16:00:00+07:00	317.83	4.12458
2016-07-20 19:00:00+07:00	319.165	4.57453
2016-07-20 22:00:00+07:00	318.318	5.41766
2016-07-21 01:00:00+07:00	313.116	7.79004
2016-07-21 04:00:00+07:00	309.169	9.73928
2016-07-21 07:00:00+07:00	305.746	10.9184
2016-07-21 10:00:00+07:00	301.862	18.8635
2016-07-21 13:00:00+07:00	311.702	6.62039
2016-07-21 16:00:00+07:00	318.089	4.30968
2016-07-21 19:00:00+07:00	319.085	4.44331
2016-07-21 22:00:00+07:00	318.556	4.95439
2016-07-22 01:00:00+07:00	311.438	42.3483
2016-07-22 04:00:00+07:00	307.742	46.3623
2016-07-22 07:00:00+07:00	306.619	14.1408
2016-07-22 10:00:00+07:00	304.762	13.6856
2016-07-22 13:00:00+07:00	310.371	10.3315
2016-07-22 16:00:00+07:00	315.827	8.00713
2016-07-22 19:00:00+07:00	317.955	6.95939
2016-07-22 22:00:00+07:00	317.086	6.9877
2016-07-23 01:00:00+07:00	312.636	8.99825
2016-07-23 04:00:00+07:00	308.853	11.2793
2016-07-23 07:00:00+07:00	305.855	12.8628
2016-07-23 10:00:00+07:00	303.558	13.7682
2016-07-23 13:00:00+07:00	310.011	9.8447
2016-07-23 16:00:00+07:00	314.934	8.49571
2016-07-23 19:00:00+07:00	316.267	7.43406
2016-07-23 22:00:00+07:00	315.408	7.19187
2016-07-24 01:00:00+07:00	310.8	9.06019
2016-07-24 04:00:00+07:00	306.923	11.6094
2016-07-24 07:00:00+07:00	303.63	15.0147
2016-07-24 10:00:00+07:00	301.006	19.9261
2016-07-24 13:00:00+07:00	308.522	14.3557
2016-07-24 16:00:00+07:00	313.354	12.7156
2016-07-24 19:00:00+07:00	314.981	9.55374
2016-07-24 22:00:00+07:00	314.832	8.50984
2016-07-25 01:00:00+07:00	310.602	11.4829
2016-07-25 04:00:00+07:00	306.852	14.6094
2016-07-25 07:00:00+07:00	303.649	17.6169
2016-07-25 10:00:00+07:00	301.535	19.8882
2016-07-25 13:00:00+07:00	309.13	12.726
2016-07-25 16:00:00+07:00	314.529	8.88472
2016-07-25 19:00:00+07:00	315.91	7.47869
2016-07-25 22:00:00+07:00	315.397	6.92779
2016-07-26 01:00:00+07:00	310.903	8.77329
2016-07-26 04:00:00+07:00	306.918	10.9181
2016-07-26 07:00:00+07:00	303.571	13.1685
2016-07-26 10:00:00+07:00	300.576	16.1262
2016-07-26 13:00:00+07:00	308.326	9.47749
2016-07-26 16:00:00+07:00	314.052	6.5485
2016-07-26 19:00:00+07:00	315.207	5.46456
2016-07-26 22:00:00+07:00	314.78	5.30011
2016-07-27 01:00:00+07:00	310.071	6.60559
2016-07-27 04:00:00+07:00	305.787	8.39012
2016-07-27 07:00:00+07:00	301.164	19.3719
2016-07-27 10:00:00+07:00	298.927	22.5261
2016-07-27 13:00:00+07:00	308.436	7.42481
2016-07-27 16:00:00+07:00	313.623	6.89306
2016-07-27 19:00:00+07:00	314.907	7.09131
2016-07-27 22:00:00+07:00	314.299	7.54188
2016-07-28 01:00:00+07:00	309.606	10.4609
2016-07-28 04:00:00+07:00	305.898	14.2705
2016-07-28 07:00:00+07:00	302.911	19.0207
2016-07-28 10:00:00+07:00	301.299	21.4866
2016-07-28 13:00:00+07:00	307.565	15.0924
2016-07-28 16:00:00+07:00	312.112	13.0673
2016-07-28 19:00:00+07:00	313.919	10.7125
2016-07-28 22:00:00+07:00	313.506	10.001
2016-07-29 01:00:00+07:00	309.069	13.0592
2016-07-29 04:00:00+07:00	305.287	17.3075
2016-07-29 07:00:00+07:00	302.994	19.495
2016-07-29 10:00:00+07:00	301.385	22.4738
2016-07-29 13:00:00+07:00	307.463	16.6797
2016-07-29 16:00:00+07:00	312.69	12.1726
2016-07-29 19:00:00+07:00	313.815	10.2466
2016-07-29 22:00:00+07:00	313.127	9.45061
2016-07-30 01:00:00+07:00	308.43	12.2481
2016-07-30 04:00:00+07:00	304.062	16.5132
2016-07-30 07:00:00+07:00	301.251	20.8218
2016-07-30 10:00:00+07:00	299.764	21.3053
2016-07-30 13:00:00+07:00	308.06	12.0819
2016-07-30 16:00:00+07:00	314.087	8.54601
2016-07-30 19:00:00+07:00	315.267	6.96132
2016-07-30 22:00:00+07:00	314.625	6.88818
2016-07-31 01:00:00+07:00	310.204	8.42707
2016-07-31 04:00:00+07:00	306.229	10.1151
2016-07-31 07:00:00+07:00	303.222	11.7502
2016-07-31 10:00:00+07:00	300.85	13.2293
2016-07-31 13:00:00+07:00	307.776	8.30352
2016-07-31 16:00:00+07:00	312.879	6.09223
2016-07-31 19:00:00+07:00	314.619	5.52381
2016-07-31 22:00:00+07:00	313.885	6.21178
2016-08-01 01:00:00+07:00	309.261	8.42647
2016-08-01 04:00:00+07:00	305.415	10.6635
2016-08-01 07:00:00+07:00	302.418	12.6363
2016-08-01 10:00:00+07:00	300.029	14.4536
2016-08-01 13:00:00+07:00	307.341	9.11464
2016-08-01 16:00:00+07:00	312.615	7.21719
2016-08-01 19:00:00+07:00	314.199	6.57369
2016-08-01 22:00:00+07:00	313.578	7.13033
2016-08-02 01:00:00+07:00	309.033	9.53406
2016-08-02 04:00:00+07:00	305.066	12.1259
2016-08-02 07:00:00+07:00	302.134	14.304
2016-08-02 10:00:00+07:00	300.101	15.9628
2016-08-02 13:00:00+07:00	306.929	11.3042
2016-08-02 16:00:00+07:00	311.658	9.88409
2016-08-02 19:00:00+07:00	314.059	7.78425
2016-08-02 22:00:00+07:00	313.613	8.06364
2016-08-03 01:00:00+07:00	309.134	10.6201
2016-08-03 04:00:00+07:00	305.472	13.2573
2016-08-03 07:00:00+07:00	302.738	15.4118
2016-08-03 10:00:00+07:00	300.882	16.7227
2016-08-03 13:00:00+07:00	307.652	11.0659
2016-08-03 16:00:00+07:00	312.095	8.74557
2016-08-03 19:00:00+07:00	314.262	7.30988
2016-08-03 22:00:00+07:00	313.54	7.67503
2016-08-04 01:00:00+07:00	309.229	10.1901
2016-08-04 04:00:00+07:00	305.481	13.0881
2016-08-04 07:00:00+07:00	302.77	15.6156
2016-08-04 10:00:00+07:00	300.844	17.7279
2016-08-04 13:00:00+07:00	307.545	11.9426
2016-08-04 16:00:00+07:00	312.41	8.45565
2016-08-04 19:00:00+07:00	314.436	6.9664
2016-08-04 22:00:00+07:00	313.663	7.33463
2016-08-05 01:00:00+07:00	309.207	9.79337
2016-08-05 04:00:00+07:00	305.578	12.2843
2016-08-05 07:00:00+07:00	302.861	14.5963
2016-08-05 10:00:00+07:00	300.86	16.0954
2016-08-05 13:00:00+07:00	307.635	11.0593
2016-08-05 16:00:00+07:00	312.793	8.31728
2016-08-05 19:00:00+07:00	314.321	7.25533
2016-08-05 22:00:00+07:00	313.665	7.60214
2016-08-06 01:00:00+07:00	309.064	10.21
2016-08-06 04:00:00+07:00	304.944	13.566
2016-08-06 07:00:00+07:00	301.983	16.662
2016-08-06 10:00:00+07:00	299.878	17.7334
2016-08-06 13:00:00+07:00	307.437	10.9849
2016-08-06 16:00:00+07:00	313.062	7.52168
2016-08-06 19:00:00+07:00	314.507	7.34903
2016-08-06 22:00:00+07:00	314.252	7.62259
2016-08-07 01:00:00+07:00	309.532	10.8727
2016-08-07 04:00:00+07:00	306.447	11.9238
2016-08-07 07:00:00+07:00	304.745	13.2019
2016-08-07 10:00:00+07:00	303.725	19.7501
2016-08-07 13:00:00+07:00	307.839	11.5348
2016-08-07 16:00:00+07:00	313.979	8.84329
2016-08-07 19:00:00+07:00	316.115	7.8404
2016-08-07 22:00:00+07:00	315.597	7.8457
2016-08-08 01:00:00+07:00	311.323	9.62866
2016-08-08 04:00:00+07:00	307.738	10.9617
2016-08-08 07:00:00+07:00	304.494	12.4096
2016-08-08 10:00:00+07:00	300.402	27.2181
2016-08-08 13:00:00+07:00	308.888	9.84474
2016-08-08 16:00:00+07:00	314.937	6.86479
2016-08-08 19:00:00+07:00	315.922	6.56697
2016-08-08 22:00:00+07:00	314.609	7.03089
2016-08-09 01:00:00+07:00	310.108	9.62147
2016-08-09 04:00:00+07:00	306.227	12.6936
2016-08-09 07:00:00+07:00	303.003	15.3043
2016-08-09 10:00:00+07:00	300.956	15.7646
2016-08-09 13:00:00+07:00	306.102	9.00644
2016-08-09 16:00:00+07:00	311.195	5.17571
2016-08-09 19:00:00+07:00	312.891	4.65999
2016-08-09 22:00:00+07:00	311.643	5.13274
2016-08-10 01:00:00+07:00	306.995	6.73177
2016-08-10 04:00:00+07:00	303.018	9.34458
2016-08-10 07:00:00+07:00	300.469	12.3192
2016-08-10 10:00:00+07:00	299.147	15.4598
2016-08-10 13:00:00+07:00	305.985	12.1921
2016-08-10 16:00:00+07:00	312.367	10.1138
2016-08-10 19:00:00+07:00	313.745	9.15647
2016-08-10 22:00:00+07:00	312.741	9.03149
2016-08-11 01:00:00+07:00	308.563	11.5219
2016-08-11 04:00:00+07:00	305.334	14.148
2016-08-11 07:00:00+07:00	302.906	16.2585
2016-08-11 10:00:00+07:00	301.031	18.2792
2016-08-11 13:00:00+07:00	307.091	13.343
2016-08-11 16:00:00+07:00	312.043	10.3888
2016-08-11 19:00:00+07:00	313.331	9.09152
2016-08-11 22:00:00+07:00	312.517	9.17666
2016-08-12 01:00:00+07:00	308.72	10.8704
2016-08-12 04:00:00+07:00	305.285	11.6131
2016-08-12 07:00:00+07:00	302.299	11.4165
2016-08-12 10:00:00+07:00	299.914	12.9771
2016-08-12 13:00:00+07:00	306.369	9.77433
2016-08-12 16:00:00+07:00	311.464	8.79972
2016-08-12 19:00:00+07:00	313.143	7.85452
2016-08-12 22:00:00+07:00	311.872	7.95384
2016-08-13 01:00:00+07:00	307.827	10.3456
2016-08-13 04:00:00+07:00	304.214	13.4793
2016-08-13 07:00:00+07:00	301.602	15.9188
2016-08-13 10:00:00+07:00	299.519	18.271
2016-08-13 13:00:00+07:00	305.533	12.9365
2016-08-13 16:00:00+07:00	310.396	9.52547
2016-08-13 19:00:00+07:00	312.419	7.47208
2016-08-13 22:00:00+07:00	311.408	7.59768
2016-08-14 01:00:00+07:00	307.353	10.0107
2016-08-14 04:00:00+07:00	303.634	13.4386
2016-08-14 07:00:00+07:00	300.871	17.0215
2016-08-14 10:00:00+07:00	298.768	19.8457
2016-08-14 13:00:00+07:00	304.325	13.4293
2016-08-14 16:00:00+07:00	309.115	8.17882
2016-08-14 19:00:00+07:00	312.27	5.6231
2016-08-14 22:00:00+07:00	311.317	6.3272
2016-08-15 01:00:00+07:00	307.27	8.29915
2016-08-15 04:00:00+07:00	303.44	9.78193
2016-08-15 07:00:00+07:00	300.515	10.8312
2016-08-15 10:00:00+07:00	298.236	12.001
2016-08-15 13:00:00+07:00	304.788	8.0024
2016-08-15 16:00:00+07:00	310.456	5.50579
2016-08-15 19:00:00+07:00	313.09	4.44816
2016-08-15 22:00:00+07:00	312.065	4.94581
2016-08-16 01:00:00+07:00	307.752	6.45602
2016-08-16 04:00:00+07:00	303.816	7.93264
2016-08-16 07:00:00+07:00	301.07	8.8272
2016-08-16 10:00:00+07:00	299.042	9.68567
2016-08-16 13:00:00+07:00	305.392	6.66091
2016-08-16 16:00:00+07:00	311.884	5.13715
2016-08-16 19:00:00+07:00	313.696	4.47499
2016-08-16 22:00:00+07:00	312.819	4.11079
2016-08-17 01:00:00+07:00	307.445	5.64847
2016-08-17 04:00:00+07:00	303.751	7.51846
2016-08-17 07:00:00+07:00	301.441	9.51329
2016-08-17 10:00:00+07:00	300.16	11.8041
2016-08-17 13:00:00+07:00	306.205	9.04276
2016-08-17 16:00:00+07:00	312.519	6.30283
2016-08-17 19:00:00+07:00	314.236	5.32617
2016-08-17 22:00:00+07:00	313.003	5.086
2016-08-18 01:00:00+07:00	307.511	6.78094
2016-08-18 04:00:00+07:00	303.546	8.71693
2016-08-18 07:00:00+07:00	300.798	10.9665
2016-08-18 10:00:00+07:00	299.171	13.9399
2016-08-18 13:00:00+07:00	305.822	9.95888
2016-08-18 16:00:00+07:00	311.655	6.88666
2016-08-18 19:00:00+07:00	312.891	6.06872
2016-08-18 22:00:00+07:00	311.663	6.22943
2016-08-19 01:00:00+07:00	306.714	8.39214
2016-08-19 04:00:00+07:00	302.834	10.8946
2016-08-19 07:00:00+07:00	300.026	13.2672
2016-08-19 10:00:00+07:00	298.115
2016-08-19 13:00:00+07:00	305.299	11.3301
2016-08-19 16:00:00+07:00	310.7	9.30785
2016-08-19 19:00:00+07:00	312.051	7.37901
2016-08-19 22:00:00+07:00	311.345	7.10672
2016-08-20 01:00:00+07:00	306.867	8.58154
2016-08-20 04:00:00+07:00	302.854	9.85089
2016-08-20 07:00:00+07:00	299.798	10.9421
2016-08-20 10:00:00+07:00	297.294
2016-08-20 13:00:00+07:00	304.43	8.33906
2016-08-20 16:00:00+07:00	309.695	7.43814
2016-08-20 19:00:00+07:00	311.247	6.46609
2016-08-20 22:00:00+07:00	309.918	7.11008
2016-08-21 01:00:00+07:00	305.088	10.6538
2016-08-21 04:00:00+07:00	301.597	14.4717
2016-08-21 07:00:00+07:00	299.167	17.4579
2016-08-21 10:00:00+07:00	297.403
2016-08-21 13:00:00+07:00	303.867	13.2523
2016-08-21 16:00:00+07:00	308.809	8.27113
2016-08-21 19:00:00+07:00	310.62	6.80172
2016-08-21 22:00:00+07:00	309.665	6.95127
2016-08-22 01:00:00+07:00	304.918	9.6066
2016-08-22 04:00:00+07:00	301.915	11.8728
2016-08-22 07:00:00+07:00	299.929	13.0402
2016-08-22 10:00:00+07:00	298.401	13.6674
2016-08-22 13:00:00+07:00	303.755	9.41894
2016-08-22 16:00:00+07:00	309.973	6.47655
2016-08-22 19:00:00+07:00	311.506	6.09623
2016-08-22 22:00:00+07:00	310.921	6.12797
2016-08-23 01:00:00+07:00	306.278	8.07643
2016-08-23 04:00:00+07:00	303.181	9.85043
2016-08-23 07:00:00+07:00	301.07	10.6652
2016-08-23 10:00:00+07:00	299.32	11.4153
2016-08-23 13:00:00+07:00	304.995	7.70268
2016-08-23 16:00:00+07:00	311.751	5.24243
2016-08-23 19:00:00+07:00	313.355	4.84584
2016-08-23 22:00:00+07:00	312.365	4.96529
2016-08-24 01:00:00+07:00	307.82	6.45755
2016-08-24 04:00:00+07:00	304.401	8.00641
2016-08-24 07:00:00+07:00	301.893	9.31357
2016-08-24 10:00:00+07:00	299.907	10.4214
2016-08-24 13:00:00+07:00	305.894	7.26239
2016-08-24 16:00:00+07:00	311.687	5.51163
2016-08-24 19:00:00+07:00	313.298	4.92384
2016-08-24 22:00:00+07:00	312.043	5.33601
2016-08-25 01:00:00+07:00	307.534	7.10873
2016-08-25 04:00:00+07:00	304.02	8.8881
2016-08-25 07:00:00+07:00	301.488	10.9032
2016-08-25 10:00:00+07:00	299.604	13.2347
2016-08-25 13:00:00+07:00	305.631	9.49559
2016-08-25 16:00:00+07:00	311.032	6.97531
2016-08-25 19:00:00+07:00	312.41	5.76906
2016-08-25 22:00:00+07:00	310.894	6.31748
2016-08-26 01:00:00+07:00	306.783	8.07496
2016-08-26 04:00:00+07:00	303.351	9.79627
2016-08-26 07:00:00+07:00	300.615	11.4611
2016-08-26 10:00:00+07:00	298.213	13.4141
2016-08-26 13:00:00+07:00	304.155	9.18187
2016-08-26 16:00:00+07:00	309.179	5.88752
2016-08-26 19:00:00+07:00	311.385	3.94068
2016-08-26 22:00:00+07:00	310.182	3.4042
2016-08-27 01:00:00+07:00	304.47	4.55123
2016-08-27 04:00:00+07:00	300.265	5.9479
2016-08-27 07:00:00+07:00	297.087
2016-08-27 10:00:00+07:00	294.734
2016-08-27 13:00:00+07:00	302.628	5.44822
2016-08-27 16:00:00+07:00	308.842	4.58711
2016-08-27 19:00:00+07:00	310.811	3.74628
2016-08-27 22:00:00+07:00	310.101	3.86481
2016-08-28 01:00:00+07:00	303.74	6.1995
2016-08-28 04:00:00+07:00	299.395	9.16065
2016-08-28 07:00:00+07:00	296.763
2016-08-28 10:00:00+07:00	294.65
2016-08-28 13:00:00+07:00	302.734	7.49331
2016-08-28 16:00:00+07:00	309.317	4.78386
2016-08-28 19:00:00+07:00	311.052	3.88617
2016-08-28 22:00:00+07:00	310.243	3.78717
2016-08-29 01:00:00+07:00	304.036	5.84949
2016-08-29 04:00:00+07:00	299.918	8.43677
2016-08-29 07:00:00+07:00	297.001
2016-08-29 10:00:00+07:00	294.673
2016-08-29 13:00:00+07:00	302.977	8.53112
2016-08-29 16:00:00+07:00	309.221	7.8522
2016-08-29 19:00:00+07:00	310.751	7.27852
2016-08-29 22:00:00+07:00	309.587	7.38592
2016-08-30 01:00:00+07:00	304.778	9.58572
2016-08-30 04:00:00+07:00	300.85	11.1782
2016-08-30 07:00:00+07:00	297.703
2016-08-30 10:00:00+07:00	294.997
2016-08-30 13:00:00+07:00	301.049	8.01179
2016-08-30 16:00:00+07:00	306.26	5.44043
2016-08-30 19:00:00+07:00	309.338	3.55517
2016-08-30 22:00:00+07:00	308.598	2.85132
2016-08-31 01:00:00+07:00	302.807	3.84481
2016-08-31 04:00:00+07:00	298.294	5.14721
2016-08-31 07:00:00+07:00	295.118
2016-08-31 10:00:00+07:00	292.802
2016-08-31 13:00:00+07:00	300.652	4.52551
2016-08-31 16:00:00+07:00	307.23	3.51469
2016-08-31 19:00:00+07:00	309.449	2.75941
2016-08-31 22:00:00+07:00	308.533	2.6636
2016-09-01 01:00:00+07:00	302.173	3.85753
2016-09-01 04:00:00+07:00	297.874
2016-09-01 07:00:00+07:00	294.875
2016-09-01 10:00:00+07:00	292.698
2016-09-01 13:00:00+07:00	300.561	6.18151
2016-09-01 16:00:00+07:00	307.733	4.39839
2016-09-01 19:00:00+07:00	310.086	3.30256
2016-09-01 22:00:00+07:00	309.37	3.17051
2016-09-02 01:00:00+07:00	302.863	4.82039
2016-09-02 04:00:00+07:00	298.528	6.76952
2016-09-02 07:00:00+07:00	295.663
2016-09-02 10:00:00+07:00	293.85
2016-09-02 13:00:00+07:00	302.108	6.54777
2016-09-02 16:00:00+07:00	309.519	4.50643
2016-09-02 19:00:00+07:00	311.85	3.54525
2016-09-02 22:00:00+07:00	310.819	3.57452
2016-09-03 01:00:00+07:00	305.075	5.66509
2016-09-03 04:00:00+07:00	300.866	8.22105
2016-09-03 07:00:00+07:00	298.194	10.3544
2016-09-03 10:00:00+07:00	296.629
2016-09-03 13:00:00+07:00	303.975	7.79906
2016-09-03 16:00:00+07:00	311.088	5.37127
2016-09-03 19:00:00+07:00	312.83	4.21931
2016-09-03 22:00:00+07:00	311.252	4.19626
2016-09-04 01:00:00+07:00	306.408	5.72542
2016-09-04 04:00:00+07:00	302.668	7.71142
2016-09-04 07:00:00+07:00	300.187	9.65563
2016-09-04 10:00:00+07:00	298.451	11.6544
2016-09-04 13:00:00+07:00	304.756	8.6981
2016-09-04 16:00:00+07:00	311.145	6.41976
2016-09-04 19:00:00+07:00	312.99	5.14792
2016-09-04 22:00:00+07:00	311.397	4.98016
2016-09-05 01:00:00+07:00	306.395	6.69721
2016-09-05 04:00:00+07:00	302.785	8.67552
2016-09-05 07:00:00+07:00	300.323	10.3508
2016-09-05 10:00:00+07:00	298.552	12.2702
2016-09-05 13:00:00+07:00	304.406	9.57479
2016-09-05 16:00:00+07:00	310.69	7.38589
2016-09-05 19:00:00+07:00	312.503	5.85153
2016-09-05 22:00:00+07:00	311.735	5.78136
2016-09-06 01:00:00+07:00	305.907	8.35168
2016-09-06 04:00:00+07:00	301.632	11.5907
2016-09-06 07:00:00+07:00	299.17	13.9848
2016-09-06 10:00:00+07:00	297.474
2016-09-06 13:00:00+07:00	303.81	12.3555
2016-09-06 16:00:00+07:00	311.889	7.80978
2016-09-06 19:00:00+07:00	313.205	6.62483
2016-09-06 22:00:00+07:00	312.266	6.52193
2016-09-07 01:00:00+07:00	307.247	8.72853
2016-09-07 04:00:00+07:00	302.696	12.5006
2016-09-07 07:00:00+07:00	297.74
2016-09-07 10:00:00+07:00	294.899
2016-09-07 13:00:00+07:00	304.42	11.3405
2016-09-07 16:00:00+07:00	311.233	8.55293
2016-09-07 19:00:00+07:00	312.429	6.39938
2016-09-07 22:00:00+07:00	311.792	6.40656
[truncated: 27,202 more rows]

## Sheet: c Mmax Cartagena GFDL  2-4.5
units: dry bulb temperature (degrees Celsius), relative humidity when Tair>25C (%).
	Ta_C	RH
2016-01-01 05:00:00+05:00	292.711
2016-01-01 08:00:00+05:00	289.899
2016-01-01 11:00:00+05:00	287.915
2016-01-01 14:00:00+05:00	293.655
2016-01-01 17:00:00+05:00	301.162	26.6282
2016-01-01 20:00:00+05:00	303.947	14.2685
2016-01-01 23:00:00+05:00	301.847	16.0036
2016-01-02 02:00:00+05:00	295.873
2016-01-02 05:00:00+05:00	292.186
2016-01-02 08:00:00+05:00	288.89
2016-01-02 11:00:00+05:00	286.647
2016-01-02 14:00:00+05:00	293.566
2016-01-02 17:00:00+05:00	301.952	22.8418
2016-01-02 20:00:00+05:00	304.33	11.6783
2016-01-02 23:00:00+05:00	301.944	14.5116
2016-01-03 02:00:00+05:00	295.828
2016-01-03 05:00:00+05:00	292.406
2016-01-03 08:00:00+05:00	289.422
2016-01-03 11:00:00+05:00	287.421
2016-01-03 14:00:00+05:00	293.673
2016-01-03 17:00:00+05:00	302.147	21.9881
2016-01-03 20:00:00+05:00	305.044	11.5306
2016-01-03 23:00:00+05:00	302.609	12.9733
2016-01-04 02:00:00+05:00	296.691
2016-01-04 05:00:00+05:00	292.845
2016-01-04 08:00:00+05:00	289.821
2016-01-04 11:00:00+05:00	287.408
2016-01-04 14:00:00+05:00	293.211
2016-01-04 17:00:00+05:00	301.55	20.6181
2016-01-04 20:00:00+05:00	304.938	11.7989
2016-01-04 23:00:00+05:00	302.981	10.7287
2016-01-05 02:00:00+05:00	297.062
2016-01-05 05:00:00+05:00	292.796
2016-01-05 08:00:00+05:00	289.971
2016-01-05 11:00:00+05:00	288.314
2016-01-05 14:00:00+05:00	293.743
2016-01-05 17:00:00+05:00	301.709	19.6334
2016-01-05 20:00:00+05:00	305.172	11.7854
2016-01-05 23:00:00+05:00	303.16	11.8199
2016-01-06 02:00:00+05:00	296.949
2016-01-06 05:00:00+05:00	292.736
2016-01-06 08:00:00+05:00	289.916
2016-01-06 11:00:00+05:00	288.007
2016-01-06 14:00:00+05:00	293.568
2016-01-06 17:00:00+05:00	301.319	21.9411
2016-01-06 20:00:00+05:00	304.159	14.0973
2016-01-06 23:00:00+05:00	302.138	12.3539
2016-01-07 02:00:00+05:00	296.694
2016-01-07 05:00:00+05:00	292.093
2016-01-07 08:00:00+05:00	288.831
2016-01-07 11:00:00+05:00	286.668
2016-01-07 14:00:00+05:00	291.43
2016-01-07 17:00:00+05:00	297.764
2016-01-07 20:00:00+05:00	301.005	15.4051
2016-01-07 23:00:00+05:00	299.68	14.89
2016-01-08 02:00:00+05:00	294.804
2016-01-08 05:00:00+05:00	291.157
2016-01-08 08:00:00+05:00	288.841
2016-01-08 11:00:00+05:00	287.285
2016-01-08 14:00:00+05:00	291.426
2016-01-08 17:00:00+05:00	297.494
2016-01-08 20:00:00+05:00	300.908	15.593
2016-01-08 23:00:00+05:00	299.468	15.3614
2016-01-09 02:00:00+05:00	294.638
2016-01-09 05:00:00+05:00	290.469
2016-01-09 08:00:00+05:00	287.769
2016-01-09 11:00:00+05:00	285.983
2016-01-09 14:00:00+05:00	290.189
2016-01-09 17:00:00+05:00	295.887
2016-01-09 20:00:00+05:00	299.776	15.8436
2016-01-09 23:00:00+05:00	298.805	15.8921
2016-01-10 02:00:00+05:00	293.767
2016-01-10 05:00:00+05:00	289.833
2016-01-10 08:00:00+05:00	287.311
2016-01-10 11:00:00+05:00	285.782
2016-01-10 14:00:00+05:00	290.241
2016-01-10 17:00:00+05:00	296.495
2016-01-10 20:00:00+05:00	300.526	15.6964
2016-01-10 23:00:00+05:00	299.529	15.0464
2016-01-11 02:00:00+05:00	294.12
2016-01-11 05:00:00+05:00	289.806
2016-01-11 08:00:00+05:00	286.827
2016-01-11 11:00:00+05:00	285.022
2016-01-11 14:00:00+05:00	290.167
2016-01-11 17:00:00+05:00	297.383
2016-01-11 20:00:00+05:00	300.724	13.5282
2016-01-11 23:00:00+05:00	299.033	12.2278
2016-01-12 02:00:00+05:00	293.735
2016-01-12 05:00:00+05:00	289.595
2016-01-12 08:00:00+05:00	286.8
2016-01-12 11:00:00+05:00	285.192
2016-01-12 14:00:00+05:00	290.261
2016-01-12 17:00:00+05:00	297.129
2016-01-12 20:00:00+05:00	300.596	11.9852
2016-01-12 23:00:00+05:00	298.98	10.9588
2016-01-13 02:00:00+05:00	293.419
2016-01-13 05:00:00+05:00	289.072
2016-01-13 08:00:00+05:00	286.243
2016-01-13 11:00:00+05:00	284.589
2016-01-13 14:00:00+05:00	289.782
2016-01-13 17:00:00+05:00	296.154
2016-01-13 20:00:00+05:00	299.242	13.1855
2016-01-13 23:00:00+05:00	297.746
2016-01-14 02:00:00+05:00	292.718
2016-01-14 05:00:00+05:00	288.858
2016-01-14 08:00:00+05:00	286.619
2016-01-14 11:00:00+05:00	285.34
2016-01-14 14:00:00+05:00	290.04
2016-01-14 17:00:00+05:00	296.147
2016-01-14 20:00:00+05:00	300.014	16.452
2016-01-14 23:00:00+05:00	298.65	16.4875
2016-01-15 02:00:00+05:00	293.657
2016-01-15 05:00:00+05:00	289.774
2016-01-15 08:00:00+05:00	287.345
2016-01-15 11:00:00+05:00	285.624
2016-01-15 14:00:00+05:00	290.124
2016-01-15 17:00:00+05:00	296.107
2016-01-15 20:00:00+05:00	299.827	15.6253
2016-01-15 23:00:00+05:00	298.661	15.9761
2016-01-16 02:00:00+05:00	293.46
2016-01-16 05:00:00+05:00	289.526
2016-01-16 08:00:00+05:00	286.909
2016-01-16 11:00:00+05:00	285.479
2016-01-16 14:00:00+05:00	290.214
2016-01-16 17:00:00+05:00	296.552
2016-01-16 20:00:00+05:00	300.332	15.2898
2016-01-16 23:00:00+05:00	299.064	17.383
2016-01-17 02:00:00+05:00	293.992
2016-01-17 05:00:00+05:00	290.414
2016-01-17 08:00:00+05:00	287.886
2016-01-17 11:00:00+05:00	286.318
2016-01-17 14:00:00+05:00	291.006
2016-01-17 17:00:00+05:00	297.518
2016-01-17 20:00:00+05:00	301.358	15.5869
2016-01-17 23:00:00+05:00	300.115	16.9788
2016-01-18 02:00:00+05:00	294.962
2016-01-18 05:00:00+05:00	291.39
2016-01-18 08:00:00+05:00	289.322
2016-01-18 11:00:00+05:00	288.083
2016-01-18 14:00:00+05:00	291.77
2016-01-18 17:00:00+05:00	297.158
2016-01-18 20:00:00+05:00	300.585	16.9141
2016-01-18 23:00:00+05:00	299.3	17.3911
2016-01-19 02:00:00+05:00	294.565
2016-01-19 05:00:00+05:00	290.907
2016-01-19 08:00:00+05:00	288.682
2016-01-19 11:00:00+05:00	287.027
2016-01-19 14:00:00+05:00	290.632
2016-01-19 17:00:00+05:00	295.918
2016-01-19 20:00:00+05:00	299.198	14.6824
2016-01-19 23:00:00+05:00	298.034
2016-01-20 02:00:00+05:00	293.215
2016-01-20 05:00:00+05:00	289.439
2016-01-20 08:00:00+05:00	287.062
2016-01-20 11:00:00+05:00	285.244
2016-01-20 14:00:00+05:00	289.663
2016-01-20 17:00:00+05:00	295.395
2016-01-20 20:00:00+05:00	298.885	13.3223
2016-01-20 23:00:00+05:00	297.748
2016-01-21 02:00:00+05:00	292.731
2016-01-21 05:00:00+05:00	288.938
2016-01-21 08:00:00+05:00	286.183
2016-01-21 11:00:00+05:00	284.406
2016-01-21 14:00:00+05:00	289.568
2016-01-21 17:00:00+05:00	296.222
2016-01-21 20:00:00+05:00	299.645	16.103
2016-01-21 23:00:00+05:00	298.596	16.1286
2016-01-22 02:00:00+05:00	293.291
2016-01-22 05:00:00+05:00	289.735
2016-01-22 08:00:00+05:00	287.178
2016-01-22 11:00:00+05:00	285.523
2016-01-22 14:00:00+05:00	290.662
2016-01-22 17:00:00+05:00	297.969
2016-01-22 20:00:00+05:00	300.846	15.662
2016-01-22 23:00:00+05:00	299.445	15.737
2016-01-23 02:00:00+05:00	294.124
2016-01-23 05:00:00+05:00	290.816
2016-01-23 08:00:00+05:00	287.985
2016-01-23 11:00:00+05:00	286.11
2016-01-23 14:00:00+05:00	291.3
2016-01-23 17:00:00+05:00	298.577	19.3451
2016-01-23 20:00:00+05:00	302.076	13.81
2016-01-23 23:00:00+05:00	300.609	13.8031
2016-01-24 02:00:00+05:00	295.181
2016-01-24 05:00:00+05:00	291.454
2016-01-24 08:00:00+05:00	288.87
2016-01-24 11:00:00+05:00	286.978
2016-01-24 14:00:00+05:00	291.654
2016-01-24 17:00:00+05:00	298.199	17.6729
2016-01-24 20:00:00+05:00	302.139	13.3852
2016-01-24 23:00:00+05:00	300.864	13.6302
2016-01-25 02:00:00+05:00	295.471
2016-01-25 05:00:00+05:00	291.859
2016-01-25 08:00:00+05:00	289.349
2016-01-25 11:00:00+05:00	287.719
2016-01-25 14:00:00+05:00	291.995
2016-01-25 17:00:00+05:00	298.557	16.6657
2016-01-25 20:00:00+05:00	302.814	12.8012
2016-01-25 23:00:00+05:00	301.567	13.5292
2016-01-26 02:00:00+05:00	296.214
2016-01-26 05:00:00+05:00	292.61
2016-01-26 08:00:00+05:00	289.966
2016-01-26 11:00:00+05:00	288.287
2016-01-26 14:00:00+05:00	292.446
2016-01-26 17:00:00+05:00	299.159	18.8414
2016-01-26 20:00:00+05:00	303.429	14.5025
2016-01-26 23:00:00+05:00	302.169	14.5787
2016-01-27 02:00:00+05:00	296.612
2016-01-27 05:00:00+05:00	293.272
2016-01-27 08:00:00+05:00	290.75
2016-01-27 11:00:00+05:00	288.944
2016-01-27 14:00:00+05:00	292.896
2016-01-27 17:00:00+05:00	299.645	18.6334
2016-01-27 20:00:00+05:00	304.008	13.9608
2016-01-27 23:00:00+05:00	302.692	13.7611
2016-01-28 02:00:00+05:00	297.302
2016-01-28 05:00:00+05:00	293.682
2016-01-28 08:00:00+05:00	291.108
2016-01-28 11:00:00+05:00	289.295
2016-01-28 14:00:00+05:00	293.541
2016-01-28 17:00:00+05:00	300.578	15.1257
2016-01-28 20:00:00+05:00	304.174	11.6063
2016-01-28 23:00:00+05:00	302.677	12.3567
2016-01-29 02:00:00+05:00	297.564
2016-01-29 05:00:00+05:00	294.103
2016-01-29 08:00:00+05:00	291.581
2016-01-29 11:00:00+05:00	289.814
2016-01-29 14:00:00+05:00	294.449
2016-01-29 17:00:00+05:00	301.757	14.2209
2016-01-29 20:00:00+05:00	305.25	10.384
2016-01-29 23:00:00+05:00	303.881	11.1534
2016-01-30 02:00:00+05:00	298.43	20.8642
2016-01-30 05:00:00+05:00	294.853
2016-01-30 08:00:00+05:00	292.319
2016-01-30 11:00:00+05:00	290.482
2016-01-30 14:00:00+05:00	295.144
2016-01-30 17:00:00+05:00	302.305	13.067
2016-01-30 20:00:00+05:00	306.076	9.92969
2016-01-30 23:00:00+05:00	304.497	11.8174
2016-01-31 02:00:00+05:00	298.941	23.0965
2016-01-31 05:00:00+05:00	295.44
2016-01-31 08:00:00+05:00	292.881
2016-01-31 11:00:00+05:00	291.05
2016-01-31 14:00:00+05:00	295.625
2016-01-31 17:00:00+05:00	302.597	12.597
2016-01-31 20:00:00+05:00	305.758	9.03625
2016-01-31 23:00:00+05:00	304.186	9.99094
2016-02-01 02:00:00+05:00	298.54	22.1959
2016-02-01 05:00:00+05:00	295.011
2016-02-01 08:00:00+05:00	292.675
2016-02-01 11:00:00+05:00	290.687
2016-02-01 14:00:00+05:00	295.715
2016-02-01 17:00:00+05:00	303.246	11.7153
2016-02-01 20:00:00+05:00	306.446	8.19398
2016-02-01 23:00:00+05:00	304.688	9.34521
2016-02-02 02:00:00+05:00	298.345	26.8298
2016-02-02 05:00:00+05:00	294.756
2016-02-02 08:00:00+05:00	292.578
2016-02-02 11:00:00+05:00	291.075
2016-02-02 14:00:00+05:00	296.599
2016-02-02 17:00:00+05:00	304.555	14.3783
2016-02-02 20:00:00+05:00	308.272	10.1676
2016-02-02 23:00:00+05:00	306.588	11.1621
2016-02-03 02:00:00+05:00	300.926	22.3557
2016-02-03 05:00:00+05:00	297.443
2016-02-03 08:00:00+05:00	294.892
2016-02-03 11:00:00+05:00	293.036
2016-02-03 14:00:00+05:00	297.597
2016-02-03 17:00:00+05:00	304.416	13.1821
2016-02-03 20:00:00+05:00	307.937	10.0535
2016-02-03 23:00:00+05:00	306.426	10.921
2016-02-04 02:00:00+05:00	301.199	18.8609
2016-02-04 05:00:00+05:00	297.655
2016-02-04 08:00:00+05:00	295.203
2016-02-04 11:00:00+05:00	293.432
2016-02-04 14:00:00+05:00	297.735
2016-02-04 17:00:00+05:00	304.304	13.6511
2016-02-04 20:00:00+05:00	307.575	9.89217
2016-02-04 23:00:00+05:00	306.024	9.78389
2016-02-05 02:00:00+05:00	301.152	15.0249
2016-02-05 05:00:00+05:00	297.139
2016-02-05 08:00:00+05:00	294.438
2016-02-05 11:00:00+05:00	292.618
2016-02-05 14:00:00+05:00	297.059
2016-02-05 17:00:00+05:00	303.515	11.4171
2016-02-05 20:00:00+05:00	306.786	8.33421
2016-02-05 23:00:00+05:00	305.433	8.46743
2016-02-06 02:00:00+05:00	300.205	14.5495
2016-02-06 05:00:00+05:00	296.282
2016-02-06 08:00:00+05:00	293.788
2016-02-06 11:00:00+05:00	292.026
2016-02-06 14:00:00+05:00	296.416
2016-02-06 17:00:00+05:00	303.084	11.0456
2016-02-06 20:00:00+05:00	306.427	8.20388
2016-02-06 23:00:00+05:00	304.858	8.53095
2016-02-07 02:00:00+05:00	299.635	14.1744
2016-02-07 05:00:00+05:00	295.75
2016-02-07 08:00:00+05:00	293.37
2016-02-07 11:00:00+05:00	291.672
2016-02-07 14:00:00+05:00	295.821
2016-02-07 17:00:00+05:00	302.037	11.9038
2016-02-07 20:00:00+05:00	305.309	9.29052
2016-02-07 23:00:00+05:00	303.934	9.37945
2016-02-08 02:00:00+05:00	299.154	14.9492
2016-02-08 05:00:00+05:00	295.449
2016-02-08 08:00:00+05:00	293.101
2016-02-08 11:00:00+05:00	291.638
2016-02-08 14:00:00+05:00	295.582
2016-02-08 17:00:00+05:00	301.838	12.0239
2016-02-08 20:00:00+05:00	305.531	9.45313
2016-02-08 23:00:00+05:00	304.304	9.75474
2016-02-09 02:00:00+05:00	299.226	17.3841
2016-02-09 05:00:00+05:00	295.643
2016-02-09 08:00:00+05:00	293.186
2016-02-09 11:00:00+05:00	291.344
2016-02-09 14:00:00+05:00	295.926
2016-02-09 17:00:00+05:00	302.24	11.8903
2016-02-09 20:00:00+05:00	306.127	9.38684
2016-02-09 23:00:00+05:00	304.902	9.64591
2016-02-10 02:00:00+05:00	299.833	16.9844
2016-02-10 05:00:00+05:00	296.072
2016-02-10 08:00:00+05:00	293.381
2016-02-10 11:00:00+05:00	291.301
2016-02-10 14:00:00+05:00	296.007
2016-02-10 17:00:00+05:00	303.097	11.6194
2016-02-10 20:00:00+05:00	306.314	8.77004
2016-02-10 23:00:00+05:00	305.067	9.65724
2016-02-11 02:00:00+05:00	299.623	18.3821
2016-02-11 05:00:00+05:00	296.149
2016-02-11 08:00:00+05:00	293.679
2016-02-11 11:00:00+05:00	292.066
2016-02-11 14:00:00+05:00	296.683
2016-02-11 17:00:00+05:00	303.758	12.0763
2016-02-11 20:00:00+05:00	306.917	9.08369
2016-02-11 23:00:00+05:00	305.359	9.45396
2016-02-12 02:00:00+05:00	300.282	16.4135
2016-02-12 05:00:00+05:00	296.613
2016-02-12 08:00:00+05:00	294.034
2016-02-12 11:00:00+05:00	292.07
2016-02-12 14:00:00+05:00	296.525
2016-02-12 17:00:00+05:00	302.996	10.7582
2016-02-12 20:00:00+05:00	305.676	8.24352
2016-02-12 23:00:00+05:00	304.342	8.95407
2016-02-13 02:00:00+05:00	299.116	18.5504
2016-02-13 05:00:00+05:00	295.64
2016-02-13 08:00:00+05:00	293.26
2016-02-13 11:00:00+05:00	291.475
2016-02-13 14:00:00+05:00	296.894
2016-02-13 17:00:00+05:00	304.332	10.4048
2016-02-13 20:00:00+05:00	307.318	7.76773
2016-02-13 23:00:00+05:00	305.543	8.95944
2016-02-14 02:00:00+05:00	299.448	23.7687
2016-02-14 05:00:00+05:00	295.856
2016-02-14 08:00:00+05:00	293.691
2016-02-14 11:00:00+05:00	291.993
2016-02-14 14:00:00+05:00	297.779
2016-02-14 17:00:00+05:00	305.927	10.9957
2016-02-14 20:00:00+05:00	308.754	7.73822
2016-02-14 23:00:00+05:00	307.107	8.78079
2016-02-15 02:00:00+05:00	300.562	23.1992
2016-02-15 05:00:00+05:00	296.814
2016-02-15 08:00:00+05:00	294.193
2016-02-15 11:00:00+05:00	292.486
2016-02-15 14:00:00+05:00	298.396	20.6434
2016-02-15 17:00:00+05:00	306.742	9.91752
2016-02-15 20:00:00+05:00	308.972	6.24188
2016-02-15 23:00:00+05:00	307.212	6.94008
2016-02-16 02:00:00+05:00	300.66	21.1171
2016-02-16 05:00:00+05:00	296.766
2016-02-16 08:00:00+05:00	294.601
2016-02-16 11:00:00+05:00	292.374
2016-02-16 14:00:00+05:00	298.496	20.7386
2016-02-16 17:00:00+05:00	305.638	10.121
2016-02-16 20:00:00+05:00	309.074	6.44043
2016-02-16 23:00:00+05:00	307.429	6.89289
2016-02-17 02:00:00+05:00	301.239	17.3723
2016-02-17 05:00:00+05:00	297.846
2016-02-17 08:00:00+05:00	295.449
2016-02-17 11:00:00+05:00	293.891
2016-02-17 14:00:00+05:00	298.881	15.7637
2016-02-17 17:00:00+05:00	305.851	9.13717
2016-02-17 20:00:00+05:00	309.024	5.98431
2016-02-17 23:00:00+05:00	307.565	6.36513
2016-02-18 02:00:00+05:00	302.278	12.3446
2016-02-18 05:00:00+05:00	298.635	17.5371
2016-02-18 08:00:00+05:00	296.193
2016-02-18 11:00:00+05:00	294.594
2016-02-18 14:00:00+05:00	298.621	12.0387
2016-02-18 17:00:00+05:00	304.773	7.79681
2016-02-18 20:00:00+05:00	308.545	5.63892
2016-02-18 23:00:00+05:00	307.185	5.77043
2016-02-19 02:00:00+05:00	301.999	11.0964
2016-02-19 05:00:00+05:00	298.165	15.8377
2016-02-19 08:00:00+05:00	295.456
2016-02-19 11:00:00+05:00	294.035
2016-02-19 14:00:00+05:00	298.69	11.1201
2016-02-19 17:00:00+05:00	305.435	7.76537
2016-02-19 20:00:00+05:00	309.535	5.5578
2016-02-19 23:00:00+05:00	308.323	6.2602
2016-02-20 02:00:00+05:00	302.097	15.9469
2016-02-20 05:00:00+05:00	298.796	20.6345
2016-02-20 08:00:00+05:00	296.449
2016-02-20 11:00:00+05:00	294.87
2016-02-20 14:00:00+05:00	299	17.3621
2016-02-20 17:00:00+05:00	305.177	12.142
2016-02-20 20:00:00+05:00	309.051	9.4571
2016-02-20 23:00:00+05:00	307.918	9.89995
2016-02-21 02:00:00+05:00	302.651	17.087
2016-02-21 05:00:00+05:00	299.247	22.4616
2016-02-21 08:00:00+05:00	296.698
2016-02-21 11:00:00+05:00	294.677
2016-02-21 14:00:00+05:00	299.249	17.3122
2016-02-21 17:00:00+05:00	305.846	11.4205
2016-02-21 20:00:00+05:00	309.375	9.1797
2016-02-21 23:00:00+05:00	308.126	9.4366
2016-02-22 02:00:00+05:00	303.079	16.1557
2016-02-22 05:00:00+05:00	299.62	21.6328
2016-02-22 08:00:00+05:00	297.107
2016-02-22 11:00:00+05:00	295.249
2016-02-22 14:00:00+05:00	299.713	18.6456
2016-02-22 17:00:00+05:00	305.833	11.7076
2016-02-22 20:00:00+05:00	308.518	8.94934
2016-02-22 23:00:00+05:00	306.824	8.7919
2016-02-23 02:00:00+05:00	301.651	14.3739
2016-02-23 05:00:00+05:00	297.817
2016-02-23 08:00:00+05:00	295.302
2016-02-23 11:00:00+05:00	293.472
2016-02-23 14:00:00+05:00	298.506	16.0559
2016-02-23 17:00:00+05:00	304.79	10.7677
2016-02-23 20:00:00+05:00	307.98	8.48922
2016-02-23 23:00:00+05:00	306.756	8.6519
2016-02-24 02:00:00+05:00	301.66	14.5247
2016-02-24 05:00:00+05:00	297.868
2016-02-24 08:00:00+05:00	295.285
2016-02-24 11:00:00+05:00	293.589
2016-02-24 14:00:00+05:00	298.566	16.473
2016-02-24 17:00:00+05:00	304.99	10.0484
2016-02-24 20:00:00+05:00	308.2	7.25888
2016-02-24 23:00:00+05:00	306.831	7.19111
2016-02-25 02:00:00+05:00	301.382	12.8627
2016-02-25 05:00:00+05:00	297.68
2016-02-25 08:00:00+05:00	295.091
2016-02-25 11:00:00+05:00	293.219
2016-02-25 14:00:00+05:00	298.086
2016-02-25 17:00:00+05:00	304.756	9.08021
2016-02-25 20:00:00+05:00	307.622	6.496
2016-02-25 23:00:00+05:00	305.953	6.07809
2016-02-26 02:00:00+05:00	300.465	10.9062
2016-02-26 05:00:00+05:00	296.188
2016-02-26 08:00:00+05:00	293.063
2016-02-26 11:00:00+05:00	290.719
2016-02-26 14:00:00+05:00	297.005
2016-02-26 17:00:00+05:00	304.679	7.39192
2016-02-26 20:00:00+05:00	307.286	4.62946
2016-02-26 23:00:00+05:00	305.866	4.35636
2016-02-27 02:00:00+05:00	300.124	9.81632
2016-02-27 05:00:00+05:00	296.178
2016-02-27 08:00:00+05:00	293.512
2016-02-27 11:00:00+05:00	291.472
2016-02-27 14:00:00+05:00	297.98
2016-02-27 17:00:00+05:00	306.098	7.0517
2016-02-27 20:00:00+05:00	309.173	4.61671
2016-02-27 23:00:00+05:00	307.579	4.95914
2016-02-28 02:00:00+05:00	301.094	10.7809
2016-02-28 05:00:00+05:00	297.309
2016-02-28 08:00:00+05:00	294.612
2016-02-28 11:00:00+05:00	292.62
2016-02-28 14:00:00+05:00	299.462	14.7046
2016-02-28 17:00:00+05:00	307.436	8.07393
2016-02-28 20:00:00+05:00	309.328	5.28444
2016-02-28 23:00:00+05:00	307.378	5.33179
2016-02-29 02:00:00+05:00	301.515	10.6491
2016-03-01 05:00:00+05:00	297.437
2016-03-01 08:00:00+05:00	294.362
2016-03-01 11:00:00+05:00	291.876
2016-03-01 14:00:00+05:00	298.842	16.6755
2016-03-01 17:00:00+05:00	306.929	8.60227
2016-03-01 20:00:00+05:00	309.012	5.54048
2016-03-01 23:00:00+05:00	307.494	5.5302
2016-03-02 02:00:00+05:00	301.589	11.4612
2016-03-02 05:00:00+05:00	297.521
2016-03-02 08:00:00+05:00	294.582
2016-03-02 11:00:00+05:00	292.312
2016-03-02 14:00:00+05:00	299.571	16.7352
2016-03-02 17:00:00+05:00	307.835	7.86796
2016-03-02 20:00:00+05:00	309.801	4.87067
2016-03-02 23:00:00+05:00	308.105	4.95744
2016-03-03 02:00:00+05:00	301.594	11.2487
2016-03-03 05:00:00+05:00	297.632
2016-03-03 08:00:00+05:00	294.695
2016-03-03 11:00:00+05:00	292.091
2016-03-03 14:00:00+05:00	299.552	18.4461
2016-03-03 17:00:00+05:00	307.86	7.96336
2016-03-03 20:00:00+05:00	310.18	5.07084
2016-03-03 23:00:00+05:00	308.748	5.62061
2016-03-04 02:00:00+05:00	298.901	58.4885
2016-03-04 05:00:00+05:00	297.624
2016-03-04 08:00:00+05:00	295.453
2016-03-04 11:00:00+05:00	294.041
2016-03-04 14:00:00+05:00	300.855	13.5596
2016-03-04 17:00:00+05:00	308.652	6.76739
2016-03-04 20:00:00+05:00	310.636	4.66247
2016-03-04 23:00:00+05:00	308.912	5.40306
2016-03-05 02:00:00+05:00	301.939	19.1137
2016-03-05 05:00:00+05:00	299.135	20.4011
2016-03-05 08:00:00+05:00	296.677
2016-03-05 11:00:00+05:00	295.133
2016-03-05 14:00:00+05:00	301.602	12.8877
2016-03-05 17:00:00+05:00	309.545	6.55282
2016-03-05 20:00:00+05:00	311.273	4.53905
2016-03-05 23:00:00+05:00	309.109	5.04143
2016-03-06 02:00:00+05:00	303.886	9.39138
2016-03-06 05:00:00+05:00	299.865	14.8542
2016-03-06 08:00:00+05:00	297.041
2016-03-06 11:00:00+05:00	295.197
2016-03-06 14:00:00+05:00	301.472	13.559
2016-03-06 17:00:00+05:00	308.935	7.07677
2016-03-06 20:00:00+05:00	310.67	4.80716
2016-03-06 23:00:00+05:00	308.826	5.33399
2016-03-07 02:00:00+05:00	303.188	13.3033
2016-03-07 05:00:00+05:00	299.83	22.1554
2016-03-07 08:00:00+05:00	297.907
2016-03-07 11:00:00+05:00	295.251
2016-03-07 14:00:00+05:00	301.625	23.2144
2016-03-07 17:00:00+05:00	309.052	11.5206
2016-03-07 20:00:00+05:00	310.808	9.04519
2016-03-07 23:00:00+05:00	309.653	8.55537
2016-03-08 02:00:00+05:00	300.922	55.5096
2016-03-08 05:00:00+05:00	297.911
2016-03-08 08:00:00+05:00	295.171
2016-03-08 11:00:00+05:00	292.016
2016-03-08 14:00:00+05:00	301.403	23.3309
2016-03-08 17:00:00+05:00	309.132	10.0575
2016-03-08 20:00:00+05:00	311.244	5.28311
2016-03-08 23:00:00+05:00	309.949	5.15049
2016-03-09 02:00:00+05:00	303.404	13.3074
2016-03-09 05:00:00+05:00	299.762	17.4213
2016-03-09 08:00:00+05:00	296.808
2016-03-09 11:00:00+05:00	294.54
2016-03-09 14:00:00+05:00	301.72	13.9323
2016-03-09 17:00:00+05:00	310.158	5.61507
2016-03-09 20:00:00+05:00	311.963	3.40015
2016-03-09 23:00:00+05:00	310.187	3.99713
2016-03-10 02:00:00+05:00	302.488	17.6979
2016-03-10 05:00:00+05:00	298.522	30.1909
2016-03-10 08:00:00+05:00	296.182
2016-03-10 11:00:00+05:00	294.21
2016-03-10 14:00:00+05:00	302.021	18.0719
2016-03-10 17:00:00+05:00	309.531	12.6686
2016-03-10 20:00:00+05:00	311.609	8.06306
2016-03-10 23:00:00+05:00	310.606	6.98618
2016-03-11 02:00:00+05:00	301.926	50.357
2016-03-11 05:00:00+05:00	299.388	44.0193
2016-03-11 08:00:00+05:00	296.752
2016-03-11 11:00:00+05:00	293.781
2016-03-11 14:00:00+05:00	302.711	24.3423
2016-03-11 17:00:00+05:00	310.472	12.4646
2016-03-11 20:00:00+05:00	312.833	8.41862
2016-03-11 23:00:00+05:00	311.906	8.50147
2016-03-12 02:00:00+05:00	303.725	48.9729
2016-03-12 05:00:00+05:00	300.241	57.0731
2016-03-12 08:00:00+05:00	297.294
2016-03-12 11:00:00+05:00	294.095
2016-03-12 14:00:00+05:00	303.663	26.6082
2016-03-12 17:00:00+05:00	309.105	24.435
2016-03-12 20:00:00+05:00	311.766	16.5182
2016-03-12 23:00:00+05:00	311.335	16.3712
2016-03-13 02:00:00+05:00	305.053	78.4873
2016-03-13 05:00:00+05:00	302.533	74.0282
2016-03-13 08:00:00+05:00	301.62	59.9514
2016-03-13 11:00:00+05:00	300.063	64.4776
2016-03-13 14:00:00+05:00	304.757	44.0064
2016-03-13 17:00:00+05:00	308.607	37.6031
2016-03-13 20:00:00+05:00	310.898	30.8138
2016-03-13 23:00:00+05:00	311.046	25.2942
2016-03-14 02:00:00+05:00	306.667	60.7379
2016-03-14 05:00:00+05:00	303.092	72.6436
2016-03-14 08:00:00+05:00	299.695	77.7203
2016-03-14 11:00:00+05:00	297.166
2016-03-14 14:00:00+05:00	305.172	32.719
2016-03-14 17:00:00+05:00	310.407	21.3713
2016-03-14 20:00:00+05:00	313.051	11.8206
2016-03-14 23:00:00+05:00	312.741	9.05864
2016-03-15 02:00:00+05:00	306.928	22.282
2016-03-15 05:00:00+05:00	302.507	37.3925
2016-03-15 08:00:00+05:00	297.579
2016-03-15 11:00:00+05:00	295.564
2016-03-15 14:00:00+05:00	303.922	37.3601
2016-03-15 17:00:00+05:00	309.368	34.2041
2016-03-15 20:00:00+05:00	311.99	18.4277
2016-03-15 23:00:00+05:00	312.305	11.5695
2016-03-16 02:00:00+05:00	306.502	26.2442
2016-03-16 05:00:00+05:00	302.384	40.9256
2016-03-16 08:00:00+05:00	298.709	46.9356
2016-03-16 11:00:00+05:00	296.507
2016-03-16 14:00:00+05:00	303.624	27.4284
2016-03-16 17:00:00+05:00	310.245	25.0922
2016-03-16 20:00:00+05:00	312.787	13.9939
2016-03-16 23:00:00+05:00	312.379	9.63887
2016-03-17 02:00:00+05:00	303.836	73.3451
2016-03-17 05:00:00+05:00	299.262	80.0651
2016-03-17 08:00:00+05:00	296.478
2016-03-17 11:00:00+05:00	295.204
2016-03-17 14:00:00+05:00	304.233	29.431
2016-03-17 17:00:00+05:00	309.46	33.7883
2016-03-17 20:00:00+05:00	311.766	21.6025
2016-03-17 23:00:00+05:00	311.529	17.1502
2016-03-18 02:00:00+05:00	306.629	31.0973
2016-03-18 05:00:00+05:00	303.419	43.0774
2016-03-18 08:00:00+05:00	301.029	47.1086
2016-03-18 11:00:00+05:00	297.068
2016-03-18 14:00:00+05:00	304.706	28.0881
2016-03-18 17:00:00+05:00	309.635	27.7246
2016-03-18 20:00:00+05:00	311.628	21.0067
2016-03-18 23:00:00+05:00	311.189	17.5277
2016-03-19 02:00:00+05:00	307.379	29.7254
2016-03-19 05:00:00+05:00	305.372	34.4499
2016-03-19 08:00:00+05:00	302.954	48.183
2016-03-19 11:00:00+05:00	300.851	64.5464
2016-03-19 14:00:00+05:00	303.504	57.9082
2016-03-19 17:00:00+05:00	308.579	40.884
2016-03-19 20:00:00+05:00	310.496	27.8464
2016-03-19 23:00:00+05:00	309.893	26.1522
2016-03-20 02:00:00+05:00	307.381	34.0682
2016-03-20 05:00:00+05:00	304.994	40.0425
2016-03-20 08:00:00+05:00	302.778	49.2092
2016-03-20 11:00:00+05:00	300.493	61.5489
2016-03-20 14:00:00+05:00	303.308	55.249
2016-03-20 17:00:00+05:00	309.5	36.6213
2016-03-20 20:00:00+05:00	311.583	23.8826
2016-03-20 23:00:00+05:00	310.981	21.4468
2016-03-21 02:00:00+05:00	308.07	30.099
2016-03-21 05:00:00+05:00	305.695	37.2027
2016-03-21 08:00:00+05:00	303.057	52.0986
2016-03-21 11:00:00+05:00	300.838	69.7983
2016-03-21 14:00:00+05:00	302.765	65.3505
2016-03-21 17:00:00+05:00	307.316	46.9596
2016-03-21 20:00:00+05:00	308.771	40.7646
2016-03-21 23:00:00+05:00	308.034	39.6726
2016-03-22 02:00:00+05:00	305.597	55.0773
2016-03-22 05:00:00+05:00	303.449	64.4512
2016-03-22 08:00:00+05:00	301.159	78.3659
2016-03-22 11:00:00+05:00	299.783	86.096
2016-03-22 14:00:00+05:00	301.722	78.0822
2016-03-22 17:00:00+05:00	306.599	52.0112
2016-03-22 20:00:00+05:00	307.05	46.6046
2016-03-22 23:00:00+05:00	305.755	53.0219
2016-03-23 02:00:00+05:00	302.275	79.7325
2016-03-23 05:00:00+05:00	300.408	83.6937
2016-03-23 08:00:00+05:00	298.599	94.2665
2016-03-23 11:00:00+05:00	297.854
2016-03-23 14:00:00+05:00	300.282	80.7656
2016-03-23 17:00:00+05:00	305.643	35.2473
2016-03-23 20:00:00+05:00	308.145	22.4731
2016-03-23 23:00:00+05:00	306.351	26.4928
2016-03-24 02:00:00+05:00	302.854	40.6564
2016-03-24 05:00:00+05:00	299.525	56.7092
2016-03-24 08:00:00+05:00	297.202
2016-03-24 11:00:00+05:00	295.862
2016-03-24 14:00:00+05:00	299.681	64.4519
2016-03-24 17:00:00+05:00	306.243	25.8271
2016-03-24 20:00:00+05:00	309.436	12.26
2016-03-24 23:00:00+05:00	309.172	11.3294
2016-03-25 02:00:00+05:00	305.12	22.2389
2016-03-25 05:00:00+05:00	302.572	28.8184
2016-03-25 08:00:00+05:00	300.054	34.5102
2016-03-25 11:00:00+05:00	298.159	43.7465
2016-03-25 14:00:00+05:00	302.351	21.8373
2016-03-25 17:00:00+05:00	308.183	8.37258
2016-03-25 20:00:00+05:00	310.604	5.92477
2016-03-25 23:00:00+05:00	309.765	6.73525
2016-03-26 02:00:00+05:00	305.041	14.6163
2016-03-26 05:00:00+05:00	301.773	20.9308
2016-03-26 08:00:00+05:00	299.25	27.4806
2016-03-26 11:00:00+05:00	296.667
2016-03-26 14:00:00+05:00	302.37	14.5473
2016-03-26 17:00:00+05:00	308.875	6.72759
2016-03-26 20:00:00+05:00	311.231	5.58326
2016-03-26 23:00:00+05:00	310.019	6.77722
2016-03-27 02:00:00+05:00	305.691	18.392
2016-03-27 05:00:00+05:00	303.036	26.5981
2016-03-27 08:00:00+05:00	299.902	31.3739
2016-03-27 11:00:00+05:00	297.2
2016-03-27 14:00:00+05:00	302.845	15.384
2016-03-27 17:00:00+05:00	307.907	9.10554
2016-03-27 20:00:00+05:00	310.346	5.40839
2016-03-27 23:00:00+05:00	309.427	5.63757
2016-03-28 02:00:00+05:00	304.222	14.3226
2016-03-28 05:00:00+05:00	300.662	22.9082
2016-03-28 08:00:00+05:00	297.683
2016-03-28 11:00:00+05:00	295.496
2016-03-28 14:00:00+05:00	301.997	13.5318
2016-03-28 17:00:00+05:00	308.287	7.34969
2016-03-28 20:00:00+05:00	310.96	6.03817
2016-03-28 23:00:00+05:00	310.007	6.71812
2016-03-29 02:00:00+05:00	305.036	15.4243
2016-03-29 05:00:00+05:00	301.862	21.4548
2016-03-29 08:00:00+05:00	298.749	27.6273
2016-03-29 11:00:00+05:00	296.403
2016-03-29 14:00:00+05:00	302.908	14.0726
2016-03-29 17:00:00+05:00	309.114	7.50164
2016-03-29 20:00:00+05:00	311.235	5.73596
2016-03-29 23:00:00+05:00	310.384	6.31615
2016-03-30 02:00:00+05:00	304.359	26.2488
2016-03-30 05:00:00+05:00	301.784	24.1177
2016-03-30 08:00:00+05:00	299.676	26.5717
2016-03-30 11:00:00+05:00	297.334
2016-03-30 14:00:00+05:00	303.9	12.3533
2016-03-30 17:00:00+05:00	310.289	6.31975
2016-03-30 20:00:00+05:00	312.509	4.63962
2016-03-30 23:00:00+05:00	311.455	5.57726
2016-03-31 02:00:00+05:00	306.474	15.6685
2016-03-31 05:00:00+05:00	303.377	20.765
2016-03-31 08:00:00+05:00	301.096	23.5783
2016-03-31 11:00:00+05:00	299.734	24.6303
2016-03-31 14:00:00+05:00	304.208	15.6406
2016-03-31 17:00:00+05:00	309.526	8.40698
2016-03-31 20:00:00+05:00	311.928	7.03625
2016-03-31 23:00:00+05:00	311.351	7.34827
2016-04-01 02:00:00+05:00	305.702	19.2369
2016-04-01 05:00:00+05:00	301.869	30.4962
2016-04-01 08:00:00+05:00	298.592	40.6502
2016-04-01 11:00:00+05:00	295.877
2016-04-01 14:00:00+05:00	303.666	17.8971
2016-04-01 17:00:00+05:00	308.977	10.3352
2016-04-01 20:00:00+05:00	311.506	6.56497
2016-04-01 23:00:00+05:00	311.07	6.41473
2016-04-02 02:00:00+05:00	304.666	30.0422
2016-04-02 05:00:00+05:00	302.103	26.3897
2016-04-02 08:00:00+05:00	299.443	28.3324
2016-04-02 11:00:00+05:00	295.065
2016-04-02 14:00:00+05:00	303.33	21.164
2016-04-02 17:00:00+05:00	308.667	18.2488
2016-04-02 20:00:00+05:00	310.848	11.8661
2016-04-02 23:00:00+05:00	310.395	9.5158
2016-04-03 02:00:00+05:00	304.379	36.0652
2016-04-03 05:00:00+05:00	301.297	38.7348
2016-04-03 08:00:00+05:00	299.204	44.9967
2016-04-03 11:00:00+05:00	296.539
2016-04-03 14:00:00+05:00	302.911	36.1605
2016-04-03 17:00:00+05:00	308.603	25.4156
2016-04-03 20:00:00+05:00	310.989	15.0903
2016-04-03 23:00:00+05:00	310.766	10.2884
2016-04-04 02:00:00+05:00	304.286	40.9714
2016-04-04 05:00:00+05:00	300.221	58.7488
2016-04-04 08:00:00+05:00	297.304
2016-04-04 11:00:00+05:00	294.595
2016-04-04 14:00:00+05:00	304.398	24.5555
2016-04-04 17:00:00+05:00	309.377	24.8774
2016-04-04 20:00:00+05:00	310.625	18.1082
2016-04-04 23:00:00+05:00	310.058	16.9613
2016-04-05 02:00:00+05:00	306.392	25.9431
2016-04-05 05:00:00+05:00	303.234	40.5301
2016-04-05 08:00:00+05:00	300.943	54.8904
2016-04-05 11:00:00+05:00	299.589	65.808
2016-04-05 14:00:00+05:00	303.469	53.8744
2016-04-05 17:00:00+05:00	307.985	40.4666
2016-04-05 20:00:00+05:00	309.618	30.7276
2016-04-05 23:00:00+05:00	309.115	28.05
2016-04-06 02:00:00+05:00	306.717	34.9631
2016-04-06 05:00:00+05:00	304.823	41.7081
2016-04-06 08:00:00+05:00	302.928	49.703
2016-04-06 11:00:00+05:00	301.487	56.6262
2016-04-06 14:00:00+05:00	303.626	43.4191
2016-04-06 17:00:00+05:00	307.603	23.0141
2016-04-06 20:00:00+05:00	310.576	10.2879
2016-04-06 23:00:00+05:00	310.383	7.71489
2016-04-07 02:00:00+05:00	305.075	23.4608
2016-04-07 05:00:00+05:00	301.617	34.0626
2016-04-07 08:00:00+05:00	298.881	43.0071
2016-04-07 11:00:00+05:00	296.984
2016-04-07 14:00:00+05:00	303.079	19.3881
2016-04-07 17:00:00+05:00	307.941	9.27201
2016-04-07 20:00:00+05:00	310.676	5.76772
2016-04-07 23:00:00+05:00	310.068	5.53537
2016-04-08 02:00:00+05:00	304.774	14.3199
2016-04-08 05:00:00+05:00	301.401	23.1499
2016-04-08 08:00:00+05:00	298.789	19.0104
2016-04-08 11:00:00+05:00	296.062
2016-04-08 14:00:00+05:00	301.908	11.4308
2016-04-08 17:00:00+05:00	307.988	6.7835
2016-04-08 20:00:00+05:00	309.917	4.63204
2016-04-08 23:00:00+05:00	309.216	4.93146
2016-04-09 02:00:00+05:00	301.119	47.9368
2016-04-09 05:00:00+05:00	298.564	41.4132
2016-04-09 08:00:00+05:00	296.076
2016-04-09 11:00:00+05:00	292.443
2016-04-09 14:00:00+05:00	301.658	16.2425
2016-04-09 17:00:00+05:00	308.51	7.35012
2016-04-09 20:00:00+05:00	310.232	5.91894
2016-04-09 23:00:00+05:00	309.269	6.57362
2016-04-10 02:00:00+05:00	301.035	79.5064
2016-04-10 05:00:00+05:00	297.874
2016-04-10 08:00:00+05:00	297.32
2016-04-10 11:00:00+05:00	296.617
2016-04-10 14:00:00+05:00	301.221	31.8648
2016-04-10 17:00:00+05:00	307.136	30.3059
2016-04-10 20:00:00+05:00	308.675	28.3603
2016-04-10 23:00:00+05:00	307.83	29.3324
2016-04-11 02:00:00+05:00	305.55	36.7835
2016-04-11 05:00:00+05:00	303.478	45.2494
2016-04-11 08:00:00+05:00	301.338	52.856
2016-04-11 11:00:00+05:00	299.966	49.1925
2016-04-11 14:00:00+05:00	303.079	26.7325
2016-04-11 17:00:00+05:00	307.178	10.8559
2016-04-11 20:00:00+05:00	309.132	7.26601
2016-04-11 23:00:00+05:00	308.555	7.17555
2016-04-12 02:00:00+05:00	305.194	10.5184
2016-04-12 05:00:00+05:00	302.296	11.3662
2016-04-12 08:00:00+05:00	300.463	12.3194
2016-04-12 11:00:00+05:00	299.159	14.6649
2016-04-12 14:00:00+05:00	302.358	12.8538
2016-04-12 17:00:00+05:00	308.067	8.91641
2016-04-12 20:00:00+05:00	310.327	6.74967
2016-04-12 23:00:00+05:00	309.474	6.72571
2016-04-13 02:00:00+05:00	305.414	9.77067
2016-04-13 05:00:00+05:00	302.352	13.1177
2016-04-13 08:00:00+05:00	300.035	14.8756
2016-04-13 11:00:00+05:00	298.332	16.5032
2016-04-13 14:00:00+05:00	302.82	11.5224
2016-04-13 17:00:00+05:00	308.601	7.5505
2016-04-13 20:00:00+05:00	311.125	6.45302
2016-04-13 23:00:00+05:00	310.597	6.70982
2016-04-14 02:00:00+05:00	305.456	22.1422
2016-04-14 05:00:00+05:00	302.761	23.259
2016-04-14 08:00:00+05:00	300.502	22.6049
2016-04-14 11:00:00+05:00	298.95	19.5834
2016-04-14 14:00:00+05:00	303.495	15.7691
2016-04-14 17:00:00+05:00	308.607	18.3843
2016-04-14 20:00:00+05:00	310.219	21.3087
2016-04-14 23:00:00+05:00	309.958	23.515
2016-04-15 02:00:00+05:00	306.564	43.8724
2016-04-15 05:00:00+05:00	304.32	67.3069
2016-04-15 08:00:00+05:00	302.626	69.1615
2016-04-15 11:00:00+05:00	300.628	77.7031
2016-04-15 14:00:00+05:00	301.794	64.3385
2016-04-15 17:00:00+05:00	303.373	52.5647
2016-04-15 20:00:00+05:00	306.691	45.0733
2016-04-15 23:00:00+05:00	305.664	49.6693
2016-04-16 02:00:00+05:00	303.691	57.6067
2016-04-16 05:00:00+05:00	301.593	68.441
2016-04-16 08:00:00+05:00	299.96	78.6983
2016-04-16 11:00:00+05:00	299.382	79.7135
2016-04-16 14:00:00+05:00	302.946	50.8207
2016-04-16 17:00:00+05:00	308.103	19.0552
2016-04-16 20:00:00+05:00	310.694	12.3894
2016-04-16 23:00:00+05:00	310.581	14.0845
2016-04-17 02:00:00+05:00	307.152	42.0848
2016-04-17 05:00:00+05:00	305.219	32.6
2016-04-17 08:00:00+05:00	303.161	45.093
2016-04-17 11:00:00+05:00	301.274	67.2555
2016-04-17 14:00:00+05:00	302.401	70.1441
2016-04-17 17:00:00+05:00	306.743	52.8439
2016-04-17 20:00:00+05:00	309.163	41.6086
2016-04-17 23:00:00+05:00	308.707	39.5182
2016-04-18 02:00:00+05:00	306.9	46.0287
2016-04-18 05:00:00+05:00	305.063	54.2891
2016-04-18 08:00:00+05:00	303.216	63.0266
2016-04-18 11:00:00+05:00	301.77	71.5897
2016-04-18 14:00:00+05:00	302.357	70.3572
2016-04-18 17:00:00+05:00	305.839	56.0834
2016-04-18 20:00:00+05:00	308.57	44.4822
2016-04-18 23:00:00+05:00	308.922	41.3839
2016-04-19 02:00:00+05:00	306.999	49.9634
2016-04-19 05:00:00+05:00	305.477	63.6674
2016-04-19 08:00:00+05:00	303.891	65.44
2016-04-19 11:00:00+05:00	302.323	69.7885
2016-04-19 14:00:00+05:00	301.863	70.5301
2016-04-19 17:00:00+05:00	299.392	88.1768
2016-04-19 20:00:00+05:00	298.802	88.9768
2016-04-19 23:00:00+05:00	297.883
2016-04-20 02:00:00+05:00	296.835
2016-04-20 05:00:00+05:00	296.882
2016-04-20 08:00:00+05:00	296.694
2016-04-20 11:00:00+05:00	296.518
2016-04-20 14:00:00+05:00	298.946	90.4892
2016-04-20 17:00:00+05:00	303.574	75.965
2016-04-20 20:00:00+05:00	305.735	61.3512
2016-04-20 23:00:00+05:00	305.001	69.4276
2016-04-21 02:00:00+05:00	302.952	76.4292
2016-04-21 05:00:00+05:00	301.745	81.9518
2016-04-21 08:00:00+05:00	300.58	86.33
2016-04-21 11:00:00+05:00	299.849	89.1461
2016-04-21 14:00:00+05:00	302.14	81.1362
2016-04-21 17:00:00+05:00	304.954	64.3144
2016-04-21 20:00:00+05:00	306.313	56.0775
2016-04-21 23:00:00+05:00	305.191	61.0927
2016-04-22 02:00:00+05:00	302.471	74.4159
2016-04-22 05:00:00+05:00	300.956	80.1459
2016-04-22 08:00:00+05:00	300.206	80.7292
2016-04-22 11:00:00+05:00	299.439	82.8216
2016-04-22 14:00:00+05:00	302.174	74.8635
2016-04-22 17:00:00+05:00	306.881	52.907
2016-04-22 20:00:00+05:00	309.391	38.7908
2016-04-22 23:00:00+05:00	308.801	37.8015
2016-04-23 02:00:00+05:00	305.689	54.7655
2016-04-23 05:00:00+05:00	303.755	67.4265
2016-04-23 08:00:00+05:00	302.442	70.9289
2016-04-23 11:00:00+05:00	300.927	76.6427
2016-04-23 14:00:00+05:00	303.39	67.4735
2016-04-23 17:00:00+05:00	308.962	37.6392
2016-04-23 20:00:00+05:00	312.013	20.9915
2016-04-23 23:00:00+05:00	311.662	19.0707
2016-04-24 02:00:00+05:00	307.091	39.7592
2016-04-24 05:00:00+05:00	304.381	45.9398
2016-04-24 08:00:00+05:00	301.757	53.1201
2016-04-24 11:00:00+05:00	299.822	67.9482
2016-04-24 14:00:00+05:00	302.933	65.8047
2016-04-24 17:00:00+05:00	308.268	47.0343
2016-04-24 20:00:00+05:00	310.849	34.9842
2016-04-24 23:00:00+05:00	310.49	31.3385
2016-04-25 02:00:00+05:00	307.267	46.6699
2016-04-25 05:00:00+05:00	304.789	56.4358
2016-04-25 08:00:00+05:00	302.566	65.5992
2016-04-25 11:00:00+05:00	301.001	75.0363
2016-04-25 14:00:00+05:00	303.158	70.5212
2016-04-25 17:00:00+05:00	307.928	52.2206
2016-04-25 20:00:00+05:00	309.501	42.6579
2016-04-25 23:00:00+05:00	307.744	46.3911
2016-04-26 02:00:00+05:00	302.856	73.8162
2016-04-26 05:00:00+05:00	299.893	91.8013
2016-04-26 08:00:00+05:00	298.871	96.342
2016-04-26 11:00:00+05:00	298.57	92.9668
2016-04-26 14:00:00+05:00	297.852
2016-04-26 17:00:00+05:00	298.312	82.9347
2016-04-26 20:00:00+05:00	298.756	88.3778
2016-04-26 23:00:00+05:00	298.638	92.7837
2016-04-27 02:00:00+05:00	297.994
2016-04-27 05:00:00+05:00	297.726
2016-04-27 08:00:00+05:00	297.48
2016-04-27 11:00:00+05:00	297.406
2016-04-27 14:00:00+05:00	298.752	92.0834
2016-04-27 17:00:00+05:00	301.638	81.2132
2016-04-27 20:00:00+05:00	303.713	71.8072
2016-04-27 23:00:00+05:00	302.766	76.7113
2016-04-28 02:00:00+05:00	300.41	84.4197
2016-04-28 05:00:00+05:00	298.951	88.1429
2016-04-28 08:00:00+05:00	297.877
2016-04-28 11:00:00+05:00	297.288
2016-04-28 14:00:00+05:00	300.515	87.7663
2016-04-28 17:00:00+05:00	303.831	69.1529
2016-04-28 20:00:00+05:00	306.236	54.3954
2016-04-28 23:00:00+05:00	305.808	53.8404
2016-04-29 02:00:00+05:00	302.862	70.8652
2016-04-29 05:00:00+05:00	300.808	79.7951
2016-04-29 08:00:00+05:00	299.436	85.1624
2016-04-29 11:00:00+05:00	298.668	88.4959
2016-04-29 14:00:00+05:00	301.698	82.1224
2016-04-29 17:00:00+05:00	306.4	59.5376
2016-04-29 20:00:00+05:00	308.86	46.7209
2016-04-29 23:00:00+05:00	308.021	46.8747
2016-04-30 02:00:00+05:00	304.817	63.3932
2016-04-30 05:00:00+05:00	302.4	75.0941
2016-04-30 08:00:00+05:00	300.847	81.476
2016-04-30 11:00:00+05:00	300.199	82.076
2016-04-30 14:00:00+05:00	301.539	79.8986
2016-04-30 17:00:00+05:00	304.758	66.0735
2016-04-30 20:00:00+05:00	307.177	55.4931
2016-04-30 23:00:00+05:00	306.621	56.0805
2016-05-01 02:00:00+05:00	304.153	69.4955
2016-05-01 05:00:00+05:00	302.369	77.4038
2016-05-01 08:00:00+05:00	301.479	79.2039
2016-05-01 11:00:00+05:00	300.732	78.7166
2016-05-01 14:00:00+05:00	301.993	74.3475
2016-05-01 17:00:00+05:00	306.298	57.8183
2016-05-01 20:00:00+05:00	308.539	45.1942
2016-05-01 23:00:00+05:00	308.388	42.1849
2016-05-02 02:00:00+05:00	305.732	53.9043
2016-05-02 05:00:00+05:00	303.114	69.7054
2016-05-02 08:00:00+05:00	301.352	77.1195
2016-05-02 11:00:00+05:00	300.533	79.1207
2016-05-02 14:00:00+05:00	302.89	71.7948
2016-05-02 17:00:00+05:00	306.516	55.3002
2016-05-02 20:00:00+05:00	308.54	43.3157
2016-05-02 23:00:00+05:00	308.113	41.2643
2016-05-03 02:00:00+05:00	305.218	54.7281
2016-05-03 05:00:00+05:00	302.751	71.2413
2016-05-03 08:00:00+05:00	301.011	78.7893
2016-05-03 11:00:00+05:00	299.898	82.4535
2016-05-03 14:00:00+05:00	302.545	72.7818
2016-05-03 17:00:00+05:00	307.33	49.4856
2016-05-03 20:00:00+05:00	309.747	32.6961
2016-05-03 23:00:00+05:00	309.344	31.6981
2016-05-04 02:00:00+05:00	306.268	43.8462
2016-05-04 05:00:00+05:00	303.61	57.993
2016-05-04 08:00:00+05:00	301.033	73.1907
2016-05-04 11:00:00+05:00	299.68	81.6066
2016-05-04 14:00:00+05:00	303.081	70.0785
2016-05-04 17:00:00+05:00	307.374	50.5637
2016-05-04 20:00:00+05:00	310.03	35.1286
2016-05-04 23:00:00+05:00	309.307	33.2401
2016-05-05 02:00:00+05:00	306.363	43.2278
2016-05-05 05:00:00+05:00	302.401	63.5703
2016-05-05 08:00:00+05:00	299.525	83.0823
2016-05-05 11:00:00+05:00	298.096
2016-05-05 14:00:00+05:00	302.081	76.5203
2016-05-05 17:00:00+05:00	306.416	50.0146
2016-05-05 20:00:00+05:00	308.746	41.6009
2016-05-05 23:00:00+05:00	308.091	40.7467
2016-05-06 02:00:00+05:00	305.139	51.3601
2016-05-06 05:00:00+05:00	302.408	64.0963
2016-05-06 08:00:00+05:00	300.486	74.1206
2016-05-06 11:00:00+05:00	298.971	83.9287
2016-05-06 14:00:00+05:00	300.832	78.5147
2016-05-06 17:00:00+05:00	305.182	57.589
2016-05-06 20:00:00+05:00	306.993	48.4179
2016-05-06 23:00:00+05:00	306.348	48.1291
2016-05-07 02:00:00+05:00	303.94	58.8128
2016-05-07 05:00:00+05:00	301.779	70.3862
2016-05-07 08:00:00+05:00	300.19	78.6523
2016-05-07 11:00:00+05:00	299.094	83.6583
2016-05-07 14:00:00+05:00	301.737	71.5736
2016-05-07 17:00:00+05:00	306.096	53.1918
2016-05-07 20:00:00+05:00	308.637	41.8793
2016-05-07 23:00:00+05:00	306.988	47.6761
2016-05-08 02:00:00+05:00	303.808	65.9586
2016-05-08 05:00:00+05:00	301.898	73.232
2016-05-08 08:00:00+05:00	300.14	81.2078
2016-05-08 11:00:00+05:00	298.982	86.7433
2016-05-08 14:00:00+05:00	300.714	80.0017
2016-05-08 17:00:00+05:00	303.31	64.1662
2016-05-08 20:00:00+05:00	303.769	60.5123
2016-05-08 23:00:00+05:00	303.219	60.5436
2016-05-09 02:00:00+05:00	301.188	70.8863
2016-05-09 05:00:00+05:00	299.791	78.6126
2016-05-09 08:00:00+05:00	299.182	80.8069
2016-05-09 11:00:00+05:00	298.748	82.1559
2016-05-09 14:00:00+05:00	301.532	71.7836
2016-05-09 17:00:00+05:00	306.048	51.787
2016-05-09 20:00:00+05:00	308.764	40.2335
2016-05-09 23:00:00+05:00	307.885	38.804
2016-05-10 02:00:00+05:00	304.247	52.0831
2016-05-10 05:00:00+05:00	300.694	72.5817
2016-05-10 08:00:00+05:00	298.724	82.5476
2016-05-10 11:00:00+05:00	297.401
2016-05-10 14:00:00+05:00	301.696	72.8537
2016-05-10 17:00:00+05:00	306.467	46.9302
2016-05-10 20:00:00+05:00	308.832	37.91
2016-05-10 23:00:00+05:00	308.373	37.4816
2016-05-11 02:00:00+05:00	305.84	44.4262
2016-05-11 05:00:00+05:00	303.257	55.0773
2016-05-11 08:00:00+05:00	300.827	65.8297
2016-05-11 11:00:00+05:00	299.132	75.7927
2016-05-11 14:00:00+05:00	300.546	71.626
2016-05-11 17:00:00+05:00	304.244	56.2752
2016-05-11 20:00:00+05:00	306.507	45.5251
2016-05-11 23:00:00+05:00	305.137	47.9205
2016-05-12 02:00:00+05:00	302.535	56.405
2016-05-12 05:00:00+05:00	300.613	65.2683
2016-05-12 08:00:00+05:00	299.185	74.3198
2016-05-12 11:00:00+05:00	297.95
2016-05-12 14:00:00+05:00	301.041	67.1577
2016-05-12 17:00:00+05:00	305.762	46.6894
2016-05-12 20:00:00+05:00	307.206	40.3718
2016-05-12 23:00:00+05:00	304.887	46.7739
2016-05-13 02:00:00+05:00	301.253	59.4772
2016-05-13 05:00:00+05:00	299.037	69.7274
2016-05-13 08:00:00+05:00	297.379
2016-05-13 11:00:00+05:00	296.297
2016-05-13 14:00:00+05:00	299.648	73.2827
2016-05-13 17:00:00+05:00	305.86	47.4902
2016-05-13 20:00:00+05:00	308.839	37.7175
2016-05-13 23:00:00+05:00	308.394	38.2469
2016-05-14 02:00:00+05:00	306.307	45.1181
2016-05-14 05:00:00+05:00	303.887	55.7259
2016-05-14 08:00:00+05:00	301.856	64.2993
2016-05-14 11:00:00+05:00	300.528	70.5346
2016-05-14 14:00:00+05:00	302.8	63.2968
2016-05-14 17:00:00+05:00	306.743	49.1404
2016-05-14 20:00:00+05:00	308.101	43.4454
2016-05-14 23:00:00+05:00	307.031	43.8075
2016-05-15 02:00:00+05:00	304.915	50.7723
2016-05-15 05:00:00+05:00	302.361	61.5382
2016-05-15 08:00:00+05:00	300.24	70.6502
2016-05-15 11:00:00+05:00	298.772	77.5247
2016-05-15 14:00:00+05:00	300.817	69.7545
2016-05-15 17:00:00+05:00	304.732	55.5085
2016-05-15 20:00:00+05:00	307.076	46.6622
2016-05-15 23:00:00+05:00	307.25	43.8011
2016-05-16 02:00:00+05:00	304.669	56.1507
2016-05-16 05:00:00+05:00	302.861	63.7942
2016-05-16 08:00:00+05:00	301.458	68.4024
2016-05-16 11:00:00+05:00	299.312	81.2307
2016-05-16 14:00:00+05:00	301.743	71.9751
2016-05-16 17:00:00+05:00	306.35	52.2866
2016-05-16 20:00:00+05:00	307.623	45.2589
2016-05-16 23:00:00+05:00	306.398	48.1647
2016-05-17 02:00:00+05:00	302.122	69.6365
2016-05-17 05:00:00+05:00	300.026	80.8796
2016-05-17 08:00:00+05:00	298.544	88.8771
2016-05-17 11:00:00+05:00	297.702
2016-05-17 14:00:00+05:00	299.171	86.0156
2016-05-17 17:00:00+05:00	302.221	70.5356
2016-05-17 20:00:00+05:00	304.58	57.6706
2016-05-17 23:00:00+05:00	304.675	55.0186
2016-05-18 02:00:00+05:00	302.475	66.9575
2016-05-18 05:00:00+05:00	300.916	76.0801
2016-05-18 08:00:00+05:00	299.916	79.426
2016-05-18 11:00:00+05:00	299.207	81.3645
2016-05-18 14:00:00+05:00	302.183	68.1532
2016-05-18 17:00:00+05:00	305.642	53.8714
2016-05-18 20:00:00+05:00	306.509	48.5154
2016-05-18 23:00:00+05:00	305.624	51.0335
2016-05-19 02:00:00+05:00	302.957	70.1714
2016-05-19 05:00:00+05:00	301.061	77.4921
2016-05-19 08:00:00+05:00	299.268	88.0841
2016-05-19 11:00:00+05:00	298.237	92.9408
2016-05-19 14:00:00+05:00	302.463	74.1124
2016-05-19 17:00:00+05:00	307.65	48.267
2016-05-19 20:00:00+05:00	309.696	40.8571
2016-05-19 23:00:00+05:00	309.124	40.6931
2016-05-20 02:00:00+05:00	306.603	51.1156
2016-05-20 05:00:00+05:00	304.135	61.3275
2016-05-20 08:00:00+05:00	301.9	71.5385
2016-05-20 11:00:00+05:00	300.407	77.689
2016-05-20 14:00:00+05:00	304.036	63.0011
2016-05-20 17:00:00+05:00	308.616	45.9485
2016-05-20 20:00:00+05:00	310.469	38.0535
2016-05-20 23:00:00+05:00	309.892	37.0026
2016-05-21 02:00:00+05:00	307.657	44.2693
2016-05-21 05:00:00+05:00	305.228	54.2933
2016-05-21 08:00:00+05:00	300.996	78.4146
2016-05-21 11:00:00+05:00	298.87	91.3535
2016-05-21 14:00:00+05:00	298.602	93.706
2016-05-21 17:00:00+05:00	297.974
2016-05-21 20:00:00+05:00	297.455
2016-05-21 23:00:00+05:00	297.328
2016-05-22 02:00:00+05:00	296.883
2016-05-22 05:00:00+05:00	296.384
2016-05-22 08:00:00+05:00	295.843
2016-05-22 11:00:00+05:00	295.577
2016-05-22 14:00:00+05:00	298.277	93.0537
2016-05-22 17:00:00+05:00	302.643	78.1204
2016-05-22 20:00:00+05:00	304.895	65.1008
2016-05-22 23:00:00+05:00	304.436	65.7343
2016-05-23 02:00:00+05:00	301.611	76.2595
2016-05-23 05:00:00+05:00	299.553	85.3993
2016-05-23 08:00:00+05:00	297.816
2016-05-23 11:00:00+05:00	297.205
2016-05-23 14:00:00+05:00	301.078	86.1665
2016-05-23 17:00:00+05:00	304.369	63.6601
2016-05-23 20:00:00+05:00	305.994	54.1894
2016-05-23 23:00:00+05:00	305.276	56.3013
2016-05-24 02:00:00+05:00	301.929	69.0108
2016-05-24 05:00:00+05:00	298.848	85.5319
2016-05-24 08:00:00+05:00	297.668
2016-05-24 11:00:00+05:00	297.555
2016-05-24 14:00:00+05:00	301.29	79.655
2016-05-24 17:00:00+05:00	304.589	67.6031
2016-05-24 20:00:00+05:00	305.111	58.3435
2016-05-24 23:00:00+05:00	303.769	63.2329
2016-05-25 02:00:00+05:00	301.475	73.2657
2016-05-25 05:00:00+05:00	299.772	82.7725
2016-05-25 08:00:00+05:00	298.65	89.733
2016-05-25 11:00:00+05:00	298.055
2016-05-25 14:00:00+05:00	299.345	89.8058
2016-05-25 17:00:00+05:00	299.824	85.3821
2016-05-25 20:00:00+05:00	299.52	87.8076
2016-05-25 23:00:00+05:00	298.894	90.237
2016-05-26 02:00:00+05:00	297.986
2016-05-26 05:00:00+05:00	297.674
2016-05-26 08:00:00+05:00	297.392
2016-05-26 11:00:00+05:00	297.299
2016-05-26 14:00:00+05:00	297.884
2016-05-26 17:00:00+05:00	299.644	87.0295
2016-05-26 20:00:00+05:00	300.796	81.154
2016-05-26 23:00:00+05:00	300.363	84.9846
2016-05-27 02:00:00+05:00	298.422	93.8588
2016-05-27 05:00:00+05:00	297.811
2016-05-27 08:00:00+05:00	297.141
2016-05-27 11:00:00+05:00	296.733
2016-05-27 14:00:00+05:00	298.364	89.3401
2016-05-27 17:00:00+05:00	300.875	82.1137
2016-05-27 20:00:00+05:00	300.833	77.7475
2016-05-27 23:00:00+05:00	299.9	82.8504
2016-05-28 02:00:00+05:00	298.474	87.87
2016-05-28 05:00:00+05:00	297.515
2016-05-28 08:00:00+05:00	296.866
2016-05-28 11:00:00+05:00	296.143
2016-05-28 14:00:00+05:00	298.768	88.7893
2016-05-28 17:00:00+05:00	301.591	77.2522
2016-05-28 20:00:00+05:00	302.947	73.5841
2016-05-28 23:00:00+05:00	301.836	76.9366
2016-05-29 02:00:00+05:00	299.595	85.7326
2016-05-29 05:00:00+05:00	298.306	90.3768
2016-05-29 08:00:00+05:00	297.468
2016-05-29 11:00:00+05:00	296.6
2016-05-29 14:00:00+05:00	299.564	89.8318
2016-05-29 17:00:00+05:00	301.931	79.8994
2016-05-29 20:00:00+05:00	301.592	79.497
2016-05-29 23:00:00+05:00	300.198	85.9623
2016-05-30 02:00:00+05:00	298.521	92.9527
2016-05-30 05:00:00+05:00	297.64
2016-05-30 08:00:00+05:00	296.94
2016-05-30 11:00:00+05:00	296.567
2016-05-30 14:00:00+05:00	298.846	89.8814
2016-05-30 17:00:00+05:00	301.849	78.3898
2016-05-30 20:00:00+05:00	303.881	68.2337
2016-05-30 23:00:00+05:00	302.91	72.79
2016-05-31 02:00:00+05:00	300.313	83.5278
2016-05-31 05:00:00+05:00	298.895	89.5705
2016-05-31 08:00:00+05:00	297.968
2016-05-31 11:00:00+05:00	297.326
2016-05-31 14:00:00+05:00	299.609	87.8783
2016-05-31 17:00:00+05:00	302.288	77.3749
2016-05-31 20:00:00+05:00	304.276	64.5543
2016-05-31 23:00:00+05:00	302.987	69.784
2016-06-01 02:00:00+05:00	299.626	84.7559
2016-06-01 05:00:00+05:00	297.706
2016-06-01 08:00:00+05:00	296.996
2016-06-01 11:00:00+05:00	296.518
2016-06-01 14:00:00+05:00	299.313	88.6845
2016-06-01 17:00:00+05:00	302.71	72.2512
2016-06-01 20:00:00+05:00	305.651	56.2378
2016-06-01 23:00:00+05:00	304.971	58.5267
2016-06-02 02:00:00+05:00	302.031	73.6137
2016-06-02 05:00:00+05:00	299.738	85.4587
2016-06-02 08:00:00+05:00	298.361	91.8557
2016-06-02 11:00:00+05:00	297.677
2016-06-02 14:00:00+05:00	300.033	88.0616
2016-06-02 17:00:00+05:00	303.894	67.597
2016-06-02 20:00:00+05:00	305.99	55.917
2016-06-02 23:00:00+05:00	304.709	59.2373
2016-06-03 02:00:00+05:00	301.299	75.4595
2016-06-03 05:00:00+05:00	299.208	87.4327
2016-06-03 08:00:00+05:00	297.88
2016-06-03 11:00:00+05:00	297.055
2016-06-03 14:00:00+05:00	299.039	90.6269
2016-06-03 17:00:00+05:00	302.547	70.8736
2016-06-03 20:00:00+05:00	305.354	56.6013
2016-06-03 23:00:00+05:00	304.809	55.3659
2016-06-04 02:00:00+05:00	301.551	72.1154
2016-06-04 05:00:00+05:00	299.135	85.5837
2016-06-04 08:00:00+05:00	297.473
2016-06-04 11:00:00+05:00	296.584
2016-06-04 14:00:00+05:00	299.515	89.7465
2016-06-04 17:00:00+05:00	303.926	64.4249
2016-06-04 20:00:00+05:00	306.57	49.6327
2016-06-04 23:00:00+05:00	306.324	48.1838
2016-06-05 02:00:00+05:00	303.268	64.3917
2016-06-05 05:00:00+05:00	300.695	77.9662
2016-06-05 08:00:00+05:00	298.776	88.4565
2016-06-05 11:00:00+05:00	297.723
2016-06-05 14:00:00+05:00	300.718	84.7288
2016-06-05 17:00:00+05:00	305.235	59.9862
2016-06-05 20:00:00+05:00	308.168	45.6191
2016-06-05 23:00:00+05:00	307.896	43.2007
2016-06-06 02:00:00+05:00	304.662	65.8758
2016-06-06 05:00:00+05:00	302.372	73.7516
2016-06-06 08:00:00+05:00	299.823	89.4814
2016-06-06 11:00:00+05:00	298.877	94.2741
2016-06-06 14:00:00+05:00	301.192	86.5147
2016-06-06 17:00:00+05:00	302.076	77.1942
2016-06-06 20:00:00+05:00	302.179	77.2396
2016-06-06 23:00:00+05:00	301.266	84.9283
2016-06-07 02:00:00+05:00	300.123	87.7841
2016-06-07 05:00:00+05:00	299.36	91.7537
2016-06-07 08:00:00+05:00	298.939	93.3766
2016-06-07 11:00:00+05:00	298.602	94.0191
2016-06-07 14:00:00+05:00	300.587	87.8987
2016-06-07 17:00:00+05:00	302.022	83.0187
2016-06-07 20:00:00+05:00	302.404	79.1524
2016-06-07 23:00:00+05:00	300.836	87.497
2016-06-08 02:00:00+05:00	299.314	92.0599
2016-06-08 05:00:00+05:00	298.242	97.5539
2016-06-08 08:00:00+05:00	297.807
2016-06-08 11:00:00+05:00	297.52
2016-06-08 14:00:00+05:00	299.744	92.0925
2016-06-08 17:00:00+05:00	302.003	80.5651
2016-06-08 20:00:00+05:00	302.796	76.3653
2016-06-08 23:00:00+05:00	301.73	82.7867
2016-06-09 02:00:00+05:00	300.318	90.1924
2016-06-09 05:00:00+05:00	299.238	90.3622
2016-06-09 08:00:00+05:00	297.888
2016-06-09 11:00:00+05:00	297.238
2016-06-09 14:00:00+05:00	300.598	89.9827
2016-06-09 17:00:00+05:00	302.515	75.0798
2016-06-09 20:00:00+05:00	303.476	71.4169
2016-06-09 23:00:00+05:00	302.399	77.5855
2016-06-10 02:00:00+05:00	300.474	85.8709
2016-06-10 05:00:00+05:00	298.827	92.8654
2016-06-10 08:00:00+05:00	297.642
2016-06-10 11:00:00+05:00	296.936
2016-06-10 14:00:00+05:00	300.412	88.8335
2016-06-10 17:00:00+05:00	302.948	71.7212
2016-06-10 20:00:00+05:00	303.66	67.978
2016-06-10 23:00:00+05:00	301.942	77.0719
2016-06-11 02:00:00+05:00	299.759	87.8355
2016-06-11 05:00:00+05:00	298.532	93.2886
2016-06-11 08:00:00+05:00	297.633
2016-06-11 11:00:00+05:00	297.049
2016-06-11 14:00:00+05:00	299.711	91.9022
2016-06-11 17:00:00+05:00	301.013	83.6205
2016-06-11 20:00:00+05:00	301.385	81.8712
2016-06-11 23:00:00+05:00	300.774	84.3751
2016-06-12 02:00:00+05:00	299.201	92.7078
2016-06-12 05:00:00+05:00	298.189	95.6932
2016-06-12 08:00:00+05:00	297.466
2016-06-12 11:00:00+05:00	297.213
2016-06-12 14:00:00+05:00	298.511	92.5867
2016-06-12 17:00:00+05:00	300.705	82.2717
2016-06-12 20:00:00+05:00	301.356	78.674
2016-06-12 23:00:00+05:00	301.39	77.725
2016-06-13 02:00:00+05:00	299.303	95.8911
2016-06-13 05:00:00+05:00	298.93	94.3655
2016-06-13 08:00:00+05:00	298.523	92.275
2016-06-13 11:00:00+05:00	297.463
2016-06-13 14:00:00+05:00	300.475	86.9969
2016-06-13 17:00:00+05:00	301.962	79.8589
2016-06-13 20:00:00+05:00	302.37	75.5491
2016-06-13 23:00:00+05:00	300.531	89.1728
2016-06-14 02:00:00+05:00	299.385	90.0233
2016-06-14 05:00:00+05:00	298.243	94.1266
2016-06-14 08:00:00+05:00	297.419
2016-06-14 11:00:00+05:00	297.106
2016-06-14 14:00:00+05:00	298.371	97.7764
2016-06-14 17:00:00+05:00	300.894	84.928
2016-06-14 20:00:00+05:00	301.977	79.3823
2016-06-14 23:00:00+05:00	301.61	81.3499
2016-06-15 02:00:00+05:00	299.751	90.2751
2016-06-15 05:00:00+05:00	299.103	92.2578
2016-06-15 08:00:00+05:00	298.44	95.1442
2016-06-15 11:00:00+05:00	297.991
2016-06-15 14:00:00+05:00	298.902	93.0607
2016-06-15 17:00:00+05:00	299.311	89.2887
2016-06-15 20:00:00+05:00	298.881	88.9297
2016-06-15 23:00:00+05:00	297.98
2016-06-16 02:00:00+05:00	296.817
2016-06-16 05:00:00+05:00	296.115
2016-06-16 08:00:00+05:00	295.878
2016-06-16 11:00:00+05:00	295.703
2016-06-16 14:00:00+05:00	296.256
2016-06-16 17:00:00+05:00	297.839
2016-06-16 20:00:00+05:00	298.87	83.5272
2016-06-16 23:00:00+05:00	298.508	88.1642
2016-06-17 02:00:00+05:00	297.763
2016-06-17 05:00:00+05:00	296.886
2016-06-17 08:00:00+05:00	296.344
2016-06-17 11:00:00+05:00	296.007
2016-06-17 14:00:00+05:00	298.773	90.5703
2016-06-17 17:00:00+05:00	300.806	78.9201
2016-06-17 20:00:00+05:00	301.116	78.4304
2016-06-17 23:00:00+05:00	300.715	80.6094
2016-06-18 02:00:00+05:00	298.63	91.0639
2016-06-18 05:00:00+05:00	297.696
2016-06-18 08:00:00+05:00	296.666
2016-06-18 11:00:00+05:00	296.066
2016-06-18 14:00:00+05:00	297.078
2016-06-18 17:00:00+05:00	299.826	84.6778
2016-06-18 20:00:00+05:00	300.354	80.6512
2016-06-18 23:00:00+05:00	299.037	88.8266
2016-06-19 02:00:00+05:00	297.586
2016-06-19 05:00:00+05:00	296.855
2016-06-19 08:00:00+05:00	296.602
2016-06-19 11:00:00+05:00	296.526
2016-06-19 14:00:00+05:00	296.383
2016-06-19 17:00:00+05:00	296.141
2016-06-19 20:00:00+05:00	296.983
2016-06-19 23:00:00+05:00	296.67
2016-06-20 02:00:00+05:00	295.82
2016-06-20 05:00:00+05:00	295.366
2016-06-20 08:00:00+05:00	295.192
2016-06-20 11:00:00+05:00	295.086
2016-06-20 14:00:00+05:00	296.434
2016-06-20 17:00:00+05:00	297.702
2016-06-20 20:00:00+05:00	297.157
2016-06-20 23:00:00+05:00	296.741
2016-06-21 02:00:00+05:00	296.2
2016-06-21 05:00:00+05:00	295.619
2016-06-21 08:00:00+05:00	295.366
2016-06-21 11:00:00+05:00	295.099
2016-06-21 14:00:00+05:00	297.519
2016-06-21 17:00:00+05:00	299.662	77.2079
2016-06-21 20:00:00+05:00	300.266	76.9263
2016-06-21 23:00:00+05:00	299.956	79.2894
2016-06-22 02:00:00+05:00	297.977
2016-06-22 05:00:00+05:00	297.154
2016-06-22 08:00:00+05:00	296.396
2016-06-22 11:00:00+05:00	296.234
2016-06-22 14:00:00+05:00	296.608
2016-06-22 17:00:00+05:00	296.696
2016-06-22 20:00:00+05:00	296.627
2016-06-22 23:00:00+05:00	296.502
2016-06-23 02:00:00+05:00	296.084
2016-06-23 05:00:00+05:00	295.549
2016-06-23 08:00:00+05:00	295.111
2016-06-23 11:00:00+05:00	295.128
2016-06-23 14:00:00+05:00	296.88
2016-06-23 17:00:00+05:00	300.732	81.0446
2016-06-23 20:00:00+05:00	302.312	68.96
2016-06-23 23:00:00+05:00	301.866	72.5025
2016-06-24 02:00:00+05:00	299.514	85.0217
2016-06-24 05:00:00+05:00	298.314	88.6303
2016-06-24 08:00:00+05:00	297.185
2016-06-24 11:00:00+05:00	296.346
2016-06-24 14:00:00+05:00	298.894	89.9357
2016-06-24 17:00:00+05:00	301.516	78.427
2016-06-24 20:00:00+05:00	303.015	72.2875
2016-06-24 23:00:00+05:00	302.447	75.2169
2016-06-25 02:00:00+05:00	300.343	83.7532
2016-06-25 05:00:00+05:00	299.121	88.8687
2016-06-25 08:00:00+05:00	298.341	92.7643
2016-06-25 11:00:00+05:00	297.897
2016-06-25 14:00:00+05:00	299.786	89.3918
2016-06-25 17:00:00+05:00	302.36	79.4363
2016-06-25 20:00:00+05:00	303.61	74.2972
2016-06-25 23:00:00+05:00	302.251	78.4351
2016-06-26 02:00:00+05:00	299.601	89.3704
2016-06-26 05:00:00+05:00	298.697	98.306
2016-06-26 08:00:00+05:00	298.396	98.3361
2016-06-26 11:00:00+05:00	297.194
2016-06-26 14:00:00+05:00	296.791
2016-06-26 17:00:00+05:00	298.256	78.1188
2016-06-26 20:00:00+05:00	298.734	76.5125
2016-06-26 23:00:00+05:00	298.363	76.829
2016-06-27 02:00:00+05:00	296.456
2016-06-27 05:00:00+05:00	295.177
2016-06-27 08:00:00+05:00	294.076
2016-06-27 11:00:00+05:00	293.048
2016-06-27 14:00:00+05:00	297.821
2016-06-27 17:00:00+05:00	300.415	76.056
2016-06-27 20:00:00+05:00	301.59	72.9631
2016-06-27 23:00:00+05:00	301.151	75.7322
2016-06-28 02:00:00+05:00	299.416	84.4099
2016-06-28 05:00:00+05:00	299.097	86.3104
2016-06-28 08:00:00+05:00	298.491	88.5314
2016-06-28 11:00:00+05:00	297.955
2016-06-28 14:00:00+05:00	300.212	81.2869
2016-06-28 17:00:00+05:00	301.894	70.892
2016-06-28 20:00:00+05:00	302.831	67.28
2016-06-28 23:00:00+05:00	301.001	78.5794
2016-06-29 02:00:00+05:00	299.226	82.2607
2016-06-29 05:00:00+05:00	298.046
2016-06-29 08:00:00+05:00	297.252
2016-06-29 11:00:00+05:00	296.902
2016-06-29 14:00:00+05:00	300.246	84.8292
2016-06-29 17:00:00+05:00	302.551	82.4405
2016-06-29 20:00:00+05:00	300.068	94.3171
2016-06-29 23:00:00+05:00	297.684
2016-06-30 02:00:00+05:00	297.337
2016-06-30 05:00:00+05:00	296.952
2016-06-30 08:00:00+05:00	296.465
2016-06-30 11:00:00+05:00	295.777
2016-06-30 14:00:00+05:00	297.477
2016-06-30 17:00:00+05:00	299.378	82.285
2016-06-30 20:00:00+05:00	300.678	75.4435
2016-06-30 23:00:00+05:00	300.131	77.8881
2016-07-01 02:00:00+05:00	297.979
2016-07-01 05:00:00+05:00	296.919
2016-07-01 08:00:00+05:00	296.091
2016-07-01 11:00:00+05:00	295.539
2016-07-01 14:00:00+05:00	297.831
2016-07-01 17:00:00+05:00	300.284	75.5075
2016-07-01 20:00:00+05:00	301.263	70.9692
2016-07-01 23:00:00+05:00	299.801	78.8476
2016-07-02 02:00:00+05:00	298.624	84.639
2016-07-02 05:00:00+05:00	297.623
2016-07-02 08:00:00+05:00	297.111
2016-07-02 11:00:00+05:00	296.781
2016-07-02 14:00:00+05:00	298.733	84.595
2016-07-02 17:00:00+05:00	299.444	82.5175
2016-07-02 20:00:00+05:00	300.924	78.4664
2016-07-02 23:00:00+05:00	300.486	79.5936
2016-07-03 02:00:00+05:00	298.428	88.7365
2016-07-03 05:00:00+05:00	297.411
2016-07-03 08:00:00+05:00	296.86
2016-07-03 11:00:00+05:00	296.445
2016-07-03 14:00:00+05:00	298.926	81.5576
2016-07-03 17:00:00+05:00	302.075	75.0603
2016-07-03 20:00:00+05:00	303.823	71.075
2016-07-03 23:00:00+05:00	302.621	74.9927
2016-07-04 02:00:00+05:00	300.041	86.3774
2016-07-04 05:00:00+05:00	298.708	91.3822
2016-07-04 08:00:00+05:00	298.254	90.7053
2016-07-04 11:00:00+05:00	297.651
2016-07-04 14:00:00+05:00	298.579	88.6058
2016-07-04 17:00:00+05:00	299.543	85.8408
2016-07-04 20:00:00+05:00	299.63	88.2138
2016-07-04 23:00:00+05:00	298.229	96.3964
2016-07-05 02:00:00+05:00	297.694
2016-07-05 05:00:00+05:00	297.243
2016-07-05 08:00:00+05:00	296.77
2016-07-05 11:00:00+05:00	295.951
2016-07-05 14:00:00+05:00	295.679
2016-07-05 17:00:00+05:00	295.209
2016-07-05 20:00:00+05:00	294.974
2016-07-05 23:00:00+05:00	295.108
2016-07-06 02:00:00+05:00	295.571
2016-07-06 05:00:00+05:00	296.177
2016-07-06 08:00:00+05:00	295.784
2016-07-06 11:00:00+05:00	295.413
2016-07-06 14:00:00+05:00	295.33
2016-07-06 17:00:00+05:00	296.355
2016-07-06 20:00:00+05:00	298.997	81.427
2016-07-06 23:00:00+05:00	298.133
2016-07-07 02:00:00+05:00	297.16
2016-07-07 05:00:00+05:00	296.485
2016-07-07 08:00:00+05:00	295.966
2016-07-07 11:00:00+05:00	295.881
2016-07-07 14:00:00+05:00	297.204
2016-07-07 17:00:00+05:00	299.044	82.7129
2016-07-07 20:00:00+05:00	301.117	75.3558
2016-07-07 23:00:00+05:00	300.814	74.1802
2016-07-08 02:00:00+05:00	298.461	84.6915
2016-07-08 05:00:00+05:00	296.699
2016-07-08 08:00:00+05:00	295.625
2016-07-08 11:00:00+05:00	295.581
2016-07-08 14:00:00+05:00	298.103
2016-07-08 17:00:00+05:00	299.042	86.1521
2016-07-08 20:00:00+05:00	297.799
2016-07-08 23:00:00+05:00	296.648
2016-07-09 02:00:00+05:00	296.229
2016-07-09 05:00:00+05:00	296.04
2016-07-09 08:00:00+05:00	296.009
2016-07-09 11:00:00+05:00	295.961
2016-07-09 14:00:00+05:00	297.355
2016-07-09 17:00:00+05:00	299.886	75.3018
2016-07-09 20:00:00+05:00	300.667	72.1111
2016-07-09 23:00:00+05:00	300.072	75.1449
2016-07-10 02:00:00+05:00	297.952
2016-07-10 05:00:00+05:00	296.974
2016-07-10 08:00:00+05:00	296.255
2016-07-10 11:00:00+05:00	295.903
2016-07-10 14:00:00+05:00	297.3
2016-07-10 17:00:00+05:00	300.209	81.2437
2016-07-10 20:00:00+05:00	301.208	73.8895
2016-07-10 23:00:00+05:00	300.403	75.2528
2016-07-11 02:00:00+05:00	297.264
2016-07-11 05:00:00+05:00	295.927
2016-07-11 08:00:00+05:00	295.222
2016-07-11 11:00:00+05:00	295.126
2016-07-11 14:00:00+05:00	300.26	79.4523
2016-07-11 17:00:00+05:00	301.42	72.3118
2016-07-11 20:00:00+05:00	300.935	71.7239
2016-07-11 23:00:00+05:00	300.576	73.0517
2016-07-12 02:00:00+05:00	298.596	84.6617
2016-07-12 05:00:00+05:00	297.165
2016-07-12 08:00:00+05:00	296.183
2016-07-12 11:00:00+05:00	295.821
2016-07-12 14:00:00+05:00	296.1
2016-07-12 17:00:00+05:00	298.39	90.0097
2016-07-12 20:00:00+05:00	298.155	90.5701
2016-07-12 23:00:00+05:00	298.189	91.2739
2016-07-13 02:00:00+05:00	296.876
2016-07-13 05:00:00+05:00	296.061
2016-07-13 08:00:00+05:00	295.819
2016-07-13 11:00:00+05:00	296.077
2016-07-13 14:00:00+05:00	297.423
2016-07-13 17:00:00+05:00	300.052	77.6911
2016-07-13 20:00:00+05:00	301.164	72.3839
2016-07-13 23:00:00+05:00	300.557	74.4254
2016-07-14 02:00:00+05:00	298.577	83.751
2016-07-14 05:00:00+05:00	297.756
2016-07-14 08:00:00+05:00	296.776
2016-07-14 11:00:00+05:00	296.05
2016-07-14 14:00:00+05:00	299.512	83.1911
2016-07-14 17:00:00+05:00	301.3	74.6789
2016-07-14 20:00:00+05:00	302.371	69.9914
2016-07-14 23:00:00+05:00	301.497	72.6628
2016-07-15 02:00:00+05:00	299.145	84.417
2016-07-15 05:00:00+05:00	298.192	89.0362
2016-07-15 08:00:00+05:00	297.515
2016-07-15 11:00:00+05:00	296.795
2016-07-15 14:00:00+05:00	296.221
2016-07-15 17:00:00+05:00	295.756
2016-07-15 20:00:00+05:00	295.533
2016-07-15 23:00:00+05:00	295.572
2016-07-16 02:00:00+05:00	295.739
2016-07-16 05:00:00+05:00	295.495
2016-07-16 08:00:00+05:00	294.662
2016-07-16 11:00:00+05:00	294.921
2016-07-16 14:00:00+05:00	297.397
2016-07-16 17:00:00+05:00	300.36	75.0656
2016-07-16 20:00:00+05:00	300.896	70.3872
2016-07-16 23:00:00+05:00	299.928	74.3128
2016-07-17 02:00:00+05:00	297.447
2016-07-17 05:00:00+05:00	296.315
2016-07-17 08:00:00+05:00	295.443
2016-07-17 11:00:00+05:00	295.195
2016-07-17 14:00:00+05:00	297.905
2016-07-17 17:00:00+05:00	300.684	75.3843
2016-07-17 20:00:00+05:00	300.675	75.6889
2016-07-17 23:00:00+05:00	299.342	79.2658
2016-07-18 02:00:00+05:00	297.742
2016-07-18 05:00:00+05:00	295.808
2016-07-18 08:00:00+05:00	295.387
2016-07-18 11:00:00+05:00	295.258
2016-07-18 14:00:00+05:00	298.705	83.0918
2016-07-18 17:00:00+05:00	301.717	72.1578
2016-07-18 20:00:00+05:00	303.233	67.9044
2016-07-18 23:00:00+05:00	300.549	80.7837
2016-07-19 02:00:00+05:00	298.023
2016-07-19 05:00:00+05:00	297.369
2016-07-19 08:00:00+05:00	297.263
2016-07-19 11:00:00+05:00	297.085
2016-07-19 14:00:00+05:00	298.174	98.7483
2016-07-19 17:00:00+05:00	301.364	83.5267
2016-07-19 20:00:00+05:00	303.805	73.8993
2016-07-19 23:00:00+05:00	303.139	74.3762
2016-07-20 02:00:00+05:00	300.007	88.6694
2016-07-20 05:00:00+05:00	297.811
2016-07-20 08:00:00+05:00	297.003
2016-07-20 11:00:00+05:00	296.364
2016-07-20 14:00:00+05:00	298.884	82.8102
2016-07-20 17:00:00+05:00	301.529	75.953
2016-07-20 20:00:00+05:00	301.992	71.4818
2016-07-20 23:00:00+05:00	301.03	73.7192
2016-07-21 02:00:00+05:00	299.116	83.6431
2016-07-21 05:00:00+05:00	297.832
2016-07-21 08:00:00+05:00	297.133
2016-07-21 11:00:00+05:00	296.769
2016-07-21 14:00:00+05:00	299.863	85.1767
2016-07-21 17:00:00+05:00	302.293	75.9674
2016-07-21 20:00:00+05:00	303.412	68.7689
2016-07-21 23:00:00+05:00	302.434	71.6714
2016-07-22 02:00:00+05:00	299.783	85.4332
2016-07-22 05:00:00+05:00	298.469	92.9067
2016-07-22 08:00:00+05:00	297.708
2016-07-22 11:00:00+05:00	297.339
2016-07-22 14:00:00+05:00	298.405	90.1201
2016-07-22 17:00:00+05:00	297.338
2016-07-22 20:00:00+05:00	296.387
2016-07-22 23:00:00+05:00	295.902
2016-07-23 02:00:00+05:00	295.856
2016-07-23 05:00:00+05:00	296.09
2016-07-23 08:00:00+05:00	296.02
2016-07-23 11:00:00+05:00	295.873
2016-07-23 14:00:00+05:00	297.713
2016-07-23 17:00:00+05:00	300.349	77.7251
2016-07-23 20:00:00+05:00	301.44	72.785
2016-07-23 23:00:00+05:00	299.923	79.4644
2016-07-24 02:00:00+05:00	297.979
2016-07-24 05:00:00+05:00	296.864
2016-07-24 08:00:00+05:00	295.986
2016-07-24 11:00:00+05:00	295.36
2016-07-24 14:00:00+05:00	299.399	86.9976
2016-07-24 17:00:00+05:00	301.581	74.1971
2016-07-24 20:00:00+05:00	302.017	70.4762
2016-07-24 23:00:00+05:00	301.899	71.1362
2016-07-25 02:00:00+05:00	299.227	84.6361
2016-07-25 05:00:00+05:00	297.822
2016-07-25 08:00:00+05:00	296.867
2016-07-25 11:00:00+05:00	296.326
2016-07-25 14:00:00+05:00	300.143	83.3987
2016-07-25 17:00:00+05:00	302.516	71.1972
2016-07-25 20:00:00+05:00	303.504	68.8825
2016-07-25 23:00:00+05:00	301.956	73.9976
2016-07-26 02:00:00+05:00	299.513	85.3077
2016-07-26 05:00:00+05:00	298.238	93.4292
2016-07-26 08:00:00+05:00	297.936
2016-07-26 11:00:00+05:00	297.934
2016-07-26 14:00:00+05:00	299.687	88.1132
2016-07-26 17:00:00+05:00	299.623	87.489
2016-07-26 20:00:00+05:00	297.867
2016-07-26 23:00:00+05:00	296.702
2016-07-27 02:00:00+05:00	296.417
2016-07-27 05:00:00+05:00	296.598
2016-07-27 08:00:00+05:00	296.188
2016-07-27 11:00:00+05:00	295.481
2016-07-27 14:00:00+05:00	297.253
2016-07-27 17:00:00+05:00	299.497	75.1239
2016-07-27 20:00:00+05:00	300.355	72.7841
2016-07-27 23:00:00+05:00	299.24	75.7221
2016-07-28 02:00:00+05:00	297.235
2016-07-28 05:00:00+05:00	295.902
2016-07-28 08:00:00+05:00	295.244
2016-07-28 11:00:00+05:00	294.692
2016-07-28 14:00:00+05:00	297.634
2016-07-28 17:00:00+05:00	300.106	73.5225
2016-07-28 20:00:00+05:00	301.135	69.8641
2016-07-28 23:00:00+05:00	300.593	71.1322
2016-07-29 02:00:00+05:00	298.309	83.9782
2016-07-29 05:00:00+05:00	296.955
2016-07-29 08:00:00+05:00	296.258
2016-07-29 11:00:00+05:00	295.948
2016-07-29 14:00:00+05:00	299.392	82.923
2016-07-29 17:00:00+05:00	301.594	73.7137
2016-07-29 20:00:00+05:00	302.925	70.168
2016-07-29 23:00:00+05:00	301.737	72.8612
2016-07-30 02:00:00+05:00	300.102	81.8771
2016-07-30 05:00:00+05:00	299.042	88.0392
2016-07-30 08:00:00+05:00	298.135
2016-07-30 11:00:00+05:00	297.632
2016-07-30 14:00:00+05:00	299.796	86.6845
2016-07-30 17:00:00+05:00	302.383	77.338
2016-07-30 20:00:00+05:00	302.764	74.4897
2016-07-30 23:00:00+05:00	301.14	80.8348
2016-07-31 02:00:00+05:00	298.953	91.3078
2016-07-31 05:00:00+05:00	298.019
2016-07-31 08:00:00+05:00	297.256
2016-07-31 11:00:00+05:00	296.708
2016-07-31 14:00:00+05:00	296.438
2016-07-31 17:00:00+05:00	296.172
2016-07-31 20:00:00+05:00	296.372
2016-07-31 23:00:00+05:00	296.657
2016-08-01 02:00:00+05:00	296.226
2016-08-01 05:00:00+05:00	296.069
2016-08-01 08:00:00+05:00	295.842
2016-08-01 11:00:00+05:00	295.495
2016-08-01 14:00:00+05:00	296.412
2016-08-01 17:00:00+05:00	296.896
2016-08-01 20:00:00+05:00	296.927
2016-08-01 23:00:00+05:00	296.36
2016-08-02 02:00:00+05:00	296.134
2016-08-02 05:00:00+05:00	295.588
2016-08-02 08:00:00+05:00	293.824
2016-08-02 11:00:00+05:00	293.997
2016-08-02 14:00:00+05:00	297.32
2016-08-02 17:00:00+05:00	300.305	75.6345
2016-08-02 20:00:00+05:00	301.573	69.5691
2016-08-02 23:00:00+05:00	301.256	70.7673
2016-08-03 02:00:00+05:00	298.577	86.9825
2016-08-03 05:00:00+05:00	297.488
2016-08-03 08:00:00+05:00	296.655
2016-08-03 11:00:00+05:00	296.523
2016-08-03 14:00:00+05:00	299.7	82.2163
2016-08-03 17:00:00+05:00	302.06	71.6427
2016-08-03 20:00:00+05:00	302.451	68.5358
2016-08-03 23:00:00+05:00	302.503	68.2149
2016-08-04 02:00:00+05:00	300.149	81.9521
2016-08-04 05:00:00+05:00	298.623	88.8242
2016-08-04 08:00:00+05:00	297.407
2016-08-04 11:00:00+05:00	297.086
2016-08-04 14:00:00+05:00	298.369	93.8857
2016-08-04 17:00:00+05:00	298.747	94.2144
2016-08-04 20:00:00+05:00	298.358	96.4122
2016-08-04 23:00:00+05:00	298.212	95.6907
2016-08-05 02:00:00+05:00	297.375
2016-08-05 05:00:00+05:00	297.246
2016-08-05 08:00:00+05:00	297.001
2016-08-05 11:00:00+05:00	296.734
2016-08-05 14:00:00+05:00	296.522
2016-08-05 17:00:00+05:00	296.321
2016-08-05 20:00:00+05:00	295.885
2016-08-05 23:00:00+05:00	296.301
2016-08-06 02:00:00+05:00	296.138
2016-08-06 05:00:00+05:00	295.946
2016-08-06 08:00:00+05:00	295.99
2016-08-06 11:00:00+05:00	295.711
2016-08-06 14:00:00+05:00	297.495
2016-08-06 17:00:00+05:00	300.024	74.0677
2016-08-06 20:00:00+05:00	301.028	69.2825
2016-08-06 23:00:00+05:00	300.002	71.1593
2016-08-07 02:00:00+05:00	297.151
2016-08-07 05:00:00+05:00	295.498
2016-08-07 08:00:00+05:00	294.806
2016-08-07 11:00:00+05:00	294.37
2016-08-07 14:00:00+05:00	298.145
2016-08-07 17:00:00+05:00	300.967	68.5096
2016-08-07 20:00:00+05:00	301.678	64.4069
2016-08-07 23:00:00+05:00	300.787	67.1948
2016-08-08 02:00:00+05:00	298.397	80.1253
2016-08-08 05:00:00+05:00	297.182
2016-08-08 08:00:00+05:00	296.547
2016-08-08 11:00:00+05:00	296.066
2016-08-08 14:00:00+05:00	298.123
2016-08-08 17:00:00+05:00	300.511	75.2169
2016-08-08 20:00:00+05:00	301.211	72.4741
2016-08-08 23:00:00+05:00	299.229	84.1697
2016-08-09 02:00:00+05:00	297.97
2016-08-09 05:00:00+05:00	297.212
2016-08-09 08:00:00+05:00	296.564
2016-08-09 11:00:00+05:00	296.346
2016-08-09 14:00:00+05:00	296.772
2016-08-09 17:00:00+05:00	298.35	85.0459
2016-08-09 20:00:00+05:00	298.316	86.2101
2016-08-09 23:00:00+05:00	296.418
2016-08-10 02:00:00+05:00	295.152
2016-08-10 05:00:00+05:00	294.639
2016-08-10 08:00:00+05:00	294.315
2016-08-10 11:00:00+05:00	294.373
2016-08-10 14:00:00+05:00	296.477
2016-08-10 17:00:00+05:00	298.582	82.1277
2016-08-10 20:00:00+05:00	298.535	86.6107
2016-08-10 23:00:00+05:00	297.412
2016-08-11 02:00:00+05:00	296.724
2016-08-11 05:00:00+05:00	296.479
2016-08-11 08:00:00+05:00	296.34
2016-08-11 11:00:00+05:00	296.07
2016-08-11 14:00:00+05:00	295.932
2016-08-11 17:00:00+05:00	296.921
2016-08-11 20:00:00+05:00	296.724
2016-08-11 23:00:00+05:00	295.115
2016-08-12 02:00:00+05:00	294.639
2016-08-12 05:00:00+05:00	294.511
2016-08-12 08:00:00+05:00	294.183
2016-08-12 11:00:00+05:00	293.875
2016-08-12 14:00:00+05:00	295.609
2016-08-12 17:00:00+05:00	298.245	71.609
2016-08-12 20:00:00+05:00	299.82	65.0757
2016-08-12 23:00:00+05:00	299.327	65.6636
2016-08-13 02:00:00+05:00	296.995
2016-08-13 05:00:00+05:00	295.008
2016-08-13 08:00:00+05:00	292.997
2016-08-13 11:00:00+05:00	291.93
2016-08-13 14:00:00+05:00	298.329	77.3511
2016-08-13 17:00:00+05:00	300.817	69.7184
2016-08-13 20:00:00+05:00	302.124	65.1719
2016-08-13 23:00:00+05:00	300.934	67.0384
2016-08-14 02:00:00+05:00	298.383	80.1911
2016-08-14 05:00:00+05:00	297.223
2016-08-14 08:00:00+05:00	296.203
2016-08-14 11:00:00+05:00	295.708
2016-08-14 14:00:00+05:00	299.618	81.9077
2016-08-14 17:00:00+05:00	302.705	71.9468
2016-08-14 20:00:00+05:00	304.211	64.3546
2016-08-14 23:00:00+05:00	303.362	66.4768
2016-08-15 02:00:00+05:00	300.625	78.5017
2016-08-15 05:00:00+05:00	298.585	88.8748
2016-08-15 08:00:00+05:00	297.628
2016-08-15 11:00:00+05:00	297.164
2016-08-15 14:00:00+05:00	300.847	83.3845
2016-08-15 17:00:00+05:00	303.287	74.7491
2016-08-15 20:00:00+05:00	303.949	71.0637
2016-08-15 23:00:00+05:00	303.039	73.6316
2016-08-16 02:00:00+05:00	300.47	85.2723
2016-08-16 05:00:00+05:00	298.895	93.119
2016-08-16 08:00:00+05:00	297.933
2016-08-16 11:00:00+05:00	297.622
2016-08-16 14:00:00+05:00	298.314	90.6182
2016-08-16 17:00:00+05:00	300.488	83.504
2016-08-16 20:00:00+05:00	300.959	83.4359
2016-08-16 23:00:00+05:00	299.757	88.6131
2016-08-17 02:00:00+05:00	297.899
2016-08-17 05:00:00+05:00	297.171
2016-08-17 08:00:00+05:00	296.52
2016-08-17 11:00:00+05:00	296.155
2016-08-17 14:00:00+05:00	295.859
2016-08-17 17:00:00+05:00	296.038
2016-08-17 20:00:00+05:00	296.574
2016-08-17 23:00:00+05:00	296.604
2016-08-18 02:00:00+05:00	295.823
2016-08-18 05:00:00+05:00	294.649
2016-08-18 08:00:00+05:00	295.408
2016-08-18 11:00:00+05:00	295.151
2016-08-18 14:00:00+05:00	297.696
2016-08-18 17:00:00+05:00	300.355	74.0166
2016-08-18 20:00:00+05:00	301.365	68.6383
2016-08-18 23:00:00+05:00	300.229	71.0449
2016-08-19 02:00:00+05:00	297.568
2016-08-19 05:00:00+05:00	295.933
2016-08-19 08:00:00+05:00	294.033
2016-08-19 11:00:00+05:00	293.348
2016-08-19 14:00:00+05:00	296.84
2016-08-19 17:00:00+05:00	299.717	74.6905
2016-08-19 20:00:00+05:00	300.572	67.3895
2016-08-19 23:00:00+05:00	299.949	67.9456
2016-08-20 02:00:00+05:00	297.783
2016-08-20 05:00:00+05:00	296.155
2016-08-20 08:00:00+05:00	295.386
2016-08-20 11:00:00+05:00	295.351
2016-08-20 14:00:00+05:00	298.684	82.6674
2016-08-20 17:00:00+05:00	300.99	72.145
2016-08-20 20:00:00+05:00	301.953	68.4689
2016-08-20 23:00:00+05:00	301.035	69.4449
2016-08-21 02:00:00+05:00	298.268	83.8569
2016-08-21 05:00:00+05:00	296.678
2016-08-21 08:00:00+05:00	295.645
2016-08-21 11:00:00+05:00	295.526
2016-08-21 14:00:00+05:00	299.632	81.8126
2016-08-21 17:00:00+05:00	302.277	71.3446
2016-08-21 20:00:00+05:00	302.256	71.4323
2016-08-21 23:00:00+05:00	300.467	76.3644
2016-08-22 02:00:00+05:00	298.418	85.8868
2016-08-22 05:00:00+05:00	297.46
2016-08-22 08:00:00+05:00	296.458
2016-08-22 11:00:00+05:00	295.848
2016-08-22 14:00:00+05:00	298.401	86.2021
2016-08-22 17:00:00+05:00	301.36	77.8558
2016-08-22 20:00:00+05:00	302.642	74.4503
2016-08-22 23:00:00+05:00	302.02	76.701
2016-08-23 02:00:00+05:00	299.748	88.3504
2016-08-23 05:00:00+05:00	298.688	95.0572
2016-08-23 08:00:00+05:00	298.101
2016-08-23 11:00:00+05:00	297.924
2016-08-23 14:00:00+05:00	299.699	90.2734
2016-08-23 17:00:00+05:00	302.92	80.4971
2016-08-23 20:00:00+05:00	304.234	70.8461
2016-08-23 23:00:00+05:00	301.695	79.7104
2016-08-24 02:00:00+05:00	299.263	89.9819
2016-08-24 05:00:00+05:00	297.825
2016-08-24 08:00:00+05:00	297.501
2016-08-24 11:00:00+05:00	296.72
2016-08-24 14:00:00+05:00	296.937
2016-08-24 17:00:00+05:00	298.063
2016-08-24 20:00:00+05:00	296.975
2016-08-24 23:00:00+05:00	296.182
2016-08-25 02:00:00+05:00	296.051
2016-08-25 05:00:00+05:00	295.77
2016-08-25 08:00:00+05:00	295.586
2016-08-25 11:00:00+05:00	295.671
2016-08-25 14:00:00+05:00	296.04
2016-08-25 17:00:00+05:00	297.296
2016-08-25 20:00:00+05:00	298.368	83.2965
2016-08-25 23:00:00+05:00	298.194	84.8977
2016-08-26 02:00:00+05:00	296.894
2016-08-26 05:00:00+05:00	296.335
2016-08-26 08:00:00+05:00	295.942
2016-08-26 11:00:00+05:00	295.813
2016-08-26 14:00:00+05:00	298.36	86.6612
2016-08-26 17:00:00+05:00	301.5	75.4391
2016-08-26 20:00:00+05:00	302.343	69.5139
2016-08-26 23:00:00+05:00	300.853	74.8555
2016-08-27 02:00:00+05:00	298.25	88.7426
2016-08-27 05:00:00+05:00	296.921
2016-08-27 08:00:00+05:00	296.461
2016-08-27 11:00:00+05:00	294.399
2016-08-27 14:00:00+05:00	298.891	84.7111
2016-08-27 17:00:00+05:00	301.892	71.1835
2016-08-27 20:00:00+05:00	302.497	68.6422
2016-08-27 23:00:00+05:00	301.668	70.9535
2016-08-28 02:00:00+05:00	299.344	83.1087
2016-08-28 05:00:00+05:00	297.73
2016-08-28 08:00:00+05:00	296.627
2016-08-28 11:00:00+05:00	295.711
2016-08-28 14:00:00+05:00	296.45
2016-08-28 17:00:00+05:00	295.102
2016-08-28 20:00:00+05:00	294.619
2016-08-28 23:00:00+05:00	294.862
2016-08-29 02:00:00+05:00	294.094
2016-08-29 05:00:00+05:00	293.485
2016-08-29 08:00:00+05:00	292.935
2016-08-29 11:00:00+05:00	292.919
2016-08-29 14:00:00+05:00	295.087
2016-08-29 17:00:00+05:00	299.241	82.1774
2016-08-29 20:00:00+05:00	301.192	73.3727
2016-08-29 23:00:00+05:00	300.877	73.8512
2016-08-30 02:00:00+05:00	298.642	84.56
2016-08-30 05:00:00+05:00	297.255
2016-08-30 08:00:00+05:00	296.675
2016-08-30 11:00:00+05:00	296.432
2016-08-30 14:00:00+05:00	299.587	84.601
2016-08-30 17:00:00+05:00	301.823	75.9458
2016-08-30 20:00:00+05:00	303.298	70.1903
2016-08-30 23:00:00+05:00	302.789	71.0672
2016-08-31 02:00:00+05:00	300.064	83.9318
2016-08-31 05:00:00+05:00	298.62	90.3351
2016-08-31 08:00:00+05:00	297.659
2016-08-31 11:00:00+05:00	297.404
2016-08-31 14:00:00+05:00	299.987	87.1728
2016-08-31 17:00:00+05:00	302.648	75.8889
2016-08-31 20:00:00+05:00	302.928	72.8083
2016-08-31 23:00:00+05:00	301.772	76.384
2016-09-01 02:00:00+05:00	299.247	89.4737
2016-09-01 05:00:00+05:00	297.815
2016-09-01 08:00:00+05:00	297.125
2016-09-01 11:00:00+05:00	296.994
2016-09-01 14:00:00+05:00	296.731
2016-09-01 17:00:00+05:00	295.722
2016-09-01 20:00:00+05:00	295.31
2016-09-01 23:00:00+05:00	295.929
2016-09-02 02:00:00+05:00	295.745
2016-09-02 05:00:00+05:00	295.418
2016-09-02 08:00:00+05:00	295.236
2016-09-02 11:00:00+05:00	295.369
2016-09-02 14:00:00+05:00	297.672
2016-09-02 17:00:00+05:00	299.786	76.6772
2016-09-02 20:00:00+05:00	300.962	73.0143
2016-09-02 23:00:00+05:00	300.558	74.5299
2016-09-03 02:00:00+05:00	298.229	86.2718
2016-09-03 05:00:00+05:00	296.979
2016-09-03 08:00:00+05:00	295.799
2016-09-03 11:00:00+05:00	294.733
2016-09-03 14:00:00+05:00	297.4
2016-09-03 17:00:00+05:00	300.545	80.4364
2016-09-03 20:00:00+05:00	301.413	75.4097
2016-09-03 23:00:00+05:00	299.979	81.5423
2016-09-04 02:00:00+05:00	298.221	89.9698
2016-09-04 05:00:00+05:00	297.286
2016-09-04 08:00:00+05:00	296.927
2016-09-04 11:00:00+05:00	296.646
2016-09-04 14:00:00+05:00	296.022
2016-09-04 17:00:00+05:00	295.903
2016-09-04 20:00:00+05:00	295.78
2016-09-04 23:00:00+05:00	295.76
2016-09-05 02:00:00+05:00	295.866
2016-09-05 05:00:00+05:00	295.022
2016-09-05 08:00:00+05:00	294.355
2016-09-05 11:00:00+05:00	294.253
2016-09-05 14:00:00+05:00	296.951
2016-09-05 17:00:00+05:00	300.15	73.212
2016-09-05 20:00:00+05:00	301.918	66.362
2016-09-05 23:00:00+05:00	301.47	67.2276
2016-09-06 02:00:00+05:00	298.993	80.8712
2016-09-06 05:00:00+05:00	297.546
2016-09-06 08:00:00+05:00	296.353
2016-09-06 11:00:00+05:00	295.737
2016-09-06 14:00:00+05:00	297.83
2016-09-06 17:00:00+05:00	300.676	76.7983
2016-09-06 20:00:00+05:00	301.081	73.9082
2016-09-06 23:00:00+05:00	299.678	79.7411
2016-09-07 02:00:00+05:00	298.014
2016-09-07 05:00:00+05:00	296.992
2016-09-07 08:00:00+05:00	296.254
2016-09-07 11:00:00+05:00	296.036
2016-09-07 14:00:00+05:00	296.309
2016-09-07 17:00:00+05:00	296.311
2016-09-07 20:00:00+05:00	296.085
[truncated: 27,202 more rows]

## Sheet: d Mmax Kumasi GFDL  2-4.5
units: dry bulb temperature (degrees Celsius), relative humidity when Tair>25C (%).
	Ta_C	RH
2016-01-01 00:00:00+00:00	292.165
2016-01-01 03:00:00+00:00	290.69
2016-01-01 06:00:00+00:00	289.203
2016-01-01 09:00:00+00:00	295.91
2016-01-01 12:00:00+00:00	300.342	55.5777
2016-01-01 15:00:00+00:00	302.942	38.3893
2016-01-01 18:00:00+00:00	301.16	48.268
2016-01-01 21:00:00+00:00	295.396
2016-01-02 00:00:00+00:00	292.461
2016-01-02 03:00:00+00:00	290.786
2016-01-02 06:00:00+00:00	289.315
2016-01-02 09:00:00+00:00	296.766
2016-01-02 12:00:00+00:00	301.231	51.0592
2016-01-02 15:00:00+00:00	303.541	34.3997
2016-01-02 18:00:00+00:00	301.78	46.6068
2016-01-02 21:00:00+00:00	296.388
2016-01-03 00:00:00+00:00	293.437
2016-01-03 03:00:00+00:00	290.996
2016-01-03 06:00:00+00:00	289.271
2016-01-03 09:00:00+00:00	296.825
2016-01-03 12:00:00+00:00	301.461	49.0972
2016-01-03 15:00:00+00:00	304.445	29.2898
2016-01-03 18:00:00+00:00	302.635	44.5611
2016-01-03 21:00:00+00:00	296.237
2016-01-04 00:00:00+00:00	293.654
2016-01-04 03:00:00+00:00	291.954
2016-01-04 06:00:00+00:00	290.909
2016-01-04 09:00:00+00:00	297.672
2016-01-04 12:00:00+00:00	301.412	42.4025
2016-01-04 15:00:00+00:00	304.78	27.5874
2016-01-04 18:00:00+00:00	302.934	40.7627
2016-01-04 21:00:00+00:00	298.24	56.9564
2016-01-05 00:00:00+00:00	295.049
2016-01-05 03:00:00+00:00	293.165
2016-01-05 06:00:00+00:00	291.309
2016-01-05 09:00:00+00:00	296.56
2016-01-05 12:00:00+00:00	300.937	50.793
2016-01-05 15:00:00+00:00	303.424	36.3121
2016-01-05 18:00:00+00:00	301.346	52.6538
2016-01-05 21:00:00+00:00	297.778
2016-01-06 00:00:00+00:00	295.85
2016-01-06 03:00:00+00:00	294.555
2016-01-06 06:00:00+00:00	291.99
2016-01-06 09:00:00+00:00	296.859
2016-01-06 12:00:00+00:00	300.943	67.47
2016-01-06 15:00:00+00:00	303.393	39.876
2016-01-06 18:00:00+00:00	302.279	48.0828
2016-01-06 21:00:00+00:00	297.172
2016-01-07 00:00:00+00:00	294.471
2016-01-07 03:00:00+00:00	292.368
2016-01-07 06:00:00+00:00	292.871
2016-01-07 09:00:00+00:00	295.85
2016-01-07 12:00:00+00:00	299.69	31.7919
2016-01-07 15:00:00+00:00	303.209	22.3672
2016-01-07 18:00:00+00:00	301.409	37.3309
2016-01-07 21:00:00+00:00	296.415
2016-01-08 00:00:00+00:00	292.965
2016-01-08 03:00:00+00:00	291.105
2016-01-08 06:00:00+00:00	292.237
2016-01-08 09:00:00+00:00	295.118
2016-01-08 12:00:00+00:00	298.851	33.9255
2016-01-08 15:00:00+00:00	302.411	23.2551
2016-01-08 18:00:00+00:00	300.979	37.0495
2016-01-08 21:00:00+00:00	296.754
2016-01-09 00:00:00+00:00	292.783
2016-01-09 03:00:00+00:00	292.77
2016-01-09 06:00:00+00:00	291.777
2016-01-09 09:00:00+00:00	293.936
2016-01-09 12:00:00+00:00	298.299	32.0544
2016-01-09 15:00:00+00:00	301.854	21.8423
2016-01-09 18:00:00+00:00	300.321	35.7916
2016-01-09 21:00:00+00:00	296.203
2016-01-10 00:00:00+00:00	294.258
2016-01-10 03:00:00+00:00	293.356
2016-01-10 06:00:00+00:00	291.726
2016-01-10 09:00:00+00:00	294.22
2016-01-10 12:00:00+00:00	298.538	30.4596
2016-01-10 15:00:00+00:00	301.984	21.412
2016-01-10 18:00:00+00:00	300.714	34.5026
2016-01-10 21:00:00+00:00	296.737
2016-01-11 00:00:00+00:00	294.63
2016-01-11 03:00:00+00:00	293.89
2016-01-11 06:00:00+00:00	291.83
2016-01-11 09:00:00+00:00	294.192
2016-01-11 12:00:00+00:00	299.353	28.5828
2016-01-11 15:00:00+00:00	303.021	19.6373
2016-01-11 18:00:00+00:00	301.666	28.8169
2016-01-11 21:00:00+00:00	295.897
2016-01-12 00:00:00+00:00	292.299
2016-01-12 03:00:00+00:00	292.71
2016-01-12 06:00:00+00:00	291.121
2016-01-12 09:00:00+00:00	293.699
2016-01-12 12:00:00+00:00	298.587	28.3149
2016-01-12 15:00:00+00:00	302.264	18.1259
2016-01-12 18:00:00+00:00	300.685	33.784
2016-01-12 21:00:00+00:00	294.646
2016-01-13 00:00:00+00:00	291.578
2016-01-13 03:00:00+00:00	292.593
2016-01-13 06:00:00+00:00	290.498
2016-01-13 09:00:00+00:00	293.058
2016-01-13 12:00:00+00:00	298.861	25.0661
2016-01-13 15:00:00+00:00	302.391	16.45
2016-01-13 18:00:00+00:00	300.836	27.0448
2016-01-13 21:00:00+00:00	296.224
2016-01-14 00:00:00+00:00	293.332
2016-01-14 03:00:00+00:00	293.108
2016-01-14 06:00:00+00:00	290.943
2016-01-14 09:00:00+00:00	293.098
2016-01-14 12:00:00+00:00	298.433	24.7489
2016-01-14 15:00:00+00:00	302.2	17.7588
2016-01-14 18:00:00+00:00	301.32	23.8836
2016-01-14 21:00:00+00:00	295.62
2016-01-15 00:00:00+00:00	293.405
2016-01-15 03:00:00+00:00	293.597
2016-01-15 06:00:00+00:00	291.685
2016-01-15 09:00:00+00:00	293.213
2016-01-15 12:00:00+00:00	298.936	28.2046
2016-01-15 15:00:00+00:00	303.302	19.7832
2016-01-15 18:00:00+00:00	302.375	26.1328
2016-01-15 21:00:00+00:00	297.929
2016-01-16 00:00:00+00:00	295.044
2016-01-16 03:00:00+00:00	293.447
2016-01-16 06:00:00+00:00	291.552
2016-01-16 09:00:00+00:00	293.981
2016-01-16 12:00:00+00:00	299.143	28.4456
2016-01-16 15:00:00+00:00	303.311	19.6878
2016-01-16 18:00:00+00:00	302.136	26.9552
2016-01-16 21:00:00+00:00	297.144
2016-01-17 00:00:00+00:00	293.902
2016-01-17 03:00:00+00:00	293.911
2016-01-17 06:00:00+00:00	292.265
2016-01-17 09:00:00+00:00	294.781
2016-01-17 12:00:00+00:00	300.073	27.9259
2016-01-17 15:00:00+00:00	303.821	20.7738
2016-01-17 18:00:00+00:00	302.526	25.971
2016-01-17 21:00:00+00:00	297.575
2016-01-18 00:00:00+00:00	293.527
2016-01-18 03:00:00+00:00	294.032
2016-01-18 06:00:00+00:00	292.714
2016-01-18 09:00:00+00:00	294.625
2016-01-18 12:00:00+00:00	299.706	28.6315
2016-01-18 15:00:00+00:00	303.528	21.1416
2016-01-18 18:00:00+00:00	302.322	25.5826
2016-01-18 21:00:00+00:00	297.553
2016-01-19 00:00:00+00:00	294.4
2016-01-19 03:00:00+00:00	293.948
2016-01-19 06:00:00+00:00	291.935
2016-01-19 09:00:00+00:00	293.858
2016-01-19 12:00:00+00:00	299.232	23.0273
2016-01-19 15:00:00+00:00	302.5	17.6603
2016-01-19 18:00:00+00:00	301.532	22.6315
2016-01-19 21:00:00+00:00	296.555
2016-01-20 00:00:00+00:00	294.344
2016-01-20 03:00:00+00:00	292.971
2016-01-20 06:00:00+00:00	290.484
2016-01-20 09:00:00+00:00	292.606
2016-01-20 12:00:00+00:00	298.341	23.7326
2016-01-20 15:00:00+00:00	301.949	16.2917
2016-01-20 18:00:00+00:00	300.948	20.0733
2016-01-20 21:00:00+00:00	296.057
2016-01-21 00:00:00+00:00	294.043
2016-01-21 03:00:00+00:00	292.069
2016-01-21 06:00:00+00:00	289.938
2016-01-21 09:00:00+00:00	292.71
2016-01-21 12:00:00+00:00	298.723	24.8857
2016-01-21 15:00:00+00:00	302.451	17.5349
2016-01-21 18:00:00+00:00	301.68	21.9383
2016-01-21 21:00:00+00:00	294.871
2016-01-22 00:00:00+00:00	292.363
2016-01-22 03:00:00+00:00	292.739
2016-01-22 06:00:00+00:00	290.878
2016-01-22 09:00:00+00:00	293.474
2016-01-22 12:00:00+00:00	299.525	30.7276
2016-01-22 15:00:00+00:00	303.338	19.1636
2016-01-22 18:00:00+00:00	302.523	22.2841
2016-01-22 21:00:00+00:00	296.15
2016-01-23 00:00:00+00:00	292.856
2016-01-23 03:00:00+00:00	292.782
2016-01-23 06:00:00+00:00	291.929
2016-01-23 09:00:00+00:00	294.43
2016-01-23 12:00:00+00:00	300.545	26.699
2016-01-23 15:00:00+00:00	304.391	17.6575
2016-01-23 18:00:00+00:00	303.235	21.4437
2016-01-23 21:00:00+00:00	296.894
2016-01-24 00:00:00+00:00	293.104
2016-01-24 03:00:00+00:00	294.146
2016-01-24 06:00:00+00:00	293.123
2016-01-24 09:00:00+00:00	295.635
2016-01-24 12:00:00+00:00	300.79	26.098
2016-01-24 15:00:00+00:00	304.49	18.1946
2016-01-24 18:00:00+00:00	303.48	21.428
2016-01-24 21:00:00+00:00	297.315
2016-01-25 00:00:00+00:00	294.244
2016-01-25 03:00:00+00:00	293.001
2016-01-25 06:00:00+00:00	293.475
2016-01-25 09:00:00+00:00	296.651
2016-01-25 12:00:00+00:00	301.395	23.4903
2016-01-25 15:00:00+00:00	305.035	17.6526
2016-01-25 18:00:00+00:00	303.946	21.2919
2016-01-25 21:00:00+00:00	298.365	60.6931
2016-01-26 00:00:00+00:00	294.334
2016-01-26 03:00:00+00:00	292.806
2016-01-26 06:00:00+00:00	293.894
2016-01-26 09:00:00+00:00	297.056
2016-01-26 12:00:00+00:00	301.983	24.6604
2016-01-26 15:00:00+00:00	305.253	18.1052
2016-01-26 18:00:00+00:00	304.126	21.7444
2016-01-26 21:00:00+00:00	299.339	49.8789
2016-01-27 00:00:00+00:00	295.898
2016-01-27 03:00:00+00:00	292.851
2016-01-27 06:00:00+00:00	292.164
2016-01-27 09:00:00+00:00	297.401
2016-01-27 12:00:00+00:00	302.514	31.4689
2016-01-27 15:00:00+00:00	305.438	21.1335
2016-01-27 18:00:00+00:00	304.441	23.4499
2016-01-27 21:00:00+00:00	299.552	57.1783
2016-01-28 00:00:00+00:00	296.873
2016-01-28 03:00:00+00:00	294.711
2016-01-28 06:00:00+00:00	292.276
2016-01-28 09:00:00+00:00	297.48
2016-01-28 12:00:00+00:00	302.231	43.7208
2016-01-28 15:00:00+00:00	305.067	28.9971
2016-01-28 18:00:00+00:00	304.654	30.218
2016-01-28 21:00:00+00:00	300.249	59.9101
2016-01-29 00:00:00+00:00	297.624
2016-01-29 03:00:00+00:00	295.655
2016-01-29 06:00:00+00:00	293.507
2016-01-29 09:00:00+00:00	298.318	66.3616
2016-01-29 12:00:00+00:00	302.722	41.0181
2016-01-29 15:00:00+00:00	305.59	29.4614
2016-01-29 18:00:00+00:00	305.236	30.2494
2016-01-29 21:00:00+00:00	300.75	55.5066
2016-01-30 00:00:00+00:00	297.91
2016-01-30 03:00:00+00:00	296.043
2016-01-30 06:00:00+00:00	294.647
2016-01-30 09:00:00+00:00	298.264	75.4434
2016-01-30 12:00:00+00:00	302.81	47.9545
2016-01-30 15:00:00+00:00	305.633	32.6322
2016-01-30 18:00:00+00:00	304.914	33.9008
2016-01-30 21:00:00+00:00	300.621	56.6242
2016-01-31 00:00:00+00:00	297.968
2016-01-31 03:00:00+00:00	296.224
2016-01-31 06:00:00+00:00	295.263
2016-01-31 09:00:00+00:00	298.028
2016-01-31 12:00:00+00:00	302.066	63.1837
2016-01-31 15:00:00+00:00	304.993	40.8855
2016-01-31 18:00:00+00:00	304.941	35.2644
2016-01-31 21:00:00+00:00	300.892	66.2702
2016-02-01 00:00:00+00:00	298.238	78.6176
2016-02-01 03:00:00+00:00	296.414
2016-02-01 06:00:00+00:00	293.968
2016-02-01 09:00:00+00:00	299.376	66.3307
2016-02-01 12:00:00+00:00	303.419	42.5203
2016-02-01 15:00:00+00:00	306.072	26.903
2016-02-01 18:00:00+00:00	305.844	26.9524
2016-02-01 21:00:00+00:00	300.004	75.0933
2016-02-02 00:00:00+00:00	297.336
2016-02-02 03:00:00+00:00	295.411
2016-02-02 06:00:00+00:00	293.8
2016-02-02 09:00:00+00:00	299.878	59.4838
2016-02-02 12:00:00+00:00	303.434	47.8547
2016-02-02 15:00:00+00:00	305.529	41.7558
2016-02-02 18:00:00+00:00	304.645	46.7863
2016-02-02 21:00:00+00:00	301.277	66.8276
2016-02-03 00:00:00+00:00	298.786	82.6118
2016-02-03 03:00:00+00:00	297.162
2016-02-03 06:00:00+00:00	295.035
2016-02-03 09:00:00+00:00	298.733	90.9116
2016-02-03 12:00:00+00:00	302.071	70.5992
2016-02-03 15:00:00+00:00	303.771	58.4203
2016-02-03 18:00:00+00:00	302.661	61.6582
2016-02-03 21:00:00+00:00	299.951	76.4462
2016-02-04 00:00:00+00:00	297.995
2016-02-04 03:00:00+00:00	296.484
2016-02-04 06:00:00+00:00	294.101
2016-02-04 09:00:00+00:00	298.694	86.719
2016-02-04 12:00:00+00:00	303.025	62.2223
2016-02-04 15:00:00+00:00	305.489	46.7999
2016-02-04 18:00:00+00:00	305.457	41.5702
2016-02-04 21:00:00+00:00	302.059	60.3421
2016-02-05 00:00:00+00:00	299.427	75.2187
2016-02-05 03:00:00+00:00	297.677
2016-02-05 06:00:00+00:00	296.315
2016-02-05 09:00:00+00:00	299.447	82.6308
2016-02-05 12:00:00+00:00	302.902	62.1246
2016-02-05 15:00:00+00:00	304.788	49.1014
2016-02-05 18:00:00+00:00	305.219	44.3206
2016-02-05 21:00:00+00:00	301.906	76.475
2016-02-06 00:00:00+00:00	299.963	79.0524
2016-02-06 03:00:00+00:00	298.123
2016-02-06 06:00:00+00:00	295.779
2016-02-06 09:00:00+00:00	300.311	75.2592
2016-02-06 12:00:00+00:00	303.457	54.2364
2016-02-06 15:00:00+00:00	305.556	45.4127
2016-02-06 18:00:00+00:00	305.25	44.6225
2016-02-06 21:00:00+00:00	302.133	64.2866
2016-02-07 00:00:00+00:00	299.728	83.4929
2016-02-07 03:00:00+00:00	298.284	93.3175
2016-02-07 06:00:00+00:00	296.067
2016-02-07 09:00:00+00:00	299.242	89.1829
2016-02-07 12:00:00+00:00	302.514	66.9723
2016-02-07 15:00:00+00:00	304.846	51.3133
2016-02-07 18:00:00+00:00	304.7	45.1109
2016-02-07 21:00:00+00:00	301.571	60.7441
2016-02-08 00:00:00+00:00	298.817	75.8202
2016-02-08 03:00:00+00:00	296.287
2016-02-08 06:00:00+00:00	294.929
2016-02-08 09:00:00+00:00	299.239	67.1068
2016-02-08 12:00:00+00:00	302.893	29.0909
2016-02-08 15:00:00+00:00	305.537	19.681
2016-02-08 18:00:00+00:00	305.113	19.5845
2016-02-08 21:00:00+00:00	298.552	75.7356
2016-02-09 00:00:00+00:00	296.245
2016-02-09 03:00:00+00:00	294.262
2016-02-09 06:00:00+00:00	293.932
2016-02-09 09:00:00+00:00	299.519	39.2295
2016-02-09 12:00:00+00:00	303.402	24.9759
2016-02-09 15:00:00+00:00	305.922	19.5216
2016-02-09 18:00:00+00:00	305.111	18.8193
2016-02-09 21:00:00+00:00	299.955	44.0798
2016-02-10 00:00:00+00:00	296.732
2016-02-10 03:00:00+00:00	293.531
2016-02-10 06:00:00+00:00	292.072
2016-02-10 09:00:00+00:00	299.347	48.9311
2016-02-10 12:00:00+00:00	303.63	31.2626
2016-02-10 15:00:00+00:00	305.448	23.6255
2016-02-10 18:00:00+00:00	304.887	22.737
2016-02-10 21:00:00+00:00	300.256	47.3242
2016-02-11 00:00:00+00:00	297.485
2016-02-11 03:00:00+00:00	294.623
2016-02-11 06:00:00+00:00	293.251
2016-02-11 09:00:00+00:00	299.023	69.8577
2016-02-11 12:00:00+00:00	303.168	49.5545
2016-02-11 15:00:00+00:00	305.443	34.1978
2016-02-11 18:00:00+00:00	305.302	29.7884
2016-02-11 21:00:00+00:00	300.831	63.7855
2016-02-12 00:00:00+00:00	298.931	65.5731
2016-02-12 03:00:00+00:00	297.181
2016-02-12 06:00:00+00:00	295.91
2016-02-12 09:00:00+00:00	299.401	78.2601
2016-02-12 12:00:00+00:00	302.841	62.892
2016-02-12 15:00:00+00:00	305.174	46.7882
2016-02-12 18:00:00+00:00	305.346	42.3596
2016-02-12 21:00:00+00:00	302.277	60.934
2016-02-13 00:00:00+00:00	300.228	73.7588
2016-02-13 03:00:00+00:00	298.813	84.732
2016-02-13 06:00:00+00:00	298.01
2016-02-13 09:00:00+00:00	300.487	80.2522
2016-02-13 12:00:00+00:00	303.737	58.5974
2016-02-13 15:00:00+00:00	306.096	43.6229
2016-02-13 18:00:00+00:00	306.031	40.7426
2016-02-13 21:00:00+00:00	302.656	63.1221
2016-02-14 00:00:00+00:00	300.811	74.0349
2016-02-14 03:00:00+00:00	299.132	86.2561
2016-02-14 06:00:00+00:00	297.942
2016-02-14 09:00:00+00:00	301.103	77.4591
2016-02-14 12:00:00+00:00	304.601	50.5505
2016-02-14 15:00:00+00:00	306.993	32.6266
2016-02-14 18:00:00+00:00	307.072	27.2856
2016-02-14 21:00:00+00:00	302.002	63.7943
2016-02-15 00:00:00+00:00	299.615	75.9044
2016-02-15 03:00:00+00:00	298.003
2016-02-15 06:00:00+00:00	297.658
2016-02-15 09:00:00+00:00	300.094	87.93
2016-02-15 12:00:00+00:00	304.073	64.3731
2016-02-15 15:00:00+00:00	306.566	47.2545
2016-02-15 18:00:00+00:00	306.359	43.324
2016-02-15 21:00:00+00:00	303.31	57.8756
2016-02-16 00:00:00+00:00	300.886	74.9564
2016-02-16 03:00:00+00:00	299.239	88.7484
2016-02-16 06:00:00+00:00	298.341	93.1768
2016-02-16 09:00:00+00:00	300.67	83.7516
2016-02-16 12:00:00+00:00	304.087	62.607
2016-02-16 15:00:00+00:00	305.968	49.4275
2016-02-16 18:00:00+00:00	305.974	43.1364
2016-02-16 21:00:00+00:00	303.218	56.1423
2016-02-17 00:00:00+00:00	300.974	72.4485
2016-02-17 03:00:00+00:00	299.335	86.8678
2016-02-17 06:00:00+00:00	298.351	92.8813
2016-02-17 09:00:00+00:00	300.756	83.4271
2016-02-17 12:00:00+00:00	304.698	58.0046
2016-02-17 15:00:00+00:00	307.281	42.6795
2016-02-17 18:00:00+00:00	307.293	35.7358
2016-02-17 21:00:00+00:00	303.377	58.7784
2016-02-18 00:00:00+00:00	300.856	72.2237
2016-02-18 03:00:00+00:00	298.835	85.9204
2016-02-18 06:00:00+00:00	297.413
2016-02-18 09:00:00+00:00	301.449	70.2157
2016-02-18 12:00:00+00:00	305.048	44.518
2016-02-18 15:00:00+00:00	307.546	31.1062
2016-02-18 18:00:00+00:00	307.596	28.6886
2016-02-18 21:00:00+00:00	302.822	57.1024
2016-02-19 00:00:00+00:00	299.82	74.6361
2016-02-19 03:00:00+00:00	297.701
2016-02-19 06:00:00+00:00	296.253
2016-02-19 09:00:00+00:00	300.853	76.2416
2016-02-19 12:00:00+00:00	304.432	56.2819
2016-02-19 15:00:00+00:00	306.731	44.5104
2016-02-19 18:00:00+00:00	306.355	42.7079
2016-02-19 21:00:00+00:00	303.58	56.4645
2016-02-20 00:00:00+00:00	301.055	75.621
2016-02-20 03:00:00+00:00	299.278	89.4478
2016-02-20 06:00:00+00:00	298.304	93.7271
2016-02-20 09:00:00+00:00	300.676	83.2861
2016-02-20 12:00:00+00:00	304.361	60.1428
2016-02-20 15:00:00+00:00	306.237	47.6456
2016-02-20 18:00:00+00:00	305.565	46.3032
2016-02-20 21:00:00+00:00	303.531	54.9251
2016-02-21 00:00:00+00:00	301.27	69.1204
2016-02-21 03:00:00+00:00	299.539	82.1267
2016-02-21 06:00:00+00:00	298.437	88.1412
2016-02-21 09:00:00+00:00	301.218	77.1329
2016-02-21 12:00:00+00:00	304.693	60.2959
2016-02-21 15:00:00+00:00	305.965	51.0771
2016-02-21 18:00:00+00:00	306.025	48.1587
2016-02-21 21:00:00+00:00	303.688	60.0104
2016-02-22 00:00:00+00:00	301.518	71.1714
2016-02-22 03:00:00+00:00	299.629	85.0319
2016-02-22 06:00:00+00:00	298.457	91.4842
2016-02-22 09:00:00+00:00	301.315	80.2091
2016-02-22 12:00:00+00:00	305.09	53.3705
2016-02-22 15:00:00+00:00	307.367	33.9208
2016-02-22 18:00:00+00:00	307.232	28.0732
2016-02-22 21:00:00+00:00	303.649	42.7567
2016-02-23 00:00:00+00:00	301.193	62.9776
2016-02-23 03:00:00+00:00	299.291	86.6343
2016-02-23 06:00:00+00:00	297.515
2016-02-23 09:00:00+00:00	301.053	83.7267
2016-02-23 12:00:00+00:00	304.201	58.3769
2016-02-23 15:00:00+00:00	306.452	44.6095
2016-02-23 18:00:00+00:00	306.506	39.1591
2016-02-23 21:00:00+00:00	303.972	50.9502
2016-02-24 00:00:00+00:00	301.723	69.5605
2016-02-24 03:00:00+00:00	299.915	86.8421
2016-02-24 06:00:00+00:00	298.013
2016-02-24 09:00:00+00:00	300.487	84.0992
2016-02-24 12:00:00+00:00	303.633	62.268
2016-02-24 15:00:00+00:00	305.456	45.7551
2016-02-24 18:00:00+00:00	305.824	37.7561
2016-02-24 21:00:00+00:00	302.813	60.8205
2016-02-25 00:00:00+00:00	300.813	68.9059
2016-02-25 03:00:00+00:00	298.983	84.1666
2016-02-25 06:00:00+00:00	296.513
2016-02-25 09:00:00+00:00	301.452	74.8776
2016-02-25 12:00:00+00:00	304.726	48.2988
2016-02-25 15:00:00+00:00	306.857	28.1024
2016-02-25 18:00:00+00:00	306.614	20.6895
2016-02-25 21:00:00+00:00	302.066	35.3528
2016-02-26 00:00:00+00:00	299.162	52.0909
2016-02-26 03:00:00+00:00	296.863
2016-02-26 06:00:00+00:00	293.781
2016-02-26 09:00:00+00:00	300.44	66.9861
2016-02-26 12:00:00+00:00	304.343	45.9371
2016-02-26 15:00:00+00:00	306.622	27.3962
2016-02-26 18:00:00+00:00	306.608	20.257
2016-02-26 21:00:00+00:00	301.467	39.2811
2016-02-27 00:00:00+00:00	298.623	52.8938
2016-02-27 03:00:00+00:00	296.761
2016-02-27 06:00:00+00:00	295.427
2016-02-27 09:00:00+00:00	299.979	73.9548
2016-02-27 12:00:00+00:00	304.018	54.8016
2016-02-27 15:00:00+00:00	306.665	35.8213
2016-02-27 18:00:00+00:00	306.774	28.6447
2016-02-27 21:00:00+00:00	302.497	46.7037
2016-02-28 00:00:00+00:00	299.871	62.7196
2016-02-28 03:00:00+00:00	297.942
2016-02-28 06:00:00+00:00	296.44
2016-02-28 09:00:00+00:00	300.401	75.2132
2016-02-28 12:00:00+00:00	304.775	53.9404
2016-02-28 15:00:00+00:00	307.455	34.3078
2016-02-28 18:00:00+00:00	307.562	26.8908
2016-02-28 21:00:00+00:00	301.667	71.9859
2016-03-01 00:00:00+00:00	299.553	74.5936
2016-03-01 03:00:00+00:00	297.636
2016-03-01 06:00:00+00:00	294.102
2016-03-01 09:00:00+00:00	301.274	67.4682
2016-03-01 12:00:00+00:00	305.142	44.446
2016-03-01 15:00:00+00:00	307.632	27.363
2016-03-01 18:00:00+00:00	307.458	21.6422
2016-03-01 21:00:00+00:00	301.556	51.7901
2016-03-02 00:00:00+00:00	299.019	61.2184
2016-03-02 03:00:00+00:00	296.748
2016-03-02 06:00:00+00:00	294.392
2016-03-02 09:00:00+00:00	301.066	70.8684
2016-03-02 12:00:00+00:00	304.706	54.6727
2016-03-02 15:00:00+00:00	306.961	38.016
2016-03-02 18:00:00+00:00	306.641	36.8931
2016-03-02 21:00:00+00:00	304.027	49.7709
2016-03-03 00:00:00+00:00	301.795	67.5779
2016-03-03 03:00:00+00:00	299.908	79.888
2016-03-03 06:00:00+00:00	298.406	88.6071
2016-03-03 09:00:00+00:00	301.352	76.72
2016-03-03 12:00:00+00:00	304.63	57.2568
2016-03-03 15:00:00+00:00	306.825	44.0944
2016-03-03 18:00:00+00:00	306.401	42.6858
2016-03-03 21:00:00+00:00	304.089	52.5995
2016-03-04 00:00:00+00:00	302.003	66.9325
2016-03-04 03:00:00+00:00	300.787	77.4268
2016-03-04 06:00:00+00:00	300.067	83.43
2016-03-04 09:00:00+00:00	301.76	75.2792
2016-03-04 12:00:00+00:00	304.687	60.351
2016-03-04 15:00:00+00:00	306.591	49.3948
2016-03-04 18:00:00+00:00	306.65	42.6059
2016-03-04 21:00:00+00:00	304.523	51.6005
2016-03-05 00:00:00+00:00	302.122	67.144
2016-03-05 03:00:00+00:00	299.812	84.0959
2016-03-05 06:00:00+00:00	299.017	90.4244
2016-03-05 09:00:00+00:00	301.497	79.7909
2016-03-05 12:00:00+00:00	304.788	62.6583
2016-03-05 15:00:00+00:00	306.28	52.9995
2016-03-05 18:00:00+00:00	306.15	50.6437
2016-03-05 21:00:00+00:00	302.793	70.2756
2016-03-06 00:00:00+00:00	300.687	82.0644
2016-03-06 03:00:00+00:00	299.359	90.3842
2016-03-06 06:00:00+00:00	298.765	94.0285
2016-03-06 09:00:00+00:00	301.625	84.115
2016-03-06 12:00:00+00:00	304.704	60.3511
2016-03-06 15:00:00+00:00	306.443	37.3993
2016-03-06 18:00:00+00:00	306.452	33.6493
2016-03-06 21:00:00+00:00	303.478	50.1179
2016-03-07 00:00:00+00:00	300.803	77.1178
2016-03-07 03:00:00+00:00	299.405	92.8672
2016-03-07 06:00:00+00:00	298.802	94.9441
2016-03-07 09:00:00+00:00	301.358	81.6591
2016-03-07 12:00:00+00:00	304.803	59.4433
2016-03-07 15:00:00+00:00	306.517	45.606
2016-03-07 18:00:00+00:00	306.239	43.2792
2016-03-07 21:00:00+00:00	303.843	54.4392
2016-03-08 00:00:00+00:00	301.546	70.5782
2016-03-08 03:00:00+00:00	299.861	85.5286
2016-03-08 06:00:00+00:00	299.028	92.1347
2016-03-08 09:00:00+00:00	301.387	78.8552
2016-03-08 12:00:00+00:00	304.521	60.728
2016-03-08 15:00:00+00:00	305.994	50.7656
2016-03-08 18:00:00+00:00	305.938	47.7354
2016-03-08 21:00:00+00:00	303.124	64.5608
2016-03-09 00:00:00+00:00	300.69	78.1452
2016-03-09 03:00:00+00:00	299.087	89.9487
2016-03-09 06:00:00+00:00	298.538	94.245
2016-03-09 09:00:00+00:00	302.257	78.0731
2016-03-09 12:00:00+00:00	305.185	60.5257
2016-03-09 15:00:00+00:00	306.464	50.8649
2016-03-09 18:00:00+00:00	306.702	40.078
2016-03-09 21:00:00+00:00	304.439	50.0762
2016-03-10 00:00:00+00:00	301.931	69.162
2016-03-10 03:00:00+00:00	300.061	86.4127
2016-03-10 06:00:00+00:00	299.304	91.5431
2016-03-10 09:00:00+00:00	302.099	77.9047
2016-03-10 12:00:00+00:00	305.197	61.6404
2016-03-10 15:00:00+00:00	306.174	55.5736
2016-03-10 18:00:00+00:00	305.467	56.4246
2016-03-10 21:00:00+00:00	303.175	66.8137
2016-03-11 00:00:00+00:00	301.132	80.7859
2016-03-11 03:00:00+00:00	299.736	88.2188
2016-03-11 06:00:00+00:00	298.977	92.0921
2016-03-11 09:00:00+00:00	301.851	80.5898
2016-03-11 12:00:00+00:00	305.197	60.8299
2016-03-11 15:00:00+00:00	306.745	52.9063
2016-03-11 18:00:00+00:00	305.716	54.6499
2016-03-11 21:00:00+00:00	303.223	66.7528
2016-03-12 00:00:00+00:00	301.195	80.07
2016-03-12 03:00:00+00:00	299.905	89.1315
2016-03-12 06:00:00+00:00	299.262	92.8878
2016-03-12 09:00:00+00:00	301.877	80.9077
2016-03-12 12:00:00+00:00	304.562	66.7232
2016-03-12 15:00:00+00:00	306.046	56.6397
2016-03-12 18:00:00+00:00	305.333	58.2866
2016-03-12 21:00:00+00:00	303.406	68.517
2016-03-13 00:00:00+00:00	301.497	81.2707
2016-03-13 03:00:00+00:00	300.065	89.9733
2016-03-13 06:00:00+00:00	299.267	94.8418
2016-03-13 09:00:00+00:00	302.016	80.2273
2016-03-13 12:00:00+00:00	303.311	74.424
2016-03-13 15:00:00+00:00	306.484	58.5528
2016-03-13 18:00:00+00:00	305.905	56.9275
2016-03-13 21:00:00+00:00	303.596	67.4017
2016-03-14 00:00:00+00:00	301.606	79.5792
2016-03-14 03:00:00+00:00	300.063	90.7399
2016-03-14 06:00:00+00:00	299.389	93.8874
2016-03-14 09:00:00+00:00	301.471	82.6102
2016-03-14 12:00:00+00:00	304.935	66.5658
2016-03-14 15:00:00+00:00	306.965	55.6506
2016-03-14 18:00:00+00:00	306.152	56.6401
2016-03-14 21:00:00+00:00	303.761	67.278
2016-03-15 00:00:00+00:00	301.797	79.2196
2016-03-15 03:00:00+00:00	300.345	89.5093
2016-03-15 06:00:00+00:00	299.542	93.6278
2016-03-15 09:00:00+00:00	301.582	82.3822
2016-03-15 12:00:00+00:00	305.103	64.0038
2016-03-15 15:00:00+00:00	307.065	53.6101
2016-03-15 18:00:00+00:00	306.729	53.5557
2016-03-15 21:00:00+00:00	304.852	61.4437
2016-03-16 00:00:00+00:00	302.964	72.2171
2016-03-16 03:00:00+00:00	301.581	80.3579
2016-03-16 06:00:00+00:00	300.562	87.0088
2016-03-16 09:00:00+00:00	302.613	77.6728
2016-03-16 12:00:00+00:00	306.385	60.8815
2016-03-16 15:00:00+00:00	308.56	49.954
2016-03-16 18:00:00+00:00	307.93	47.3562
2016-03-16 21:00:00+00:00	305.374	57.6212
2016-03-17 00:00:00+00:00	302.995	71.8892
2016-03-17 03:00:00+00:00	301.455	82.1931
2016-03-17 06:00:00+00:00	300.726	86.0095
2016-03-17 09:00:00+00:00	302.718	76.349
2016-03-17 12:00:00+00:00	306.095	60.0678
2016-03-17 15:00:00+00:00	308.08	51.3089
2016-03-17 18:00:00+00:00	307.29	51.8039
2016-03-17 21:00:00+00:00	304.97	60.7066
2016-03-18 00:00:00+00:00	302.969	71.798
2016-03-18 03:00:00+00:00	301.599	79.0939
2016-03-18 06:00:00+00:00	300.678	84.623
2016-03-18 09:00:00+00:00	302.614	75.623
2016-03-18 12:00:00+00:00	305.894	58.8332
2016-03-18 15:00:00+00:00	307.123	51.0127
2016-03-18 18:00:00+00:00	306.334	50.9063
2016-03-18 21:00:00+00:00	304.566	58.8829
2016-03-19 00:00:00+00:00	302.623	72.6864
2016-03-19 03:00:00+00:00	301.147	82.5058
2016-03-19 06:00:00+00:00	300.253	88.4077
2016-03-19 09:00:00+00:00	301.701	79.2407
2016-03-19 12:00:00+00:00	303.452	70.9972
2016-03-19 15:00:00+00:00	305.082	62.3497
2016-03-19 18:00:00+00:00	304.714	62.2906
2016-03-19 21:00:00+00:00	302.516	77.5398
2016-03-20 00:00:00+00:00	301.204	81.4724
2016-03-20 03:00:00+00:00	299.869	89.0313
2016-03-20 06:00:00+00:00	298.965	92.4472
2016-03-20 09:00:00+00:00	301.78	82.8411
2016-03-20 12:00:00+00:00	304.6	66.8941
2016-03-20 15:00:00+00:00	306.083	55.9052
2016-03-20 18:00:00+00:00	305.033	57.1859
2016-03-20 21:00:00+00:00	301.879	75.894
2016-03-21 00:00:00+00:00	300.119	85.6826
2016-03-21 03:00:00+00:00	298.828	93.7795
2016-03-21 06:00:00+00:00	298.197	97.0352
2016-03-21 09:00:00+00:00	301.747	80.0521
2016-03-21 12:00:00+00:00	303.813	67.719
2016-03-21 15:00:00+00:00	305.053	60.5364
2016-03-21 18:00:00+00:00	304.545	58.4348
2016-03-21 21:00:00+00:00	301.829	73.8386
2016-03-22 00:00:00+00:00	299.728	85.5982
2016-03-22 03:00:00+00:00	298.54	93.0345
2016-03-22 06:00:00+00:00	297.871
2016-03-22 09:00:00+00:00	301.857	82.117
2016-03-22 12:00:00+00:00	304.396	66.9828
2016-03-22 15:00:00+00:00	304.375	67.5327
2016-03-22 18:00:00+00:00	303.684	66.4237
2016-03-22 21:00:00+00:00	301.054	81.7391
2016-03-23 00:00:00+00:00	299.656	89.2511
2016-03-23 03:00:00+00:00	298.778	93.89
2016-03-23 06:00:00+00:00	298.288	95.3789
2016-03-23 09:00:00+00:00	300.695	87.4348
2016-03-23 12:00:00+00:00	302.636	74.0733
2016-03-23 15:00:00+00:00	303.144	69.5719
2016-03-23 18:00:00+00:00	300.093	82.6981
2016-03-23 21:00:00+00:00	297.747
2016-03-24 00:00:00+00:00	296.628
2016-03-24 03:00:00+00:00	296.24
2016-03-24 06:00:00+00:00	294.781
2016-03-24 09:00:00+00:00	299.345	86.0891
2016-03-24 12:00:00+00:00	302.845	68.5571
2016-03-24 15:00:00+00:00	305.025	58.3303
2016-03-24 18:00:00+00:00	304.604	54.933
2016-03-24 21:00:00+00:00	301.322	78.5167
2016-03-25 00:00:00+00:00	299.458	87.2404
2016-03-25 03:00:00+00:00	297.965
2016-03-25 06:00:00+00:00	297.678
2016-03-25 09:00:00+00:00	300.962	83.1061
2016-03-25 12:00:00+00:00	304.925	57.5757
2016-03-25 15:00:00+00:00	306.63	46.2124
2016-03-25 18:00:00+00:00	306.133	44.5855
2016-03-25 21:00:00+00:00	303.617	59.3909
2016-03-26 00:00:00+00:00	301.529	73.4559
2016-03-26 03:00:00+00:00	300.052	85.1657
2016-03-26 06:00:00+00:00	298.59	92.475
2016-03-26 09:00:00+00:00	301.816	81.4581
2016-03-26 12:00:00+00:00	305.495	57.5602
2016-03-26 15:00:00+00:00	307.047	42.9729
2016-03-26 18:00:00+00:00	306.855	38.872
2016-03-26 21:00:00+00:00	304.109	54.5403
2016-03-27 00:00:00+00:00	301.667	74.2709
2016-03-27 03:00:00+00:00	300.203	85.6179
2016-03-27 06:00:00+00:00	299.153	91.9628
2016-03-27 09:00:00+00:00	301.397	80.6126
2016-03-27 12:00:00+00:00	304.241	62.0805
2016-03-27 15:00:00+00:00	305.76	51.77
2016-03-27 18:00:00+00:00	305.277	49.9093
2016-03-27 21:00:00+00:00	302.347	65.4634
2016-03-28 00:00:00+00:00	299.561	87.6146
2016-03-28 03:00:00+00:00	298.508	94.8196
2016-03-28 06:00:00+00:00	297.979
2016-03-28 09:00:00+00:00	301.428	81.385
2016-03-28 12:00:00+00:00	303.878	66.9159
2016-03-28 15:00:00+00:00	305.085	52.7704
2016-03-28 18:00:00+00:00	304.484	50.6706
2016-03-28 21:00:00+00:00	300.632	75.0441
2016-03-29 00:00:00+00:00	298.779	89.3015
2016-03-29 03:00:00+00:00	297.885
2016-03-29 06:00:00+00:00	297.636
2016-03-29 09:00:00+00:00	300.055	88.6411
2016-03-29 12:00:00+00:00	302.841	70.6109
2016-03-29 15:00:00+00:00	304.209	61.3906
2016-03-29 18:00:00+00:00	303.719	59.4684
2016-03-29 21:00:00+00:00	301.225	78.3175
2016-03-30 00:00:00+00:00	299.814	87.2032
2016-03-30 03:00:00+00:00	298.88	94.4057
2016-03-30 06:00:00+00:00	298.305	95.9465
2016-03-30 09:00:00+00:00	300.63	85.8864
2016-03-30 12:00:00+00:00	304.366	63.1715
2016-03-30 15:00:00+00:00	306.485	48.9936
2016-03-30 18:00:00+00:00	306.147	45.3
2016-03-30 21:00:00+00:00	303.698	57.5624
2016-03-31 00:00:00+00:00	301.385	71.9114
2016-03-31 03:00:00+00:00	299.941	81.4866
2016-03-31 06:00:00+00:00	299.16	87.2207
2016-03-31 09:00:00+00:00	300.095	84.5826
2016-03-31 12:00:00+00:00	303.281	71.2173
2016-03-31 15:00:00+00:00	305.156	55.892
2016-03-31 18:00:00+00:00	305.014	53.8206
2016-03-31 21:00:00+00:00	302.871	64.3001
2016-04-01 00:00:00+00:00	300.673	78.5093
2016-04-01 03:00:00+00:00	299.064	89.341
2016-04-01 06:00:00+00:00	298.247	94.5428
2016-04-01 09:00:00+00:00	300.808	81.2532
2016-04-01 12:00:00+00:00	304.501	61.2159
2016-04-01 15:00:00+00:00	306.54	50.2478
2016-04-01 18:00:00+00:00	305.824	49.9187
2016-04-01 21:00:00+00:00	303.609	59.454
2016-04-02 00:00:00+00:00	301.255	73.9477
2016-04-02 03:00:00+00:00	299.589	84.663
2016-04-02 06:00:00+00:00	298.762	89.7085
2016-04-02 09:00:00+00:00	301.296	78.0518
2016-04-02 12:00:00+00:00	304.943	59.9952
2016-04-02 15:00:00+00:00	306.83	47.2373
2016-04-02 18:00:00+00:00	305.743	48.7844
2016-04-02 21:00:00+00:00	303.399	58.2755
2016-04-03 00:00:00+00:00	301.208	71.178
2016-04-03 03:00:00+00:00	299.515	82.4962
2016-04-03 06:00:00+00:00	298.528	89.1572
2016-04-03 09:00:00+00:00	301.396	78.1576
2016-04-03 12:00:00+00:00	305.064	57.9941
2016-04-03 15:00:00+00:00	306.683	48.0169
2016-04-03 18:00:00+00:00	306.406	44.6763
2016-04-03 21:00:00+00:00	304.304	52.4801
2016-04-04 00:00:00+00:00	302.099	64.3545
2016-04-04 03:00:00+00:00	300.655	73.8367
2016-04-04 06:00:00+00:00	299.536	80.052
2016-04-04 09:00:00+00:00	301.38	73.5051
2016-04-04 12:00:00+00:00	305.108	55.4857
2016-04-04 15:00:00+00:00	307.038	44.8032
2016-04-04 18:00:00+00:00	305.606	48.0387
2016-04-04 21:00:00+00:00	302.952	60.0992
2016-04-05 00:00:00+00:00	301.047	72.6014
2016-04-05 03:00:00+00:00	299.485	82.9793
2016-04-05 06:00:00+00:00	298.891	87.086
2016-04-05 09:00:00+00:00	301.066	77.4722
2016-04-05 12:00:00+00:00	304.179	58.6905
2016-04-05 15:00:00+00:00	305.627	50.5793
2016-04-05 18:00:00+00:00	304.236	53.9292
2016-04-05 21:00:00+00:00	301.917	64.9066
2016-04-06 00:00:00+00:00	299.863	77.6775
2016-04-06 03:00:00+00:00	298.486	86.827
2016-04-06 06:00:00+00:00	297.778
2016-04-06 09:00:00+00:00	300.634	77.9936
2016-04-06 12:00:00+00:00	303.952	60.2935
2016-04-06 15:00:00+00:00	303.834	60.9349
2016-04-06 18:00:00+00:00	303.217	63.4554
2016-04-06 21:00:00+00:00	301.204	77.4127
2016-04-07 00:00:00+00:00	300.291	83.1641
2016-04-07 03:00:00+00:00	299.11	88.9976
2016-04-07 06:00:00+00:00	298.701	89.3512
2016-04-07 09:00:00+00:00	300.628	79.9834
2016-04-07 12:00:00+00:00	303.608	66.0831
2016-04-07 15:00:00+00:00	304.842	58.7723
2016-04-07 18:00:00+00:00	304.52	55.8631
2016-04-07 21:00:00+00:00	301.169	76.4366
2016-04-08 00:00:00+00:00	299.339	85.7203
2016-04-08 03:00:00+00:00	297.927
2016-04-08 06:00:00+00:00	297.243
2016-04-08 09:00:00+00:00	299.918	84.3083
2016-04-08 12:00:00+00:00	304.211	63.356
2016-04-08 15:00:00+00:00	306.849	44.4803
2016-04-08 18:00:00+00:00	306.551	39.5032
2016-04-08 21:00:00+00:00	303.814	53.0566
2016-04-09 00:00:00+00:00	301.155	67.4564
2016-04-09 03:00:00+00:00	299.271	83.9303
2016-04-09 06:00:00+00:00	298.184	92.3423
2016-04-09 09:00:00+00:00	300.397	82.2638
2016-04-09 12:00:00+00:00	304.009	64.7726
2016-04-09 15:00:00+00:00	306.293	47.8035
2016-04-09 18:00:00+00:00	305.952	44.7553
2016-04-09 21:00:00+00:00	303.315	56.2063
2016-04-10 00:00:00+00:00	300.822	70.5846
2016-04-10 03:00:00+00:00	298.773	84.5613
2016-04-10 06:00:00+00:00	297.598
2016-04-10 09:00:00+00:00	300.214	80.4901
2016-04-10 12:00:00+00:00	302.966	62.6473
2016-04-10 15:00:00+00:00	303.843	54.9464
2016-04-10 18:00:00+00:00	302.634	58.1422
2016-04-10 21:00:00+00:00	300.764	69.2651
2016-04-11 00:00:00+00:00	299.063	82.7493
2016-04-11 03:00:00+00:00	298.154	90.0476
2016-04-11 06:00:00+00:00	297.666
2016-04-11 09:00:00+00:00	299.879	81.7243
2016-04-11 12:00:00+00:00	302.651	65.8577
2016-04-11 15:00:00+00:00	304.654	52.8359
2016-04-11 18:00:00+00:00	304.544	49.6824
2016-04-11 21:00:00+00:00	302.459	62.6705
2016-04-12 00:00:00+00:00	300.821	71.0559
2016-04-12 03:00:00+00:00	299.305	80.3848
2016-04-12 06:00:00+00:00	298.319	87.0813
2016-04-12 09:00:00+00:00	300.733	76.6421
2016-04-12 12:00:00+00:00	304.486	58.7191
2016-04-12 15:00:00+00:00	306.628	42.2675
2016-04-12 18:00:00+00:00	306.913	35.9336
2016-04-12 21:00:00+00:00	304.116	46.2724
2016-04-13 00:00:00+00:00	301.908	59.257
2016-04-13 03:00:00+00:00	299.753	77.1928
2016-04-13 06:00:00+00:00	298.348	89.453
2016-04-13 09:00:00+00:00	300.796	79.5311
2016-04-13 12:00:00+00:00	304.96	59.1069
2016-04-13 15:00:00+00:00	307.015	46.7573
2016-04-13 18:00:00+00:00	306.183	47.3356
2016-04-13 21:00:00+00:00	303.755	57.772
2016-04-14 00:00:00+00:00	301.623	71.3846
2016-04-14 03:00:00+00:00	300.109	81.0754
2016-04-14 06:00:00+00:00	298.999	89.0985
2016-04-14 09:00:00+00:00	301.163	78.2687
2016-04-14 12:00:00+00:00	304.414	62.2962
2016-04-14 15:00:00+00:00	306.087	52.2042
2016-04-14 18:00:00+00:00	305.16	53.6552
2016-04-14 21:00:00+00:00	302.878	64.7732
2016-04-15 00:00:00+00:00	300.188	81.6939
2016-04-15 03:00:00+00:00	298.894	91.0351
2016-04-15 06:00:00+00:00	298.277	95.0261
2016-04-15 09:00:00+00:00	300.972	81.8779
2016-04-15 12:00:00+00:00	304.432	61.9643
2016-04-15 15:00:00+00:00	306.746	50.2542
2016-04-15 18:00:00+00:00	306.301	47.8086
2016-04-15 21:00:00+00:00	304.232	56.0944
2016-04-16 00:00:00+00:00	302.035	68.3322
2016-04-16 03:00:00+00:00	300.758	76.9167
2016-04-16 06:00:00+00:00	299.822	84.4099
2016-04-16 09:00:00+00:00	301.639	76.5367
2016-04-16 12:00:00+00:00	304.925	61.4199
2016-04-16 15:00:00+00:00	305.486	59.2679
2016-04-16 18:00:00+00:00	303.913	65.7941
2016-04-16 21:00:00+00:00	301.084	81.3464
2016-04-17 00:00:00+00:00	299.85	90.6412
2016-04-17 03:00:00+00:00	299.273	93.2525
2016-04-17 06:00:00+00:00	298.869	93.1094
2016-04-17 09:00:00+00:00	300.794	82.1917
2016-04-17 12:00:00+00:00	303.231	70.113
2016-04-17 15:00:00+00:00	304.121	64.5689
2016-04-17 18:00:00+00:00	303.382	66.5482
2016-04-17 21:00:00+00:00	300.678	80.5089
2016-04-18 00:00:00+00:00	298.947	89.3638
2016-04-18 03:00:00+00:00	298.02
2016-04-18 06:00:00+00:00	297.368
2016-04-18 09:00:00+00:00	299.642	84.1903
2016-04-18 12:00:00+00:00	303.945	64.6283
2016-04-18 15:00:00+00:00	306.261	50.3638
2016-04-18 18:00:00+00:00	305.817	47.7495
2016-04-18 21:00:00+00:00	303.407	57.7628
2016-04-19 00:00:00+00:00	300.957	74.1946
2016-04-19 03:00:00+00:00	299.257	88.6519
2016-04-19 06:00:00+00:00	298.512	94.2672
2016-04-19 09:00:00+00:00	300.921	82.9988
2016-04-19 12:00:00+00:00	304.852	58.026
2016-04-19 15:00:00+00:00	306.72	48.135
2016-04-19 18:00:00+00:00	306.273	46.0706
2016-04-19 21:00:00+00:00	304.234	53.3329
2016-04-20 00:00:00+00:00	301.962	65.6022
2016-04-20 03:00:00+00:00	300.147	80.3506
2016-04-20 06:00:00+00:00	299.274	89.5011
2016-04-20 09:00:00+00:00	300.514	83.8864
2016-04-20 12:00:00+00:00	302.297	72.3401
2016-04-20 15:00:00+00:00	304.562	64.1747
2016-04-20 18:00:00+00:00	304.114	62.0391
2016-04-20 21:00:00+00:00	301.787	73.2293
2016-04-21 00:00:00+00:00	299.707	85.8416
2016-04-21 03:00:00+00:00	298.54	93.2768
2016-04-21 06:00:00+00:00	297.908
2016-04-21 09:00:00+00:00	300.854	83.431
2016-04-21 12:00:00+00:00	304.059	62.2401
2016-04-21 15:00:00+00:00	305.98	53.6483
2016-04-21 18:00:00+00:00	305.462	53.0666
2016-04-21 21:00:00+00:00	302.991	65.1038
2016-04-22 00:00:00+00:00	300.572	83.3075
2016-04-22 03:00:00+00:00	299.511	91.393
2016-04-22 06:00:00+00:00	299.055	94.6613
2016-04-22 09:00:00+00:00	300.684	86.9229
2016-04-22 12:00:00+00:00	301.704	76.6839
2016-04-22 15:00:00+00:00	302.194	76.0924
2016-04-22 18:00:00+00:00	301.793	78.3532
2016-04-22 21:00:00+00:00	300.117	86.9833
2016-04-23 00:00:00+00:00	299.303	92.2875
2016-04-23 03:00:00+00:00	298.846	93.9487
2016-04-23 06:00:00+00:00	298.672	93.9963
2016-04-23 09:00:00+00:00	301.519	83.405
2016-04-23 12:00:00+00:00	304.454	69.3358
2016-04-23 15:00:00+00:00	305.858	61.7098
2016-04-23 18:00:00+00:00	305.187	62.0575
2016-04-23 21:00:00+00:00	301.878	80.6347
2016-04-24 00:00:00+00:00	300.664	87.3141
2016-04-24 03:00:00+00:00	299.973	90.6949
2016-04-24 06:00:00+00:00	299.552	92.6991
2016-04-24 09:00:00+00:00	301.479	84.1388
2016-04-24 12:00:00+00:00	304.872	66.3603
2016-04-24 15:00:00+00:00	305.826	59.509
2016-04-24 18:00:00+00:00	304.737	64.0235
2016-04-24 21:00:00+00:00	302.142	78.1957
2016-04-25 00:00:00+00:00	300.306	91.5299
2016-04-25 03:00:00+00:00	299.563	95.9688
2016-04-25 06:00:00+00:00	299.212	96.3787
2016-04-25 09:00:00+00:00	301.61	85.6968
2016-04-25 12:00:00+00:00	303.334	73.8925
2016-04-25 15:00:00+00:00	303.336	73.5741
2016-04-25 18:00:00+00:00	302.32	79.1548
2016-04-25 21:00:00+00:00	300.342	90.7121
2016-04-26 00:00:00+00:00	299.533	95.3427
2016-04-26 03:00:00+00:00	299.367	96.9948
2016-04-26 06:00:00+00:00	299.169	96.155
2016-04-26 09:00:00+00:00	299.677	93.0725
2016-04-26 12:00:00+00:00	301	82.1866
2016-04-26 15:00:00+00:00	301.018	81.1048
2016-04-26 18:00:00+00:00	299.673	87.199
2016-04-26 21:00:00+00:00	298.572	93.6036
2016-04-27 00:00:00+00:00	297.703
2016-04-27 03:00:00+00:00	296.706
2016-04-27 06:00:00+00:00	296.292
2016-04-27 09:00:00+00:00	299.268	93.2669
2016-04-27 12:00:00+00:00	302.276	74.2683
2016-04-27 15:00:00+00:00	303.61	67.4621
2016-04-27 18:00:00+00:00	303.078	69.383
2016-04-27 21:00:00+00:00	300.668	82.9136
2016-04-28 00:00:00+00:00	299.395	89.7368
2016-04-28 03:00:00+00:00	298.553	93.4113
2016-04-28 06:00:00+00:00	297.876
2016-04-28 09:00:00+00:00	300.872	84.1883
2016-04-28 12:00:00+00:00	303.417	69.0489
2016-04-28 15:00:00+00:00	304.808	62.8513
2016-04-28 18:00:00+00:00	304.453	63.3204
2016-04-28 21:00:00+00:00	301.845	77.9604
2016-04-29 00:00:00+00:00	300.205	87.3636
2016-04-29 03:00:00+00:00	299.194	92.0431
2016-04-29 06:00:00+00:00	298.788	94.1448
2016-04-29 09:00:00+00:00	301.369	84.4309
2016-04-29 12:00:00+00:00	304.241	66.88
2016-04-29 15:00:00+00:00	306.144	57.5266
2016-04-29 18:00:00+00:00	305.529	56.8471
2016-04-29 21:00:00+00:00	302.535	73.082
2016-04-30 00:00:00+00:00	300.421	86.0543
2016-04-30 03:00:00+00:00	299.355	90.8754
2016-04-30 06:00:00+00:00	298.778	93.1272
2016-04-30 09:00:00+00:00	300.84	82.5421
2016-04-30 12:00:00+00:00	304.133	64.3672
2016-04-30 15:00:00+00:00	305.933	54.7795
2016-04-30 18:00:00+00:00	305.33	54.5551
2016-04-30 21:00:00+00:00	302.464	68.9964
2016-05-01 00:00:00+00:00	300.3	84.7105
2016-05-01 03:00:00+00:00	299.131	92.7173
2016-05-01 06:00:00+00:00	298.333	95.1146
2016-05-01 09:00:00+00:00	301.298	83.5683
2016-05-01 12:00:00+00:00	303.917	65.0826
2016-05-01 15:00:00+00:00	306.029	55.7012
2016-05-01 18:00:00+00:00	305.231	56.5884
2016-05-01 21:00:00+00:00	302.623	69.9168
2016-05-02 00:00:00+00:00	300.759	83.1287
2016-05-02 03:00:00+00:00	299.843	88.7434
2016-05-02 06:00:00+00:00	299.135	91.2328
2016-05-02 09:00:00+00:00	301.202	78.7952
2016-05-02 12:00:00+00:00	304.276	61.709
2016-05-02 15:00:00+00:00	306.054	54.4556
2016-05-02 18:00:00+00:00	305.01	55.8388
2016-05-02 21:00:00+00:00	301.955	71.1292
2016-05-03 00:00:00+00:00	300.142	83.7038
2016-05-03 03:00:00+00:00	298.743	93.49
2016-05-03 06:00:00+00:00	297.99
2016-05-03 09:00:00+00:00	301.083	82.9599
2016-05-03 12:00:00+00:00	303.75	67.9242
2016-05-03 15:00:00+00:00	304.974	60.6976
2016-05-03 18:00:00+00:00	303.573	66.4567
2016-05-03 21:00:00+00:00	301.576	78.8226
2016-05-04 00:00:00+00:00	300.185	89.3499
2016-05-04 03:00:00+00:00	299.186	94.399
2016-05-04 06:00:00+00:00	298.594	95.7656
2016-05-04 09:00:00+00:00	300.09	88.6983
2016-05-04 12:00:00+00:00	303.057	74.0463
2016-05-04 15:00:00+00:00	303.402	70.6893
2016-05-04 18:00:00+00:00	301.106	80.3448
2016-05-04 21:00:00+00:00	299.655	90.1453
2016-05-05 00:00:00+00:00	298.843	94.593
2016-05-05 03:00:00+00:00	298.226	95.8932
2016-05-05 06:00:00+00:00	297.89
2016-05-05 09:00:00+00:00	300.352	90.3256
2016-05-05 12:00:00+00:00	301.78	77.4411
2016-05-05 15:00:00+00:00	302.401	73.6644
2016-05-05 18:00:00+00:00	301.827	76.6858
2016-05-05 21:00:00+00:00	300.089	87.4133
2016-05-06 00:00:00+00:00	299.185	93.1574
2016-05-06 03:00:00+00:00	298.564	95.5067
2016-05-06 06:00:00+00:00	298.359	95.7234
2016-05-06 09:00:00+00:00	299.17	88.6886
2016-05-06 12:00:00+00:00	300.922	80.4634
2016-05-06 15:00:00+00:00	301.411	76.4942
2016-05-06 18:00:00+00:00	301.531	75.6325
2016-05-06 21:00:00+00:00	299.484	87.3749
2016-05-07 00:00:00+00:00	298.462	93.381
2016-05-07 03:00:00+00:00	297.773
2016-05-07 06:00:00+00:00	297.565
2016-05-07 09:00:00+00:00	298.673	87.494
2016-05-07 12:00:00+00:00	300.39	80.4147
2016-05-07 15:00:00+00:00	301.286	73.4858
2016-05-07 18:00:00+00:00	300.476	76.5204
2016-05-07 21:00:00+00:00	298.885	86.3842
2016-05-08 00:00:00+00:00	297.859
2016-05-08 03:00:00+00:00	297.425
2016-05-08 06:00:00+00:00	297.123
2016-05-08 09:00:00+00:00	299.385	83.4925
2016-05-08 12:00:00+00:00	301.05	74.1379
2016-05-08 15:00:00+00:00	302.13	71.1552
2016-05-08 18:00:00+00:00	301.028	74.7665
2016-05-08 21:00:00+00:00	298.904	87.1017
2016-05-09 00:00:00+00:00	298.3	91.2966
2016-05-09 03:00:00+00:00	297.83
2016-05-09 06:00:00+00:00	297.435
2016-05-09 09:00:00+00:00	299.622	83.4329
2016-05-09 12:00:00+00:00	301.701	71.1906
2016-05-09 15:00:00+00:00	302.662	66.2099
2016-05-09 18:00:00+00:00	300.462	74.5333
2016-05-09 21:00:00+00:00	298.734	84.7455
2016-05-10 00:00:00+00:00	297.548
2016-05-10 03:00:00+00:00	297.224
2016-05-10 06:00:00+00:00	297.211
2016-05-10 09:00:00+00:00	299.991	83.9914
2016-05-10 12:00:00+00:00	301.599	73.3793
2016-05-10 15:00:00+00:00	302.433	68.4608
2016-05-10 18:00:00+00:00	301.566	70.2092
2016-05-10 21:00:00+00:00	299.311	85.4902
2016-05-11 00:00:00+00:00	298.152	94.9952
2016-05-11 03:00:00+00:00	297.852
2016-05-11 06:00:00+00:00	297.771
2016-05-11 09:00:00+00:00	298.384	96.2211
2016-05-11 12:00:00+00:00	299.875	82.7519
2016-05-11 15:00:00+00:00	300.475	74.966
2016-05-11 18:00:00+00:00	299.596	77.8311
2016-05-11 21:00:00+00:00	297.212
2016-05-12 00:00:00+00:00	296.545
2016-05-12 03:00:00+00:00	296.909
2016-05-12 06:00:00+00:00	296.567
2016-05-12 09:00:00+00:00	298.845	86.7441
2016-05-12 12:00:00+00:00	300.612	77.6222
2016-05-12 15:00:00+00:00	301.435	71.7784
2016-05-12 18:00:00+00:00	300.777	72.5987
2016-05-12 21:00:00+00:00	298.445	87.8481
2016-05-13 00:00:00+00:00	297.163
2016-05-13 03:00:00+00:00	296.318
2016-05-13 06:00:00+00:00	296.325
2016-05-13 09:00:00+00:00	299.245	85.4313
2016-05-13 12:00:00+00:00	301.613	74.2028
2016-05-13 15:00:00+00:00	303.101	65.9608
2016-05-13 18:00:00+00:00	301.93	70.4786
2016-05-13 21:00:00+00:00	299.647	81.7619
2016-05-14 00:00:00+00:00	298.044
2016-05-14 03:00:00+00:00	297.141
2016-05-14 06:00:00+00:00	297.097
2016-05-14 09:00:00+00:00	297.746
2016-05-14 12:00:00+00:00	299.212	84.7253
2016-05-14 15:00:00+00:00	299.822	81.0671
2016-05-14 18:00:00+00:00	299.879	80
2016-05-14 21:00:00+00:00	297.601
2016-05-15 00:00:00+00:00	297.883
2016-05-15 03:00:00+00:00	297.209
2016-05-15 06:00:00+00:00	297.224
2016-05-15 09:00:00+00:00	299.888	85.6366
2016-05-15 12:00:00+00:00	302.512	73.4496
2016-05-15 15:00:00+00:00	303.266	66.5774
2016-05-15 18:00:00+00:00	301.932	72.4698
2016-05-15 21:00:00+00:00	299.746	85.0253
2016-05-16 00:00:00+00:00	298.633	90.4162
2016-05-16 03:00:00+00:00	298.126
2016-05-16 06:00:00+00:00	297.68
2016-05-16 09:00:00+00:00	299.066	88.8332
2016-05-16 12:00:00+00:00	299.793	83.9461
2016-05-16 15:00:00+00:00	299.022	86.7708
2016-05-16 18:00:00+00:00	298.675	90.047
2016-05-16 21:00:00+00:00	297.852
2016-05-17 00:00:00+00:00	297.164
2016-05-17 03:00:00+00:00	296.725
2016-05-17 06:00:00+00:00	296.298
2016-05-17 09:00:00+00:00	297.837
2016-05-17 12:00:00+00:00	299.661	85.3082
2016-05-17 15:00:00+00:00	300.389	79.1869
2016-05-17 18:00:00+00:00	299.751	83.0861
2016-05-17 21:00:00+00:00	298.33	90.3808
2016-05-18 00:00:00+00:00	297.518
2016-05-18 03:00:00+00:00	296.934
2016-05-18 06:00:00+00:00	296.83
2016-05-18 09:00:00+00:00	298.954	91.4334
2016-05-18 12:00:00+00:00	300.637	76.2953
2016-05-18 15:00:00+00:00	302.603	69.3864
2016-05-18 18:00:00+00:00	302.043	70.6223
2016-05-18 21:00:00+00:00	299.705	82.4132
2016-05-19 00:00:00+00:00	298.303	91.0282
2016-05-19 03:00:00+00:00	297.448
2016-05-19 06:00:00+00:00	297.268
2016-05-19 09:00:00+00:00	299.645	88.7285
2016-05-19 12:00:00+00:00	302.343	70.8729
2016-05-19 15:00:00+00:00	304.261	63.5485
2016-05-19 18:00:00+00:00	303.155	68.3994
2016-05-19 21:00:00+00:00	300.61	80.1267
2016-05-20 00:00:00+00:00	299.493	86.8763
2016-05-20 03:00:00+00:00	298.68	89.5829
2016-05-20 06:00:00+00:00	298.055
2016-05-20 09:00:00+00:00	300.069	84.1287
2016-05-20 12:00:00+00:00	303.039	69.5821
2016-05-20 15:00:00+00:00	305.03	57.465
2016-05-20 18:00:00+00:00	303.225	66.0371
2016-05-20 21:00:00+00:00	300.312	82.5724
2016-05-21 00:00:00+00:00	299.191	89.2005
2016-05-21 03:00:00+00:00	298.449	92.7632
2016-05-21 06:00:00+00:00	298.037
2016-05-21 09:00:00+00:00	300.206	85.3398
2016-05-21 12:00:00+00:00	303.71	64.5292
2016-05-21 15:00:00+00:00	303.966	60.4983
2016-05-21 18:00:00+00:00	301.872	72.6747
2016-05-21 21:00:00+00:00	300.017	84.8283
2016-05-22 00:00:00+00:00	298.628	91.2585
2016-05-22 03:00:00+00:00	297.858
2016-05-22 06:00:00+00:00	297.519
2016-05-22 09:00:00+00:00	299.014	91.2871
2016-05-22 12:00:00+00:00	300.861	80.5995
2016-05-22 15:00:00+00:00	302.196	73.234
2016-05-22 18:00:00+00:00	301.365	76.5463
2016-05-22 21:00:00+00:00	299.684	84.8176
2016-05-23 00:00:00+00:00	298.599	90.8295
2016-05-23 03:00:00+00:00	297.864
2016-05-23 06:00:00+00:00	297.237
2016-05-23 09:00:00+00:00	299.363	91.8305
2016-05-23 12:00:00+00:00	301.77	76.1496
2016-05-23 15:00:00+00:00	303.141	68.3443
2016-05-23 18:00:00+00:00	302.569	72.5389
2016-05-23 21:00:00+00:00	300.458	82.5329
2016-05-24 00:00:00+00:00	299.068	90.1261
2016-05-24 03:00:00+00:00	298.175	94.5819
2016-05-24 06:00:00+00:00	297.626
2016-05-24 09:00:00+00:00	299.607	88.9553
2016-05-24 12:00:00+00:00	301.78	76.1239
2016-05-24 15:00:00+00:00	302.998	70.9693
2016-05-24 18:00:00+00:00	302.153	73.7617
2016-05-24 21:00:00+00:00	300.261	83.4403
2016-05-25 00:00:00+00:00	299.128	89.3938
2016-05-25 03:00:00+00:00	298.146
2016-05-25 06:00:00+00:00	297.421
2016-05-25 09:00:00+00:00	299.572	87.4995
2016-05-25 12:00:00+00:00	302.114	75.5694
2016-05-25 15:00:00+00:00	302.192	70.7596
2016-05-25 18:00:00+00:00	301.121	76.6171
2016-05-25 21:00:00+00:00	299.558	85.0919
2016-05-26 00:00:00+00:00	298.481	90.8229
2016-05-26 03:00:00+00:00	297.865
2016-05-26 06:00:00+00:00	297.348
2016-05-26 09:00:00+00:00	299.614	89.696
2016-05-26 12:00:00+00:00	302.122	72.5207
2016-05-26 15:00:00+00:00	303.07	66.9178
2016-05-26 18:00:00+00:00	301.557	75.856
2016-05-26 21:00:00+00:00	299.525	87.649
2016-05-27 00:00:00+00:00	298.615	91.9518
2016-05-27 03:00:00+00:00	297.577
2016-05-27 06:00:00+00:00	296.929
2016-05-27 09:00:00+00:00	299.111	92.6768
2016-05-27 12:00:00+00:00	301.133	77.3812
2016-05-27 15:00:00+00:00	302.115	72.119
2016-05-27 18:00:00+00:00	301.082	74.5989
2016-05-27 21:00:00+00:00	299.544	83.7016
2016-05-28 00:00:00+00:00	298.102
2016-05-28 03:00:00+00:00	297.574
2016-05-28 06:00:00+00:00	296.988
2016-05-28 09:00:00+00:00	299.764	88.4066
2016-05-28 12:00:00+00:00	301.969	71.3844
2016-05-28 15:00:00+00:00	303.15	65.6711
2016-05-28 18:00:00+00:00	302.214	71.5459
2016-05-28 21:00:00+00:00	300.352	81.1533
2016-05-29 00:00:00+00:00	299.194	90.1027
2016-05-29 03:00:00+00:00	298.173	96.3855
2016-05-29 06:00:00+00:00	297.94
2016-05-29 09:00:00+00:00	299.153	95.3776
2016-05-29 12:00:00+00:00	300.079	85.5333
2016-05-29 15:00:00+00:00	299.942	82.0216
2016-05-29 18:00:00+00:00	299.178	86.95
2016-05-29 21:00:00+00:00	298.483	91.3861
2016-05-30 00:00:00+00:00	297.733
2016-05-30 03:00:00+00:00	297.034
2016-05-30 06:00:00+00:00	296.513
2016-05-30 09:00:00+00:00	298.79	90.5197
2016-05-30 12:00:00+00:00	301.368	75.8686
2016-05-30 15:00:00+00:00	302.423	69.3988
2016-05-30 18:00:00+00:00	302.464	70.0308
2016-05-30 21:00:00+00:00	300.701	83.6472
2016-05-31 00:00:00+00:00	299.289	91.8971
2016-05-31 03:00:00+00:00	298.516	96.1101
2016-05-31 06:00:00+00:00	298.201	96.8971
2016-05-31 09:00:00+00:00	299.584	88.4139
2016-05-31 12:00:00+00:00	301.599	77.699
2016-05-31 15:00:00+00:00	302.621	71.8685
2016-05-31 18:00:00+00:00	301.853	76.5133
2016-05-31 21:00:00+00:00	300.378	83.5256
2016-06-01 00:00:00+00:00	299.213	89.5307
2016-06-01 03:00:00+00:00	298.621	93.4934
2016-06-01 06:00:00+00:00	298.015
2016-06-01 09:00:00+00:00	299.388	91.2832
2016-06-01 12:00:00+00:00	300.515	84.0359
2016-06-01 15:00:00+00:00	300.767	81.7939
2016-06-01 18:00:00+00:00	299.897	85.9974
2016-06-01 21:00:00+00:00	298.626	92.0742
2016-06-02 00:00:00+00:00	297.917
2016-06-02 03:00:00+00:00	297.462
2016-06-02 06:00:00+00:00	297.337
2016-06-02 09:00:00+00:00	297.91
2016-06-02 12:00:00+00:00	299.178	95.8971
2016-06-02 15:00:00+00:00	298.634	89.834
2016-06-02 18:00:00+00:00	298.09
2016-06-02 21:00:00+00:00	297.761
2016-06-03 00:00:00+00:00	297.211
2016-06-03 03:00:00+00:00	296.874
2016-06-03 06:00:00+00:00	296.78
2016-06-03 09:00:00+00:00	298.166	94.9663
2016-06-03 12:00:00+00:00	300.695	83.1832
2016-06-03 15:00:00+00:00	301.48	79.2502
2016-06-03 18:00:00+00:00	301.144	80.2358
2016-06-03 21:00:00+00:00	299.429	87.6339
2016-06-04 00:00:00+00:00	298.361	92.1215
2016-06-04 03:00:00+00:00	297.449
2016-06-04 06:00:00+00:00	296.813
2016-06-04 09:00:00+00:00	299.191	89.5833
2016-06-04 12:00:00+00:00	301.82	77.3594
2016-06-04 15:00:00+00:00	302.842	71.9624
2016-06-04 18:00:00+00:00	302.166	74.9544
2016-06-04 21:00:00+00:00	300.405	84.3698
2016-06-05 00:00:00+00:00	299.198	89.5073
2016-06-05 03:00:00+00:00	298.311	92.9096
2016-06-05 06:00:00+00:00	297.626
2016-06-05 09:00:00+00:00	299.9	88.573
2016-06-05 12:00:00+00:00	302.075	78.2169
2016-06-05 15:00:00+00:00	302.97	71.7081
2016-06-05 18:00:00+00:00	302.322	76.3212
2016-06-05 21:00:00+00:00	300.266	86.6811
2016-06-06 00:00:00+00:00	298.958	92.9989
2016-06-06 03:00:00+00:00	298.401	95.4521
2016-06-06 06:00:00+00:00	297.744
2016-06-06 09:00:00+00:00	299.804	90.1966
2016-06-06 12:00:00+00:00	301.745	80.1544
2016-06-06 15:00:00+00:00	302.502	75.1035
2016-06-06 18:00:00+00:00	301.68	82.01
2016-06-06 21:00:00+00:00	300.29	88.2273
2016-06-07 00:00:00+00:00	299.735	90.5951
2016-06-07 03:00:00+00:00	299.196	93.4132
2016-06-07 06:00:00+00:00	298.733	94.7762
2016-06-07 09:00:00+00:00	299.927	90.8375
2016-06-07 12:00:00+00:00	301.072	84.5521
2016-06-07 15:00:00+00:00	301.37	82.4352
2016-06-07 18:00:00+00:00	300.653	86.0061
2016-06-07 21:00:00+00:00	299.28	91.5019
2016-06-08 00:00:00+00:00	298.395	94.1236
2016-06-08 03:00:00+00:00	297.727
2016-06-08 06:00:00+00:00	297.152
2016-06-08 09:00:00+00:00	299.821	90.0827
2016-06-08 12:00:00+00:00	300.969	82.2597
2016-06-08 15:00:00+00:00	301.193	80.6449
2016-06-08 18:00:00+00:00	300.503	83.241
2016-06-08 21:00:00+00:00	299.328	89.7573
2016-06-09 00:00:00+00:00	298.415	94.1379
2016-06-09 03:00:00+00:00	298.017
2016-06-09 06:00:00+00:00	297.773
2016-06-09 09:00:00+00:00	299.452	90.9972
2016-06-09 12:00:00+00:00	301.155	81.1937
2016-06-09 15:00:00+00:00	301.619	80.2587
2016-06-09 18:00:00+00:00	300.535	82.9875
2016-06-09 21:00:00+00:00	299.567	89.0663
2016-06-10 00:00:00+00:00	299.077	93.0031
2016-06-10 03:00:00+00:00	298.737	95.7316
2016-06-10 06:00:00+00:00	298.552	95.5674
2016-06-10 09:00:00+00:00	299.311	92.2147
2016-06-10 12:00:00+00:00	300.617	85.0124
2016-06-10 15:00:00+00:00	301.15	80.2834
2016-06-10 18:00:00+00:00	300.302	85.2939
2016-06-10 21:00:00+00:00	299.119	91.9849
2016-06-11 00:00:00+00:00	298.481	95.1657
2016-06-11 03:00:00+00:00	297.847
2016-06-11 06:00:00+00:00	297.815
2016-06-11 09:00:00+00:00	298.035
2016-06-11 12:00:00+00:00	298.885	89.511
2016-06-11 15:00:00+00:00	298.995	87.9892
2016-06-11 18:00:00+00:00	298.821	89.9252
2016-06-11 21:00:00+00:00	297.652
2016-06-12 00:00:00+00:00	297.432
2016-06-12 03:00:00+00:00	297.31
2016-06-12 06:00:00+00:00	297.118
2016-06-12 09:00:00+00:00	299.058	93.1826
2016-06-12 12:00:00+00:00	300.966	83.0209
2016-06-12 15:00:00+00:00	301.187	81.5389
2016-06-12 18:00:00+00:00	300.382	86.1723
2016-06-12 21:00:00+00:00	299.086	91.7072
2016-06-13 00:00:00+00:00	298.206	95.1039
2016-06-13 03:00:00+00:00	297.674
2016-06-13 06:00:00+00:00	297.494
2016-06-13 09:00:00+00:00	298.972	94.9077
2016-06-13 12:00:00+00:00	300.755	85.4965
2016-06-13 15:00:00+00:00	301.057	84.1845
2016-06-13 18:00:00+00:00	300.42	86.3621
2016-06-13 21:00:00+00:00	299.21	92.2009
2016-06-14 00:00:00+00:00	298.407	96.3661
2016-06-14 03:00:00+00:00	298.127
2016-06-14 06:00:00+00:00	297.735
2016-06-14 09:00:00+00:00	298.967	94.8549
2016-06-14 12:00:00+00:00	300.55	85.9755
2016-06-14 15:00:00+00:00	301.179	82.6226
2016-06-14 18:00:00+00:00	300.114	87.386
2016-06-14 21:00:00+00:00	298.869	94.5595
2016-06-15 00:00:00+00:00	298.158	97.5344
2016-06-15 03:00:00+00:00	297.715
2016-06-15 06:00:00+00:00	297.535
2016-06-15 09:00:00+00:00	298.274	94.2974
2016-06-15 12:00:00+00:00	298.799	92.3759
2016-06-15 15:00:00+00:00	299.457	89.3833
2016-06-15 18:00:00+00:00	299.265	90.1813
2016-06-15 21:00:00+00:00	298.324	94.904
2016-06-16 00:00:00+00:00	297.696
2016-06-16 03:00:00+00:00	297.159
2016-06-16 06:00:00+00:00	296.986
2016-06-16 09:00:00+00:00	297.977
2016-06-16 12:00:00+00:00	300.397	83.8507
2016-06-16 15:00:00+00:00	301.188	77.1574
2016-06-16 18:00:00+00:00	300.565	81.4617
2016-06-16 21:00:00+00:00	298.961	90.6551
2016-06-17 00:00:00+00:00	298.115
2016-06-17 03:00:00+00:00	297.6
2016-06-17 06:00:00+00:00	297.233
2016-06-17 09:00:00+00:00	298.567	93.3251
2016-06-17 12:00:00+00:00	300.229	83.3923
2016-06-17 15:00:00+00:00	300.237	83.026
2016-06-17 18:00:00+00:00	299.411	87.932
2016-06-17 21:00:00+00:00	298.159	94.1739
2016-06-18 00:00:00+00:00	297.358
2016-06-18 03:00:00+00:00	297.225
2016-06-18 06:00:00+00:00	297.065
2016-06-18 09:00:00+00:00	297.731
2016-06-18 12:00:00+00:00	300.217	86.9225
2016-06-18 15:00:00+00:00	298.596	90.5439
2016-06-18 18:00:00+00:00	297.954
2016-06-18 21:00:00+00:00	297.84
2016-06-19 00:00:00+00:00	297.23
2016-06-19 03:00:00+00:00	297.138
2016-06-19 06:00:00+00:00	296.962
2016-06-19 09:00:00+00:00	297.539
2016-06-19 12:00:00+00:00	298.275	85.1097
2016-06-19 15:00:00+00:00	299.277	84.0134
2016-06-19 18:00:00+00:00	299.003	85.0235
2016-06-19 21:00:00+00:00	297.749
2016-06-20 00:00:00+00:00	297.083
2016-06-20 03:00:00+00:00	296.886
2016-06-20 06:00:00+00:00	296.532
2016-06-20 09:00:00+00:00	297.143
2016-06-20 12:00:00+00:00	298.095
2016-06-20 15:00:00+00:00	298.808	81.2968
2016-06-20 18:00:00+00:00	298.835	80.5494
2016-06-20 21:00:00+00:00	297.761
2016-06-21 00:00:00+00:00	297.078
2016-06-21 03:00:00+00:00	296.746
2016-06-21 06:00:00+00:00	296.689
2016-06-21 09:00:00+00:00	298.35	93.2394
2016-06-21 12:00:00+00:00	299.989	82.7678
2016-06-21 15:00:00+00:00	300.714	78.1829
2016-06-21 18:00:00+00:00	299.59	84.5686
2016-06-21 21:00:00+00:00	298.219	91.5988
2016-06-22 00:00:00+00:00	297.299
2016-06-22 03:00:00+00:00	297.017
2016-06-22 06:00:00+00:00	296.893
2016-06-22 09:00:00+00:00	298.562	94.3159
2016-06-22 12:00:00+00:00	300.271	82.7794
2016-06-22 15:00:00+00:00	299.978	83.335
2016-06-22 18:00:00+00:00	299.059	89.1377
2016-06-22 21:00:00+00:00	298.416	93.4408
2016-06-23 00:00:00+00:00	297.753
2016-06-23 03:00:00+00:00	297.216
2016-06-23 06:00:00+00:00	296.703
2016-06-23 09:00:00+00:00	298.619	93.2781
2016-06-23 12:00:00+00:00	300.569	81.0055
2016-06-23 15:00:00+00:00	300.489	78.0228
2016-06-23 18:00:00+00:00	300.589	78.0087
2016-06-23 21:00:00+00:00	298.996	89.4319
2016-06-24 00:00:00+00:00	298.255	91.074
2016-06-24 03:00:00+00:00	297.501
2016-06-24 06:00:00+00:00	296.53
2016-06-24 09:00:00+00:00	299.222	90.8254
2016-06-24 12:00:00+00:00	301.42	77.2212
2016-06-24 15:00:00+00:00	302.298	71.1756
2016-06-24 18:00:00+00:00	301.329	76.9416
2016-06-24 21:00:00+00:00	299.775	84.4567
2016-06-25 00:00:00+00:00	298.681	90.0557
2016-06-25 03:00:00+00:00	297.822
2016-06-25 06:00:00+00:00	297.306
2016-06-25 09:00:00+00:00	298.433	90.5856
2016-06-25 12:00:00+00:00	300.96	78.6026
2016-06-25 15:00:00+00:00	301.564	75.4021
2016-06-25 18:00:00+00:00	300.094	82.2238
2016-06-25 21:00:00+00:00	298.59	89.0526
2016-06-26 00:00:00+00:00	297.828
2016-06-26 03:00:00+00:00	297.187
2016-06-26 06:00:00+00:00	296.563
2016-06-26 09:00:00+00:00	296.556
2016-06-26 12:00:00+00:00	297.273
2016-06-26 15:00:00+00:00	298.082
2016-06-26 18:00:00+00:00	298.376	88.3261
2016-06-26 21:00:00+00:00	297.11
2016-06-27 00:00:00+00:00	295.605
2016-06-27 03:00:00+00:00	295.423
2016-06-27 06:00:00+00:00	294.673
2016-06-27 09:00:00+00:00	296.594
2016-06-27 12:00:00+00:00	299.157	85.6982
2016-06-27 15:00:00+00:00	301.331	69.7304
2016-06-27 18:00:00+00:00	301.308	70.0632
2016-06-27 21:00:00+00:00	299.215	80.1716
2016-06-28 00:00:00+00:00	297.949
2016-06-28 03:00:00+00:00	296.674
2016-06-28 06:00:00+00:00	296.407
2016-06-28 09:00:00+00:00	299.368	84.4502
2016-06-28 12:00:00+00:00	301.195	75.0185
2016-06-28 15:00:00+00:00	302.229	73.0258
2016-06-28 18:00:00+00:00	301.737	76.9064
2016-06-28 21:00:00+00:00	299.69	85.3878
2016-06-29 00:00:00+00:00	298.326	91.8491
2016-06-29 03:00:00+00:00	297.331
2016-06-29 06:00:00+00:00	297.147
2016-06-29 09:00:00+00:00	297.932
2016-06-29 12:00:00+00:00	297.4
2016-06-29 15:00:00+00:00	296.808
2016-06-29 18:00:00+00:00	296.603
2016-06-29 21:00:00+00:00	296.41
2016-06-30 00:00:00+00:00	296.366
2016-06-30 03:00:00+00:00	296.187
2016-06-30 06:00:00+00:00	295.817
2016-06-30 09:00:00+00:00	297.336
2016-06-30 12:00:00+00:00	299.417	81.2863
2016-06-30 15:00:00+00:00	301.126	73.7468
2016-06-30 18:00:00+00:00	300.614	75.6789
2016-06-30 21:00:00+00:00	298.588	85.2447
2016-07-01 00:00:00+00:00	296.583
2016-07-01 03:00:00+00:00	297.198
2016-07-01 06:00:00+00:00	296.362
2016-07-01 09:00:00+00:00	298.381	86.9636
2016-07-01 12:00:00+00:00	300.165	76.8084
2016-07-01 15:00:00+00:00	301.403	69.4829
2016-07-01 18:00:00+00:00	300.586	73.8153
2016-07-01 21:00:00+00:00	299.05	81.6271
2016-07-02 00:00:00+00:00	297.856
2016-07-02 03:00:00+00:00	297.413
2016-07-02 06:00:00+00:00	297.44
2016-07-02 09:00:00+00:00	298.685	84.3624
2016-07-02 12:00:00+00:00	299.946	80.3393
2016-07-02 15:00:00+00:00	300.87	78.532
2016-07-02 18:00:00+00:00	299.772	79.669
2016-07-02 21:00:00+00:00	298.217	82.9056
2016-07-03 00:00:00+00:00	297.279
2016-07-03 03:00:00+00:00	296.473
2016-07-03 06:00:00+00:00	296.293
2016-07-03 09:00:00+00:00	298.126
2016-07-03 12:00:00+00:00	299.771	78.5044
2016-07-03 15:00:00+00:00	300.684	78.0237
2016-07-03 18:00:00+00:00	300.244	80.1121
2016-07-03 21:00:00+00:00	298.805	85.4766
2016-07-04 00:00:00+00:00	297.741
2016-07-04 03:00:00+00:00	296.798
2016-07-04 06:00:00+00:00	296.419
2016-07-04 09:00:00+00:00	297.261
2016-07-04 12:00:00+00:00	298.084
2016-07-04 15:00:00+00:00	298.588	86.7159
2016-07-04 18:00:00+00:00	297.755
2016-07-04 21:00:00+00:00	297.091
2016-07-05 00:00:00+00:00	296.701
2016-07-05 03:00:00+00:00	296.471
2016-07-05 06:00:00+00:00	296.466
2016-07-05 09:00:00+00:00	296.629
2016-07-05 12:00:00+00:00	296.409
2016-07-05 15:00:00+00:00	296.935
2016-07-05 18:00:00+00:00	297.094
2016-07-05 21:00:00+00:00	296.795
2016-07-06 00:00:00+00:00	296.683
2016-07-06 03:00:00+00:00	296.566
2016-07-06 06:00:00+00:00	296.518
2016-07-06 09:00:00+00:00	297.101
2016-07-06 12:00:00+00:00	298.436	87.2602
2016-07-06 15:00:00+00:00	298.523	85.7606
2016-07-06 18:00:00+00:00	297.568
2016-07-06 21:00:00+00:00	296.791
2016-07-07 00:00:00+00:00	296.291
2016-07-07 03:00:00+00:00	296.107
2016-07-07 06:00:00+00:00	295.468
2016-07-07 09:00:00+00:00	296.995
2016-07-07 12:00:00+00:00	298.919	84.7705
2016-07-07 15:00:00+00:00	299.596	82.3172
2016-07-07 18:00:00+00:00	299.191	84.3627
2016-07-07 21:00:00+00:00	297.98
2016-07-08 00:00:00+00:00	297.475
2016-07-08 03:00:00+00:00	297.204
2016-07-08 06:00:00+00:00	296.911
2016-07-08 09:00:00+00:00	297.966
2016-07-08 12:00:00+00:00	299.127	83.8251
2016-07-08 15:00:00+00:00	299.777	81.9413
2016-07-08 18:00:00+00:00	299.526	83.8672
2016-07-08 21:00:00+00:00	298.072
2016-07-09 00:00:00+00:00	297.662
2016-07-09 03:00:00+00:00	297.077
2016-07-09 06:00:00+00:00	296.794
2016-07-09 09:00:00+00:00	297.998
2016-07-09 12:00:00+00:00	299.368	82.1689
2016-07-09 15:00:00+00:00	300.173	81.6681
2016-07-09 18:00:00+00:00	298.97	84.5979
2016-07-09 21:00:00+00:00	297.509
2016-07-10 00:00:00+00:00	296.694
2016-07-10 03:00:00+00:00	296.224
2016-07-10 06:00:00+00:00	295.956
2016-07-10 09:00:00+00:00	297.801
2016-07-10 12:00:00+00:00	299.89	78.8388
2016-07-10 15:00:00+00:00	300.17	77.7717
2016-07-10 18:00:00+00:00	299.84	78.08
2016-07-10 21:00:00+00:00	298.515	87.4603
2016-07-11 00:00:00+00:00	297.366
2016-07-11 03:00:00+00:00	296.401
2016-07-11 06:00:00+00:00	296.051
2016-07-11 09:00:00+00:00	298.069
2016-07-11 12:00:00+00:00	300.277	83.8438
2016-07-11 15:00:00+00:00	300.606	80.0015
2016-07-11 18:00:00+00:00	299.816	81.7891
2016-07-11 21:00:00+00:00	298.691	89.1605
2016-07-12 00:00:00+00:00	298.063
2016-07-12 03:00:00+00:00	297.55
2016-07-12 06:00:00+00:00	297.212
2016-07-12 09:00:00+00:00	298.228	86.2594
2016-07-12 12:00:00+00:00	300.478	78.9813
2016-07-12 15:00:00+00:00	301.278	74.6227
2016-07-12 18:00:00+00:00	300.558	77.5026
2016-07-12 21:00:00+00:00	298.744	85.2058
2016-07-13 00:00:00+00:00	297.43
2016-07-13 03:00:00+00:00	296.265
2016-07-13 06:00:00+00:00	295.301
2016-07-13 09:00:00+00:00	298.417	88.518
2016-07-13 12:00:00+00:00	300.861	77.2122
2016-07-13 15:00:00+00:00	302.065	71.217
2016-07-13 18:00:00+00:00	301.598	74.1289
2016-07-13 21:00:00+00:00	299.669	83.2528
2016-07-14 00:00:00+00:00	298.478	87.7926
2016-07-14 03:00:00+00:00	297.547
2016-07-14 06:00:00+00:00	296.927
2016-07-14 09:00:00+00:00	298.667	87.7768
2016-07-14 12:00:00+00:00	300.474	78.933
2016-07-14 15:00:00+00:00	301.749	74.2294
2016-07-14 18:00:00+00:00	301.158	76.919
2016-07-14 21:00:00+00:00	299.336	84.2539
2016-07-15 00:00:00+00:00	298.204	89.2493
2016-07-15 03:00:00+00:00	297.344
2016-07-15 06:00:00+00:00	296.763
2016-07-15 09:00:00+00:00	297.318
2016-07-15 12:00:00+00:00	297.883
2016-07-15 15:00:00+00:00	297.847
2016-07-15 18:00:00+00:00	297.417
2016-07-15 21:00:00+00:00	296.858
2016-07-16 00:00:00+00:00	296.901
2016-07-16 03:00:00+00:00	296.877
2016-07-16 06:00:00+00:00	296.922
2016-07-16 09:00:00+00:00	297.923
2016-07-16 12:00:00+00:00	299.588	84.9957
2016-07-16 15:00:00+00:00	299.872	81.4926
2016-07-16 18:00:00+00:00	298.715	86.0406
2016-07-16 21:00:00+00:00	297.418
2016-07-17 00:00:00+00:00	296.84
2016-07-17 03:00:00+00:00	295.957
2016-07-17 06:00:00+00:00	294.834
2016-07-17 09:00:00+00:00	297.833
2016-07-17 12:00:00+00:00	300.256	77.6775
2016-07-17 15:00:00+00:00	301.284	72.0989
2016-07-17 18:00:00+00:00	301.052	75.3678
2016-07-17 21:00:00+00:00	299.24	83.4171
2016-07-18 00:00:00+00:00	298.089
2016-07-18 03:00:00+00:00	297.346
2016-07-18 06:00:00+00:00	296.873
2016-07-18 09:00:00+00:00	297.83
2016-07-18 12:00:00+00:00	298.496	90.4942
2016-07-18 15:00:00+00:00	300.136	82.9295
2016-07-18 18:00:00+00:00	298.588	91.7252
2016-07-18 21:00:00+00:00	297.626
2016-07-19 00:00:00+00:00	297.309
2016-07-19 03:00:00+00:00	297.131
2016-07-19 06:00:00+00:00	297.245
2016-07-19 09:00:00+00:00	298.029
2016-07-19 12:00:00+00:00	299.042	84.4037
2016-07-19 15:00:00+00:00	299.92	82.1918
2016-07-19 18:00:00+00:00	299.035	84.3188
2016-07-19 21:00:00+00:00	298.065
2016-07-20 00:00:00+00:00	296.988
2016-07-20 03:00:00+00:00	296.111
2016-07-20 06:00:00+00:00	295.517
2016-07-20 09:00:00+00:00	297.556
2016-07-20 12:00:00+00:00	299.764	80.7568
2016-07-20 15:00:00+00:00	301.212	77.5774
2016-07-20 18:00:00+00:00	300.731	80.754
2016-07-20 21:00:00+00:00	299.395	89.4687
2016-07-21 00:00:00+00:00	298.311	93.7211
2016-07-21 03:00:00+00:00	297.764
2016-07-21 06:00:00+00:00	297.62
2016-07-21 09:00:00+00:00	298.609	91.4716
2016-07-21 12:00:00+00:00	300.43	82.3488
2016-07-21 15:00:00+00:00	301.033	79.0009
2016-07-21 18:00:00+00:00	299.705	84.8872
2016-07-21 21:00:00+00:00	298.408	91.495
2016-07-22 00:00:00+00:00	297.443
2016-07-22 03:00:00+00:00	296.945
2016-07-22 06:00:00+00:00	296.668
2016-07-22 09:00:00+00:00	297.282
2016-07-22 12:00:00+00:00	298.221	87.1552
2016-07-22 15:00:00+00:00	298.495	87.0953
2016-07-22 18:00:00+00:00	298.068
2016-07-22 21:00:00+00:00	297.736
2016-07-23 00:00:00+00:00	297.274
2016-07-23 03:00:00+00:00	296.847
2016-07-23 06:00:00+00:00	296.706
2016-07-23 09:00:00+00:00	297.675
2016-07-23 12:00:00+00:00	299.446	85.7087
2016-07-23 15:00:00+00:00	299.802	84.8589
2016-07-23 18:00:00+00:00	299.265	86.4858
2016-07-23 21:00:00+00:00	298.128
2016-07-24 00:00:00+00:00	297.386
2016-07-24 03:00:00+00:00	296.866
2016-07-24 06:00:00+00:00	296.458
2016-07-24 09:00:00+00:00	297.171
2016-07-24 12:00:00+00:00	299.35	85.8689
2016-07-24 15:00:00+00:00	300.412	81.1739
2016-07-24 18:00:00+00:00	300.059	80.9255
2016-07-24 21:00:00+00:00	298.372	89.1364
2016-07-25 00:00:00+00:00	297.492
2016-07-25 03:00:00+00:00	296.73
2016-07-25 06:00:00+00:00	296.605
2016-07-25 09:00:00+00:00	297.935
2016-07-25 12:00:00+00:00	299.021	87.4461
2016-07-25 15:00:00+00:00	299.738	83.7209
2016-07-25 18:00:00+00:00	299.014	86.0513
2016-07-25 21:00:00+00:00	298.168	89.8547
2016-07-26 00:00:00+00:00	297.522
2016-07-26 03:00:00+00:00	296.746
2016-07-26 06:00:00+00:00	296.648
2016-07-26 09:00:00+00:00	296.368
2016-07-26 12:00:00+00:00	296.086
2016-07-26 15:00:00+00:00	295.63
2016-07-26 18:00:00+00:00	295.433
2016-07-26 21:00:00+00:00	295.383
2016-07-27 00:00:00+00:00	295.503
2016-07-27 03:00:00+00:00	295.563
2016-07-27 06:00:00+00:00	295.584
2016-07-27 09:00:00+00:00	297.189
2016-07-27 12:00:00+00:00	299.113	87.6773
2016-07-27 15:00:00+00:00	299.209	83.0366
2016-07-27 18:00:00+00:00	298.228	85.9305
2016-07-27 21:00:00+00:00	296.86
2016-07-28 00:00:00+00:00	295.963
2016-07-28 03:00:00+00:00	295.523
2016-07-28 06:00:00+00:00	295.876
2016-07-28 09:00:00+00:00	297.302
2016-07-28 12:00:00+00:00	299.405	80.2066
2016-07-28 15:00:00+00:00	300.304	77.2749
2016-07-28 18:00:00+00:00	299.703	79.7464
2016-07-28 21:00:00+00:00	298.12
2016-07-29 00:00:00+00:00	297.385
2016-07-29 03:00:00+00:00	297.149
2016-07-29 06:00:00+00:00	296.779
2016-07-29 09:00:00+00:00	297.532
2016-07-29 12:00:00+00:00	299.286	82.3695
2016-07-29 15:00:00+00:00	300.105	79.3536
2016-07-29 18:00:00+00:00	299.616	81.8324
2016-07-29 21:00:00+00:00	298.441	87.0269
2016-07-30 00:00:00+00:00	297.47
2016-07-30 03:00:00+00:00	296.676
2016-07-30 06:00:00+00:00	296.298
2016-07-30 09:00:00+00:00	296.892
2016-07-30 12:00:00+00:00	297.625
2016-07-30 15:00:00+00:00	297.829
2016-07-30 18:00:00+00:00	297.258
2016-07-30 21:00:00+00:00	296.72
2016-07-31 00:00:00+00:00	296.391
2016-07-31 03:00:00+00:00	296.182
2016-07-31 06:00:00+00:00	296.101
2016-07-31 09:00:00+00:00	296.464
2016-07-31 12:00:00+00:00	296.786
2016-07-31 15:00:00+00:00	296.763
2016-07-31 18:00:00+00:00	296.379
2016-07-31 21:00:00+00:00	296.143
2016-08-01 00:00:00+00:00	296.115
2016-08-01 03:00:00+00:00	295.924
2016-08-01 06:00:00+00:00	295.946
2016-08-01 09:00:00+00:00	296.945
2016-08-01 12:00:00+00:00	298.779	84.2546
2016-08-01 15:00:00+00:00	299.136	83.7402
2016-08-01 18:00:00+00:00	298.022
2016-08-01 21:00:00+00:00	296.865
2016-08-02 00:00:00+00:00	296.014
2016-08-02 03:00:00+00:00	295.985
2016-08-02 06:00:00+00:00	296.071
2016-08-02 09:00:00+00:00	297.582
2016-08-02 12:00:00+00:00	299.952	78.5158
2016-08-02 15:00:00+00:00	300.782	72.5035
2016-08-02 18:00:00+00:00	300.127	76.8825
2016-08-02 21:00:00+00:00	298.592	86.2281
2016-08-03 00:00:00+00:00	297.469
2016-08-03 03:00:00+00:00	296.847
2016-08-03 06:00:00+00:00	296.786
2016-08-03 09:00:00+00:00	298.175	89.9518
2016-08-03 12:00:00+00:00	300.703	82.0188
2016-08-03 15:00:00+00:00	301.793	77.0892
2016-08-03 18:00:00+00:00	301.144	79.2312
2016-08-03 21:00:00+00:00	299.052	88.6515
2016-08-04 00:00:00+00:00	297.943
2016-08-04 03:00:00+00:00	297.262
2016-08-04 06:00:00+00:00	296.855
2016-08-04 09:00:00+00:00	297.984
2016-08-04 12:00:00+00:00	299.508	85.5988
2016-08-04 15:00:00+00:00	299.522	84.404
2016-08-04 18:00:00+00:00	298.671	86.5931
2016-08-04 21:00:00+00:00	297.347
2016-08-05 00:00:00+00:00	296.879
2016-08-05 03:00:00+00:00	296.472
2016-08-05 06:00:00+00:00	296.38
2016-08-05 09:00:00+00:00	297.698
2016-08-05 12:00:00+00:00	299.553	83.7947
2016-08-05 15:00:00+00:00	299.758	81.0091
2016-08-05 18:00:00+00:00	298.714	83.8159
2016-08-05 21:00:00+00:00	297.147
2016-08-06 00:00:00+00:00	296.228
2016-08-06 03:00:00+00:00	295.869
2016-08-06 06:00:00+00:00	295.893
2016-08-06 09:00:00+00:00	297.096
2016-08-06 12:00:00+00:00	299.123	77.8003
2016-08-06 15:00:00+00:00	300.106	71.4177
2016-08-06 18:00:00+00:00	299.399	73.9932
2016-08-06 21:00:00+00:00	297.516
2016-08-07 00:00:00+00:00	296.002
2016-08-07 03:00:00+00:00	295.21
2016-08-07 06:00:00+00:00	295.636
2016-08-07 09:00:00+00:00	297.399
2016-08-07 12:00:00+00:00	299.537	77.5429
2016-08-07 15:00:00+00:00	300.528	70.6893
2016-08-07 18:00:00+00:00	299.941	75.2306
2016-08-07 21:00:00+00:00	297.47
2016-08-08 00:00:00+00:00	297.081
2016-08-08 03:00:00+00:00	295.937
2016-08-08 06:00:00+00:00	295.424
2016-08-08 09:00:00+00:00	296.178
2016-08-08 12:00:00+00:00	297.693
2016-08-08 15:00:00+00:00	298.406	78.6849
2016-08-08 18:00:00+00:00	298.085
2016-08-08 21:00:00+00:00	296.632
2016-08-09 00:00:00+00:00	295.759
2016-08-09 03:00:00+00:00	295.071
2016-08-09 06:00:00+00:00	294.665
2016-08-09 09:00:00+00:00	295.034
2016-08-09 12:00:00+00:00	295.277
2016-08-09 15:00:00+00:00	295.18
2016-08-09 18:00:00+00:00	294.085
2016-08-09 21:00:00+00:00	293.184
2016-08-10 00:00:00+00:00	292.801
2016-08-10 03:00:00+00:00	292.842
2016-08-10 06:00:00+00:00	293.104
2016-08-10 09:00:00+00:00	294.673
2016-08-10 12:00:00+00:00	297.384
2016-08-10 15:00:00+00:00	298.966	83.1416
2016-08-10 18:00:00+00:00	298.176	83.2639
2016-08-10 21:00:00+00:00	297.106
2016-08-11 00:00:00+00:00	296.087
2016-08-11 03:00:00+00:00	295.207
2016-08-11 06:00:00+00:00	294.493
2016-08-11 09:00:00+00:00	294.653
2016-08-11 12:00:00+00:00	295.304
2016-08-11 15:00:00+00:00	295.382
2016-08-11 18:00:00+00:00	295.282
2016-08-11 21:00:00+00:00	295.011
2016-08-12 00:00:00+00:00	294.422
2016-08-12 03:00:00+00:00	294.602
2016-08-12 06:00:00+00:00	294.299
2016-08-12 09:00:00+00:00	295.179
2016-08-12 12:00:00+00:00	297.776
2016-08-12 15:00:00+00:00	298.282	80.3708
2016-08-12 18:00:00+00:00	296.906
2016-08-12 21:00:00+00:00	295.934
2016-08-13 00:00:00+00:00	295.235
2016-08-13 03:00:00+00:00	294.755
2016-08-13 06:00:00+00:00	294.427
2016-08-13 09:00:00+00:00	296.219
2016-08-13 12:00:00+00:00	298.923	79.3802
2016-08-13 15:00:00+00:00	300.811	73.5194
2016-08-13 18:00:00+00:00	300.409	75.9652
2016-08-13 21:00:00+00:00	298.599	83.6344
2016-08-14 00:00:00+00:00	297.467
2016-08-14 03:00:00+00:00	296.799
2016-08-14 06:00:00+00:00	296.238
2016-08-14 09:00:00+00:00	297.622
2016-08-14 12:00:00+00:00	299.426	85.9208
2016-08-14 15:00:00+00:00	300.236	80.6244
2016-08-14 18:00:00+00:00	299.832	81.2021
2016-08-14 21:00:00+00:00	298.294	89.2346
2016-08-15 00:00:00+00:00	297.177
2016-08-15 03:00:00+00:00	296.679
2016-08-15 06:00:00+00:00	296.428
2016-08-15 09:00:00+00:00	297.17
2016-08-15 12:00:00+00:00	298.324	89.3199
2016-08-15 15:00:00+00:00	298.55	88.4154
2016-08-15 18:00:00+00:00	298.113
2016-08-15 21:00:00+00:00	297.563
2016-08-16 00:00:00+00:00	297.11
2016-08-16 03:00:00+00:00	296.53
2016-08-16 06:00:00+00:00	296.131
2016-08-16 09:00:00+00:00	297.325
2016-08-16 12:00:00+00:00	298.212	86.7142
2016-08-16 15:00:00+00:00	298.719	85.9841
2016-08-16 18:00:00+00:00	298.179	88.3743
2016-08-16 21:00:00+00:00	297.09
2016-08-17 00:00:00+00:00	296.797
2016-08-17 03:00:00+00:00	296.53
2016-08-17 06:00:00+00:00	296.495
2016-08-17 09:00:00+00:00	297.343
2016-08-17 12:00:00+00:00	299.194	85.5089
2016-08-17 15:00:00+00:00	299.699	82.3565
2016-08-17 18:00:00+00:00	298.687	85.91
2016-08-17 21:00:00+00:00	297.223
2016-08-18 00:00:00+00:00	296.244
2016-08-18 03:00:00+00:00	296.017
2016-08-18 06:00:00+00:00	295.857
2016-08-18 09:00:00+00:00	296.776
2016-08-18 12:00:00+00:00	298.964	79.7463
2016-08-18 15:00:00+00:00	299.709	74.7103
2016-08-18 18:00:00+00:00	298.76	77.9988
2016-08-18 21:00:00+00:00	296.924
2016-08-19 00:00:00+00:00	296.008
2016-08-19 03:00:00+00:00	295.129
2016-08-19 06:00:00+00:00	294.655
2016-08-19 09:00:00+00:00	296.359
2016-08-19 12:00:00+00:00	298.559	78.036
2016-08-19 15:00:00+00:00	299.991	70.8016
2016-08-19 18:00:00+00:00	299.27	74.8198
2016-08-19 21:00:00+00:00	297.355
2016-08-20 00:00:00+00:00	296.7
2016-08-20 03:00:00+00:00	295.826
2016-08-20 06:00:00+00:00	295.594
2016-08-20 09:00:00+00:00	296.921
2016-08-20 12:00:00+00:00	299.014	79.5295
2016-08-20 15:00:00+00:00	299.823	74.6928
2016-08-20 18:00:00+00:00	299.288	78.1717
2016-08-20 21:00:00+00:00	298.082
2016-08-21 00:00:00+00:00	297.042
2016-08-21 03:00:00+00:00	296.567
2016-08-21 06:00:00+00:00	296.191
2016-08-21 09:00:00+00:00	298.132
2016-08-21 12:00:00+00:00	299.186	78.8932
2016-08-21 15:00:00+00:00	299.577	76.114
2016-08-21 18:00:00+00:00	298.81	81.1844
2016-08-21 21:00:00+00:00	297.859
2016-08-22 00:00:00+00:00	297.529
2016-08-22 03:00:00+00:00	297.222
2016-08-22 06:00:00+00:00	296.987
2016-08-22 09:00:00+00:00	298.592	85.713
2016-08-22 12:00:00+00:00	300.386	81.8561
2016-08-22 15:00:00+00:00	301.569	78.6703
2016-08-22 18:00:00+00:00	300.811	80.5104
2016-08-22 21:00:00+00:00	299.133	89.064
2016-08-23 00:00:00+00:00	298.009
2016-08-23 03:00:00+00:00	297.178
2016-08-23 06:00:00+00:00	296.629
2016-08-23 09:00:00+00:00	297.14
2016-08-23 12:00:00+00:00	298.727	84.4264
2016-08-23 15:00:00+00:00	298.947	85.6414
2016-08-23 18:00:00+00:00	297.999
2016-08-23 21:00:00+00:00	297.103
2016-08-24 00:00:00+00:00	296.387
2016-08-24 03:00:00+00:00	296.003
2016-08-24 06:00:00+00:00	295.893
2016-08-24 09:00:00+00:00	296.462
2016-08-24 12:00:00+00:00	297.971
2016-08-24 15:00:00+00:00	298.422	85.518
2016-08-24 18:00:00+00:00	297.567
2016-08-24 21:00:00+00:00	296.344
2016-08-25 00:00:00+00:00	296.052
2016-08-25 03:00:00+00:00	295.88
2016-08-25 06:00:00+00:00	295.796
2016-08-25 09:00:00+00:00	296.82
2016-08-25 12:00:00+00:00	298.799	81.1349
2016-08-25 15:00:00+00:00	299.738	78.7054
2016-08-25 18:00:00+00:00	298.85	81.7071
2016-08-25 21:00:00+00:00	296.947
2016-08-26 00:00:00+00:00	295.872
2016-08-26 03:00:00+00:00	295.711
2016-08-26 06:00:00+00:00	295.604
2016-08-26 09:00:00+00:00	296.91
2016-08-26 12:00:00+00:00	299.144	79.0294
2016-08-26 15:00:00+00:00	300.072	76.0604
2016-08-26 18:00:00+00:00	299.188	77.8431
2016-08-26 21:00:00+00:00	297.296
2016-08-27 00:00:00+00:00	296.337
2016-08-27 03:00:00+00:00	295.837
2016-08-27 06:00:00+00:00	295.255
2016-08-27 09:00:00+00:00	297.134
2016-08-27 12:00:00+00:00	299.675	83.267
2016-08-27 15:00:00+00:00	300.632	78.7438
2016-08-27 18:00:00+00:00	299.595	80.1129
2016-08-27 21:00:00+00:00	298.219	86.7542
2016-08-28 00:00:00+00:00	297.092
2016-08-28 03:00:00+00:00	296.369
2016-08-28 06:00:00+00:00	296.062
2016-08-28 09:00:00+00:00	295.815
2016-08-28 12:00:00+00:00	295.366
2016-08-28 15:00:00+00:00	295.731
2016-08-28 18:00:00+00:00	296.438
2016-08-28 21:00:00+00:00	295.062
2016-08-29 00:00:00+00:00	294.654
2016-08-29 03:00:00+00:00	294.498
2016-08-29 06:00:00+00:00	294.571
2016-08-29 09:00:00+00:00	296.202
2016-08-29 12:00:00+00:00	298.659	80.6155
2016-08-29 15:00:00+00:00	300.101	74.926
2016-08-29 18:00:00+00:00	300.008	76.8564
2016-08-29 21:00:00+00:00	298.565	85.2537
2016-08-30 00:00:00+00:00	297.5
2016-08-30 03:00:00+00:00	296.75
2016-08-30 06:00:00+00:00	296.24
2016-08-30 09:00:00+00:00	297.165
2016-08-30 12:00:00+00:00	298.63	87.1195
2016-08-30 15:00:00+00:00	299.263	84.5455
2016-08-30 18:00:00+00:00	298.901	86.9086
2016-08-30 21:00:00+00:00	298.124
2016-08-31 00:00:00+00:00	297.511
2016-08-31 03:00:00+00:00	296.798
2016-08-31 06:00:00+00:00	296.389
2016-08-31 09:00:00+00:00	296.855
2016-08-31 12:00:00+00:00	297.989
2016-08-31 15:00:00+00:00	298.303	87.248
2016-08-31 18:00:00+00:00	297.471
2016-08-31 21:00:00+00:00	296.765
2016-09-01 00:00:00+00:00	296.233
2016-09-01 03:00:00+00:00	295.842
2016-09-01 06:00:00+00:00	295.713
2016-09-01 09:00:00+00:00	295.543
2016-09-01 12:00:00+00:00	295.751
2016-09-01 15:00:00+00:00	295.717
2016-09-01 18:00:00+00:00	295.483
2016-09-01 21:00:00+00:00	295.671
2016-09-02 00:00:00+00:00	295.896
2016-09-02 03:00:00+00:00	295.873
2016-09-02 06:00:00+00:00	295.991
2016-09-02 09:00:00+00:00	296.771
2016-09-02 12:00:00+00:00	297.994
2016-09-02 15:00:00+00:00	298.735	82.8011
2016-09-02 18:00:00+00:00	298.3	83.8944
2016-09-02 21:00:00+00:00	297.11
2016-09-03 00:00:00+00:00	296.451
2016-09-03 03:00:00+00:00	295.749
2016-09-03 06:00:00+00:00	295.482
2016-09-03 09:00:00+00:00	296.283
2016-09-03 12:00:00+00:00	298.115
2016-09-03 15:00:00+00:00	299.809	77.5147
2016-09-03 18:00:00+00:00	299.724	78.9669
2016-09-03 21:00:00+00:00	298.087
2016-09-04 00:00:00+00:00	296.91
2016-09-04 03:00:00+00:00	296.239
2016-09-04 06:00:00+00:00	295.724
2016-09-04 09:00:00+00:00	295.46
2016-09-04 12:00:00+00:00	295.367
2016-09-04 15:00:00+00:00	295.612
2016-09-04 18:00:00+00:00	295.939
2016-09-04 21:00:00+00:00	295.459
2016-09-05 00:00:00+00:00	295.212
2016-09-05 03:00:00+00:00	295.406
2016-09-05 06:00:00+00:00	295.486
2016-09-05 09:00:00+00:00	296.605
2016-09-05 12:00:00+00:00	297.685
2016-09-05 15:00:00+00:00	298.68	83.8704
2016-09-05 18:00:00+00:00	297.762
2016-09-05 21:00:00+00:00	296.87
2016-09-06 00:00:00+00:00	296.144
2016-09-06 03:00:00+00:00	295.638
2016-09-06 06:00:00+00:00	295.183
2016-09-06 09:00:00+00:00	296.393
2016-09-06 12:00:00+00:00	298.407	83.3692
2016-09-06 15:00:00+00:00	299.607	79.1844
2016-09-06 18:00:00+00:00	299.486	80.5642
2016-09-06 21:00:00+00:00	298.16	87.9595
2016-09-07 00:00:00+00:00	297.283
2016-09-07 03:00:00+00:00	296.31
2016-09-07 06:00:00+00:00	295.856
2016-09-07 09:00:00+00:00	296.2
2016-09-07 12:00:00+00:00	297.36
2016-09-07 15:00:00+00:00	297.966
[truncated: 27,202 more rows]

## Sheet:  e Mmax New Delhi GFDL 2-4.5
units: dry bulb temperature (degrees Celsius), relative humidity when Tair>25C (%).
	Ta_C	RH
2016-01-01 05:30:00+05:30	274.128
2016-01-01 08:30:00+05:30	274.225
2016-01-01 11:30:00+05:30	282.233
2016-01-01 14:30:00+05:30	286.241
2016-01-01 17:30:00+05:30	285.247
2016-01-01 20:30:00+05:30	280.708
2016-01-01 23:30:00+05:30	277.968
2016-01-02 02:30:00+05:30	275.678
2016-01-02 05:30:00+05:30	275.461
2016-01-02 08:30:00+05:30	275.557
2016-01-02 11:30:00+05:30	283.579
2016-01-02 14:30:00+05:30	288.107
2016-01-02 17:30:00+05:30	286.97
2016-01-02 20:30:00+05:30	282.035
2016-01-02 23:30:00+05:30	279.054
2016-01-03 02:30:00+05:30	277.116
2016-01-03 05:30:00+05:30	275.67
2016-01-03 08:30:00+05:30	275.157
2016-01-03 11:30:00+05:30	282.555
2016-01-03 14:30:00+05:30	287.509
2016-01-03 17:30:00+05:30	286.764
2016-01-03 20:30:00+05:30	281.786
2016-01-03 23:30:00+05:30	278.121
2016-01-04 02:30:00+05:30	275.445
2016-01-04 05:30:00+05:30	273.792
2016-01-04 08:30:00+05:30	273.45
2016-01-04 11:30:00+05:30	282.167
2016-01-04 14:30:00+05:30	286.251
2016-01-04 17:30:00+05:30	285.874
2016-01-04 20:30:00+05:30	277.047
2016-01-04 23:30:00+05:30	274.132
2016-01-05 02:30:00+05:30	272.3
2016-01-05 05:30:00+05:30	271.301
2016-01-05 08:30:00+05:30	272.609
2016-01-05 11:30:00+05:30	283.054
2016-01-05 14:30:00+05:30	286.761
2016-01-05 17:30:00+05:30	285.239
2016-01-05 20:30:00+05:30	278.939
2016-01-05 23:30:00+05:30	275.944
2016-01-06 02:30:00+05:30	274.78
2016-01-06 05:30:00+05:30	274.96
2016-01-06 08:30:00+05:30	274.185
2016-01-06 11:30:00+05:30	280.979
2016-01-06 14:30:00+05:30	285.065
2016-01-06 17:30:00+05:30	283.738
2016-01-06 20:30:00+05:30	279.315
2016-01-06 23:30:00+05:30	276.033
2016-01-07 02:30:00+05:30	273.918
2016-01-07 05:30:00+05:30	272.788
2016-01-07 08:30:00+05:30	272.963
2016-01-07 11:30:00+05:30	280.566
2016-01-07 14:30:00+05:30	284.203
2016-01-07 17:30:00+05:30	282.929
2016-01-07 20:30:00+05:30	279.373
2016-01-07 23:30:00+05:30	276.576
2016-01-08 02:30:00+05:30	275.044
2016-01-08 05:30:00+05:30	274.352
2016-01-08 08:30:00+05:30	274.929
2016-01-08 11:30:00+05:30	282.694
2016-01-08 14:30:00+05:30	287.844
2016-01-08 17:30:00+05:30	286.987
2016-01-08 20:30:00+05:30	282.371
2016-01-08 23:30:00+05:30	278.817
2016-01-09 02:30:00+05:30	276.621
2016-01-09 05:30:00+05:30	275.399
2016-01-09 08:30:00+05:30	275.539
2016-01-09 11:30:00+05:30	284.4
2016-01-09 14:30:00+05:30	288.693
2016-01-09 17:30:00+05:30	287.637
2016-01-09 20:30:00+05:30	283.223
2016-01-09 23:30:00+05:30	279.894
2016-01-10 02:30:00+05:30	277.735
2016-01-10 05:30:00+05:30	276.092
2016-01-10 08:30:00+05:30	275.676
2016-01-10 11:30:00+05:30	284.975
2016-01-10 14:30:00+05:30	290.12
2016-01-10 17:30:00+05:30	289.627
2016-01-10 20:30:00+05:30	285.872
2016-01-10 23:30:00+05:30	282.679
2016-01-11 02:30:00+05:30	280.48
2016-01-11 05:30:00+05:30	278.717
2016-01-11 08:30:00+05:30	278.248
2016-01-11 11:30:00+05:30	286.787
2016-01-11 14:30:00+05:30	291.535
2016-01-11 17:30:00+05:30	290.913
2016-01-11 20:30:00+05:30	286.243
2016-01-11 23:30:00+05:30	282.61
2016-01-12 02:30:00+05:30	279.532
2016-01-12 05:30:00+05:30	276.571
2016-01-12 08:30:00+05:30	275.492
2016-01-12 11:30:00+05:30	284.739
2016-01-12 14:30:00+05:30	288.526
2016-01-12 17:30:00+05:30	287.703
2016-01-12 20:30:00+05:30	282.889
2016-01-12 23:30:00+05:30	279.124
2016-01-13 02:30:00+05:30	276.368
2016-01-13 05:30:00+05:30	274.729
2016-01-13 08:30:00+05:30	274.53
2016-01-13 11:30:00+05:30	283.278
2016-01-13 14:30:00+05:30	288.125
2016-01-13 17:30:00+05:30	288.053
2016-01-13 20:30:00+05:30	283.517
2016-01-13 23:30:00+05:30	279.973
2016-01-14 02:30:00+05:30	277.283
2016-01-14 05:30:00+05:30	275.136
2016-01-14 08:30:00+05:30	274.75
2016-01-14 11:30:00+05:30	284.302
2016-01-14 14:30:00+05:30	289.245
2016-01-14 17:30:00+05:30	288.779
2016-01-14 20:30:00+05:30	283.148
2016-01-14 23:30:00+05:30	279.319
2016-01-15 02:30:00+05:30	276.9
2016-01-15 05:30:00+05:30	275.529
2016-01-15 08:30:00+05:30	275.839
2016-01-15 11:30:00+05:30	285.979
2016-01-15 14:30:00+05:30	291.008
2016-01-15 17:30:00+05:30	290.519
2016-01-15 20:30:00+05:30	285.064
2016-01-15 23:30:00+05:30	281.114
2016-01-16 02:30:00+05:30	278.524
2016-01-16 05:30:00+05:30	276.728
2016-01-16 08:30:00+05:30	276.568
2016-01-16 11:30:00+05:30	286.914
2016-01-16 14:30:00+05:30	291.686
2016-01-16 17:30:00+05:30	290.854
2016-01-16 20:30:00+05:30	285.817
2016-01-16 23:30:00+05:30	282.197
2016-01-17 02:30:00+05:30	279.581
2016-01-17 05:30:00+05:30	277.592
2016-01-17 08:30:00+05:30	277.063
2016-01-17 11:30:00+05:30	286.336
2016-01-17 14:30:00+05:30	291.01
2016-01-17 17:30:00+05:30	291.283
2016-01-17 20:30:00+05:30	286.176
2016-01-17 23:30:00+05:30	282.109
2016-01-18 02:30:00+05:30	278.872
2016-01-18 05:30:00+05:30	276.161
2016-01-18 08:30:00+05:30	276.34
2016-01-18 11:30:00+05:30	287.199
2016-01-18 14:30:00+05:30	292.255
2016-01-18 17:30:00+05:30	291.731
2016-01-18 20:30:00+05:30	286.385
2016-01-18 23:30:00+05:30	282.046
2016-01-19 02:30:00+05:30	279.488
2016-01-19 05:30:00+05:30	278.652
2016-01-19 08:30:00+05:30	280.35
2016-01-19 11:30:00+05:30	289.24
2016-01-19 14:30:00+05:30	292.892
2016-01-19 17:30:00+05:30	292.798
2016-01-19 20:30:00+05:30	287.725
2016-01-19 23:30:00+05:30	284.227
2016-01-20 02:30:00+05:30	280.893
2016-01-20 05:30:00+05:30	277.998
2016-01-20 08:30:00+05:30	277.285
2016-01-20 11:30:00+05:30	286.071
2016-01-20 14:30:00+05:30	291.866
2016-01-20 17:30:00+05:30	291.736
2016-01-20 20:30:00+05:30	284.023
2016-01-20 23:30:00+05:30	282.688
2016-01-21 02:30:00+05:30	279.7
2016-01-21 05:30:00+05:30	278.915
2016-01-21 08:30:00+05:30	278.583
2016-01-21 11:30:00+05:30	287.061
2016-01-21 14:30:00+05:30	292.591
2016-01-21 17:30:00+05:30	292.435
2016-01-21 20:30:00+05:30	287.801
2016-01-21 23:30:00+05:30	282.686
2016-01-22 02:30:00+05:30	283.217
2016-01-22 05:30:00+05:30	281.955
2016-01-22 08:30:00+05:30	281.9
2016-01-22 11:30:00+05:30	287.717
2016-01-22 14:30:00+05:30	289.429
2016-01-22 17:30:00+05:30	288.075
2016-01-22 20:30:00+05:30	285.042
2016-01-22 23:30:00+05:30	282.385
2016-01-23 02:30:00+05:30	280.583
2016-01-23 05:30:00+05:30	279.445
2016-01-23 08:30:00+05:30	279.462
2016-01-23 11:30:00+05:30	285.884
2016-01-23 14:30:00+05:30	289.473
2016-01-23 17:30:00+05:30	289.42
2016-01-23 20:30:00+05:30	285.526
2016-01-23 23:30:00+05:30	281.909
2016-01-24 02:30:00+05:30	278.661
2016-01-24 05:30:00+05:30	276.58
2016-01-24 08:30:00+05:30	276.974
2016-01-24 11:30:00+05:30	287.162
2016-01-24 14:30:00+05:30	290.557
2016-01-24 17:30:00+05:30	291.173
2016-01-24 20:30:00+05:30	285.303
2016-01-24 23:30:00+05:30	280.607
2016-01-25 02:30:00+05:30	277.627
2016-01-25 05:30:00+05:30	275.907
2016-01-25 08:30:00+05:30	277.931
2016-01-25 11:30:00+05:30	288.971
2016-01-25 14:30:00+05:30	292.664
2016-01-25 17:30:00+05:30	292.436
2016-01-25 20:30:00+05:30	289.757
2016-01-25 23:30:00+05:30	286.492
2016-01-26 02:30:00+05:30	284.673
2016-01-26 05:30:00+05:30	285.46
2016-01-26 08:30:00+05:30	286.403
2016-01-26 11:30:00+05:30	288.598
2016-01-26 14:30:00+05:30	291.313
2016-01-26 17:30:00+05:30	291.352
2016-01-26 20:30:00+05:30	287.025
2016-01-26 23:30:00+05:30	285.947
2016-01-27 02:30:00+05:30	285.503
2016-01-27 05:30:00+05:30	284.239
2016-01-27 08:30:00+05:30	283.841
2016-01-27 11:30:00+05:30	289.666
2016-01-27 14:30:00+05:30	293.475
2016-01-27 17:30:00+05:30	292.489
2016-01-27 20:30:00+05:30	288.588
2016-01-27 23:30:00+05:30	284.997
2016-01-28 02:30:00+05:30	282.288
2016-01-28 05:30:00+05:30	279.968
2016-01-28 08:30:00+05:30	279.129
2016-01-28 11:30:00+05:30	285.674
2016-01-28 14:30:00+05:30	289.268
2016-01-28 17:30:00+05:30	288.886
2016-01-28 20:30:00+05:30	284.921
2016-01-28 23:30:00+05:30	281.283
2016-01-29 02:30:00+05:30	278.668
2016-01-29 05:30:00+05:30	276.959
2016-01-29 08:30:00+05:30	276.704
2016-01-29 11:30:00+05:30	285.267
2016-01-29 14:30:00+05:30	289.261
2016-01-29 17:30:00+05:30	289.159
2016-01-29 20:30:00+05:30	284.792
2016-01-29 23:30:00+05:30	281.362
2016-01-30 02:30:00+05:30	278.713
2016-01-30 05:30:00+05:30	277.024
2016-01-30 08:30:00+05:30	277.015
2016-01-30 11:30:00+05:30	285.294
2016-01-30 14:30:00+05:30	289.091
2016-01-30 17:30:00+05:30	289.005
2016-01-30 20:30:00+05:30	284.989
2016-01-30 23:30:00+05:30	281.447
2016-01-31 02:30:00+05:30	278.815
2016-01-31 05:30:00+05:30	277.02
2016-01-31 08:30:00+05:30	276.736
2016-01-31 11:30:00+05:30	285.504
2016-01-31 14:30:00+05:30	289.994
2016-01-31 17:30:00+05:30	289.718
2016-01-31 20:30:00+05:30	285.978
2016-01-31 23:30:00+05:30	282.589
2016-02-01 02:30:00+05:30	279.996
2016-02-01 05:30:00+05:30	277.833
2016-02-01 08:30:00+05:30	277.494
2016-02-01 11:30:00+05:30	286.059
2016-02-01 14:30:00+05:30	290.145
2016-02-01 17:30:00+05:30	290.249
2016-02-01 20:30:00+05:30	285.764
2016-02-01 23:30:00+05:30	282.169
2016-02-02 02:30:00+05:30	279.438
2016-02-02 05:30:00+05:30	277.652
2016-02-02 08:30:00+05:30	277.196
2016-02-02 11:30:00+05:30	287.179
2016-02-02 14:30:00+05:30	292.008
2016-02-02 17:30:00+05:30	291.9
2016-02-02 20:30:00+05:30	287.087
2016-02-02 23:30:00+05:30	283.423
2016-02-03 02:30:00+05:30	281.48
2016-02-03 05:30:00+05:30	279.685
2016-02-03 08:30:00+05:30	279.719
2016-02-03 11:30:00+05:30	287.867
2016-02-03 14:30:00+05:30	293.399
2016-02-03 17:30:00+05:30	293.397
2016-02-03 20:30:00+05:30	288.376
2016-02-03 23:30:00+05:30	283.764
2016-02-04 02:30:00+05:30	279.961
2016-02-04 05:30:00+05:30	279.315
2016-02-04 08:30:00+05:30	279.407
2016-02-04 11:30:00+05:30	291.226
2016-02-04 14:30:00+05:30	295.77
2016-02-04 17:30:00+05:30	295.819
2016-02-04 20:30:00+05:30	286.451
2016-02-04 23:30:00+05:30	284.724
2016-02-05 02:30:00+05:30	284.851
2016-02-05 05:30:00+05:30	281.061
2016-02-05 08:30:00+05:30	281.519
2016-02-05 11:30:00+05:30	292.969
2016-02-05 14:30:00+05:30	298.273	10.3092
2016-02-05 17:30:00+05:30	297.561
2016-02-05 20:30:00+05:30	292.991
2016-02-05 23:30:00+05:30	290.277
2016-02-06 02:30:00+05:30	288.729
2016-02-06 05:30:00+05:30	288.152
2016-02-06 08:30:00+05:30	288.114
2016-02-06 11:30:00+05:30	293.354
2016-02-06 14:30:00+05:30	295.568
2016-02-06 17:30:00+05:30	295.327
2016-02-06 20:30:00+05:30	290.753
2016-02-06 23:30:00+05:30	287.495
2016-02-07 02:30:00+05:30	284.536
2016-02-07 05:30:00+05:30	282.074
2016-02-07 08:30:00+05:30	281.471
2016-02-07 11:30:00+05:30	289.231
2016-02-07 14:30:00+05:30	291.056
2016-02-07 17:30:00+05:30	290.549
2016-02-07 20:30:00+05:30	286.815
2016-02-07 23:30:00+05:30	283.37
2016-02-08 02:30:00+05:30	280.719
2016-02-08 05:30:00+05:30	278.612
2016-02-08 08:30:00+05:30	278.885
2016-02-08 11:30:00+05:30	289.213
2016-02-08 14:30:00+05:30	291.165
2016-02-08 17:30:00+05:30	290.877
2016-02-08 20:30:00+05:30	286.509
2016-02-08 23:30:00+05:30	282.836
2016-02-09 02:30:00+05:30	280.508
2016-02-09 05:30:00+05:30	278.76
2016-02-09 08:30:00+05:30	279.225
2016-02-09 11:30:00+05:30	289.424
2016-02-09 14:30:00+05:30	291.196
2016-02-09 17:30:00+05:30	290.784
2016-02-09 20:30:00+05:30	286.731
2016-02-09 23:30:00+05:30	283.524
2016-02-10 02:30:00+05:30	281.093
2016-02-10 05:30:00+05:30	279.226
2016-02-10 08:30:00+05:30	279.458
2016-02-10 11:30:00+05:30	289.16
2016-02-10 14:30:00+05:30	291.707
2016-02-10 17:30:00+05:30	290.88
2016-02-10 20:30:00+05:30	286.812
2016-02-10 23:30:00+05:30	283.282
2016-02-11 02:30:00+05:30	280.604
2016-02-11 05:30:00+05:30	278.772
2016-02-11 08:30:00+05:30	279.298
2016-02-11 11:30:00+05:30	289.002
2016-02-11 14:30:00+05:30	292.038
2016-02-11 17:30:00+05:30	291.108
2016-02-11 20:30:00+05:30	287.272
2016-02-11 23:30:00+05:30	283.796
2016-02-12 02:30:00+05:30	281.349
2016-02-12 05:30:00+05:30	279.596
2016-02-12 08:30:00+05:30	279.832
2016-02-12 11:30:00+05:30	288.931
2016-02-12 14:30:00+05:30	292.408
2016-02-12 17:30:00+05:30	290.864
2016-02-12 20:30:00+05:30	287.268
2016-02-12 23:30:00+05:30	283.747
2016-02-13 02:30:00+05:30	281.155
2016-02-13 05:30:00+05:30	279.253
2016-02-13 08:30:00+05:30	279.458
2016-02-13 11:30:00+05:30	287.206
2016-02-13 14:30:00+05:30	290.758
2016-02-13 17:30:00+05:30	290.44
2016-02-13 20:30:00+05:30	287.165
2016-02-13 23:30:00+05:30	283.857
2016-02-14 02:30:00+05:30	281.224
2016-02-14 05:30:00+05:30	279.144
2016-02-14 08:30:00+05:30	279.545
2016-02-14 11:30:00+05:30	288.692
2016-02-14 14:30:00+05:30	293.363
2016-02-14 17:30:00+05:30	293.45
2016-02-14 20:30:00+05:30	289.38
2016-02-14 23:30:00+05:30	285.884
2016-02-15 02:30:00+05:30	283.66
2016-02-15 05:30:00+05:30	282.107
2016-02-15 08:30:00+05:30	282.407
2016-02-15 11:30:00+05:30	291.742
2016-02-15 14:30:00+05:30	296.283
2016-02-15 17:30:00+05:30	296.056
2016-02-15 20:30:00+05:30	291.94
2016-02-15 23:30:00+05:30	288.071
2016-02-16 02:30:00+05:30	285.351
2016-02-16 05:30:00+05:30	283.731
2016-02-16 08:30:00+05:30	284.435
2016-02-16 11:30:00+05:30	293.839
2016-02-16 14:30:00+05:30	298.125
2016-02-16 17:30:00+05:30	298.077
2016-02-16 20:30:00+05:30	293.335
2016-02-16 23:30:00+05:30	288.695
2016-02-17 02:30:00+05:30	285.546
2016-02-17 05:30:00+05:30	284.012
2016-02-17 08:30:00+05:30	285.783
2016-02-17 11:30:00+05:30	296.057
2016-02-17 14:30:00+05:30	299.5	14.9329
2016-02-17 17:30:00+05:30	299.131	11.5696
2016-02-17 20:30:00+05:30	289.544
2016-02-17 23:30:00+05:30	283.967
2016-02-18 02:30:00+05:30	282.447
2016-02-18 05:30:00+05:30	282.472
2016-02-18 08:30:00+05:30	285.951
2016-02-18 11:30:00+05:30	292.811
2016-02-18 14:30:00+05:30	298.557	17.6009
2016-02-18 17:30:00+05:30	298.367	15.4644
2016-02-18 20:30:00+05:30	290.259
2016-02-18 23:30:00+05:30	287.607
2016-02-19 02:30:00+05:30	284.056
2016-02-19 05:30:00+05:30	281.275
2016-02-19 08:30:00+05:30	285.261
2016-02-19 11:30:00+05:30	295.969
2016-02-19 14:30:00+05:30	300.995	16.5946
2016-02-19 17:30:00+05:30	300.394	13.0558
2016-02-19 20:30:00+05:30	294.775
2016-02-19 23:30:00+05:30	291.918
2016-02-20 02:30:00+05:30	288.874
2016-02-20 05:30:00+05:30	286.967
2016-02-20 08:30:00+05:30	286.274
2016-02-20 11:30:00+05:30	294.6
2016-02-20 14:30:00+05:30	299.772	21.7966
2016-02-20 17:30:00+05:30	299.963	18.2738
2016-02-20 20:30:00+05:30	293.905
2016-02-20 23:30:00+05:30	288.537
2016-02-21 02:30:00+05:30	288.263
2016-02-21 05:30:00+05:30	286.012
2016-02-21 08:30:00+05:30	286.392
2016-02-21 11:30:00+05:30	294.232
2016-02-21 14:30:00+05:30	298.401	23.2253
2016-02-21 17:30:00+05:30	297.292
2016-02-21 20:30:00+05:30	292.99
2016-02-21 23:30:00+05:30	288
2016-02-22 02:30:00+05:30	284.552
2016-02-22 05:30:00+05:30	283.432
2016-02-22 08:30:00+05:30	284.081
2016-02-22 11:30:00+05:30	295.394
2016-02-22 14:30:00+05:30	299.575	17.0512
2016-02-22 17:30:00+05:30	300.308	13.114
2016-02-22 20:30:00+05:30	294.238
2016-02-22 23:30:00+05:30	293.102
2016-02-23 02:30:00+05:30	291.158
2016-02-23 05:30:00+05:30	290.484
2016-02-23 08:30:00+05:30	292.374
2016-02-23 11:30:00+05:30	298.398	25.0555
2016-02-23 14:30:00+05:30	300.285	21.4999
2016-02-23 17:30:00+05:30	299.14	14.0444
2016-02-23 20:30:00+05:30	294.941
2016-02-23 23:30:00+05:30	289.766
2016-02-24 02:30:00+05:30	285.534
2016-02-24 05:30:00+05:30	282.877
2016-02-24 08:30:00+05:30	283.819
2016-02-24 11:30:00+05:30	294.014
2016-02-24 14:30:00+05:30	296.648
2016-02-24 17:30:00+05:30	295.848
2016-02-24 20:30:00+05:30	291.685
2016-02-24 23:30:00+05:30	287.84
2016-02-25 02:30:00+05:30	285.225
2016-02-25 05:30:00+05:30	283.362
2016-02-25 08:30:00+05:30	284.111
2016-02-25 11:30:00+05:30	293.05
2016-02-25 14:30:00+05:30	296.625
2016-02-25 17:30:00+05:30	296.197
2016-02-25 20:30:00+05:30	292.461
2016-02-25 23:30:00+05:30	288.982
2016-02-26 02:30:00+05:30	286.912
2016-02-26 05:30:00+05:30	285.869
2016-02-26 08:30:00+05:30	286.873
2016-02-26 11:30:00+05:30	294.606
2016-02-26 14:30:00+05:30	300.026	11.5058
2016-02-26 17:30:00+05:30	299.531	10.5054
2016-02-26 20:30:00+05:30	295.452
2016-02-26 23:30:00+05:30	291.591
2016-02-27 02:30:00+05:30	288.739
2016-02-27 05:30:00+05:30	286.419
2016-02-27 08:30:00+05:30	287.502
2016-02-27 11:30:00+05:30	297.553
2016-02-27 14:30:00+05:30	301.272	13.1585
2016-02-27 17:30:00+05:30	300.326	12.3907
2016-02-27 20:30:00+05:30	296.348
2016-02-27 23:30:00+05:30	291.878
2016-02-28 02:30:00+05:30	287.846
2016-02-28 05:30:00+05:30	283.437
2016-02-28 08:30:00+05:30	285.821
2016-02-28 11:30:00+05:30	294.74
2016-02-28 14:30:00+05:30	297.241
2016-02-28 17:30:00+05:30	295.425
2016-02-28 20:30:00+05:30	291.021
2016-02-28 23:30:00+05:30	286.728
2016-02-29 02:30:00+05:30	281.223
2016-03-01 05:30:00+05:30	275.136
2016-03-01 08:30:00+05:30	282.517
2016-03-01 11:30:00+05:30	291.98
2016-03-01 14:30:00+05:30	294.426
2016-03-01 17:30:00+05:30	292.775
2016-03-01 20:30:00+05:30	288.198
2016-03-01 23:30:00+05:30	283.39
2016-03-02 02:30:00+05:30	279.679
2016-03-02 05:30:00+05:30	276.315
2016-03-02 08:30:00+05:30	278.237
2016-03-02 11:30:00+05:30	288.672
2016-03-02 14:30:00+05:30	291.069
2016-03-02 17:30:00+05:30	290.857
2016-03-02 20:30:00+05:30	287.511
2016-03-02 23:30:00+05:30	283.82
2016-03-03 02:30:00+05:30	281.301
2016-03-03 05:30:00+05:30	279.921
2016-03-03 08:30:00+05:30	281.863
2016-03-03 11:30:00+05:30	291.423
2016-03-03 14:30:00+05:30	295.095
2016-03-03 17:30:00+05:30	294.917
2016-03-03 20:30:00+05:30	291.018
2016-03-03 23:30:00+05:30	286.968
2016-03-04 02:30:00+05:30	284.198
2016-03-04 05:30:00+05:30	282.473
2016-03-04 08:30:00+05:30	283.885
2016-03-04 11:30:00+05:30	294.521
2016-03-04 14:30:00+05:30	298.214	9.00823
2016-03-04 17:30:00+05:30	297.202
2016-03-04 20:30:00+05:30	292.277
2016-03-04 23:30:00+05:30	287.502
2016-03-05 02:30:00+05:30	283.798
2016-03-05 05:30:00+05:30	282.253
2016-03-05 08:30:00+05:30	283.933
2016-03-05 11:30:00+05:30	294.901
2016-03-05 14:30:00+05:30	297.936
2016-03-05 17:30:00+05:30	296.563
2016-03-05 20:30:00+05:30	292.338
2016-03-05 23:30:00+05:30	288.291
2016-03-06 02:30:00+05:30	285.418
2016-03-06 05:30:00+05:30	283.167
2016-03-06 08:30:00+05:30	284.115
2016-03-06 11:30:00+05:30	293.43
2016-03-06 14:30:00+05:30	296.385
2016-03-06 17:30:00+05:30	295.92
2016-03-06 20:30:00+05:30	291.799
2016-03-06 23:30:00+05:30	287.602
2016-03-07 02:30:00+05:30	283.899
2016-03-07 05:30:00+05:30	280.403
2016-03-07 08:30:00+05:30	283.619
2016-03-07 11:30:00+05:30	294.907
2016-03-07 14:30:00+05:30	297.732
2016-03-07 17:30:00+05:30	297.758
2016-03-07 20:30:00+05:30	290.543
2016-03-07 23:30:00+05:30	288.146
2016-03-08 02:30:00+05:30	287.673
2016-03-08 05:30:00+05:30	285.283
2016-03-08 08:30:00+05:30	285.967
2016-03-08 11:30:00+05:30	294.354
2016-03-08 14:30:00+05:30	300.156	11.0206
2016-03-08 17:30:00+05:30	299.967	9.04465
2016-03-08 20:30:00+05:30	295.73
2016-03-08 23:30:00+05:30	291.975
2016-03-09 02:30:00+05:30	288.884
2016-03-09 05:30:00+05:30	286.27
2016-03-09 08:30:00+05:30	287.383
2016-03-09 11:30:00+05:30	296.031
2016-03-09 14:30:00+05:30	301.347	11.2522
2016-03-09 17:30:00+05:30	301.477	9.51878
2016-03-09 20:30:00+05:30	293.118
2016-03-09 23:30:00+05:30	289.952
2016-03-10 02:30:00+05:30	288.83
2016-03-10 05:30:00+05:30	285.98
2016-03-10 08:30:00+05:30	285.795
2016-03-10 11:30:00+05:30	295.304
2016-03-10 14:30:00+05:30	298.717	11.6491
2016-03-10 17:30:00+05:30	297.934
2016-03-10 20:30:00+05:30	293.499
2016-03-10 23:30:00+05:30	289.469
2016-03-11 02:30:00+05:30	286.578
2016-03-11 05:30:00+05:30	284.358
2016-03-11 08:30:00+05:30	285.278
2016-03-11 11:30:00+05:30	295.317
2016-03-11 14:30:00+05:30	297.899
2016-03-11 17:30:00+05:30	297.453
2016-03-11 20:30:00+05:30	293.356
2016-03-11 23:30:00+05:30	289.471
2016-03-12 02:30:00+05:30	286.653
2016-03-12 05:30:00+05:30	284.634
2016-03-12 08:30:00+05:30	285.82
2016-03-12 11:30:00+05:30	295.871
2016-03-12 14:30:00+05:30	299.858	9.20838
2016-03-12 17:30:00+05:30	299.783	7.51947
2016-03-12 20:30:00+05:30	294.627
2016-03-12 23:30:00+05:30	290.346
2016-03-13 02:30:00+05:30	287.554
2016-03-13 05:30:00+05:30	285.944
2016-03-13 08:30:00+05:30	288.228
2016-03-13 11:30:00+05:30	298.781	14.034
2016-03-13 14:30:00+05:30	303.533	9.59402
2016-03-13 17:30:00+05:30	302.543	9.31791
2016-03-13 20:30:00+05:30	297.976
2016-03-13 23:30:00+05:30	293.917
2016-03-14 02:30:00+05:30	290.802
2016-03-14 05:30:00+05:30	289.125
2016-03-14 08:30:00+05:30	290.957
2016-03-14 11:30:00+05:30	300.544	17.0873
2016-03-14 14:30:00+05:30	304.657	11.5569
2016-03-14 17:30:00+05:30	303.943	10.1263
2016-03-14 20:30:00+05:30	299.266	11.6517
2016-03-14 23:30:00+05:30	294.419
2016-03-15 02:30:00+05:30	290.141
2016-03-15 05:30:00+05:30	287.27
2016-03-15 08:30:00+05:30	289.553
2016-03-15 11:30:00+05:30	301.137	15.1673
2016-03-15 14:30:00+05:30	304.988	9.77177
2016-03-15 17:30:00+05:30	304.994	8.07422
2016-03-15 20:30:00+05:30	299.414	12.5163
2016-03-15 23:30:00+05:30	296.597
2016-03-16 02:30:00+05:30	293.391
2016-03-16 05:30:00+05:30	290.837
2016-03-16 08:30:00+05:30	291.418
2016-03-16 11:30:00+05:30	301.337	12.4115
2016-03-16 14:30:00+05:30	307.225	8.32315
2016-03-16 17:30:00+05:30	306.017	8.26148
2016-03-16 20:30:00+05:30	302.174	10.3657
2016-03-16 23:30:00+05:30	298.073
2016-03-17 02:30:00+05:30	293.842
2016-03-17 05:30:00+05:30	290.223
2016-03-17 08:30:00+05:30	291.057
2016-03-17 11:30:00+05:30	297.668
2016-03-17 14:30:00+05:30	300.338	6.02031
2016-03-17 17:30:00+05:30	300.54	4.85017
2016-03-17 20:30:00+05:30	295.819
2016-03-17 23:30:00+05:30	291.411
2016-03-18 02:30:00+05:30	288.984
2016-03-18 05:30:00+05:30	285.531
2016-03-18 08:30:00+05:30	288.789
2016-03-18 11:30:00+05:30	301.032	6.25963
2016-03-18 14:30:00+05:30	302.727	4.48016
2016-03-18 17:30:00+05:30	302.475	4.38967
2016-03-18 20:30:00+05:30	297.791
2016-03-18 23:30:00+05:30	295.802
2016-03-19 02:30:00+05:30	293.178
2016-03-19 05:30:00+05:30	292.35
2016-03-19 08:30:00+05:30	292.485
2016-03-19 11:30:00+05:30	294.786
2016-03-19 14:30:00+05:30	296.463
2016-03-19 17:30:00+05:30	296.506
2016-03-19 20:30:00+05:30	293.199
2016-03-19 23:30:00+05:30	290.603
2016-03-20 02:30:00+05:30	289.407
2016-03-20 05:30:00+05:30	288.137
2016-03-20 08:30:00+05:30	288.436
2016-03-20 11:30:00+05:30	294.824
2016-03-20 14:30:00+05:30	300.973	19.0209
2016-03-20 17:30:00+05:30	300.93	9.87801
2016-03-20 20:30:00+05:30	296.378
2016-03-20 23:30:00+05:30	290.199
2016-03-21 02:30:00+05:30	287.416
2016-03-21 05:30:00+05:30	287.846
2016-03-21 08:30:00+05:30	289.126
2016-03-21 11:30:00+05:30	299.368	11.8987
2016-03-21 14:30:00+05:30	303.528	8.65241
2016-03-21 17:30:00+05:30	303.39	8.54317
2016-03-21 20:30:00+05:30	296.919
2016-03-21 23:30:00+05:30	292.564
2016-03-22 02:30:00+05:30	290.097
2016-03-22 05:30:00+05:30	289.08
2016-03-22 08:30:00+05:30	290.604
2016-03-22 11:30:00+05:30	299.29	15.4471
2016-03-22 14:30:00+05:30	303.611	10.4183
2016-03-22 17:30:00+05:30	302.916	8.0501
2016-03-22 20:30:00+05:30	298.869	8.28759
2016-03-22 23:30:00+05:30	294.658
2016-03-23 02:30:00+05:30	291.575
2016-03-23 05:30:00+05:30	289.517
2016-03-23 08:30:00+05:30	291.266
2016-03-23 11:30:00+05:30	300.683	7.27844
2016-03-23 14:30:00+05:30	303.831	5.6543
2016-03-23 17:30:00+05:30	303.347	5.57816
2016-03-23 20:30:00+05:30	299.247	7.48969
2016-03-23 23:30:00+05:30	295.245
2016-03-24 02:30:00+05:30	292.375
2016-03-24 05:30:00+05:30	289.854
2016-03-24 08:30:00+05:30	291.875
2016-03-24 11:30:00+05:30	301.701	8.66546
2016-03-24 14:30:00+05:30	305.409	6.70544
2016-03-24 17:30:00+05:30	305.829	7.36125
2016-03-24 20:30:00+05:30	301.47	11.3565
2016-03-24 23:30:00+05:30	297.062
2016-03-25 02:30:00+05:30	292.349
2016-03-25 05:30:00+05:30	289.183
2016-03-25 08:30:00+05:30	293.128
2016-03-25 11:30:00+05:30	302.765	10.6429
2016-03-25 14:30:00+05:30	306.725	8.01031
2016-03-25 17:30:00+05:30	306.307	8.90457
2016-03-25 20:30:00+05:30	298.847	73.0765
2016-03-25 23:30:00+05:30	297.402
2016-03-26 02:30:00+05:30	295.637
2016-03-26 05:30:00+05:30	293.218
2016-03-26 08:30:00+05:30	295.127
2016-03-26 11:30:00+05:30	301.711	13.8031
2016-03-26 14:30:00+05:30	306.693	9.84856
2016-03-26 17:30:00+05:30	306.521	9.97936
2016-03-26 20:30:00+05:30	302.65	12.9269
2016-03-26 23:30:00+05:30	300.324	15.1292
2016-03-27 02:30:00+05:30	298.412	16.7985
2016-03-27 05:30:00+05:30	295.795
2016-03-27 08:30:00+05:30	298.002
2016-03-27 11:30:00+05:30	306.519	11.8974
2016-03-27 14:30:00+05:30	308.374	10.9682
2016-03-27 17:30:00+05:30	307.599	11.2261
2016-03-27 20:30:00+05:30	304.126	13.959
2016-03-27 23:30:00+05:30	301.328	16.755
2016-03-28 02:30:00+05:30	300.293	18.7293
2016-03-28 05:30:00+05:30	299.184	24.3414
2016-03-28 08:30:00+05:30	297.3
2016-03-28 11:30:00+05:30	297.366
2016-03-28 14:30:00+05:30	299.935	40.4574
2016-03-28 17:30:00+05:30	299.651	41.0515
2016-03-28 20:30:00+05:30	296.625
2016-03-28 23:30:00+05:30	294.327
2016-03-29 02:30:00+05:30	292.743
2016-03-29 05:30:00+05:30	291.195
2016-03-29 08:30:00+05:30	292.198
2016-03-29 11:30:00+05:30	300.346	30.3036
2016-03-29 14:30:00+05:30	304.365	21.5752
2016-03-29 17:30:00+05:30	303.849	21.61
2016-03-29 20:30:00+05:30	301.096	26.0281
2016-03-29 23:30:00+05:30	298.086
2016-03-30 02:30:00+05:30	296.812
2016-03-30 05:30:00+05:30	292.503
2016-03-30 08:30:00+05:30	291.046
2016-03-30 11:30:00+05:30	294.753
2016-03-30 14:30:00+05:30	299.227	54.8529
2016-03-30 17:30:00+05:30	299.576	50.7057
2016-03-30 20:30:00+05:30	298.067
2016-03-30 23:30:00+05:30	296.238
2016-03-31 02:30:00+05:30	293.551
2016-03-31 05:30:00+05:30	291.696
2016-03-31 08:30:00+05:30	293.113
2016-03-31 11:30:00+05:30	300.446	44.5679
2016-03-31 14:30:00+05:30	303.576	26.1465
2016-03-31 17:30:00+05:30	303.629	22.3524
2016-03-31 20:30:00+05:30	300.617	30.0652
2016-03-31 23:30:00+05:30	297.594
2016-04-01 02:30:00+05:30	294.281
2016-04-01 05:30:00+05:30	292.109
2016-04-01 08:30:00+05:30	293.781
2016-04-01 11:30:00+05:30	296.9
2016-04-01 14:30:00+05:30	292.49
2016-04-01 17:30:00+05:30	289.948
2016-04-01 20:30:00+05:30	288.698
2016-04-01 23:30:00+05:30	287.811
2016-04-02 02:30:00+05:30	287.494
2016-04-02 05:30:00+05:30	287.634
2016-04-02 08:30:00+05:30	287.74
2016-04-02 11:30:00+05:30	289.851
2016-04-02 14:30:00+05:30	292.135
2016-04-02 17:30:00+05:30	292.562
2016-04-02 20:30:00+05:30	291.35
2016-04-02 23:30:00+05:30	289.815
2016-04-03 02:30:00+05:30	288.912
2016-04-03 05:30:00+05:30	287.547
2016-04-03 08:30:00+05:30	288.821
2016-04-03 11:30:00+05:30	295.5
2016-04-03 14:30:00+05:30	296.602
2016-04-03 17:30:00+05:30	296.527
2016-04-03 20:30:00+05:30	292.259
2016-04-03 23:30:00+05:30	290.185
2016-04-04 02:30:00+05:30	288.284
2016-04-04 05:30:00+05:30	286.505
2016-04-04 08:30:00+05:30	289.773
2016-04-04 11:30:00+05:30	296.42
2016-04-04 14:30:00+05:30	300.082	15.5128
2016-04-04 17:30:00+05:30	300.121	13.4835
2016-04-04 20:30:00+05:30	294.68
2016-04-04 23:30:00+05:30	290.503
2016-04-05 02:30:00+05:30	287.692
2016-04-05 05:30:00+05:30	286.055
2016-04-05 08:30:00+05:30	290.428
2016-04-05 11:30:00+05:30	297.764
2016-04-05 14:30:00+05:30	301.407	16.0572
2016-04-05 17:30:00+05:30	301.604	12.9928
2016-04-05 20:30:00+05:30	296.904
2016-04-05 23:30:00+05:30	291.474
2016-04-06 02:30:00+05:30	289.009
2016-04-06 05:30:00+05:30	288.962
2016-04-06 08:30:00+05:30	290.125
2016-04-06 11:30:00+05:30	298.167	29.4228
2016-04-06 14:30:00+05:30	302.222	16.4942
2016-04-06 17:30:00+05:30	302.177	11.6283
2016-04-06 20:30:00+05:30	297.832
2016-04-06 23:30:00+05:30	294.136
2016-04-07 02:30:00+05:30	290.964
2016-04-07 05:30:00+05:30	288.235
2016-04-07 08:30:00+05:30	290.978
2016-04-07 11:30:00+05:30	299.64	24.0222
2016-04-07 14:30:00+05:30	302.283	16.0447
2016-04-07 17:30:00+05:30	301.302	15.1287
2016-04-07 20:30:00+05:30	296.317
2016-04-07 23:30:00+05:30	294.306
2016-04-08 02:30:00+05:30	294.488
2016-04-08 05:30:00+05:30	293.844
2016-04-08 08:30:00+05:30	295.063
2016-04-08 11:30:00+05:30	298.947	26.2986
2016-04-08 14:30:00+05:30	297.574
2016-04-08 17:30:00+05:30	299.938	27.9059
2016-04-08 20:30:00+05:30	296.537
2016-04-08 23:30:00+05:30	293.489
2016-04-09 02:30:00+05:30	292.463
2016-04-09 05:30:00+05:30	291.825
2016-04-09 08:30:00+05:30	292.489
2016-04-09 11:30:00+05:30	297.586
2016-04-09 14:30:00+05:30	300.393	26.0261
2016-04-09 17:30:00+05:30	298.015
2016-04-09 20:30:00+05:30	294.894
2016-04-09 23:30:00+05:30	291.973
2016-04-10 02:30:00+05:30	289.599
2016-04-10 05:30:00+05:30	287.718
2016-04-10 08:30:00+05:30	290.615
2016-04-10 11:30:00+05:30	297.629
2016-04-10 14:30:00+05:30	299.776	25.8575
2016-04-10 17:30:00+05:30	300.02	23.9404
2016-04-10 20:30:00+05:30	297.428
2016-04-10 23:30:00+05:30	293.758
2016-04-11 02:30:00+05:30	291.233
2016-04-11 05:30:00+05:30	289.239
2016-04-11 08:30:00+05:30	292.42
2016-04-11 11:30:00+05:30	300.74	27.9803
2016-04-11 14:30:00+05:30	302.939	20.6315
2016-04-11 17:30:00+05:30	303.133	17.4552
2016-04-11 20:30:00+05:30	300.523	22.737
2016-04-11 23:30:00+05:30	299.069	22.1923
2016-04-12 02:30:00+05:30	296.795
2016-04-12 05:30:00+05:30	295.096
2016-04-12 08:30:00+05:30	295.059
2016-04-12 11:30:00+05:30	299.877	27.196
2016-04-12 14:30:00+05:30	305.012	18.9247
2016-04-12 17:30:00+05:30	304.379	16.2928
2016-04-12 20:30:00+05:30	300.827	16.9237
2016-04-12 23:30:00+05:30	296.173
2016-04-13 02:30:00+05:30	292.568
2016-04-13 05:30:00+05:30	291.063
2016-04-13 08:30:00+05:30	294.926
2016-04-13 11:30:00+05:30	302.704	11.3229
2016-04-13 14:30:00+05:30	304.93	10.7738
2016-04-13 17:30:00+05:30	304.852	11.8573
2016-04-13 20:30:00+05:30	301.744	14.7567
2016-04-13 23:30:00+05:30	298.405	15.9223
2016-04-14 02:30:00+05:30	295.004
2016-04-14 05:30:00+05:30	292.331
2016-04-14 08:30:00+05:30	294.154
2016-04-14 11:30:00+05:30	300.212	21.5879
2016-04-14 14:30:00+05:30	302.852	11.4772
2016-04-14 17:30:00+05:30	302.321	7.05814
2016-04-14 20:30:00+05:30	299.082	7.36555
2016-04-14 23:30:00+05:30	295.447
2016-04-15 02:30:00+05:30	291.819
2016-04-15 05:30:00+05:30	289.246
2016-04-15 08:30:00+05:30	291.86
2016-04-15 11:30:00+05:30	299.542	23.4778
2016-04-15 14:30:00+05:30	302.131	15.6337
2016-04-15 17:30:00+05:30	302.565	11.2594
2016-04-15 20:30:00+05:30	299.59	11.0889
2016-04-15 23:30:00+05:30	295.63
2016-04-16 02:30:00+05:30	292.201
2016-04-16 05:30:00+05:30	289.55
2016-04-16 08:30:00+05:30	293.234
2016-04-16 11:30:00+05:30	302.383	12.4859
2016-04-16 14:30:00+05:30	307.211	5.30938
2016-04-16 17:30:00+05:30	308.445	4.82376
2016-04-16 20:30:00+05:30	304.154	12.3742
2016-04-16 23:30:00+05:30	301.309	15.0193
2016-04-17 02:30:00+05:30	299.886	21.9059
2016-04-17 05:30:00+05:30	300.019	32.8234
2016-04-17 08:30:00+05:30	303.147	30.2725
2016-04-17 11:30:00+05:30	307.788	13.1628
2016-04-17 14:30:00+05:30	309.371	7.61525
2016-04-17 17:30:00+05:30	307.914	5.58354
2016-04-17 20:30:00+05:30	303.496	5.75643
2016-04-17 23:30:00+05:30	298.965	9.25577
2016-04-18 02:30:00+05:30	295.839
2016-04-18 05:30:00+05:30	293.401
2016-04-18 08:30:00+05:30	296.939
2016-04-18 11:30:00+05:30	305.831	7.51075
2016-04-18 14:30:00+05:30	308.553	4.0718
2016-04-18 17:30:00+05:30	308.206	4.11302
2016-04-18 20:30:00+05:30	304.372	5.11955
2016-04-18 23:30:00+05:30	301.531	5.8871
2016-04-19 02:30:00+05:30	298.72	8.7639
2016-04-19 05:30:00+05:30	295.589
2016-04-19 08:30:00+05:30	297.073
2016-04-19 11:30:00+05:30	305.261	7.73837
2016-04-19 14:30:00+05:30	308.182	4.02304
2016-04-19 17:30:00+05:30	307.482	4.50902
2016-04-19 20:30:00+05:30	303.857	6.12805
2016-04-19 23:30:00+05:30	300.153	8.22631
2016-04-20 02:30:00+05:30	296.801
2016-04-20 05:30:00+05:30	294.732
2016-04-20 08:30:00+05:30	297.023
2016-04-20 11:30:00+05:30	304.885	9.1379
2016-04-20 14:30:00+05:30	308.342	4.80916
2016-04-20 17:30:00+05:30	307.427	4.44506
2016-04-20 20:30:00+05:30	303.658	5.44986
2016-04-20 23:30:00+05:30	299.961	8.15206
2016-04-21 02:30:00+05:30	296.724
2016-04-21 05:30:00+05:30	294.393
2016-04-21 08:30:00+05:30	296.358
2016-04-21 11:30:00+05:30	304.776	9.63634
2016-04-21 14:30:00+05:30	308.738	4.85081
2016-04-21 17:30:00+05:30	308.484	3.27938
2016-04-21 20:30:00+05:30	304.61	4.34945
2016-04-21 23:30:00+05:30	300.433	6.91378
2016-04-22 02:30:00+05:30	297.009
2016-04-22 05:30:00+05:30	294.333
2016-04-22 08:30:00+05:30	296.991
2016-04-22 11:30:00+05:30	304.317	10.0478
2016-04-22 14:30:00+05:30	309.37	5.54163
2016-04-22 17:30:00+05:30	309.426	4.8723
2016-04-22 20:30:00+05:30	305.348	10.4077
2016-04-22 23:30:00+05:30	303.128	11.7422
2016-04-23 02:30:00+05:30	300.276	13.1984
2016-04-23 05:30:00+05:30	296.813
2016-04-23 08:30:00+05:30	298.748	22.8908
2016-04-23 11:30:00+05:30	305.63	14.9536
2016-04-23 14:30:00+05:30	308.053	9.44829
2016-04-23 17:30:00+05:30	306.521	7.46281
2016-04-23 20:30:00+05:30	302.853	8.5482
2016-04-23 23:30:00+05:30	299.14	10.2857
2016-04-24 02:30:00+05:30	295.582
2016-04-24 05:30:00+05:30	292.852
2016-04-24 08:30:00+05:30	295.932
2016-04-24 11:30:00+05:30	303.82	16.0009
2016-04-24 14:30:00+05:30	306.392	10.9804
2016-04-24 17:30:00+05:30	306.794	7.87486
2016-04-24 20:30:00+05:30	303.823	7.47997
2016-04-24 23:30:00+05:30	299.644	9.01171
2016-04-25 02:30:00+05:30	295.94
2016-04-25 05:30:00+05:30	293.555
2016-04-25 08:30:00+05:30	296.663
2016-04-25 11:30:00+05:30	306.053	7.38774
2016-04-25 14:30:00+05:30	308.79	4.73863
2016-04-25 17:30:00+05:30	308.901	4.01545
2016-04-25 20:30:00+05:30	304.835	5.47083
2016-04-25 23:30:00+05:30	301.151	8.10461
2016-04-26 02:30:00+05:30	297.316
2016-04-26 05:30:00+05:30	294.603
2016-04-26 08:30:00+05:30	298.329	15.4458
2016-04-26 11:30:00+05:30	306.988	7.96991
2016-04-26 14:30:00+05:30	309.983	5.78629
2016-04-26 17:30:00+05:30	309.777	5.11864
2016-04-26 20:30:00+05:30	306.554	6.23586
2016-04-26 23:30:00+05:30	303.343	9.62458
2016-04-27 02:30:00+05:30	299.645	31.2225
2016-04-27 05:30:00+05:30	296.625
2016-04-27 08:30:00+05:30	302.368	16.2335
2016-04-27 11:30:00+05:30	309.37	7.40023
2016-04-27 14:30:00+05:30	311.007	4.6328
2016-04-27 17:30:00+05:30	311.143	4.05465
2016-04-27 20:30:00+05:30	305.507	17.3552
2016-04-27 23:30:00+05:30	299.45	61.2308
2016-04-28 02:30:00+05:30	297.347
2016-04-28 05:30:00+05:30	296.415
2016-04-28 08:30:00+05:30	299.308	17.5183
2016-04-28 11:30:00+05:30	307.432	8.67688
2016-04-28 14:30:00+05:30	311.296	6.58874
2016-04-28 17:30:00+05:30	311.227	6.48983
2016-04-28 20:30:00+05:30	307.146	9.53999
2016-04-28 23:30:00+05:30	303.775	13.819
2016-04-29 02:30:00+05:30	300.986	17.5832
2016-04-29 05:30:00+05:30	298.453	24.5677
2016-04-29 08:30:00+05:30	301.314	22.9219
2016-04-29 11:30:00+05:30	308.512	13.6591
2016-04-29 14:30:00+05:30	309.792	11.5653
2016-04-29 17:30:00+05:30	309.188	11.333
2016-04-29 20:30:00+05:30	306.497	13.5423
2016-04-29 23:30:00+05:30	302.967	18.9174
2016-04-30 02:30:00+05:30	300.094	24.9379
2016-04-30 05:30:00+05:30	297.819
2016-04-30 08:30:00+05:30	300.52	24.1496
2016-04-30 11:30:00+05:30	308.901	13.3294
2016-04-30 14:30:00+05:30	311.397	10.2341
2016-04-30 17:30:00+05:30	311.34	8.86216
2016-04-30 20:30:00+05:30	308.292	9.88421
2016-04-30 23:30:00+05:30	304.383	12.766
2016-05-01 02:30:00+05:30	300.986	17.5705
2016-05-01 05:30:00+05:30	298.206	23.4134
2016-05-01 08:30:00+05:30	301.177	19.4681
2016-05-01 11:30:00+05:30	309.114	11.6436
2016-05-01 14:30:00+05:30	312.312	8.94254
2016-05-01 17:30:00+05:30	311.751	7.15251
2016-05-01 20:30:00+05:30	308.773	7.84877
2016-05-01 23:30:00+05:30	305.672	9.83473
2016-05-02 02:30:00+05:30	303.075	13.3578
2016-05-02 05:30:00+05:30	301.224	16.3842
2016-05-02 08:30:00+05:30	303.051	15.5454
2016-05-02 11:30:00+05:30	309.075	10.3091
2016-05-02 14:30:00+05:30	311.824	7.8843
2016-05-02 17:30:00+05:30	311.791	8.02993
2016-05-02 20:30:00+05:30	307.872	15.1017
2016-05-02 23:30:00+05:30	305.082	16.2061
2016-05-03 02:30:00+05:30	302.535	19.6595
2016-05-03 05:30:00+05:30	300.561	24.4444
2016-05-03 08:30:00+05:30	303.509	19.1977
2016-05-03 11:30:00+05:30	309.661	13.417
2016-05-03 14:30:00+05:30	311.644	11.0707
2016-05-03 17:30:00+05:30	310.433	11.0705
2016-05-03 20:30:00+05:30	307.329	13.5119
2016-05-03 23:30:00+05:30	303.673	20.408
2016-05-04 02:30:00+05:30	300.822	24.0873
2016-05-04 05:30:00+05:30	298.425	30.1781
2016-05-04 08:30:00+05:30	301.579	23.5437
2016-05-04 11:30:00+05:30	309.756	12.9667
2016-05-04 14:30:00+05:30	310.906	10.994
2016-05-04 17:30:00+05:30	310.637	10.9293
2016-05-04 20:30:00+05:30	308.584	21.9226
2016-05-04 23:30:00+05:30	302.491	67.5056
2016-05-05 02:30:00+05:30	299.531	69.7652
2016-05-05 05:30:00+05:30	297.947
2016-05-05 08:30:00+05:30	303.119	22.7548
2016-05-05 11:30:00+05:30	309.496	14.0113
2016-05-05 14:30:00+05:30	312.722	10.4125
2016-05-05 17:30:00+05:30	312.013	9.91622
2016-05-05 20:30:00+05:30	307.848	13.4485
2016-05-05 23:30:00+05:30	302.838	80.5138
2016-05-06 02:30:00+05:30	299.784	77.1031
2016-05-06 05:30:00+05:30	297.805
2016-05-06 08:30:00+05:30	303.9	23.909
2016-05-06 11:30:00+05:30	310.028	12.5283
2016-05-06 14:30:00+05:30	313.298	9.14079
2016-05-06 17:30:00+05:30	313.255	7.98137
2016-05-06 20:30:00+05:30	308.537	14.4639
2016-05-06 23:30:00+05:30	303.864	41.5248
2016-05-07 02:30:00+05:30	301.469	42.6367
2016-05-07 05:30:00+05:30	300.01	26.0681
2016-05-07 08:30:00+05:30	302.358	22.4454
2016-05-07 11:30:00+05:30	310.075	13.1218
2016-05-07 14:30:00+05:30	313.764	9.49616
2016-05-07 17:30:00+05:30	313.673	8.42023
2016-05-07 20:30:00+05:30	309.865	10.4672
2016-05-07 23:30:00+05:30	305.833	14.8307
2016-05-08 02:30:00+05:30	302.565	25.9519
2016-05-08 05:30:00+05:30	301.359	24.5181
2016-05-08 08:30:00+05:30	303.316	19.9795
2016-05-08 11:30:00+05:30	311.715	11.7281
2016-05-08 14:30:00+05:30	315.129	8.63819
2016-05-08 17:30:00+05:30	314.378	8.55149
2016-05-08 20:30:00+05:30	311.031	10.8057
2016-05-08 23:30:00+05:30	308.072	13.3124
2016-05-09 02:30:00+05:30	304.362	21.4002
2016-05-09 05:30:00+05:30	301.29	26.6536
2016-05-09 08:30:00+05:30	304.082	18.7518
2016-05-09 11:30:00+05:30	312.545	10.4705
2016-05-09 14:30:00+05:30	314.587	8.58369
2016-05-09 17:30:00+05:30	313.771	8.94816
2016-05-09 20:30:00+05:30	309.973	11.696
2016-05-09 23:30:00+05:30	306.607	13.4516
2016-05-10 02:30:00+05:30	303.629	16.1429
2016-05-10 05:30:00+05:30	301.116	24.4742
2016-05-10 08:30:00+05:30	304.778	20.1853
2016-05-10 11:30:00+05:30	312.37	13.4297
2016-05-10 14:30:00+05:30	314.17	11.0383
2016-05-10 17:30:00+05:30	313.848	10.5156
2016-05-10 20:30:00+05:30	311.157	12.1874
2016-05-10 23:30:00+05:30	308.052	14.5573
2016-05-11 02:30:00+05:30	305.339	18.436
2016-05-11 05:30:00+05:30	303.569	22.0977
2016-05-11 08:30:00+05:30	304.705	22.0668
2016-05-11 11:30:00+05:30	310.898	15.486
2016-05-11 14:30:00+05:30	313.41	12.2214
2016-05-11 17:30:00+05:30	312.778	11.7731
2016-05-11 20:30:00+05:30	310.248	14.1649
2016-05-11 23:30:00+05:30	305.565	30.3538
2016-05-12 02:30:00+05:30	302.754	49.793
2016-05-12 05:30:00+05:30	301.807	25.6454
2016-05-12 08:30:00+05:30	305.118	17.5852
2016-05-12 11:30:00+05:30	312.055	11.2077
2016-05-12 14:30:00+05:30	313.907	9.5263
2016-05-12 17:30:00+05:30	313.374	9.74367
2016-05-12 20:30:00+05:30	310.493	12.3248
2016-05-12 23:30:00+05:30	308.179	15.0207
2016-05-13 02:30:00+05:30	306.178	18.2132
2016-05-13 05:30:00+05:30	304.661	20.8377
2016-05-13 08:30:00+05:30	306.329	18.6833
2016-05-13 11:30:00+05:30	311.341	13.0101
2016-05-13 14:30:00+05:30	311.092	13.1636
2016-05-13 17:30:00+05:30	311.108	12.7734
2016-05-13 20:30:00+05:30	308.394	15.5328
2016-05-13 23:30:00+05:30	305.086	20.0353
2016-05-14 02:30:00+05:30	302.146	29.1623
2016-05-14 05:30:00+05:30	301.049	32.3235
2016-05-14 08:30:00+05:30	304.751	22.5537
2016-05-14 11:30:00+05:30	312.253	13.6718
2016-05-14 14:30:00+05:30	313.327	8.3952
2016-05-14 17:30:00+05:30	312.622	8.21158
2016-05-14 20:30:00+05:30	309.253	10.3595
2016-05-14 23:30:00+05:30	304.193	31.5184
2016-05-15 02:30:00+05:30	300.451	62.7731
2016-05-15 05:30:00+05:30	298.808	47.3141
2016-05-15 08:30:00+05:30	304.014	19.4557
2016-05-15 11:30:00+05:30	311.957	11.0132
2016-05-15 14:30:00+05:30	314.175	9.71989
2016-05-15 17:30:00+05:30	313.889	9.6337
2016-05-15 20:30:00+05:30	310.853	12.6459
2016-05-15 23:30:00+05:30	305.592	38.6511
2016-05-16 02:30:00+05:30	302.302	51.5763
2016-05-16 05:30:00+05:30	300.181	51.3998
2016-05-16 08:30:00+05:30	305.369	22.0843
2016-05-16 11:30:00+05:30	312.188	13.1674
2016-05-16 14:30:00+05:30	315.66	10.2253
2016-05-16 17:30:00+05:30	315.555	9.43337
2016-05-16 20:30:00+05:30	312.756	10.9104
2016-05-16 23:30:00+05:30	309.457	13.3182
2016-05-17 02:30:00+05:30	306.936	14.9788
2016-05-17 05:30:00+05:30	304.854	19.633
2016-05-17 08:30:00+05:30	307.15	14.0773
2016-05-17 11:30:00+05:30	313.242	11.1558
2016-05-17 14:30:00+05:30	315.311	9.90516
2016-05-17 17:30:00+05:30	314.543	8.84087
2016-05-17 20:30:00+05:30	311.486	9.47315
2016-05-17 23:30:00+05:30	307.655	11.1145
2016-05-18 02:30:00+05:30	304.332	14.037
2016-05-18 05:30:00+05:30	301.9	18.0129
2016-05-18 08:30:00+05:30	304.823	18.934
2016-05-18 11:30:00+05:30	312.078	15.6034
2016-05-18 14:30:00+05:30	313.985	11.8542
2016-05-18 17:30:00+05:30	313.25	9.54572
2016-05-18 20:30:00+05:30	310.644	10.7353
2016-05-18 23:30:00+05:30	307.507	13.1544
2016-05-19 02:30:00+05:30	304.683	16.4414
2016-05-19 05:30:00+05:30	302.506	19.8531
2016-05-19 08:30:00+05:30	305.466	17.0917
2016-05-19 11:30:00+05:30	313.106	11.0561
2016-05-19 14:30:00+05:30	314.499	8.32826
2016-05-19 17:30:00+05:30	314.468	7.29315
2016-05-19 20:30:00+05:30	311.601	8.11053
2016-05-19 23:30:00+05:30	308.003	10.2209
2016-05-20 02:30:00+05:30	304.921	12.8451
2016-05-20 05:30:00+05:30	302.5	16.0721
2016-05-20 08:30:00+05:30	305.552	14.5774
2016-05-20 11:30:00+05:30	313.199	9.76225
2016-05-20 14:30:00+05:30	315.584	7.99332
2016-05-20 17:30:00+05:30	314.97	7.20094
2016-05-20 20:30:00+05:30	312.067	8.22225
2016-05-20 23:30:00+05:30	308.395	10.4676
2016-05-21 02:30:00+05:30	305.005	13.2934
2016-05-21 05:30:00+05:30	302.48	16.3338
2016-05-21 08:30:00+05:30	305.066	13.6884
2016-05-21 11:30:00+05:30	310.327	9.77055
2016-05-21 14:30:00+05:30	311.917	8.57844
2016-05-21 17:30:00+05:30	309.799	10.2273
2016-05-21 20:30:00+05:30	307.142	13.5252
2016-05-21 23:30:00+05:30	304.678	17.0479
2016-05-22 02:30:00+05:30	301.681	22.8647
2016-05-22 05:30:00+05:30	299.517	28.2235
2016-05-22 08:30:00+05:30	300.2	31.8253
2016-05-22 11:30:00+05:30	306.345	19.23
2016-05-22 14:30:00+05:30	311.718	12.6674
2016-05-22 17:30:00+05:30	312.118	10.5959
2016-05-22 20:30:00+05:30	309.304	14.4035
2016-05-22 23:30:00+05:30	305.76	39.3926
2016-05-23 02:30:00+05:30	302.448	41.2005
2016-05-23 05:30:00+05:30	300.665	42.2833
2016-05-23 08:30:00+05:30	303.054	21.6203
2016-05-23 11:30:00+05:30	311.067	12.8901
2016-05-23 14:30:00+05:30	312.301	11.6337
2016-05-23 17:30:00+05:30	312.732	10.9732
2016-05-23 20:30:00+05:30	310.142	12.1761
2016-05-23 23:30:00+05:30	306.191	16.8746
2016-05-24 02:30:00+05:30	303.601	17.1397
2016-05-24 05:30:00+05:30	299.572	49.8486
2016-05-24 08:30:00+05:30	304.956	18.693
2016-05-24 11:30:00+05:30	312.744	10.652
2016-05-24 14:30:00+05:30	315.609	8.30425
2016-05-24 17:30:00+05:30	315.919	7.35527
2016-05-24 20:30:00+05:30	312.977	8.59062
2016-05-24 23:30:00+05:30	309.159	11.2423
2016-05-25 02:30:00+05:30	305.716	19.058
2016-05-25 05:30:00+05:30	303.648	17.1163
2016-05-25 08:30:00+05:30	306.73	14.9404
2016-05-25 11:30:00+05:30	314.183	9.88303
2016-05-25 14:30:00+05:30	317.63	8.31856
2016-05-25 17:30:00+05:30	317.808	8.06742
2016-05-25 20:30:00+05:30	315.285	9.4105
2016-05-25 23:30:00+05:30	312.054	11.1908
2016-05-26 02:30:00+05:30	309.37	12.7367
2016-05-26 05:30:00+05:30	307.983	14.0918
2016-05-26 08:30:00+05:30	310.777	14.462
2016-05-26 11:30:00+05:30	317.254	12.4331
2016-05-26 14:30:00+05:30	320.481	9.95815
2016-05-26 17:30:00+05:30	319.798	9.12502
2016-05-26 20:30:00+05:30	317.263	10.4548
2016-05-26 23:30:00+05:30	314.168	12.5458
2016-05-27 02:30:00+05:30	311.527	14.2317
2016-05-27 05:30:00+05:30	309.055	16.4807
2016-05-27 08:30:00+05:30	311.222	14.3219
2016-05-27 11:30:00+05:30	317.86	9.05946
2016-05-27 14:30:00+05:30	321.213	6.70343
2016-05-27 17:30:00+05:30	320.761	6.28317
2016-05-27 20:30:00+05:30	317.498	6.61044
2016-05-27 23:30:00+05:30	313.294	7.49164
2016-05-28 02:30:00+05:30	309.46	8.67741
2016-05-28 05:30:00+05:30	306.448	10.4354
2016-05-28 08:30:00+05:30	309.655	9.0544
2016-05-28 11:30:00+05:30	316.745	5.72616
2016-05-28 14:30:00+05:30	319.115	4.20987
2016-05-28 17:30:00+05:30	319.199	4.32122
2016-05-28 20:30:00+05:30	315.713	6.16847
2016-05-28 23:30:00+05:30	312.177	7.27005
2016-05-29 02:30:00+05:30	308.899	9.15301
2016-05-29 05:30:00+05:30	306.185	14.9428
2016-05-29 08:30:00+05:30	309.202	10.0404
2016-05-29 11:30:00+05:30	316.175	5.48307
2016-05-29 14:30:00+05:30	318.453	4.46069
2016-05-29 17:30:00+05:30	318.375	4.28521
2016-05-29 20:30:00+05:30	314.292	5.73105
2016-05-29 23:30:00+05:30	310.175	6.80174
2016-05-30 02:30:00+05:30	306.941	6.07151
2016-05-30 05:30:00+05:30	303.24	13.0162
2016-05-30 08:30:00+05:30	306.397	11.2354
2016-05-30 11:30:00+05:30	308.349	12.568
2016-05-30 14:30:00+05:30	308.759	13.8979
2016-05-30 17:30:00+05:30	310.489	18.297
2016-05-30 20:30:00+05:30	307.097	23.6804
2016-05-30 23:30:00+05:30	303.102	47.0052
2016-05-31 02:30:00+05:30	301.187	26.1001
2016-05-31 05:30:00+05:30	299	26.8603
2016-05-31 08:30:00+05:30	303.818	13.8347
2016-05-31 11:30:00+05:30	313.694	6.56927
2016-05-31 14:30:00+05:30	316.553	3.77058
2016-05-31 17:30:00+05:30	316.261	2.99228
2016-05-31 20:30:00+05:30	312.314	3.67742
2016-05-31 23:30:00+05:30	307.202	5.56262
2016-06-01 02:30:00+05:30	303.855	7.54446
2016-06-01 05:30:00+05:30	300.862	9.92043
2016-06-01 08:30:00+05:30	305.251	7.48914
2016-06-01 11:30:00+05:30	315.053	4.2559
2016-06-01 14:30:00+05:30	317.463	2.98101
2016-06-01 17:30:00+05:30	317.612	2.59069
2016-06-01 20:30:00+05:30	313.475	3.19246
2016-06-01 23:30:00+05:30	308.488	2.74055
2016-06-02 02:30:00+05:30	302.787	9.94514
2016-06-02 05:30:00+05:30	297.6
2016-06-02 08:30:00+05:30	306.043	10.2249
2016-06-02 11:30:00+05:30	313.936	6.60214
2016-06-02 14:30:00+05:30	317.63	4.91035
2016-06-02 17:30:00+05:30	317.866	3.1386
2016-06-02 20:30:00+05:30	312.728	6.60279
2016-06-02 23:30:00+05:30	305.763	39.2553
2016-06-03 02:30:00+05:30	301.107	73.3422
2016-06-03 05:30:00+05:30	299.001	67.9324
2016-06-03 08:30:00+05:30	308.326	8.15342
2016-06-03 11:30:00+05:30	314.993	4.81004
2016-06-03 14:30:00+05:30	319.474	3.85156
2016-06-03 17:30:00+05:30	319.718	3.30989
2016-06-03 20:30:00+05:30	315.984	4.78384
2016-06-03 23:30:00+05:30	312.474	5.92118
2016-06-04 02:30:00+05:30	309.229	6.26893
2016-06-04 05:30:00+05:30	306.126	7.66607
2016-06-04 08:30:00+05:30	309.086	11.7775
2016-06-04 11:30:00+05:30	316.173	9.28853
2016-06-04 14:30:00+05:30	319.173	5.4016
2016-06-04 17:30:00+05:30	318.534	4.66966
2016-06-04 20:30:00+05:30	314.318	4.99422
2016-06-04 23:30:00+05:30	310.198	6.28748
2016-06-05 02:30:00+05:30	306.168	8.39762
2016-06-05 05:30:00+05:30	303.11	10.186
2016-06-05 08:30:00+05:30	306.993	8.86057
2016-06-05 11:30:00+05:30	315.415	5.41626
2016-06-05 14:30:00+05:30	316.768	4.65371
2016-06-05 17:30:00+05:30	316.672	4.6189
2016-06-05 20:30:00+05:30	313.269	5.798
2016-06-05 23:30:00+05:30	309.181	7.82427
2016-06-06 02:30:00+05:30	305.916	11.3606
2016-06-06 05:30:00+05:30	303.475	14.964
2016-06-06 08:30:00+05:30	307.758	9.23096
2016-06-06 11:30:00+05:30	315.305	5.52735
2016-06-06 14:30:00+05:30	317.245	4.03103
2016-06-06 17:30:00+05:30	316.885	3.39298
2016-06-06 20:30:00+05:30	313.195	3.90568
2016-06-06 23:30:00+05:30	308.413	5.50703
2016-06-07 02:30:00+05:30	304.544	10.193
2016-06-07 05:30:00+05:30	301.549	12.3519
2016-06-07 08:30:00+05:30	305.717	9.76329
2016-06-07 11:30:00+05:30	315.479	5.75436
2016-06-07 14:30:00+05:30	317.262	5.0217
2016-06-07 17:30:00+05:30	317.133	4.81237
2016-06-07 20:30:00+05:30	313.91	5.57529
2016-06-07 23:30:00+05:30	309.633	7.37936
2016-06-08 02:30:00+05:30	305.857	9.78977
2016-06-08 05:30:00+05:30	303.049	12.4907
2016-06-08 08:30:00+05:30	307.057	9.246
2016-06-08 11:30:00+05:30	316.096	5.6675
2016-06-08 14:30:00+05:30	319.103	4.77903
2016-06-08 17:30:00+05:30	319.113	3.88186
2016-06-08 20:30:00+05:30	315.823	4.24672
2016-06-08 23:30:00+05:30	311.425	5.97344
2016-06-09 02:30:00+05:30	307.953	9.21882
2016-06-09 05:30:00+05:30	306.01	18.7416
2016-06-09 08:30:00+05:30	309.245	18.4115
2016-06-09 11:30:00+05:30	315.692	13.5146
2016-06-09 14:30:00+05:30	319.526	7.85695
2016-06-09 17:30:00+05:30	319.227	5.21694
2016-06-09 20:30:00+05:30	316.314	5.63482
2016-06-09 23:30:00+05:30	312.728	6.90668
2016-06-10 02:30:00+05:30	309.623	10.4138
2016-06-10 05:30:00+05:30	307.414	20.6598
2016-06-10 08:30:00+05:30	309.71	25.7293
2016-06-10 11:30:00+05:30	315.235	19.7837
2016-06-10 14:30:00+05:30	319.482	11.9845
2016-06-10 17:30:00+05:30	319.387	7.51867
2016-06-10 20:30:00+05:30	316.531	7.6565
2016-06-10 23:30:00+05:30	313.204	10.2872
2016-06-11 02:30:00+05:30	310.227	17.8682
2016-06-11 05:30:00+05:30	308.081	27.4228
2016-06-11 08:30:00+05:30	308.495	30.3178
2016-06-11 11:30:00+05:30	312.536	24.9076
2016-06-11 14:30:00+05:30	316.18	16.7552
2016-06-11 17:30:00+05:30	317.4	10.6237
2016-06-11 20:30:00+05:30	314.941	9.68387
2016-06-11 23:30:00+05:30	311.391	12.8012
2016-06-12 02:30:00+05:30	308.351	20.1234
2016-06-12 05:30:00+05:30	306.213	32.0433
2016-06-12 08:30:00+05:30	307.882	34.8499
2016-06-12 11:30:00+05:30	312.638	25.7042
2016-06-12 14:30:00+05:30	316.692	16.4188
2016-06-12 17:30:00+05:30	317.611	10.1772
2016-06-12 20:30:00+05:30	315.261	10.3226
2016-06-12 23:30:00+05:30	312.065	14.4554
2016-06-13 02:30:00+05:30	309.482	22.8145
2016-06-13 05:30:00+05:30	308.033	31.4382
2016-06-13 08:30:00+05:30	309.479	30.3314
2016-06-13 11:30:00+05:30	313.694	23.1903
2016-06-13 14:30:00+05:30	317.207	16.3902
2016-06-13 17:30:00+05:30	317.751	11.5472
2016-06-13 20:30:00+05:30	315.43	11.3643
2016-06-13 23:30:00+05:30	312.297	16.0972
2016-06-14 02:30:00+05:30	309.677	25.4695
2016-06-14 05:30:00+05:30	307.999	32.8992
2016-06-14 08:30:00+05:30	309.114	30.4441
2016-06-14 11:30:00+05:30	313.268	21.5631
2016-06-14 14:30:00+05:30	316.876	15.2203
2016-06-14 17:30:00+05:30	317.26	14.2781
2016-06-14 20:30:00+05:30	315.016	17.0509
2016-06-14 23:30:00+05:30	312.693	22.7987
2016-06-15 02:30:00+05:30	310.475	29.0626
2016-06-15 05:30:00+05:30	308.767	32.253
2016-06-15 08:30:00+05:30	309.604	29.0027
2016-06-15 11:30:00+05:30	312.409	22.9459
2016-06-15 14:30:00+05:30	315.076	18.7996
2016-06-15 17:30:00+05:30	315.163	18.8344
2016-06-15 20:30:00+05:30	313.298	22.4964
2016-06-15 23:30:00+05:30	310.863	28.7519
2016-06-16 02:30:00+05:30	308.628	35.1843
2016-06-16 05:30:00+05:30	307.569	37.8135
2016-06-16 08:30:00+05:30	309.291	33.1062
2016-06-16 11:30:00+05:30	313.175	24.2895
2016-06-16 14:30:00+05:30	316.278	18.8968
2016-06-16 17:30:00+05:30	316.813	17.714
2016-06-16 20:30:00+05:30	314.602	18.9912
2016-06-16 23:30:00+05:30	312.712	18.9224
2016-06-17 02:30:00+05:30	310.564	14.6942
2016-06-17 05:30:00+05:30	307.283	9.18145
2016-06-17 08:30:00+05:30	309.31	7.81332
2016-06-17 11:30:00+05:30	315.365	3.89818
2016-06-17 14:30:00+05:30	317.316	2.1016
2016-06-17 17:30:00+05:30	316.947	2.10848
2016-06-17 20:30:00+05:30	312.828	3.5055
2016-06-17 23:30:00+05:30	308.7	6.83592
2016-06-18 02:30:00+05:30	306.159	12.9377
2016-06-18 05:30:00+05:30	304.691	26.4499
2016-06-18 08:30:00+05:30	308.555	29.3751
2016-06-18 11:30:00+05:30	314.201	22.6131
2016-06-18 14:30:00+05:30	316.452	14.0134
2016-06-18 17:30:00+05:30	316.696	11.2252
2016-06-18 20:30:00+05:30	314.815	11.2576
2016-06-18 23:30:00+05:30	312.215	11.9705
2016-06-19 02:30:00+05:30	309.728	16.9074
2016-06-19 05:30:00+05:30	308.256	27.8191
2016-06-19 08:30:00+05:30	310.001	30.2881
2016-06-19 11:30:00+05:30	315.087	20.7814
2016-06-19 14:30:00+05:30	317.6	11.7371
2016-06-19 17:30:00+05:30	317.383	8.53197
2016-06-19 20:30:00+05:30	314.724	11.8557
2016-06-19 23:30:00+05:30	311.094	21.3746
2016-06-20 02:30:00+05:30	310.167	24.3105
2016-06-20 05:30:00+05:30	308.974	30.0188
2016-06-20 08:30:00+05:30	310.292	30.1749
2016-06-20 11:30:00+05:30	313.999	24.4326
2016-06-20 14:30:00+05:30	316.115	18.5405
2016-06-20 17:30:00+05:30	315.884	16.633
2016-06-20 20:30:00+05:30	314.355	19.1672
2016-06-20 23:30:00+05:30	312.068	23.7156
2016-06-21 02:30:00+05:30	310.964	24.5577
2016-06-21 05:30:00+05:30	309.7	27.0933
2016-06-21 08:30:00+05:30	310.559	26.5847
2016-06-21 11:30:00+05:30	314.597	21.5212
2016-06-21 14:30:00+05:30	317.331	18.1763
2016-06-21 17:30:00+05:30	317.612	15.0702
2016-06-21 20:30:00+05:30	315.496	17.8348
2016-06-21 23:30:00+05:30	313.11	21.2516
2016-06-22 02:30:00+05:30	311.111	23.8531
2016-06-22 05:30:00+05:30	308.77	25.5046
2016-06-22 08:30:00+05:30	310.795	19.8319
2016-06-22 11:30:00+05:30	316.993	10.0137
2016-06-22 14:30:00+05:30	319.607	6.79687
2016-06-22 17:30:00+05:30	319.626	6.04093
2016-06-22 20:30:00+05:30	316.841	7.46125
2016-06-22 23:30:00+05:30	313.439	10.7136
2016-06-23 02:30:00+05:30	310.901	14.8677
2016-06-23 05:30:00+05:30	308.574	19.5823
2016-06-23 08:30:00+05:30	310.982	18.7143
2016-06-23 11:30:00+05:30	317.88	8.78648
2016-06-23 14:30:00+05:30	320.815	4.06789
2016-06-23 17:30:00+05:30	320.785	3.2059
2016-06-23 20:30:00+05:30	317.268	4.26138
2016-06-23 23:30:00+05:30	313.112	5.82414
2016-06-24 02:30:00+05:30	309.463	7.39697
2016-06-24 05:30:00+05:30	306.987	10.8406
2016-06-24 08:30:00+05:30	310.913	9.55022
2016-06-24 11:30:00+05:30	318.499	7.42601
2016-06-24 14:30:00+05:30	321.266	7.18258
2016-06-24 17:30:00+05:30	321.434	7.10482
2016-06-24 20:30:00+05:30	318.905	8.05466
2016-06-24 23:30:00+05:30	315.612	10.3162
2016-06-25 02:30:00+05:30	312.744	14.044
2016-06-25 05:30:00+05:30	310.772	19.4459
2016-06-25 08:30:00+05:30	311.997	18.108
2016-06-25 11:30:00+05:30	316.413	14.9168
2016-06-25 14:30:00+05:30	319.449	13.0727
2016-06-25 17:30:00+05:30	319.418	12.9222
2016-06-25 20:30:00+05:30	317.059	14.0073
2016-06-25 23:30:00+05:30	313.309	21.8774
2016-06-26 02:30:00+05:30	312.093	22.4292
2016-06-26 05:30:00+05:30	310.471	27.2095
2016-06-26 08:30:00+05:30	312.099	22.6541
2016-06-26 11:30:00+05:30	317.542	14.0181
2016-06-26 14:30:00+05:30	321.481	7.35861
2016-06-26 17:30:00+05:30	320.558	5.48678
2016-06-26 20:30:00+05:30	317.351	6.55956
2016-06-26 23:30:00+05:30	314.218	7.63559
2016-06-27 02:30:00+05:30	311.57	8.38159
2016-06-27 05:30:00+05:30	309.394	13.425
2016-06-27 08:30:00+05:30	311.495	21.6538
2016-06-27 11:30:00+05:30	317.575	14.4052
2016-06-27 14:30:00+05:30	320.039	7.69876
2016-06-27 17:30:00+05:30	319.448	6.79911
2016-06-27 20:30:00+05:30	316.619	7.86645
2016-06-27 23:30:00+05:30	313.757	8.63486
2016-06-28 02:30:00+05:30	310.922	9.34697
2016-06-28 05:30:00+05:30	308.356	10.8933
2016-06-28 08:30:00+05:30	311.243	12.3172
2016-06-28 11:30:00+05:30	317.929	9.25743
2016-06-28 14:30:00+05:30	319.74	5.21965
2016-06-28 17:30:00+05:30	319.373	4.97019
2016-06-28 20:30:00+05:30	316.505	5.8898
2016-06-28 23:30:00+05:30	313.144	6.92139
2016-06-29 02:30:00+05:30	310.219	8.16165
2016-06-29 05:30:00+05:30	307.683	10.8234
2016-06-29 08:30:00+05:30	310.577	14.7848
2016-06-29 11:30:00+05:30	316.987	13.3559
2016-06-29 14:30:00+05:30	319.899	7.74355
2016-06-29 17:30:00+05:30	319.185	5.79212
2016-06-29 20:30:00+05:30	316.57	7.01956
2016-06-29 23:30:00+05:30	313.601	7.56734
2016-06-30 02:30:00+05:30	310.725	8.57559
2016-06-30 05:30:00+05:30	308.237	11.4331
2016-06-30 08:30:00+05:30	311.277	11.9903
2016-06-30 11:30:00+05:30	317.287	12.8409
2016-06-30 14:30:00+05:30	319.958	8.56408
2016-06-30 17:30:00+05:30	319.507	6.30308
2016-06-30 20:30:00+05:30	316.698	6.8575
2016-06-30 23:30:00+05:30	313.115	8.67085
2016-07-01 02:30:00+05:30	310.182	11.588
2016-07-01 05:30:00+05:30	307.924	21.3038
2016-07-01 08:30:00+05:30	310.556	24.348
2016-07-01 11:30:00+05:30	316.952	16.4809
2016-07-01 14:30:00+05:30	320.534	10.3764
2016-07-01 17:30:00+05:30	320.346	6.98869
2016-07-01 20:30:00+05:30	317.814	8.08413
2016-07-01 23:30:00+05:30	314.708	9.6706
2016-07-02 02:30:00+05:30	311.966	11.7953
2016-07-02 05:30:00+05:30	309.752	18.5345
2016-07-02 08:30:00+05:30	311.889	21.2977
2016-07-02 11:30:00+05:30	318.296	14.0481
2016-07-02 14:30:00+05:30	321.981	8.13715
2016-07-02 17:30:00+05:30	321.831	5.78501
2016-07-02 20:30:00+05:30	319.166	5.42424
2016-07-02 23:30:00+05:30	314.864	5.38191
2016-07-03 02:30:00+05:30	310.43	6.17592
2016-07-03 05:30:00+05:30	306.808	10.3908
2016-07-03 08:30:00+05:30	310.274	17.6899
2016-07-03 11:30:00+05:30	318.757	13.3683
2016-07-03 14:30:00+05:30	322.288	7.37221
2016-07-03 17:30:00+05:30	322.192	6.04651
2016-07-03 20:30:00+05:30	319.468	6.37873
2016-07-03 23:30:00+05:30	315.962	8.34364
2016-07-04 02:30:00+05:30	313.038	14.076
2016-07-04 05:30:00+05:30	310.804	26.4911
2016-07-04 08:30:00+05:30	312.14	24.9506
2016-07-04 11:30:00+05:30	317.023	17.2318
2016-07-04 14:30:00+05:30	321.612	9.96579
2016-07-04 17:30:00+05:30	322.343	5.54209
2016-07-04 20:30:00+05:30	319.446	5.06006
2016-07-04 23:30:00+05:30	315.932	6.19665
2016-07-05 02:30:00+05:30	313.19	10.7802
2016-07-05 05:30:00+05:30	311.359	23.7283
2016-07-05 08:30:00+05:30	312.862	22.8349
2016-07-05 11:30:00+05:30	318.224	14.4752
2016-07-05 14:30:00+05:30	322.147	8.73679
2016-07-05 17:30:00+05:30	321.788	6.24257
2016-07-05 20:30:00+05:30	319.104	6.87506
2016-07-05 23:30:00+05:30	316.199	9.72275
2016-07-06 02:30:00+05:30	313.808	14.1646
2016-07-06 05:30:00+05:30	312.056	20.473
2016-07-06 08:30:00+05:30	313.216	21.9381
2016-07-06 11:30:00+05:30	318.674	15.2428
2016-07-06 14:30:00+05:30	322.047	8.9278
2016-07-06 17:30:00+05:30	321.598	6.86801
2016-07-06 20:30:00+05:30	319.134	6.68305
2016-07-06 23:30:00+05:30	316.234	7.69708
2016-07-07 02:30:00+05:30	313.478	11.5723
2016-07-07 05:30:00+05:30	311.926	17.5364
2016-07-07 08:30:00+05:30	313.384	18.7033
2016-07-07 11:30:00+05:30	318.594	13.645
2016-07-07 14:30:00+05:30	321.657	9.1052
2016-07-07 17:30:00+05:30	321.073	7.5637
2016-07-07 20:30:00+05:30	318.278	9.5944
2016-07-07 23:30:00+05:30	315.663	13.5204
2016-07-08 02:30:00+05:30	313.422	18.3221
2016-07-08 05:30:00+05:30	311.285	26.5638
2016-07-08 08:30:00+05:30	311.092	29.1392
2016-07-08 11:30:00+05:30	314.762	22.4323
2016-07-08 14:30:00+05:30	318.523	16.8616
2016-07-08 17:30:00+05:30	319.315	13.2789
2016-07-08 20:30:00+05:30	317.003	15.4509
2016-07-08 23:30:00+05:30	314.176	22.2433
2016-07-09 02:30:00+05:30	311.669	30.0979
2016-07-09 05:30:00+05:30	309.745	36.3478
2016-07-09 08:30:00+05:30	310.298	35.5735
2016-07-09 11:30:00+05:30	313.972	26.7042
2016-07-09 14:30:00+05:30	316.926	20.7194
2016-07-09 17:30:00+05:30	317.488	18.7367
2016-07-09 20:30:00+05:30	315.365	20.1225
2016-07-09 23:30:00+05:30	312.588	25.098
2016-07-10 02:30:00+05:30	309.771	31.6934
2016-07-10 05:30:00+05:30	307.642	39.0637
2016-07-10 08:30:00+05:30	309.086	37.6992
2016-07-10 11:30:00+05:30	313.016	28.8211
2016-07-10 14:30:00+05:30	316.227	21.1363
2016-07-10 17:30:00+05:30	316.992	17.573
2016-07-10 20:30:00+05:30	315.738	17.2456
2016-07-10 23:30:00+05:30	313.334	19.1556
2016-07-11 02:30:00+05:30	311.049	22.689
2016-07-11 05:30:00+05:30	309.255	25.8286
2016-07-11 08:30:00+05:30	310.588	28.7402
2016-07-11 11:30:00+05:30	315.094	25.0706
2016-07-11 14:30:00+05:30	317.745	19.2764
2016-07-11 17:30:00+05:30	316.921	16.8759
2016-07-11 20:30:00+05:30	315.342	18.3336
2016-07-11 23:30:00+05:30	313.606	21.1202
2016-07-12 02:30:00+05:30	312.045	23.8216
2016-07-12 05:30:00+05:30	311.065	24.9819
2016-07-12 08:30:00+05:30	312.078	23.4641
2016-07-12 11:30:00+05:30	315.939	19.531
2016-07-12 14:30:00+05:30	319.045	14.7989
2016-07-12 17:30:00+05:30	319.093	10.6638
2016-07-12 20:30:00+05:30	316.749	12.0323
2016-07-12 23:30:00+05:30	314.396	15.4413
2016-07-13 02:30:00+05:30	312.416	19.2741
2016-07-13 05:30:00+05:30	310.797	22.3943
2016-07-13 08:30:00+05:30	311.372	23.5727
2016-07-13 11:30:00+05:30	315.022	20.9903
2016-07-13 14:30:00+05:30	318.199	16.1965
2016-07-13 17:30:00+05:30	318.727	13.0153
2016-07-13 20:30:00+05:30	316.869	12.0344
2016-07-13 23:30:00+05:30	314.332	12.3585
2016-07-14 02:30:00+05:30	311.835	13.8278
2016-07-14 05:30:00+05:30	309.621	20.8301
2016-07-14 08:30:00+05:30	310.135	26.513
2016-07-14 11:30:00+05:30	314.336	21.9617
2016-07-14 14:30:00+05:30	318.09	15.6801
2016-07-14 17:30:00+05:30	318.715	12.1312
2016-07-14 20:30:00+05:30	316.419	11.3788
2016-07-14 23:30:00+05:30	313.936	12.8327
2016-07-15 02:30:00+05:30	311.672	15.7112
2016-07-15 05:30:00+05:30	309.923	20.6778
2016-07-15 08:30:00+05:30	310.61	23.8789
2016-07-15 11:30:00+05:30	314.644	20.7594
2016-07-15 14:30:00+05:30	318.388	15.6771
2016-07-15 17:30:00+05:30	319.143	13.2393
2016-07-15 20:30:00+05:30	317.042	13.2788
2016-07-15 23:30:00+05:30	314.595	14.6762
2016-07-16 02:30:00+05:30	312.489	16.2962
2016-07-16 05:30:00+05:30	311.082	18.4994
2016-07-16 08:30:00+05:30	311.839	20.4574
2016-07-16 11:30:00+05:30	315.361	18.2558
2016-07-16 14:30:00+05:30	318.764	14.4635
2016-07-16 17:30:00+05:30	319.753	12.6004
2016-07-16 20:30:00+05:30	318.144	12.2918
2016-07-16 23:30:00+05:30	315.797	13.0297
2016-07-17 02:30:00+05:30	313.456	14.6194
2016-07-17 05:30:00+05:30	311.634	17.5791
2016-07-17 08:30:00+05:30	312.099	20.5785
2016-07-17 11:30:00+05:30	315.39	19.7695
2016-07-17 14:30:00+05:30	319.017	14.8862
2016-07-17 17:30:00+05:30	320.726	11.7399
2016-07-17 20:30:00+05:30	319.229	10.9772
2016-07-17 23:30:00+05:30	316.557	12.4717
2016-07-18 02:30:00+05:30	314.035	15.0147
2016-07-18 05:30:00+05:30	311.503	20.6759
2016-07-18 08:30:00+05:30	313.295	19.2708
2016-07-18 11:30:00+05:30	316.938	18.086
2016-07-18 14:30:00+05:30	320.049	14.2304
2016-07-18 17:30:00+05:30	320.645	13.8834
2016-07-18 20:30:00+05:30	315.896	21.9828
2016-07-18 23:30:00+05:30	309.488	41.3755
2016-07-19 02:30:00+05:30	305.319	55.3997
2016-07-19 05:30:00+05:30	303.945	58.0763
2016-07-19 08:30:00+05:30	304.777	54.3976
2016-07-19 11:30:00+05:30	309.223	42.9421
2016-07-19 14:30:00+05:30	313.201	34.063
2016-07-19 17:30:00+05:30	314.493	30.5899
2016-07-19 20:30:00+05:30	313.903	31.1354
2016-07-19 23:30:00+05:30	312.23	34.476
2016-07-20 02:30:00+05:30	310.569	38.6326
2016-07-20 05:30:00+05:30	309.033	42.2549
2016-07-20 08:30:00+05:30	309.968	39.6397
2016-07-20 11:30:00+05:30	313.495	31.2192
2016-07-20 14:30:00+05:30	316.329	24.4483
2016-07-20 17:30:00+05:30	317.829	19.7283
2016-07-20 20:30:00+05:30	317.215	17.3739
2016-07-20 23:30:00+05:30	315.406	16.7295
2016-07-21 02:30:00+05:30	313.035	18.3031
2016-07-21 05:30:00+05:30	310.964	24.1829
2016-07-21 08:30:00+05:30	310.931	29.4185
2016-07-21 11:30:00+05:30	313.258	28.47
2016-07-21 14:30:00+05:30	316.418	24.5121
2016-07-21 17:30:00+05:30	316.253	26.1571
2016-07-21 20:30:00+05:30	312.838	35.0592
2016-07-21 23:30:00+05:30	309.143	47.3207
2016-07-22 02:30:00+05:30	306.625	57.5653
2016-07-22 05:30:00+05:30	304.763	65.584
2016-07-22 08:30:00+05:30	305.224	62.8538
2016-07-22 11:30:00+05:30	309.889	46.8858
2016-07-22 14:30:00+05:30	313.722	35.1684
2016-07-22 17:30:00+05:30	314.734	30.1746
2016-07-22 20:30:00+05:30	314.271	30.4556
2016-07-22 23:30:00+05:30	312.67	33.6678
2016-07-23 02:30:00+05:30	311.21	36.8033
2016-07-23 05:30:00+05:30	309.795	40.3358
2016-07-23 08:30:00+05:30	310.93	37.3272
2016-07-23 11:30:00+05:30	315.147	27.1892
2016-07-23 14:30:00+05:30	318.367	19.7068
2016-07-23 17:30:00+05:30	319.768	15.2501
2016-07-23 20:30:00+05:30	318.43	14.2129
2016-07-23 23:30:00+05:30	315.546	16.5426
2016-07-24 02:30:00+05:30	313.135	19.7905
2016-07-24 05:30:00+05:30	311.659	22.0041
2016-07-24 08:30:00+05:30	311.753	27.2212
2016-07-24 11:30:00+05:30	314.477	25.2087
2016-07-24 14:30:00+05:30	317.315	21.0953
2016-07-24 17:30:00+05:30	318.728	18.2068
2016-07-24 20:30:00+05:30	317.412	18.8635
2016-07-24 23:30:00+05:30	314.554	25.0908
2016-07-25 02:30:00+05:30	310.773	35.1575
2016-07-25 05:30:00+05:30	308.076	44.4175
2016-07-25 08:30:00+05:30	307.542	48.2906
2016-07-25 11:30:00+05:30	310.24	41.3111
2016-07-25 14:30:00+05:30	313.543	32.2874
2016-07-25 17:30:00+05:30	314.872	28.8211
2016-07-25 20:30:00+05:30	313.944	30.7456
2016-07-25 23:30:00+05:30	311.506	38.8259
2016-07-26 02:30:00+05:30	308.65	50.229
2016-07-26 05:30:00+05:30	306.614	58.253
2016-07-26 08:30:00+05:30	306.354	58.2433
2016-07-26 11:30:00+05:30	308.99	50.2567
2016-07-26 14:30:00+05:30	311.2	43.4971
2016-07-26 17:30:00+05:30	311.933	40.1106
2016-07-26 20:30:00+05:30	310.967	41.2473
2016-07-26 23:30:00+05:30	309.965	43.9083
2016-07-27 02:30:00+05:30	308.364	48.8027
2016-07-27 05:30:00+05:30	306.708	54.7394
2016-07-27 08:30:00+05:30	306.975	55.4176
2016-07-27 11:30:00+05:30	310.456	44.8761
2016-07-27 14:30:00+05:30	313.264	34.8566
2016-07-27 17:30:00+05:30	313.542	31.9648
2016-07-27 20:30:00+05:30	311.175	36.1336
2016-07-27 23:30:00+05:30	309.172	42.1296
2016-07-28 02:30:00+05:30	307.281	49.3273
2016-07-28 05:30:00+05:30	305.581	57.0174
2016-07-28 08:30:00+05:30	306.203	57.1305
2016-07-28 11:30:00+05:30	310.125	44.5154
2016-07-28 14:30:00+05:30	312.282	35.1266
2016-07-28 17:30:00+05:30	313.064	32.2437
2016-07-28 20:30:00+05:30	312.175	33.3429
2016-07-28 23:30:00+05:30	310.663	36.6805
2016-07-29 02:30:00+05:30	308.909	41.2744
2016-07-29 05:30:00+05:30	307.425	46.5596
2016-07-29 08:30:00+05:30	308.8	44.4177
2016-07-29 11:30:00+05:30	312.962	34.3775
2016-07-29 14:30:00+05:30	313.942	32.1099
2016-07-29 17:30:00+05:30	311.374	43.8189
2016-07-29 20:30:00+05:30	308.64	56.4429
2016-07-29 23:30:00+05:30	306.795	69.4554
2016-07-30 02:30:00+05:30	305.15	73.7397
2016-07-30 05:30:00+05:30	303.535	82.0145
2016-07-30 08:30:00+05:30	302.219	85.441
2016-07-30 11:30:00+05:30	302.51	88.5009
2016-07-30 14:30:00+05:30	300.703	97.4735
2016-07-30 17:30:00+05:30	299.2	100.903
2016-07-30 20:30:00+05:30	298.176	95.8669
2016-07-30 23:30:00+05:30	297.805
2016-07-31 02:30:00+05:30	297.672
2016-07-31 05:30:00+05:30	297.251
2016-07-31 08:30:00+05:30	296.997
2016-07-31 11:30:00+05:30	297.739
2016-07-31 14:30:00+05:30	301.3	89.1646
2016-07-31 17:30:00+05:30	302.299	80.5441
2016-07-31 20:30:00+05:30	300.622	88.6174
2016-07-31 23:30:00+05:30	299.198	95.1592
2016-08-01 02:30:00+05:30	298.37	97.1837
2016-08-01 05:30:00+05:30	298.444	96.0423
2016-08-01 08:30:00+05:30	299.055	94.2877
2016-08-01 11:30:00+05:30	302.621	83.9318
2016-08-01 14:30:00+05:30	307.667	57.6843
2016-08-01 17:30:00+05:30	308.95	50.8415
2016-08-01 20:30:00+05:30	306.647	64.2199
2016-08-01 23:30:00+05:30	304.605	77.7789
2016-08-02 02:30:00+05:30	303.095	85.792
2016-08-02 05:30:00+05:30	301.927	90.6701
2016-08-02 08:30:00+05:30	302.228	86.0972
2016-08-02 11:30:00+05:30	303.443	73.2345
2016-08-02 14:30:00+05:30	304.414	66.1449
2016-08-02 17:30:00+05:30	303.257	70.8635
2016-08-02 20:30:00+05:30	300.474	84.7322
2016-08-02 23:30:00+05:30	299.471	91.349
2016-08-03 02:30:00+05:30	299.302	93.4542
2016-08-03 05:30:00+05:30	298.859	98.0999
2016-08-03 08:30:00+05:30	298.578	99.4919
2016-08-03 11:30:00+05:30	298.802	98.4844
2016-08-03 14:30:00+05:30	300.23	93.7124
2016-08-03 17:30:00+05:30	302.717	77.644
2016-08-03 20:30:00+05:30	301.842	80.5661
2016-08-03 23:30:00+05:30	301.033	83.0324
2016-08-04 02:30:00+05:30	300.559	84.7545
2016-08-04 05:30:00+05:30	300.25	85.5193
2016-08-04 08:30:00+05:30	300.391	83.0663
2016-08-04 11:30:00+05:30	301.671	74.9247
2016-08-04 14:30:00+05:30	304.768	62.8051
2016-08-04 17:30:00+05:30	306.138	57.2886
2016-08-04 20:30:00+05:30	304.854	60.7635
2016-08-04 23:30:00+05:30	303.316	67.3773
2016-08-05 02:30:00+05:30	302.363	70.826
2016-08-05 05:30:00+05:30	302.017	70.5813
2016-08-05 08:30:00+05:30	302.099	71.0872
2016-08-05 11:30:00+05:30	302.272	71.9573
2016-08-05 14:30:00+05:30	303.138	68.8067
2016-08-05 17:30:00+05:30	304.042	65.0268
2016-08-05 20:30:00+05:30	303.348	68.4464
2016-08-05 23:30:00+05:30	302.494	73.5888
2016-08-06 02:30:00+05:30	301.839	77.2375
2016-08-06 05:30:00+05:30	301.387	78.1913
2016-08-06 08:30:00+05:30	302.326	72.7593
2016-08-06 11:30:00+05:30	303.643	66.9863
2016-08-06 14:30:00+05:30	304.588	63.6155
2016-08-06 17:30:00+05:30	304.536	64.714
2016-08-06 20:30:00+05:30	302.073	78.3518
2016-08-06 23:30:00+05:30	299.79	90.2957
2016-08-07 02:30:00+05:30	298.416	96.43
2016-08-07 05:30:00+05:30	297.605
2016-08-07 08:30:00+05:30	297.193
2016-08-07 11:30:00+05:30	297.64
2016-08-07 14:30:00+05:30	300.112	90.1626
2016-08-07 17:30:00+05:30	302.391	74.9694
2016-08-07 20:30:00+05:30	301.199	81.3703
2016-08-07 23:30:00+05:30	299.851	89.0978
2016-08-08 02:30:00+05:30	298.971	92.6067
2016-08-08 05:30:00+05:30	298.553	93.6576
2016-08-08 08:30:00+05:30	300.309	87.1971
2016-08-08 11:30:00+05:30	304.173	68.1163
2016-08-08 14:30:00+05:30	306.7	56.9507
2016-08-08 17:30:00+05:30	307.195	52.9688
2016-08-08 20:30:00+05:30	304.243	66.103
2016-08-08 23:30:00+05:30	302.242	76.0669
2016-08-09 02:30:00+05:30	300.721	84.7287
2016-08-09 05:30:00+05:30	299.769	89.5695
2016-08-09 08:30:00+05:30	301.19	84.3596
2016-08-09 11:30:00+05:30	305.831	61.8969
2016-08-09 14:30:00+05:30	308.123	48.3428
2016-08-09 17:30:00+05:30	304.255	69.0291
2016-08-09 20:30:00+05:30	302.182	78.4109
2016-08-09 23:30:00+05:30	300.182	89.1379
2016-08-10 02:30:00+05:30	299.13	94.8055
2016-08-10 05:30:00+05:30	298.704	98.1051
2016-08-10 08:30:00+05:30	300.009	95.8655
2016-08-10 11:30:00+05:30	302.148	85.1331
2016-08-10 14:30:00+05:30	303.162	76.7917
2016-08-10 17:30:00+05:30	302.904	79.1367
2016-08-10 20:30:00+05:30	301.318	85.4531
2016-08-10 23:30:00+05:30	300.132	90.7072
2016-08-11 02:30:00+05:30	299.197	94.1671
2016-08-11 05:30:00+05:30	298.687	95.7321
2016-08-11 08:30:00+05:30	300.086	92.8504
2016-08-11 11:30:00+05:30	303.178	79.3697
2016-08-11 14:30:00+05:30	304.472	69.3353
2016-08-11 17:30:00+05:30	305.001	65.5507
2016-08-11 20:30:00+05:30	302.801	79.3709
2016-08-11 23:30:00+05:30	301.304	86.6538
2016-08-12 02:30:00+05:30	300.101	90.6486
2016-08-12 05:30:00+05:30	299.379	93.3788
2016-08-12 08:30:00+05:30	300.834	92.6381
2016-08-12 11:30:00+05:30	303.164	79.5121
2016-08-12 14:30:00+05:30	304.433	72.7442
2016-08-12 17:30:00+05:30	305.295	65.9943
2016-08-12 20:30:00+05:30	303.673	80.3525
2016-08-12 23:30:00+05:30	302.464	81.0522
2016-08-13 02:30:00+05:30	301.235	84.0497
2016-08-13 05:30:00+05:30	300.359	84.139
2016-08-13 08:30:00+05:30	301.454	79.5631
2016-08-13 11:30:00+05:30	305.384	59.6043
2016-08-13 14:30:00+05:30	308.472	45.5436
2016-08-13 17:30:00+05:30	309.18	41.9093
2016-08-13 20:30:00+05:30	306.602	60.1151
2016-08-13 23:30:00+05:30	305.101	69.2566
2016-08-14 02:30:00+05:30	303.493	72.7788
2016-08-14 05:30:00+05:30	302.397	76.3534
2016-08-14 08:30:00+05:30	304.503	61.5989
2016-08-14 11:30:00+05:30	310.238	38.9892
2016-08-14 14:30:00+05:30	314.557	26.8797
2016-08-14 17:30:00+05:30	314.881	24.0678
2016-08-14 20:30:00+05:30	313.024	31.6756
2016-08-14 23:30:00+05:30	309.807	47.5759
2016-08-15 02:30:00+05:30	307.096	55.7004
2016-08-15 05:30:00+05:30	305.8	59.5649
2016-08-15 08:30:00+05:30	307.672	49.1199
2016-08-15 11:30:00+05:30	313.05	32.9645
2016-08-15 14:30:00+05:30	316.289	25.4956
2016-08-15 17:30:00+05:30	313.561	32.9381
2016-08-15 20:30:00+05:30	305.474	58.9382
2016-08-15 23:30:00+05:30	302.938	69.7346
2016-08-16 02:30:00+05:30	301.011	78.7785
2016-08-16 05:30:00+05:30	299.844	81.4088
2016-08-16 08:30:00+05:30	300.701	72.9571
2016-08-16 11:30:00+05:30	306.144	52.3752
2016-08-16 14:30:00+05:30	310.119	43.3447
2016-08-16 17:30:00+05:30	310.123	41.2409
2016-08-16 20:30:00+05:30	308.45	43.4085
2016-08-16 23:30:00+05:30	306.99	50.5436
2016-08-17 02:30:00+05:30	305.176	60.3688
2016-08-17 05:30:00+05:30	303.654	69.5741
2016-08-17 08:30:00+05:30	304.057	69.5274
2016-08-17 11:30:00+05:30	308.406	52.2473
2016-08-17 14:30:00+05:30	310.336	44.9327
2016-08-17 17:30:00+05:30	311.245	40.0373
2016-08-17 20:30:00+05:30	309.572	43.5982
2016-08-17 23:30:00+05:30	307.323	50.6385
2016-08-18 02:30:00+05:30	304.847	62.2365
2016-08-18 05:30:00+05:30	303.081	73.682
2016-08-18 08:30:00+05:30	303.49	74.0393
2016-08-18 11:30:00+05:30	307.695	55.3016
2016-08-18 14:30:00+05:30	311.569	39.9669
2016-08-18 17:30:00+05:30	311.782	36.7701
2016-08-18 20:30:00+05:30	308.456	47.0816
2016-08-18 23:30:00+05:30	305.755	58.1062
2016-08-19 02:30:00+05:30	303.864	66.7003
2016-08-19 05:30:00+05:30	302.281	74.691
2016-08-19 08:30:00+05:30	302.585	74.9044
2016-08-19 11:30:00+05:30	306.199	57.1836
2016-08-19 14:30:00+05:30	307.729	50.1661
2016-08-19 17:30:00+05:30	307.333	50.4883
2016-08-19 20:30:00+05:30	306.468	53.3969
2016-08-19 23:30:00+05:30	304.962	59.6168
2016-08-20 02:30:00+05:30	303.167	68.599
2016-08-20 05:30:00+05:30	301.593	77.6558
2016-08-20 08:30:00+05:30	302.776	73.1402
2016-08-20 11:30:00+05:30	307.278	50.4989
2016-08-20 14:30:00+05:30	310.202	39.7501
2016-08-20 17:30:00+05:30	310.776	36.3934
2016-08-20 20:30:00+05:30	309.025	41.6099
2016-08-20 23:30:00+05:30	307.015	49.8791
2016-08-21 02:30:00+05:30	305.078	59.4319
2016-08-21 05:30:00+05:30	303.488	69.1363
2016-08-21 08:30:00+05:30	304.876	64.2756
2016-08-21 11:30:00+05:30	309.76	43.352
2016-08-21 14:30:00+05:30	312.257	33.082
2016-08-21 17:30:00+05:30	313.358	28.3727
2016-08-21 20:30:00+05:30	312.186	30.6152
2016-08-21 23:30:00+05:30	309.986	37.223
2016-08-22 02:30:00+05:30	307.65	46.3816
2016-08-22 05:30:00+05:30	305.868	56.7331
2016-08-22 08:30:00+05:30	305.761	59.9211
2016-08-22 11:30:00+05:30	307.329	53.4865
2016-08-22 14:30:00+05:30	310.065	44.9147
2016-08-22 17:30:00+05:30	304.729	62.9749
2016-08-22 20:30:00+05:30	300.243	82.277
2016-08-22 23:30:00+05:30	300.623	83.8207
2016-08-23 02:30:00+05:30	299.92	83.968
2016-08-23 05:30:00+05:30	299.132	84.4994
2016-08-23 08:30:00+05:30	298.848	84.0621
2016-08-23 11:30:00+05:30	300.505	78.618
2016-08-23 14:30:00+05:30	305.173	65.3394
2016-08-23 17:30:00+05:30	306.938	57.1259
2016-08-23 20:30:00+05:30	305.052	66.044
2016-08-23 23:30:00+05:30	303.06	77.4471
2016-08-24 02:30:00+05:30	301.312	86.9313
2016-08-24 05:30:00+05:30	300.118	93.2852
2016-08-24 08:30:00+05:30	301.341	90.0137
2016-08-24 11:30:00+05:30	304.807	68.9132
2016-08-24 14:30:00+05:30	305.742	64.9811
2016-08-24 17:30:00+05:30	305.521	65.65
2016-08-24 20:30:00+05:30	303.439	77.716
2016-08-24 23:30:00+05:30	301.845	84.8792
2016-08-25 02:30:00+05:30	300.674	90.9511
2016-08-25 05:30:00+05:30	300.198	92.2747
2016-08-25 08:30:00+05:30	301.413	85.5328
2016-08-25 11:30:00+05:30	307.037	59.918
2016-08-25 14:30:00+05:30	310.151	42.592
2016-08-25 17:30:00+05:30	310.179	40.4479
2016-08-25 20:30:00+05:30	307.123	50.8387
2016-08-25 23:30:00+05:30	304.503	63.726
2016-08-26 02:30:00+05:30	302.576	77.5985
2016-08-26 05:30:00+05:30	301.235	85.5341
2016-08-26 08:30:00+05:30	302.319	81.1533
2016-08-26 11:30:00+05:30	307.596	56.0467
2016-08-26 14:30:00+05:30	309.856	43.8985
2016-08-26 17:30:00+05:30	310.269	40.8764
2016-08-26 20:30:00+05:30	308.224	48.4481
2016-08-26 23:30:00+05:30	305.48	63.3468
2016-08-27 02:30:00+05:30	303.279	75.4205
2016-08-27 05:30:00+05:30	301.761	82.9698
2016-08-27 08:30:00+05:30	301.989	81.4367
2016-08-27 11:30:00+05:30	306.061	59.854
2016-08-27 14:30:00+05:30	310.042	43.2697
2016-08-27 17:30:00+05:30	310.891	37.0269
2016-08-27 20:30:00+05:30	309.679	40.2433
2016-08-27 23:30:00+05:30	307.402	49.4258
2016-08-28 02:30:00+05:30	304.983	62.5875
2016-08-28 05:30:00+05:30	302.937	75.0944
2016-08-28 08:30:00+05:30	302.169	77.8829
2016-08-28 11:30:00+05:30	301.893	80.7229
2016-08-28 14:30:00+05:30	300.753	86.1244
2016-08-28 17:30:00+05:30	297.024
2016-08-28 20:30:00+05:30	297.214
2016-08-28 23:30:00+05:30	297.479
2016-08-29 02:30:00+05:30	297.443
2016-08-29 05:30:00+05:30	297.463
2016-08-29 08:30:00+05:30	297.441
2016-08-29 11:30:00+05:30	297.555
2016-08-29 14:30:00+05:30	298.534	97.2267
2016-08-29 17:30:00+05:30	300.877	90.7051
2016-08-29 20:30:00+05:30	300.519	92.1503
2016-08-29 23:30:00+05:30	299.926	94.2124
2016-08-30 02:30:00+05:30	299.325	96.3386
2016-08-30 05:30:00+05:30	298.955	97.8205
2016-08-30 08:30:00+05:30	299.73	97.655
2016-08-30 11:30:00+05:30	303.438	79.8104
2016-08-30 14:30:00+05:30	306.772	63.5801
2016-08-30 17:30:00+05:30	307.752	59.3219
2016-08-30 20:30:00+05:30	305.658	67.2666
2016-08-30 23:30:00+05:30	303.717	76.6784
2016-08-31 02:30:00+05:30	302.398	83.2597
2016-08-31 05:30:00+05:30	301.368	88.925
2016-08-31 08:30:00+05:30	302.23	84.3475
2016-08-31 11:30:00+05:30	305.937	69.6385
2016-08-31 14:30:00+05:30	307.858	57.7073
2016-08-31 17:30:00+05:30	307.572	56.6005
2016-08-31 20:30:00+05:30	304.614	67.477
2016-08-31 23:30:00+05:30	302.474	77.8218
2016-09-01 02:30:00+05:30	300.903	86.4048
2016-09-01 05:30:00+05:30	299.859	91.9777
2016-09-01 08:30:00+05:30	300.826	88.2341
2016-09-01 11:30:00+05:30	305.789	64.6278
2016-09-01 14:30:00+05:30	309.188	46.4696
2016-09-01 17:30:00+05:30	309.351	44.7723
2016-09-01 20:30:00+05:30	306.058	58.7719
2016-09-01 23:30:00+05:30	303.847	69.4517
2016-09-02 02:30:00+05:30	302.304	77.671
2016-09-02 05:30:00+05:30	300.976	86.4528
2016-09-02 08:30:00+05:30	301.706	83.4954
2016-09-02 11:30:00+05:30	305.804	63.123
2016-09-02 14:30:00+05:30	307.942	50.8054
2016-09-02 17:30:00+05:30	307.872	48.0664
2016-09-02 20:30:00+05:30	305.68	57.5228
2016-09-02 23:30:00+05:30	304.03	65.9615
2016-09-03 02:30:00+05:30	302.079	77.5001
2016-09-03 05:30:00+05:30	300.725	86.2108
2016-09-03 08:30:00+05:30	301.647	83.0963
2016-09-03 11:30:00+05:30	306.472	60.4944
2016-09-03 14:30:00+05:30	309.959	44.2161
2016-09-03 17:30:00+05:30	310.156	41.1619
2016-09-03 20:30:00+05:30	307.907	49.7324
2016-09-03 23:30:00+05:30	305.03	63.6465
2016-09-04 02:30:00+05:30	302.828	75.4377
2016-09-04 05:30:00+05:30	301.782	81.1897
2016-09-04 08:30:00+05:30	302.332	79.4786
2016-09-04 11:30:00+05:30	307.002	56.4153
2016-09-04 14:30:00+05:30	309.899	42.7137
2016-09-04 17:30:00+05:30	309.723	41.2084
2016-09-04 20:30:00+05:30	307.174	50.6214
2016-09-04 23:30:00+05:30	304.638	64.1822
2016-09-05 02:30:00+05:30	303.018	72.7976
2016-09-05 05:30:00+05:30	301.695	80.4916
2016-09-05 08:30:00+05:30	302.245	79.6313
2016-09-05 11:30:00+05:30	307.24	54.0003
2016-09-05 14:30:00+05:30	308.585	45.7222
2016-09-05 17:30:00+05:30	308.673	43.2275
2016-09-05 20:30:00+05:30	306.337	55.0251
2016-09-05 23:30:00+05:30	303.791	67.9002
2016-09-06 02:30:00+05:30	301.543	78.6021
2016-09-06 05:30:00+05:30	300.284	86.2963
2016-09-06 08:30:00+05:30	301.237	83.5513
2016-09-06 11:30:00+05:30	304.644	71.1314
2016-09-06 14:30:00+05:30	304.868	70.6358
2016-09-06 17:30:00+05:30	303.4	79.8638
2016-09-06 20:30:00+05:30	301.844	86.4843
2016-09-06 23:30:00+05:30	300.003	93.0176
2016-09-07 02:30:00+05:30	298.996	97.1081
2016-09-07 05:30:00+05:30	298.482	99.8366
2016-09-07 08:30:00+05:30	299.636	96.5161
2016-09-07 11:30:00+05:30	302.804	83.8862
2016-09-07 14:30:00+05:30	303.873	74.8204
2016-09-07 17:30:00+05:30	303.475	78.7573
2016-09-07 20:30:00+05:30	301.744	86.9889
[truncated: 27,202 more rows]

## Sheet: f Mmax Dakha GFDL 2-4.5
units: dry bulb temperature (degrees Celsius), relative humidity when Tair>25C (%).
	Ta_C	RH
2015-12-31 18:00:00-06:00	280.081
2015-12-31 21:00:00-06:00	282.454
2016-01-01 00:00:00-06:00	288.597
2016-01-01 03:00:00-06:00	290.761
2016-01-01 06:00:00-06:00	288.425
2016-01-01 09:00:00-06:00	285.547
2016-01-01 12:00:00-06:00	283.747
2016-01-01 15:00:00-06:00	282.552
2016-01-01 18:00:00-06:00	281.665
2016-01-01 21:00:00-06:00	283.505
2016-01-02 00:00:00-06:00	289.967
2016-01-02 03:00:00-06:00	292.536
2016-01-02 06:00:00-06:00	290.393
2016-01-02 09:00:00-06:00	287.313
2016-01-02 12:00:00-06:00	285.073
2016-01-02 15:00:00-06:00	283.882
2016-01-02 18:00:00-06:00	282.653
2016-01-02 21:00:00-06:00	284.492
2016-01-03 00:00:00-06:00	291.127
2016-01-03 03:00:00-06:00	294.268
2016-01-03 06:00:00-06:00	292.214
2016-01-03 09:00:00-06:00	289.582
2016-01-03 12:00:00-06:00	288.627
2016-01-03 15:00:00-06:00	287.945
2016-01-03 18:00:00-06:00	286.385
2016-01-03 21:00:00-06:00	287.946
2016-01-04 00:00:00-06:00	291.979
2016-01-04 03:00:00-06:00	293.139
2016-01-04 06:00:00-06:00	290.522
2016-01-04 09:00:00-06:00	288.335
2016-01-04 12:00:00-06:00	287.353
2016-01-04 15:00:00-06:00	286.832
2016-01-04 18:00:00-06:00	286.064
2016-01-04 21:00:00-06:00	287.564
2016-01-05 00:00:00-06:00	292.699
2016-01-05 03:00:00-06:00	293.507
2016-01-05 06:00:00-06:00	291.156
2016-01-05 09:00:00-06:00	288.98
2016-01-05 12:00:00-06:00	288.352
2016-01-05 15:00:00-06:00	288.391
2016-01-05 18:00:00-06:00	288.162
2016-01-05 21:00:00-06:00	288.359
2016-01-06 00:00:00-06:00	290.125
2016-01-06 03:00:00-06:00	292.243
2016-01-06 06:00:00-06:00	291.445
2016-01-06 09:00:00-06:00	290.63
2016-01-06 12:00:00-06:00	289.893
2016-01-06 15:00:00-06:00	289.105
2016-01-06 18:00:00-06:00	289.463
2016-01-06 21:00:00-06:00	289.696
2016-01-07 00:00:00-06:00	290.158
2016-01-07 03:00:00-06:00	290.105
2016-01-07 06:00:00-06:00	289.862
2016-01-07 09:00:00-06:00	289.505
2016-01-07 12:00:00-06:00	288.642
2016-01-07 15:00:00-06:00	287.534
2016-01-07 18:00:00-06:00	285.47
2016-01-07 21:00:00-06:00	284.75
2016-01-08 00:00:00-06:00	286.973
2016-01-08 03:00:00-06:00	288.181
2016-01-08 06:00:00-06:00	286.266
2016-01-08 09:00:00-06:00	283.514
2016-01-08 12:00:00-06:00	281.584
2016-01-08 15:00:00-06:00	279.744
2016-01-08 18:00:00-06:00	277.617
2016-01-08 21:00:00-06:00	281.536
2016-01-09 00:00:00-06:00	285.952
2016-01-09 03:00:00-06:00	287.851
2016-01-09 06:00:00-06:00	286.345
2016-01-09 09:00:00-06:00	283.302
2016-01-09 12:00:00-06:00	278.879
2016-01-09 15:00:00-06:00	277.624
2016-01-09 18:00:00-06:00	276.856
2016-01-09 21:00:00-06:00	284.321
2016-01-10 00:00:00-06:00	288.592
2016-01-10 03:00:00-06:00	289.92
2016-01-10 06:00:00-06:00	287.288
2016-01-10 09:00:00-06:00	282.413
2016-01-10 12:00:00-06:00	279.2
2016-01-10 15:00:00-06:00	277.337
2016-01-10 18:00:00-06:00	276.057
2016-01-10 21:00:00-06:00	284.584
2016-01-11 00:00:00-06:00	289.329
2016-01-11 03:00:00-06:00	290.525
2016-01-11 06:00:00-06:00	287.451
2016-01-11 09:00:00-06:00	281.281
2016-01-11 12:00:00-06:00	281.991
2016-01-11 15:00:00-06:00	281.249
2016-01-11 18:00:00-06:00	279.344
2016-01-11 21:00:00-06:00	282.877
2016-01-12 00:00:00-06:00	289.286
2016-01-12 03:00:00-06:00	290.865
2016-01-12 06:00:00-06:00	288.507
2016-01-12 09:00:00-06:00	285.446
2016-01-12 12:00:00-06:00	283.67
2016-01-12 15:00:00-06:00	282.081
2016-01-12 18:00:00-06:00	281.131
2016-01-12 21:00:00-06:00	283.446
2016-01-13 00:00:00-06:00	290.038
2016-01-13 03:00:00-06:00	292.745
2016-01-13 06:00:00-06:00	289.962
2016-01-13 09:00:00-06:00	286.87
2016-01-13 12:00:00-06:00	284.571
2016-01-13 15:00:00-06:00	283.042
2016-01-13 18:00:00-06:00	281.877
2016-01-13 21:00:00-06:00	283.96
2016-01-14 00:00:00-06:00	290.03
2016-01-14 03:00:00-06:00	292.361
2016-01-14 06:00:00-06:00	290.178
2016-01-14 09:00:00-06:00	287.122
2016-01-14 12:00:00-06:00	284.922
2016-01-14 15:00:00-06:00	283.499
2016-01-14 18:00:00-06:00	282.249
2016-01-14 21:00:00-06:00	284.112
2016-01-15 00:00:00-06:00	289.78
2016-01-15 03:00:00-06:00	292.211
2016-01-15 06:00:00-06:00	290.543
2016-01-15 09:00:00-06:00	287.622
2016-01-15 12:00:00-06:00	285.153
2016-01-15 15:00:00-06:00	282.969
2016-01-15 18:00:00-06:00	280.81
2016-01-15 21:00:00-06:00	284.578
2016-01-16 00:00:00-06:00	290.968
2016-01-16 03:00:00-06:00	293.335
2016-01-16 06:00:00-06:00	291.169
2016-01-16 09:00:00-06:00	288.037
2016-01-16 12:00:00-06:00	285.543
2016-01-16 15:00:00-06:00	283.748
2016-01-16 18:00:00-06:00	282.038
2016-01-16 21:00:00-06:00	285.458
2016-01-17 00:00:00-06:00	291.498
2016-01-17 03:00:00-06:00	293.74
2016-01-17 06:00:00-06:00	291.409
2016-01-17 09:00:00-06:00	288.498
2016-01-17 12:00:00-06:00	285.946
2016-01-17 15:00:00-06:00	283.878
2016-01-17 18:00:00-06:00	282.279
2016-01-17 21:00:00-06:00	284.625
2016-01-18 00:00:00-06:00	291.007
2016-01-18 03:00:00-06:00	292.833
2016-01-18 06:00:00-06:00	290.537
2016-01-18 09:00:00-06:00	287.74
2016-01-18 12:00:00-06:00	285.252
2016-01-18 15:00:00-06:00	283.25
2016-01-18 18:00:00-06:00	280.081
2016-01-18 21:00:00-06:00	285.781
2016-01-19 00:00:00-06:00	291.778
2016-01-19 03:00:00-06:00	293.161
2016-01-19 06:00:00-06:00	290.332
2016-01-19 09:00:00-06:00	285.935
2016-01-19 12:00:00-06:00	283.69
2016-01-19 15:00:00-06:00	281.511
2016-01-19 18:00:00-06:00	279.106
2016-01-19 21:00:00-06:00	287.134
2016-01-20 00:00:00-06:00	291.936
2016-01-20 03:00:00-06:00	293.693
2016-01-20 06:00:00-06:00	290.022
2016-01-20 09:00:00-06:00	284.379
2016-01-20 12:00:00-06:00	283.048
2016-01-20 15:00:00-06:00	284.267
2016-01-20 18:00:00-06:00	282.185
2016-01-20 21:00:00-06:00	286.632
2016-01-21 00:00:00-06:00	292.378
2016-01-21 03:00:00-06:00	294.316
2016-01-21 06:00:00-06:00	290.326
2016-01-21 09:00:00-06:00	288.6
2016-01-21 12:00:00-06:00	286.791
2016-01-21 15:00:00-06:00	284.79
2016-01-21 18:00:00-06:00	283.173
2016-01-21 21:00:00-06:00	285.451
2016-01-22 00:00:00-06:00	292.138
2016-01-22 03:00:00-06:00	294.493
2016-01-22 06:00:00-06:00	292.333
2016-01-22 09:00:00-06:00	288.867
2016-01-22 12:00:00-06:00	286.21
2016-01-22 15:00:00-06:00	282.601
2016-01-22 18:00:00-06:00	279.77
2016-01-22 21:00:00-06:00	287.151
2016-01-23 00:00:00-06:00	292.635
2016-01-23 03:00:00-06:00	294.591
2016-01-23 06:00:00-06:00	292.101
2016-01-23 09:00:00-06:00	289.277
2016-01-23 12:00:00-06:00	286.583
2016-01-23 15:00:00-06:00	284.637
2016-01-23 18:00:00-06:00	282.941
2016-01-23 21:00:00-06:00	285.54
2016-01-24 00:00:00-06:00	291.828
2016-01-24 03:00:00-06:00	294.377
2016-01-24 06:00:00-06:00	292.521
2016-01-24 09:00:00-06:00	289.615
2016-01-24 12:00:00-06:00	286.892
2016-01-24 15:00:00-06:00	285.031
2016-01-24 18:00:00-06:00	283.471
2016-01-24 21:00:00-06:00	286.006
2016-01-25 00:00:00-06:00	292.205
2016-01-25 03:00:00-06:00	293.619
2016-01-25 06:00:00-06:00	291.857
2016-01-25 09:00:00-06:00	288.614
2016-01-25 12:00:00-06:00	285.682
2016-01-25 15:00:00-06:00	282.002
2016-01-25 18:00:00-06:00	279.31
2016-01-25 21:00:00-06:00	286.278
2016-01-26 00:00:00-06:00	292.298
2016-01-26 03:00:00-06:00	294.294
2016-01-26 06:00:00-06:00	291.931
2016-01-26 09:00:00-06:00	285.668
2016-01-26 12:00:00-06:00	282.445
2016-01-26 15:00:00-06:00	280.621
2016-01-26 18:00:00-06:00	279.929
2016-01-26 21:00:00-06:00	288.246
2016-01-27 00:00:00-06:00	293.822
2016-01-27 03:00:00-06:00	295.632
2016-01-27 06:00:00-06:00	292.901
2016-01-27 09:00:00-06:00	290.227
2016-01-27 12:00:00-06:00	287.59
2016-01-27 15:00:00-06:00	286.543
2016-01-27 18:00:00-06:00	285.595
2016-01-27 21:00:00-06:00	287.965
2016-01-28 00:00:00-06:00	294.161
2016-01-28 03:00:00-06:00	296.842
2016-01-28 06:00:00-06:00	295.013
2016-01-28 09:00:00-06:00	292.318
2016-01-28 12:00:00-06:00	289.756
2016-01-28 15:00:00-06:00	287.253
2016-01-28 18:00:00-06:00	284.816
2016-01-28 21:00:00-06:00	289.857
2016-01-29 00:00:00-06:00	295.3
2016-01-29 03:00:00-06:00	297.436
2016-01-29 06:00:00-06:00	293.534
2016-01-29 09:00:00-06:00	289.981
2016-01-29 12:00:00-06:00	290.493
2016-01-29 15:00:00-06:00	288.939
2016-01-29 18:00:00-06:00	287.462
2016-01-29 21:00:00-06:00	289.76
2016-01-30 00:00:00-06:00	294.728
2016-01-30 03:00:00-06:00	296.822
2016-01-30 06:00:00-06:00	294.54
2016-01-30 09:00:00-06:00	290.971
2016-01-30 12:00:00-06:00	287.781
2016-01-30 15:00:00-06:00	287.731
2016-01-30 18:00:00-06:00	286.119
2016-01-30 21:00:00-06:00	289.347
2016-01-31 00:00:00-06:00	294.891
2016-01-31 03:00:00-06:00	296.497
2016-01-31 06:00:00-06:00	294.442
2016-01-31 09:00:00-06:00	291.724
2016-01-31 12:00:00-06:00	288.998
2016-01-31 15:00:00-06:00	287.287
2016-01-31 18:00:00-06:00	285.979
2016-01-31 21:00:00-06:00	287.744
2016-02-01 00:00:00-06:00	292.838
2016-02-01 03:00:00-06:00	294.783
2016-02-01 06:00:00-06:00	292.486
2016-02-01 09:00:00-06:00	289.213
2016-02-01 12:00:00-06:00	287.022
2016-02-01 15:00:00-06:00	285.421
2016-02-01 18:00:00-06:00	284.287
2016-02-01 21:00:00-06:00	286.2
2016-02-02 00:00:00-06:00	291.284
2016-02-02 03:00:00-06:00	293.793
2016-02-02 06:00:00-06:00	291.73
2016-02-02 09:00:00-06:00	288.71
2016-02-02 12:00:00-06:00	285.753
2016-02-02 15:00:00-06:00	283.457
2016-02-02 18:00:00-06:00	281.764
2016-02-02 21:00:00-06:00	285.628
2016-02-03 00:00:00-06:00	292.185
2016-02-03 03:00:00-06:00	294.527
2016-02-03 06:00:00-06:00	292.472
2016-02-03 09:00:00-06:00	289.019
2016-02-03 12:00:00-06:00	286.435
2016-02-03 15:00:00-06:00	284.493
2016-02-03 18:00:00-06:00	282.219
2016-02-03 21:00:00-06:00	287.032
2016-02-04 00:00:00-06:00	293.254
2016-02-04 03:00:00-06:00	295.735
2016-02-04 06:00:00-06:00	293.643
2016-02-04 09:00:00-06:00	290.32
2016-02-04 12:00:00-06:00	287.147
2016-02-04 15:00:00-06:00	282.607
2016-02-04 18:00:00-06:00	280.201
2016-02-04 21:00:00-06:00	288.196
2016-02-05 00:00:00-06:00	293.974
2016-02-05 03:00:00-06:00	296.352
2016-02-05 06:00:00-06:00	293.146
2016-02-05 09:00:00-06:00	286.469
2016-02-05 12:00:00-06:00	285.326
2016-02-05 15:00:00-06:00	286.573
2016-02-05 18:00:00-06:00	285.431
2016-02-05 21:00:00-06:00	288.949
2016-02-06 00:00:00-06:00	296.698
2016-02-06 03:00:00-06:00	298.772	43.3392
2016-02-06 06:00:00-06:00	295.994
2016-02-06 09:00:00-06:00	292.174
2016-02-06 12:00:00-06:00	289.756
2016-02-06 15:00:00-06:00	288.211
2016-02-06 18:00:00-06:00	286.639
2016-02-06 21:00:00-06:00	289.734
2016-02-07 00:00:00-06:00	296.049
2016-02-07 03:00:00-06:00	298.728	53.4825
2016-02-07 06:00:00-06:00	296.582
2016-02-07 09:00:00-06:00	292.891
2016-02-07 12:00:00-06:00	290.804
2016-02-07 15:00:00-06:00	289.615
2016-02-07 18:00:00-06:00	289.119
2016-02-07 21:00:00-06:00	291.695
2016-02-08 00:00:00-06:00	295.35
2016-02-08 03:00:00-06:00	296.771
2016-02-08 06:00:00-06:00	295.952
2016-02-08 09:00:00-06:00	293.294
2016-02-08 12:00:00-06:00	291.365
2016-02-08 15:00:00-06:00	288.798
2016-02-08 18:00:00-06:00	286.153
2016-02-08 21:00:00-06:00	288.518
2016-02-09 00:00:00-06:00	292.841
2016-02-09 03:00:00-06:00	294.336
2016-02-09 06:00:00-06:00	291.729
2016-02-09 09:00:00-06:00	285.426
2016-02-09 12:00:00-06:00	286.255
2016-02-09 15:00:00-06:00	284.8
2016-02-09 18:00:00-06:00	282.679
2016-02-09 21:00:00-06:00	287.399
2016-02-10 00:00:00-06:00	292.765
2016-02-10 03:00:00-06:00	294.048
2016-02-10 06:00:00-06:00	291.621
2016-02-10 09:00:00-06:00	285.048
2016-02-10 12:00:00-06:00	282.499
2016-02-10 15:00:00-06:00	280.599
2016-02-10 18:00:00-06:00	278.803
2016-02-10 21:00:00-06:00	287.857
2016-02-11 00:00:00-06:00	293.333
2016-02-11 03:00:00-06:00	294.448
2016-02-11 06:00:00-06:00	292.212
2016-02-11 09:00:00-06:00	287.201
2016-02-11 12:00:00-06:00	281.565
2016-02-11 15:00:00-06:00	279.26
2016-02-11 18:00:00-06:00	277.735
2016-02-11 21:00:00-06:00	288.467
2016-02-12 00:00:00-06:00	293.959
2016-02-12 03:00:00-06:00	295.124
2016-02-12 06:00:00-06:00	292.766
2016-02-12 09:00:00-06:00	288.116
2016-02-12 12:00:00-06:00	284.405
2016-02-12 15:00:00-06:00	282.575
2016-02-12 18:00:00-06:00	280.811
2016-02-12 21:00:00-06:00	287.627
2016-02-13 00:00:00-06:00	293.756
2016-02-13 03:00:00-06:00	295.444
2016-02-13 06:00:00-06:00	293.201
2016-02-13 09:00:00-06:00	289.031
2016-02-13 12:00:00-06:00	285.837
2016-02-13 15:00:00-06:00	283.37
2016-02-13 18:00:00-06:00	282.003
2016-02-13 21:00:00-06:00	287.418
2016-02-14 00:00:00-06:00	293.686
2016-02-14 03:00:00-06:00	296.026
2016-02-14 06:00:00-06:00	294.05
2016-02-14 09:00:00-06:00	288.9
2016-02-14 12:00:00-06:00	285.063
2016-02-14 15:00:00-06:00	283.863
2016-02-14 18:00:00-06:00	284.314
2016-02-14 21:00:00-06:00	289.312
2016-02-15 00:00:00-06:00	293.892
2016-02-15 03:00:00-06:00	296.18
2016-02-15 06:00:00-06:00	294.4
2016-02-15 09:00:00-06:00	290.2
2016-02-15 12:00:00-06:00	287.137
2016-02-15 15:00:00-06:00	283.164
2016-02-15 18:00:00-06:00	280.29
2016-02-15 21:00:00-06:00	289.346
2016-02-16 00:00:00-06:00	295.295
2016-02-16 03:00:00-06:00	297.486
2016-02-16 06:00:00-06:00	295.254
2016-02-16 09:00:00-06:00	290.804
2016-02-16 12:00:00-06:00	288.432
2016-02-16 15:00:00-06:00	285.213
2016-02-16 18:00:00-06:00	281.219
2016-02-16 21:00:00-06:00	290.089
2016-02-17 00:00:00-06:00	296.124
2016-02-17 03:00:00-06:00	298.53	39.057
2016-02-17 06:00:00-06:00	296.494
2016-02-17 09:00:00-06:00	290.931
2016-02-17 12:00:00-06:00	288.153
2016-02-17 15:00:00-06:00	285.515
2016-02-17 18:00:00-06:00	286.309
2016-02-17 21:00:00-06:00	290.497
2016-02-18 00:00:00-06:00	297.161
2016-02-18 03:00:00-06:00	299.272	40.0763
2016-02-18 06:00:00-06:00	294.884
2016-02-18 09:00:00-06:00	289.157
2016-02-18 12:00:00-06:00	286.809
2016-02-18 15:00:00-06:00	285.719
2016-02-18 18:00:00-06:00	286.334
2016-02-18 21:00:00-06:00	292.255
2016-02-19 00:00:00-06:00	298.085
2016-02-19 03:00:00-06:00	300.752	39.32
2016-02-19 06:00:00-06:00	298.318	47.1524
2016-02-19 09:00:00-06:00	293.877
2016-02-19 12:00:00-06:00	291.017
2016-02-19 15:00:00-06:00	289.142
2016-02-19 18:00:00-06:00	287.823
2016-02-19 21:00:00-06:00	291.667
2016-02-20 00:00:00-06:00	298.402	54.9333
2016-02-20 03:00:00-06:00	301.578	38.0139
2016-02-20 06:00:00-06:00	299.039	45.4889
2016-02-20 09:00:00-06:00	294.882
2016-02-20 12:00:00-06:00	291.95
2016-02-20 15:00:00-06:00	289.767
2016-02-20 18:00:00-06:00	287.331
2016-02-20 21:00:00-06:00	291.742
2016-02-21 00:00:00-06:00	298.056
2016-02-21 03:00:00-06:00	301.272	42.7722
2016-02-21 06:00:00-06:00	299.405	47.6795
2016-02-21 09:00:00-06:00	295.443
2016-02-21 12:00:00-06:00	293.693
2016-02-21 15:00:00-06:00	293.223
2016-02-21 18:00:00-06:00	293.077
2016-02-21 21:00:00-06:00	294.913
2016-02-22 00:00:00-06:00	299.593	58.9371
2016-02-22 03:00:00-06:00	302.416	31.1504
2016-02-22 06:00:00-06:00	300.581	27.0477
2016-02-22 09:00:00-06:00	295.436
2016-02-22 12:00:00-06:00	291.758
2016-02-22 15:00:00-06:00	289.604
2016-02-22 18:00:00-06:00	288.142
2016-02-22 21:00:00-06:00	292.573
2016-02-23 00:00:00-06:00	299.581	46.8051
2016-02-23 03:00:00-06:00	302.664	24.8903
2016-02-23 06:00:00-06:00	301.294	25.4624
2016-02-23 09:00:00-06:00	296.589
2016-02-23 12:00:00-06:00	293.451
2016-02-23 15:00:00-06:00	291.693
2016-02-23 18:00:00-06:00	290.178
2016-02-23 21:00:00-06:00	294.36
2016-02-24 00:00:00-06:00	301.95	37.4335
2016-02-24 03:00:00-06:00	305.688	26.3272
2016-02-24 06:00:00-06:00	303.915	19.5549
2016-02-24 09:00:00-06:00	298.886	27.5584
2016-02-24 12:00:00-06:00	294.601
2016-02-24 15:00:00-06:00	292.253
2016-02-24 18:00:00-06:00	290.301
2016-02-24 21:00:00-06:00	293.85
2016-02-25 00:00:00-06:00	299.389	19.3205
2016-02-25 03:00:00-06:00	301.554	13.6995
2016-02-25 06:00:00-06:00	300.271	13.0133
2016-02-25 09:00:00-06:00	294.883
2016-02-25 12:00:00-06:00	290.861
2016-02-25 15:00:00-06:00	288.005
2016-02-25 18:00:00-06:00	285.741
2016-02-25 21:00:00-06:00	290.68
2016-02-26 00:00:00-06:00	297.442
2016-02-26 03:00:00-06:00	299.616	17.5809
2016-02-26 06:00:00-06:00	298.486	18.9122
2016-02-26 09:00:00-06:00	293.327
2016-02-26 12:00:00-06:00	290.547
2016-02-26 15:00:00-06:00	289.002
2016-02-26 18:00:00-06:00	288.443
2016-02-26 21:00:00-06:00	292.958
2016-02-27 00:00:00-06:00	299.978	31.4135
2016-02-27 03:00:00-06:00	302.606	19.1072
2016-02-27 06:00:00-06:00	301.234	21.2939
2016-02-27 09:00:00-06:00	296.413
2016-02-27 12:00:00-06:00	292.735
2016-02-27 15:00:00-06:00	291.808
2016-02-27 18:00:00-06:00	290.544
2016-02-27 21:00:00-06:00	294.685
2016-02-28 00:00:00-06:00	302.422	24.6683
2016-02-28 03:00:00-06:00	304.509	14.6787
2016-02-28 06:00:00-06:00	303.217	13.8634
2016-02-28 09:00:00-06:00	298.122
2016-02-28 12:00:00-06:00	293.522
2016-02-28 15:00:00-06:00	290.062
2016-02-29 18:00:00-06:00	285.049
2016-02-29 21:00:00-06:00	294.581
2016-03-01 00:00:00-06:00	300.663	37.4755
2016-03-01 03:00:00-06:00	302.659	23.8261
2016-03-01 06:00:00-06:00	301.32	26.3216
2016-03-01 09:00:00-06:00	295.635
2016-03-01 12:00:00-06:00	293.269
2016-03-01 15:00:00-06:00	290.713
2016-03-01 18:00:00-06:00	288.168
2016-03-01 21:00:00-06:00	292.302
2016-03-02 00:00:00-06:00	297.865
2016-03-02 03:00:00-06:00	300.809	43.1827
2016-03-02 06:00:00-06:00	300.406	38.1319
2016-03-02 09:00:00-06:00	295.342
2016-03-02 12:00:00-06:00	293.492
2016-03-02 15:00:00-06:00	290.412
2016-03-02 18:00:00-06:00	287.688
2016-03-02 21:00:00-06:00	291.056
2016-03-03 00:00:00-06:00	296.444
2016-03-03 03:00:00-06:00	298.118
2016-03-03 06:00:00-06:00	297.073
2016-03-03 09:00:00-06:00	291.495
2016-03-03 12:00:00-06:00	288.029
2016-03-03 15:00:00-06:00	283.77
2016-03-03 18:00:00-06:00	278.414
2016-03-03 21:00:00-06:00	291.04
2016-03-04 00:00:00-06:00	296.377
2016-03-04 03:00:00-06:00	298.26	17.5119
2016-03-04 06:00:00-06:00	297.594
2016-03-04 09:00:00-06:00	291.455
2016-03-04 12:00:00-06:00	287.806
2016-03-04 15:00:00-06:00	282.76
2016-03-04 18:00:00-06:00	280.447
2016-03-04 21:00:00-06:00	292.137
2016-03-05 00:00:00-06:00	298.418	30.0001
2016-03-05 03:00:00-06:00	300.679	19.4398
2016-03-05 06:00:00-06:00	299.553	21.2394
2016-03-05 09:00:00-06:00	289.732
2016-03-05 12:00:00-06:00	286.67
2016-03-05 15:00:00-06:00	284.633
2016-03-05 18:00:00-06:00	283.339
2016-03-05 21:00:00-06:00	293.984
2016-03-06 00:00:00-06:00	299.835	32.685
2016-03-06 03:00:00-06:00	302.016	20.3352
2016-03-06 06:00:00-06:00	300.602	20.0764
2016-03-06 09:00:00-06:00	291.25
2016-03-06 12:00:00-06:00	291.235
2016-03-06 15:00:00-06:00	289.161
2016-03-06 18:00:00-06:00	286.515
2016-03-06 21:00:00-06:00	292.839
2016-03-07 00:00:00-06:00	299.606	29.983
2016-03-07 03:00:00-06:00	301.46	18.7459
2016-03-07 06:00:00-06:00	300.275	16.9577
2016-03-07 09:00:00-06:00	294.44
[truncated: 28,674 more rows]

## Sheet: Specific humidity MetPy
units: specific humidity (g/kg), x-axis: temperature (degrees Celsius, row 2), y-axis:relative humidity (%, column A)
[truncated: 201 more rows]
[truncated: 301 more columns]

[truncated: 2 more sheets: Survivability 3H Young-Indoor, Survivability 6H Young-Indoor]
