# Supplementary material for: A physiological approach for assessing human survivability and liveability to heat in a changing climate
Source: Nat Commun. 2023 Nov 29;14:7653. doi: 10.1038/s41467-023-43121-5 (PMC10687011; doi:10.1038/s41467-023-43121-5)
Supplement: Supplementary file 4 — Source Data [file 41467_2023_43121_MOESM4_ESM.zip › Source Data/source_data_figS13/Readme_variables_fig13b.xlsx]

## Sheet: Sheet1
subplot	name file	variable	units
figs13a	figs13a.gfdl.ssp585.Young_adult.tover25.SBNLtimeFuture.nc	percentage of time where conditions are survivable but not liveable for 2091–2100 decade whenTair >25°C for GFDL-ESM4 SSP5-8.5	% time in a decade
figs13b	figs13b.mpi.ssp585.Young_adult.tover25.SBNLtimeFuture.nc	percentage of time where conditions are survivable but not liveable for 2091–2100 decade when Tair >25°C for MPI-ESM1.2 SSP5-8.5	% time in a decade
