# Supplementary material for: A physiological approach for assessing human survivability and liveability to heat in a changing climate
Source: Nat Commun. 2023 Nov 29;14:7653. doi: 10.1038/s41467-023-43121-5 (PMC10687011; doi:10.1038/s41467-023-43121-5)
Supplement: Supplementary file 4 — Source Data [file 41467_2023_43121_MOESM4_ESM.zip › Source Data/source_data_figS12/Readme_variables_fig12s.xlsx]

## Sheet: Sheet1
subplot	name file	variable	units
figs12a	figs12a.gfdl.ssp245.Young_adult.tover25.WarmTimePresent.nc	Percentage of time for 2016–2025 decade with Tair >25°C for GFDL-ESM4 SSP5-8.5	% time in a decade
figs12b	figs12b.gfdl.ssp245.Young_adult.tover25.WarmTimeFuture.nc	Percentage of time for 2091–2100 decade with Tair >25°C for GFDL-ESM4 SSP2-4.5	% time in a decade
figs12c	figs12c.gfdl.ssp585.Young_adult.tover25.WarmTimePresent.nc	Percentage of time for 2016–2025 decade with Tair >25°C for GFDL-ESM4 SSP5-8.5	% time in a decade
figs12d	figs12d.gfdl.ssp585.Young_adult.tover25.WarmTimeFuture.nc	Percentage of time for 2091–2100 decade with Tair >25°C for GFDL-ESM4 SSP5-8.5	% time in a decade
figs12e	figs12e.mpi.ssp245.Young_adult.tover25.WarmTimePresent.nc	Percentage of time for 2016–2025 decade with Tair >25°C for MPI-ESM1.2 SSP5-8.5	% time in a decade
figs12f	figs12f.mpi.ssp245.Young_adult.tover25.WarmTimeFuture.nc	Percentage of time for 2091–2100 decade with Tair >25°C for MPI-ESM1.2 SSP2-4.5	% time in a decade
figs12g	figs12g.mpi.ssp585.Young_adult.tover25.WarmTimePresent.nc	Percentage of time for 2016–2025 decade with Tair >25°C for MPI-ESM1.2 SSP5-8.5	% time in a decade
figs12h	figs12h.mpi.ssp585.Young_adult.tover25.WarmTimeFuture.nc	Percentage of time for 2091–2100 decade with Tair >25°C for MPI-ESM1.2 SSP5-8.5	% time in a decade
