# Supplementary material for: A physiological approach for assessing human survivability and liveability to heat in a changing climate
Source: Nat Commun. 2023 Nov 29;14:7653. doi: 10.1038/s41467-023-43121-5 (PMC10687011; doi:10.1038/s41467-023-43121-5)
Supplement: Supplementary file 4 — Source Data [file 41467_2023_43121_MOESM4_ESM.zip › Source Data/source_data_figS15/figs15.xlsx]

## Sheet: a Mmax Roma GFDL 2-4.5 
units: dry bulb temperature (degrees Celsius), relative humidity when Tair>25C (%).
	Ta_C	RH
2090-12-31 23:00:00-01:00	280.858
2091-01-01 02:00:00-01:00	280.305
2091-01-01 05:00:00-01:00	280.351
2091-01-01 08:00:00-01:00	280.697
2091-01-01 11:00:00-01:00	282.103
2091-01-01 14:00:00-01:00	282.181
2091-01-01 17:00:00-01:00	279.314
2091-01-01 20:00:00-01:00	277.115
2091-01-01 23:00:00-01:00	275.541
2091-01-02 02:00:00-01:00	275.097
2091-01-02 05:00:00-01:00	275.573
2091-01-02 08:00:00-01:00	275.807
2091-01-02 11:00:00-01:00	278.598
2091-01-02 14:00:00-01:00	279.073
2091-01-02 17:00:00-01:00	276.863
2091-01-02 20:00:00-01:00	275.506
2091-01-02 23:00:00-01:00	274.818
2091-01-03 02:00:00-01:00	274.755
2091-01-03 05:00:00-01:00	274.003
2091-01-03 08:00:00-01:00	277.442
2091-01-03 11:00:00-01:00	283.262
2091-01-03 14:00:00-01:00	284.402
2091-01-03 17:00:00-01:00	279.116
2091-01-03 20:00:00-01:00	277.465
2091-01-03 23:00:00-01:00	275.413
2091-01-04 02:00:00-01:00	274.366
2091-01-04 05:00:00-01:00	273.942
2091-01-04 08:00:00-01:00	279.27
2091-01-04 11:00:00-01:00	282.295
2091-01-04 14:00:00-01:00	282.623
2091-01-04 17:00:00-01:00	281.904
2091-01-04 20:00:00-01:00	281.258
2091-01-04 23:00:00-01:00	280.917
2091-01-05 02:00:00-01:00	280.383
2091-01-05 05:00:00-01:00	277.836
2091-01-05 08:00:00-01:00	278.299
2091-01-05 11:00:00-01:00	281.016
2091-01-05 14:00:00-01:00	280.398
2091-01-05 17:00:00-01:00	277.217
2091-01-05 20:00:00-01:00	274.63
2091-01-05 23:00:00-01:00	271.603
2091-01-06 02:00:00-01:00	269.971
2091-01-06 05:00:00-01:00	271.378
2091-01-06 08:00:00-01:00	274.296
2091-01-06 11:00:00-01:00	279.579
2091-01-06 14:00:00-01:00	279.386
2091-01-06 17:00:00-01:00	279.043
2091-01-06 20:00:00-01:00	279.333
2091-01-06 23:00:00-01:00	279.844
2091-01-07 02:00:00-01:00	280.017
2091-01-07 05:00:00-01:00	279.719
2091-01-07 08:00:00-01:00	279.233
2091-01-07 11:00:00-01:00	279.372
2091-01-07 14:00:00-01:00	278.98
2091-01-07 17:00:00-01:00	277.384
2091-01-07 20:00:00-01:00	275.541
2091-01-07 23:00:00-01:00	274.268
2091-01-08 02:00:00-01:00	273.467
2091-01-08 05:00:00-01:00	273.129
2091-01-08 08:00:00-01:00	273.259
2091-01-08 11:00:00-01:00	273.625
2091-01-08 14:00:00-01:00	273.644
2091-01-08 17:00:00-01:00	273.59
2091-01-08 20:00:00-01:00	272.831
2091-01-08 23:00:00-01:00	272.224
2091-01-09 02:00:00-01:00	271.825
2091-01-09 05:00:00-01:00	272.171
2091-01-09 08:00:00-01:00	273.819
2091-01-09 11:00:00-01:00	276.427
2091-01-09 14:00:00-01:00	276.632
2091-01-09 17:00:00-01:00	275.086
2091-01-09 20:00:00-01:00	274.894
2091-01-09 23:00:00-01:00	275.167
2091-01-10 02:00:00-01:00	273.505
2091-01-10 05:00:00-01:00	272.281
2091-01-10 08:00:00-01:00	272.585
2091-01-10 11:00:00-01:00	273.678
2091-01-10 14:00:00-01:00	273.792
2091-01-10 17:00:00-01:00	272.648
2091-01-10 20:00:00-01:00	271.85
2091-01-10 23:00:00-01:00	271.76
2091-01-11 02:00:00-01:00	271.69
2091-01-11 05:00:00-01:00	271.583
2091-01-11 08:00:00-01:00	272.145
2091-01-11 11:00:00-01:00	273.438
2091-01-11 14:00:00-01:00	273.324
2091-01-11 17:00:00-01:00	273.042
2091-01-11 20:00:00-01:00	273.146
2091-01-11 23:00:00-01:00	273.413
2091-01-12 02:00:00-01:00	273.665
2091-01-12 05:00:00-01:00	273.571
2091-01-12 08:00:00-01:00	274.312
2091-01-12 11:00:00-01:00	276.001
2091-01-12 14:00:00-01:00	275.226
2091-01-12 17:00:00-01:00	274.305
2091-01-12 20:00:00-01:00	274.025
2091-01-12 23:00:00-01:00	273.231
2091-01-13 02:00:00-01:00	270.316
2091-01-13 05:00:00-01:00	269.441
2091-01-13 08:00:00-01:00	272.183
2091-01-13 11:00:00-01:00	275.934
2091-01-13 14:00:00-01:00	276.793
2091-01-13 17:00:00-01:00	271.223
2091-01-13 20:00:00-01:00	269.561
2091-01-13 23:00:00-01:00	268.927
2091-01-14 02:00:00-01:00	268.478
2091-01-14 05:00:00-01:00	267.717
2091-01-14 08:00:00-01:00	272.935
2091-01-14 11:00:00-01:00	276.425
2091-01-14 14:00:00-01:00	276.532
2091-01-14 17:00:00-01:00	273.014
2091-01-14 20:00:00-01:00	271.662
2091-01-14 23:00:00-01:00	270.693
2091-01-15 02:00:00-01:00	270.098
2091-01-15 05:00:00-01:00	270.469
2091-01-15 08:00:00-01:00	273.853
2091-01-15 11:00:00-01:00	278.144
2091-01-15 14:00:00-01:00	278.624
2091-01-15 17:00:00-01:00	275.769
2091-01-15 20:00:00-01:00	275.263
2091-01-15 23:00:00-01:00	276.685
2091-01-16 02:00:00-01:00	277.235
2091-01-16 05:00:00-01:00	277.641
2091-01-16 08:00:00-01:00	278.911
2091-01-16 11:00:00-01:00	280.275
2091-01-16 14:00:00-01:00	279.364
2091-01-16 17:00:00-01:00	276.916
2091-01-16 20:00:00-01:00	274.981
2091-01-16 23:00:00-01:00	273.779
2091-01-17 02:00:00-01:00	273.195
2091-01-17 05:00:00-01:00	272.978
2091-01-17 08:00:00-01:00	273.143
2091-01-17 11:00:00-01:00	274.765
2091-01-17 14:00:00-01:00	274.685
2091-01-17 17:00:00-01:00	272.409
2091-01-17 20:00:00-01:00	271.208
2091-01-17 23:00:00-01:00	269.933
2091-01-18 02:00:00-01:00	269.372
2091-01-18 05:00:00-01:00	268.728
2091-01-18 08:00:00-01:00	270.859
2091-01-18 11:00:00-01:00	275.269
2091-01-18 14:00:00-01:00	276.447
2091-01-18 17:00:00-01:00	270.136
2091-01-18 20:00:00-01:00	269.303
2091-01-18 23:00:00-01:00	270.473
2091-01-19 02:00:00-01:00	270.667
2091-01-19 05:00:00-01:00	271.257
2091-01-19 08:00:00-01:00	274.015
2091-01-19 11:00:00-01:00	276.801
2091-01-19 14:00:00-01:00	277.309
2091-01-19 17:00:00-01:00	276.234
2091-01-19 20:00:00-01:00	276.209
2091-01-19 23:00:00-01:00	276.136
2091-01-20 02:00:00-01:00	276.055
2091-01-20 05:00:00-01:00	275.981
2091-01-20 08:00:00-01:00	277.596
2091-01-20 11:00:00-01:00	280.708
2091-01-20 14:00:00-01:00	280.926
2091-01-20 17:00:00-01:00	275.671
2091-01-20 20:00:00-01:00	277.442
2091-01-20 23:00:00-01:00	277.494
2091-01-21 02:00:00-01:00	277.457
2091-01-21 05:00:00-01:00	277.454
2091-01-21 08:00:00-01:00	277.549
2091-01-21 11:00:00-01:00	277.905
2091-01-21 14:00:00-01:00	278.108
2091-01-21 17:00:00-01:00	278.002
2091-01-21 20:00:00-01:00	277.969
2091-01-21 23:00:00-01:00	277.867
2091-01-22 02:00:00-01:00	277.456
2091-01-22 05:00:00-01:00	276.244
2091-01-22 08:00:00-01:00	277.314
2091-01-22 11:00:00-01:00	278.82
2091-01-22 14:00:00-01:00	278.362
2091-01-22 17:00:00-01:00	277.501
2091-01-22 20:00:00-01:00	277.226
2091-01-22 23:00:00-01:00	276.836
2091-01-23 02:00:00-01:00	276.51
2091-01-23 05:00:00-01:00	276.387
2091-01-23 08:00:00-01:00	277.57
2091-01-23 11:00:00-01:00	278.804
2091-01-23 14:00:00-01:00	278.765
2091-01-23 17:00:00-01:00	278.392
2091-01-23 20:00:00-01:00	278.098
2091-01-23 23:00:00-01:00	277.225
2091-01-24 02:00:00-01:00	277.397
2091-01-24 05:00:00-01:00	277.765
2091-01-24 08:00:00-01:00	279.27
2091-01-24 11:00:00-01:00	281.069
2091-01-24 14:00:00-01:00	281.733
2091-01-24 17:00:00-01:00	281.111
2091-01-24 20:00:00-01:00	279.995
2091-01-24 23:00:00-01:00	278.898
2091-01-25 02:00:00-01:00	280.254
2091-01-25 05:00:00-01:00	281.179
2091-01-25 08:00:00-01:00	281.639
2091-01-25 11:00:00-01:00	281.862
2091-01-25 14:00:00-01:00	281.727
2091-01-25 17:00:00-01:00	279.944
2091-01-25 20:00:00-01:00	279.338
2091-01-25 23:00:00-01:00	279.561
2091-01-26 02:00:00-01:00	277.844
2091-01-26 05:00:00-01:00	275.767
2091-01-26 08:00:00-01:00	277.025
2091-01-26 11:00:00-01:00	279.486
2091-01-26 14:00:00-01:00	279.459
2091-01-26 17:00:00-01:00	277.283
2091-01-26 20:00:00-01:00	277.628
2091-01-26 23:00:00-01:00	279.347
2091-01-27 02:00:00-01:00	280.082
2091-01-27 05:00:00-01:00	280.012
2091-01-27 08:00:00-01:00	281.062
2091-01-27 11:00:00-01:00	282.249
2091-01-27 14:00:00-01:00	282.416
2091-01-27 17:00:00-01:00	280.625
2091-01-27 20:00:00-01:00	280.413
2091-01-27 23:00:00-01:00	280.87
2091-01-28 02:00:00-01:00	281.127
2091-01-28 05:00:00-01:00	281.017
2091-01-28 08:00:00-01:00	281.771
2091-01-28 11:00:00-01:00	283.02
2091-01-28 14:00:00-01:00	283.19
2091-01-28 17:00:00-01:00	282.382
2091-01-28 20:00:00-01:00	282.527
2091-01-28 23:00:00-01:00	282.684
2091-01-29 02:00:00-01:00	282.803
2091-01-29 05:00:00-01:00	283.248
2091-01-29 08:00:00-01:00	283.914
2091-01-29 11:00:00-01:00	284.565
2091-01-29 14:00:00-01:00	284.487
2091-01-29 17:00:00-01:00	283.257
2091-01-29 20:00:00-01:00	282.27
2091-01-29 23:00:00-01:00	281.581
2091-01-30 02:00:00-01:00	281.632
2091-01-30 05:00:00-01:00	281.597
2091-01-30 08:00:00-01:00	282.848
2091-01-30 11:00:00-01:00	284.649
2091-01-30 14:00:00-01:00	284.661
2091-01-30 17:00:00-01:00	283.231
2091-01-30 20:00:00-01:00	282.456
2091-01-30 23:00:00-01:00	281.84
2091-01-31 02:00:00-01:00	281.706
2091-01-31 05:00:00-01:00	281.47
2091-01-31 08:00:00-01:00	282.37
2091-01-31 11:00:00-01:00	285.179
2091-01-31 14:00:00-01:00	284.694
2091-01-31 17:00:00-01:00	281.732
2091-01-31 20:00:00-01:00	280.354
2091-01-31 23:00:00-01:00	280.569
2091-02-01 02:00:00-01:00	281.248
2091-02-01 05:00:00-01:00	281.436
2091-02-01 08:00:00-01:00	282.517
2091-02-01 11:00:00-01:00	283.996
2091-02-01 14:00:00-01:00	283.666
2091-02-01 17:00:00-01:00	282.539
2091-02-01 20:00:00-01:00	282.7
2091-02-01 23:00:00-01:00	282.804
2091-02-02 02:00:00-01:00	282.97
2091-02-02 05:00:00-01:00	283.04
2091-02-02 08:00:00-01:00	283.556
2091-02-02 11:00:00-01:00	283.559
2091-02-02 14:00:00-01:00	283.022
2091-02-02 17:00:00-01:00	281.738
2091-02-02 20:00:00-01:00	279.865
2091-02-02 23:00:00-01:00	278.064
2091-02-03 02:00:00-01:00	277.401
2091-02-03 05:00:00-01:00	277.632
2091-02-03 08:00:00-01:00	278.939
2091-02-03 11:00:00-01:00	280.686
2091-02-03 14:00:00-01:00	280.922
2091-02-03 17:00:00-01:00	278.206
2091-02-03 20:00:00-01:00	276.353
2091-02-03 23:00:00-01:00	275.52
2091-02-04 02:00:00-01:00	276.163
2091-02-04 05:00:00-01:00	277.979
2091-02-04 08:00:00-01:00	279.6
2091-02-04 11:00:00-01:00	280.83
2091-02-04 14:00:00-01:00	281.169
2091-02-04 17:00:00-01:00	280.984
2091-02-04 20:00:00-01:00	280.877
2091-02-04 23:00:00-01:00	280.763
2091-02-05 02:00:00-01:00	280.501
2091-02-05 05:00:00-01:00	279.912
2091-02-05 08:00:00-01:00	279.005
2091-02-05 11:00:00-01:00	277.629
2091-02-05 14:00:00-01:00	275.942
2091-02-05 17:00:00-01:00	274.823
2091-02-05 20:00:00-01:00	274.386
2091-02-05 23:00:00-01:00	274.296
2091-02-06 02:00:00-01:00	274.3
2091-02-06 05:00:00-01:00	274.398
2091-02-06 08:00:00-01:00	275.131
2091-02-06 11:00:00-01:00	276.892
2091-02-06 14:00:00-01:00	277.167
2091-02-06 17:00:00-01:00	276.067
2091-02-06 20:00:00-01:00	275.109
2091-02-06 23:00:00-01:00	272.962
2091-02-07 02:00:00-01:00	271.88
2091-02-07 05:00:00-01:00	272.85
2091-02-07 08:00:00-01:00	274.712
2091-02-07 11:00:00-01:00	277.042
2091-02-07 14:00:00-01:00	277.858
2091-02-07 17:00:00-01:00	277.457
2091-02-07 20:00:00-01:00	276.356
2091-02-07 23:00:00-01:00	274.735
2091-02-08 02:00:00-01:00	272.621
2091-02-08 05:00:00-01:00	271.1
2091-02-08 08:00:00-01:00	271.342
2091-02-08 11:00:00-01:00	271.527
2091-02-08 14:00:00-01:00	270.956
2091-02-08 17:00:00-01:00	270.03
2091-02-08 20:00:00-01:00	268.942
2091-02-08 23:00:00-01:00	268.413
2091-02-09 02:00:00-01:00	267.945
2091-02-09 05:00:00-01:00	267.88
2091-02-09 08:00:00-01:00	271.514
2091-02-09 11:00:00-01:00	273.15
2091-02-09 14:00:00-01:00	272.37
2091-02-09 17:00:00-01:00	270.178
2091-02-09 20:00:00-01:00	269.408
2091-02-09 23:00:00-01:00	268.978
2091-02-10 02:00:00-01:00	268.794
2091-02-10 05:00:00-01:00	268.699
2091-02-10 08:00:00-01:00	270.509
2091-02-10 11:00:00-01:00	271.225
2091-02-10 14:00:00-01:00	270.539
2091-02-10 17:00:00-01:00	268.881
2091-02-10 20:00:00-01:00	268.082
2091-02-10 23:00:00-01:00	266.41
2091-02-11 02:00:00-01:00	266.224
2091-02-11 05:00:00-01:00	266.056
2091-02-11 08:00:00-01:00	270.551
2091-02-11 11:00:00-01:00	272.32
2091-02-11 14:00:00-01:00	272.337
2091-02-11 17:00:00-01:00	269.097
2091-02-11 20:00:00-01:00	268.921
2091-02-11 23:00:00-01:00	268.561
2091-02-12 02:00:00-01:00	268.659
2091-02-12 05:00:00-01:00	268.129
2091-02-12 08:00:00-01:00	273.413
2091-02-12 11:00:00-01:00	275.022
2091-02-12 14:00:00-01:00	274.761
2091-02-12 17:00:00-01:00	271.912
2091-02-12 20:00:00-01:00	270.937
2091-02-12 23:00:00-01:00	271.084
2091-02-13 02:00:00-01:00	271.295
2091-02-13 05:00:00-01:00	271.714
2091-02-13 08:00:00-01:00	273.803
2091-02-13 11:00:00-01:00	275.47
2091-02-13 14:00:00-01:00	275.686
2091-02-13 17:00:00-01:00	274.583
2091-02-13 20:00:00-01:00	273.689
2091-02-13 23:00:00-01:00	273.641
2091-02-14 02:00:00-01:00	273.466
2091-02-14 05:00:00-01:00	273.553
2091-02-14 08:00:00-01:00	274.746
2091-02-14 11:00:00-01:00	275.688
2091-02-14 14:00:00-01:00	276.117
2091-02-14 17:00:00-01:00	275.868
2091-02-14 20:00:00-01:00	275.744
2091-02-14 23:00:00-01:00	275.738
2091-02-15 02:00:00-01:00	275.56
2091-02-15 05:00:00-01:00	275.218
2091-02-15 08:00:00-01:00	276.02
2091-02-15 11:00:00-01:00	277.64
2091-02-15 14:00:00-01:00	277.983
2091-02-15 17:00:00-01:00	276.654
2091-02-15 20:00:00-01:00	276.771
2091-02-15 23:00:00-01:00	276.868
2091-02-16 02:00:00-01:00	275.798
2091-02-16 05:00:00-01:00	273.621
2091-02-16 08:00:00-01:00	277.299
2091-02-16 11:00:00-01:00	279.911
2091-02-16 14:00:00-01:00	280.588
2091-02-16 17:00:00-01:00	280.424
2091-02-16 20:00:00-01:00	280.705
2091-02-16 23:00:00-01:00	281.464
2091-02-17 02:00:00-01:00	283.039
2091-02-17 05:00:00-01:00	282.056
2091-02-17 08:00:00-01:00	282.292
2091-02-17 11:00:00-01:00	282.609
2091-02-17 14:00:00-01:00	282.372
2091-02-17 17:00:00-01:00	280.709
2091-02-17 20:00:00-01:00	280.515
2091-02-17 23:00:00-01:00	279.91
2091-02-18 02:00:00-01:00	279.906
2091-02-18 05:00:00-01:00	281.036
2091-02-18 08:00:00-01:00	280.905
2091-02-18 11:00:00-01:00	280.877
2091-02-18 14:00:00-01:00	279.529
2091-02-18 17:00:00-01:00	277.411
2091-02-18 20:00:00-01:00	277.038
2091-02-18 23:00:00-01:00	275.502
2091-02-19 02:00:00-01:00	273.439
2091-02-19 05:00:00-01:00	272.015
2091-02-19 08:00:00-01:00	272.877
2091-02-19 11:00:00-01:00	275.349
2091-02-19 14:00:00-01:00	276.432
2091-02-19 17:00:00-01:00	275.506
2091-02-19 20:00:00-01:00	274.859
2091-02-19 23:00:00-01:00	273.95
2091-02-20 02:00:00-01:00	273.443
2091-02-20 05:00:00-01:00	273.265
2091-02-20 08:00:00-01:00	273.984
2091-02-20 11:00:00-01:00	275.929
2091-02-20 14:00:00-01:00	277.015
2091-02-20 17:00:00-01:00	275.244
2091-02-20 20:00:00-01:00	272.57
2091-02-20 23:00:00-01:00	271.285
2091-02-21 02:00:00-01:00	270.967
2091-02-21 05:00:00-01:00	271.156
2091-02-21 08:00:00-01:00	273.11
2091-02-21 11:00:00-01:00	275.792
2091-02-21 14:00:00-01:00	277.723
2091-02-21 17:00:00-01:00	277.332
2091-02-21 20:00:00-01:00	277.612
2091-02-21 23:00:00-01:00	276.917
2091-02-22 02:00:00-01:00	277.433
2091-02-22 05:00:00-01:00	280.056
2091-02-22 08:00:00-01:00	282.385
2091-02-22 11:00:00-01:00	283.524
2091-02-22 14:00:00-01:00	284.278
2091-02-22 17:00:00-01:00	283.309
2091-02-22 20:00:00-01:00	282.851
2091-02-22 23:00:00-01:00	283.144
2091-02-23 02:00:00-01:00	283.094
2091-02-23 05:00:00-01:00	282.852
2091-02-23 08:00:00-01:00	284.483
2091-02-23 11:00:00-01:00	287.252
2091-02-23 14:00:00-01:00	287.47
2091-02-23 17:00:00-01:00	284.442
2091-02-23 20:00:00-01:00	282.649
2091-02-23 23:00:00-01:00	282.065
2091-02-24 02:00:00-01:00	281.897
2091-02-24 05:00:00-01:00	281.714
2091-02-24 08:00:00-01:00	284.452
2091-02-24 11:00:00-01:00	287.721
2091-02-24 14:00:00-01:00	286.997
2091-02-24 17:00:00-01:00	283.809
2091-02-24 20:00:00-01:00	283.222
2091-02-24 23:00:00-01:00	282.442
2091-02-25 02:00:00-01:00	280.821
2091-02-25 05:00:00-01:00	281.013
2091-02-25 08:00:00-01:00	281.905
2091-02-25 11:00:00-01:00	283.823
2091-02-25 14:00:00-01:00	283.624
2091-02-25 17:00:00-01:00	280.778
2091-02-25 20:00:00-01:00	278.772
2091-02-25 23:00:00-01:00	277.229
2091-02-26 02:00:00-01:00	275.362
2091-02-26 05:00:00-01:00	273.968
2091-02-26 08:00:00-01:00	277.99
2091-02-26 11:00:00-01:00	282.225
2091-02-26 14:00:00-01:00	284.342
2091-02-26 17:00:00-01:00	281.423
2091-02-26 20:00:00-01:00	279.498
2091-02-26 23:00:00-01:00	278.067
2091-02-27 02:00:00-01:00	277.418
2091-02-27 05:00:00-01:00	277.584
2091-02-27 08:00:00-01:00	281.291
2091-02-27 11:00:00-01:00	284.723
2091-02-27 14:00:00-01:00	285.405
2091-02-27 17:00:00-01:00	283.562
2091-02-27 20:00:00-01:00	282.059
2091-02-27 23:00:00-01:00	280.834
2091-02-28 02:00:00-01:00	278.678
2091-02-28 05:00:00-01:00	277.543
2091-02-28 08:00:00-01:00	280.884
2091-02-28 11:00:00-01:00	285.062
2091-02-28 14:00:00-01:00	287.005
2091-02-28 17:00:00-01:00	284.141
2091-02-28 20:00:00-01:00	281.898
2091-02-28 23:00:00-01:00	280.893
2091-03-01 02:00:00-01:00	280.593
2091-03-01 05:00:00-01:00	280.681
2091-03-01 08:00:00-01:00	283.146
2091-03-01 11:00:00-01:00	287.325
2091-03-01 14:00:00-01:00	287.44
2091-03-01 17:00:00-01:00	284.713
2091-03-01 20:00:00-01:00	283.672
2091-03-01 23:00:00-01:00	282.863
2091-03-02 02:00:00-01:00	279.127
2091-03-02 05:00:00-01:00	276.003
2091-03-02 08:00:00-01:00	276.393
2091-03-02 11:00:00-01:00	276.281
2091-03-02 14:00:00-01:00	274.259
2091-03-02 17:00:00-01:00	272.151
2091-03-02 20:00:00-01:00	270.7
2091-03-02 23:00:00-01:00	269.241
2091-03-03 02:00:00-01:00	268.557
2091-03-03 05:00:00-01:00	268.411
2091-03-03 08:00:00-01:00	269.304
2091-03-03 11:00:00-01:00	269.996
2091-03-03 14:00:00-01:00	269.507
2091-03-03 17:00:00-01:00	268.715
2091-03-03 20:00:00-01:00	269.452
2091-03-03 23:00:00-01:00	269.492
2091-03-04 02:00:00-01:00	269.329
2091-03-04 05:00:00-01:00	269.339
2091-03-04 08:00:00-01:00	270.551
2091-03-04 11:00:00-01:00	271.417
2091-03-04 14:00:00-01:00	271.304
2091-03-04 17:00:00-01:00	270.056
2091-03-04 20:00:00-01:00	269.551
2091-03-04 23:00:00-01:00	269.034
2091-03-05 02:00:00-01:00	269.056
2091-03-05 05:00:00-01:00	268.9
2091-03-05 08:00:00-01:00	270.678
2091-03-05 11:00:00-01:00	272.59
2091-03-05 14:00:00-01:00	272.257
2091-03-05 17:00:00-01:00	271.143
2091-03-05 20:00:00-01:00	270.594
2091-03-05 23:00:00-01:00	270.578
2091-03-06 02:00:00-01:00	270.467
2091-03-06 05:00:00-01:00	270.974
2091-03-06 08:00:00-01:00	272.255
2091-03-06 11:00:00-01:00	273.647
2091-03-06 14:00:00-01:00	273.661
2091-03-06 17:00:00-01:00	272.409
2091-03-06 20:00:00-01:00	271.002
2091-03-06 23:00:00-01:00	270.583
2091-03-07 02:00:00-01:00	270.316
2091-03-07 05:00:00-01:00	270.115
2091-03-07 08:00:00-01:00	271.469
2091-03-07 11:00:00-01:00	272.991
2091-03-07 14:00:00-01:00	273.464
2091-03-07 17:00:00-01:00	272.821
2091-03-07 20:00:00-01:00	272.488
2091-03-07 23:00:00-01:00	272.454
2091-03-08 02:00:00-01:00	272.486
2091-03-08 05:00:00-01:00	272.533
2091-03-08 08:00:00-01:00	273.368
2091-03-08 11:00:00-01:00	275.303
2091-03-08 14:00:00-01:00	276.216
2091-03-08 17:00:00-01:00	275.596
2091-03-08 20:00:00-01:00	275.315
2091-03-08 23:00:00-01:00	275.36
2091-03-09 02:00:00-01:00	273.701
2091-03-09 05:00:00-01:00	272.666
2091-03-09 08:00:00-01:00	276.417
2091-03-09 11:00:00-01:00	279.707
2091-03-09 14:00:00-01:00	280.209
2091-03-09 17:00:00-01:00	279.33
2091-03-09 20:00:00-01:00	278.842
2091-03-09 23:00:00-01:00	278.899
2091-03-10 02:00:00-01:00	279.02
2091-03-10 05:00:00-01:00	279.148
2091-03-10 08:00:00-01:00	279.884
2091-03-10 11:00:00-01:00	281.603
2091-03-10 14:00:00-01:00	281.816
2091-03-10 17:00:00-01:00	281.059
2091-03-10 20:00:00-01:00	280.309
2091-03-10 23:00:00-01:00	280.08
2091-03-11 02:00:00-01:00	279.8
2091-03-11 05:00:00-01:00	279.586
2091-03-11 08:00:00-01:00	281.334
2091-03-11 11:00:00-01:00	283.665
2091-03-11 14:00:00-01:00	284.462
2091-03-11 17:00:00-01:00	281.288
2091-03-11 20:00:00-01:00	279.958
2091-03-11 23:00:00-01:00	280.497
2091-03-12 02:00:00-01:00	280.851
2091-03-12 05:00:00-01:00	281.313
2091-03-12 08:00:00-01:00	282.513
2091-03-12 11:00:00-01:00	282.988
2091-03-12 14:00:00-01:00	282.315
2091-03-12 17:00:00-01:00	280.78
2091-03-12 20:00:00-01:00	278.128
2091-03-12 23:00:00-01:00	276.211
2091-03-13 02:00:00-01:00	276.298
2091-03-13 05:00:00-01:00	276.21
2091-03-13 08:00:00-01:00	277.62
2091-03-13 11:00:00-01:00	278.859
2091-03-13 14:00:00-01:00	278.613
2091-03-13 17:00:00-01:00	276.725
2091-03-13 20:00:00-01:00	274.954
2091-03-13 23:00:00-01:00	275.004
2091-03-14 02:00:00-01:00	274.661
2091-03-14 05:00:00-01:00	274.073
2091-03-14 08:00:00-01:00	275.767
2091-03-14 11:00:00-01:00	276.622
2091-03-14 14:00:00-01:00	276.767
2091-03-14 17:00:00-01:00	274.838
2091-03-14 20:00:00-01:00	273.773
2091-03-14 23:00:00-01:00	273.202
2091-03-15 02:00:00-01:00	272.29
2091-03-15 05:00:00-01:00	271.693
2091-03-15 08:00:00-01:00	274.979
2091-03-15 11:00:00-01:00	277.656
2091-03-15 14:00:00-01:00	278.139
2091-03-15 17:00:00-01:00	275.844
2091-03-15 20:00:00-01:00	274.272
2091-03-15 23:00:00-01:00	272.984
2091-03-16 02:00:00-01:00	271.853
2091-03-16 05:00:00-01:00	270.245
2091-03-16 08:00:00-01:00	277.484
2091-03-16 11:00:00-01:00	282.006
2091-03-16 14:00:00-01:00	283.131
2091-03-16 17:00:00-01:00	280.381
2091-03-16 20:00:00-01:00	277.757
2091-03-16 23:00:00-01:00	276.233
2091-03-17 02:00:00-01:00	277.124
2091-03-17 05:00:00-01:00	278.944
2091-03-17 08:00:00-01:00	281.715
2091-03-17 11:00:00-01:00	284.74
2091-03-17 14:00:00-01:00	285.187
2091-03-17 17:00:00-01:00	282.712
2091-03-17 20:00:00-01:00	281.782
2091-03-17 23:00:00-01:00	281.462
2091-03-18 02:00:00-01:00	281.313
2091-03-18 05:00:00-01:00	280.924
2091-03-18 08:00:00-01:00	282.737
2091-03-18 11:00:00-01:00	286.652
2091-03-18 14:00:00-01:00	287.166
2091-03-18 17:00:00-01:00	283.814
2091-03-18 20:00:00-01:00	281.841
2091-03-18 23:00:00-01:00	281.328
2091-03-19 02:00:00-01:00	281.1
2091-03-19 05:00:00-01:00	280.905
2091-03-19 08:00:00-01:00	284.139
2091-03-19 11:00:00-01:00	286.596
2091-03-19 14:00:00-01:00	286.445
2091-03-19 17:00:00-01:00	283.865
2091-03-19 20:00:00-01:00	283.181
2091-03-19 23:00:00-01:00	282.489
2091-03-20 02:00:00-01:00	282.133
2091-03-20 05:00:00-01:00	281.797
2091-03-20 08:00:00-01:00	284.709
2091-03-20 11:00:00-01:00	286.471
2091-03-20 14:00:00-01:00	286.962
2091-03-20 17:00:00-01:00	284.64
2091-03-20 20:00:00-01:00	282.052
2091-03-20 23:00:00-01:00	281.647
2091-03-21 02:00:00-01:00	281.161
2091-03-21 05:00:00-01:00	279.947
2091-03-21 08:00:00-01:00	283.485
2091-03-21 11:00:00-01:00	285.758
2091-03-21 14:00:00-01:00	285.438
2091-03-21 17:00:00-01:00	282.58
2091-03-21 20:00:00-01:00	281.003
2091-03-21 23:00:00-01:00	280.24
2091-03-22 02:00:00-01:00	279.768
2091-03-22 05:00:00-01:00	279.578
2091-03-22 08:00:00-01:00	281.289
2091-03-22 11:00:00-01:00	283.403
2091-03-22 14:00:00-01:00	284.038
2091-03-22 17:00:00-01:00	280.742
2091-03-22 20:00:00-01:00	278.425
2091-03-22 23:00:00-01:00	277.754
2091-03-23 02:00:00-01:00	278.176
2091-03-23 05:00:00-01:00	278.474
2091-03-23 08:00:00-01:00	282.275
2091-03-23 11:00:00-01:00	283.058
2091-03-23 14:00:00-01:00	282.566
2091-03-23 17:00:00-01:00	280.405
2091-03-23 20:00:00-01:00	279.935
2091-03-23 23:00:00-01:00	279.68
2091-03-24 02:00:00-01:00	279.289
2091-03-24 05:00:00-01:00	278.993
2091-03-24 08:00:00-01:00	279.241
2091-03-24 11:00:00-01:00	279.258
2091-03-24 14:00:00-01:00	279.358
2091-03-24 17:00:00-01:00	278.371
2091-03-24 20:00:00-01:00	277.71
2091-03-24 23:00:00-01:00	277.362
2091-03-25 02:00:00-01:00	276.948
2091-03-25 05:00:00-01:00	276.548
2091-03-25 08:00:00-01:00	277.904
2091-03-25 11:00:00-01:00	279.999
2091-03-25 14:00:00-01:00	280.502
2091-03-25 17:00:00-01:00	279.584
2091-03-25 20:00:00-01:00	277.199
2091-03-25 23:00:00-01:00	277.221
2091-03-26 02:00:00-01:00	276.758
2091-03-26 05:00:00-01:00	276.97
2091-03-26 08:00:00-01:00	278.387
2091-03-26 11:00:00-01:00	279.529
2091-03-26 14:00:00-01:00	279.056
2091-03-26 17:00:00-01:00	278.09
2091-03-26 20:00:00-01:00	277.614
2091-03-26 23:00:00-01:00	276.901
2091-03-27 02:00:00-01:00	275.961
2091-03-27 05:00:00-01:00	275.367
2091-03-27 08:00:00-01:00	277.868
2091-03-27 11:00:00-01:00	279.211
2091-03-27 14:00:00-01:00	278.819
2091-03-27 17:00:00-01:00	276.592
2091-03-27 20:00:00-01:00	275.175
2091-03-27 23:00:00-01:00	274.686
2091-03-28 02:00:00-01:00	274.9
2091-03-28 05:00:00-01:00	275.078
2091-03-28 08:00:00-01:00	276.148
2091-03-28 11:00:00-01:00	277.655
2091-03-28 14:00:00-01:00	278.151
2091-03-28 17:00:00-01:00	278.167
2091-03-28 20:00:00-01:00	278.301
2091-03-28 23:00:00-01:00	277.823
2091-03-29 02:00:00-01:00	277.558
2091-03-29 05:00:00-01:00	277.65
2091-03-29 08:00:00-01:00	278.773
2091-03-29 11:00:00-01:00	280.253
2091-03-29 14:00:00-01:00	279.841
2091-03-29 17:00:00-01:00	279.026
2091-03-29 20:00:00-01:00	278.493
2091-03-29 23:00:00-01:00	278.201
2091-03-30 02:00:00-01:00	277.465
2091-03-30 05:00:00-01:00	277.022
2091-03-30 08:00:00-01:00	279.22
2091-03-30 11:00:00-01:00	282.278
2091-03-30 14:00:00-01:00	282.299
2091-03-30 17:00:00-01:00	279.896
2091-03-30 20:00:00-01:00	278.674
2091-03-30 23:00:00-01:00	278.238
2091-03-31 02:00:00-01:00	277.289
2091-03-31 05:00:00-01:00	276.864
2091-03-31 08:00:00-01:00	279.703
2091-03-31 11:00:00-01:00	281.759
2091-03-31 14:00:00-01:00	282.03
2091-03-31 17:00:00-01:00	280.624
2091-03-31 20:00:00-01:00	279.211
2091-03-31 23:00:00-01:00	278.352
2091-04-01 02:00:00-01:00	278.194
2091-04-01 05:00:00-01:00	279.174
2091-04-01 08:00:00-01:00	282.64
2091-04-01 11:00:00-01:00	284.528
2091-04-01 14:00:00-01:00	284.032
2091-04-01 17:00:00-01:00	282.934
2091-04-01 20:00:00-01:00	282.51
2091-04-01 23:00:00-01:00	281.644
2091-04-02 02:00:00-01:00	280.489
2091-04-02 05:00:00-01:00	280.309
2091-04-02 08:00:00-01:00	283.483
2091-04-02 11:00:00-01:00	287.29
2091-04-02 14:00:00-01:00	287.3
2091-04-02 17:00:00-01:00	285.054
2091-04-02 20:00:00-01:00	283.453
2091-04-02 23:00:00-01:00	282.119
2091-04-03 02:00:00-01:00	281.959
2091-04-03 05:00:00-01:00	280.388
2091-04-03 08:00:00-01:00	281.044
2091-04-03 11:00:00-01:00	283.737
2091-04-03 14:00:00-01:00	282.735
2091-04-03 17:00:00-01:00	280.304
2091-04-03 20:00:00-01:00	277.977
2091-04-03 23:00:00-01:00	276.913
2091-04-04 02:00:00-01:00	277.826
2091-04-04 05:00:00-01:00	278.582
2091-04-04 08:00:00-01:00	281.218
2091-04-04 11:00:00-01:00	281.889
2091-04-04 14:00:00-01:00	281.26
2091-04-04 17:00:00-01:00	280.358
2091-04-04 20:00:00-01:00	279.466
2091-04-04 23:00:00-01:00	279.463
2091-04-05 02:00:00-01:00	279.432
2091-04-05 05:00:00-01:00	279.091
2091-04-05 08:00:00-01:00	279.338
2091-04-05 11:00:00-01:00	278.743
2091-04-05 14:00:00-01:00	277.485
2091-04-05 17:00:00-01:00	276.563
2091-04-05 20:00:00-01:00	276.547
2091-04-05 23:00:00-01:00	276.483
2091-04-06 02:00:00-01:00	275.981
2091-04-06 05:00:00-01:00	275.226
2091-04-06 08:00:00-01:00	275.33
2091-04-06 11:00:00-01:00	276.238
2091-04-06 14:00:00-01:00	275.413
2091-04-06 17:00:00-01:00	274.571
2091-04-06 20:00:00-01:00	274.126
2091-04-06 23:00:00-01:00	273.552
2091-04-07 02:00:00-01:00	273.115
2091-04-07 05:00:00-01:00	273.008
2091-04-07 08:00:00-01:00	274.318
2091-04-07 11:00:00-01:00	276.159
2091-04-07 14:00:00-01:00	276.4
2091-04-07 17:00:00-01:00	275.651
2091-04-07 20:00:00-01:00	275.521
2091-04-07 23:00:00-01:00	275.613
2091-04-08 02:00:00-01:00	275.288
2091-04-08 05:00:00-01:00	275.212
2091-04-08 08:00:00-01:00	276.059
2091-04-08 11:00:00-01:00	277.281
2091-04-08 14:00:00-01:00	277.727
2091-04-08 17:00:00-01:00	277.498
2091-04-08 20:00:00-01:00	277.468
2091-04-08 23:00:00-01:00	277.527
2091-04-09 02:00:00-01:00	277.596
2091-04-09 05:00:00-01:00	277.868
2091-04-09 08:00:00-01:00	279.135
2091-04-09 11:00:00-01:00	279.859
2091-04-09 14:00:00-01:00	279.955
2091-04-09 17:00:00-01:00	279.504
2091-04-09 20:00:00-01:00	279.276
2091-04-09 23:00:00-01:00	278.627
2091-04-10 02:00:00-01:00	279.043
2091-04-10 05:00:00-01:00	279.565
2091-04-10 08:00:00-01:00	281.782
2091-04-10 11:00:00-01:00	282.51
2091-04-10 14:00:00-01:00	282.336
2091-04-10 17:00:00-01:00	280.732
2091-04-10 20:00:00-01:00	280.302
2091-04-10 23:00:00-01:00	279.81
2091-04-11 02:00:00-01:00	279.37
2091-04-11 05:00:00-01:00	279.119
2091-04-11 08:00:00-01:00	279.908
2091-04-11 11:00:00-01:00	279.859
2091-04-11 14:00:00-01:00	279.131
2091-04-11 17:00:00-01:00	278.686
2091-04-11 20:00:00-01:00	278.509
2091-04-11 23:00:00-01:00	278.384
2091-04-12 02:00:00-01:00	278.13
2091-04-12 05:00:00-01:00	277.802
2091-04-12 08:00:00-01:00	278.057
2091-04-12 11:00:00-01:00	278.336
2091-04-12 14:00:00-01:00	278.147
2091-04-12 17:00:00-01:00	277.668
2091-04-12 20:00:00-01:00	276.959
2091-04-12 23:00:00-01:00	276.557
2091-04-13 02:00:00-01:00	276.107
2091-04-13 05:00:00-01:00	275.809
2091-04-13 08:00:00-01:00	277.008
2091-04-13 11:00:00-01:00	278.498
2091-04-13 14:00:00-01:00	278.61
2091-04-13 17:00:00-01:00	276.684
2091-04-13 20:00:00-01:00	275.207
2091-04-13 23:00:00-01:00	274.094
2091-04-14 02:00:00-01:00	273.727
2091-04-14 05:00:00-01:00	273.759
2091-04-14 08:00:00-01:00	277.672
2091-04-14 11:00:00-01:00	280.789
2091-04-14 14:00:00-01:00	282.193
2091-04-14 17:00:00-01:00	280.376
2091-04-14 20:00:00-01:00	276.527
2091-04-14 23:00:00-01:00	277.06
2091-04-15 02:00:00-01:00	278.015
2091-04-15 05:00:00-01:00	278.5
2091-04-15 08:00:00-01:00	282.077
2091-04-15 11:00:00-01:00	283.844
2091-04-15 14:00:00-01:00	284.679
2091-04-15 17:00:00-01:00	283.371
2091-04-15 20:00:00-01:00	281.104
2091-04-15 23:00:00-01:00	280.237
2091-04-16 02:00:00-01:00	280.186
2091-04-16 05:00:00-01:00	280.668
2091-04-16 08:00:00-01:00	284.487
2091-04-16 11:00:00-01:00	284.078
2091-04-16 14:00:00-01:00	284.276
2091-04-16 17:00:00-01:00	283.774
2091-04-16 20:00:00-01:00	282.8
2091-04-16 23:00:00-01:00	282.262
2091-04-17 02:00:00-01:00	282.286
2091-04-17 05:00:00-01:00	282.29
2091-04-17 08:00:00-01:00	284.059
2091-04-17 11:00:00-01:00	285.312
2091-04-17 14:00:00-01:00	285.259
2091-04-17 17:00:00-01:00	284.082
2091-04-17 20:00:00-01:00	283.255
2091-04-17 23:00:00-01:00	279.831
2091-04-18 02:00:00-01:00	276.302
2091-04-18 05:00:00-01:00	275.228
2091-04-18 08:00:00-01:00	275.619
2091-04-18 11:00:00-01:00	276.489
2091-04-18 14:00:00-01:00	275.839
2091-04-18 17:00:00-01:00	274.69
2091-04-18 20:00:00-01:00	274.103
2091-04-18 23:00:00-01:00	273.64
2091-04-19 02:00:00-01:00	273.469
2091-04-19 05:00:00-01:00	273.61
2091-04-19 08:00:00-01:00	275.07
2091-04-19 11:00:00-01:00	277.623
2091-04-19 14:00:00-01:00	279.821
2091-04-19 17:00:00-01:00	278.513
2091-04-19 20:00:00-01:00	276.879
2091-04-19 23:00:00-01:00	275.784
2091-04-20 02:00:00-01:00	274.769
2091-04-20 05:00:00-01:00	275.088
2091-04-20 08:00:00-01:00	282.42
2091-04-20 11:00:00-01:00	285.798
2091-04-20 14:00:00-01:00	283.702
2091-04-20 17:00:00-01:00	282.248
2091-04-20 20:00:00-01:00	282.623
2091-04-20 23:00:00-01:00	282.641
2091-04-21 02:00:00-01:00	281.713
2091-04-21 05:00:00-01:00	280.686
2091-04-21 08:00:00-01:00	281.961
2091-04-21 11:00:00-01:00	282.502
2091-04-21 14:00:00-01:00	281.825
2091-04-21 17:00:00-01:00	277.957
2091-04-21 20:00:00-01:00	276.104
2091-04-21 23:00:00-01:00	275.935
2091-04-22 02:00:00-01:00	275.798
2091-04-22 05:00:00-01:00	275.324
2091-04-22 08:00:00-01:00	278.177
2091-04-22 11:00:00-01:00	279.421
2091-04-22 14:00:00-01:00	279.924
2091-04-22 17:00:00-01:00	278.252
2091-04-22 20:00:00-01:00	275.536
2091-04-22 23:00:00-01:00	272.893
2091-04-23 02:00:00-01:00	271.524
2091-04-23 05:00:00-01:00	273.653
2091-04-23 08:00:00-01:00	278.925
2091-04-23 11:00:00-01:00	279.998
2091-04-23 14:00:00-01:00	281.188
2091-04-23 17:00:00-01:00	279.704
2091-04-23 20:00:00-01:00	276.174
2091-04-23 23:00:00-01:00	273.296
2091-04-24 02:00:00-01:00	271.046
2091-04-24 05:00:00-01:00	274.398
2091-04-24 08:00:00-01:00	280.706
2091-04-24 11:00:00-01:00	283.095
2091-04-24 14:00:00-01:00	284.013
2091-04-24 17:00:00-01:00	282.197
2091-04-24 20:00:00-01:00	276.879
2091-04-24 23:00:00-01:00	273.627
2091-04-25 02:00:00-01:00	271.346
2091-04-25 05:00:00-01:00	277.614
2091-04-25 08:00:00-01:00	285.485
2091-04-25 11:00:00-01:00	287.899
2091-04-25 14:00:00-01:00	288.652
2091-04-25 17:00:00-01:00	286.368
2091-04-25 20:00:00-01:00	284.248
2091-04-25 23:00:00-01:00	282.202
2091-04-26 02:00:00-01:00	280.739
2091-04-26 05:00:00-01:00	281.091
2091-04-26 08:00:00-01:00	284.174
2091-04-26 11:00:00-01:00	286.895
2091-04-26 14:00:00-01:00	287.625
2091-04-26 17:00:00-01:00	286.03
2091-04-26 20:00:00-01:00	283.333
2091-04-26 23:00:00-01:00	282.259
2091-04-27 02:00:00-01:00	281.871
2091-04-27 05:00:00-01:00	282.311
2091-04-27 08:00:00-01:00	286.431
2091-04-27 11:00:00-01:00	288.815
2091-04-27 14:00:00-01:00	289.676
2091-04-27 17:00:00-01:00	287.596
2091-04-27 20:00:00-01:00	284.658
2091-04-27 23:00:00-01:00	282.909
2091-04-28 02:00:00-01:00	281.617
2091-04-28 05:00:00-01:00	282.53
2091-04-28 08:00:00-01:00	288.275
2091-04-28 11:00:00-01:00	291.017
2091-04-28 14:00:00-01:00	291.214
2091-04-28 17:00:00-01:00	286.571
2091-04-28 20:00:00-01:00	283.309
2091-04-28 23:00:00-01:00	281.095
2091-04-29 02:00:00-01:00	279.707
2091-04-29 05:00:00-01:00	280.236
2091-04-29 08:00:00-01:00	284.013
2091-04-29 11:00:00-01:00	284.956
2091-04-29 14:00:00-01:00	284.212
2091-04-29 17:00:00-01:00	282.338
2091-04-29 20:00:00-01:00	279.793
2091-04-29 23:00:00-01:00	278.743
2091-04-30 02:00:00-01:00	279.08
2091-04-30 05:00:00-01:00	280.255
2091-04-30 08:00:00-01:00	284.345
2091-04-30 11:00:00-01:00	285.515
2091-04-30 14:00:00-01:00	285.617
2091-04-30 17:00:00-01:00	283.724
2091-04-30 20:00:00-01:00	281.172
2091-04-30 23:00:00-01:00	279.031
2091-05-01 02:00:00-01:00	279.444
2091-05-01 05:00:00-01:00	280.2
2091-05-01 08:00:00-01:00	282.068
2091-05-01 11:00:00-01:00	283.94
2091-05-01 14:00:00-01:00	285.813
2091-05-01 17:00:00-01:00	284.223
2091-05-01 20:00:00-01:00	280.916
2091-05-01 23:00:00-01:00	278.831
2091-05-02 02:00:00-01:00	277.34
2091-05-02 05:00:00-01:00	279.836
2091-05-02 08:00:00-01:00	284.489
2091-05-02 11:00:00-01:00	286.891
2091-05-02 14:00:00-01:00	286.808
2091-05-02 17:00:00-01:00	284.392
2091-05-02 20:00:00-01:00	282.871
2091-05-02 23:00:00-01:00	282.444
2091-05-03 02:00:00-01:00	282.878
2091-05-03 05:00:00-01:00	282.939
2091-05-03 08:00:00-01:00	283.971
2091-05-03 11:00:00-01:00	285.288
2091-05-03 14:00:00-01:00	284.806
2091-05-03 17:00:00-01:00	282.13
2091-05-03 20:00:00-01:00	279.255
2091-05-03 23:00:00-01:00	278.423
2091-05-04 02:00:00-01:00	278.924
2091-05-04 05:00:00-01:00	279.904
2091-05-04 08:00:00-01:00	283.642
2091-05-04 11:00:00-01:00	284.556
2091-05-04 14:00:00-01:00	283.513
2091-05-04 17:00:00-01:00	281.408
2091-05-04 20:00:00-01:00	279.613
2091-05-04 23:00:00-01:00	278.511
2091-05-05 02:00:00-01:00	276.976
2091-05-05 05:00:00-01:00	277.349
2091-05-05 08:00:00-01:00	280.669
2091-05-05 11:00:00-01:00	282.52
2091-05-05 14:00:00-01:00	283.372
2091-05-05 17:00:00-01:00	282.498
2091-05-05 20:00:00-01:00	276.933
2091-05-05 23:00:00-01:00	274.662
2091-05-06 02:00:00-01:00	273.715
2091-05-06 05:00:00-01:00	278.156
2091-05-06 08:00:00-01:00	283.753
2091-05-06 11:00:00-01:00	285.387
2091-05-06 14:00:00-01:00	285.08
2091-05-06 17:00:00-01:00	283.613
2091-05-06 20:00:00-01:00	279.219
2091-05-06 23:00:00-01:00	276.943
2091-05-07 02:00:00-01:00	274.748
2091-05-07 05:00:00-01:00	281.505
2091-05-07 08:00:00-01:00	285.432
2091-05-07 11:00:00-01:00	287.367
2091-05-07 14:00:00-01:00	287.654
2091-05-07 17:00:00-01:00	286.163
2091-05-07 20:00:00-01:00	283.73
2091-05-07 23:00:00-01:00	280.752
2091-05-08 02:00:00-01:00	280.028
2091-05-08 05:00:00-01:00	280.899
2091-05-08 08:00:00-01:00	285.441
2091-05-08 11:00:00-01:00	286.363
2091-05-08 14:00:00-01:00	284.899
2091-05-08 17:00:00-01:00	284.01
2091-05-08 20:00:00-01:00	283.303
2091-05-08 23:00:00-01:00	282.788
2091-05-09 02:00:00-01:00	282.381
2091-05-09 05:00:00-01:00	282.379
2091-05-09 08:00:00-01:00	283.796
2091-05-09 11:00:00-01:00	287.697
2091-05-09 14:00:00-01:00	288.147
2091-05-09 17:00:00-01:00	286.005
2091-05-09 20:00:00-01:00	282.55
2091-05-09 23:00:00-01:00	281.97
2091-05-10 02:00:00-01:00	282.739
2091-05-10 05:00:00-01:00	283.458
2091-05-10 08:00:00-01:00	286.318
2091-05-10 11:00:00-01:00	287.432
2091-05-10 14:00:00-01:00	286.303
2091-05-10 17:00:00-01:00	283.563
2091-05-10 20:00:00-01:00	280.044
2091-05-10 23:00:00-01:00	276.648
2091-05-11 02:00:00-01:00	274.906
2091-05-11 05:00:00-01:00	278.681
2091-05-11 08:00:00-01:00	286.445
2091-05-11 11:00:00-01:00	289.286
2091-05-11 14:00:00-01:00	289.411
2091-05-11 17:00:00-01:00	287.799
2091-05-11 20:00:00-01:00	286.26
2091-05-11 23:00:00-01:00	285.846
2091-05-12 02:00:00-01:00	285.532
2091-05-12 05:00:00-01:00	286.346
2091-05-12 08:00:00-01:00	290.687
2091-05-12 11:00:00-01:00	292.748
2091-05-12 14:00:00-01:00	292.772
2091-05-12 17:00:00-01:00	290.129
2091-05-12 20:00:00-01:00	286.913
2091-05-12 23:00:00-01:00	285.613
2091-05-13 02:00:00-01:00	285.512
2091-05-13 05:00:00-01:00	286.68
2091-05-13 08:00:00-01:00	291.76
2091-05-13 11:00:00-01:00	295.16
2091-05-13 14:00:00-01:00	294.263
2091-05-13 17:00:00-01:00	292.008
2091-05-13 20:00:00-01:00	288.975
2091-05-13 23:00:00-01:00	287.853
2091-05-14 02:00:00-01:00	287.351
2091-05-14 05:00:00-01:00	288.284
2091-05-14 08:00:00-01:00	293.873
2091-05-14 11:00:00-01:00	295.067
2091-05-14 14:00:00-01:00	292.184
2091-05-14 17:00:00-01:00	290.561
2091-05-14 20:00:00-01:00	289.172
2091-05-14 23:00:00-01:00	288.042
2091-05-15 02:00:00-01:00	286.544
2091-05-15 05:00:00-01:00	287.392
2091-05-15 08:00:00-01:00	292.915
2091-05-15 11:00:00-01:00	297.805
2091-05-15 14:00:00-01:00	297.597
2091-05-15 17:00:00-01:00	295.287
2091-05-15 20:00:00-01:00	290.599
2091-05-15 23:00:00-01:00	289.764
2091-05-16 02:00:00-01:00	289.11
2091-05-16 05:00:00-01:00	289.195
2091-05-16 08:00:00-01:00	290.868
2091-05-16 11:00:00-01:00	290.373
2091-05-16 14:00:00-01:00	289.154
2091-05-16 17:00:00-01:00	287.893
2091-05-16 20:00:00-01:00	286.313
2091-05-16 23:00:00-01:00	284.497
2091-05-17 02:00:00-01:00	282.903
2091-05-17 05:00:00-01:00	282.667
2091-05-17 08:00:00-01:00	285.686
2091-05-17 11:00:00-01:00	287.54
2091-05-17 14:00:00-01:00	286.855
2091-05-17 17:00:00-01:00	284.66
2091-05-17 20:00:00-01:00	281.905
2091-05-17 23:00:00-01:00	280.777
2091-05-18 02:00:00-01:00	280.588
2091-05-18 05:00:00-01:00	281.453
2091-05-18 08:00:00-01:00	283.454
2091-05-18 11:00:00-01:00	284.969
2091-05-18 14:00:00-01:00	285.557
2091-05-18 17:00:00-01:00	284.361
2091-05-18 20:00:00-01:00	282.392
2091-05-18 23:00:00-01:00	281.342
2091-05-19 02:00:00-01:00	280.993
2091-05-19 05:00:00-01:00	282.005
2091-05-19 08:00:00-01:00	284.967
2091-05-19 11:00:00-01:00	288.167
2091-05-19 14:00:00-01:00	289.407
2091-05-19 17:00:00-01:00	288.744
2091-05-19 20:00:00-01:00	283.225
2091-05-19 23:00:00-01:00	281.353
2091-05-20 02:00:00-01:00	279.48
2091-05-20 05:00:00-01:00	285.204
2091-05-20 08:00:00-01:00	289.845
2091-05-20 11:00:00-01:00	291.169
2091-05-20 14:00:00-01:00	292.312
2091-05-20 17:00:00-01:00	290.778
2091-05-20 20:00:00-01:00	286.538
2091-05-20 23:00:00-01:00	283.706
2091-05-21 02:00:00-01:00	282.802
2091-05-21 05:00:00-01:00	284.606
2091-05-21 08:00:00-01:00	291.246
2091-05-21 11:00:00-01:00	293.667
2091-05-21 14:00:00-01:00	294.517
2091-05-21 17:00:00-01:00	292.982
2091-05-21 20:00:00-01:00	287.718
2091-05-21 23:00:00-01:00	284.822
2091-05-22 02:00:00-01:00	283.53
2091-05-22 05:00:00-01:00	285.367
2091-05-22 08:00:00-01:00	292.752
2091-05-22 11:00:00-01:00	295.316
2091-05-22 14:00:00-01:00	296.158
2091-05-22 17:00:00-01:00	294.586
2091-05-22 20:00:00-01:00	289.72
2091-05-22 23:00:00-01:00	285.514
2091-05-23 02:00:00-01:00	282.348
2091-05-23 05:00:00-01:00	286.741
2091-05-23 08:00:00-01:00	293.976
2091-05-23 11:00:00-01:00	297.081
2091-05-23 14:00:00-01:00	298.081
2091-05-23 17:00:00-01:00	296.378
2091-05-23 20:00:00-01:00	291.179
2091-05-23 23:00:00-01:00	286.442
2091-05-24 02:00:00-01:00	283.618
2091-05-24 05:00:00-01:00	287.935
2091-05-24 08:00:00-01:00	295.652
2091-05-24 11:00:00-01:00	298.475	43.6236
2091-05-24 14:00:00-01:00	299.129	38.0542
2091-05-24 17:00:00-01:00	297.076
2091-05-24 20:00:00-01:00	292.014
2091-05-24 23:00:00-01:00	287.947
2091-05-25 02:00:00-01:00	285.573
2091-05-25 05:00:00-01:00	290.209
2091-05-25 08:00:00-01:00	296.292
2091-05-25 11:00:00-01:00	298.726	45.8312
2091-05-25 14:00:00-01:00	298.944	42.3104
2091-05-25 17:00:00-01:00	297.635
2091-05-25 20:00:00-01:00	292.316
2091-05-25 23:00:00-01:00	289.288
2091-05-26 02:00:00-01:00	287.063
2091-05-26 05:00:00-01:00	291.746
2091-05-26 08:00:00-01:00	295.64
2091-05-26 11:00:00-01:00	296.658
2091-05-26 14:00:00-01:00	295.714
2091-05-26 17:00:00-01:00	293.889
2091-05-26 20:00:00-01:00	290.259
2091-05-26 23:00:00-01:00	288.188
2091-05-27 02:00:00-01:00	287.456
2091-05-27 05:00:00-01:00	287.243
2091-05-27 08:00:00-01:00	287.663
2091-05-27 11:00:00-01:00	287.875
2091-05-27 14:00:00-01:00	288.188
2091-05-27 17:00:00-01:00	287.79
2091-05-27 20:00:00-01:00	287.073
2091-05-27 23:00:00-01:00	286.976
2091-05-28 02:00:00-01:00	287.13
2091-05-28 05:00:00-01:00	286.841
2091-05-28 08:00:00-01:00	287.825
2091-05-28 11:00:00-01:00	289.22
2091-05-28 14:00:00-01:00	288.034
2091-05-28 17:00:00-01:00	286.293
2091-05-28 20:00:00-01:00	284.339
2091-05-28 23:00:00-01:00	283.025
2091-05-29 02:00:00-01:00	281.613
2091-05-29 05:00:00-01:00	282.303
2091-05-29 08:00:00-01:00	284.902
2091-05-29 11:00:00-01:00	288.197
2091-05-29 14:00:00-01:00	289.286
2091-05-29 17:00:00-01:00	287.288
2091-05-29 20:00:00-01:00	284.084
2091-05-29 23:00:00-01:00	282.12
2091-05-30 02:00:00-01:00	280.699
2091-05-30 05:00:00-01:00	282.403
2091-05-30 08:00:00-01:00	286.402
2091-05-30 11:00:00-01:00	288.946
2091-05-30 14:00:00-01:00	289.711
2091-05-30 17:00:00-01:00	288.233
2091-05-30 20:00:00-01:00	283.929
2091-05-30 23:00:00-01:00	280.351
2091-05-31 02:00:00-01:00	278.311
2091-05-31 05:00:00-01:00	282.476
2091-05-31 08:00:00-01:00	287.855
2091-05-31 11:00:00-01:00	288.075
2091-05-31 14:00:00-01:00	288.019
2091-05-31 17:00:00-01:00	287.68
2091-05-31 20:00:00-01:00	284.785
2091-05-31 23:00:00-01:00	284.022
2091-06-01 02:00:00-01:00	283.851
2091-06-01 05:00:00-01:00	284.535
2091-06-01 08:00:00-01:00	286.23
2091-06-01 11:00:00-01:00	285.916
2091-06-01 14:00:00-01:00	285.92
2091-06-01 17:00:00-01:00	285.118
2091-06-01 20:00:00-01:00	283.964
2091-06-01 23:00:00-01:00	282.941
2091-06-02 02:00:00-01:00	282.495
2091-06-02 05:00:00-01:00	283.747
2091-06-02 08:00:00-01:00	286.414
2091-06-02 11:00:00-01:00	287.443
2091-06-02 14:00:00-01:00	288.198
2091-06-02 17:00:00-01:00	287.285
2091-06-02 20:00:00-01:00	284.491
2091-06-02 23:00:00-01:00	283.343
2091-06-03 02:00:00-01:00	283.12
2091-06-03 05:00:00-01:00	284.524
2091-06-03 08:00:00-01:00	287.53
2091-06-03 11:00:00-01:00	287.977
2091-06-03 14:00:00-01:00	287.501
2091-06-03 17:00:00-01:00	287.335
2091-06-03 20:00:00-01:00	285.056
2091-06-03 23:00:00-01:00	283.171
2091-06-04 02:00:00-01:00	282.341
2091-06-04 05:00:00-01:00	284.432
2091-06-04 08:00:00-01:00	288.668
2091-06-04 11:00:00-01:00	289.624
2091-06-04 14:00:00-01:00	289.561
2091-06-04 17:00:00-01:00	288.758
2091-06-04 20:00:00-01:00	286.573
2091-06-04 23:00:00-01:00	285.053
2091-06-05 02:00:00-01:00	283.829
2091-06-05 05:00:00-01:00	285.435
2091-06-05 08:00:00-01:00	289.463
2091-06-05 11:00:00-01:00	291.24
2091-06-05 14:00:00-01:00	291.706
2091-06-05 17:00:00-01:00	290.731
2091-06-05 20:00:00-01:00	287.385
2091-06-05 23:00:00-01:00	284.624
2091-06-06 02:00:00-01:00	283.302
2091-06-06 05:00:00-01:00	286.027
2091-06-06 08:00:00-01:00	291.776
2091-06-06 11:00:00-01:00	293.832
2091-06-06 14:00:00-01:00	294.395
2091-06-06 17:00:00-01:00	293.331
2091-06-06 20:00:00-01:00	286.582
2091-06-06 23:00:00-01:00	284.042
2091-06-07 02:00:00-01:00	282.234
2091-06-07 05:00:00-01:00	288.147
2091-06-07 08:00:00-01:00	293.912
2091-06-07 11:00:00-01:00	295.492
2091-06-07 14:00:00-01:00	295.887
2091-06-07 17:00:00-01:00	293.91
2091-06-07 20:00:00-01:00	289.333
2091-06-07 23:00:00-01:00	285.899
2091-06-08 02:00:00-01:00	283.777
2091-06-08 05:00:00-01:00	286.397
2091-06-08 08:00:00-01:00	293.349
2091-06-08 11:00:00-01:00	295.893
2091-06-08 14:00:00-01:00	296.47
2091-06-08 17:00:00-01:00	294.465
2091-06-08 20:00:00-01:00	290.274
2091-06-08 23:00:00-01:00	287.202
2091-06-09 02:00:00-01:00	285.346
2091-06-09 05:00:00-01:00	287.806
2091-06-09 08:00:00-01:00	294.349
2091-06-09 11:00:00-01:00	296.024
2091-06-09 14:00:00-01:00	296.34
2091-06-09 17:00:00-01:00	294.802
2091-06-09 20:00:00-01:00	291.735
2091-06-09 23:00:00-01:00	288.348
2091-06-10 02:00:00-01:00	287.5
2091-06-10 05:00:00-01:00	289.992
2091-06-10 08:00:00-01:00	296.023
2091-06-10 11:00:00-01:00	299.845	46.7216
2091-06-10 14:00:00-01:00	299.833	43.9193
2091-06-10 17:00:00-01:00	297.152
2091-06-10 20:00:00-01:00	292.131
2091-06-10 23:00:00-01:00	289.233
2091-06-11 02:00:00-01:00	287.409
2091-06-11 05:00:00-01:00	289.112
2091-06-11 08:00:00-01:00	296.343
2091-06-11 11:00:00-01:00	300.322	40.9381
2091-06-11 14:00:00-01:00	300.055	38.7333
2091-06-11 17:00:00-01:00	296.572
2091-06-11 20:00:00-01:00	291.864
2091-06-11 23:00:00-01:00	288.735
2091-06-12 02:00:00-01:00	287.208
2091-06-12 05:00:00-01:00	288.825
2091-06-12 08:00:00-01:00	293.938
2091-06-12 11:00:00-01:00	297.98
2091-06-12 14:00:00-01:00	298.749	40.4806
2091-06-12 17:00:00-01:00	297.348
2091-06-12 20:00:00-01:00	291.951
2091-06-12 23:00:00-01:00	289.573
2091-06-13 02:00:00-01:00	287.482
2091-06-13 05:00:00-01:00	290.254
2091-06-13 08:00:00-01:00	295.882
2091-06-13 11:00:00-01:00	297.184
2091-06-13 14:00:00-01:00	297.909
2091-06-13 17:00:00-01:00	296.214
2091-06-13 20:00:00-01:00	292.135
2091-06-13 23:00:00-01:00	289.292
2091-06-14 02:00:00-01:00	287.187
2091-06-14 05:00:00-01:00	290.593
2091-06-14 08:00:00-01:00	296.827
2091-06-14 11:00:00-01:00	299.289	39.4657
2091-06-14 14:00:00-01:00	300.031	35.7307
2091-06-14 17:00:00-01:00	298.254	45.713
2091-06-14 20:00:00-01:00	292.672
2091-06-14 23:00:00-01:00	290.028
2091-06-15 02:00:00-01:00	287.356
2091-06-15 05:00:00-01:00	291.339
2091-06-15 08:00:00-01:00	298.134
2091-06-15 11:00:00-01:00	298.443	48.7446
2091-06-15 14:00:00-01:00	296.443
2091-06-15 17:00:00-01:00	293.122
2091-06-15 20:00:00-01:00	291.031
2091-06-15 23:00:00-01:00	290.06
2091-06-16 02:00:00-01:00	289.992
2091-06-16 05:00:00-01:00	290.152
2091-06-16 08:00:00-01:00	291.809
2091-06-16 11:00:00-01:00	292.619
2091-06-16 14:00:00-01:00	293.727
2091-06-16 17:00:00-01:00	293.531
2091-06-16 20:00:00-01:00	289.577
2091-06-16 23:00:00-01:00	289.319
2091-06-17 02:00:00-01:00	289
2091-06-17 05:00:00-01:00	292.119
2091-06-17 08:00:00-01:00	294.001
2091-06-17 11:00:00-01:00	295.827
2091-06-17 14:00:00-01:00	296.652
2091-06-17 17:00:00-01:00	294.892
2091-06-17 20:00:00-01:00	291.57
2091-06-17 23:00:00-01:00	290.159
2091-06-18 02:00:00-01:00	288.786
2091-06-18 05:00:00-01:00	291.196
2091-06-18 08:00:00-01:00	295.773
2091-06-18 11:00:00-01:00	297.936
2091-06-18 14:00:00-01:00	298.707	59.9373
2091-06-18 17:00:00-01:00	297.623
2091-06-18 20:00:00-01:00	292.786
2091-06-18 23:00:00-01:00	290.63
2091-06-19 02:00:00-01:00	288.98
2091-06-19 05:00:00-01:00	293.182
2091-06-19 08:00:00-01:00	298.259	66.3322
2091-06-19 11:00:00-01:00	300.118	55.1256
2091-06-19 14:00:00-01:00	301.069	51.1554
2091-06-19 17:00:00-01:00	299.636	57.3073
2091-06-19 20:00:00-01:00	294.08
2091-06-19 23:00:00-01:00	291.62
2091-06-20 02:00:00-01:00	288.648
2091-06-20 05:00:00-01:00	293.769
2091-06-20 08:00:00-01:00	299.249	59.6198
2091-06-20 11:00:00-01:00	301.417	46.6507
2091-06-20 14:00:00-01:00	302.338	40.1026
2091-06-20 17:00:00-01:00	300.936	47.9957
2091-06-20 20:00:00-01:00	294.806
2091-06-20 23:00:00-01:00	291.49
2091-06-21 02:00:00-01:00	289.167
2091-06-21 05:00:00-01:00	295.25
2091-06-21 08:00:00-01:00	300.579	54.0785
2091-06-21 11:00:00-01:00	303.019	40.8322
2091-06-21 14:00:00-01:00	303.933	34.6421
2091-06-21 17:00:00-01:00	302.413	42.7578
2091-06-21 20:00:00-01:00	295.574
2091-06-21 23:00:00-01:00	292.549
2091-06-22 02:00:00-01:00	290.704
2091-06-22 05:00:00-01:00	297.584
2091-06-22 08:00:00-01:00	302.212	48.5457
2091-06-22 11:00:00-01:00	303.862	38.416
2091-06-22 14:00:00-01:00	304.813	33.1518
2091-06-22 17:00:00-01:00	302.771	40.1044
2091-06-22 20:00:00-01:00	297.433
2091-06-22 23:00:00-01:00	294.466
2091-06-23 02:00:00-01:00	292.352
2091-06-23 05:00:00-01:00	295.889
2091-06-23 08:00:00-01:00	302.272	49.6378
2091-06-23 11:00:00-01:00	304.451	36.8502
2091-06-23 14:00:00-01:00	304.579	34.0478
2091-06-23 17:00:00-01:00	301.553	46.4334
2091-06-23 20:00:00-01:00	297.003
2091-06-23 23:00:00-01:00	295.187
2091-06-24 02:00:00-01:00	292.303
2091-06-24 05:00:00-01:00	294.113
2091-06-24 08:00:00-01:00	298.518	70.0748
2091-06-24 11:00:00-01:00	299.541	64.0338
2091-06-24 14:00:00-01:00	300.366	57.8875
2091-06-24 17:00:00-01:00	299.425	58.3603
2091-06-24 20:00:00-01:00	295.129
2091-06-24 23:00:00-01:00	292.52
2091-06-25 02:00:00-01:00	290.441
2091-06-25 05:00:00-01:00	294.074
2091-06-25 08:00:00-01:00	299.884	52.4711
2091-06-25 11:00:00-01:00	303.057	41.6783
2091-06-25 14:00:00-01:00	304.445	32.9124
2091-06-25 17:00:00-01:00	303.072	36.1164
2091-06-25 20:00:00-01:00	296.43
2091-06-25 23:00:00-01:00	293.608
2091-06-26 02:00:00-01:00	291.258
2091-06-26 05:00:00-01:00	296.37
2091-06-26 08:00:00-01:00	302.382	47.7634
2091-06-26 11:00:00-01:00	304.529	35.2269
2091-06-26 14:00:00-01:00	304.6	31.3966
2091-06-26 17:00:00-01:00	301.642	37.3616
2091-06-26 20:00:00-01:00	297.054
2091-06-26 23:00:00-01:00	293.394
2091-06-27 02:00:00-01:00	291.212
2091-06-27 05:00:00-01:00	292.894
2091-06-27 08:00:00-01:00	297.275
2091-06-27 11:00:00-01:00	297.278
2091-06-27 14:00:00-01:00	297.959
2091-06-27 17:00:00-01:00	294.578
2091-06-27 20:00:00-01:00	289.93
2091-06-27 23:00:00-01:00	287.242
2091-06-28 02:00:00-01:00	286.329
2091-06-28 05:00:00-01:00	289.052
2091-06-28 08:00:00-01:00	292.94
2091-06-28 11:00:00-01:00	294.215
2091-06-28 14:00:00-01:00	293.737
2091-06-28 17:00:00-01:00	290.881
2091-06-28 20:00:00-01:00	287.837
2091-06-28 23:00:00-01:00	285.763
2091-06-29 02:00:00-01:00	284.202
2091-06-29 05:00:00-01:00	286.859
2091-06-29 08:00:00-01:00	291.241
2091-06-29 11:00:00-01:00	292.934
2091-06-29 14:00:00-01:00	292.704
2091-06-29 17:00:00-01:00	292.226
2091-06-29 20:00:00-01:00	286.762
2091-06-29 23:00:00-01:00	285.072
2091-06-30 02:00:00-01:00	283.07
2091-06-30 05:00:00-01:00	287.344
2091-06-30 08:00:00-01:00	291.89
2091-06-30 11:00:00-01:00	294.308
2091-06-30 14:00:00-01:00	295.21
2091-06-30 17:00:00-01:00	293.809
2091-06-30 20:00:00-01:00	289.218
2091-06-30 23:00:00-01:00	286.254
2091-07-01 02:00:00-01:00	283.826
2091-07-01 05:00:00-01:00	288.132
2091-07-01 08:00:00-01:00	292.75
2091-07-01 11:00:00-01:00	295.61
2091-07-01 14:00:00-01:00	296.193
2091-07-01 17:00:00-01:00	294.948
2091-07-01 20:00:00-01:00	288.989
2091-07-01 23:00:00-01:00	289.465
2091-07-02 02:00:00-01:00	289.093
2091-07-02 05:00:00-01:00	290.514
2091-07-02 08:00:00-01:00	293.949
2091-07-02 11:00:00-01:00	295.524
2091-07-02 14:00:00-01:00	296.033
2091-07-02 17:00:00-01:00	294.988
2091-07-02 20:00:00-01:00	290.373
2091-07-02 23:00:00-01:00	287.307
2091-07-03 02:00:00-01:00	284.694
2091-07-03 05:00:00-01:00	289.191
2091-07-03 08:00:00-01:00	294.709
2091-07-03 11:00:00-01:00	296.017
2091-07-03 14:00:00-01:00	295.822
2091-07-03 17:00:00-01:00	294.186
2091-07-03 20:00:00-01:00	290.24
2091-07-03 23:00:00-01:00	287.408
2091-07-04 02:00:00-01:00	286.083
2091-07-04 05:00:00-01:00	289.814
2091-07-04 08:00:00-01:00	294.859
2091-07-04 11:00:00-01:00	297.894
2091-07-04 14:00:00-01:00	299.042	37.1717
2091-07-04 17:00:00-01:00	297.439
2091-07-04 20:00:00-01:00	293.014
2091-07-04 23:00:00-01:00	289.585
2091-07-05 02:00:00-01:00	288.62
2091-07-05 05:00:00-01:00	292.017
2091-07-05 08:00:00-01:00	296.773
2091-07-05 11:00:00-01:00	299.345	44.1863
2091-07-05 14:00:00-01:00	299.79	39.1097
2091-07-05 17:00:00-01:00	297.437
2091-07-05 20:00:00-01:00	293.726
2091-07-05 23:00:00-01:00	290.929
2091-07-06 02:00:00-01:00	289.232
2091-07-06 05:00:00-01:00	291.52
2091-07-06 08:00:00-01:00	296.375
2091-07-06 11:00:00-01:00	298.798	44.9701
2091-07-06 14:00:00-01:00	299.653	42.3454
2091-07-06 17:00:00-01:00	298.02
2091-07-06 20:00:00-01:00	294.464
2091-07-06 23:00:00-01:00	291.303
2091-07-07 02:00:00-01:00	289.491
2091-07-07 05:00:00-01:00	292.121
2091-07-07 08:00:00-01:00	295.665
2091-07-07 11:00:00-01:00	297.947
2091-07-07 14:00:00-01:00	298.662	41.987
2091-07-07 17:00:00-01:00	296.819
2091-07-07 20:00:00-01:00	293.741
2091-07-07 23:00:00-01:00	290.916
2091-07-08 02:00:00-01:00	289.089
2091-07-08 05:00:00-01:00	291.727
2091-07-08 08:00:00-01:00	296.484
2091-07-08 11:00:00-01:00	299.197	37.9113
2091-07-08 14:00:00-01:00	299.745	33.3194
2091-07-08 17:00:00-01:00	297.848
2091-07-08 20:00:00-01:00	293.84
2091-07-08 23:00:00-01:00	290.06
2091-07-09 02:00:00-01:00	288.35
2091-07-09 05:00:00-01:00	291.664
2091-07-09 08:00:00-01:00	297.405
2091-07-09 11:00:00-01:00	300.372	37.8598
2091-07-09 14:00:00-01:00	301.216	33.3432
2091-07-09 17:00:00-01:00	299.416	35.932
2091-07-09 20:00:00-01:00	295.387
2091-07-09 23:00:00-01:00	290.967
2091-07-10 02:00:00-01:00	289.038
2091-07-10 05:00:00-01:00	292.723
2091-07-10 08:00:00-01:00	299.266	48.8419
2091-07-10 11:00:00-01:00	302.069	35.554
2091-07-10 14:00:00-01:00	300.676	37.4693
2091-07-10 17:00:00-01:00	294.576
2091-07-10 20:00:00-01:00	292.05
2091-07-10 23:00:00-01:00	290.903
2091-07-11 02:00:00-01:00	290.229
2091-07-11 05:00:00-01:00	289.728
2091-07-11 08:00:00-01:00	291.438
2091-07-11 11:00:00-01:00	293.904
2091-07-11 14:00:00-01:00	294.068
2091-07-11 17:00:00-01:00	293.156
2091-07-11 20:00:00-01:00	290.336
2091-07-11 23:00:00-01:00	288.59
2091-07-12 02:00:00-01:00	287.663
2091-07-12 05:00:00-01:00	289.984
2091-07-12 08:00:00-01:00	294.553
2091-07-12 11:00:00-01:00	297.654
2091-07-12 14:00:00-01:00	298.775	40.966
2091-07-12 17:00:00-01:00	297.299
2091-07-12 20:00:00-01:00	292.599
2091-07-12 23:00:00-01:00	289.401
2091-07-13 02:00:00-01:00	286.717
2091-07-13 05:00:00-01:00	290.715
2091-07-13 08:00:00-01:00	297.443
2091-07-13 11:00:00-01:00	300.957	40.3597
2091-07-13 14:00:00-01:00	302.076	36.1469
2091-07-13 17:00:00-01:00	300.326	42.6727
2091-07-13 20:00:00-01:00	295.365
2091-07-13 23:00:00-01:00	292.451
2091-07-14 02:00:00-01:00	289.198
2091-07-14 05:00:00-01:00	293.168
2091-07-14 08:00:00-01:00	299.303	56.5546
2091-07-14 11:00:00-01:00	302.786	39.2221
2091-07-14 14:00:00-01:00	304.186	32.612
2091-07-14 17:00:00-01:00	301.838	35.6462
2091-07-14 20:00:00-01:00	296.446
2091-07-14 23:00:00-01:00	293.555
2091-07-15 02:00:00-01:00	291.459
2091-07-15 05:00:00-01:00	293.758
2091-07-15 08:00:00-01:00	301.398	51.462
2091-07-15 11:00:00-01:00	305.735	35.9119
2091-07-15 14:00:00-01:00	305.683	33.027
2091-07-15 17:00:00-01:00	302.21	37.7579
2091-07-15 20:00:00-01:00	298.5	47.3057
2091-07-15 23:00:00-01:00	295.344
2091-07-16 02:00:00-01:00	293.409
2091-07-16 05:00:00-01:00	295.359
2091-07-16 08:00:00-01:00	303.896	39.7779
2091-07-16 11:00:00-01:00	305.025	32.9242
2091-07-16 14:00:00-01:00	303.8	36.8016
2091-07-16 17:00:00-01:00	301.331	41.2663
2091-07-16 20:00:00-01:00	297.62
2091-07-16 23:00:00-01:00	294.433
2091-07-17 02:00:00-01:00	292.718
2091-07-17 05:00:00-01:00	295.61
2091-07-17 08:00:00-01:00	302.265	39.6907
2091-07-17 11:00:00-01:00	306.456	27.0439
2091-07-17 14:00:00-01:00	307.47	21.8704
2091-07-17 17:00:00-01:00	304.884	26.0188
2091-07-17 20:00:00-01:00	298.713	47.5139
2091-07-17 23:00:00-01:00	295.099
2091-07-18 02:00:00-01:00	292.795
2091-07-18 05:00:00-01:00	295.337
2091-07-18 08:00:00-01:00	305.37	29.4972
2091-07-18 11:00:00-01:00	308.731	18.5337
2091-07-18 14:00:00-01:00	309.343	17.2344
2091-07-18 17:00:00-01:00	306.918	19.6371
2091-07-18 20:00:00-01:00	299.403	53.9473
2091-07-18 23:00:00-01:00	295.471
2091-07-19 02:00:00-01:00	292.714
2091-07-19 05:00:00-01:00	297.907
2091-07-19 08:00:00-01:00	306.72	26.1373
2091-07-19 11:00:00-01:00	310.35	17.7489
2091-07-19 14:00:00-01:00	310.039	17.9116
2091-07-19 17:00:00-01:00	306.511	22.2481
2091-07-19 20:00:00-01:00	300.624	39.1113
2091-07-19 23:00:00-01:00	297.784
2091-07-20 02:00:00-01:00	294.847
2091-07-20 05:00:00-01:00	296.828
2091-07-20 08:00:00-01:00	305.227	30.0357
2091-07-20 11:00:00-01:00	309.71	19.4639
2091-07-20 14:00:00-01:00	310.866	16.8093
2091-07-20 17:00:00-01:00	308.558	18.9578
2091-07-20 20:00:00-01:00	299.959	72.6606
2091-07-20 23:00:00-01:00	296.777
2091-07-21 02:00:00-01:00	296.161
2091-07-21 05:00:00-01:00	299.008	54.179
2091-07-21 08:00:00-01:00	307.087	30.8771
2091-07-21 11:00:00-01:00	310.978	18.8744
2091-07-21 14:00:00-01:00	311.429	15.4785
2091-07-21 17:00:00-01:00	308.583	17.4215
2091-07-21 20:00:00-01:00	301.096	37.9489
2091-07-21 23:00:00-01:00	296.919
2091-07-22 02:00:00-01:00	294.603
2091-07-22 05:00:00-01:00	297.236
2091-07-22 08:00:00-01:00	306.487	27.0293
2091-07-22 11:00:00-01:00	310.317	20.257
2091-07-22 14:00:00-01:00	309.594	20.5993
2091-07-22 17:00:00-01:00	305.374	29.3432
2091-07-22 20:00:00-01:00	300.142	44.157
2091-07-22 23:00:00-01:00	295.897
2091-07-23 02:00:00-01:00	292.491
2091-07-23 05:00:00-01:00	293.969
2091-07-23 08:00:00-01:00	298.995	53.1759
2091-07-23 11:00:00-01:00	301.38	39.1131
2091-07-23 14:00:00-01:00	301.193	35.4993
2091-07-23 17:00:00-01:00	298.038
2091-07-23 20:00:00-01:00	293.923
2091-07-23 23:00:00-01:00	290.958
2091-07-24 02:00:00-01:00	288.669
2091-07-24 05:00:00-01:00	289.402
2091-07-24 08:00:00-01:00	295.117
2091-07-24 11:00:00-01:00	298.689	35.5513
2091-07-24 14:00:00-01:00	299.482	31.1199
2091-07-24 17:00:00-01:00	297.206
2091-07-24 20:00:00-01:00	293.398
2091-07-24 23:00:00-01:00	289.436
2091-07-25 02:00:00-01:00	287.007
2091-07-25 05:00:00-01:00	290.644
2091-07-25 08:00:00-01:00	296.658
2091-07-25 11:00:00-01:00	299.312	33.1258
2091-07-25 14:00:00-01:00	298.828	34.4495
2091-07-25 17:00:00-01:00	296.171
2091-07-25 20:00:00-01:00	293.167
2091-07-25 23:00:00-01:00	290.689
2091-07-26 02:00:00-01:00	288.652
2091-07-26 05:00:00-01:00	288.978
2091-07-26 08:00:00-01:00	293.117
2091-07-26 11:00:00-01:00	295.966
2091-07-26 14:00:00-01:00	296.232
2091-07-26 17:00:00-01:00	293.929
2091-07-26 20:00:00-01:00	290.145
2091-07-26 23:00:00-01:00	286.043
2091-07-27 02:00:00-01:00	283.807
2091-07-27 05:00:00-01:00	288.481
2091-07-27 08:00:00-01:00	295.894
2091-07-27 11:00:00-01:00	300.035	24.7543
2091-07-27 14:00:00-01:00	301.233	22.2958
2091-07-27 17:00:00-01:00	298.232	30.6153
2091-07-27 20:00:00-01:00	295.504
2091-07-27 23:00:00-01:00	293.305
2091-07-28 02:00:00-01:00	289.839
2091-07-28 05:00:00-01:00	293.07
2091-07-28 08:00:00-01:00	299.469	40.615
2091-07-28 11:00:00-01:00	302.983	30.3625
2091-07-28 14:00:00-01:00	304.212	28.1004
2091-07-28 17:00:00-01:00	301.69	34.2665
2091-07-28 20:00:00-01:00	296.115
2091-07-28 23:00:00-01:00	293.866
2091-07-29 02:00:00-01:00	292.516
2091-07-29 05:00:00-01:00	293.293
2091-07-29 08:00:00-01:00	300.142	40.2949
2091-07-29 11:00:00-01:00	304.026	28.1363
2091-07-29 14:00:00-01:00	303.435	31.7961
2091-07-29 17:00:00-01:00	300.734	35.2307
2091-07-29 20:00:00-01:00	296.841
2091-07-29 23:00:00-01:00	293.271
2091-07-30 02:00:00-01:00	291.903
2091-07-30 05:00:00-01:00	293.059
2091-07-30 08:00:00-01:00	298.248	69.5285
2091-07-30 11:00:00-01:00	302.904	51.5884
2091-07-30 14:00:00-01:00	302.907	51.779
2091-07-30 17:00:00-01:00	299.013	65.3354
2091-07-30 20:00:00-01:00	295.584
2091-07-30 23:00:00-01:00	294.386
2091-07-31 02:00:00-01:00	293.115
2091-07-31 05:00:00-01:00	293.777
2091-07-31 08:00:00-01:00	298.87	62.2055
2091-07-31 11:00:00-01:00	302.389	44.0568
2091-07-31 14:00:00-01:00	303.141	39.8953
2091-07-31 17:00:00-01:00	301.882	41.7821
2091-07-31 20:00:00-01:00	297.969
2091-07-31 23:00:00-01:00	295.476
2091-08-01 02:00:00-01:00	292.338
2091-08-01 05:00:00-01:00	295.121
2091-08-01 08:00:00-01:00	301.122	45.9695
2091-08-01 11:00:00-01:00	304.116	33.6901
2091-08-01 14:00:00-01:00	305.012	31.0334
2091-08-01 17:00:00-01:00	302.611	35.5184
2091-08-01 20:00:00-01:00	298.31	50.1727
2091-08-01 23:00:00-01:00	294.937
2091-08-02 02:00:00-01:00	292.616
2091-08-02 05:00:00-01:00	293.754
2091-08-02 08:00:00-01:00	300.897	40.8313
2091-08-02 11:00:00-01:00	303.916	28.6986
2091-08-02 14:00:00-01:00	304.53	25.5454
2091-08-02 17:00:00-01:00	302.058	28.8338
2091-08-02 20:00:00-01:00	296.47
2091-08-02 23:00:00-01:00	292.867
2091-08-03 02:00:00-01:00	289.564
2091-08-03 05:00:00-01:00	293.268
2091-08-03 08:00:00-01:00	301.764	36.9529
2091-08-03 11:00:00-01:00	305.567	28.632
2091-08-03 14:00:00-01:00	306.348	25.1353
2091-08-03 17:00:00-01:00	304.336	27.8588
2091-08-03 20:00:00-01:00	298.676	64.3919
2091-08-03 23:00:00-01:00	296.347
2091-08-04 02:00:00-01:00	293.791
2091-08-04 05:00:00-01:00	295.424
2091-08-04 08:00:00-01:00	303.475	38.7034
2091-08-04 11:00:00-01:00	306.124	29.7041
2091-08-04 14:00:00-01:00	306.561	27.9964
2091-08-04 17:00:00-01:00	304.252	33.7226
2091-08-04 20:00:00-01:00	299.328	54.0093
2091-08-04 23:00:00-01:00	296.262
2091-08-05 02:00:00-01:00	293.95
2091-08-05 05:00:00-01:00	295.652
2091-08-05 08:00:00-01:00	302.711	47.2916
2091-08-05 11:00:00-01:00	306.544	32.3422
2091-08-05 14:00:00-01:00	307.736	27.8077
2091-08-05 17:00:00-01:00	306.125	30.0009
2091-08-05 20:00:00-01:00	300.553	63.1563
2091-08-05 23:00:00-01:00	297.234
2091-08-06 02:00:00-01:00	295.215
2091-08-06 05:00:00-01:00	297.644
2091-08-06 08:00:00-01:00	305.25	38.2986
2091-08-06 11:00:00-01:00	308.817	26.1974
2091-08-06 14:00:00-01:00	309.54	22.732
2091-08-06 17:00:00-01:00	307.535	25.3374
2091-08-06 20:00:00-01:00	301.966	54.2159
2091-08-06 23:00:00-01:00	298.343	60.6996
2091-08-07 02:00:00-01:00	295.778
2091-08-07 05:00:00-01:00	297.238
2091-08-07 08:00:00-01:00	305.339	34.1997
2091-08-07 11:00:00-01:00	308.164	24.8546
2091-08-07 14:00:00-01:00	308.147	21.8886
2091-08-07 17:00:00-01:00	304.68	25.6376
2091-08-07 20:00:00-01:00	299.835	37.4636
2091-08-07 23:00:00-01:00	295.445
2091-08-08 02:00:00-01:00	292.715
2091-08-08 05:00:00-01:00	293.771
2091-08-08 08:00:00-01:00	302.238	50.9635
2091-08-08 11:00:00-01:00	306.444	34.1177
2091-08-08 14:00:00-01:00	306.314	31.2533
2091-08-08 17:00:00-01:00	303.019	39.8984
2091-08-08 20:00:00-01:00	299.131	54.7513
2091-08-08 23:00:00-01:00	295.692
2091-08-09 02:00:00-01:00	292.826
2091-08-09 05:00:00-01:00	294.767
2091-08-09 08:00:00-01:00	303.247	45.9195
2091-08-09 11:00:00-01:00	306.563	31.7513
2091-08-09 14:00:00-01:00	306.856	29.7802
2091-08-09 17:00:00-01:00	303.99	32.1362
2091-08-09 20:00:00-01:00	300.56	42.0451
2091-08-09 23:00:00-01:00	296.104
2091-08-10 02:00:00-01:00	293.129
2091-08-10 05:00:00-01:00	295.745
2091-08-10 08:00:00-01:00	304.014	28.3139
2091-08-10 11:00:00-01:00	308.356	18.8025
2091-08-10 14:00:00-01:00	305.029	25.7106
2091-08-10 17:00:00-01:00	302.348	32.5999
2091-08-10 20:00:00-01:00	298.761	61.2762
2091-08-10 23:00:00-01:00	295.327
2091-08-11 02:00:00-01:00	293.456
2091-08-11 05:00:00-01:00	296.503
2091-08-11 08:00:00-01:00	304.037	32.0207
2091-08-11 11:00:00-01:00	307.681	23.7208
2091-08-11 14:00:00-01:00	308.408	21.9482
2091-08-11 17:00:00-01:00	306.1	24.9237
2091-08-11 20:00:00-01:00	301.927	35.2091
2091-08-11 23:00:00-01:00	298.11
2091-08-12 02:00:00-01:00	294.58
2091-08-12 05:00:00-01:00	296
2091-08-12 08:00:00-01:00	301.574	39.3949
2091-08-12 11:00:00-01:00	306.701	23.8445
2091-08-12 14:00:00-01:00	307.507	21.605
2091-08-12 17:00:00-01:00	305.162	25.1012
2091-08-12 20:00:00-01:00	298.756	57.5134
2091-08-12 23:00:00-01:00	295.789
2091-08-13 02:00:00-01:00	293.391
2091-08-13 05:00:00-01:00	295.677
2091-08-13 08:00:00-01:00	303.955	34.3949
2091-08-13 11:00:00-01:00	307.417	23.0209
2091-08-13 14:00:00-01:00	308.324	18.101
2091-08-13 17:00:00-01:00	306.297	18.7948
2091-08-13 20:00:00-01:00	298.527	65.7915
2091-08-13 23:00:00-01:00	294.592
2091-08-14 02:00:00-01:00	291.558
2091-08-14 05:00:00-01:00	296.152
2091-08-14 08:00:00-01:00	305.306	27.6138
2091-08-14 11:00:00-01:00	308.377	17.1904
2091-08-14 14:00:00-01:00	308.385	16.2731
2091-08-14 17:00:00-01:00	305.162	20.7345
2091-08-14 20:00:00-01:00	300.254	34.5742
2091-08-14 23:00:00-01:00	296.19
2091-08-15 02:00:00-01:00	293.911
2091-08-15 05:00:00-01:00	295.454
2091-08-15 08:00:00-01:00	302.675	45.1646
2091-08-15 11:00:00-01:00	306.397	32.2035
2091-08-15 14:00:00-01:00	306.616	29.6738
2091-08-15 17:00:00-01:00	303.875	34.9696
2091-08-15 20:00:00-01:00	299.44	52.6924
2091-08-15 23:00:00-01:00	296.537
2091-08-16 02:00:00-01:00	293.672
2091-08-16 05:00:00-01:00	294.621
2091-08-16 08:00:00-01:00	301.325	44.5649
2091-08-16 11:00:00-01:00	305.515	31.3168
2091-08-16 14:00:00-01:00	307.004	26.4634
2091-08-16 17:00:00-01:00	304.8	29.7564
2091-08-16 20:00:00-01:00	300.802	37.9609
2091-08-16 23:00:00-01:00	296.777
2091-08-17 02:00:00-01:00	294.036
2091-08-17 05:00:00-01:00	294.056
2091-08-17 08:00:00-01:00	300.163	55.4434
2091-08-17 11:00:00-01:00	304.34	40.5776
2091-08-17 14:00:00-01:00	304.232	37.0439
2091-08-17 17:00:00-01:00	300.992	40.6434
2091-08-17 20:00:00-01:00	297.271
2091-08-17 23:00:00-01:00	293.286
2091-08-18 02:00:00-01:00	289.767
2091-08-18 05:00:00-01:00	292.207
2091-08-18 08:00:00-01:00	301.077	30.9927
2091-08-18 11:00:00-01:00	305.827	20.5324
2091-08-18 14:00:00-01:00	306.942	20.6463
2091-08-18 17:00:00-01:00	303.741	26.4913
2091-08-18 20:00:00-01:00	300.199	35.0263
2091-08-18 23:00:00-01:00	298.904	38.2363
2091-08-19 02:00:00-01:00	297.543
2091-08-19 05:00:00-01:00	297.116
2091-08-19 08:00:00-01:00	300.787	53.9112
2091-08-19 11:00:00-01:00	302.734	44.4775
2091-08-19 14:00:00-01:00	301.654	51.7951
2091-08-19 17:00:00-01:00	299.851	60.2255
2091-08-19 20:00:00-01:00	297.215
2091-08-19 23:00:00-01:00	295.937
2091-08-20 02:00:00-01:00	294.602
2091-08-20 05:00:00-01:00	293.13
2091-08-20 08:00:00-01:00	296.417
2091-08-20 11:00:00-01:00	299.716	21.1301
2091-08-20 14:00:00-01:00	298.328	24.1941
2091-08-20 17:00:00-01:00	294.179
2091-08-20 20:00:00-01:00	291.025
2091-08-20 23:00:00-01:00	288.469
2091-08-21 02:00:00-01:00	286.842
2091-08-21 05:00:00-01:00	287.991
2091-08-21 08:00:00-01:00	294.394
2091-08-21 11:00:00-01:00	297.303
2091-08-21 14:00:00-01:00	298.682	25.5158
2091-08-21 17:00:00-01:00	297.277
2091-08-21 20:00:00-01:00	292.382
2091-08-21 23:00:00-01:00	289.127
2091-08-22 02:00:00-01:00	287.392
2091-08-22 05:00:00-01:00	289.445
2091-08-22 08:00:00-01:00	295.635
2091-08-22 11:00:00-01:00	300.241	32.8153
2091-08-22 14:00:00-01:00	302.037	33.4138
2091-08-22 17:00:00-01:00	299.578	44.1564
2091-08-22 20:00:00-01:00	296.1
2091-08-22 23:00:00-01:00	292.953
2091-08-23 02:00:00-01:00	290.808
2091-08-23 05:00:00-01:00	291.177
2091-08-23 08:00:00-01:00	298.336	56.5575
2091-08-23 11:00:00-01:00	303.491	33.4029
2091-08-23 14:00:00-01:00	303.97	29.4983
2091-08-23 17:00:00-01:00	300.2	34.298
2091-08-23 20:00:00-01:00	296.401
2091-08-23 23:00:00-01:00	293.554
2091-08-24 02:00:00-01:00	292.049
2091-08-24 05:00:00-01:00	292.388
2091-08-24 08:00:00-01:00	299.795	53.2798
2091-08-24 11:00:00-01:00	305.09	36.4017
2091-08-24 14:00:00-01:00	304.867	34.6261
2091-08-24 17:00:00-01:00	301.124	42.1928
2091-08-24 20:00:00-01:00	297.478
2091-08-24 23:00:00-01:00	294.677
2091-08-25 02:00:00-01:00	292.594
2091-08-25 05:00:00-01:00	292.462
2091-08-25 08:00:00-01:00	299.575	48.6004
2091-08-25 11:00:00-01:00	303.681	31.6662
2091-08-25 14:00:00-01:00	303.159	30.9234
2091-08-25 17:00:00-01:00	299.716	35.4641
2091-08-25 20:00:00-01:00	295.808
2091-08-25 23:00:00-01:00	292.689
2091-08-26 02:00:00-01:00	290.592
2091-08-26 05:00:00-01:00	291.081
2091-08-26 08:00:00-01:00	297.69
2091-08-26 11:00:00-01:00	301.001	36.1633
2091-08-26 14:00:00-01:00	301.043	37.2159
2091-08-26 17:00:00-01:00	298.145
2091-08-26 20:00:00-01:00	294.656
2091-08-26 23:00:00-01:00	291.751
2091-08-27 02:00:00-01:00	289.153
2091-08-27 05:00:00-01:00	289.562
2091-08-27 08:00:00-01:00	295.255
2091-08-27 11:00:00-01:00	299.214	40.6053
2091-08-27 14:00:00-01:00	300.51	30.1112
2091-08-27 17:00:00-01:00	298.245	31.522
2091-08-27 20:00:00-01:00	292.496
2091-08-27 23:00:00-01:00	290.272
2091-08-28 02:00:00-01:00	291.318
2091-08-28 05:00:00-01:00	288.883
2091-08-28 08:00:00-01:00	289.97
2091-08-28 11:00:00-01:00	289.805
2091-08-28 14:00:00-01:00	291.559
2091-08-28 17:00:00-01:00	291.301
2091-08-28 20:00:00-01:00	289.688
2091-08-28 23:00:00-01:00	288.697
2091-08-29 02:00:00-01:00	287.69
2091-08-29 05:00:00-01:00	287.573
2091-08-29 08:00:00-01:00	288.535
2091-08-29 11:00:00-01:00	288.16
2091-08-29 14:00:00-01:00	288.052
2091-08-29 17:00:00-01:00	288.214
2091-08-29 20:00:00-01:00	288.346
2091-08-29 23:00:00-01:00	288.675
2091-08-30 02:00:00-01:00	289.195
2091-08-30 05:00:00-01:00	290.575
2091-08-30 08:00:00-01:00	292.283
2091-08-30 11:00:00-01:00	293.292
2091-08-30 14:00:00-01:00	293.037
2091-08-30 17:00:00-01:00	289.881
2091-08-30 20:00:00-01:00	288.266
2091-08-30 23:00:00-01:00	287.765
2091-08-31 02:00:00-01:00	287.551
2091-08-31 05:00:00-01:00	287.745
2091-08-31 08:00:00-01:00	290.114
2091-08-31 11:00:00-01:00	291.233
2091-08-31 14:00:00-01:00	290.085
2091-08-31 17:00:00-01:00	288.603
2091-08-31 20:00:00-01:00	287.745
2091-08-31 23:00:00-01:00	287.423
2091-09-01 02:00:00-01:00	287.239
2091-09-01 05:00:00-01:00	287.374
2091-09-01 08:00:00-01:00	289.515
2091-09-01 11:00:00-01:00	290.754
2091-09-01 14:00:00-01:00	291.193
2091-09-01 17:00:00-01:00	289.936
2091-09-01 20:00:00-01:00	289.125
2091-09-01 23:00:00-01:00	289.165
2091-09-02 02:00:00-01:00	288.594
2091-09-02 05:00:00-01:00	287.692
2091-09-02 08:00:00-01:00	288.908
2091-09-02 11:00:00-01:00	290.252
2091-09-02 14:00:00-01:00	289.941
2091-09-02 17:00:00-01:00	287.417
2091-09-02 20:00:00-01:00	285.401
2091-09-02 23:00:00-01:00	284.342
2091-09-03 02:00:00-01:00	283.525
2091-09-03 05:00:00-01:00	284.058
2091-09-03 08:00:00-01:00	291.059
2091-09-03 11:00:00-01:00	293.571
2091-09-03 14:00:00-01:00	294.795
2091-09-03 17:00:00-01:00	292.772
2091-09-03 20:00:00-01:00	288.124
2091-09-03 23:00:00-01:00	286.289
2091-09-04 02:00:00-01:00	284.775
2091-09-04 05:00:00-01:00	286.215
2091-09-04 08:00:00-01:00	293.324
2091-09-04 11:00:00-01:00	295.849
2091-09-04 14:00:00-01:00	295.912
2091-09-04 17:00:00-01:00	293.088
2091-09-04 20:00:00-01:00	289.772
2091-09-04 23:00:00-01:00	288.04
2091-09-05 02:00:00-01:00	287.167
2091-09-05 05:00:00-01:00	288.761
2091-09-05 08:00:00-01:00	291.522
2091-09-05 11:00:00-01:00	294.43
2091-09-05 14:00:00-01:00	293.793
2091-09-05 17:00:00-01:00	291.426
2091-09-05 20:00:00-01:00	288.349
2091-09-05 23:00:00-01:00	286.451
2091-09-06 02:00:00-01:00	285.382
2091-09-06 05:00:00-01:00	285.223
2091-09-06 08:00:00-01:00	291.26
2091-09-06 11:00:00-01:00	293.718
2091-09-06 14:00:00-01:00	294.433
2091-09-06 17:00:00-01:00	290.879
2091-09-06 20:00:00-01:00	285.648
2091-09-06 23:00:00-01:00	283.205
2091-09-07 02:00:00-01:00	282.512
2091-09-07 05:00:00-01:00	284.289
2091-09-07 08:00:00-01:00	293.647
2091-09-07 11:00:00-01:00	296.082
2091-09-07 14:00:00-01:00	296.796
[truncated: 27,202 more rows]

## Sheet: b Mmax Riyadh GFDL 2-4.5 
units: dry bulb temperature (degrees Celsius), relative humidity when Tair>25C (%).
	Ta_C	RH
2091-01-01 07:00:00+07:00	284.346
2091-01-01 10:00:00+07:00	283.657
2091-01-01 13:00:00+07:00	283.343
2091-01-01 16:00:00+07:00	283.373
2091-01-01 19:00:00+07:00	283.293
2091-01-01 22:00:00+07:00	283.14
2091-01-02 01:00:00+07:00	283.053
2091-01-02 04:00:00+07:00	282.837
2091-01-02 07:00:00+07:00	282.605
2091-01-02 10:00:00+07:00	282.386
2091-01-02 13:00:00+07:00	282.694
2091-01-02 16:00:00+07:00	283.919
2091-01-02 19:00:00+07:00	284.779
2091-01-02 22:00:00+07:00	284.551
2091-01-03 01:00:00+07:00	284.11
2091-01-03 04:00:00+07:00	283.761
2091-01-03 07:00:00+07:00	283.598
2091-01-03 10:00:00+07:00	283.479
2091-01-03 13:00:00+07:00	283.318
2091-01-03 16:00:00+07:00	283.348
2091-01-03 19:00:00+07:00	284.003
2091-01-03 22:00:00+07:00	283.333
2091-01-04 01:00:00+07:00	282.431
2091-01-04 04:00:00+07:00	281.69
2091-01-04 07:00:00+07:00	281.473
2091-01-04 10:00:00+07:00	281.602
2091-01-04 13:00:00+07:00	282.262
2091-01-04 16:00:00+07:00	284.689
2091-01-04 19:00:00+07:00	286.774
2091-01-04 22:00:00+07:00	286.418
2091-01-05 01:00:00+07:00	285.44
2091-01-05 04:00:00+07:00	284.659
2091-01-05 07:00:00+07:00	284.414
2091-01-05 10:00:00+07:00	284.09
2091-01-05 13:00:00+07:00	284.084
2091-01-05 16:00:00+07:00	285.184
2091-01-05 19:00:00+07:00	286.657
2091-01-05 22:00:00+07:00	286.432
2091-01-06 01:00:00+07:00	285.935
2091-01-06 04:00:00+07:00	285.719
2091-01-06 07:00:00+07:00	285.523
2091-01-06 10:00:00+07:00	285.029
2091-01-06 13:00:00+07:00	286.64
2091-01-06 16:00:00+07:00	291.103
2091-01-06 19:00:00+07:00	295.481
2091-01-06 22:00:00+07:00	292.725
2091-01-07 01:00:00+07:00	288.461
2091-01-07 04:00:00+07:00	286.639
2091-01-07 07:00:00+07:00	285.764
2091-01-07 10:00:00+07:00	285.33
2091-01-07 13:00:00+07:00	286.064
2091-01-07 16:00:00+07:00	288.219
2091-01-07 19:00:00+07:00	291.117
2091-01-07 22:00:00+07:00	289.608
2091-01-08 01:00:00+07:00	286.333
2091-01-08 04:00:00+07:00	283.148
2091-01-08 07:00:00+07:00	280.764
2091-01-08 10:00:00+07:00	278.717
2091-01-08 13:00:00+07:00	280.36
2091-01-08 16:00:00+07:00	284.578
2091-01-08 19:00:00+07:00	286.074
2091-01-08 22:00:00+07:00	284.01
2091-01-09 01:00:00+07:00	280.475
2091-01-09 04:00:00+07:00	278.105
2091-01-09 07:00:00+07:00	276.464
2091-01-09 10:00:00+07:00	275.094
2091-01-09 13:00:00+07:00	277.15
2091-01-09 16:00:00+07:00	281.717
2091-01-09 19:00:00+07:00	284.553
2091-01-09 22:00:00+07:00	282.953
2091-01-10 01:00:00+07:00	279.121
2091-01-10 04:00:00+07:00	276.526
2091-01-10 07:00:00+07:00	274.068
2091-01-10 10:00:00+07:00	272.408
2091-01-10 13:00:00+07:00	276.765
2091-01-10 16:00:00+07:00	283.666
2091-01-10 19:00:00+07:00	286.824
2091-01-10 22:00:00+07:00	284.88
2091-01-11 01:00:00+07:00	281.227
2091-01-11 04:00:00+07:00	279.163
2091-01-11 07:00:00+07:00	277.781
2091-01-11 10:00:00+07:00	277.124
2091-01-11 13:00:00+07:00	280.575
2091-01-11 16:00:00+07:00	287.28
2091-01-11 19:00:00+07:00	290.297
2091-01-11 22:00:00+07:00	288.669
2091-01-12 01:00:00+07:00	285.475
2091-01-12 04:00:00+07:00	283.635
2091-01-12 07:00:00+07:00	282.639
2091-01-12 10:00:00+07:00	282.853
2091-01-12 13:00:00+07:00	284.467
2091-01-12 16:00:00+07:00	290.408
2091-01-12 19:00:00+07:00	294.818
2091-01-12 22:00:00+07:00	293.502
2091-01-13 01:00:00+07:00	290.477
2091-01-13 04:00:00+07:00	289.749
2091-01-13 07:00:00+07:00	286.454
2091-01-13 10:00:00+07:00	283.129
2091-01-13 13:00:00+07:00	283.051
2091-01-13 16:00:00+07:00	286.466
2091-01-13 19:00:00+07:00	287.84
2091-01-13 22:00:00+07:00	286.735
2091-01-14 01:00:00+07:00	283.056
2091-01-14 04:00:00+07:00	279.685
2091-01-14 07:00:00+07:00	277.072
2091-01-14 10:00:00+07:00	274.771
2091-01-14 13:00:00+07:00	281.519
2091-01-14 16:00:00+07:00	287.098
2091-01-14 19:00:00+07:00	288.599
2091-01-14 22:00:00+07:00	287.513
2091-01-15 01:00:00+07:00	283.876
2091-01-15 04:00:00+07:00	281.275
2091-01-15 07:00:00+07:00	279.833
2091-01-15 10:00:00+07:00	278.575
2091-01-15 13:00:00+07:00	280.645
2091-01-15 16:00:00+07:00	285.04
2091-01-15 19:00:00+07:00	285.982
2091-01-15 22:00:00+07:00	284.714
2091-01-16 01:00:00+07:00	281.201
2091-01-16 04:00:00+07:00	278.471
2091-01-16 07:00:00+07:00	276.341
2091-01-16 10:00:00+07:00	274.686
2091-01-16 13:00:00+07:00	277.52
2091-01-16 16:00:00+07:00	282.675
2091-01-16 19:00:00+07:00	285.343
2091-01-16 22:00:00+07:00	284.59
2091-01-17 01:00:00+07:00	280.982
2091-01-17 04:00:00+07:00	278.134
2091-01-17 07:00:00+07:00	275.863
2091-01-17 10:00:00+07:00	274.162
2091-01-17 13:00:00+07:00	277.59
2091-01-17 16:00:00+07:00	283.237
2091-01-17 19:00:00+07:00	284.851
2091-01-17 22:00:00+07:00	283.727
2091-01-18 01:00:00+07:00	279.96
2091-01-18 04:00:00+07:00	276.975
2091-01-18 07:00:00+07:00	275.012
2091-01-18 10:00:00+07:00	273.956
2091-01-18 13:00:00+07:00	276.722
2091-01-18 16:00:00+07:00	282.696
2091-01-18 19:00:00+07:00	285.118
2091-01-18 22:00:00+07:00	283.475
2091-01-19 01:00:00+07:00	278.688
2091-01-19 04:00:00+07:00	275.015
2091-01-19 07:00:00+07:00	272.323
2091-01-19 10:00:00+07:00	271.262
2091-01-19 13:00:00+07:00	277.289
2091-01-19 16:00:00+07:00	283.895
2091-01-19 19:00:00+07:00	286.797
2091-01-19 22:00:00+07:00	285.521
2091-01-20 01:00:00+07:00	281.686
2091-01-20 04:00:00+07:00	278.937
2091-01-20 07:00:00+07:00	276.786
2091-01-20 10:00:00+07:00	275.099
2091-01-20 13:00:00+07:00	279.664
2091-01-20 16:00:00+07:00	286.669
2091-01-20 19:00:00+07:00	289.053
2091-01-20 22:00:00+07:00	287.118
2091-01-21 01:00:00+07:00	283.491
2091-01-21 04:00:00+07:00	280.795
2091-01-21 07:00:00+07:00	278.965
2091-01-21 10:00:00+07:00	277.754
2091-01-21 13:00:00+07:00	281.446
2091-01-21 16:00:00+07:00	289.038
2091-01-21 19:00:00+07:00	292.908
2091-01-21 22:00:00+07:00	291.074
2091-01-22 01:00:00+07:00	285.913
2091-01-22 04:00:00+07:00	282.954
2091-01-22 07:00:00+07:00	281.334
2091-01-22 10:00:00+07:00	278.459
2091-01-22 13:00:00+07:00	280.249
2091-01-22 16:00:00+07:00	286.164
2091-01-22 19:00:00+07:00	288.713
2091-01-22 22:00:00+07:00	286.952
2091-01-23 01:00:00+07:00	283.367
2091-01-23 04:00:00+07:00	280.686
2091-01-23 07:00:00+07:00	278.635
2091-01-23 10:00:00+07:00	277.175
2091-01-23 13:00:00+07:00	280.38
2091-01-23 16:00:00+07:00	286.301
2091-01-23 19:00:00+07:00	288.272
2091-01-23 22:00:00+07:00	286.756
2091-01-24 01:00:00+07:00	283.248
2091-01-24 04:00:00+07:00	280.534
2091-01-24 07:00:00+07:00	278.346
2091-01-24 10:00:00+07:00	276.564
2091-01-24 13:00:00+07:00	280.409
2091-01-24 16:00:00+07:00	286.029
2091-01-24 19:00:00+07:00	287.833
2091-01-24 22:00:00+07:00	286.596
2091-01-25 01:00:00+07:00	283.029
2091-01-25 04:00:00+07:00	280.217
2091-01-25 07:00:00+07:00	277.598
2091-01-25 10:00:00+07:00	274.869
2091-01-25 13:00:00+07:00	280.744
2091-01-25 16:00:00+07:00	285.811
2091-01-25 19:00:00+07:00	287.926
2091-01-25 22:00:00+07:00	286.979
2091-01-26 01:00:00+07:00	283.779
2091-01-26 04:00:00+07:00	281.026
2091-01-26 07:00:00+07:00	279.045
2091-01-26 10:00:00+07:00	277.854
2091-01-26 13:00:00+07:00	281.505
2091-01-26 16:00:00+07:00	287.765
2091-01-26 19:00:00+07:00	290.732
2091-01-26 22:00:00+07:00	289.519
2091-01-27 01:00:00+07:00	285.815
2091-01-27 04:00:00+07:00	283.168
2091-01-27 07:00:00+07:00	281.418
2091-01-27 10:00:00+07:00	280.192
2091-01-27 13:00:00+07:00	283.525
2091-01-27 16:00:00+07:00	290.446
2091-01-27 19:00:00+07:00	293.707
2091-01-27 22:00:00+07:00	292.624
2091-01-28 01:00:00+07:00	289.321
2091-01-28 04:00:00+07:00	286.651
2091-01-28 07:00:00+07:00	284.944
2091-01-28 10:00:00+07:00	283.406
2091-01-28 13:00:00+07:00	286.99
2091-01-28 16:00:00+07:00	293.04
2091-01-28 19:00:00+07:00	295.863
2091-01-28 22:00:00+07:00	294.569
2091-01-29 01:00:00+07:00	290.4
2091-01-29 04:00:00+07:00	287.297
2091-01-29 07:00:00+07:00	284.523
2091-01-29 10:00:00+07:00	282.516
2091-01-29 13:00:00+07:00	287.023
2091-01-29 16:00:00+07:00	293.458
2091-01-29 19:00:00+07:00	296.568
2091-01-29 22:00:00+07:00	295.036
2091-01-30 01:00:00+07:00	291.587
2091-01-30 04:00:00+07:00	288.842
2091-01-30 07:00:00+07:00	286.792
2091-01-30 10:00:00+07:00	285.192
2091-01-30 13:00:00+07:00	287.505
2091-01-30 16:00:00+07:00	292.24
2091-01-30 19:00:00+07:00	294.749
2091-01-30 22:00:00+07:00	293.949
2091-01-31 01:00:00+07:00	289.99
2091-01-31 04:00:00+07:00	285.995
2091-01-31 07:00:00+07:00	284.401
2091-01-31 10:00:00+07:00	284.271
2091-01-31 13:00:00+07:00	284.558
2091-01-31 16:00:00+07:00	284.803
2091-01-31 19:00:00+07:00	284.366
2091-01-31 22:00:00+07:00	283.174
2091-02-01 01:00:00+07:00	282.028
2091-02-01 04:00:00+07:00	281.79
2091-02-01 07:00:00+07:00	281.807
2091-02-01 10:00:00+07:00	281.484
2091-02-01 13:00:00+07:00	280.896
2091-02-01 16:00:00+07:00	280.534
2091-02-01 19:00:00+07:00	280.089
2091-02-01 22:00:00+07:00	279.791
2091-02-02 01:00:00+07:00	279.764
2091-02-02 04:00:00+07:00	279.77
2091-02-02 07:00:00+07:00	279.785
2091-02-02 10:00:00+07:00	279.757
2091-02-02 13:00:00+07:00	280.246
2091-02-02 16:00:00+07:00	281.281
2091-02-02 19:00:00+07:00	282.073
2091-02-02 22:00:00+07:00	281.775
2091-02-03 01:00:00+07:00	280.872
2091-02-03 04:00:00+07:00	279.988
2091-02-03 07:00:00+07:00	279.456
2091-02-03 10:00:00+07:00	279.413
2091-02-03 13:00:00+07:00	280.194
2091-02-03 16:00:00+07:00	282.297
2091-02-03 19:00:00+07:00	283.241
2091-02-03 22:00:00+07:00	282.823
2091-02-04 01:00:00+07:00	281.997
2091-02-04 04:00:00+07:00	280.579
2091-02-04 07:00:00+07:00	279.224
2091-02-04 10:00:00+07:00	277.865
2091-02-04 13:00:00+07:00	280.911
2091-02-04 16:00:00+07:00	285.037
2091-02-04 19:00:00+07:00	286.95
2091-02-04 22:00:00+07:00	284.664
2091-02-05 01:00:00+07:00	281.427
2091-02-05 04:00:00+07:00	279.306
2091-02-05 07:00:00+07:00	277.743
2091-02-05 10:00:00+07:00	278.103
2091-02-05 13:00:00+07:00	280.317
2091-02-05 16:00:00+07:00	283.465
2091-02-05 19:00:00+07:00	285.766
2091-02-05 22:00:00+07:00	284.737
2091-02-06 01:00:00+07:00	282.288
2091-02-06 04:00:00+07:00	281.226
2091-02-06 07:00:00+07:00	281.076
2091-02-06 10:00:00+07:00	280.914
2091-02-06 13:00:00+07:00	282.27
2091-02-06 16:00:00+07:00	284.639
2091-02-06 19:00:00+07:00	287.388
2091-02-06 22:00:00+07:00	286.502
2091-02-07 01:00:00+07:00	283.146
2091-02-07 04:00:00+07:00	281.213
2091-02-07 07:00:00+07:00	279.794
2091-02-07 10:00:00+07:00	279.218
2091-02-07 13:00:00+07:00	282.355
2091-02-07 16:00:00+07:00	287.59
2091-02-07 19:00:00+07:00	290.986
2091-02-07 22:00:00+07:00	289.778
2091-02-08 01:00:00+07:00	285.484
2091-02-08 04:00:00+07:00	282.454
2091-02-08 07:00:00+07:00	279.92
2091-02-08 10:00:00+07:00	278.39
2091-02-08 13:00:00+07:00	283.045
2091-02-08 16:00:00+07:00	288.728
2091-02-08 19:00:00+07:00	292.524
2091-02-08 22:00:00+07:00	291.324
2091-02-09 01:00:00+07:00	287.643
2091-02-09 04:00:00+07:00	285.142
2091-02-09 07:00:00+07:00	283.728
2091-02-09 10:00:00+07:00	282.998
2091-02-09 13:00:00+07:00	286.371
2091-02-09 16:00:00+07:00	293.528
2091-02-09 19:00:00+07:00	296.813
2091-02-09 22:00:00+07:00	295.687
2091-02-10 01:00:00+07:00	291.965
2091-02-10 04:00:00+07:00	289.136
2091-02-10 07:00:00+07:00	287.903
2091-02-10 10:00:00+07:00	288.18
2091-02-10 13:00:00+07:00	290.08
2091-02-10 16:00:00+07:00	296.179
2091-02-10 19:00:00+07:00	298.855	18.062
2091-02-10 22:00:00+07:00	297.276
2091-02-11 01:00:00+07:00	293.589
2091-02-11 04:00:00+07:00	290.402
2091-02-11 07:00:00+07:00	288.187
2091-02-11 10:00:00+07:00	288.251
2091-02-11 13:00:00+07:00	290.775
2091-02-11 16:00:00+07:00	297.068
2091-02-11 19:00:00+07:00	300.305	17.2874
2091-02-11 22:00:00+07:00	298.897	19.699
2091-02-12 01:00:00+07:00	295.198
2091-02-12 04:00:00+07:00	292.301
2091-02-12 07:00:00+07:00	289.99
2091-02-12 10:00:00+07:00	287.552
2091-02-12 13:00:00+07:00	291.702
2091-02-12 16:00:00+07:00	295.81
2091-02-12 19:00:00+07:00	297.225
2091-02-12 22:00:00+07:00	294.748
2091-02-13 01:00:00+07:00	290.379
2091-02-13 04:00:00+07:00	288.513
2091-02-13 07:00:00+07:00	286.677
2091-02-13 10:00:00+07:00	284.858
2091-02-13 13:00:00+07:00	286.473
2091-02-13 16:00:00+07:00	290.002
2091-02-13 19:00:00+07:00	292.161
2091-02-13 22:00:00+07:00	291.144
2091-02-14 01:00:00+07:00	287.584
2091-02-14 04:00:00+07:00	284.558
2091-02-14 07:00:00+07:00	282.112
2091-02-14 10:00:00+07:00	280.174
2091-02-14 13:00:00+07:00	283.486
2091-02-14 16:00:00+07:00	290.462
2091-02-14 19:00:00+07:00	293.207
2091-02-14 22:00:00+07:00	289.322
2091-02-15 01:00:00+07:00	285.665
2091-02-15 04:00:00+07:00	282.553
2091-02-15 07:00:00+07:00	279.646
2091-02-15 10:00:00+07:00	277.119
2091-02-15 13:00:00+07:00	280.015
2091-02-15 16:00:00+07:00	284.197
2091-02-15 19:00:00+07:00	286.62
2091-02-15 22:00:00+07:00	286.068
2091-02-16 01:00:00+07:00	283.701
2091-02-16 04:00:00+07:00	280.485
2091-02-16 07:00:00+07:00	278.932
2091-02-16 10:00:00+07:00	277.048
2091-02-16 13:00:00+07:00	281.535
2091-02-16 16:00:00+07:00	288.097
2091-02-16 19:00:00+07:00	291.522
2091-02-16 22:00:00+07:00	290.417
2091-02-17 01:00:00+07:00	288.125
2091-02-17 04:00:00+07:00	286.623
2091-02-17 07:00:00+07:00	286.391
2091-02-17 10:00:00+07:00	286.64
2091-02-17 13:00:00+07:00	288.046
2091-02-17 16:00:00+07:00	290.553
2091-02-17 19:00:00+07:00	295.258
2091-02-17 22:00:00+07:00	295.278
2091-02-18 01:00:00+07:00	291.203
2091-02-18 04:00:00+07:00	288.079
2091-02-18 07:00:00+07:00	285.969
2091-02-18 10:00:00+07:00	284.508
2091-02-18 13:00:00+07:00	286.999
2091-02-18 16:00:00+07:00	290.28
2091-02-18 19:00:00+07:00	291.683
2091-02-18 22:00:00+07:00	290.312
2091-02-19 01:00:00+07:00	286.917
2091-02-19 04:00:00+07:00	283.96
2091-02-19 07:00:00+07:00	281.657
2091-02-19 10:00:00+07:00	279.691
2091-02-19 13:00:00+07:00	283.864
2091-02-19 16:00:00+07:00	289.339
2091-02-19 19:00:00+07:00	291.894
2091-02-19 22:00:00+07:00	291.246
2091-02-20 01:00:00+07:00	286.183
2091-02-20 04:00:00+07:00	281.154
2091-02-20 07:00:00+07:00	277.601
2091-02-20 10:00:00+07:00	275.529
2091-02-20 13:00:00+07:00	284.942
2091-02-20 16:00:00+07:00	291.822
2091-02-20 19:00:00+07:00	293.422
2091-02-20 22:00:00+07:00	292.806
2091-02-21 01:00:00+07:00	288.774
2091-02-21 04:00:00+07:00	285.782
2091-02-21 07:00:00+07:00	283.521
2091-02-21 10:00:00+07:00	282.034
2091-02-21 13:00:00+07:00	286.555
2091-02-21 16:00:00+07:00	292.447
2091-02-21 19:00:00+07:00	293.833
2091-02-21 22:00:00+07:00	292.809
2091-02-22 01:00:00+07:00	288.909
2091-02-22 04:00:00+07:00	286.366
2091-02-22 07:00:00+07:00	284.651
2091-02-22 10:00:00+07:00	283.298
2091-02-22 13:00:00+07:00	287.378
2091-02-22 16:00:00+07:00	294.113
2091-02-22 19:00:00+07:00	297.392
2091-02-22 22:00:00+07:00	296.076
2091-02-23 01:00:00+07:00	292.125
2091-02-23 04:00:00+07:00	288.674
2091-02-23 07:00:00+07:00	286.239
2091-02-23 10:00:00+07:00	284.547
2091-02-23 13:00:00+07:00	288.426
2091-02-23 16:00:00+07:00	294.849
2091-02-23 19:00:00+07:00	298.793	31.1562
2091-02-23 22:00:00+07:00	298.46	30.1198
2091-02-24 01:00:00+07:00	294.894
2091-02-24 04:00:00+07:00	291.678
2091-02-24 07:00:00+07:00	288.607
2091-02-24 10:00:00+07:00	287.728
2091-02-24 13:00:00+07:00	288.397
2091-02-24 16:00:00+07:00	292.095
2091-02-24 19:00:00+07:00	293.421
2091-02-24 22:00:00+07:00	292.089
2091-02-25 01:00:00+07:00	287.471
2091-02-25 04:00:00+07:00	283.649
2091-02-25 07:00:00+07:00	281.032
2091-02-25 10:00:00+07:00	279.912
2091-02-25 13:00:00+07:00	284.977
2091-02-25 16:00:00+07:00	290.454
2091-02-25 19:00:00+07:00	292.072
2091-02-25 22:00:00+07:00	291.978
2091-02-26 01:00:00+07:00	288.689
2091-02-26 04:00:00+07:00	285.952
2091-02-26 07:00:00+07:00	284.121
2091-02-26 10:00:00+07:00	282.456
2091-02-26 13:00:00+07:00	286.687
2091-02-26 16:00:00+07:00	291.009
2091-02-26 19:00:00+07:00	293.048
2091-02-26 22:00:00+07:00	293.104
2091-02-27 01:00:00+07:00	289.453
2091-02-27 04:00:00+07:00	284.397
2091-02-27 07:00:00+07:00	281.527
2091-02-27 10:00:00+07:00	279.852
2091-02-27 13:00:00+07:00	287.916
2091-02-27 16:00:00+07:00	293.417
2091-02-27 19:00:00+07:00	295.216
2091-02-27 22:00:00+07:00	294.816
2091-02-28 01:00:00+07:00	292.869
2091-02-28 04:00:00+07:00	291.745
2091-02-28 07:00:00+07:00	290.216
2091-02-28 10:00:00+07:00	288.453
2091-02-28 13:00:00+07:00	291.449
2091-02-28 16:00:00+07:00	296.961
2091-02-28 19:00:00+07:00	298.628	20.4592
2091-02-28 22:00:00+07:00	297.973
2091-03-01 01:00:00+07:00	294.232
2091-03-01 04:00:00+07:00	290.201
2091-03-01 07:00:00+07:00	286.866
2091-03-01 10:00:00+07:00	283.779
2091-03-01 13:00:00+07:00	289.474
2091-03-01 16:00:00+07:00	294.953
2091-03-01 19:00:00+07:00	297.089
2091-03-01 22:00:00+07:00	297.118
2091-03-02 01:00:00+07:00	290.685
2091-03-02 04:00:00+07:00	287.874
2091-03-02 07:00:00+07:00	284.094
2091-03-02 10:00:00+07:00	286.381
2091-03-02 13:00:00+07:00	289.234
2091-03-02 16:00:00+07:00	293.182
2091-03-02 19:00:00+07:00	294.843
2091-03-02 22:00:00+07:00	293.338
2091-03-03 01:00:00+07:00	289.737
2091-03-03 04:00:00+07:00	286.138
2091-03-03 07:00:00+07:00	283.109
2091-03-03 10:00:00+07:00	280.831
2091-03-03 13:00:00+07:00	284.312
2091-03-03 16:00:00+07:00	289.441
2091-03-03 19:00:00+07:00	292.665
2091-03-03 22:00:00+07:00	292.601
2091-03-04 01:00:00+07:00	288.387
2091-03-04 04:00:00+07:00	283.521
2091-03-04 07:00:00+07:00	280.215
2091-03-04 10:00:00+07:00	278.344
2091-03-04 13:00:00+07:00	286.241
2091-03-04 16:00:00+07:00	292.863
2091-03-04 19:00:00+07:00	296.024
2091-03-04 22:00:00+07:00	295.968
2091-03-05 01:00:00+07:00	290.93
2091-03-05 04:00:00+07:00	285.144
2091-03-05 07:00:00+07:00	281.059
2091-03-05 10:00:00+07:00	278.717
2091-03-05 13:00:00+07:00	289.239
2091-03-05 16:00:00+07:00	295.303
2091-03-05 19:00:00+07:00	297.8
2091-03-05 22:00:00+07:00	297.328
2091-03-06 01:00:00+07:00	290.972
2091-03-06 04:00:00+07:00	285.874
2091-03-06 07:00:00+07:00	282.434
2091-03-06 10:00:00+07:00	280.277
2091-03-06 13:00:00+07:00	291.103
2091-03-06 16:00:00+07:00	297.235
2091-03-06 19:00:00+07:00	298.091
2091-03-06 22:00:00+07:00	297.811
2091-03-07 01:00:00+07:00	290.897
2091-03-07 04:00:00+07:00	286.922
2091-03-07 07:00:00+07:00	282.875
2091-03-07 10:00:00+07:00	280.313
2091-03-07 13:00:00+07:00	291.632
2091-03-07 16:00:00+07:00	297.807
2091-03-07 19:00:00+07:00	299.378	8.32218
2091-03-07 22:00:00+07:00	298.687	8.17815
2091-03-08 01:00:00+07:00	293.901
2091-03-08 04:00:00+07:00	289.657
2091-03-08 07:00:00+07:00	287.846
2091-03-08 10:00:00+07:00	286.4
2091-03-08 13:00:00+07:00	291.439
2091-03-08 16:00:00+07:00	296.9
2091-03-08 19:00:00+07:00	299.178	13.2687
2091-03-08 22:00:00+07:00	298.485	11.1622
2091-03-09 01:00:00+07:00	294.144
2091-03-09 04:00:00+07:00	288.831
2091-03-09 07:00:00+07:00	284.203
2091-03-09 10:00:00+07:00	283.674
2091-03-09 13:00:00+07:00	291.169
2091-03-09 16:00:00+07:00	297.393
2091-03-09 19:00:00+07:00	299.094	11.5881
2091-03-09 22:00:00+07:00	298.599	10.6973
2091-03-10 01:00:00+07:00	293.136
2091-03-10 04:00:00+07:00	288.762
2091-03-10 07:00:00+07:00	285.522
2091-03-10 10:00:00+07:00	284.304
2091-03-10 13:00:00+07:00	291.733
2091-03-10 16:00:00+07:00	299.341	11.9364
2091-03-10 19:00:00+07:00	301.529	8.64855
2091-03-10 22:00:00+07:00	301.378	7.29169
2091-03-11 01:00:00+07:00	290.798
2091-03-11 04:00:00+07:00	289.155
2091-03-11 07:00:00+07:00	287.38
2091-03-11 10:00:00+07:00	285.687
2091-03-11 13:00:00+07:00	293.519
2091-03-11 16:00:00+07:00	299.207	11.7974
2091-03-11 19:00:00+07:00	301.517	10.8009
2091-03-11 22:00:00+07:00	300.072	12.2916
2091-03-12 01:00:00+07:00	295.013
2091-03-12 04:00:00+07:00	290.627
2091-03-12 07:00:00+07:00	286.33
2091-03-12 10:00:00+07:00	281.901
2091-03-12 13:00:00+07:00	291.143
2091-03-12 16:00:00+07:00	297.668
2091-03-12 19:00:00+07:00	301.358	12.2229
2091-03-12 22:00:00+07:00	300.937	11.6052
2091-03-13 01:00:00+07:00	296.755
2091-03-13 04:00:00+07:00	293.025
2091-03-13 07:00:00+07:00	290.183
2091-03-13 10:00:00+07:00	288.16
2091-03-13 13:00:00+07:00	292.445
2091-03-13 16:00:00+07:00	299.624	13.5571
2091-03-13 19:00:00+07:00	303.462	9.10021
2091-03-13 22:00:00+07:00	303.175	7.93078
2091-03-14 01:00:00+07:00	299.206	10.0699
2091-03-14 04:00:00+07:00	296.016
2091-03-14 07:00:00+07:00	293.753
2091-03-14 10:00:00+07:00	291.307
2091-03-14 13:00:00+07:00	295.543
2091-03-14 16:00:00+07:00	298.179	17.1656
2091-03-14 19:00:00+07:00	299.927	15.0492
2091-03-14 22:00:00+07:00	299.311	15.2304
2091-03-15 01:00:00+07:00	295.618
2091-03-15 04:00:00+07:00	292.077
2091-03-15 07:00:00+07:00	289.624
2091-03-15 10:00:00+07:00	287.703
2091-03-15 13:00:00+07:00	291.994
2091-03-15 16:00:00+07:00	297.242
2091-03-15 19:00:00+07:00	298.938	18.4452
2091-03-15 22:00:00+07:00	298.454	17.6739
2091-03-16 01:00:00+07:00	294.996
2091-03-16 04:00:00+07:00	291.398
2091-03-16 07:00:00+07:00	287.912
2091-03-16 10:00:00+07:00	285.574
2091-03-16 13:00:00+07:00	291.952
2091-03-16 16:00:00+07:00	297.375
2091-03-16 19:00:00+07:00	300.222	14.5567
2091-03-16 22:00:00+07:00	300.02	14.4507
2091-03-17 01:00:00+07:00	296.555
2091-03-17 04:00:00+07:00	293.293
2091-03-17 07:00:00+07:00	290.78
2091-03-17 10:00:00+07:00	288.989
2091-03-17 13:00:00+07:00	293.505
2091-03-17 16:00:00+07:00	300.724	13.2145
2091-03-17 19:00:00+07:00	304.668	10.6864
2091-03-17 22:00:00+07:00	304.276	10.8806
2091-03-18 01:00:00+07:00	300.574	13.5198
2091-03-18 04:00:00+07:00	297.59
2091-03-18 07:00:00+07:00	295.776
2091-03-18 10:00:00+07:00	294.071
2091-03-18 13:00:00+07:00	297.941
2091-03-18 16:00:00+07:00	301.081	13.9206
2091-03-18 19:00:00+07:00	301.796	12.9513
2091-03-18 22:00:00+07:00	299.475	14.3178
2091-03-19 01:00:00+07:00	296.217
2091-03-19 04:00:00+07:00	293.217
2091-03-19 07:00:00+07:00	290.73
2091-03-19 10:00:00+07:00	288.479
2091-03-19 13:00:00+07:00	291.571
2091-03-19 16:00:00+07:00	295.738
2091-03-19 19:00:00+07:00	297.564
2091-03-19 22:00:00+07:00	296.617
2091-03-20 01:00:00+07:00	294.093
2091-03-20 04:00:00+07:00	291.31
2091-03-20 07:00:00+07:00	288.612
2091-03-20 10:00:00+07:00	286.501
2091-03-20 13:00:00+07:00	290.924
2091-03-20 16:00:00+07:00	295.215
2091-03-20 19:00:00+07:00	297.579
2091-03-20 22:00:00+07:00	297.25
2091-03-21 01:00:00+07:00	294.34
2091-03-21 04:00:00+07:00	291.177
2091-03-21 07:00:00+07:00	287.962
2091-03-21 10:00:00+07:00	284.487
2091-03-21 13:00:00+07:00	292.522
2091-03-21 16:00:00+07:00	298.743	12.7568
2091-03-21 19:00:00+07:00	302.139	11.3488
2091-03-21 22:00:00+07:00	302.067	12.1286
2091-03-22 01:00:00+07:00	298.553	15.5242
2091-03-22 04:00:00+07:00	295.144
2091-03-22 07:00:00+07:00	292.563
2091-03-22 10:00:00+07:00	291.093
2091-03-22 13:00:00+07:00	295.362
2091-03-22 16:00:00+07:00	302.317	9.07435
2091-03-22 19:00:00+07:00	306.133	7.72561
2091-03-22 22:00:00+07:00	305.546	8.21235
2091-03-23 01:00:00+07:00	302.176	10.3421
2091-03-23 04:00:00+07:00	299.826	12.2337
2091-03-23 07:00:00+07:00	298.049
2091-03-23 10:00:00+07:00	296.354
2091-03-23 13:00:00+07:00	300.364	14.0849
2091-03-23 16:00:00+07:00	306.044	9.55955
2091-03-23 19:00:00+07:00	308.914	7.36867
2091-03-23 22:00:00+07:00	308.589	7.22549
2091-03-24 01:00:00+07:00	300.339	38.8915
2091-03-24 04:00:00+07:00	300.575	12.9958
2091-03-24 07:00:00+07:00	297.927
2091-03-24 10:00:00+07:00	296.14
2091-03-24 13:00:00+07:00	299.448	17.3929
2091-03-24 16:00:00+07:00	304.514	12.5807
2091-03-24 19:00:00+07:00	306.933	10.877
2091-03-24 22:00:00+07:00	305.284	12.1827
2091-03-25 01:00:00+07:00	300.382	19.911
2091-03-25 04:00:00+07:00	296.57
2091-03-25 07:00:00+07:00	294.456
2091-03-25 10:00:00+07:00	292.786
2091-03-25 13:00:00+07:00	297.524
2091-03-25 16:00:00+07:00	304.254	14.0814
2091-03-25 19:00:00+07:00	307.793	9.94124
2091-03-25 22:00:00+07:00	307.03	9.5669
2091-03-26 01:00:00+07:00	303.814	12.7583
2091-03-26 04:00:00+07:00	300.68	16.5986
2091-03-26 07:00:00+07:00	298.837	17.3466
2091-03-26 10:00:00+07:00	297.377
2091-03-26 13:00:00+07:00	299.127	12.4479
2091-03-26 16:00:00+07:00	303.66	9.3146
2091-03-26 19:00:00+07:00	306.963	8.27947
2091-03-26 22:00:00+07:00	305.687	9.46936
2091-03-27 01:00:00+07:00	301.912	14.4348
2091-03-27 04:00:00+07:00	298.7	19.6102
2091-03-27 07:00:00+07:00	296.034
2091-03-27 10:00:00+07:00	293.397
2091-03-27 13:00:00+07:00	297.363
2091-03-27 16:00:00+07:00	302.131	14.1189
2091-03-27 19:00:00+07:00	304.522	12.5901
2091-03-27 22:00:00+07:00	303.028	15.6691
2091-03-28 01:00:00+07:00	299.512	23.305
2091-03-28 04:00:00+07:00	296.493
2091-03-28 07:00:00+07:00	293.95
2091-03-28 10:00:00+07:00	291.711
2091-03-28 13:00:00+07:00	294.543
2091-03-28 16:00:00+07:00	300.765	23.1375
2091-03-28 19:00:00+07:00	304.038	15.7472
2091-03-28 22:00:00+07:00	303.631	14.7061
2091-03-29 01:00:00+07:00	300.177	18.3577
2091-03-29 04:00:00+07:00	296.746
2091-03-29 07:00:00+07:00	293.786
2091-03-29 10:00:00+07:00	291.324
2091-03-29 13:00:00+07:00	296.092
2091-03-29 16:00:00+07:00	302.868	20.4182
2091-03-29 19:00:00+07:00	305.5	13.7631
2091-03-29 22:00:00+07:00	305.004	12.4411
2091-03-30 01:00:00+07:00	301.303	15.9561
2091-03-30 04:00:00+07:00	297.903
2091-03-30 07:00:00+07:00	295.25
2091-03-30 10:00:00+07:00	293.191
2091-03-30 13:00:00+07:00	298.21	20.5274
2091-03-30 16:00:00+07:00	305.56	12.7355
2091-03-30 19:00:00+07:00	307.741	10.0678
2091-03-30 22:00:00+07:00	307.083	9.59262
2091-03-31 01:00:00+07:00	302.77	13.139
2091-03-31 04:00:00+07:00	299.432	16.6442
2091-03-31 07:00:00+07:00	296.833
2091-03-31 10:00:00+07:00	294.719
2091-03-31 13:00:00+07:00	300.487	16.4632
2091-03-31 16:00:00+07:00	307.824	10.1609
2091-03-31 19:00:00+07:00	309.274	8.26265
2091-03-31 22:00:00+07:00	308.368	7.88823
2091-04-01 01:00:00+07:00	304.347	10.1602
2091-04-01 04:00:00+07:00	301.156	12.1963
2091-04-01 07:00:00+07:00	297.696
2091-04-01 10:00:00+07:00	294.484
2091-04-01 13:00:00+07:00	301.511	14.4468
2091-04-01 16:00:00+07:00	309.1	9.48002
2091-04-01 19:00:00+07:00	311.507	7.15083
2091-04-01 22:00:00+07:00	310.267	8.63052
2091-04-02 01:00:00+07:00	304.919	16.8064
2091-04-02 04:00:00+07:00	300.446	25.6882
2091-04-02 07:00:00+07:00	298.292	30.4007
2091-04-02 10:00:00+07:00	296.945
2091-04-02 13:00:00+07:00	298.595	28.9751
2091-04-02 16:00:00+07:00	299.565	28.4792
2091-04-02 19:00:00+07:00	300.759	30.0338
2091-04-02 22:00:00+07:00	299.127	35.7885
2091-04-03 01:00:00+07:00	296.184
2091-04-03 04:00:00+07:00	293.818
2091-04-03 07:00:00+07:00	290.831
2091-04-03 10:00:00+07:00	287.068
2091-04-03 13:00:00+07:00	294.765
2091-04-03 16:00:00+07:00	297.992
2091-04-03 19:00:00+07:00	299.817	10.5475
2091-04-03 22:00:00+07:00	298.983	9.39874
2091-04-04 01:00:00+07:00	295.872
2091-04-04 04:00:00+07:00	291.899
2091-04-04 07:00:00+07:00	286.8
2091-04-04 10:00:00+07:00	286.241
2091-04-04 13:00:00+07:00	293.689
2091-04-04 16:00:00+07:00	297.995
2091-04-04 19:00:00+07:00	299.825	13.0316
2091-04-04 22:00:00+07:00	300.247	11.931
2091-04-05 01:00:00+07:00	297.332
2091-04-05 04:00:00+07:00	294.037
2091-04-05 07:00:00+07:00	290.727
2091-04-05 10:00:00+07:00	287.786
2091-04-05 13:00:00+07:00	293.568
2091-04-05 16:00:00+07:00	298.567	13.6483
2091-04-05 19:00:00+07:00	300.099	12.119
2091-04-05 22:00:00+07:00	299.328	12.703
2091-04-06 01:00:00+07:00	296.021
2091-04-06 04:00:00+07:00	292.52
2091-04-06 07:00:00+07:00	290.83
2091-04-06 10:00:00+07:00	287.911
2091-04-06 13:00:00+07:00	292.464
2091-04-06 16:00:00+07:00	296.898
2091-04-06 19:00:00+07:00	298.765	10.7087
2091-04-06 22:00:00+07:00	298.583	10.9522
2091-04-07 01:00:00+07:00	295.484
2091-04-07 04:00:00+07:00	292.353
2091-04-07 07:00:00+07:00	289.472
2091-04-07 10:00:00+07:00	288.698
2091-04-07 13:00:00+07:00	293.806
2091-04-07 16:00:00+07:00	298.703	13.7745
2091-04-07 19:00:00+07:00	299.588	12.4579
2091-04-07 22:00:00+07:00	298.951	12.9408
2091-04-08 01:00:00+07:00	297.539
2091-04-08 04:00:00+07:00	296.618
2091-04-08 07:00:00+07:00	295.445
2091-04-08 10:00:00+07:00	294.204
2091-04-08 13:00:00+07:00	297.862
2091-04-08 16:00:00+07:00	303.193	9.53493
2091-04-08 19:00:00+07:00	306.84	8.77307
2091-04-08 22:00:00+07:00	306.386	10.4401
2091-04-09 01:00:00+07:00	303.257	11.8214
2091-04-09 04:00:00+07:00	300.377	14.931
2091-04-09 07:00:00+07:00	298.934	16.552
2091-04-09 10:00:00+07:00	297.155
2091-04-09 13:00:00+07:00	300.883	21.9056
2091-04-09 16:00:00+07:00	304.773	15.9517
2091-04-09 19:00:00+07:00	305.807	12.2157
2091-04-09 22:00:00+07:00	302.415	11.2561
2091-04-10 01:00:00+07:00	299.207	12.1401
2091-04-10 04:00:00+07:00	296.865
2091-04-10 07:00:00+07:00	294.439
2091-04-10 10:00:00+07:00	291.616
2091-04-10 13:00:00+07:00	293.635
2091-04-10 16:00:00+07:00	297.679
2091-04-10 19:00:00+07:00	299.63	10.6551
2091-04-10 22:00:00+07:00	299.001	10.4544
2091-04-11 01:00:00+07:00	295.428
2091-04-11 04:00:00+07:00	291.581
2091-04-11 07:00:00+07:00	287.41
2091-04-11 10:00:00+07:00	285.372
2091-04-11 13:00:00+07:00	293.32
2091-04-11 16:00:00+07:00	297.816
2091-04-11 19:00:00+07:00	300.246	11.1247
2091-04-11 22:00:00+07:00	300.263	10.4899
2091-04-12 01:00:00+07:00	296.555
2091-04-12 04:00:00+07:00	293.082
2091-04-12 07:00:00+07:00	289.971
2091-04-12 10:00:00+07:00	288.24
2091-04-12 13:00:00+07:00	295.165
2091-04-12 16:00:00+07:00	301.498	12.6884
2091-04-12 19:00:00+07:00	303.933	9.17384
2091-04-12 22:00:00+07:00	303.083	7.80821
2091-04-13 01:00:00+07:00	299.497	9.6626
2091-04-13 04:00:00+07:00	296.275
2091-04-13 07:00:00+07:00	293.972
2091-04-13 10:00:00+07:00	292.63
2091-04-13 13:00:00+07:00	297.547
2091-04-13 16:00:00+07:00	303.545	9.19397
2091-04-13 19:00:00+07:00	306.49	7.94328
2091-04-13 22:00:00+07:00	306.67	8.23428
2091-04-14 01:00:00+07:00	302.975	10.0596
2091-04-14 04:00:00+07:00	299.962	12.5302
2091-04-14 07:00:00+07:00	296.201
2091-04-14 10:00:00+07:00	294.192
2091-04-14 13:00:00+07:00	298.46	10.4396
2091-04-14 16:00:00+07:00	304.615	7.69438
2091-04-14 19:00:00+07:00	307.236	7.38971
2091-04-14 22:00:00+07:00	306.568	8.40601
2091-04-15 01:00:00+07:00	303.248	10.8257
2091-04-15 04:00:00+07:00	300.123	13.9849
2091-04-15 07:00:00+07:00	297.509
2091-04-15 10:00:00+07:00	295.686
2091-04-15 13:00:00+07:00	300.066	12.8117
2091-04-15 16:00:00+07:00	306.142	8.73282
2091-04-15 19:00:00+07:00	310.108	9.98738
2091-04-15 22:00:00+07:00	310.079	11.9167
2091-04-16 01:00:00+07:00	307.273	15.3011
2091-04-16 04:00:00+07:00	305.219	18.687
2091-04-16 07:00:00+07:00	303.498	21.1429
2091-04-16 10:00:00+07:00	301.754	22.8424
2091-04-16 13:00:00+07:00	305.08	17.1522
2091-04-16 16:00:00+07:00	307.208	11.0363
2091-04-16 19:00:00+07:00	307.629	9.77619
2091-04-16 22:00:00+07:00	304.771	11.5674
2091-04-17 01:00:00+07:00	299.172	16.0666
2091-04-17 04:00:00+07:00	295.252
2091-04-17 07:00:00+07:00	293.079
2091-04-17 10:00:00+07:00	291.214
2091-04-17 13:00:00+07:00	293.564
2091-04-17 16:00:00+07:00	296.479
2091-04-17 19:00:00+07:00	298.507	12.2463
2091-04-17 22:00:00+07:00	298.392	12.8964
2091-04-18 01:00:00+07:00	295.616
2091-04-18 04:00:00+07:00	292.491
2091-04-18 07:00:00+07:00	289.663
2091-04-18 10:00:00+07:00	286.952
2091-04-18 13:00:00+07:00	292.505
2091-04-18 16:00:00+07:00	297.616
2091-04-18 19:00:00+07:00	299.561	10.6046
2091-04-18 22:00:00+07:00	299.016	11.0924
2091-04-19 01:00:00+07:00	295.152
2091-04-19 04:00:00+07:00	291.814
2091-04-19 07:00:00+07:00	289.263
2091-04-19 10:00:00+07:00	287.144
2091-04-19 13:00:00+07:00	291.63
2091-04-19 16:00:00+07:00	297.147
2091-04-19 19:00:00+07:00	299.697	15.9321
2091-04-19 22:00:00+07:00	299.006	14.4563
2091-04-20 01:00:00+07:00	295.405
2091-04-20 04:00:00+07:00	292.339
2091-04-20 07:00:00+07:00	289.585
2091-04-20 10:00:00+07:00	287.046
2091-04-20 13:00:00+07:00	294.126
2091-04-20 16:00:00+07:00	300.591	10.1431
2091-04-20 19:00:00+07:00	303.71	7.21263
2091-04-20 22:00:00+07:00	302.744	7.04354
2091-04-21 01:00:00+07:00	298.821	7.49071
2091-04-21 04:00:00+07:00	295.567
2091-04-21 07:00:00+07:00	293.777
2091-04-21 10:00:00+07:00	292.731
2091-04-21 13:00:00+07:00	297.235
2091-04-21 16:00:00+07:00	302.332	6.9072
2091-04-21 19:00:00+07:00	305.858	7.66972
2091-04-21 22:00:00+07:00	306.214	9.2956
2091-04-22 01:00:00+07:00	301.798	12.3216
2091-04-22 04:00:00+07:00	298.006
2091-04-22 07:00:00+07:00	295.314
2091-04-22 10:00:00+07:00	293.325
2091-04-22 13:00:00+07:00	296.1
2091-04-22 16:00:00+07:00	300.614	19.6651
2091-04-22 19:00:00+07:00	302.921	15.5563
2091-04-22 22:00:00+07:00	302.076	15.7098
2091-04-23 01:00:00+07:00	298.34	19.453
2091-04-23 04:00:00+07:00	294.682
2091-04-23 07:00:00+07:00	291.801
2091-04-23 10:00:00+07:00	289.651
2091-04-23 13:00:00+07:00	294.529
2091-04-23 16:00:00+07:00	300.499	15.5636
2091-04-23 19:00:00+07:00	302.772	11.5267
2091-04-23 22:00:00+07:00	301.951	11.552
2091-04-24 01:00:00+07:00	298.726	13.4737
2091-04-24 04:00:00+07:00	295.938
2091-04-24 07:00:00+07:00	293.736
2091-04-24 10:00:00+07:00	291.933
2091-04-24 13:00:00+07:00	297.046
2091-04-24 16:00:00+07:00	302.554	12.9195
2091-04-24 19:00:00+07:00	305.431	12.1983
2091-04-24 22:00:00+07:00	304.663	13.2062
2091-04-25 01:00:00+07:00	300.837	15.2587
2091-04-25 04:00:00+07:00	297.612
2091-04-25 07:00:00+07:00	295.341
2091-04-25 10:00:00+07:00	294.073
2091-04-25 13:00:00+07:00	298.684	18.3505
2091-04-25 16:00:00+07:00	305.425	12.8448
2091-04-25 19:00:00+07:00	307.126	8.41957
2091-04-25 22:00:00+07:00	305.147	6.72852
2091-04-26 01:00:00+07:00	301.68	5.9785
2091-04-26 04:00:00+07:00	299.425	6.99159
2091-04-26 07:00:00+07:00	296.57
2091-04-26 10:00:00+07:00	295.719
2091-04-26 13:00:00+07:00	300.526	7.86094
2091-04-26 16:00:00+07:00	306.506	5.70266
2091-04-26 19:00:00+07:00	308.357	4.94958
2091-04-26 22:00:00+07:00	307.564	6.02455
2091-04-27 01:00:00+07:00	303.272	7.78503
2091-04-27 04:00:00+07:00	298.215	16.4898
2091-04-27 07:00:00+07:00	294.314
2091-04-27 10:00:00+07:00	292.557
2091-04-27 13:00:00+07:00	294.711
2091-04-27 16:00:00+07:00	297.276
2091-04-27 19:00:00+07:00	297.818
2091-04-27 22:00:00+07:00	297.759
2091-04-28 01:00:00+07:00	297.46
2091-04-28 04:00:00+07:00	296.441
2091-04-28 07:00:00+07:00	294.763
2091-04-28 10:00:00+07:00	292.872
2091-04-28 13:00:00+07:00	294.171
2091-04-28 16:00:00+07:00	297.14
2091-04-28 19:00:00+07:00	299.189	16.777
2091-04-28 22:00:00+07:00	298.368	14.2155
2091-04-29 01:00:00+07:00	294.805
2091-04-29 04:00:00+07:00	291.16
2091-04-29 07:00:00+07:00	288.05
2091-04-29 10:00:00+07:00	285.45
2091-04-29 13:00:00+07:00	293.569
2091-04-29 16:00:00+07:00	297.744
2091-04-29 19:00:00+07:00	300.532	13.6118
2091-04-29 22:00:00+07:00	300.724	12.4186
2091-04-30 01:00:00+07:00	296.441
2091-04-30 04:00:00+07:00	292.261
2091-04-30 07:00:00+07:00	288.686
2091-04-30 10:00:00+07:00	286.728
2091-04-30 13:00:00+07:00	295.897
2091-04-30 16:00:00+07:00	301.077	17.2449
2091-04-30 19:00:00+07:00	302.605	14.1305
2091-04-30 22:00:00+07:00	302.4	13.4689
2091-05-01 01:00:00+07:00	298.424	17.7665
2091-05-01 04:00:00+07:00	294.902
2091-05-01 07:00:00+07:00	291.948
2091-05-01 10:00:00+07:00	289.592
2091-05-01 13:00:00+07:00	296.981
2091-05-01 16:00:00+07:00	301.698	15.7927
2091-05-01 19:00:00+07:00	303.723	12.9134
2091-05-01 22:00:00+07:00	303.025	12.633
2091-05-02 01:00:00+07:00	299.08	16.4169
2091-05-02 04:00:00+07:00	295.417
2091-05-02 07:00:00+07:00	292.83
2091-05-02 10:00:00+07:00	291.016
2091-05-02 13:00:00+07:00	298.231	20.8732
2091-05-02 16:00:00+07:00	302.011	15.9435
2091-05-02 19:00:00+07:00	303.804	13.1281
2091-05-02 22:00:00+07:00	303.433	12.5029
2091-05-03 01:00:00+07:00	299.444	15.7906
2091-05-03 04:00:00+07:00	296.016
2091-05-03 07:00:00+07:00	293.318
2091-05-03 10:00:00+07:00	291.245
2091-05-03 13:00:00+07:00	298.621	18.7367
2091-05-03 16:00:00+07:00	303.134	13.5984
2091-05-03 19:00:00+07:00	304.937	11.179
2091-05-03 22:00:00+07:00	304.482	11.3883
2091-05-04 01:00:00+07:00	300.138	15.8174
2091-05-04 04:00:00+07:00	296.33
2091-05-04 07:00:00+07:00	293.782
2091-05-04 10:00:00+07:00	291.796
2091-05-04 13:00:00+07:00	299.385	18.953
2091-05-04 16:00:00+07:00	304.653	13.2414
2091-05-04 19:00:00+07:00	305.835	11.9361
2091-05-04 22:00:00+07:00	305.65	11.5714
2091-05-05 01:00:00+07:00	301.368	14.9721
2091-05-05 04:00:00+07:00	297.691
2091-05-05 07:00:00+07:00	294.248
2091-05-05 10:00:00+07:00	291.481
2091-05-05 13:00:00+07:00	300.195	15.9661
2091-05-05 16:00:00+07:00	305.915	11.0795
2091-05-05 19:00:00+07:00	306.741	9.58411
2091-05-05 22:00:00+07:00	306.514	8.94786
2091-05-06 01:00:00+07:00	301.869	11.6114
2091-05-06 04:00:00+07:00	298.121
2091-05-06 07:00:00+07:00	294.308
2091-05-06 10:00:00+07:00	291.106
2091-05-06 13:00:00+07:00	300.882	13.0087
2091-05-06 16:00:00+07:00	306.837	8.82237
2091-05-06 19:00:00+07:00	307.585	7.7629
2091-05-06 22:00:00+07:00	307.079	7.54565
2091-05-07 01:00:00+07:00	302.341	10.1942
2091-05-07 04:00:00+07:00	299.115	12.8973
2091-05-07 07:00:00+07:00	296.445
2091-05-07 10:00:00+07:00	293.792
2091-05-07 13:00:00+07:00	300.995	12.6908
2091-05-07 16:00:00+07:00	307.196	8.89101
2091-05-07 19:00:00+07:00	307.326	8.24423
2091-05-07 22:00:00+07:00	306.468	8.14959
2091-05-08 01:00:00+07:00	301.708	11.0301
2091-05-08 04:00:00+07:00	298.825	13.1761
2091-05-08 07:00:00+07:00	296.405
2091-05-08 10:00:00+07:00	293.665
2091-05-08 13:00:00+07:00	302.211	10.749
2091-05-08 16:00:00+07:00	308.744	6.97997
2091-05-08 19:00:00+07:00	309.108	6.40231
2091-05-08 22:00:00+07:00	308.399	6.24877
2091-05-09 01:00:00+07:00	303.328	8.506
2091-05-09 04:00:00+07:00	299.64	10.711
2091-05-09 07:00:00+07:00	296.591
2091-05-09 10:00:00+07:00	294.078
2091-05-09 13:00:00+07:00	302.5	9.08654
2091-05-09 16:00:00+07:00	309.39	5.75989
2091-05-09 19:00:00+07:00	310.146	5.33059
2091-05-09 22:00:00+07:00	309.39	5.42334
2091-05-10 01:00:00+07:00	304.239	7.34321
2091-05-10 04:00:00+07:00	300.649	8.89508
2091-05-10 07:00:00+07:00	297.796
2091-05-10 10:00:00+07:00	295.387
2091-05-10 13:00:00+07:00	303.152	7.7573
2091-05-10 16:00:00+07:00	309.99	5.30563
2091-05-10 19:00:00+07:00	310.648	5.02364
2091-05-10 22:00:00+07:00	309.33	5.11897
2091-05-11 01:00:00+07:00	304.9	6.25398
2091-05-11 04:00:00+07:00	301.806	8.60548
2091-05-11 07:00:00+07:00	298.898	11.9017
2091-05-11 10:00:00+07:00	296.845
2091-05-11 13:00:00+07:00	302.283	11.0417
2091-05-11 16:00:00+07:00	308.719	7.3672
2091-05-11 19:00:00+07:00	309.715	6.45895
2091-05-11 22:00:00+07:00	308.571	6.57501
2091-05-12 01:00:00+07:00	303.63	8.42723
2091-05-12 04:00:00+07:00	299.545	14.5267
2091-05-12 07:00:00+07:00	295.704
2091-05-12 10:00:00+07:00	294.025
2091-05-12 13:00:00+07:00	302.681	9.77952
2091-05-12 16:00:00+07:00	309.36	6.2106
2091-05-12 19:00:00+07:00	310.716	5.51148
2091-05-12 22:00:00+07:00	309.565	5.97261
2091-05-13 01:00:00+07:00	304.57	8.17671
2091-05-13 04:00:00+07:00	301.355	10.3659
2091-05-13 07:00:00+07:00	298.66	12.5335
2091-05-13 10:00:00+07:00	296.831
2091-05-13 13:00:00+07:00	303.599	11.7228
2091-05-13 16:00:00+07:00	309.113	10.6699
2091-05-13 19:00:00+07:00	309.859	8.32385
2091-05-13 22:00:00+07:00	308.854	8.48878
2091-05-14 01:00:00+07:00	305.639	10.7872
2091-05-14 04:00:00+07:00	301.802	14.9647
2091-05-14 07:00:00+07:00	298.068
2091-05-14 10:00:00+07:00	295.044
2091-05-14 13:00:00+07:00	304.566	12.6568
2091-05-14 16:00:00+07:00	310.402	9.06039
2091-05-14 19:00:00+07:00	311.216	8.42809
2091-05-14 22:00:00+07:00	310.601	8.68277
2091-05-15 01:00:00+07:00	307.009	11.2426
2091-05-15 04:00:00+07:00	303.296	21.5452
2091-05-15 07:00:00+07:00	301.115	24.9332
2091-05-15 10:00:00+07:00	299.516	33.9402
2091-05-15 13:00:00+07:00	303.036	28.358
2091-05-15 16:00:00+07:00	308.467	17.4545
2091-05-15 19:00:00+07:00	310.592	12.2031
2091-05-15 22:00:00+07:00	308.136	15.6246
2091-05-16 01:00:00+07:00	302.918	28.309
2091-05-16 04:00:00+07:00	299.935	36.6415
2091-05-16 07:00:00+07:00	299.003	38.2282
2091-05-16 10:00:00+07:00	297.781
2091-05-16 13:00:00+07:00	296.911
2091-05-16 16:00:00+07:00	299.016	49.2115
2091-05-16 19:00:00+07:00	297.663
2091-05-16 22:00:00+07:00	295.926
2091-05-17 01:00:00+07:00	295.002
2091-05-17 04:00:00+07:00	294.435
2091-05-17 07:00:00+07:00	293.849
2091-05-17 10:00:00+07:00	292.494
2091-05-17 13:00:00+07:00	298.189	50.0147
2091-05-17 16:00:00+07:00	305.545	28.6441
2091-05-17 19:00:00+07:00	305.47	23.4236
2091-05-17 22:00:00+07:00	305.322	22.5375
2091-05-18 01:00:00+07:00	302.593	27.7237
2091-05-18 04:00:00+07:00	300.069	33.4593
2091-05-18 07:00:00+07:00	298.143
2091-05-18 10:00:00+07:00	297.425
2091-05-18 13:00:00+07:00	295.106
2091-05-18 16:00:00+07:00	296.154
2091-05-18 19:00:00+07:00	300.975	41.7179
2091-05-18 22:00:00+07:00	302.893	32.9433
2091-05-19 01:00:00+07:00	299.686	48.3561
2091-05-19 04:00:00+07:00	296.808
2091-05-19 07:00:00+07:00	295.506
2091-05-19 10:00:00+07:00	295.157
2091-05-19 13:00:00+07:00	302.018	31.5892
2091-05-19 16:00:00+07:00	307.798	21.0815
2091-05-19 19:00:00+07:00	308.906	18.2635
2091-05-19 22:00:00+07:00	308.759	17.3981
2091-05-20 01:00:00+07:00	305.716	20.9526
2091-05-20 04:00:00+07:00	303.123	24.0816
2091-05-20 07:00:00+07:00	301.382	27.2179
2091-05-20 10:00:00+07:00	300.435	30.0976
2091-05-20 13:00:00+07:00	304.926	22.8931
2091-05-20 16:00:00+07:00	310.046	16.6933
2091-05-20 19:00:00+07:00	310.974	15.0338
2091-05-20 22:00:00+07:00	310.282	14.6812
2091-05-21 01:00:00+07:00	306.678	34.1565
2091-05-21 04:00:00+07:00	303.62	27.729
2091-05-21 07:00:00+07:00	301.637	28.4993
2091-05-21 10:00:00+07:00	300.147	31.1519
2091-05-21 13:00:00+07:00	306.254	22.4022
2091-05-21 16:00:00+07:00	308.584	19.694
2091-05-21 19:00:00+07:00	308.416	18.3873
2091-05-21 22:00:00+07:00	307.883	17.8813
2091-05-22 01:00:00+07:00	304.867	22.0758
2091-05-22 04:00:00+07:00	302.754	25.8302
2091-05-22 07:00:00+07:00	300.619	28.979
2091-05-22 10:00:00+07:00	298.317	35.0673
2091-05-22 13:00:00+07:00	305.318	21.5838
2091-05-22 16:00:00+07:00	311.183	13.8251
2091-05-22 19:00:00+07:00	312.562	10.5209
2091-05-22 22:00:00+07:00	312.138	9.85975
2091-05-23 01:00:00+07:00	308.51	20.1861
2091-05-23 04:00:00+07:00	304.731	28.5154
2091-05-23 07:00:00+07:00	302.336	34.6361
2091-05-23 10:00:00+07:00	300.71	28.9392
2091-05-23 13:00:00+07:00	307.226	19.5677
2091-05-23 16:00:00+07:00	312.943	13.6694
2091-05-23 19:00:00+07:00	313.595	12.1073
2091-05-23 22:00:00+07:00	312.159	12.3436
2091-05-24 01:00:00+07:00	309.074	15.9766
2091-05-24 04:00:00+07:00	306.841	42.6278
2091-05-24 07:00:00+07:00	304.578	53.4229
2091-05-24 10:00:00+07:00	303.822	23.8127
2091-05-24 13:00:00+07:00	305.945	19.8636
2091-05-24 16:00:00+07:00	309.164	17.4522
2091-05-24 19:00:00+07:00	308.917	20.423
2091-05-24 22:00:00+07:00	308.399	19.9902
2091-05-25 01:00:00+07:00	305.079	23.8358
2091-05-25 04:00:00+07:00	301.4	33.4149
2091-05-25 07:00:00+07:00	299.522	40.1132
2091-05-25 10:00:00+07:00	297.786
2091-05-25 13:00:00+07:00	303.075	28.2912
2091-05-25 16:00:00+07:00	308.321	18.702
2091-05-25 19:00:00+07:00	312.176	12.892
2091-05-25 22:00:00+07:00	312.018	11.9737
2091-05-26 01:00:00+07:00	308.542	14.6631
2091-05-26 04:00:00+07:00	305.911	17.0693
2091-05-26 07:00:00+07:00	303.099	19.1882
2091-05-26 10:00:00+07:00	301.263	20.6027
2091-05-26 13:00:00+07:00	306.271	14.7908
2091-05-26 16:00:00+07:00	312.916	10.4707
2091-05-26 19:00:00+07:00	315.651	8.90707
2091-05-26 22:00:00+07:00	315.001	9.02058
2091-05-27 01:00:00+07:00	311.386	11.6309
2091-05-27 04:00:00+07:00	308.463	12.4357
2091-05-27 07:00:00+07:00	304.336	16.5613
2091-05-27 10:00:00+07:00	302.447	20.359
2091-05-27 13:00:00+07:00	305.495	17.312
2091-05-27 16:00:00+07:00	310.178	12.7158
2091-05-27 19:00:00+07:00	312.322	10.8552
2091-05-27 22:00:00+07:00	311.739	11.5535
2091-05-28 01:00:00+07:00	308.668	14.5446
2091-05-28 04:00:00+07:00	305.394	19.0299
2091-05-28 07:00:00+07:00	302.646	23.574
2091-05-28 10:00:00+07:00	301.164	26.3728
2091-05-28 13:00:00+07:00	303.207	22.7128
2091-05-28 16:00:00+07:00	306.02	18.3164
2091-05-28 19:00:00+07:00	307.629	15.2171
2091-05-28 22:00:00+07:00	307.548	13.7247
2091-05-29 01:00:00+07:00	304.667	15.7001
2091-05-29 04:00:00+07:00	299.92	62.0231
2091-05-29 07:00:00+07:00	297.218
2091-05-29 10:00:00+07:00	295.195
2091-05-29 13:00:00+07:00	303.295	17.9217
2091-05-29 16:00:00+07:00	309.375	10.7275
2091-05-29 19:00:00+07:00	310.474	9.57253
2091-05-29 22:00:00+07:00	308.112	11.4352
2091-05-30 01:00:00+07:00	305.279	14.4452
2091-05-30 04:00:00+07:00	302.84	16.7841
2091-05-30 07:00:00+07:00	299.142	31.7474
2091-05-30 10:00:00+07:00	299.157	27.2826
2091-05-30 13:00:00+07:00	304.858	15.1529
2091-05-30 16:00:00+07:00	311.285	9.7761
2091-05-30 19:00:00+07:00	313.017	8.64468
2091-05-30 22:00:00+07:00	312.636	8.78787
2091-05-31 01:00:00+07:00	309.656	15.6497
2091-05-31 04:00:00+07:00	305.55	24.6833
2091-05-31 07:00:00+07:00	302.642	20.9094
2091-05-31 10:00:00+07:00	300.834	19.2046
2091-05-31 13:00:00+07:00	307.87	11.3661
2091-05-31 16:00:00+07:00	313.56	7.81725
2091-05-31 19:00:00+07:00	314.993	6.83066
2091-05-31 22:00:00+07:00	314.331	6.86992
2091-06-01 01:00:00+07:00	310.078	8.43387
2091-06-01 04:00:00+07:00	306.402	10.4279
2091-06-01 07:00:00+07:00	303.738	13.1467
2091-06-01 10:00:00+07:00	302.409	15.9242
2091-06-01 13:00:00+07:00	308.577	11.1914
2091-06-01 16:00:00+07:00	314.582	7.68705
2091-06-01 19:00:00+07:00	315.599	6.51814
2091-06-01 22:00:00+07:00	314.548	6.88719
2091-06-02 01:00:00+07:00	310.7	8.9432
2091-06-02 04:00:00+07:00	308.364	11.2572
2091-06-02 07:00:00+07:00	305.159	14.827
2091-06-02 10:00:00+07:00	302.433	17.8376
2091-06-02 13:00:00+07:00	307.536	13.4559
2091-06-02 16:00:00+07:00	312.908	9.51685
2091-06-02 19:00:00+07:00	314.415	8.39514
2091-06-02 22:00:00+07:00	313.247	8.9561
2091-06-03 01:00:00+07:00	309.584	11.7958
2091-06-03 04:00:00+07:00	305.968	16.0166
2091-06-03 07:00:00+07:00	302.848	19.4165
2091-06-03 10:00:00+07:00	300.412	23.7253
2091-06-03 13:00:00+07:00	305.78	16.6056
2091-06-03 16:00:00+07:00	310.978	10.0015
2091-06-03 19:00:00+07:00	313.168	8.33111
2091-06-03 22:00:00+07:00	312.341	8.87548
2091-06-04 01:00:00+07:00	308.56	11.3287
2091-06-04 04:00:00+07:00	305.01	14.7531
2091-06-04 07:00:00+07:00	302.123	18.0452
2091-06-04 10:00:00+07:00	298.595	34.6168
2091-06-04 13:00:00+07:00	306.07	15.0281
2091-06-04 16:00:00+07:00	311.459	10.8346
2091-06-04 19:00:00+07:00	313.908	8.91008
2091-06-04 22:00:00+07:00	313.116	8.91884
2091-06-05 01:00:00+07:00	309.065	10.5911
2091-06-05 04:00:00+07:00	305.192	12.3762
2091-06-05 07:00:00+07:00	302.206	14.2565
2091-06-05 10:00:00+07:00	300.162	15.4908
2091-06-05 13:00:00+07:00	306.749	9.39846
2091-06-05 16:00:00+07:00	311.937	5.71158
2091-06-05 19:00:00+07:00	314.365	5.59945
2091-06-05 22:00:00+07:00	313.212	5.15481
2091-06-06 01:00:00+07:00	308.879	5.07481
2091-06-06 04:00:00+07:00	304.889	6.10432
2091-06-06 07:00:00+07:00	302.188	8.17109
2091-06-06 10:00:00+07:00	300.76	12.979
2091-06-06 13:00:00+07:00	307.681	10.1626
2091-06-06 16:00:00+07:00	312.402	7.57788
2091-06-06 19:00:00+07:00	313.873	6.13704
2091-06-06 22:00:00+07:00	312.715	6.51221
2091-06-07 01:00:00+07:00	308.535	8.61965
2091-06-07 04:00:00+07:00	304.789	11.2365
2091-06-07 07:00:00+07:00	301.888	14.0802
2091-06-07 10:00:00+07:00	299.638	17.0908
2091-06-07 13:00:00+07:00	305.881	11.8765
2091-06-07 16:00:00+07:00	311.466	7.99641
2091-06-07 19:00:00+07:00	314.539	6.74732
2091-06-07 22:00:00+07:00	313.607	7.48002
2091-06-08 01:00:00+07:00	308.969	10.0699
2091-06-08 04:00:00+07:00	304.649	13.4094
2091-06-08 07:00:00+07:00	299.871	25.1945
2091-06-08 10:00:00+07:00	296.678
2091-06-08 13:00:00+07:00	307.675	11.5049
2091-06-08 16:00:00+07:00	313.408	8.64882
2091-06-08 19:00:00+07:00	316.087	6.59324
2091-06-08 22:00:00+07:00	315.682	6.0741
2091-06-09 01:00:00+07:00	310.794	8.03214
2091-06-09 04:00:00+07:00	306.352	10.6032
2091-06-09 07:00:00+07:00	300.897	37.823
2091-06-09 10:00:00+07:00	298.111
2091-06-09 13:00:00+07:00	309.151	9.13242
2091-06-09 16:00:00+07:00	315.837	6.13705
2091-06-09 19:00:00+07:00	317.232	5.50845
2091-06-09 22:00:00+07:00	316.881	5.24841
2091-06-10 01:00:00+07:00	311.672	6.56035
2091-06-10 04:00:00+07:00	307.888	9.05145
2091-06-10 07:00:00+07:00	304.713	10.9438
2091-06-10 10:00:00+07:00	302.283	12.6319
2091-06-10 13:00:00+07:00	310.751	7.50787
2091-06-10 16:00:00+07:00	317.041	5.13014
2091-06-10 19:00:00+07:00	318.034	4.60428
2091-06-10 22:00:00+07:00	317.554	4.55013
2091-06-11 01:00:00+07:00	312.544	6.11501
2091-06-11 04:00:00+07:00	308.74	7.78895
2091-06-11 07:00:00+07:00	305.663	8.87253
2091-06-11 10:00:00+07:00	303.538	9.26997
2091-06-11 13:00:00+07:00	311.684	5.37629
2091-06-11 16:00:00+07:00	317.287	3.73449
2091-06-11 19:00:00+07:00	318.131	3.2787
2091-06-11 22:00:00+07:00	317.198	3.31789
2091-06-12 01:00:00+07:00	310.212	13.144
2091-06-12 04:00:00+07:00	305.389	16.9312
2091-06-12 07:00:00+07:00	301.029	38.3142
2091-06-12 10:00:00+07:00	301.209	12.2081
2091-06-12 13:00:00+07:00	308.044	9.43956
2091-06-12 16:00:00+07:00	313.36	7.58268
2091-06-12 19:00:00+07:00	316.003	6.68502
2091-06-12 22:00:00+07:00	315.573	6.80403
2091-06-13 01:00:00+07:00	311.21	8.83331
2091-06-13 04:00:00+07:00	307.117	12.5231
2091-06-13 07:00:00+07:00	303.388	16.7965
2091-06-13 10:00:00+07:00	300.485	20.1719
2091-06-13 13:00:00+07:00	307.338	12.3645
2091-06-13 16:00:00+07:00	314.916	6.37087
2091-06-13 19:00:00+07:00	316.499	4.19831
2091-06-13 22:00:00+07:00	315.819	4.04982
2091-06-14 01:00:00+07:00	310.4	5.89558
2091-06-14 04:00:00+07:00	306.873	8.22632
2091-06-14 07:00:00+07:00	303.909	10.4944
2091-06-14 10:00:00+07:00	301.172	15.0217
2091-06-14 13:00:00+07:00	309.57	8.03604
2091-06-14 16:00:00+07:00	316.009	4.47292
2091-06-14 19:00:00+07:00	318.184	3.74983
2091-06-14 22:00:00+07:00	316.96	4.23719
2091-06-15 01:00:00+07:00	312.077	5.85857
2091-06-15 04:00:00+07:00	308.06	7.50639
2091-06-15 07:00:00+07:00	304.704	9.11593
2091-06-15 10:00:00+07:00	302.371	11.1168
2091-06-15 13:00:00+07:00	309.869	6.60252
2091-06-15 16:00:00+07:00	316.062	4.49929
2091-06-15 19:00:00+07:00	317.435	4.27164
2091-06-15 22:00:00+07:00	315.738	4.87203
2091-06-16 01:00:00+07:00	311.058	6.76113
2091-06-16 04:00:00+07:00	307.042	9.31187
2091-06-16 07:00:00+07:00	303.717	11.8065
2091-06-16 10:00:00+07:00	301.165	14.1531
2091-06-16 13:00:00+07:00	308.646	9.2043
2091-06-16 16:00:00+07:00	315.5	5.55497
2091-06-16 19:00:00+07:00	317.124	4.58139
2091-06-16 22:00:00+07:00	315.87	4.78816
2091-06-17 01:00:00+07:00	311.262	6.21023
2091-06-17 04:00:00+07:00	307.328	7.94532
2091-06-17 07:00:00+07:00	303.885	10.1516
2091-06-17 10:00:00+07:00	300.716	13.2216
2091-06-17 13:00:00+07:00	308.047	8.7497
2091-06-17 16:00:00+07:00	314.809	5.91325
2091-06-17 19:00:00+07:00	316.958	4.67924
2091-06-17 22:00:00+07:00	316.125	4.79889
2091-06-18 01:00:00+07:00	311.282	6.44439
2091-06-18 04:00:00+07:00	307.432	8.26762
2091-06-18 07:00:00+07:00	303.888	10.5685
2091-06-18 10:00:00+07:00	299.513	29.6489
2091-06-18 13:00:00+07:00	309.01	7.83
2091-06-18 16:00:00+07:00	315.24	5.53848
2091-06-18 19:00:00+07:00	317.257	4.70914
2091-06-18 22:00:00+07:00	316.596	4.77234
2091-06-19 01:00:00+07:00	311.663	6.23024
2091-06-19 04:00:00+07:00	307.502	10.2328
2091-06-19 07:00:00+07:00	304.193	12.6545
2091-06-19 10:00:00+07:00	301.821	15.3655
2091-06-19 13:00:00+07:00	309.044	9.45931
2091-06-19 16:00:00+07:00	314.096	6.15691
2091-06-19 19:00:00+07:00	315.907	5.25608
2091-06-19 22:00:00+07:00	314.62	5.3626
2091-06-20 01:00:00+07:00	309.906	6.05371
2091-06-20 04:00:00+07:00	305.71	6.81661
2091-06-20 07:00:00+07:00	302.717	8.01127
2091-06-20 10:00:00+07:00	300.609	9.55848
2091-06-20 13:00:00+07:00	308.48	6.31401
2091-06-20 16:00:00+07:00	313.827	4.94367
2091-06-20 19:00:00+07:00	315.73	4.31342
2091-06-20 22:00:00+07:00	314.761	4.46999
2091-06-21 01:00:00+07:00	310.015	5.83413
2091-06-21 04:00:00+07:00	306.001	7.43323
2091-06-21 07:00:00+07:00	303.094	9.02899
2091-06-21 10:00:00+07:00	301.136	10.5086
2091-06-21 13:00:00+07:00	309.578	6.43114
2091-06-21 16:00:00+07:00	315.147	4.73589
2091-06-21 19:00:00+07:00	316.221	3.72299
2091-06-21 22:00:00+07:00	315.671	3.69148
2091-06-22 01:00:00+07:00	308.99	6.08764
2091-06-22 04:00:00+07:00	302.173	25.296
2091-06-22 07:00:00+07:00	298.923	46.8439
2091-06-22 10:00:00+07:00	298.636	24.642
2091-06-22 13:00:00+07:00	309.745	5.78407
2091-06-22 16:00:00+07:00	316.594	3.8837
2091-06-22 19:00:00+07:00	317.221	3.97561
2091-06-22 22:00:00+07:00	316.816	4.01466
2091-06-23 01:00:00+07:00	309.258	15.4307
2091-06-23 04:00:00+07:00	305.433	15.028
2091-06-23 07:00:00+07:00	302.365	18.4383
2091-06-23 10:00:00+07:00	300.947	13.497
2091-06-23 13:00:00+07:00	310.339	4.90148
2091-06-23 16:00:00+07:00	317.551	3.07494
2091-06-23 19:00:00+07:00	318.112	3.13519
2091-06-23 22:00:00+07:00	317.724	3.05442
2091-06-24 01:00:00+07:00	310.766	5.36277
2091-06-24 04:00:00+07:00	306.497	5.86837
2091-06-24 07:00:00+07:00	303.2	6.69189
2091-06-24 10:00:00+07:00	300.179	7.60246
2091-06-24 13:00:00+07:00	308.808	5.39991
2091-06-24 16:00:00+07:00	316.691	3.41278
2091-06-24 19:00:00+07:00	317.896	2.77404
2091-06-24 22:00:00+07:00	316.831	2.69394
2091-06-25 01:00:00+07:00	310.922	3.97929
2091-06-25 04:00:00+07:00	306.373	5.503
2091-06-25 07:00:00+07:00	301.816	11.9003
2091-06-25 10:00:00+07:00	297.176
2091-06-25 13:00:00+07:00	309.695	5.58858
2091-06-25 16:00:00+07:00	316.33	4.01253
2091-06-25 19:00:00+07:00	317.689	4.28325
2091-06-25 22:00:00+07:00	316.797	4.53403
2091-06-26 01:00:00+07:00	310.756	7.1169
2091-06-26 04:00:00+07:00	304.638	15.6981
2091-06-26 07:00:00+07:00	300.591	39.0759
2091-06-26 10:00:00+07:00	298.569	47.5616
2091-06-26 13:00:00+07:00	310.633	6.65099
2091-06-26 16:00:00+07:00	317.337	3.61894
2091-06-26 19:00:00+07:00	318.36	3.68327
2091-06-26 22:00:00+07:00	318.05	3.54147
2091-06-27 01:00:00+07:00	311.506	5.6328
2091-06-27 04:00:00+07:00	308.182	6.3869
2091-06-27 07:00:00+07:00	305.56	7.26279
2091-06-27 10:00:00+07:00	303.704	7.55916
2091-06-27 13:00:00+07:00	311.31	4.99931
2091-06-27 16:00:00+07:00	317.473	4.16819
2091-06-27 19:00:00+07:00	319.335	4.21622
2091-06-27 22:00:00+07:00	317.52	4.66615
2091-06-28 01:00:00+07:00	312.425	7.15514
2091-06-28 04:00:00+07:00	308.318	10.1916
2091-06-28 07:00:00+07:00	304.923	12.7699
2091-06-28 10:00:00+07:00	302.526	14.8883
2091-06-28 13:00:00+07:00	309.342	9.58054
2091-06-28 16:00:00+07:00	314.954	6.45745
2091-06-28 19:00:00+07:00	316.341	5.825
2091-06-28 22:00:00+07:00	315.258	6.35035
2091-06-29 01:00:00+07:00	310.418	8.78682
2091-06-29 04:00:00+07:00	306.316	11.7408
2091-06-29 07:00:00+07:00	302.631	15.3955
2091-06-29 10:00:00+07:00	299.036	30.4331
2091-06-29 13:00:00+07:00	308.754	10.3793
2091-06-29 16:00:00+07:00	314.18	7.17866
2091-06-29 19:00:00+07:00	316.057	6.3008
2091-06-29 22:00:00+07:00	316.201	5.99222
2091-06-30 01:00:00+07:00	311.357	7.46089
2091-06-30 04:00:00+07:00	307.685	9.13484
2091-06-30 07:00:00+07:00	304.422	10.82
2091-06-30 10:00:00+07:00	301.847	12.2069
2091-06-30 13:00:00+07:00	309.471	7.64114
2091-06-30 16:00:00+07:00	315.88	4.95533
2091-06-30 19:00:00+07:00	318.115	4.23982
2091-06-30 22:00:00+07:00	317.318	3.87698
2091-07-01 01:00:00+07:00	312.121	5.37604
2091-07-01 04:00:00+07:00	308.304	6.82941
2091-07-01 07:00:00+07:00	305.181	11.5225
2091-07-01 10:00:00+07:00	302.764	13.3002
2091-07-01 13:00:00+07:00	309.558	9.44055
2091-07-01 16:00:00+07:00	315.092	6.5206
2091-07-01 19:00:00+07:00	316.397	5.94893
2091-07-01 22:00:00+07:00	315.661	5.99135
2091-07-02 01:00:00+07:00	310.497	8.32838
2091-07-02 04:00:00+07:00	306.167	11.2725
2091-07-02 07:00:00+07:00	303.267	13.6793
2091-07-02 10:00:00+07:00	301.325	14.0388
2091-07-02 13:00:00+07:00	309.419	8.39543
2091-07-02 16:00:00+07:00	314.636	6.00082
2091-07-02 19:00:00+07:00	316.095	4.95968
2091-07-02 22:00:00+07:00	315.249	4.69446
2091-07-03 01:00:00+07:00	310.168	6.64102
2091-07-03 04:00:00+07:00	305.852	9.43557
2091-07-03 07:00:00+07:00	303.126	11.9069
2091-07-03 10:00:00+07:00	301.62	14.0563
2091-07-03 13:00:00+07:00	309.859	9.14413
2091-07-03 16:00:00+07:00	315.161	6.37699
2091-07-03 19:00:00+07:00	315.985	5.00288
2091-07-03 22:00:00+07:00	315.064	4.76488
2091-07-04 01:00:00+07:00	310.408	6.16305
2091-07-04 04:00:00+07:00	306.55	8.30355
2091-07-04 07:00:00+07:00	303.906	11.3052
2091-07-04 10:00:00+07:00	302.223	15.4129
2091-07-04 13:00:00+07:00	309.585	11.5526
2091-07-04 16:00:00+07:00	314.835	7.91316
2091-07-04 19:00:00+07:00	316.478	5.29672
2091-07-04 22:00:00+07:00	315.736	4.78879
2091-07-05 01:00:00+07:00	310.902	6.01581
2091-07-05 04:00:00+07:00	306.832	7.41945
2091-07-05 07:00:00+07:00	303.529	8.90343
2091-07-05 10:00:00+07:00	300.96	10.6085
2091-07-05 13:00:00+07:00	309.473	6.68047
2091-07-05 16:00:00+07:00	315.031	7.14812
2091-07-05 19:00:00+07:00	316.785	6.41249
2091-07-05 22:00:00+07:00	315.969	5.80718
2091-07-06 01:00:00+07:00	311.414	7.6516
2091-07-06 04:00:00+07:00	307.479	10.3839
2091-07-06 07:00:00+07:00	303.665	13.8863
2091-07-06 10:00:00+07:00	299.116	34.7209
2091-07-06 13:00:00+07:00	309.501	10.3973
2091-07-06 16:00:00+07:00	315.384	7.48111
2091-07-06 19:00:00+07:00	317.242	6.19084
2091-07-06 22:00:00+07:00	316.715	5.64106
2091-07-07 01:00:00+07:00	312.033	6.94707
2091-07-07 04:00:00+07:00	307.934	8.35834
2091-07-07 07:00:00+07:00	304.199	10.1676
2091-07-07 10:00:00+07:00	301.036	15.6289
2091-07-07 13:00:00+07:00	310.873	6.92029
2091-07-07 16:00:00+07:00	317.512	5.33985
2091-07-07 19:00:00+07:00	318.213	4.79182
2091-07-07 22:00:00+07:00	317.559	4.84
2091-07-08 01:00:00+07:00	312.691	6.42586
2091-07-08 04:00:00+07:00	308.572	8.35305
2091-07-08 07:00:00+07:00	304.934	10.8837
2091-07-08 10:00:00+07:00	302.733	13.6983
2091-07-08 13:00:00+07:00	312.039	7.3815
2091-07-08 16:00:00+07:00	318.329	4.91968
2091-07-08 19:00:00+07:00	319.012	3.71583
2091-07-08 22:00:00+07:00	318.231	3.819
2091-07-09 01:00:00+07:00	312.818	5.24959
2091-07-09 04:00:00+07:00	308.318	7.11041
2091-07-09 07:00:00+07:00	303.268	11.9048
2091-07-09 10:00:00+07:00	299.763	31.9985
2091-07-09 13:00:00+07:00	311.995	5.79531
2091-07-09 16:00:00+07:00	318.779	4.0178
2091-07-09 19:00:00+07:00	319.277	3.49044
2091-07-09 22:00:00+07:00	318.479	3.70908
2091-07-10 01:00:00+07:00	313.032	5.39653
2091-07-10 04:00:00+07:00	308.391	7.66993
2091-07-10 07:00:00+07:00	303.743	12.5393
2091-07-10 10:00:00+07:00	302.008	15.2264
2091-07-10 13:00:00+07:00	311.583	7.143
2091-07-10 16:00:00+07:00	316.98	6.18459
2091-07-10 19:00:00+07:00	319.236	5.19053
2091-07-10 22:00:00+07:00	317.787	5.00953
2091-07-11 01:00:00+07:00	313.275	6.22608
2091-07-11 04:00:00+07:00	309.285	7.70984
2091-07-11 07:00:00+07:00	306.268	9.35212
2091-07-11 10:00:00+07:00	304.159	11.5324
2091-07-11 13:00:00+07:00	310.231	8.86976
2091-07-11 16:00:00+07:00	314.879	5.8379
2091-07-11 19:00:00+07:00	317.795	3.75995
2091-07-11 22:00:00+07:00	316.718	3.27463
2091-07-12 01:00:00+07:00	311.742	4.08852
2091-07-12 04:00:00+07:00	307.67	5.1422
2091-07-12 07:00:00+07:00	304.71	6.14552
2091-07-12 10:00:00+07:00	302.518	7.52815
2091-07-12 13:00:00+07:00	309.441	6.18963
2091-07-12 16:00:00+07:00	315.242	4.98992
2091-07-12 19:00:00+07:00	317.448	3.73655
2091-07-12 22:00:00+07:00	317.101	3.5517
2091-07-13 01:00:00+07:00	311.305	5.08225
2091-07-13 04:00:00+07:00	306.664	6.99709
2091-07-13 07:00:00+07:00	303.367	9.04838
2091-07-13 10:00:00+07:00	301.877	9.50896
2091-07-13 13:00:00+07:00	309.745	5.85209
2091-07-13 16:00:00+07:00	317.086	3.94302
2091-07-13 19:00:00+07:00	319.044	3.39023
2091-07-13 22:00:00+07:00	318.514	3.30366
2091-07-14 01:00:00+07:00	312.514	4.66913
2091-07-14 04:00:00+07:00	308.72	5.7379
2091-07-14 07:00:00+07:00	306.45	6.02528
2091-07-14 10:00:00+07:00	305.186	5.5703
2091-07-14 13:00:00+07:00	311.918	3.79259
2091-07-14 16:00:00+07:00	318.032	2.81661
2091-07-14 19:00:00+07:00	320.65	2.15366
2091-07-14 22:00:00+07:00	319.509	2.17416
2091-07-15 01:00:00+07:00	314.436	2.86277
2091-07-15 04:00:00+07:00	311.522	3.38124
2091-07-15 07:00:00+07:00	309.153	4.25646
2091-07-15 10:00:00+07:00	306.571	6.41997
2091-07-15 13:00:00+07:00	313	5.30585
2091-07-15 16:00:00+07:00	318.549	4.08242
2091-07-15 19:00:00+07:00	320.701	2.93837
2091-07-15 22:00:00+07:00	318.58	2.96516
2091-07-16 01:00:00+07:00	313.96	3.93442
2091-07-16 04:00:00+07:00	310.188	5.08522
2091-07-16 07:00:00+07:00	306.774	6.45675
2091-07-16 10:00:00+07:00	305.19	7.53915
2091-07-16 13:00:00+07:00	311.81	6.35086
2091-07-16 16:00:00+07:00	317.327	5.51072
2091-07-16 19:00:00+07:00	319.058	4.04
2091-07-16 22:00:00+07:00	317.644	3.46326
2091-07-17 01:00:00+07:00	312.821	4.43885
2091-07-17 04:00:00+07:00	308.395	5.9941
2091-07-17 07:00:00+07:00	304.803	7.90528
2091-07-17 10:00:00+07:00	302.97	9.18163
2091-07-17 13:00:00+07:00	311.137	5.86237
2091-07-17 16:00:00+07:00	317.627	4.5535
2091-07-17 19:00:00+07:00	318.614	4.23402
2091-07-17 22:00:00+07:00	317.39	3.99039
2091-07-18 01:00:00+07:00	312.135	5.41009
2091-07-18 04:00:00+07:00	307.685	7.13786
2091-07-18 07:00:00+07:00	304.016	9.34435
2091-07-18 10:00:00+07:00	301.832	11.3442
2091-07-18 13:00:00+07:00	310.472	7.23227
2091-07-18 16:00:00+07:00	317.391	5.04899
2091-07-18 19:00:00+07:00	318.364	4.29649
2091-07-18 22:00:00+07:00	317.337	4.50898
2091-07-19 01:00:00+07:00	312.205	6.19178
2091-07-19 04:00:00+07:00	308.213	7.74605
2091-07-19 07:00:00+07:00	304.561	9.42532
2091-07-19 10:00:00+07:00	300.675	16.4835
2091-07-19 13:00:00+07:00	310.054	6.30453
2091-07-19 16:00:00+07:00	316.677	4.28152
2091-07-19 19:00:00+07:00	317.881	4.42549
2091-07-19 22:00:00+07:00	317.564	4.60754
2091-07-20 01:00:00+07:00	311.517	7.65815
2091-07-20 04:00:00+07:00	308.219	8.44277
2091-07-20 07:00:00+07:00	303.758	16.8646
2091-07-20 10:00:00+07:00	300.222	36.3049
2091-07-20 13:00:00+07:00	310.896	7.18682
2091-07-20 16:00:00+07:00	316.632	4.94252
2091-07-20 19:00:00+07:00	318.048	4.50288
2091-07-20 22:00:00+07:00	317.31	4.71627
2091-07-21 01:00:00+07:00	312.104	6.14423
2091-07-21 04:00:00+07:00	307.255	8.26434
2091-07-21 07:00:00+07:00	304.12	10.801
2091-07-21 10:00:00+07:00	302.584	10.8725
2091-07-21 13:00:00+07:00	310.175	6.35926
2091-07-21 16:00:00+07:00	316.324	4.31473
2091-07-21 19:00:00+07:00	317.846	3.95673
2091-07-21 22:00:00+07:00	316.467	4.20441
2091-07-22 01:00:00+07:00	311.242	5.65381
2091-07-22 04:00:00+07:00	306.901	7.25929
2091-07-22 07:00:00+07:00	303.593	8.88622
2091-07-22 10:00:00+07:00	301.271	10.9822
2091-07-22 13:00:00+07:00	310.714	6.03455
2091-07-22 16:00:00+07:00	317.269	4.2576
2091-07-22 19:00:00+07:00	318.381	3.62466
2091-07-22 22:00:00+07:00	317.334	3.69038
2091-07-23 01:00:00+07:00	312.103	5.16278
2091-07-23 04:00:00+07:00	308.06	7.25525
2091-07-23 07:00:00+07:00	305.889	8.87138
2091-07-23 10:00:00+07:00	305.017	10.1346
2091-07-23 13:00:00+07:00	311.974	7.14902
2091-07-23 16:00:00+07:00	318.655	4.92852
2091-07-23 19:00:00+07:00	320.346	4.69303
2091-07-23 22:00:00+07:00	319.337	4.90688
2091-07-24 01:00:00+07:00	314.123	6.8777
2091-07-24 04:00:00+07:00	310.325	9.37104
2091-07-24 07:00:00+07:00	307.161	12.2912
2091-07-24 10:00:00+07:00	302.545	29.0357
2091-07-24 13:00:00+07:00	311.264	10.7146
2091-07-24 16:00:00+07:00	317.793	7.6206
2091-07-24 19:00:00+07:00	319.261	6.33386
2091-07-24 22:00:00+07:00	317.911	6.49681
2091-07-25 01:00:00+07:00	312.694	9.2763
2091-07-25 04:00:00+07:00	309.078	12.8694
2091-07-25 07:00:00+07:00	305.148	18.9339
2091-07-25 10:00:00+07:00	300.978	47.2946
2091-07-25 13:00:00+07:00	310.645	15.0229
2091-07-25 16:00:00+07:00	317.51	9.81994
2091-07-25 19:00:00+07:00	319.376	7.61419
2091-07-25 22:00:00+07:00	318.145	8.47445
2091-07-26 01:00:00+07:00	313.978	12.4928
2091-07-26 04:00:00+07:00	310.445	19.1214
2091-07-26 07:00:00+07:00	307.264	26.2184
2091-07-26 10:00:00+07:00	304.536	35.1767
2091-07-26 13:00:00+07:00	311.589	23.0357
2091-07-26 16:00:00+07:00	317.298	15.9956
2091-07-26 19:00:00+07:00	318.796	10.0803
2091-07-26 22:00:00+07:00	317.14	8.91613
2091-07-27 01:00:00+07:00	313.003	10.8437
2091-07-27 04:00:00+07:00	308.469	14.4407
2091-07-27 07:00:00+07:00	302.975	38.626
2091-07-27 10:00:00+07:00	300.113	57.3853
2091-07-27 13:00:00+07:00	310.177	13.6872
2091-07-27 16:00:00+07:00	316.78	9.31046
2091-07-27 19:00:00+07:00	319.298	5.49647
2091-07-27 22:00:00+07:00	318.513	4.75556
2091-07-28 01:00:00+07:00	313.409	7.08402
2091-07-28 04:00:00+07:00	309.241	14.1779
2091-07-28 07:00:00+07:00	305.699	25.9584
2091-07-28 10:00:00+07:00	303.278	38.7605
2091-07-28 13:00:00+07:00	308.714	35.1699
2091-07-28 16:00:00+07:00	314.402	25.8844
2091-07-28 19:00:00+07:00	317.361	14.1921
2091-07-28 22:00:00+07:00	317.09	11.8924
2091-07-29 01:00:00+07:00	313.645	16.198
2091-07-29 04:00:00+07:00	310.294	24.3508
2091-07-29 07:00:00+07:00	307.822	32.5746
2091-07-29 10:00:00+07:00	306.13	40.0785
2091-07-29 13:00:00+07:00	309.858	35.6033
2091-07-29 16:00:00+07:00	314.183	26.556
2091-07-29 19:00:00+07:00	317.09	17.4368
2091-07-29 22:00:00+07:00	316.449	17.3779
2091-07-30 01:00:00+07:00	313.86	21.5935
2091-07-30 04:00:00+07:00	311.103	27.7279
2091-07-30 07:00:00+07:00	308.508	34.4943
2091-07-30 10:00:00+07:00	306.636	40.2626
2091-07-30 13:00:00+07:00	310.138	33.0809
2091-07-30 16:00:00+07:00	313.986	25.9159
2091-07-30 19:00:00+07:00	316.782	18.6215
2091-07-30 22:00:00+07:00	316.656	16.8865
2091-07-31 01:00:00+07:00	313.991	20.0612
2091-07-31 04:00:00+07:00	311.025	25.2745
2091-07-31 07:00:00+07:00	308.21	31.2302
2091-07-31 10:00:00+07:00	306.094	36.842
2091-07-31 13:00:00+07:00	310.842	29.3052
2091-07-31 16:00:00+07:00	314.471	24.4857
2091-07-31 19:00:00+07:00	316.558	18.6187
2091-07-31 22:00:00+07:00	316.411	16.8592
2091-08-01 01:00:00+07:00	313.949	19.205
2091-08-01 04:00:00+07:00	311.036	24.0369
2091-08-01 07:00:00+07:00	308.428	29.6529
2091-08-01 10:00:00+07:00	306.344	35.2069
2091-08-01 13:00:00+07:00	311.699	26.1858
2091-08-01 16:00:00+07:00	315.46	21.7591
2091-08-01 19:00:00+07:00	317.669	16.7664
2091-08-01 22:00:00+07:00	317.811	14.9631
2091-08-02 01:00:00+07:00	315.33	17.1388
2091-08-02 04:00:00+07:00	312.432	21.0506
2091-08-02 07:00:00+07:00	309.914	24.9194
2091-08-02 10:00:00+07:00	307.96	28.4287
2091-08-02 13:00:00+07:00	312.778	21.9399
2091-08-02 16:00:00+07:00	317.448	16.5165
2091-08-02 19:00:00+07:00	319.396	11.6582
2091-08-02 22:00:00+07:00	319.563	8.72411
2091-08-03 01:00:00+07:00	316.139	8.92925
2091-08-03 04:00:00+07:00	312.815	8.71453
2091-08-03 07:00:00+07:00	309.504	9.33959
2091-08-03 10:00:00+07:00	306.674	8.35741
2091-08-03 13:00:00+07:00	313.502	4.9268
2091-08-03 16:00:00+07:00	319.506	3.5949
2091-08-03 19:00:00+07:00	320.674	3.49564
2091-08-03 22:00:00+07:00	319.131	4.09226
2091-08-04 01:00:00+07:00	314.551	5.2721
2091-08-04 04:00:00+07:00	310.481	6.44454
2091-08-04 07:00:00+07:00	306.234	9.09768
2091-08-04 10:00:00+07:00	303.827	12.7099
2091-08-04 13:00:00+07:00	313.216	5.8809
2091-08-04 16:00:00+07:00	320.434	3.99322
2091-08-04 19:00:00+07:00	321.558	3.34936
2091-08-04 22:00:00+07:00	319.894	3.39423
2091-08-05 01:00:00+07:00	315.01	4.36259
2091-08-05 04:00:00+07:00	310.814	5.60467
2091-08-05 07:00:00+07:00	306.87	6.95572
2091-08-05 10:00:00+07:00	302.418	14.0922
2091-08-05 13:00:00+07:00	312.397	5.60645
2091-08-05 16:00:00+07:00	319.294	3.7021
2091-08-05 19:00:00+07:00	321.207	2.7988
2091-08-05 22:00:00+07:00	319.415	2.90894
2091-08-06 01:00:00+07:00	314.413	4.09761
2091-08-06 04:00:00+07:00	310.045	6.40192
2091-08-06 07:00:00+07:00	305.312	11.015
2091-08-06 10:00:00+07:00	300.551	33.9561
2091-08-06 13:00:00+07:00	311.673	8.83474
2091-08-06 16:00:00+07:00	318.48	8.86267
2091-08-06 19:00:00+07:00	320.78	4.61005
2091-08-06 22:00:00+07:00	319.677	4.2588
2091-08-07 01:00:00+07:00	314.541	5.66178
2091-08-07 04:00:00+07:00	310.589	7.86249
2091-08-07 07:00:00+07:00	307.299	10.7449
2091-08-07 10:00:00+07:00	304.357	15.6227
2091-08-07 13:00:00+07:00	312.246	12.488
2091-08-07 16:00:00+07:00	318.308	12.1456
2091-08-07 19:00:00+07:00	319.884	6.83121
2091-08-07 22:00:00+07:00	319.465	5.93528
2091-08-08 01:00:00+07:00	314.249	7.79809
2091-08-08 04:00:00+07:00	310.644	10.2112
2091-08-08 07:00:00+07:00	307.878	14.0061
2091-08-08 10:00:00+07:00	306.477	16.747
2091-08-08 13:00:00+07:00	313.13	11.7581
2091-08-08 16:00:00+07:00	318.745	10.2027
2091-08-08 19:00:00+07:00	320.16	8.3184
2091-08-08 22:00:00+07:00	319.672	7.13059
2091-08-09 01:00:00+07:00	313.608	23.4331
2091-08-09 04:00:00+07:00	311.232	11.0992
2091-08-09 07:00:00+07:00	309.296	12.0161
2091-08-09 10:00:00+07:00	306.634	14.9945
2091-08-09 13:00:00+07:00	312.455	11.4952
2091-08-09 16:00:00+07:00	319.555	7.74726
2091-08-09 19:00:00+07:00	320.359	5.50373
2091-08-09 22:00:00+07:00	318.816	4.94755
2091-08-10 01:00:00+07:00	314.254	5.87763
2091-08-10 04:00:00+07:00	310.166	7.4318
2091-08-10 07:00:00+07:00	307.054	9.04416
2091-08-10 10:00:00+07:00	304.691	10.6232
2091-08-10 13:00:00+07:00	310.085	8.3554
2091-08-10 16:00:00+07:00	315.437	6.53268
2091-08-10 19:00:00+07:00	317.172	5.86799
2091-08-10 22:00:00+07:00	316.207	6.13968
2091-08-11 01:00:00+07:00	311.666	7.91909
2091-08-11 04:00:00+07:00	307.92	9.71217
2091-08-11 07:00:00+07:00	304.409	12.0062
2091-08-11 10:00:00+07:00	302.019	14.0425
2091-08-11 13:00:00+07:00	309.852	8.14813
2091-08-11 16:00:00+07:00	316.652	5.39785
2091-08-11 19:00:00+07:00	317.869	6.31355
2091-08-11 22:00:00+07:00	316.887	7.61891
2091-08-12 01:00:00+07:00	312.262	10.8781
2091-08-12 04:00:00+07:00	308.028	14.614
2091-08-12 07:00:00+07:00	303.218	32.4622
2091-08-12 10:00:00+07:00	301.156	40.7797
2091-08-12 13:00:00+07:00	310.844	12.6855
2091-08-12 16:00:00+07:00	316.983	8.47874
2091-08-12 19:00:00+07:00	318.182	7.15254
2091-08-12 22:00:00+07:00	317.344	7.24169
2091-08-13 01:00:00+07:00	312.575	9.27903
2091-08-13 04:00:00+07:00	309.015	11.4913
2091-08-13 07:00:00+07:00	306.613	13.3728
2091-08-13 10:00:00+07:00	304.901	14.0063
2091-08-13 13:00:00+07:00	311.226	9.56647
2091-08-13 16:00:00+07:00	316.965	6.68432
2091-08-13 19:00:00+07:00	317.775	6.10727
2091-08-13 22:00:00+07:00	316.878	6.43396
2091-08-14 01:00:00+07:00	312.012	8.60416
2091-08-14 04:00:00+07:00	308.007	10.9524
2091-08-14 07:00:00+07:00	305.466	12.4063
2091-08-14 10:00:00+07:00	303.473	14.0382
2091-08-14 13:00:00+07:00	310.731	9.31698
2091-08-14 16:00:00+07:00	317.593	6.70794
2091-08-14 19:00:00+07:00	318.203	5.97365
2091-08-14 22:00:00+07:00	316.858	6.29082
2091-08-15 01:00:00+07:00	312.632	8.26669
2091-08-15 04:00:00+07:00	309.056	10.8211
2091-08-15 07:00:00+07:00	305.535	14.5018
2091-08-15 10:00:00+07:00	303.35	18.2415
2091-08-15 13:00:00+07:00	310.631	10.1871
2091-08-15 16:00:00+07:00	317.593	6.8813
2091-08-15 19:00:00+07:00	318.665	5.63864
2091-08-15 22:00:00+07:00	317.309	5.25939
2091-08-16 01:00:00+07:00	312.304	6.84489
2091-08-16 04:00:00+07:00	308.44	8.51717
2091-08-16 07:00:00+07:00	305.453	9.80992
2091-08-16 10:00:00+07:00	303.26	10.5763
2091-08-16 13:00:00+07:00	310.36	6.76117
2091-08-16 16:00:00+07:00	316.495	4.6669
2091-08-16 19:00:00+07:00	317.595	4.16185
2091-08-16 22:00:00+07:00	316.507	4.08914
2091-08-17 01:00:00+07:00	310.846	5.29656
2091-08-17 04:00:00+07:00	306.882	6.03208
2091-08-17 07:00:00+07:00	303.928	6.66371
2091-08-17 10:00:00+07:00	301.78	7.67836
2091-08-17 13:00:00+07:00	309.969	5.08811
2091-08-17 16:00:00+07:00	316.691	4.1289
2091-08-17 19:00:00+07:00	317.834	4.19305
2091-08-17 22:00:00+07:00	316.805	5.21754
2091-08-18 01:00:00+07:00	311.69	7.35914
2091-08-18 04:00:00+07:00	307.24	9.50299
2091-08-18 07:00:00+07:00	302.071	21.3334
2091-08-18 10:00:00+07:00	299.833	25.5545
2091-08-18 13:00:00+07:00	310.841	7.45117
2091-08-18 16:00:00+07:00	317.776	4.99139
2091-08-18 19:00:00+07:00	318.871	4.77649
2091-08-18 22:00:00+07:00	318.101	4.9096
2091-08-19 01:00:00+07:00	311.775	7.43844
2091-08-19 04:00:00+07:00	307.573	10.8074
2091-08-19 07:00:00+07:00	304.375	14.5661
2091-08-19 10:00:00+07:00	301.6	17.3447
2091-08-19 13:00:00+07:00	310.997	7.70899
2091-08-19 16:00:00+07:00	317.543	5.43043
2091-08-19 19:00:00+07:00	319.121	4.81871
2091-08-19 22:00:00+07:00	318.493	4.83847
2091-08-20 01:00:00+07:00	312.996	6.68065
2091-08-20 04:00:00+07:00	309.358	8.39648
2091-08-20 07:00:00+07:00	306.098	11.1055
2091-08-20 10:00:00+07:00	301.315	25.4829
2091-08-20 13:00:00+07:00	310.264	10.6845
2091-08-20 16:00:00+07:00	317.008	8.01856
2091-08-20 19:00:00+07:00	318.694	5.85152
2091-08-20 22:00:00+07:00	317.481	5.8018
2091-08-21 01:00:00+07:00	312.406	7.85855
2091-08-21 04:00:00+07:00	308.269	10.9373
2091-08-21 07:00:00+07:00	303.758	17.6875
2091-08-21 10:00:00+07:00	299.855	45.0604
2091-08-21 13:00:00+07:00	309.043	13.6404
2091-08-21 16:00:00+07:00	315.554	9.89194
2091-08-21 19:00:00+07:00	317.67	6.7462
2091-08-21 22:00:00+07:00	316.946	6.30807
2091-08-22 01:00:00+07:00	311.374	8.61495
2091-08-22 04:00:00+07:00	307.528	11.1849
2091-08-22 07:00:00+07:00	304.105	15.1921
2091-08-22 10:00:00+07:00	302.43	16.1456
2091-08-22 13:00:00+07:00	309.92	9.6147
2091-08-22 16:00:00+07:00	316.455	6.31188
2091-08-22 19:00:00+07:00	317.941	5.65434
2091-08-22 22:00:00+07:00	316.928	5.54291
2091-08-23 01:00:00+07:00	311.983	7.14634
2091-08-23 04:00:00+07:00	308.128	8.93232
2091-08-23 07:00:00+07:00	305.058	10.826
2091-08-23 10:00:00+07:00	302.738	12.6049
2091-08-23 13:00:00+07:00	309.616	8.26204
2091-08-23 16:00:00+07:00	316.098	5.64721
2091-08-23 19:00:00+07:00	317.253	4.92533
2091-08-23 22:00:00+07:00	316.708	4.77843
2091-08-24 01:00:00+07:00	311.615	6.47089
2091-08-24 04:00:00+07:00	307.456	8.37347
2091-08-24 07:00:00+07:00	302.927	12.035
2091-08-24 10:00:00+07:00	300.519	16.7341
2091-08-24 13:00:00+07:00	309.343	7.56771
2091-08-24 16:00:00+07:00	316.515	4.94547
2091-08-24 19:00:00+07:00	317.559	4.72927
2091-08-24 22:00:00+07:00	316.533	5.0159
2091-08-25 01:00:00+07:00	311.499	7.20416
2091-08-25 04:00:00+07:00	307.211	10.1648
2091-08-25 07:00:00+07:00	301.737	25.9786
2091-08-25 10:00:00+07:00	298.897	56.56
2091-08-25 13:00:00+07:00	310.017	9.07061
2091-08-25 16:00:00+07:00	316.381	6.52446
2091-08-25 19:00:00+07:00	317.583	5.47759
2091-08-25 22:00:00+07:00	316.708	5.21975
2091-08-26 01:00:00+07:00	311.387	7.21029
2091-08-26 04:00:00+07:00	306.91	10.1238
2091-08-26 07:00:00+07:00	301.707	19.3583
2091-08-26 10:00:00+07:00	298.424	48.9219
2091-08-26 13:00:00+07:00	310.132	9.26892
2091-08-26 16:00:00+07:00	316.903	6.00925
2091-08-26 19:00:00+07:00	318.166	4.25898
2091-08-26 22:00:00+07:00	316.932	4.21116
2091-08-27 01:00:00+07:00	311.401	6.0462
2091-08-27 04:00:00+07:00	306.945	8.27429
2091-08-27 07:00:00+07:00	302.084	15.1365
2091-08-27 10:00:00+07:00	299.192	31.6113
2091-08-27 13:00:00+07:00	309.651	8.55791
2091-08-27 16:00:00+07:00	317.064	6.39142
2091-08-27 19:00:00+07:00	317.802	4.71797
2091-08-27 22:00:00+07:00	317.011	4.92803
2091-08-28 01:00:00+07:00	311.553	6.88625
2091-08-28 04:00:00+07:00	308.028	9.38489
2091-08-28 07:00:00+07:00	305.064	13.5634
2091-08-28 10:00:00+07:00	301.606	19.1343
2091-08-28 13:00:00+07:00	308.845	12.5963
2091-08-28 16:00:00+07:00	315.168	9.23673
2091-08-28 19:00:00+07:00	316.633	6.16513
2091-08-28 22:00:00+07:00	315.405	5.91007
2091-08-29 01:00:00+07:00	310.564	8.02256
2091-08-29 04:00:00+07:00	306.732	10.9765
2091-08-29 07:00:00+07:00	303.334	14.8843
2091-08-29 10:00:00+07:00	299.012	25.6195
2091-08-29 13:00:00+07:00	307.399	13.181
2091-08-29 16:00:00+07:00	313.864	9.41277
2091-08-29 19:00:00+07:00	315.109	5.5275
2091-08-29 22:00:00+07:00	314.291	5.13018
2091-08-30 01:00:00+07:00	309.345	6.65905
2091-08-30 04:00:00+07:00	305.197	8.60427
2091-08-30 07:00:00+07:00	300.943	11.8688
2091-08-30 10:00:00+07:00	297.771
2091-08-30 13:00:00+07:00	307.245	8.15656
2091-08-30 16:00:00+07:00	314.006	5.61485
2091-08-30 19:00:00+07:00	315.145	4.69251
2091-08-30 22:00:00+07:00	314.503	4.58631
2091-08-31 01:00:00+07:00	309.096	6.2042
2091-08-31 04:00:00+07:00	305.29	7.59091
2091-08-31 07:00:00+07:00	301.388	9.66783
2091-08-31 10:00:00+07:00	297.271
2091-08-31 13:00:00+07:00	307.062	6.39464
2091-08-31 16:00:00+07:00	314.035	4.48285
2091-08-31 19:00:00+07:00	315.097	4.28169
2091-08-31 22:00:00+07:00	314.571	4.55949
2091-09-01 01:00:00+07:00	309.118	6.43753
2091-09-01 04:00:00+07:00	305.697	8.00395
2091-09-01 07:00:00+07:00	302.051	10.2225
2091-09-01 10:00:00+07:00	297.269
2091-09-01 13:00:00+07:00	307.045	7.59038
2091-09-01 16:00:00+07:00	313.974	5.08428
2091-09-01 19:00:00+07:00	315.43	4.6386
2091-09-01 22:00:00+07:00	314.667	4.7646
2091-09-02 01:00:00+07:00	309.322	6.47001
2091-09-02 04:00:00+07:00	305.624	7.93485
2091-09-02 07:00:00+07:00	301.774	9.96731
2091-09-02 10:00:00+07:00	296.571
2091-09-02 13:00:00+07:00	307.305	7.16129
2091-09-02 16:00:00+07:00	314.076	4.83385
2091-09-02 19:00:00+07:00	315.585	4.39705
2091-09-02 22:00:00+07:00	314.902	4.51387
2091-09-03 01:00:00+07:00	309.637	5.8594
2091-09-03 04:00:00+07:00	305.337	7.32076
2091-09-03 07:00:00+07:00	301.338	9.47873
2091-09-03 10:00:00+07:00	298.768	11.0791
2091-09-03 13:00:00+07:00	306.073	6.89005
2091-09-03 16:00:00+07:00	313.819	4.99916
2091-09-03 19:00:00+07:00	314.576	4.89598
2091-09-03 22:00:00+07:00	313.154	5.40209
2091-09-04 01:00:00+07:00	308.198	8.13062
2091-09-04 04:00:00+07:00	304.283	11.4263
2091-09-04 07:00:00+07:00	300.864	15.9508
2091-09-04 10:00:00+07:00	298.015
2091-09-04 13:00:00+07:00	306.091	12.5535
2091-09-04 16:00:00+07:00	311.946	9.9681
2091-09-04 19:00:00+07:00	313.357	8.85767
2091-09-04 22:00:00+07:00	312.384	8.7786
2091-09-05 01:00:00+07:00	308.552	10.7211
2091-09-05 04:00:00+07:00	305.378	12.3918
2091-09-05 07:00:00+07:00	301.426	16.7201
2091-09-05 10:00:00+07:00	297.151
2091-09-05 13:00:00+07:00	306.042	12.367
2091-09-05 16:00:00+07:00	312.339	8.97325
2091-09-05 19:00:00+07:00	312.849	5.79039
2091-09-05 22:00:00+07:00	312.051	5.51065
2091-09-06 01:00:00+07:00	306.778	7.61643
2091-09-06 04:00:00+07:00	302.527	10.8697
2091-09-06 07:00:00+07:00	299.187	15.6213
2091-09-06 10:00:00+07:00	296.33
2091-09-06 13:00:00+07:00	305.453	11.5335
2091-09-06 16:00:00+07:00	312.293	8.21632
2091-09-06 19:00:00+07:00	312.91	5.64596
2091-09-06 22:00:00+07:00	312.213	5.82563
2091-09-07 01:00:00+07:00	307.086	8.3957
2091-09-07 04:00:00+07:00	303.328	12.0567
2091-09-07 07:00:00+07:00	299.123	19.6358
2091-09-07 10:00:00+07:00	295.67
2091-09-07 13:00:00+07:00	305.815	13.461
2091-09-07 16:00:00+07:00	312.666	11.2257
2091-09-07 19:00:00+07:00	313.698	7.14176
2091-09-07 22:00:00+07:00	312.759	6.90426
[truncated: 27,202 more rows]

## Sheet: c Mmax Cartagena GFDL  2-4.5
units: dry bulb temperature (degrees Celsius), relative humidity when Tair>25C (%).
	Ta_C	RH
2091-01-01 05:00:00+05:00	296.78
2091-01-01 08:00:00+05:00	294.479
2091-01-01 11:00:00+05:00	292.54
2091-01-01 14:00:00+05:00	296.46
2091-01-01 17:00:00+05:00	303.131	18.6829
2091-01-01 20:00:00+05:00	306.885	14.7608
2091-01-01 23:00:00+05:00	305.493	16.21
2091-01-02 02:00:00+05:00	300.728	25.231
2091-01-02 05:00:00+05:00	297.07
2091-01-02 08:00:00+05:00	294.145
2091-01-02 11:00:00+05:00	291.921
2091-01-02 14:00:00+05:00	295.951
2091-01-02 17:00:00+05:00	302.131	15.8497
2091-01-02 20:00:00+05:00	305.226	11.8312
2091-01-02 23:00:00+05:00	303.973	11.9964
2091-01-03 02:00:00+05:00	298.876	21.3876
2091-01-03 05:00:00+05:00	295.264
2091-01-03 08:00:00+05:00	292.433
2091-01-03 11:00:00+05:00	290.287
2091-01-03 14:00:00+05:00	294.845
2091-01-03 17:00:00+05:00	301.257	15.1338
2091-01-03 20:00:00+05:00	304.009	11.2398
2091-01-03 23:00:00+05:00	302.449	11.3042
2091-01-04 02:00:00+05:00	297.698
2091-01-04 05:00:00+05:00	293.911
2091-01-04 08:00:00+05:00	291.217
2091-01-04 11:00:00+05:00	289.468
2091-01-04 14:00:00+05:00	294.177
2091-01-04 17:00:00+05:00	300.339	14.566
2091-01-04 20:00:00+05:00	302.92	11.3254
2091-01-04 23:00:00+05:00	301.208	11.8506
2091-01-05 02:00:00+05:00	296.803
2091-01-05 05:00:00+05:00	293.077
2091-01-05 08:00:00+05:00	290.722
2091-01-05 11:00:00+05:00	289.537
2091-01-05 14:00:00+05:00	293.064
2091-01-05 17:00:00+05:00	298.574	19.469
2091-01-05 20:00:00+05:00	301.622	15.4369
2091-01-05 23:00:00+05:00	300.257	15.8385
2091-01-06 02:00:00+05:00	296.239
2091-01-06 05:00:00+05:00	292.814
2091-01-06 08:00:00+05:00	290.375
2091-01-06 11:00:00+05:00	288.979
2091-01-06 14:00:00+05:00	293.195
2091-01-06 17:00:00+05:00	298.585	19.3534
2091-01-06 20:00:00+05:00	301.743	15.59
2091-01-06 23:00:00+05:00	300.634	16.2001
2091-01-07 02:00:00+05:00	296.611
2091-01-07 05:00:00+05:00	293.199
2091-01-07 08:00:00+05:00	290.986
2091-01-07 11:00:00+05:00	289.257
2091-01-07 14:00:00+05:00	293.06
2091-01-07 17:00:00+05:00	298.791	18.4105
2091-01-07 20:00:00+05:00	302.157	13.7344
2091-01-07 23:00:00+05:00	301.345	14.0589
2091-01-08 02:00:00+05:00	296.947
2091-01-08 05:00:00+05:00	293.671
2091-01-08 08:00:00+05:00	291.327
2091-01-08 11:00:00+05:00	289.624
2091-01-08 14:00:00+05:00	293.939
2091-01-08 17:00:00+05:00	300.369	17.0969
2091-01-08 20:00:00+05:00	303.25	12.3508
2091-01-08 23:00:00+05:00	302.226	12.4856
2091-01-09 02:00:00+05:00	297.65
2091-01-09 05:00:00+05:00	294.127
2091-01-09 08:00:00+05:00	291.552
2091-01-09 11:00:00+05:00	289.651
2091-01-09 14:00:00+05:00	294.257
2091-01-09 17:00:00+05:00	301.473	17.7615
2091-01-09 20:00:00+05:00	304.46	12.3958
2091-01-09 23:00:00+05:00	303.293	12.37
2091-01-10 02:00:00+05:00	297.994
2091-01-10 05:00:00+05:00	294.289
2091-01-10 08:00:00+05:00	291.496
2091-01-10 11:00:00+05:00	289.614
2091-01-10 14:00:00+05:00	294.797
2091-01-10 17:00:00+05:00	301.936	15.8622
2091-01-10 20:00:00+05:00	304.868	11.6907
2091-01-10 23:00:00+05:00	303.626	11.7336
2091-01-11 02:00:00+05:00	298.158	22.6687
2091-01-11 05:00:00+05:00	294.548
2091-01-11 08:00:00+05:00	292.103
2091-01-11 11:00:00+05:00	290.299
2091-01-11 14:00:00+05:00	294.582
2091-01-11 17:00:00+05:00	301.287	14.8034
2091-01-11 20:00:00+05:00	304.931	11.2514
2091-01-11 23:00:00+05:00	303.57	12.0695
2091-01-12 02:00:00+05:00	298.192	21.1855
2091-01-12 05:00:00+05:00	294.361
2091-01-12 08:00:00+05:00	291.519
2091-01-12 11:00:00+05:00	289.513
2091-01-12 14:00:00+05:00	294.294
2091-01-12 17:00:00+05:00	301.518	14.7517
2091-01-12 20:00:00+05:00	304.832	11.3017
2091-01-12 23:00:00+05:00	303.422	12.1561
2091-01-13 02:00:00+05:00	298.344	19.5922
2091-01-13 05:00:00+05:00	294.421
2091-01-13 08:00:00+05:00	291.604
2091-01-13 11:00:00+05:00	289.416
2091-01-13 14:00:00+05:00	294.241
2091-01-13 17:00:00+05:00	301.608	14.9964
2091-01-13 20:00:00+05:00	304.788	11.0134
2091-01-13 23:00:00+05:00	303.192	10.9128
2091-01-14 02:00:00+05:00	297.712
2091-01-14 05:00:00+05:00	293.747
2091-01-14 08:00:00+05:00	291.114
2091-01-14 11:00:00+05:00	289.313
2091-01-14 14:00:00+05:00	294.501
2091-01-14 17:00:00+05:00	301.641	14.967
2091-01-14 20:00:00+05:00	305.096	10.7109
2091-01-14 23:00:00+05:00	303.796	11.068
2091-01-15 02:00:00+05:00	298.165	22.8551
2091-01-15 05:00:00+05:00	294.666
2091-01-15 08:00:00+05:00	292.138
2091-01-15 11:00:00+05:00	290.479
2091-01-15 14:00:00+05:00	295.185
2091-01-15 17:00:00+05:00	302.36	14.9324
2091-01-15 20:00:00+05:00	305.468	10.9714
2091-01-15 23:00:00+05:00	303.974	12.641
2091-01-16 02:00:00+05:00	298.492	24.9229
2091-01-16 05:00:00+05:00	295.125
2091-01-16 08:00:00+05:00	292.506
2091-01-16 11:00:00+05:00	290.767
2091-01-16 14:00:00+05:00	295.913
2091-01-16 17:00:00+05:00	303.375	16.2878
2091-01-16 20:00:00+05:00	306.496	12.1151
2091-01-16 23:00:00+05:00	305.025	12.7088
2091-01-17 02:00:00+05:00	300.313	18.69
2091-01-17 05:00:00+05:00	296.526
2091-01-17 08:00:00+05:00	293.722
2091-01-17 11:00:00+05:00	291.499
2091-01-17 14:00:00+05:00	296.151
2091-01-17 17:00:00+05:00	303.387	15.8425
2091-01-17 20:00:00+05:00	306.101	11.3162
2091-01-17 23:00:00+05:00	304.437	12.1213
2091-01-18 02:00:00+05:00	299.169	20.9746
2091-01-18 05:00:00+05:00	295.683
2091-01-18 08:00:00+05:00	293.067
2091-01-18 11:00:00+05:00	290.938
2091-01-18 14:00:00+05:00	296.108
2091-01-18 17:00:00+05:00	303.466	12.4473
2091-01-18 20:00:00+05:00	305.955	8.18816
2091-01-18 23:00:00+05:00	304.2	8.0949
2091-01-19 02:00:00+05:00	298.6	16.0206
2091-01-19 05:00:00+05:00	294.568
2091-01-19 08:00:00+05:00	291.866
2091-01-19 11:00:00+05:00	290.091
2091-01-19 14:00:00+05:00	295.823
2091-01-19 17:00:00+05:00	302.775	12.7674
2091-01-19 20:00:00+05:00	305.735	9.6396
2091-01-19 23:00:00+05:00	304.099	10.2342
2091-01-20 02:00:00+05:00	299.217	17.7212
2091-01-20 05:00:00+05:00	295.662
2091-01-20 08:00:00+05:00	293.364
2091-01-20 11:00:00+05:00	291.883
2091-01-20 14:00:00+05:00	296.615
2091-01-20 17:00:00+05:00	302.888	12.3226
2091-01-20 20:00:00+05:00	306.161	9.52964
2091-01-20 23:00:00+05:00	304.776	9.98732
2091-01-21 02:00:00+05:00	299.724	18.0599
2091-01-21 05:00:00+05:00	296.216
2091-01-21 08:00:00+05:00	293.757
2091-01-21 11:00:00+05:00	291.795
2091-01-21 14:00:00+05:00	297.062
2091-01-21 17:00:00+05:00	304.027	13.7227
2091-01-21 20:00:00+05:00	307.397	10.1168
2091-01-21 23:00:00+05:00	306.079	10.6125
2091-01-22 02:00:00+05:00	300.928	18.0386
2091-01-22 05:00:00+05:00	297.387
2091-01-22 08:00:00+05:00	294.895
2091-01-22 11:00:00+05:00	293.073
2091-01-22 14:00:00+05:00	298.172	21.2899
2091-01-22 17:00:00+05:00	304.779	13.1176
2091-01-22 20:00:00+05:00	308.155	9.68063
2091-01-22 23:00:00+05:00	306.819	10.6126
2091-01-23 02:00:00+05:00	301.128	21.1952
2091-01-23 05:00:00+05:00	297.695
2091-01-23 08:00:00+05:00	294.968
2091-01-23 11:00:00+05:00	292.943
2091-01-23 14:00:00+05:00	298.609	20.6668
2091-01-23 17:00:00+05:00	306.029	11.3948
2091-01-23 20:00:00+05:00	308.933	7.83396
2091-01-23 23:00:00+05:00	307.061	8.07567
2091-01-24 02:00:00+05:00	300.709	19.9205
2091-01-24 05:00:00+05:00	296.991
2091-01-24 08:00:00+05:00	294.203
2091-01-24 11:00:00+05:00	292.012
2091-01-24 14:00:00+05:00	298.252	21.0157
2091-01-24 17:00:00+05:00	306.858	10.373
2091-01-24 20:00:00+05:00	309.082	6.49175
2091-01-24 23:00:00+05:00	307.09	6.88093
2091-01-25 02:00:00+05:00	300.702	17.1596
2091-01-25 05:00:00+05:00	296.772
2091-01-25 08:00:00+05:00	293.91
2091-01-25 11:00:00+05:00	291.764
2091-01-25 14:00:00+05:00	298.362	18.9935
2091-01-25 17:00:00+05:00	306.754	9.4842
2091-01-25 20:00:00+05:00	309.078	5.75266
2091-01-25 23:00:00+05:00	307.039	5.8481
2091-01-26 02:00:00+05:00	300.606	14.838
2091-01-26 05:00:00+05:00	296.522
2091-01-26 08:00:00+05:00	293.745
2091-01-26 11:00:00+05:00	291.703
2091-01-26 14:00:00+05:00	298.201	19.8373
2091-01-26 17:00:00+05:00	306.892	9.94025
2091-01-26 20:00:00+05:00	309.98	6.60005
2091-01-26 23:00:00+05:00	307.872	8.71975
2091-01-27 02:00:00+05:00	301.104	28.4222
2091-01-27 05:00:00+05:00	298.099
2091-01-27 08:00:00+05:00	295.546
2091-01-27 11:00:00+05:00	293.678
2091-01-27 14:00:00+05:00	299.409	18.6366
2091-01-27 17:00:00+05:00	307.21	9.70772
2091-01-27 20:00:00+05:00	310.291	6.70341
2091-01-27 23:00:00+05:00	308.31	8.41815
2091-01-28 02:00:00+05:00	301.581	25.143
2091-01-28 05:00:00+05:00	297.949
2091-01-28 08:00:00+05:00	295.576
2091-01-28 11:00:00+05:00	293.959
2091-01-28 14:00:00+05:00	300.326	21.3592
2091-01-28 17:00:00+05:00	308.941	9.84996
2091-01-28 20:00:00+05:00	311.11	6.86705
2091-01-28 23:00:00+05:00	309.013	8.30721
2091-01-29 02:00:00+05:00	303.111	17.3464
2091-01-29 05:00:00+05:00	299.596	23.1716
2091-01-29 08:00:00+05:00	296.851
2091-01-29 11:00:00+05:00	294.878
2091-01-29 14:00:00+05:00	300.664	18.8405
2091-01-29 17:00:00+05:00	308.318	10.2228
2091-01-29 20:00:00+05:00	311.49	7.41465
2091-01-29 23:00:00+05:00	309.471	8.75658
2091-01-30 02:00:00+05:00	303.796	19.8793
2091-01-30 05:00:00+05:00	300.506	28.076
2091-01-30 08:00:00+05:00	298.072
2091-01-30 11:00:00+05:00	296.862
2091-01-30 14:00:00+05:00	301.545	17.0324
2091-01-30 17:00:00+05:00	308.481	10.3831
2091-01-30 20:00:00+05:00	310.981	9.62993
2091-01-30 23:00:00+05:00	309.441	9.76736
2091-01-31 02:00:00+05:00	304.026	18.0111
2091-01-31 05:00:00+05:00	300.772	23.1849
2091-01-31 08:00:00+05:00	298.501	20.9544
2091-01-31 11:00:00+05:00	296.751
2091-01-31 14:00:00+05:00	301.168	13.2052
2091-01-31 17:00:00+05:00	307.739	8.89636
2091-01-31 20:00:00+05:00	310.902	7.19031
2091-01-31 23:00:00+05:00	309.214	8.53906
2091-02-01 02:00:00+05:00	303.79	17.5818
2091-02-01 05:00:00+05:00	300.683	20.7854
2091-02-01 08:00:00+05:00	298.489	20.9654
2091-02-01 11:00:00+05:00	297.037
2091-02-01 14:00:00+05:00	300.799	17.1688
2091-02-01 17:00:00+05:00	306.643	11.8279
2091-02-01 20:00:00+05:00	309.353	8.7796
2091-02-01 23:00:00+05:00	307.535	8.51946
2091-02-02 02:00:00+05:00	302.404	13.1409
2091-02-02 05:00:00+05:00	298.216	19.6556
2091-02-02 08:00:00+05:00	295.254
2091-02-02 11:00:00+05:00	293.356
2091-02-02 14:00:00+05:00	298.354	16.2863
2091-02-02 17:00:00+05:00	304.734	9.18071
2091-02-02 20:00:00+05:00	307.585	6.8928
2091-02-02 23:00:00+05:00	305.913	6.98672
2091-02-03 02:00:00+05:00	300.931	11.6753
2091-02-03 05:00:00+05:00	296.812
2091-02-03 08:00:00+05:00	293.82
2091-02-03 11:00:00+05:00	291.95
2091-02-03 14:00:00+05:00	297.339
2091-02-03 17:00:00+05:00	303.85	9.87518
2091-02-03 20:00:00+05:00	306.908	6.96821
2091-02-03 23:00:00+05:00	305.492	6.8258
2091-02-04 02:00:00+05:00	300.513	11.4538
2091-02-04 05:00:00+05:00	296.449
2091-02-04 08:00:00+05:00	293.508
2091-02-04 11:00:00+05:00	291.421
2091-02-04 14:00:00+05:00	296.985
2091-02-04 17:00:00+05:00	304.065	11.2414
2091-02-04 20:00:00+05:00	307.171	8.055
2091-02-04 23:00:00+05:00	305.807	7.85149
2091-02-05 02:00:00+05:00	300.683	12.7859
2091-02-05 05:00:00+05:00	296.66
2091-02-05 08:00:00+05:00	293.855
2091-02-05 11:00:00+05:00	291.791
2091-02-05 14:00:00+05:00	297.59
2091-02-05 17:00:00+05:00	304.843	10.2103
2091-02-05 20:00:00+05:00	307.158	7.07422
2091-02-05 23:00:00+05:00	305.752	7.0495
2091-02-06 02:00:00+05:00	300.327	12.8823
2091-02-06 05:00:00+05:00	296.29
2091-02-06 08:00:00+05:00	293.544
2091-02-06 11:00:00+05:00	291.539
2091-02-06 14:00:00+05:00	297.734
2091-02-06 17:00:00+05:00	305.478	9.69324
2091-02-06 20:00:00+05:00	307.596	6.62409
2091-02-06 23:00:00+05:00	306.192	6.73081
2091-02-07 02:00:00+05:00	300.536	13.0535
2091-02-07 05:00:00+05:00	296.748
2091-02-07 08:00:00+05:00	294.701
2091-02-07 11:00:00+05:00	292.664
2091-02-07 14:00:00+05:00	298.113
2091-02-07 17:00:00+05:00	305.859	7.63153
2091-02-07 20:00:00+05:00	308.117	4.97162
2091-02-07 23:00:00+05:00	306.736	5.11745
2091-02-08 02:00:00+05:00	301.517	9.21429
2091-02-08 05:00:00+05:00	297.76
2091-02-08 08:00:00+05:00	295.057
2091-02-08 11:00:00+05:00	293.04
2091-02-08 14:00:00+05:00	298.758	13.1214
2091-02-08 17:00:00+05:00	307.133	6.97261
2091-02-08 20:00:00+05:00	308.863	4.52119
2091-02-08 23:00:00+05:00	307.167	4.99397
2091-02-09 02:00:00+05:00	302.398	9.33258
2091-02-09 05:00:00+05:00	298.69	15.0001
2091-02-09 08:00:00+05:00	296.162
2091-02-09 11:00:00+05:00	294.273
2091-02-09 14:00:00+05:00	299.311	15.9755
2091-02-09 17:00:00+05:00	306.767	9.00565
2091-02-09 20:00:00+05:00	309.216	5.63409
2091-02-09 23:00:00+05:00	308.219	5.76869
2091-02-10 02:00:00+05:00	303.103	11.3019
2091-02-10 05:00:00+05:00	299.447	15.9801
2091-02-10 08:00:00+05:00	296.695
2091-02-10 11:00:00+05:00	294.846
2091-02-10 14:00:00+05:00	299.724	14.2579
2091-02-10 17:00:00+05:00	307.089	7.43286
2091-02-10 20:00:00+05:00	310.069	5.38523
2091-02-10 23:00:00+05:00	309.247	6.18366
2091-02-11 02:00:00+05:00	302.842	23.8491
2091-02-11 05:00:00+05:00	299.528	26.3863
2091-02-11 08:00:00+05:00	297.101
2091-02-11 11:00:00+05:00	295.309
2091-02-11 14:00:00+05:00	300.458	14.6907
2091-02-11 17:00:00+05:00	308.036	7.77045
2091-02-11 20:00:00+05:00	310.97	5.92416
2091-02-11 23:00:00+05:00	310.088	6.75276
2091-02-12 02:00:00+05:00	301.735	55.7382
2091-02-12 05:00:00+05:00	298.734	54.6839
2091-02-12 08:00:00+05:00	297.823
2091-02-12 11:00:00+05:00	295.978
2091-02-12 14:00:00+05:00	301.956	21.9913
2091-02-12 17:00:00+05:00	310.298	10.4607
2091-02-12 20:00:00+05:00	312.804	7.22843
2091-02-12 23:00:00+05:00	311.686	8.13645
2091-02-13 02:00:00+05:00	306.036	19.1377
2091-02-13 05:00:00+05:00	302.217	31.9593
2091-02-13 08:00:00+05:00	298.898	44.4854
2091-02-13 11:00:00+05:00	296.658
2091-02-13 14:00:00+05:00	302.334	31.1264
2091-02-13 17:00:00+05:00	308.738	27.7992
2091-02-13 20:00:00+05:00	311.32	18.783
2091-02-13 23:00:00+05:00	311.138	14.3959
2091-02-14 02:00:00+05:00	304.284	50.822
2091-02-14 05:00:00+05:00	300.975	55.8557
2091-02-14 08:00:00+05:00	298.79	55.2548
2091-02-14 11:00:00+05:00	297.484
2091-02-14 14:00:00+05:00	303.093	30.2432
2091-02-14 17:00:00+05:00	308.87	32.1658
2091-02-14 20:00:00+05:00	311.116	26.6977
2091-02-14 23:00:00+05:00	310.745	21.3165
2091-02-15 02:00:00+05:00	304.547	77.4356
2091-02-15 05:00:00+05:00	302.397	63.3955
2091-02-15 08:00:00+05:00	300.613	55.6701
2091-02-15 11:00:00+05:00	297.8
2091-02-15 14:00:00+05:00	303.498	31.7865
2091-02-15 17:00:00+05:00	309.982	19.4705
2091-02-15 20:00:00+05:00	312.239	12.8636
2091-02-15 23:00:00+05:00	311.902	9.79748
2091-02-16 02:00:00+05:00	305.431	31.8063
2091-02-16 05:00:00+05:00	301.368	46.5861
2091-02-16 08:00:00+05:00	298.608	49.5582
2091-02-16 11:00:00+05:00	296.583
2091-02-16 14:00:00+05:00	302.636	28.5132
2091-02-16 17:00:00+05:00	309.993	24.7131
2091-02-16 20:00:00+05:00	312.12	17.406
2091-02-16 23:00:00+05:00	311.586	13.9519
2091-02-17 02:00:00+05:00	304.659	73.0566
2091-02-17 05:00:00+05:00	300.941	75.9065
2091-02-17 08:00:00+05:00	298.309	77.0404
2091-02-17 11:00:00+05:00	296.941
2091-02-17 14:00:00+05:00	304.115	40.1094
2091-02-17 17:00:00+05:00	309.208	37.7598
2091-02-17 20:00:00+05:00	311.333	26.5633
2091-02-17 23:00:00+05:00	310.723	22.8051
2091-02-18 02:00:00+05:00	305.909	48.9255
2091-02-18 05:00:00+05:00	303.121	57.0316
2091-02-18 08:00:00+05:00	300.796	63.6334
2091-02-18 11:00:00+05:00	298.484	78.374
2091-02-18 14:00:00+05:00	303.666	41.549
2091-02-18 17:00:00+05:00	309.903	27.8791
2091-02-18 20:00:00+05:00	312.141	19.9678
2091-02-18 23:00:00+05:00	311.185	18.1378
2091-02-19 02:00:00+05:00	306.669	31.545
2091-02-19 05:00:00+05:00	303.586	39.3961
2091-02-19 08:00:00+05:00	300.403	56.7013
2091-02-19 11:00:00+05:00	297.864
2091-02-19 14:00:00+05:00	303.513	39.6509
2091-02-19 17:00:00+05:00	309.445	20.6645
2091-02-19 20:00:00+05:00	312.339	10.5576
2091-02-19 23:00:00+05:00	311.523	9.93805
2091-02-20 02:00:00+05:00	305.068	48.399
2091-02-20 05:00:00+05:00	301.934	46.0433
2091-02-20 08:00:00+05:00	299.39	53.6347
2091-02-20 11:00:00+05:00	296.273
2091-02-20 14:00:00+05:00	302.48	36.2637
2091-02-20 17:00:00+05:00	308.626	18.428
2091-02-20 20:00:00+05:00	311.357	9.48129
2091-02-20 23:00:00+05:00	310.608	9.1827
2091-02-21 02:00:00+05:00	304.205	35.4914
2091-02-21 05:00:00+05:00	301.512	37.143
2091-02-21 08:00:00+05:00	298.593	50.4162
2091-02-21 11:00:00+05:00	295.269
2091-02-21 14:00:00+05:00	302.894	27.7072
2091-02-21 17:00:00+05:00	309.932	12.8976
2091-02-21 20:00:00+05:00	312.525	7.61878
2091-02-21 23:00:00+05:00	311.467	7.41631
2091-02-22 02:00:00+05:00	305.767	16.8204
2091-02-22 05:00:00+05:00	301.961	28.2556
2091-02-22 08:00:00+05:00	299.037	34.5567
2091-02-22 11:00:00+05:00	296.431
2091-02-22 14:00:00+05:00	302.635	16.8173
2091-02-22 17:00:00+05:00	310.083	8.80612
2091-02-22 20:00:00+05:00	312.625	5.67802
2091-02-22 23:00:00+05:00	311.483	6.11024
2091-02-23 02:00:00+05:00	304.783	26.8115
2091-02-23 05:00:00+05:00	300.803	39.1456
2091-02-23 08:00:00+05:00	296.903
2091-02-23 11:00:00+05:00	294.364
2091-02-23 14:00:00+05:00	302.99	33.9915
2091-02-23 17:00:00+05:00	309.589	26.2859
2091-02-23 20:00:00+05:00	311.003	23.5189
2091-02-23 23:00:00+05:00	310.181	23.8544
2091-02-24 02:00:00+05:00	306.832	36.1219
2091-02-24 05:00:00+05:00	304.342	47.203
2091-02-24 08:00:00+05:00	303.084	54.8759
2091-02-24 11:00:00+05:00	301.805	63.0097
2091-02-24 14:00:00+05:00	302.904	57.6965
2091-02-24 17:00:00+05:00	305.67	49.3563
2091-02-24 20:00:00+05:00	307.787	38.4869
2091-02-24 23:00:00+05:00	307.507	38.1316
2091-02-25 02:00:00+05:00	304.671	55.1953
2091-02-25 05:00:00+05:00	302.502	67.9356
2091-02-25 08:00:00+05:00	300.154	88.5622
2091-02-25 11:00:00+05:00	299.439	68.9315
2091-02-25 14:00:00+05:00	303.625	24.9238
2091-02-25 17:00:00+05:00	308.726	5.5671
2091-02-25 20:00:00+05:00	311.553	4.38816
2091-02-25 23:00:00+05:00	310.479	5.46904
2091-02-26 02:00:00+05:00	306.338	8.50759
2091-02-26 05:00:00+05:00	302.887	9.90443
2091-02-26 08:00:00+05:00	300.422	9.44426
2091-02-26 11:00:00+05:00	298.433	10.4172
2091-02-26 14:00:00+05:00	302.415	7.62657
2091-02-26 17:00:00+05:00	307.51	4.9226
2091-02-26 20:00:00+05:00	309.241	3.70951
2091-02-26 23:00:00+05:00	307.36	3.67635
2091-02-27 02:00:00+05:00	302.323	7.47864
2091-02-27 05:00:00+05:00	298.441	12.4669
2091-02-27 08:00:00+05:00	295.813
2091-02-27 11:00:00+05:00	293.94
2091-02-27 14:00:00+05:00	299.734	9.96979
2091-02-27 17:00:00+05:00	306.564	5.21389
2091-02-27 20:00:00+05:00	308.309	3.49516
2091-02-27 23:00:00+05:00	307.03	3.56007
2091-02-28 02:00:00+05:00	301.119	10.8881
2091-02-28 05:00:00+05:00	297.847
2091-02-28 08:00:00+05:00	295.46
2091-02-28 11:00:00+05:00	293.779
2091-02-28 14:00:00+05:00	299.593	8.62866
2091-02-28 17:00:00+05:00	306.889	4.97175
2091-02-28 20:00:00+05:00	309.196	4.28183
2091-02-28 23:00:00+05:00	307.971	5.1797
2091-03-01 02:00:00+05:00	300.403	38.5465
2091-03-01 05:00:00+05:00	298.024
2091-03-01 08:00:00+05:00	295.923
2091-03-01 11:00:00+05:00	294.39
2091-03-01 14:00:00+05:00	299.985	8.88246
2091-03-01 17:00:00+05:00	307.311	5.45054
2091-03-01 20:00:00+05:00	310.085	4.34566
2091-03-01 23:00:00+05:00	308.779	5.33892
2091-03-02 02:00:00+05:00	302.993	14.1692
2091-03-02 05:00:00+05:00	299.882	17.4975
2091-03-02 08:00:00+05:00	297.451
2091-03-02 11:00:00+05:00	295.783
2091-03-02 14:00:00+05:00	300.885	11.6595
2091-03-02 17:00:00+05:00	308.178	7.19861
2091-03-02 20:00:00+05:00	310.553	5.29471
2091-03-02 23:00:00+05:00	309.33	5.70448
2091-03-03 02:00:00+05:00	303.595	17.9387
2091-03-03 05:00:00+05:00	300.656	16.1954
2091-03-03 08:00:00+05:00	298.277	16.6989
2091-03-03 11:00:00+05:00	296.48
2091-03-03 14:00:00+05:00	301.358	12.3198
2091-03-03 17:00:00+05:00	308.508	7.10647
2091-03-03 20:00:00+05:00	310.902	5.30603
2091-03-03 23:00:00+05:00	309.938	5.83419
2091-03-04 02:00:00+05:00	303.416	30.2618
2091-03-04 05:00:00+05:00	300.843	24.2695
2091-03-04 08:00:00+05:00	298.476	22.9704
2091-03-04 11:00:00+05:00	296.704
2091-03-04 14:00:00+05:00	302.127	13.2926
2091-03-04 17:00:00+05:00	309.685	7.58215
2091-03-04 20:00:00+05:00	311.596	5.73642
2091-03-04 23:00:00+05:00	310.592	5.98163
2091-03-05 02:00:00+05:00	303.924	25.1414
2091-03-05 05:00:00+05:00	300.953	26.4664
2091-03-05 08:00:00+05:00	298.663	24.8306
2091-03-05 11:00:00+05:00	296.731
2091-03-05 14:00:00+05:00	302.603	13.2756
2091-03-05 17:00:00+05:00	310.706	6.44228
2091-03-05 20:00:00+05:00	312.714	4.86138
2091-03-05 23:00:00+05:00	311.382	5.25761
2091-03-06 02:00:00+05:00	305.035	16.56
2091-03-06 05:00:00+05:00	301.702	18.0343
2091-03-06 08:00:00+05:00	298.986	18.0899
2091-03-06 11:00:00+05:00	296.855
2091-03-06 14:00:00+05:00	302.75	10.8823
2091-03-06 17:00:00+05:00	310.993	5.13983
2091-03-06 20:00:00+05:00	313.083	3.80117
2091-03-06 23:00:00+05:00	311.755	4.44071
2091-03-07 02:00:00+05:00	304.472	24.2031
2091-03-07 05:00:00+05:00	301.18	23.0736
2091-03-07 08:00:00+05:00	298.811	20.036
2091-03-07 11:00:00+05:00	296.827
2091-03-07 14:00:00+05:00	303.262	9.96428
2091-03-07 17:00:00+05:00	310.893	6.59389
2091-03-07 20:00:00+05:00	312.377	5.40777
2091-03-07 23:00:00+05:00	311.365	5.16308
2091-03-08 02:00:00+05:00	301.798	68.3756
2091-03-08 05:00:00+05:00	299.023	53.329
2091-03-08 08:00:00+05:00	297.859
2091-03-08 11:00:00+05:00	295.449
2091-03-08 14:00:00+05:00	302.924	12.5599
2091-03-08 17:00:00+05:00	310.842	7.45112
2091-03-08 20:00:00+05:00	312.755	4.59479
2091-03-08 23:00:00+05:00	311.703	4.30856
2091-03-09 02:00:00+05:00	302.565	54.425
2091-03-09 05:00:00+05:00	299.903	39.8156
2091-03-09 08:00:00+05:00	298.139
2091-03-09 11:00:00+05:00	295.866
2091-03-09 14:00:00+05:00	303.352	11.5091
2091-03-09 17:00:00+05:00	311.716	5.04784
2091-03-09 20:00:00+05:00	313.941	2.99539
2091-03-09 23:00:00+05:00	312.37	3.21707
2091-03-10 02:00:00+05:00	306.262	8.24635
2091-03-10 05:00:00+05:00	302.445	10.8928
2091-03-10 08:00:00+05:00	299.575	12.7139
2091-03-10 11:00:00+05:00	297.494
2091-03-10 14:00:00+05:00	303.092	10.3272
2091-03-10 17:00:00+05:00	310.338	6.00341
2091-03-10 20:00:00+05:00	313.115	3.92993
2091-03-10 23:00:00+05:00	311.843	3.97897
2091-03-11 02:00:00+05:00	305.582	10.6332
2091-03-11 05:00:00+05:00	301.981	15.1387
2091-03-11 08:00:00+05:00	299.08	19.9691
2091-03-11 11:00:00+05:00	296.705
2091-03-11 14:00:00+05:00	303.113	13.7896
2091-03-11 17:00:00+05:00	310.102	9.67942
2091-03-11 20:00:00+05:00	312.469	7.47865
2091-03-11 23:00:00+05:00	311.645	6.72004
2091-03-12 02:00:00+05:00	304.532	31.4399
2091-03-12 05:00:00+05:00	300.751	43.9157
2091-03-12 08:00:00+05:00	298.736	35.4562
2091-03-12 11:00:00+05:00	296.611
2091-03-12 14:00:00+05:00	303.805	13.8726
2091-03-12 17:00:00+05:00	311.444	8.2061
2091-03-12 20:00:00+05:00	313.563	5.63012
2091-03-12 23:00:00+05:00	312.185	5.43137
2091-03-13 02:00:00+05:00	305.911	15.9693
2091-03-13 05:00:00+05:00	302.599	23.3809
2091-03-13 08:00:00+05:00	300.081	22.825
2091-03-13 11:00:00+05:00	298.189	23.7947
2091-03-13 14:00:00+05:00	304.106	11.2244
2091-03-13 17:00:00+05:00	310.671	5.90617
2091-03-13 20:00:00+05:00	312.852	4.10635
2091-03-13 23:00:00+05:00	311.699	4.43787
2091-03-14 02:00:00+05:00	305.517	14.6539
2091-03-14 05:00:00+05:00	302.081	16.8721
2091-03-14 08:00:00+05:00	299.646	14.583
2091-03-14 11:00:00+05:00	297.639
2091-03-14 14:00:00+05:00	303.174	9.28586
2091-03-14 17:00:00+05:00	310.536	4.62386
2091-03-14 20:00:00+05:00	312.851	3.20704
2091-03-14 23:00:00+05:00	311.556	3.88953
2091-03-15 02:00:00+05:00	305.032	12.9352
2091-03-15 05:00:00+05:00	301.708	14.4997
2091-03-15 08:00:00+05:00	298.979	14.4676
2091-03-15 11:00:00+05:00	296.84
2091-03-15 14:00:00+05:00	303.073	9.77124
2091-03-15 17:00:00+05:00	310.719	5.95263
2091-03-15 20:00:00+05:00	313.02	3.60278
2091-03-15 23:00:00+05:00	311.983	3.77303
2091-03-16 02:00:00+05:00	305.998	11.4734
2091-03-16 05:00:00+05:00	302.693	16.1394
2091-03-16 08:00:00+05:00	300.521	15.4184
2091-03-16 11:00:00+05:00	298.943	15.728
2091-03-16 14:00:00+05:00	304.308	9.59918
2091-03-16 17:00:00+05:00	309.887	7.20198
2091-03-16 20:00:00+05:00	312.637	6.07371
2091-03-16 23:00:00+05:00	311.842	6.04499
2091-03-17 02:00:00+05:00	307.681	8.19198
2091-03-17 05:00:00+05:00	304.413	8.25546
2091-03-17 08:00:00+05:00	302.102	7.11436
2091-03-17 11:00:00+05:00	300.016	8.16148
2091-03-17 14:00:00+05:00	303.627	6.18128
2091-03-17 17:00:00+05:00	309.09	4.28703
2091-03-17 20:00:00+05:00	312.13	3.8059
2091-03-17 23:00:00+05:00	311.679	4.36841
2091-03-18 02:00:00+05:00	305.114	28.2143
2091-03-18 05:00:00+05:00	302.661	25.0922
2091-03-18 08:00:00+05:00	300.219	25.2516
2091-03-18 11:00:00+05:00	298.718	24.0763
2091-03-18 14:00:00+05:00	303.349	10.8143
2091-03-18 17:00:00+05:00	309.559	7.96147
2091-03-18 20:00:00+05:00	312.219	8.0651
2091-03-18 23:00:00+05:00	311.683	7.4155
2091-03-19 02:00:00+05:00	305.917	47.4808
2091-03-19 05:00:00+05:00	302.928	43.1306
2091-03-19 08:00:00+05:00	301.537	28.9048
2091-03-19 11:00:00+05:00	299.409	27.3319
2091-03-19 14:00:00+05:00	304.205	11.0846
2091-03-19 17:00:00+05:00	310.665	4.73956
2091-03-19 20:00:00+05:00	313.269	3.2816
2091-03-19 23:00:00+05:00	312.249	3.56278
2091-03-20 02:00:00+05:00	307.203	7.19935
2091-03-20 05:00:00+05:00	303.413	9.99868
2091-03-20 08:00:00+05:00	300.499	11.4714
2091-03-20 11:00:00+05:00	298.389	12.1225
2091-03-20 14:00:00+05:00	303.445	7.83823
2091-03-20 17:00:00+05:00	310.144	4.33683
2091-03-20 20:00:00+05:00	312.781	3.11524
2091-03-20 23:00:00+05:00	311.575	3.43994
2091-03-21 02:00:00+05:00	305.156	13.2656
2091-03-21 05:00:00+05:00	301.295	26.2411
2091-03-21 08:00:00+05:00	298.779	24.9865
2091-03-21 11:00:00+05:00	296.673
2091-03-21 14:00:00+05:00	303.089	10.2815
2091-03-21 17:00:00+05:00	310.286	7.63806
2091-03-21 20:00:00+05:00	312.525	6.79855
2091-03-21 23:00:00+05:00	312.126	6.06195
2091-03-22 02:00:00+05:00	303.9	42.465
2091-03-22 05:00:00+05:00	300.794	49.2995
2091-03-22 08:00:00+05:00	299.071	40.637
2091-03-22 11:00:00+05:00	296.543
2091-03-22 14:00:00+05:00	304.002	17.1746
2091-03-22 17:00:00+05:00	311.455	11.516
2091-03-22 20:00:00+05:00	313.453	8.21827
2091-03-22 23:00:00+05:00	313.011	7.02476
2091-03-23 02:00:00+05:00	305.224	56.6305
2091-03-23 05:00:00+05:00	301.527	57.7674
2091-03-23 08:00:00+05:00	298.447	68.7958
2091-03-23 11:00:00+05:00	296.377
2091-03-23 14:00:00+05:00	305.696	25.7809
2091-03-23 17:00:00+05:00	310.15	31.4656
2091-03-23 20:00:00+05:00	312.217	22.7763
2091-03-23 23:00:00+05:00	312.081	17.3803
2091-03-24 02:00:00+05:00	307.453	31.9215
2091-03-24 05:00:00+05:00	305.796	33.1475
2091-03-24 08:00:00+05:00	303.568	42.8593
2091-03-24 11:00:00+05:00	302.162	53.6809
2091-03-24 14:00:00+05:00	305.631	49.7199
2091-03-24 17:00:00+05:00	310.44	37.2702
2091-03-24 20:00:00+05:00	312.927	26.3021
2091-03-24 23:00:00+05:00	312.404	24.4531
2091-03-25 02:00:00+05:00	309.861	31.4143
2091-03-25 05:00:00+05:00	308.41	35.3536
2091-03-25 08:00:00+05:00	306.456	43.3845
2091-03-25 11:00:00+05:00	304.595	53.7748
2091-03-25 14:00:00+05:00	306.63	50.7039
2091-03-25 17:00:00+05:00	310.786	39.4109
2091-03-25 20:00:00+05:00	312.128	33.8296
2091-03-25 23:00:00+05:00	311.085	33.7626
2091-03-26 02:00:00+05:00	309.066	38.7939
2091-03-26 05:00:00+05:00	306.903	47.4087
2091-03-26 08:00:00+05:00	304.598	57.0788
2091-03-26 11:00:00+05:00	302.38	71.6759
2091-03-26 14:00:00+05:00	299.626	91.339
2091-03-26 17:00:00+05:00	298.994	93.6577
2091-03-26 20:00:00+05:00	300.343	80.6144
2091-03-26 23:00:00+05:00	300.178	81.1275
2091-03-27 02:00:00+05:00	298.808	93.043
2091-03-27 05:00:00+05:00	297.874
2091-03-27 08:00:00+05:00	297.463
2091-03-27 11:00:00+05:00	296.474
2091-03-27 14:00:00+05:00	300.231	91.9202
2091-03-27 17:00:00+05:00	306.536	51.0932
2091-03-27 20:00:00+05:00	310.29	23.2899
2091-03-27 23:00:00+05:00	310.324	19.186
2091-03-28 02:00:00+05:00	304.715	70.1755
2091-03-28 05:00:00+05:00	302.121	77.9019
2091-03-28 08:00:00+05:00	301.308	66.8767
2091-03-28 11:00:00+05:00	298.734	84.1169
2091-03-28 14:00:00+05:00	303.634	53.2752
2091-03-28 17:00:00+05:00	308.238	33.4701
2091-03-28 20:00:00+05:00	310.546	27.9874
2091-03-28 23:00:00+05:00	310.48	26.5052
2091-03-29 02:00:00+05:00	307.347	45.9178
2091-03-29 05:00:00+05:00	305.262	58.7601
2091-03-29 08:00:00+05:00	303.297	64.7711
2091-03-29 11:00:00+05:00	301.071	77.7436
2091-03-29 14:00:00+05:00	305.146	53.6445
2091-03-29 17:00:00+05:00	309.946	31.6235
2091-03-29 20:00:00+05:00	311.724	23.9265
2091-03-29 23:00:00+05:00	310.842	25.9594
2091-03-30 02:00:00+05:00	306.768	44.1818
2091-03-30 05:00:00+05:00	302.84	71.2682
2091-03-30 08:00:00+05:00	301.12	81.0196
2091-03-30 11:00:00+05:00	300.043	88.5307
2091-03-30 14:00:00+05:00	302.076	78.7816
2091-03-30 17:00:00+05:00	306.772	53.4523
2091-03-30 20:00:00+05:00	308.275	43.4644
2091-03-30 23:00:00+05:00	308.023	41.1717
2091-03-31 02:00:00+05:00	305.858	51.859
2091-03-31 05:00:00+05:00	303.601	64.7122
2091-03-31 08:00:00+05:00	300.853	80.4436
2091-03-31 11:00:00+05:00	299.625	88.3201
2091-03-31 14:00:00+05:00	301.437	76.2498
2091-03-31 17:00:00+05:00	307.352	30.8695
2091-03-31 20:00:00+05:00	310.124	13.5194
2091-03-31 23:00:00+05:00	309.184	12.7806
2091-04-01 02:00:00+05:00	304.743	27.3643
2091-04-01 05:00:00+05:00	301.298	48.0879
2091-04-01 08:00:00+05:00	298.716	70.6904
2091-04-01 11:00:00+05:00	297.232
2091-04-01 14:00:00+05:00	300.124	71.3712
2091-04-01 17:00:00+05:00	307.394	33.8872
2091-04-01 20:00:00+05:00	310.848	13.1127
2091-04-01 23:00:00+05:00	310.857	10.0659
2091-04-02 02:00:00+05:00	306.822	17.0094
2091-04-02 05:00:00+05:00	303.472	29.4232
2091-04-02 08:00:00+05:00	300.224	52.3331
2091-04-02 11:00:00+05:00	298.089
2091-04-02 14:00:00+05:00	300.737	59.2171
2091-04-02 17:00:00+05:00	306.329	34.6101
2091-04-02 20:00:00+05:00	310.32	14.9502
2091-04-02 23:00:00+05:00	310.247	9.16292
2091-04-03 02:00:00+05:00	305.549	27.689
2091-04-03 05:00:00+05:00	303.744	26.2644
2091-04-03 08:00:00+05:00	300.958	52.4828
2091-04-03 11:00:00+05:00	299.95	65.3449
2091-04-03 14:00:00+05:00	303.643	37.1454
2091-04-03 17:00:00+05:00	308.099	26.3442
2091-04-03 20:00:00+05:00	310.311	16.421
2091-04-03 23:00:00+05:00	309.541	14.8261
2091-04-04 02:00:00+05:00	306.882	22.2779
2091-04-04 05:00:00+05:00	304.194	36.4949
2091-04-04 08:00:00+05:00	301.937	53.4289
2091-04-04 11:00:00+05:00	300.152	68.8296
2091-04-04 14:00:00+05:00	302.031	64.3766
2091-04-04 17:00:00+05:00	307.348	43.087
2091-04-04 20:00:00+05:00	310.1	26.0621
2091-04-04 23:00:00+05:00	310.122	19.3226
2091-04-05 02:00:00+05:00	306.79	38.1815
2091-04-05 05:00:00+05:00	305.035	44.1746
2091-04-05 08:00:00+05:00	303.056	52.0049
2091-04-05 11:00:00+05:00	302.464	48.1432
2091-04-05 14:00:00+05:00	304.438	40.6852
2091-04-05 17:00:00+05:00	307.236	41.3785
2091-04-05 20:00:00+05:00	309.502	34.2593
2091-04-05 23:00:00+05:00	308.938	31.6101
2091-04-06 02:00:00+05:00	307.101	35.9657
2091-04-06 05:00:00+05:00	304.552	45.0102
2091-04-06 08:00:00+05:00	302.555	51.3969
2091-04-06 11:00:00+05:00	301.257	54.2414
2091-04-06 14:00:00+05:00	303.382	50.3646
2091-04-06 17:00:00+05:00	308.167	37.8206
2091-04-06 20:00:00+05:00	310.62	30.2218
2091-04-06 23:00:00+05:00	310.02	28.3164
2091-04-07 02:00:00+05:00	307.804	33.603
2091-04-07 05:00:00+05:00	305.68	39.982
2091-04-07 08:00:00+05:00	303.608	46.508
2091-04-07 11:00:00+05:00	302.075	52.3117
2091-04-07 14:00:00+05:00	304.548	48.1597
2091-04-07 17:00:00+05:00	308.088	41.1552
2091-04-07 20:00:00+05:00	310.325	34.3601
2091-04-07 23:00:00+05:00	309.114	34.657
2091-04-08 02:00:00+05:00	307.104	43.9749
2091-04-08 05:00:00+05:00	304.919	52.4381
2091-04-08 08:00:00+05:00	302.695	62.1445
2091-04-08 11:00:00+05:00	300.312	79.4509
2091-04-08 14:00:00+05:00	302.591	63.4998
2091-04-08 17:00:00+05:00	306.473	49.1236
2091-04-08 20:00:00+05:00	308.155	43.003
2091-04-08 23:00:00+05:00	308.025	41.0546
2091-04-09 02:00:00+05:00	305.565	59.7752
2091-04-09 05:00:00+05:00	303.595	77.2248
2091-04-09 08:00:00+05:00	302.365	78.8918
2091-04-09 11:00:00+05:00	300.69	82.7759
2091-04-09 14:00:00+05:00	303.129	74.1037
2091-04-09 17:00:00+05:00	307.094	50.5928
2091-04-09 20:00:00+05:00	307.351	47.6895
2091-04-09 23:00:00+05:00	305.12	62.8904
2091-04-10 02:00:00+05:00	302.765	83.4414
2091-04-10 05:00:00+05:00	301.754	80.8304
2091-04-10 08:00:00+05:00	300.502	85.8732
2091-04-10 11:00:00+05:00	299.23	91.9022
2091-04-10 14:00:00+05:00	301.274	84.3698
2091-04-10 17:00:00+05:00	304.685	64.5922
2091-04-10 20:00:00+05:00	306.367	52.5004
2091-04-10 23:00:00+05:00	306.092	51.1198
2091-04-11 02:00:00+05:00	303.126	75.5061
2091-04-11 05:00:00+05:00	301.132	82.6862
2091-04-11 08:00:00+05:00	299.712	88.2935
2091-04-11 11:00:00+05:00	298.929	89.5745
2091-04-11 14:00:00+05:00	302.302	77.8064
2091-04-11 17:00:00+05:00	307.5	49.7862
2091-04-11 20:00:00+05:00	309.462	39.6639
2091-04-11 23:00:00+05:00	308.842	39.0359
2091-04-12 02:00:00+05:00	305.542	54.8772
2091-04-12 05:00:00+05:00	302.686	69.2291
2091-04-12 08:00:00+05:00	300.583	81.5989
2091-04-12 11:00:00+05:00	299.387	87.4483
2091-04-12 14:00:00+05:00	302.955	70.2927
2091-04-12 17:00:00+05:00	309.098	42.255
2091-04-12 20:00:00+05:00	311.542	31.6007
2091-04-12 23:00:00+05:00	311.034	28.632
2091-04-13 02:00:00+05:00	308.226	36.62
2091-04-13 05:00:00+05:00	304.902	56.7468
2091-04-13 08:00:00+05:00	302.455	74.2673
2091-04-13 11:00:00+05:00	300.906	82.8783
2091-04-13 14:00:00+05:00	303.657	68.6651
2091-04-13 17:00:00+05:00	308.003	48.4219
2091-04-13 20:00:00+05:00	309.053	40.8883
2091-04-13 23:00:00+05:00	308.276	42.0804
2091-04-14 02:00:00+05:00	304.822	58.2064
2091-04-14 05:00:00+05:00	301.056	82.6314
2091-04-14 08:00:00+05:00	299.367	89.7282
2091-04-14 11:00:00+05:00	298.627	92.9772
2091-04-14 14:00:00+05:00	300.69	84.6173
2091-04-14 17:00:00+05:00	304.062	65.9802
2091-04-14 20:00:00+05:00	304.595	57.1006
2091-04-14 23:00:00+05:00	302.625	65.89
2091-04-15 02:00:00+05:00	300.706	79.4948
2091-04-15 05:00:00+05:00	298.994	88.5714
2091-04-15 08:00:00+05:00	297.957
2091-04-15 11:00:00+05:00	297.648
2091-04-15 14:00:00+05:00	299.528	87.084
2091-04-15 17:00:00+05:00	304.499	58.7291
2091-04-15 20:00:00+05:00	307.323	43.5965
2091-04-15 23:00:00+05:00	306.159	48.0666
2091-04-16 02:00:00+05:00	303.677	61.3802
2091-04-16 05:00:00+05:00	301.529	77.8153
2091-04-16 08:00:00+05:00	300.072	88.3452
2091-04-16 11:00:00+05:00	299.193	94.7044
2091-04-16 14:00:00+05:00	300.402	89.8096
2091-04-16 17:00:00+05:00	304.542	61.9804
2091-04-16 20:00:00+05:00	306.528	49.1835
2091-04-16 23:00:00+05:00	306.531	47.925
2091-04-17 02:00:00+05:00	304.241	61.69
2091-04-17 05:00:00+05:00	301.679	80.3792
2091-04-17 08:00:00+05:00	299.53	91.6003
2091-04-17 11:00:00+05:00	298.742	93.2197
2091-04-17 14:00:00+05:00	299.342	90.8924
2091-04-17 17:00:00+05:00	300.25	88.0908
2091-04-17 20:00:00+05:00	300.617	89.6993
2091-04-17 23:00:00+05:00	300.039	92.3358
2091-04-18 02:00:00+05:00	299.405	94.8415
2091-04-18 05:00:00+05:00	298.73	97.3923
2091-04-18 08:00:00+05:00	298.267	98.8699
2091-04-18 11:00:00+05:00	298.064
2091-04-18 14:00:00+05:00	299.723	94.3911
2091-04-18 17:00:00+05:00	302.908	78.0818
2091-04-18 20:00:00+05:00	304.134	68.5025
2091-04-18 23:00:00+05:00	302.513	79.9828
2091-04-19 02:00:00+05:00	300.64	92.4714
2091-04-19 05:00:00+05:00	300.012	91.08
2091-04-19 08:00:00+05:00	299.398	90.5488
2091-04-19 11:00:00+05:00	298.93	91.2414
2091-04-19 14:00:00+05:00	299.174	91.7668
2091-04-19 17:00:00+05:00	300.664	82.9382
2091-04-19 20:00:00+05:00	301.199	80.1791
2091-04-19 23:00:00+05:00	300.447	84.676
2091-04-20 02:00:00+05:00	299.257	89.1633
2091-04-20 05:00:00+05:00	298.539	91.3713
2091-04-20 08:00:00+05:00	298.208	92.3436
2091-04-20 11:00:00+05:00	297.864
2091-04-20 14:00:00+05:00	298.837	90.8007
2091-04-20 17:00:00+05:00	301.163	85.8125
2091-04-20 20:00:00+05:00	302.697	76.316
2091-04-20 23:00:00+05:00	301.885	81.14
2091-04-21 02:00:00+05:00	300.111	87.8506
2091-04-21 05:00:00+05:00	299.162	91.6199
2091-04-21 08:00:00+05:00	298.08
2091-04-21 11:00:00+05:00	297.405
2091-04-21 14:00:00+05:00	299.155	92.332
2091-04-21 17:00:00+05:00	301.928	80.3619
2091-04-21 20:00:00+05:00	304.685	62.2691
2091-04-21 23:00:00+05:00	304.13	64.7636
2091-04-22 02:00:00+05:00	301.738	79.2192
2091-04-22 05:00:00+05:00	300.577	84.0417
2091-04-22 08:00:00+05:00	299.534	87.7765
2091-04-22 11:00:00+05:00	298.943	89.6512
2091-04-22 14:00:00+05:00	301.541	83.0444
2091-04-22 17:00:00+05:00	304.901	65.1188
2091-04-22 20:00:00+05:00	307.481	51.6952
2091-04-22 23:00:00+05:00	307.22	51.6355
2091-04-23 02:00:00+05:00	304.83	68.0638
2091-04-23 05:00:00+05:00	302.861	74.6654
2091-04-23 08:00:00+05:00	301.263	80.5452
2091-04-23 11:00:00+05:00	300.286	84.5798
2091-04-23 14:00:00+05:00	302.283	77.5741
2091-04-23 17:00:00+05:00	306.766	55.2688
2091-04-23 20:00:00+05:00	308.864	43.5016
2091-04-23 23:00:00+05:00	308.025	44.5699
2091-04-24 02:00:00+05:00	304.995	65.4056
2091-04-24 05:00:00+05:00	302.2	79.0154
2091-04-24 08:00:00+05:00	300.097	89.0618
2091-04-24 11:00:00+05:00	298.976	94.4291
2091-04-24 14:00:00+05:00	301.82	85.2929
2091-04-24 17:00:00+05:00	306.128	57.4198
2091-04-24 20:00:00+05:00	308.42	44.9683
2091-04-24 23:00:00+05:00	307.723	45.4737
2091-04-25 02:00:00+05:00	304.735	64.0867
2091-04-25 05:00:00+05:00	302.41	73.7655
2091-04-25 08:00:00+05:00	300.453	82.9782
2091-04-25 11:00:00+05:00	299.162	89.0061
2091-04-25 14:00:00+05:00	302.445	79.7413
2091-04-25 17:00:00+05:00	307.52	48.4271
2091-04-25 20:00:00+05:00	309.694	40.1221
2091-04-25 23:00:00+05:00	309.436	37.1901
2091-04-26 02:00:00+05:00	306.241	54.0129
2091-04-26 05:00:00+05:00	303.716	65.4882
2091-04-26 08:00:00+05:00	301.533	76.4123
2091-04-26 11:00:00+05:00	299.912	86.6378
2091-04-26 14:00:00+05:00	302.499	75.3379
2091-04-26 17:00:00+05:00	306.346	56.6499
2091-04-26 20:00:00+05:00	307.956	47.755
2091-04-26 23:00:00+05:00	307.585	45.7162
2091-04-27 02:00:00+05:00	304.198	68.1631
2091-04-27 05:00:00+05:00	302.7	75.5326
2091-04-27 08:00:00+05:00	300.856	82.716
2091-04-27 11:00:00+05:00	299.67	86.2254
2091-04-27 14:00:00+05:00	303.185	76.4928
2091-04-27 17:00:00+05:00	307.416	45.8991
2091-04-27 20:00:00+05:00	310.834	26.0463
2091-04-27 23:00:00+05:00	311.008	17.4159
2091-04-28 02:00:00+05:00	306.101	42.2365
2091-04-28 05:00:00+05:00	302.237	68.2788
2091-04-28 08:00:00+05:00	300.037	71.0379
2091-04-28 11:00:00+05:00	298.173	72.5537
2091-04-28 14:00:00+05:00	303.915	44.1786
2091-04-28 17:00:00+05:00	309.325	26.0668
2091-04-28 20:00:00+05:00	312.417	11.381
2091-04-28 23:00:00+05:00	312.221	7.59548
2091-04-29 02:00:00+05:00	306.608	22.4554
2091-04-29 05:00:00+05:00	303.171	30.6488
2091-04-29 08:00:00+05:00	300.199	35.6476
2091-04-29 11:00:00+05:00	297.873
2091-04-29 14:00:00+05:00	303.691	26.5982
2091-04-29 17:00:00+05:00	310.132	18.4469
2091-04-29 20:00:00+05:00	313.016	8.97627
2091-04-29 23:00:00+05:00	312.416	6.35591
2091-04-30 02:00:00+05:00	306.548	20.9601
2091-04-30 05:00:00+05:00	302.427	38.1761
2091-04-30 08:00:00+05:00	299.573	42.382
2091-04-30 11:00:00+05:00	296.79
2091-04-30 14:00:00+05:00	303.247	30.6589
2091-04-30 17:00:00+05:00	309.815	22.7423
2091-04-30 20:00:00+05:00	312.653	11.5171
2091-04-30 23:00:00+05:00	312.449	7.25258
2091-05-01 02:00:00+05:00	305.436	30.1978
2091-05-01 05:00:00+05:00	301.489	52.499
2091-05-01 08:00:00+05:00	297.104
2091-05-01 11:00:00+05:00	296.496
2091-05-01 14:00:00+05:00	303.549	47.0971
2091-05-01 17:00:00+05:00	308.232	48.9002
2091-05-01 20:00:00+05:00	311.199	29.1219
2091-05-01 23:00:00+05:00	311.419	20.4174
2091-05-02 02:00:00+05:00	306.973	42.1582
2091-05-02 05:00:00+05:00	305.617	43.315
2091-05-02 08:00:00+05:00	302.859	57.0425
2091-05-02 11:00:00+05:00	300.393	79.3875
2091-05-02 14:00:00+05:00	303.666	68.1068
2091-05-02 17:00:00+05:00	309.727	44.125
2091-05-02 20:00:00+05:00	311.744	32.3561
2091-05-02 23:00:00+05:00	311.38	30.6291
2091-05-03 02:00:00+05:00	308.846	39.7953
2091-05-03 05:00:00+05:00	305.278	55.5211
2091-05-03 08:00:00+05:00	301.033	86.4195
2091-05-03 11:00:00+05:00	299.72	95.3263
2091-05-03 14:00:00+05:00	302.614	81.9745
2091-05-03 17:00:00+05:00	307.217	52.0344
2091-05-03 20:00:00+05:00	310.564	38.8225
2091-05-03 23:00:00+05:00	310.418	36.6967
2091-05-04 02:00:00+05:00	307.805	46.2081
2091-05-04 05:00:00+05:00	304.945	59.4392
2091-05-04 08:00:00+05:00	302.454	71.274
2091-05-04 11:00:00+05:00	300.822	80.2417
2091-05-04 14:00:00+05:00	303.552	68.2316
2091-05-04 17:00:00+05:00	308.419	47.9697
2091-05-04 20:00:00+05:00	311.128	38.1838
2091-05-04 23:00:00+05:00	311.138	36.7839
2091-05-05 02:00:00+05:00	309.456	42.6064
2091-05-05 05:00:00+05:00	307.598	48.293
2091-05-05 08:00:00+05:00	305.604	55.2413
2091-05-05 11:00:00+05:00	303.746	63.999
2091-05-05 14:00:00+05:00	304.305	62.1404
2091-05-05 17:00:00+05:00	306.909	53.5374
2091-05-05 20:00:00+05:00	309.835	43.2104
2091-05-05 23:00:00+05:00	309.284	43.1987
2091-05-06 02:00:00+05:00	307.115	50.4242
2091-05-06 05:00:00+05:00	304.67	60.4831
2091-05-06 08:00:00+05:00	302.163	71.6917
2091-05-06 11:00:00+05:00	300.863	79.0909
2091-05-06 14:00:00+05:00	303.226	69.5496
2091-05-06 17:00:00+05:00	307.69	51.4809
2091-05-06 20:00:00+05:00	310.554	41.1018
2091-05-06 23:00:00+05:00	310.144	40.7357
2091-05-07 02:00:00+05:00	308.258	46.5282
2091-05-07 05:00:00+05:00	306.252	54.1948
2091-05-07 08:00:00+05:00	304.356	62.3793
2091-05-07 11:00:00+05:00	302.632	70.5249
2091-05-07 14:00:00+05:00	303.846	65.4792
2091-05-07 17:00:00+05:00	307.694	48.1412
2091-05-07 20:00:00+05:00	310.261	37.6433
2091-05-07 23:00:00+05:00	309.916	35.9572
2091-05-08 02:00:00+05:00	307.973	44.1611
2091-05-08 05:00:00+05:00	305.67	65.2009
2091-05-08 08:00:00+05:00	305.495	61.6841
2091-05-08 11:00:00+05:00	304.249	60.2927
2091-05-08 14:00:00+05:00	304.561	59.5179
2091-05-08 17:00:00+05:00	307.785	50.5051
2091-05-08 20:00:00+05:00	309.805	41.9714
2091-05-08 23:00:00+05:00	309.169	42.3419
2091-05-09 02:00:00+05:00	306.972	61.6077
2091-05-09 05:00:00+05:00	304.419	71.1275
2091-05-09 08:00:00+05:00	302.472	79.1744
2091-05-09 11:00:00+05:00	300.789	89.7789
2091-05-09 14:00:00+05:00	302.901	82.1127
2091-05-09 17:00:00+05:00	305.704	63.6724
2091-05-09 20:00:00+05:00	307.588	54.739
2091-05-09 23:00:00+05:00	307.547	52.3953
2091-05-10 02:00:00+05:00	304.9	65.3263
2091-05-10 05:00:00+05:00	302.893	73.7767
2091-05-10 08:00:00+05:00	301.188	81.7438
2091-05-10 11:00:00+05:00	300.264	85.3569
2091-05-10 14:00:00+05:00	303.423	69.9466
2091-05-10 17:00:00+05:00	308.392	48.9923
2091-05-10 20:00:00+05:00	310.754	40.2093
2091-05-10 23:00:00+05:00	310.517	39.4059
2091-05-11 02:00:00+05:00	308.341	47.9461
2091-05-11 05:00:00+05:00	306.245	57.7327
2091-05-11 08:00:00+05:00	304.468	64.9957
2091-05-11 11:00:00+05:00	303.152	69.6275
2091-05-11 14:00:00+05:00	304.051	67.3908
2091-05-11 17:00:00+05:00	307.916	52.6914
2091-05-11 20:00:00+05:00	310.481	43.1496
2091-05-11 23:00:00+05:00	310.089	43.1936
2091-05-12 02:00:00+05:00	308.078	50.1225
2091-05-12 05:00:00+05:00	305.52	61.1396
2091-05-12 08:00:00+05:00	303.255	70.3952
2091-05-12 11:00:00+05:00	301.739	77.7094
2091-05-12 14:00:00+05:00	303.858	68.4026
2091-05-12 17:00:00+05:00	308.471	51.6384
2091-05-12 20:00:00+05:00	310.103	42.3803
2091-05-12 23:00:00+05:00	309.668	40.9121
2091-05-13 02:00:00+05:00	307.501	47.708
2091-05-13 05:00:00+05:00	305.069	56.109
2091-05-13 08:00:00+05:00	302.373	71.6144
2091-05-13 11:00:00+05:00	300.452	85.0803
2091-05-13 14:00:00+05:00	303.317	74.6971
2091-05-13 17:00:00+05:00	304.956	67.4929
2091-05-13 20:00:00+05:00	305.977	61.5941
2091-05-13 23:00:00+05:00	306.318	60.9415
2091-05-14 02:00:00+05:00	304.223	70.6972
2091-05-14 05:00:00+05:00	302.318	81.1734
2091-05-14 08:00:00+05:00	300.768	87.9648
2091-05-14 11:00:00+05:00	299.67	92.981
2091-05-14 14:00:00+05:00	302.886	83.2825
2091-05-14 17:00:00+05:00	307.709	53.4456
2091-05-14 20:00:00+05:00	310.037	40.6771
2091-05-14 23:00:00+05:00	309.472	39.536
2091-05-15 02:00:00+05:00	306.893	49.6264
2091-05-15 05:00:00+05:00	304.101	63.6145
2091-05-15 08:00:00+05:00	302.242	72.3805
2091-05-15 11:00:00+05:00	300.768	81.8536
2091-05-15 14:00:00+05:00	303.23	70.3263
2091-05-15 17:00:00+05:00	307.809	49.0834
2091-05-15 20:00:00+05:00	309.468	41.0758
2091-05-15 23:00:00+05:00	308.65	41.6474
2091-05-16 02:00:00+05:00	306.291	53.6833
2091-05-16 05:00:00+05:00	303.933	64.9001
2091-05-16 08:00:00+05:00	301.967	75.3957
2091-05-16 11:00:00+05:00	300.82	83.0964
2091-05-16 14:00:00+05:00	301.453	78.3636
2091-05-16 17:00:00+05:00	303.417	71.0599
2091-05-16 20:00:00+05:00	305.016	60.3577
2091-05-16 23:00:00+05:00	305.157	58.67
2091-05-17 02:00:00+05:00	302.923	70.5829
2091-05-17 05:00:00+05:00	300.709	82.7465
2091-05-17 08:00:00+05:00	299.447	90.6486
2091-05-17 11:00:00+05:00	298.766	95.1048
2091-05-17 14:00:00+05:00	299.065	93.7603
2091-05-17 17:00:00+05:00	299.448	93.699
2091-05-17 20:00:00+05:00	299.663	93.0119
2091-05-17 23:00:00+05:00	299.187	91.215
2091-05-18 02:00:00+05:00	298.019
2091-05-18 05:00:00+05:00	297.728
2091-05-18 08:00:00+05:00	297.53
2091-05-18 11:00:00+05:00	297.369
2091-05-18 14:00:00+05:00	297.846
2091-05-18 17:00:00+05:00	299.582	85.0171
2091-05-18 20:00:00+05:00	301.117	79.5226
2091-05-18 23:00:00+05:00	299.433	86.5594
2091-05-19 02:00:00+05:00	298.098
2091-05-19 05:00:00+05:00	297.328
2091-05-19 08:00:00+05:00	296.95
2091-05-19 11:00:00+05:00	296.625
2091-05-19 14:00:00+05:00	298.923	89.9946
2091-05-19 17:00:00+05:00	301.844	77.9422
2091-05-19 20:00:00+05:00	302.636	74.4593
2091-05-19 23:00:00+05:00	302.027	78.3959
2091-05-20 02:00:00+05:00	299.659	88.122
2091-05-20 05:00:00+05:00	298.134
2091-05-20 08:00:00+05:00	297.117
2091-05-20 11:00:00+05:00	296.219
2091-05-20 14:00:00+05:00	298.821	89.6877
2091-05-20 17:00:00+05:00	303.219	66.4318
2091-05-20 20:00:00+05:00	306.072	51.5053
2091-05-20 23:00:00+05:00	305.435	53.0908
2091-05-21 02:00:00+05:00	302.165	71.7495
2091-05-21 05:00:00+05:00	300.253	83.8707
2091-05-21 08:00:00+05:00	299.173	88.8723
2091-05-21 11:00:00+05:00	298.476	91.2197
2091-05-21 14:00:00+05:00	301.225	85.4463
2091-05-21 17:00:00+05:00	304.878	66.28
2091-05-21 20:00:00+05:00	306.864	54.4359
2091-05-21 23:00:00+05:00	305.643	57.8784
2091-05-22 02:00:00+05:00	302.03	77.6664
2091-05-22 05:00:00+05:00	300.208	87.2284
2091-05-22 08:00:00+05:00	299.324	89.8524
2091-05-22 11:00:00+05:00	298.861	90.2106
2091-05-22 14:00:00+05:00	301.646	81.1365
2091-05-22 17:00:00+05:00	306.293	58.0373
2091-05-22 20:00:00+05:00	308.082	48.7921
2091-05-22 23:00:00+05:00	306.525	53.9039
2091-05-23 02:00:00+05:00	302.968	69.8333
2091-05-23 05:00:00+05:00	300.601	83.1221
2091-05-23 08:00:00+05:00	299.47	88.9746
2091-05-23 11:00:00+05:00	298.876	91.8385
2091-05-23 14:00:00+05:00	301.257	83.1535
2091-05-23 17:00:00+05:00	305.098	62.9739
2091-05-23 20:00:00+05:00	307.732	50.6606
2091-05-23 23:00:00+05:00	306.578	53.013
2091-05-24 02:00:00+05:00	302.902	73.8792
2091-05-24 05:00:00+05:00	300.633	85.3901
2091-05-24 08:00:00+05:00	299.306	93.3187
2091-05-24 11:00:00+05:00	298.488	96.1022
2091-05-24 14:00:00+05:00	301.627	83.8805
2091-05-24 17:00:00+05:00	305.547	61.7989
2091-05-24 20:00:00+05:00	308.383	47.2244
2091-05-24 23:00:00+05:00	307.688	45.0694
2091-05-25 02:00:00+05:00	304.439	58.9277
2091-05-25 05:00:00+05:00	301.472	76.7862
2091-05-25 08:00:00+05:00	299.722	86.8133
2091-05-25 11:00:00+05:00	298.858	90.638
2091-05-25 14:00:00+05:00	301.803	78.7746
2091-05-25 17:00:00+05:00	306.682	54.0989
2091-05-25 20:00:00+05:00	309.309	41.9596
2091-05-25 23:00:00+05:00	308.163	43.5766
2091-05-26 02:00:00+05:00	304.97	57.1103
2091-05-26 05:00:00+05:00	302.276	72.9207
2091-05-26 08:00:00+05:00	300.61	83.6649
2091-05-26 11:00:00+05:00	299.718	87.5727
2091-05-26 14:00:00+05:00	302.311	76.5252
2091-05-26 17:00:00+05:00	306.889	55.7822
2091-05-26 20:00:00+05:00	309.292	44.261
2091-05-26 23:00:00+05:00	307.696	47.395
2091-05-27 02:00:00+05:00	304.439	60.4186
2091-05-27 05:00:00+05:00	302.119	74.0186
2091-05-27 08:00:00+05:00	300.417	85.8519
2091-05-27 11:00:00+05:00	299.35	90.6574
2091-05-27 14:00:00+05:00	301.524	79.0392
2091-05-27 17:00:00+05:00	305.884	59.0099
2091-05-27 20:00:00+05:00	308.343	47.6557
2091-05-27 23:00:00+05:00	306.873	51.5557
2091-05-28 02:00:00+05:00	304.003	63.9033
2091-05-28 05:00:00+05:00	301.859	75.8193
2091-05-28 08:00:00+05:00	300.24	85.2623
2091-05-28 11:00:00+05:00	299.12	90.6015
2091-05-28 14:00:00+05:00	301.538	77.3335
2091-05-28 17:00:00+05:00	305.921	54.3096
2091-05-28 20:00:00+05:00	308.192	45.7426
2091-05-28 23:00:00+05:00	306.404	50.7589
2091-05-29 02:00:00+05:00	303.222	64.9577
2091-05-29 05:00:00+05:00	300.347	82.8041
2091-05-29 08:00:00+05:00	299.006	88.0534
2091-05-29 11:00:00+05:00	298.286	92.6156
2091-05-29 14:00:00+05:00	297.74
2091-05-29 17:00:00+05:00	298.425	93.9421
2091-05-29 20:00:00+05:00	299.075	90.6333
2091-05-29 23:00:00+05:00	299.316	90.1113
2091-05-30 02:00:00+05:00	298.757	92.3305
2091-05-30 05:00:00+05:00	298.524	94.4756
2091-05-30 08:00:00+05:00	298.221	96.1324
2091-05-30 11:00:00+05:00	297.924
2091-05-30 14:00:00+05:00	299.907	89.7389
2091-05-30 17:00:00+05:00	300.831	79.7347
2091-05-30 20:00:00+05:00	301.908	69.9302
2091-05-30 23:00:00+05:00	301.332	72.8572
2091-05-31 02:00:00+05:00	299.619	80.8629
2091-05-31 05:00:00+05:00	298.677	85.8451
2091-05-31 08:00:00+05:00	297.777
2091-05-31 11:00:00+05:00	297.355
2091-05-31 14:00:00+05:00	298.508	90.3337
2091-05-31 17:00:00+05:00	300.931	82.9284
2091-05-31 20:00:00+05:00	301.453	77.871
2091-05-31 23:00:00+05:00	300.804	80.7677
2091-06-01 02:00:00+05:00	298.979	88.7644
2091-06-01 05:00:00+05:00	297.981
2091-06-01 08:00:00+05:00	297.13
2091-06-01 11:00:00+05:00	296.932
2091-06-01 14:00:00+05:00	299.171	93.774
2091-06-01 17:00:00+05:00	300.944	84.0596
2091-06-01 20:00:00+05:00	300.356	86.1062
2091-06-01 23:00:00+05:00	299.317	90.5531
2091-06-02 02:00:00+05:00	298.384	96.8604
2091-06-02 05:00:00+05:00	297.84
2091-06-02 08:00:00+05:00	297.151
2091-06-02 11:00:00+05:00	296.953
2091-06-02 14:00:00+05:00	297.241
2091-06-02 17:00:00+05:00	297.684
2091-06-02 20:00:00+05:00	297.175
2091-06-02 23:00:00+05:00	296.55
2091-06-03 02:00:00+05:00	296.153
2091-06-03 05:00:00+05:00	295.777
2091-06-03 08:00:00+05:00	295.455
2091-06-03 11:00:00+05:00	295.391
2091-06-03 14:00:00+05:00	295.602
2091-06-03 17:00:00+05:00	297.249
2091-06-03 20:00:00+05:00	299.083	82.9543
2091-06-03 23:00:00+05:00	298.102
2091-06-04 02:00:00+05:00	297.087
2091-06-04 05:00:00+05:00	296.351
2091-06-04 08:00:00+05:00	295.746
2091-06-04 11:00:00+05:00	295.674
2091-06-04 14:00:00+05:00	295.912
2091-06-04 17:00:00+05:00	297.082
2091-06-04 20:00:00+05:00	299.563	85.0957
2091-06-04 23:00:00+05:00	300.355	83.2435
2091-06-05 02:00:00+05:00	298.983	90.8983
2091-06-05 05:00:00+05:00	298.359	91.4577
2091-06-05 08:00:00+05:00	297.542
2091-06-05 11:00:00+05:00	296.713
2091-06-05 14:00:00+05:00	300.163	89.3201
2091-06-05 17:00:00+05:00	301.877	78.9996
2091-06-05 20:00:00+05:00	302.302	73.9984
2091-06-05 23:00:00+05:00	301.878	79.7806
2091-06-06 02:00:00+05:00	300.127	86.8738
2091-06-06 05:00:00+05:00	299	89.2756
2091-06-06 08:00:00+05:00	297.822
2091-06-06 11:00:00+05:00	296.577
2091-06-06 14:00:00+05:00	300.453	86.7714
2091-06-06 17:00:00+05:00	302.693	79.2302
2091-06-06 20:00:00+05:00	303.344	74.3744
2091-06-06 23:00:00+05:00	302.956	78.6686
2091-06-07 02:00:00+05:00	300.942	89.2938
2091-06-07 05:00:00+05:00	299.507	96.5512
2091-06-07 08:00:00+05:00	298.996	94.1103
2091-06-07 11:00:00+05:00	298.355	94.0979
2091-06-07 14:00:00+05:00	301.261	84.1782
2091-06-07 17:00:00+05:00	304.03	75.911
2091-06-07 20:00:00+05:00	305.229	68.9498
2091-06-07 23:00:00+05:00	304.562	74.3788
2091-06-08 02:00:00+05:00	302.654	82.059
2091-06-08 05:00:00+05:00	301.514	85.686
2091-06-08 08:00:00+05:00	300.548	88.9825
2091-06-08 11:00:00+05:00	299.82	91.3001
2091-06-08 14:00:00+05:00	302.383	84.8557
2091-06-08 17:00:00+05:00	304.471	75.6783
2091-06-08 20:00:00+05:00	305.646	68.3318
2091-06-08 23:00:00+05:00	304.939	73.9763
2091-06-09 02:00:00+05:00	302.753	80.9803
2091-06-09 05:00:00+05:00	300.962	87.498
2091-06-09 08:00:00+05:00	299.529	92.5127
2091-06-09 11:00:00+05:00	298.743	95.1386
2091-06-09 14:00:00+05:00	299.325	94.6218
2091-06-09 17:00:00+05:00	300.561	90.308
2091-06-09 20:00:00+05:00	302.692	78.5287
2091-06-09 23:00:00+05:00	302.843	77.1818
2091-06-10 02:00:00+05:00	300.837	86.4147
2091-06-10 05:00:00+05:00	299.66	89.3887
2091-06-10 08:00:00+05:00	298.657	92.9104
2091-06-10 11:00:00+05:00	298.097
2091-06-10 14:00:00+05:00	301.047	89.7561
2091-06-10 17:00:00+05:00	303.905	77.4613
2091-06-10 20:00:00+05:00	305.163	67.7968
2091-06-10 23:00:00+05:00	304.318	75.8696
2091-06-11 02:00:00+05:00	302.473	85.8581
2091-06-11 05:00:00+05:00	301.415	84.577
2091-06-11 08:00:00+05:00	300.256	88.1017
2091-06-11 11:00:00+05:00	299.703	89.9668
2091-06-11 14:00:00+05:00	301.438	85.9853
2091-06-11 17:00:00+05:00	303.092	78.8221
2091-06-11 20:00:00+05:00	304.5	75.6269
2091-06-11 23:00:00+05:00	303.851	77.7398
2091-06-12 02:00:00+05:00	301.993	83.7813
2091-06-12 05:00:00+05:00	300.782	87.4114
2091-06-12 08:00:00+05:00	299.837	89.5908
2091-06-12 11:00:00+05:00	299.144	91.5812
2091-06-12 14:00:00+05:00	301.586	87.2237
2091-06-12 17:00:00+05:00	303.375	80.2406
2091-06-12 20:00:00+05:00	302.879	77.4963
2091-06-12 23:00:00+05:00	301.28	85.1263
2091-06-13 02:00:00+05:00	299.26	90.6513
2091-06-13 05:00:00+05:00	297.995
2091-06-13 08:00:00+05:00	297.459
2091-06-13 11:00:00+05:00	297.441
2091-06-13 14:00:00+05:00	299.107	92.2636
2091-06-13 17:00:00+05:00	302.503	79.768
2091-06-13 20:00:00+05:00	303.844	75.6509
2091-06-13 23:00:00+05:00	302.869	77.9117
2091-06-14 02:00:00+05:00	300.727	85.8001
2091-06-14 05:00:00+05:00	299.564	90.5387
2091-06-14 08:00:00+05:00	298.732	93.1987
2091-06-14 11:00:00+05:00	298.011
2091-06-14 14:00:00+05:00	300.201	88.145
2091-06-14 17:00:00+05:00	302.65	76.9151
2091-06-14 20:00:00+05:00	304.661	65.0894
2091-06-14 23:00:00+05:00	303.316	73.5545
2091-06-15 02:00:00+05:00	300.957	82.5004
2091-06-15 05:00:00+05:00	299.627	87.8787
2091-06-15 08:00:00+05:00	298.785	91.2859
2091-06-15 11:00:00+05:00	298.208	92.7621
2091-06-15 14:00:00+05:00	300.999	86.5201
2091-06-15 17:00:00+05:00	303.416	74.1256
2091-06-15 20:00:00+05:00	305.288	62.5799
2091-06-15 23:00:00+05:00	304.037	68.7285
2091-06-16 02:00:00+05:00	301.433	81.7646
2091-06-16 05:00:00+05:00	299.892	88.9526
2091-06-16 08:00:00+05:00	298.986	92.8789
2091-06-16 11:00:00+05:00	298.721	93.1384
2091-06-16 14:00:00+05:00	299.949	89.6954
2091-06-16 17:00:00+05:00	302.656	80.4005
2091-06-16 20:00:00+05:00	304.841	66.7925
2091-06-16 23:00:00+05:00	304.009	69.6317
2091-06-17 02:00:00+05:00	301.27	85.6582
2091-06-17 05:00:00+05:00	300.01	91.1828
2091-06-17 08:00:00+05:00	299.247	93.6802
2091-06-17 11:00:00+05:00	298.887	94.662
2091-06-17 14:00:00+05:00	301.188	87.3448
2091-06-17 17:00:00+05:00	302.846	71.689
2091-06-17 20:00:00+05:00	304.515	65.4676
2091-06-17 23:00:00+05:00	303.214	73.6374
2091-06-18 02:00:00+05:00	300.408	88.5817
2091-06-18 05:00:00+05:00	299.034	96.5827
2091-06-18 08:00:00+05:00	298.539	97.3266
2091-06-18 11:00:00+05:00	298.144
2091-06-18 14:00:00+05:00	298.915	94.4612
2091-06-18 17:00:00+05:00	301.332	81.0203
2091-06-18 20:00:00+05:00	301.838	79.1703
2091-06-18 23:00:00+05:00	301.322	83.0181
2091-06-19 02:00:00+05:00	299.509	90.77
2091-06-19 05:00:00+05:00	298.528	94.529
2091-06-19 08:00:00+05:00	297.953
2091-06-19 11:00:00+05:00	297.512
2091-06-19 14:00:00+05:00	299.495	87.573
2091-06-19 17:00:00+05:00	302.235	79.6615
2091-06-19 20:00:00+05:00	304.014	67.5227
2091-06-19 23:00:00+05:00	302.73	73.2845
2091-06-20 02:00:00+05:00	300.265	85.5631
2091-06-20 05:00:00+05:00	299.051	90.3566
2091-06-20 08:00:00+05:00	298.192	92.4732
2091-06-20 11:00:00+05:00	297.704
2091-06-20 14:00:00+05:00	300.093	87.1657
2091-06-20 17:00:00+05:00	303.266	74.6221
2091-06-20 20:00:00+05:00	305.357	65.43
2091-06-20 23:00:00+05:00	304.13	69.4638
2091-06-21 02:00:00+05:00	301.242	84.8351
2091-06-21 05:00:00+05:00	299.833	91.1473
2091-06-21 08:00:00+05:00	299.004	93.4242
2091-06-21 11:00:00+05:00	298.441	93.9954
2091-06-21 14:00:00+05:00	301.234	87.3136
2091-06-21 17:00:00+05:00	304.704	69.4791
2091-06-21 20:00:00+05:00	307.074	56.513
2091-06-21 23:00:00+05:00	306.088	59.8796
2091-06-22 02:00:00+05:00	302.798	78.6602
2091-06-22 05:00:00+05:00	299.886	96.0394
2091-06-22 08:00:00+05:00	299.386	97.8527
2091-06-22 11:00:00+05:00	299.358	98.2777
2091-06-22 14:00:00+05:00	299.393	98.7
2091-06-22 17:00:00+05:00	300.242	97.3007
2091-06-22 20:00:00+05:00	301.457	86.4827
2091-06-22 23:00:00+05:00	300.644	89.9839
2091-06-23 02:00:00+05:00	299.309	94.7254
2091-06-23 05:00:00+05:00	298.423	98.6908
2091-06-23 08:00:00+05:00	297.857
2091-06-23 11:00:00+05:00	297.286
2091-06-23 14:00:00+05:00	298.198	98.3405
2091-06-23 17:00:00+05:00	301.133	85.693
2091-06-23 20:00:00+05:00	302.57	77.2846
2091-06-23 23:00:00+05:00	301.732	78.7146
2091-06-24 02:00:00+05:00	299.925	85.1274
2091-06-24 05:00:00+05:00	298.765	88.87
2091-06-24 08:00:00+05:00	297.89
2091-06-24 11:00:00+05:00	297.412
2091-06-24 14:00:00+05:00	300.938	84.1229
2091-06-24 17:00:00+05:00	303.449	75.0272
2091-06-24 20:00:00+05:00	304.699	69.191
2091-06-24 23:00:00+05:00	303.747	74.5042
2091-06-25 02:00:00+05:00	301.65	81.4724
2091-06-25 05:00:00+05:00	300.466	87.3418
2091-06-25 08:00:00+05:00	299.713	90.44
2091-06-25 11:00:00+05:00	299.232	91.9917
2091-06-25 14:00:00+05:00	301.528	89.0836
2091-06-25 17:00:00+05:00	302.657	80.871
2091-06-25 20:00:00+05:00	303.519	79.1467
2091-06-25 23:00:00+05:00	302.526	81.4754
2091-06-26 02:00:00+05:00	300.396	90.3422
2091-06-26 05:00:00+05:00	299.34	94.2539
2091-06-26 08:00:00+05:00	298.459	96.2708
2091-06-26 11:00:00+05:00	298.124
2091-06-26 14:00:00+05:00	299.122	91.4788
2091-06-26 17:00:00+05:00	301.389	82.972
2091-06-26 20:00:00+05:00	302.986	75.7207
2091-06-26 23:00:00+05:00	302.306	79.4849
2091-06-27 02:00:00+05:00	300.319	86.5049
2091-06-27 05:00:00+05:00	298.921	92.3053
2091-06-27 08:00:00+05:00	298.075
2091-06-27 11:00:00+05:00	297.523
2091-06-27 14:00:00+05:00	300.574	87.9327
2091-06-27 17:00:00+05:00	301.616	78.8257
2091-06-27 20:00:00+05:00	302.252	76.6902
2091-06-27 23:00:00+05:00	301.72	80.8502
2091-06-28 02:00:00+05:00	299.668	88.4642
2091-06-28 05:00:00+05:00	298.38	93.1321
2091-06-28 08:00:00+05:00	297.412
2091-06-28 11:00:00+05:00	296.921
2091-06-28 14:00:00+05:00	300.23	88.5598
2091-06-28 17:00:00+05:00	301.942	75.7887
2091-06-28 20:00:00+05:00	303.376	71.7299
2091-06-28 23:00:00+05:00	302.656	76.6569
2091-06-29 02:00:00+05:00	300.457	87.0036
2091-06-29 05:00:00+05:00	299.198	89.5277
2091-06-29 08:00:00+05:00	297.97
2091-06-29 11:00:00+05:00	296.831
2091-06-29 14:00:00+05:00	299.744	87.8073
2091-06-29 17:00:00+05:00	301.826	81.7412
2091-06-29 20:00:00+05:00	301.345	76.2101
2091-06-29 23:00:00+05:00	300.014	86.9569
2091-06-30 02:00:00+05:00	298.866	90.4099
2091-06-30 05:00:00+05:00	298.052
2091-06-30 08:00:00+05:00	297.413
2091-06-30 11:00:00+05:00	296.793
2091-06-30 14:00:00+05:00	299.829	87.8302
2091-06-30 17:00:00+05:00	302.77	75.0953
2091-06-30 20:00:00+05:00	303.445	69.6527
2091-06-30 23:00:00+05:00	301.758	77.0344
2091-07-01 02:00:00+05:00	299.659	87.5075
2091-07-01 05:00:00+05:00	298.616	91.8577
2091-07-01 08:00:00+05:00	297.7
2091-07-01 11:00:00+05:00	297.202
2091-07-01 14:00:00+05:00	297.395
2091-07-01 17:00:00+05:00	299.306	92.8755
2091-07-01 20:00:00+05:00	301.068	82.9326
2091-07-01 23:00:00+05:00	300.858	82.0322
2091-07-02 02:00:00+05:00	299.274	88.4605
2091-07-02 05:00:00+05:00	298.004
2091-07-02 08:00:00+05:00	297.127
2091-07-02 11:00:00+05:00	296.739
2091-07-02 14:00:00+05:00	298.3	89.8155
2091-07-02 17:00:00+05:00	301.633	76.2242
2091-07-02 20:00:00+05:00	303.417	70.2453
2091-07-02 23:00:00+05:00	302.992	69.9447
2091-07-03 02:00:00+05:00	300.819	81.1057
2091-07-03 05:00:00+05:00	299.56	88.1413
2091-07-03 08:00:00+05:00	298.556	92.7433
2091-07-03 11:00:00+05:00	298.099
2091-07-03 14:00:00+05:00	300.555	86.4579
2091-07-03 17:00:00+05:00	301.707	81.1369
2091-07-03 20:00:00+05:00	302.727	76.1299
2091-07-03 23:00:00+05:00	301.131	82.3204
2091-07-04 02:00:00+05:00	299.594	89.0504
2091-07-04 05:00:00+05:00	298.383	94.1139
2091-07-04 08:00:00+05:00	297.368
2091-07-04 11:00:00+05:00	296.974
2091-07-04 14:00:00+05:00	299.415	89.5019
2091-07-04 17:00:00+05:00	302.198	77.0229
2091-07-04 20:00:00+05:00	303.147	71.5218
2091-07-04 23:00:00+05:00	302.569	73.2811
2091-07-05 02:00:00+05:00	300.258	84.9396
2091-07-05 05:00:00+05:00	298.961	90.8214
2091-07-05 08:00:00+05:00	298.225	93.7222
2091-07-05 11:00:00+05:00	297.501
2091-07-05 14:00:00+05:00	300.989	81.253
2091-07-05 17:00:00+05:00	303.742	72.3502
2091-07-05 20:00:00+05:00	304.882	65.5395
2091-07-05 23:00:00+05:00	304.145	67.6967
2091-07-06 02:00:00+05:00	301.873	79.2087
2091-07-06 05:00:00+05:00	300.486	86.1416
2091-07-06 08:00:00+05:00	299.726	89.7971
2091-07-06 11:00:00+05:00	299.162	92.6583
2091-07-06 14:00:00+05:00	300.779	87.0901
2091-07-06 17:00:00+05:00	302.602	79.6629
2091-07-06 20:00:00+05:00	303.058	75.2656
2091-07-06 23:00:00+05:00	301.357	86.025
2091-07-07 02:00:00+05:00	299.49	95.3736
2091-07-07 05:00:00+05:00	298.832	98.6538
2091-07-07 08:00:00+05:00	298.306	98.8161
2091-07-07 11:00:00+05:00	298.028
2091-07-07 14:00:00+05:00	299.415	93.9881
2091-07-07 17:00:00+05:00	303.14	75.0019
2091-07-07 20:00:00+05:00	304.728	67.4563
2091-07-07 23:00:00+05:00	304.569	67.5574
2091-07-08 02:00:00+05:00	302.011	82.5645
2091-07-08 05:00:00+05:00	301.029	86.1762
2091-07-08 08:00:00+05:00	299.808	91.3514
2091-07-08 11:00:00+05:00	298.954	94.7594
2091-07-08 14:00:00+05:00	301.764	84.3196
2091-07-08 17:00:00+05:00	304.246	71.4398
2091-07-08 20:00:00+05:00	305.606	67.3605
2091-07-08 23:00:00+05:00	304.966	68.0141
2091-07-09 02:00:00+05:00	302.639	77.8684
2091-07-09 05:00:00+05:00	301.135	84.872
2091-07-09 08:00:00+05:00	300.278	88.2028
2091-07-09 11:00:00+05:00	299.766	89.5346
2091-07-09 14:00:00+05:00	299.792	89.5154
2091-07-09 17:00:00+05:00	298.624	98.1841
2091-07-09 20:00:00+05:00	297.877
2091-07-09 23:00:00+05:00	297.32
2091-07-10 02:00:00+05:00	296.5
2091-07-10 05:00:00+05:00	295.369
2091-07-10 08:00:00+05:00	294.865
2091-07-10 11:00:00+05:00	294.47
2091-07-10 14:00:00+05:00	298.868	81.1444
2091-07-10 17:00:00+05:00	302.198	73.4864
2091-07-10 20:00:00+05:00	303.434	68.5767
2091-07-10 23:00:00+05:00	302.459	71.9564
2091-07-11 02:00:00+05:00	299.334	90.0154
2091-07-11 05:00:00+05:00	298.203	94.3547
2091-07-11 08:00:00+05:00	297.464
2091-07-11 11:00:00+05:00	296.728
2091-07-11 14:00:00+05:00	299.067	91.3686
2091-07-11 17:00:00+05:00	302.039	77.8319
2091-07-11 20:00:00+05:00	302.175	75.7164
2091-07-11 23:00:00+05:00	301.821	77.3443
2091-07-12 02:00:00+05:00	299.458	93.579
2091-07-12 05:00:00+05:00	298.625	98.6337
2091-07-12 08:00:00+05:00	298.229	99.6207
2091-07-12 11:00:00+05:00	297.905
2091-07-12 14:00:00+05:00	299.027	90.9523
2091-07-12 17:00:00+05:00	302.326	78.0704
2091-07-12 20:00:00+05:00	303.757	68.7634
2091-07-12 23:00:00+05:00	303.358	69.8602
2091-07-13 02:00:00+05:00	300.691	84.016
2091-07-13 05:00:00+05:00	298.961	92.8698
2091-07-13 08:00:00+05:00	298.285	98.3912
2091-07-13 11:00:00+05:00	298.177	99.9931
2091-07-13 14:00:00+05:00	298.583	94.3038
2091-07-13 17:00:00+05:00	301.19	79.6573
2091-07-13 20:00:00+05:00	302.871	73.9482
2091-07-13 23:00:00+05:00	302.244	74.1377
2091-07-14 02:00:00+05:00	300.124	83.484
2091-07-14 05:00:00+05:00	298.95	88.589
2091-07-14 08:00:00+05:00	297.745
2091-07-14 11:00:00+05:00	296.818
2091-07-14 14:00:00+05:00	299.084	82.9635
2091-07-14 17:00:00+05:00	302.154	70.5573
2091-07-14 20:00:00+05:00	303.762	62.477
2091-07-14 23:00:00+05:00	303.299	60.8971
2091-07-15 02:00:00+05:00	300.359	76.4231
2091-07-15 05:00:00+05:00	298.961	83.1761
2091-07-15 08:00:00+05:00	297.949
2091-07-15 11:00:00+05:00	297.157
2091-07-15 14:00:00+05:00	300.881	79.5667
2091-07-15 17:00:00+05:00	303.909	70.2183
2091-07-15 20:00:00+05:00	305.088	64.8875
2091-07-15 23:00:00+05:00	304.131	66.4143
2091-07-16 02:00:00+05:00	301.469	77.9287
2091-07-16 05:00:00+05:00	300.003	85.2379
2091-07-16 08:00:00+05:00	299.342	87.7048
2091-07-16 11:00:00+05:00	299.045	88.5695
2091-07-16 14:00:00+05:00	300.225	85.0626
2091-07-16 17:00:00+05:00	302.922	77.627
2091-07-16 20:00:00+05:00	304.165	74.0976
2091-07-16 23:00:00+05:00	302.464	80.1706
2091-07-17 02:00:00+05:00	299.281	94.3499
2091-07-17 05:00:00+05:00	298.131
2091-07-17 08:00:00+05:00	297.623
2091-07-17 11:00:00+05:00	297.208
2091-07-17 14:00:00+05:00	299.52	84.8521
2091-07-17 17:00:00+05:00	302.512	78.6482
2091-07-17 20:00:00+05:00	303.844	74.2678
2091-07-17 23:00:00+05:00	302.709	77.0714
2091-07-18 02:00:00+05:00	301.031	84.2607
2091-07-18 05:00:00+05:00	299.867	89.8316
2091-07-18 08:00:00+05:00	299.265	92.4927
2091-07-18 11:00:00+05:00	298.843	93.8499
2091-07-18 14:00:00+05:00	299.065	90.9009
2091-07-18 17:00:00+05:00	299.447	83.3841
2091-07-18 20:00:00+05:00	297.889
2091-07-18 23:00:00+05:00	297.081
2091-07-19 02:00:00+05:00	296.998
2091-07-19 05:00:00+05:00	297.116
2091-07-19 08:00:00+05:00	296.976
2091-07-19 11:00:00+05:00	296.918
2091-07-19 14:00:00+05:00	296.794
2091-07-19 17:00:00+05:00	296.813
2091-07-19 20:00:00+05:00	298.813	82.6232
2091-07-19 23:00:00+05:00	298.297	84.5585
2091-07-20 02:00:00+05:00	297.298
2091-07-20 05:00:00+05:00	296.514
2091-07-20 08:00:00+05:00	295.979
2091-07-20 11:00:00+05:00	295.609
2091-07-20 14:00:00+05:00	298.699	85.0846
2091-07-20 17:00:00+05:00	301.735	75.8377
2091-07-20 20:00:00+05:00	303.055	70.9256
2091-07-20 23:00:00+05:00	301.913	74.8654
2091-07-21 02:00:00+05:00	299.79	86.3359
2091-07-21 05:00:00+05:00	298.736	91.8726
2091-07-21 08:00:00+05:00	297.981
2091-07-21 11:00:00+05:00	297.689
2091-07-21 14:00:00+05:00	299.574	89.644
2091-07-21 17:00:00+05:00	301.969	77.0497
2091-07-21 20:00:00+05:00	302.484	73.6398
2091-07-21 23:00:00+05:00	301.217	77.1907
2091-07-22 02:00:00+05:00	299.337	86.071
2091-07-22 05:00:00+05:00	297.975
2091-07-22 08:00:00+05:00	297.375
2091-07-22 11:00:00+05:00	297.333
2091-07-22 14:00:00+05:00	297.38
2091-07-22 17:00:00+05:00	297.343
2091-07-22 20:00:00+05:00	296.897
2091-07-22 23:00:00+05:00	296.762
2091-07-23 02:00:00+05:00	296.611
2091-07-23 05:00:00+05:00	296.364
2091-07-23 08:00:00+05:00	296.248
2091-07-23 11:00:00+05:00	296.113
2091-07-23 14:00:00+05:00	297.039
2091-07-23 17:00:00+05:00	299.03	83.5387
2091-07-23 20:00:00+05:00	301.373	77.1028
2091-07-23 23:00:00+05:00	300.99	76.7325
2091-07-24 02:00:00+05:00	298.654	89.6252
2091-07-24 05:00:00+05:00	297.94
2091-07-24 08:00:00+05:00	297.242
2091-07-24 11:00:00+05:00	296.111
2091-07-24 14:00:00+05:00	300.458	83.1596
2091-07-24 17:00:00+05:00	302.596	71.0058
2091-07-24 20:00:00+05:00	303.675	67.4237
2091-07-24 23:00:00+05:00	302.939	69.9334
2091-07-25 02:00:00+05:00	300.559	83.2138
2091-07-25 05:00:00+05:00	299.411	88.7872
2091-07-25 08:00:00+05:00	298.426	93.3439
2091-07-25 11:00:00+05:00	298.251	94.6808
2091-07-25 14:00:00+05:00	301.15	84.5283
2091-07-25 17:00:00+05:00	303.554	73.5109
2091-07-25 20:00:00+05:00	304.27	70.7673
2091-07-25 23:00:00+05:00	302.113	84.0371
2091-07-26 02:00:00+05:00	299.669	95.7213
2091-07-26 05:00:00+05:00	298.045
2091-07-26 08:00:00+05:00	296.963
2091-07-26 11:00:00+05:00	296.36
2091-07-26 14:00:00+05:00	299.772	81.1888
2091-07-26 17:00:00+05:00	302.746	74.5865
2091-07-26 20:00:00+05:00	303.753	69.2409
2091-07-26 23:00:00+05:00	302.204	73.3824
2091-07-27 02:00:00+05:00	299.816	85.9115
2091-07-27 05:00:00+05:00	298.748	92.409
2091-07-27 08:00:00+05:00	297.858
2091-07-27 11:00:00+05:00	297.347
2091-07-27 14:00:00+05:00	299.605	83.5158
2091-07-27 17:00:00+05:00	302.728	68.2032
2091-07-27 20:00:00+05:00	303.955	61.6529
2091-07-27 23:00:00+05:00	303.395	61.672
2091-07-28 02:00:00+05:00	300.375	77.3862
2091-07-28 05:00:00+05:00	298.705	85.8521
2091-07-28 08:00:00+05:00	297.648
2091-07-28 11:00:00+05:00	297.165
2091-07-28 14:00:00+05:00	300.75	82.1485
2091-07-28 17:00:00+05:00	303.281	72.0463
2091-07-28 20:00:00+05:00	303.77	67.2368
2091-07-28 23:00:00+05:00	302.587	72.0113
2091-07-29 02:00:00+05:00	299.799	87.9196
2091-07-29 05:00:00+05:00	298.228	98.5126
2091-07-29 08:00:00+05:00	297.867
2091-07-29 11:00:00+05:00	297.672
2091-07-29 14:00:00+05:00	298.13
2091-07-29 17:00:00+05:00	300.083	83.1939
2091-07-29 20:00:00+05:00	300.906	77.9873
2091-07-29 23:00:00+05:00	300.296	78.8819
2091-07-30 02:00:00+05:00	298.311	91.1117
2091-07-30 05:00:00+05:00	297.505
2091-07-30 08:00:00+05:00	296.914
2091-07-30 11:00:00+05:00	296.742
2091-07-30 14:00:00+05:00	298.906	89.663
2091-07-30 17:00:00+05:00	300.827	74.1889
2091-07-30 20:00:00+05:00	302.294	67.8219
2091-07-30 23:00:00+05:00	302.066	66.4971
2091-07-31 02:00:00+05:00	299.327	83.2762
2091-07-31 05:00:00+05:00	298.283	86.2765
2091-07-31 08:00:00+05:00	297.397
2091-07-31 11:00:00+05:00	296.874
2091-07-31 14:00:00+05:00	300.515	80.5016
2091-07-31 17:00:00+05:00	301.934	74.9964
2091-07-31 20:00:00+05:00	302.567	70.702
2091-07-31 23:00:00+05:00	302.216	72.0475
2091-08-01 02:00:00+05:00	299.9	84.4625
2091-08-01 05:00:00+05:00	298.714	90.1458
2091-08-01 08:00:00+05:00	297.824
2091-08-01 11:00:00+05:00	297.801
2091-08-01 14:00:00+05:00	299.889	85.7391
2091-08-01 17:00:00+05:00	302.092	73.6639
2091-08-01 20:00:00+05:00	303.436	68.1932
2091-08-01 23:00:00+05:00	301.837	74.5439
2091-08-02 02:00:00+05:00	299.774	85.4929
2091-08-02 05:00:00+05:00	298.706	91.5749
2091-08-02 08:00:00+05:00	297.793
2091-08-02 11:00:00+05:00	297.529
2091-08-02 14:00:00+05:00	298.073
2091-08-02 17:00:00+05:00	297.34
2091-08-02 20:00:00+05:00	296.141
2091-08-02 23:00:00+05:00	296.013
2091-08-03 02:00:00+05:00	295.976
2091-08-03 05:00:00+05:00	295.323
2091-08-03 08:00:00+05:00	294.982
2091-08-03 11:00:00+05:00	294.839
2091-08-03 14:00:00+05:00	297.951
2091-08-03 17:00:00+05:00	301.153	71.7588
2091-08-03 20:00:00+05:00	302.695	65.2488
2091-08-03 23:00:00+05:00	301.958	66.9444
2091-08-04 02:00:00+05:00	299.375	79.5412
2091-08-04 05:00:00+05:00	297.85
2091-08-04 08:00:00+05:00	296.64
2091-08-04 11:00:00+05:00	296.552
2091-08-04 14:00:00+05:00	298.588	83.8264
2091-08-04 17:00:00+05:00	301.336	69.3394
2091-08-04 20:00:00+05:00	301.992	64.4304
2091-08-04 23:00:00+05:00	300.796	67.5013
2091-08-05 02:00:00+05:00	298.903	79.0219
2091-08-05 05:00:00+05:00	298.011
2091-08-05 08:00:00+05:00	297.21
2091-08-05 11:00:00+05:00	296.79
2091-08-05 14:00:00+05:00	298.759	81.667
2091-08-05 17:00:00+05:00	302.293	73.7751
2091-08-05 20:00:00+05:00	303.588	71.0814
2091-08-05 23:00:00+05:00	302.341	74.456
2091-08-06 02:00:00+05:00	299.69	88.4853
2091-08-06 05:00:00+05:00	298.375	97.4038
2091-08-06 08:00:00+05:00	296.492
2091-08-06 11:00:00+05:00	296.48
2091-08-06 14:00:00+05:00	297.618
2091-08-06 17:00:00+05:00	299.391	76.99
2091-08-06 20:00:00+05:00	300.02	76.2748
2091-08-06 23:00:00+05:00	299.023	79.5381
2091-08-07 02:00:00+05:00	297.376
2091-08-07 05:00:00+05:00	296.568
2091-08-07 08:00:00+05:00	296.049
2091-08-07 11:00:00+05:00	295.92
2091-08-07 14:00:00+05:00	297.94
2091-08-07 17:00:00+05:00	301.14	75.3943
2091-08-07 20:00:00+05:00	301.959	72.0765
2091-08-07 23:00:00+05:00	301.398	72.8336
2091-08-08 02:00:00+05:00	298.942	86.5588
2091-08-08 05:00:00+05:00	298.031
2091-08-08 08:00:00+05:00	297.044
2091-08-08 11:00:00+05:00	296.531
2091-08-08 14:00:00+05:00	299.747	84.2784
2091-08-08 17:00:00+05:00	301.956	75.4913
2091-08-08 20:00:00+05:00	303.209	70.1254
2091-08-08 23:00:00+05:00	302.541	71.8841
2091-08-09 02:00:00+05:00	300.564	82.4443
2091-08-09 05:00:00+05:00	299.334	88.6357
2091-08-09 08:00:00+05:00	298.354	93.4873
2091-08-09 11:00:00+05:00	297.781
2091-08-09 14:00:00+05:00	300.801	83.6514
2091-08-09 17:00:00+05:00	302.795	75.6338
2091-08-09 20:00:00+05:00	302.943	73.2568
2091-08-09 23:00:00+05:00	302.185	78.1245
2091-08-10 02:00:00+05:00	300.301	88.4261
2091-08-10 05:00:00+05:00	299.452	92.7911
2091-08-10 08:00:00+05:00	298.739	95.6936
2091-08-10 11:00:00+05:00	298.33	96.533
2091-08-10 14:00:00+05:00	299.041	93.5379
2091-08-10 17:00:00+05:00	300.522	85.9404
2091-08-10 20:00:00+05:00	301.132	83.6114
2091-08-10 23:00:00+05:00	300.014	90.7422
2091-08-11 02:00:00+05:00	299.065	95.5236
2091-08-11 05:00:00+05:00	298.538	97.2854
2091-08-11 08:00:00+05:00	297.793
2091-08-11 11:00:00+05:00	297.056
2091-08-11 14:00:00+05:00	296.707
2091-08-11 17:00:00+05:00	296.168
2091-08-11 20:00:00+05:00	296.249
2091-08-11 23:00:00+05:00	296.469
2091-08-12 02:00:00+05:00	296.141
2091-08-12 05:00:00+05:00	295.87
2091-08-12 08:00:00+05:00	295.911
2091-08-12 11:00:00+05:00	296.423
2091-08-12 14:00:00+05:00	298.27	83.5312
2091-08-12 17:00:00+05:00	301.234	73.7952
2091-08-12 20:00:00+05:00	302.205	70.7824
2091-08-12 23:00:00+05:00	301.541	71.4831
2091-08-13 02:00:00+05:00	298.941	85.1827
2091-08-13 05:00:00+05:00	297.471
2091-08-13 08:00:00+05:00	296.395
2091-08-13 11:00:00+05:00	295.923
2091-08-13 14:00:00+05:00	299.97	81.6871
2091-08-13 17:00:00+05:00	302.565	68.6795
2091-08-13 20:00:00+05:00	303.231	65.2758
2091-08-13 23:00:00+05:00	302.47	67.4418
2091-08-14 02:00:00+05:00	300.351	77.9941
2091-08-14 05:00:00+05:00	298.716	87.6007
2091-08-14 08:00:00+05:00	297.838
2091-08-14 11:00:00+05:00	297.208
2091-08-14 14:00:00+05:00	300.931	81.4899
2091-08-14 17:00:00+05:00	304.344	72.5844
2091-08-14 20:00:00+05:00	305.674	66.0016
2091-08-14 23:00:00+05:00	304.018	72.4655
2091-08-15 02:00:00+05:00	301.636	80.9161
2091-08-15 05:00:00+05:00	299.554	91.747
2091-08-15 08:00:00+05:00	298.612	97.6429
2091-08-15 11:00:00+05:00	298.282	97.682
2091-08-15 14:00:00+05:00	298.971	92.6124
2091-08-15 17:00:00+05:00	299.966	84.9134
2091-08-15 20:00:00+05:00	300.454	79.7712
2091-08-15 23:00:00+05:00	299.942	82.5814
2091-08-16 02:00:00+05:00	298.613	87.5841
2091-08-16 05:00:00+05:00	297.935
2091-08-16 08:00:00+05:00	297.442
2091-08-16 11:00:00+05:00	297.518
2091-08-16 14:00:00+05:00	299.818	85.567
2091-08-16 17:00:00+05:00	301.849	75.0052
2091-08-16 20:00:00+05:00	303.19	69.7934
2091-08-16 23:00:00+05:00	302.702	69.8561
2091-08-17 02:00:00+05:00	300.352	82.3515
2091-08-17 05:00:00+05:00	298.829	90.0098
2091-08-17 08:00:00+05:00	298.082
2091-08-17 11:00:00+05:00	297.587
2091-08-17 14:00:00+05:00	300.14	83.5541
2091-08-17 17:00:00+05:00	302.473	73.4285
2091-08-17 20:00:00+05:00	303.452	67.0392
2091-08-17 23:00:00+05:00	301.719	72.3037
2091-08-18 02:00:00+05:00	298.886	89.5176
2091-08-18 05:00:00+05:00	297.827
2091-08-18 08:00:00+05:00	297.09
2091-08-18 11:00:00+05:00	296.577
2091-08-18 14:00:00+05:00	299.854	88.9081
2091-08-18 17:00:00+05:00	301.42	77.2266
2091-08-18 20:00:00+05:00	302.525	70.0798
2091-08-18 23:00:00+05:00	300.427	82.2958
2091-08-19 02:00:00+05:00	298.963	87.1738
2091-08-19 05:00:00+05:00	297.734
2091-08-19 08:00:00+05:00	297.43
2091-08-19 11:00:00+05:00	297.181
2091-08-19 14:00:00+05:00	299.776	87.786
2091-08-19 17:00:00+05:00	301.672	77.5319
2091-08-19 20:00:00+05:00	302.472	73.7947
2091-08-19 23:00:00+05:00	301.119	78.7516
2091-08-20 02:00:00+05:00	299.358	86.8209
2091-08-20 05:00:00+05:00	298.106
2091-08-20 08:00:00+05:00	297.58
2091-08-20 11:00:00+05:00	297.685
2091-08-20 14:00:00+05:00	298.732	92.0736
2091-08-20 17:00:00+05:00	299.612	90.0079
2091-08-20 20:00:00+05:00	298.435	99.3017
2091-08-20 23:00:00+05:00	297.237
2091-08-21 02:00:00+05:00	296.769
2091-08-21 05:00:00+05:00	297.14
2091-08-21 08:00:00+05:00	296.56
2091-08-21 11:00:00+05:00	295.684
2091-08-21 14:00:00+05:00	297.652
2091-08-21 17:00:00+05:00	300.309	70.5272
2091-08-21 20:00:00+05:00	301.329	67.042
2091-08-21 23:00:00+05:00	300.564	70.6962
2091-08-22 02:00:00+05:00	298.253	85.1317
2091-08-22 05:00:00+05:00	296.95
2091-08-22 08:00:00+05:00	295.576
2091-08-22 11:00:00+05:00	295.269
2091-08-22 14:00:00+05:00	299.632	82.2519
2091-08-22 17:00:00+05:00	301.58	71.7433
2091-08-22 20:00:00+05:00	302.32	68.9692
2091-08-22 23:00:00+05:00	301.114	73.4873
2091-08-23 02:00:00+05:00	298.461	86.1283
2091-08-23 05:00:00+05:00	297.405
2091-08-23 08:00:00+05:00	296.807
2091-08-23 11:00:00+05:00	296.898
2091-08-23 14:00:00+05:00	300.36	83.2266
2091-08-23 17:00:00+05:00	302.188	76.5002
2091-08-23 20:00:00+05:00	303.182	71.4945
2091-08-23 23:00:00+05:00	301.372	78.889
2091-08-24 02:00:00+05:00	299.627	86.9759
2091-08-24 05:00:00+05:00	298.228	95.627
2091-08-24 08:00:00+05:00	297.592
2091-08-24 11:00:00+05:00	297.756
2091-08-24 14:00:00+05:00	299.927	87.844
2091-08-24 17:00:00+05:00	300.577	87.7994
2091-08-24 20:00:00+05:00	299.87	91.091
2091-08-24 23:00:00+05:00	298.536	98.267
2091-08-25 02:00:00+05:00	298.049
2091-08-25 05:00:00+05:00	297.632
2091-08-25 08:00:00+05:00	297.2
2091-08-25 11:00:00+05:00	297.36
2091-08-25 14:00:00+05:00	297.264
2091-08-25 17:00:00+05:00	298.587	85.7193
2091-08-25 20:00:00+05:00	297.087
2091-08-25 23:00:00+05:00	296.69
2091-08-26 02:00:00+05:00	297.115
2091-08-26 05:00:00+05:00	296.728
2091-08-26 08:00:00+05:00	296.432
2091-08-26 11:00:00+05:00	296.093
2091-08-26 14:00:00+05:00	298.403	83.8704
2091-08-26 17:00:00+05:00	299.646	78.9271
2091-08-26 20:00:00+05:00	300.986	75.454
2091-08-26 23:00:00+05:00	300.851	75.7481
2091-08-27 02:00:00+05:00	299.459	85.5223
2091-08-27 05:00:00+05:00	298.926	88.528
2091-08-27 08:00:00+05:00	298.264	93.1105
2091-08-27 11:00:00+05:00	297.712
2091-08-27 14:00:00+05:00	299.851	86.5932
2091-08-27 17:00:00+05:00	302.116	73.5205
2091-08-27 20:00:00+05:00	302.521	68.979
2091-08-27 23:00:00+05:00	301.236	72.7451
2091-08-28 02:00:00+05:00	299.136	82.982
2091-08-28 05:00:00+05:00	297.273
2091-08-28 08:00:00+05:00	296.901
2091-08-28 11:00:00+05:00	296.509
2091-08-28 14:00:00+05:00	296.974
2091-08-28 17:00:00+05:00	298.969	83.5168
2091-08-28 20:00:00+05:00	298.87	82.0777
2091-08-28 23:00:00+05:00	298.558	84.1257
2091-08-29 02:00:00+05:00	297.105
2091-08-29 05:00:00+05:00	296.283
2091-08-29 08:00:00+05:00	296.307
2091-08-29 11:00:00+05:00	296.226
2091-08-29 14:00:00+05:00	298.26	87.758
2091-08-29 17:00:00+05:00	300.884	71.5148
2091-08-29 20:00:00+05:00	301.708	68.956
2091-08-29 23:00:00+05:00	301.342	69.5523
2091-08-30 02:00:00+05:00	298.633	85.7233
2091-08-30 05:00:00+05:00	297.515
2091-08-30 08:00:00+05:00	296.671
2091-08-30 11:00:00+05:00	296.202
2091-08-30 14:00:00+05:00	299.937	82.934
2091-08-30 17:00:00+05:00	302.287	73.4548
2091-08-30 20:00:00+05:00	303.707	67.695
2091-08-30 23:00:00+05:00	302.924	69.2596
2091-08-31 02:00:00+05:00	300.311	81.9422
2091-08-31 05:00:00+05:00	298.826	89.6238
2091-08-31 08:00:00+05:00	297.907
2091-08-31 11:00:00+05:00	297.365
2091-08-31 14:00:00+05:00	298.392	92.9998
2091-08-31 17:00:00+05:00	301.208	81.6963
2091-08-31 20:00:00+05:00	302.661	73.048
2091-08-31 23:00:00+05:00	302.337	73.3806
2091-09-01 02:00:00+05:00	300.162	84.2856
2091-09-01 05:00:00+05:00	299.226	89.7231
2091-09-01 08:00:00+05:00	298.453	92.8295
2091-09-01 11:00:00+05:00	297.76
2091-09-01 14:00:00+05:00	298.539	90.1101
2091-09-01 17:00:00+05:00	301.081	81.3478
2091-09-01 20:00:00+05:00	302.48	76.1102
2091-09-01 23:00:00+05:00	301.402	77.8588
2091-09-02 02:00:00+05:00	299.394	86.7839
2091-09-02 05:00:00+05:00	298.377	91.7542
2091-09-02 08:00:00+05:00	297.766
2091-09-02 11:00:00+05:00	297.619
2091-09-02 14:00:00+05:00	298.052
2091-09-02 17:00:00+05:00	299.242	85.7588
2091-09-02 20:00:00+05:00	299.67	84.7107
2091-09-02 23:00:00+05:00	298.923	88.065
2091-09-03 02:00:00+05:00	297.84
2091-09-03 05:00:00+05:00	297.615
2091-09-03 08:00:00+05:00	297.16
2091-09-03 11:00:00+05:00	296.504
2091-09-03 14:00:00+05:00	296.72
2091-09-03 17:00:00+05:00	298.657	83.6884
2091-09-03 20:00:00+05:00	300.592	77.1647
2091-09-03 23:00:00+05:00	300.166	78.4437
2091-09-04 02:00:00+05:00	298.469	85.0871
2091-09-04 05:00:00+05:00	297.348
2091-09-04 08:00:00+05:00	296.658
2091-09-04 11:00:00+05:00	296.046
2091-09-04 14:00:00+05:00	298.677	83.9506
2091-09-04 17:00:00+05:00	300.727	74.8483
2091-09-04 20:00:00+05:00	301.863	73.2665
2091-09-04 23:00:00+05:00	301.498	73.6238
2091-09-05 02:00:00+05:00	299.137	85.4629
2091-09-05 05:00:00+05:00	297.743
2091-09-05 08:00:00+05:00	296.833
2091-09-05 11:00:00+05:00	296.462
2091-09-05 14:00:00+05:00	299.882	85.6479
2091-09-05 17:00:00+05:00	302.838	74.2805
2091-09-05 20:00:00+05:00	304.118	68.2706
2091-09-05 23:00:00+05:00	302.985	72.6005
2091-09-06 02:00:00+05:00	300.355	86.6045
2091-09-06 05:00:00+05:00	299.078	93.3662
2091-09-06 08:00:00+05:00	298.271	96.1579
2091-09-06 11:00:00+05:00	298.189	96.2005
2091-09-06 14:00:00+05:00	300.009	90.4611
2091-09-06 17:00:00+05:00	302.74	79.1995
2091-09-06 20:00:00+05:00	301.774	82.1044
2091-09-06 23:00:00+05:00	300.159	93.7047
2091-09-07 02:00:00+05:00	298.971	100.08
2091-09-07 05:00:00+05:00	297.679
2091-09-07 08:00:00+05:00	296.204
2091-09-07 11:00:00+05:00	295.39
2091-09-07 14:00:00+05:00	294.718
2091-09-07 17:00:00+05:00	294.231
2091-09-07 20:00:00+05:00	295.19
[truncated: 27,202 more rows]

## Sheet: d Mmax Kumasi GFDL  2-4.5
units: dry bulb temperature (degrees Celsius), relative humidity when Tair>25C (%).
	Ta_C	RH
2091-01-01 00:00:00+00:00	299.42	77.2156
2091-01-01 03:00:00+00:00	297.875
2091-01-01 06:00:00+00:00	296.523
2091-01-01 09:00:00+00:00	299.926	82.2479
2091-01-01 12:00:00+00:00	303.68	61.8135
2091-01-01 15:00:00+00:00	306.016	45.3551
2091-01-01 18:00:00+00:00	305.969	41.573
2091-01-01 21:00:00+00:00	302.902	67.8055
2091-01-02 00:00:00+00:00	301.422	72.7209
2091-01-02 03:00:00+00:00	299.691	82.0613
2091-01-02 06:00:00+00:00	297.503
2091-01-02 09:00:00+00:00	301.083	75.9131
2091-01-02 12:00:00+00:00	304.242	45.8741
2091-01-02 15:00:00+00:00	306.565	26.6856
2091-01-02 18:00:00+00:00	306.153	24.3376
2091-01-02 21:00:00+00:00	300.59	76.2244
2091-01-03 00:00:00+00:00	298.556	75.1806
2091-01-03 03:00:00+00:00	296.582
2091-01-03 06:00:00+00:00	296.903
2091-01-03 09:00:00+00:00	299.32	49.7798
2091-01-03 12:00:00+00:00	303.24	23.6609
2091-01-03 15:00:00+00:00	306.226	16.3774
2091-01-03 18:00:00+00:00	305.367	20.0771
2091-01-03 21:00:00+00:00	300.308	63.8374
2091-01-04 00:00:00+00:00	297.982
2091-01-04 03:00:00+00:00	295.093
2091-01-04 06:00:00+00:00	295.73
2091-01-04 09:00:00+00:00	298.995	50.5967
2091-01-04 12:00:00+00:00	302.753	24.3947
2091-01-04 15:00:00+00:00	305.448	17.1385
2091-01-04 18:00:00+00:00	304.606	20.2404
2091-01-04 21:00:00+00:00	300.137	48.5814
2091-01-05 00:00:00+00:00	297.357
2091-01-05 03:00:00+00:00	294.827
2091-01-05 06:00:00+00:00	295.035
2091-01-05 09:00:00+00:00	296.968
2091-01-05 12:00:00+00:00	301.735	22.2777
2091-01-05 15:00:00+00:00	304.972	15.9756
2091-01-05 18:00:00+00:00	304.081	18.1456
2091-01-05 21:00:00+00:00	299.369	50.2945
2091-01-06 00:00:00+00:00	297.141
2091-01-06 03:00:00+00:00	295.944
2091-01-06 06:00:00+00:00	293.705
2091-01-06 09:00:00+00:00	296.187
2091-01-06 12:00:00+00:00	301.607	21.3498
2091-01-06 15:00:00+00:00	304.501	16.1641
2091-01-06 18:00:00+00:00	303.976	17.6684
2091-01-06 21:00:00+00:00	299.446	49.7195
2091-01-07 00:00:00+00:00	296.784
2091-01-07 03:00:00+00:00	296.195
2091-01-07 06:00:00+00:00	294.498
2091-01-07 09:00:00+00:00	296.297
2091-01-07 12:00:00+00:00	301.339	21.8287
2091-01-07 15:00:00+00:00	304.393	15.8985
2091-01-07 18:00:00+00:00	303.906	18.1209
2091-01-07 21:00:00+00:00	298.839	62.5558
2091-01-08 00:00:00+00:00	296.383
2091-01-08 03:00:00+00:00	294.793
2091-01-08 06:00:00+00:00	294.675
2091-01-08 09:00:00+00:00	298.106
2091-01-08 12:00:00+00:00	302.602	24.0822
2091-01-08 15:00:00+00:00	305.319	15.6571
2091-01-08 18:00:00+00:00	304.9	18.6158
2091-01-08 21:00:00+00:00	299.561	68.6016
2091-01-09 00:00:00+00:00	296.714
2091-01-09 03:00:00+00:00	295.227
2091-01-09 06:00:00+00:00	294.98
2091-01-09 09:00:00+00:00	299.248	41.2251
2091-01-09 12:00:00+00:00	303.108	25.0755
2091-01-09 15:00:00+00:00	305.796	17.0904
2091-01-09 18:00:00+00:00	305.251	20.0395
2091-01-09 21:00:00+00:00	299.514	78.6091
2091-01-10 00:00:00+00:00	297.422
2091-01-10 03:00:00+00:00	295.771
2091-01-10 06:00:00+00:00	293.958
2091-01-10 09:00:00+00:00	300.028	47.9103
2091-01-10 12:00:00+00:00	303.952	28.0064
2091-01-10 15:00:00+00:00	306.566	19.2092
2091-01-10 18:00:00+00:00	306.024	21.1794
2091-01-10 21:00:00+00:00	301.064	51.4623
2091-01-11 00:00:00+00:00	298.495	64.7669
2091-01-11 03:00:00+00:00	296.562
2091-01-11 06:00:00+00:00	294.406
2091-01-11 09:00:00+00:00	299.507	64.6775
2091-01-11 12:00:00+00:00	303.573	42.5652
2091-01-11 15:00:00+00:00	305.883	32.6412
2091-01-11 18:00:00+00:00	305.446	33.7004
2091-01-11 21:00:00+00:00	301.736	57.9689
2091-01-12 00:00:00+00:00	299.532	72.9577
2091-01-12 03:00:00+00:00	298.287	80.7997
2091-01-12 06:00:00+00:00	297.046
2091-01-12 09:00:00+00:00	300.058	74.7826
2091-01-12 12:00:00+00:00	303.12	56.5932
2091-01-12 15:00:00+00:00	305.229	42.5489
2091-01-12 18:00:00+00:00	305.407	39.0889
2091-01-12 21:00:00+00:00	302.318	77.7157
2091-01-13 00:00:00+00:00	300.592	76.3767
2091-01-13 03:00:00+00:00	298.458	84.9588
2091-01-13 06:00:00+00:00	296.894
2091-01-13 09:00:00+00:00	300.569	62.9298
2091-01-13 12:00:00+00:00	304.076	35.4783
2091-01-13 15:00:00+00:00	306.407	24.4985
2091-01-13 18:00:00+00:00	306.065	23.0017
2091-01-13 21:00:00+00:00	301.154	60.0342
2091-01-14 00:00:00+00:00	297.912
2091-01-14 03:00:00+00:00	295.654
2091-01-14 06:00:00+00:00	294.843
2091-01-14 09:00:00+00:00	299.354	53.7354
2091-01-14 12:00:00+00:00	303.753	24.0168
2091-01-14 15:00:00+00:00	306.517	15.9434
2091-01-14 18:00:00+00:00	305.735	17.4768
2091-01-14 21:00:00+00:00	300.628	52.989
2091-01-15 00:00:00+00:00	298.188	59.9493
2091-01-15 03:00:00+00:00	296.241
2091-01-15 06:00:00+00:00	293.621
2091-01-15 09:00:00+00:00	299.261	65.9263
2091-01-15 12:00:00+00:00	303.315	48.7647
2091-01-15 15:00:00+00:00	305.578	34.338
2091-01-15 18:00:00+00:00	305.485	32.2119
2091-01-15 21:00:00+00:00	301.99	66.7198
2091-01-16 00:00:00+00:00	299.726	71.9689
2091-01-16 03:00:00+00:00	297.911
2091-01-16 06:00:00+00:00	296.467
2091-01-16 09:00:00+00:00	299.955	74.5125
2091-01-16 12:00:00+00:00	303.414	56.9505
2091-01-16 15:00:00+00:00	306.182	41.4715
2091-01-16 18:00:00+00:00	305.933	37.3228
2091-01-16 21:00:00+00:00	302.366	59.4958
2091-01-17 00:00:00+00:00	299.969	73.8577
2091-01-17 03:00:00+00:00	298.275	82.4751
2091-01-17 06:00:00+00:00	296.89
2091-01-17 09:00:00+00:00	299.896	76.2531
2091-01-17 12:00:00+00:00	304.671	38.9107
2091-01-17 15:00:00+00:00	307.193	27.4701
2091-01-17 18:00:00+00:00	306.375	26.3319
2091-01-17 21:00:00+00:00	301.81	63.6386
2091-01-18 00:00:00+00:00	299.321	69.6362
2091-01-18 03:00:00+00:00	297.074
2091-01-18 06:00:00+00:00	295.192
2091-01-18 09:00:00+00:00	299.724	67.7395
2091-01-18 12:00:00+00:00	304.748	32.0456
2091-01-18 15:00:00+00:00	307.449	20.1089
2091-01-18 18:00:00+00:00	306.537	19.4888
2091-01-18 21:00:00+00:00	301.203	54.1287
2091-01-19 00:00:00+00:00	298.104
2091-01-19 03:00:00+00:00	295.79
2091-01-19 06:00:00+00:00	294.111
2091-01-19 09:00:00+00:00	299.316	70.8817
2091-01-19 12:00:00+00:00	303.965	43.5718
2091-01-19 15:00:00+00:00	306.137	30.8483
2091-01-19 18:00:00+00:00	305.44	30.6866
2091-01-19 21:00:00+00:00	301.256	56.7773
2091-01-20 00:00:00+00:00	298.851	72.386
2091-01-20 03:00:00+00:00	297.289
2091-01-20 06:00:00+00:00	295.286
2091-01-20 09:00:00+00:00	299.63	72.7666
2091-01-20 12:00:00+00:00	304.202	37.6761
2091-01-20 15:00:00+00:00	306.346	24.669
2091-01-20 18:00:00+00:00	305.849	22.2258
2091-01-20 21:00:00+00:00	300.98	56.5763
2091-01-21 00:00:00+00:00	298.369	67.3628
2091-01-21 03:00:00+00:00	295.439
2091-01-21 06:00:00+00:00	293.782
2091-01-21 09:00:00+00:00	299.589	64.3011
2091-01-21 12:00:00+00:00	304.571	36.5894
2091-01-21 15:00:00+00:00	307.22	22.8961
2091-01-21 18:00:00+00:00	306.158	23.5295
2091-01-21 21:00:00+00:00	301.568	45.7512
2091-01-22 00:00:00+00:00	298.662	67.3639
2091-01-22 03:00:00+00:00	296.902
2091-01-22 06:00:00+00:00	295.01
2091-01-22 09:00:00+00:00	299.325	76.7361
2091-01-22 12:00:00+00:00	304.251	50.1402
2091-01-22 15:00:00+00:00	306.861	32.102
2091-01-22 18:00:00+00:00	306.529	28.4081
2091-01-22 21:00:00+00:00	302.222	54.817
2091-01-23 00:00:00+00:00	299.587	67.7387
2091-01-23 03:00:00+00:00	297.715
2091-01-23 06:00:00+00:00	296.335
2091-01-23 09:00:00+00:00	299.626	80.4337
2091-01-23 12:00:00+00:00	304.322	55.6403
2091-01-23 15:00:00+00:00	307.088	34.7133
2091-01-23 18:00:00+00:00	306.668	30.6715
2091-01-23 21:00:00+00:00	302.403	55.3558
2091-01-24 00:00:00+00:00	299.664	70.0889
2091-01-24 03:00:00+00:00	297.852
2091-01-24 06:00:00+00:00	296.782
2091-01-24 09:00:00+00:00	299.632	85.7023
2091-01-24 12:00:00+00:00	304.118	57.6394
2091-01-24 15:00:00+00:00	306.846	35.1051
2091-01-24 18:00:00+00:00	307.019	26.5984
2091-01-24 21:00:00+00:00	302.915	65.5069
2091-01-25 00:00:00+00:00	300.857	68.8708
2091-01-25 03:00:00+00:00	298.497	79.5524
2091-01-25 06:00:00+00:00	297.34
2091-01-25 09:00:00+00:00	300.417	82.5165
2091-01-25 12:00:00+00:00	304.639	57.3001
2091-01-25 15:00:00+00:00	307.156	37.6604
2091-01-25 18:00:00+00:00	307.194	29.5677
2091-01-25 21:00:00+00:00	303.247	57.337
2091-01-26 00:00:00+00:00	300.605	69.0407
2091-01-26 03:00:00+00:00	298.77	84.491
2091-01-26 06:00:00+00:00	297.849
2091-01-26 09:00:00+00:00	300.396	86.8855
2091-01-26 12:00:00+00:00	304.792	60.3644
2091-01-26 15:00:00+00:00	307.574	39.1826
2091-01-26 18:00:00+00:00	306.885	37.6071
2091-01-26 21:00:00+00:00	303.675	52.879
2091-01-27 00:00:00+00:00	300.774	73.9528
2091-01-27 03:00:00+00:00	299.169	83.8828
2091-01-27 06:00:00+00:00	298.147
2091-01-27 09:00:00+00:00	300.67	82.0033
2091-01-27 12:00:00+00:00	305.267	56.6352
2091-01-27 15:00:00+00:00	307.729	40.5408
2091-01-27 18:00:00+00:00	307	40.9212
2091-01-27 21:00:00+00:00	304.027	54.8586
2091-01-28 00:00:00+00:00	301.497	71.9616
2091-01-28 03:00:00+00:00	300.161	79.4696
2091-01-28 06:00:00+00:00	299.182	86.1858
2091-01-28 09:00:00+00:00	301.577	79.0172
2091-01-28 12:00:00+00:00	305.281	58.3804
2091-01-28 15:00:00+00:00	307.685	44.561
2091-01-28 18:00:00+00:00	307.129	45.215
2091-01-28 21:00:00+00:00	304.786	55.9837
2091-01-29 00:00:00+00:00	302.23	72.2199
2091-01-29 03:00:00+00:00	300.38	83.6649
2091-01-29 06:00:00+00:00	299.378	89.6825
2091-01-29 09:00:00+00:00	301.496	82.1543
2091-01-29 12:00:00+00:00	305.122	63.2403
2091-01-29 15:00:00+00:00	307.741	45.7173
2091-01-29 18:00:00+00:00	307.441	44.4937
2091-01-29 21:00:00+00:00	304.826	57.2154
2091-01-30 00:00:00+00:00	302.045	74.751
2091-01-30 03:00:00+00:00	300.242	86.4941
2091-01-30 06:00:00+00:00	299.307	91.2762
2091-01-30 09:00:00+00:00	301.338	81.1837
2091-01-30 12:00:00+00:00	304.52	64.7902
2091-01-30 15:00:00+00:00	306.295	53.4685
2091-01-30 18:00:00+00:00	305.53	54.0691
2091-01-30 21:00:00+00:00	303.408	65.2446
2091-01-31 00:00:00+00:00	301.372	79.248
2091-01-31 03:00:00+00:00	300.057	86.7255
2091-01-31 06:00:00+00:00	299.305	90.3935
2091-01-31 09:00:00+00:00	301.789	81.4164
2091-01-31 12:00:00+00:00	305.098	62.3505
2091-01-31 15:00:00+00:00	307.561	44.482
2091-01-31 18:00:00+00:00	307.358	41.9882
2091-01-31 21:00:00+00:00	304.812	54.0875
2091-02-01 00:00:00+00:00	302.224	71.4687
2091-02-01 03:00:00+00:00	300.289	84.7352
2091-02-01 06:00:00+00:00	299.147	91.3373
2091-02-01 09:00:00+00:00	301.517	83.7645
2091-02-01 12:00:00+00:00	305.396	55.1986
2091-02-01 15:00:00+00:00	307.541	41.0893
2091-02-01 18:00:00+00:00	307.378	38.2916
2091-02-01 21:00:00+00:00	304.563	54.3103
2091-02-02 00:00:00+00:00	302.262	70.0821
2091-02-02 03:00:00+00:00	300.455	84.2577
2091-02-02 06:00:00+00:00	299.312	90.9534
2091-02-02 09:00:00+00:00	301.681	82.4439
2091-02-02 12:00:00+00:00	304.797	56.4453
2091-02-02 15:00:00+00:00	306.898	40.0123
2091-02-02 18:00:00+00:00	306.97	32.4883
2091-02-02 21:00:00+00:00	303.206	57.6794
2091-02-03 00:00:00+00:00	299.581	82.6241
2091-02-03 03:00:00+00:00	297.227
2091-02-03 06:00:00+00:00	295.779
2091-02-03 09:00:00+00:00	301.469	55.4299
2091-02-03 12:00:00+00:00	304.797	27.6677
2091-02-03 15:00:00+00:00	307.013	18.9692
2091-02-03 18:00:00+00:00	306.313	17.2689
2091-02-03 21:00:00+00:00	301.15	40.9572
2091-02-04 00:00:00+00:00	297.911
2091-02-04 03:00:00+00:00	294.687
2091-02-04 06:00:00+00:00	293.254
2091-02-04 09:00:00+00:00	300.663	47.5706
2091-02-04 12:00:00+00:00	304.862	26.3938
2091-02-04 15:00:00+00:00	307.142	18.2719
2091-02-04 18:00:00+00:00	306.667	17.4336
2091-02-04 21:00:00+00:00	301.219	44.8988
2091-02-05 00:00:00+00:00	298.161	64.5917
2091-02-05 03:00:00+00:00	295.573
2091-02-05 06:00:00+00:00	293.318
2091-02-05 09:00:00+00:00	300.848	52.6998
2091-02-05 12:00:00+00:00	304.954	33.8053
2091-02-05 15:00:00+00:00	307.156	23.6383
2091-02-05 18:00:00+00:00	306.895	20.6204
2091-02-05 21:00:00+00:00	301.642	49.8106
2091-02-06 00:00:00+00:00	298.978	65.1306
2091-02-06 03:00:00+00:00	296.914
2091-02-06 06:00:00+00:00	294.982
2091-02-06 09:00:00+00:00	301.241	62.382
2091-02-06 12:00:00+00:00	304.861	47.1242
2091-02-06 15:00:00+00:00	306.916	34.1572
2091-02-06 18:00:00+00:00	306.938	29.8673
2091-02-06 21:00:00+00:00	302.883	59.7186
2091-02-07 00:00:00+00:00	300.4	72.8417
2091-02-07 03:00:00+00:00	298.526	81.044
2091-02-07 06:00:00+00:00	296.823
2091-02-07 09:00:00+00:00	301.957	64.2065
2091-02-07 12:00:00+00:00	305.026	43.9124
2091-02-07 15:00:00+00:00	306.809	33.586
2091-02-07 18:00:00+00:00	306.486	32.9128
2091-02-07 21:00:00+00:00	303.18	57.5003
2091-02-08 00:00:00+00:00	301.188	68.8016
2091-02-08 03:00:00+00:00	299.563	82.3554
2091-02-08 06:00:00+00:00	297.971
2091-02-08 09:00:00+00:00	302.024	73.6142
2091-02-08 12:00:00+00:00	305.128	53.6403
2091-02-08 15:00:00+00:00	307.633	33.986
2091-02-08 18:00:00+00:00	307.644	26.8176
2091-02-08 21:00:00+00:00	303.125	50.4392
2091-02-09 00:00:00+00:00	300.33	69.3617
2091-02-09 03:00:00+00:00	297.461
2091-02-09 06:00:00+00:00	295.152
2091-02-09 09:00:00+00:00	302.207	58.9666
2091-02-09 12:00:00+00:00	305.728	35.8915
2091-02-09 15:00:00+00:00	307.963	23.9488
2091-02-09 18:00:00+00:00	307.441	23.1204
2091-02-09 21:00:00+00:00	302.954	41.7485
2091-02-10 00:00:00+00:00	300.162	61.2973
2091-02-10 03:00:00+00:00	298.405	77.6205
2091-02-10 06:00:00+00:00	297.558
2091-02-10 09:00:00+00:00	301.646	76.3483
2091-02-10 12:00:00+00:00	305.748	54.3408
2091-02-10 15:00:00+00:00	307.811	36.6808
2091-02-10 18:00:00+00:00	307.786	32.0447
2091-02-10 21:00:00+00:00	304.099	52.0464
2091-02-11 00:00:00+00:00	302.191	59.4709
2091-02-11 03:00:00+00:00	300.344	76.2536
2091-02-11 06:00:00+00:00	299.345	86.2445
2091-02-11 09:00:00+00:00	302.451	74.8591
2091-02-11 12:00:00+00:00	306.008	55.0863
2091-02-11 15:00:00+00:00	308.084	40.6629
2091-02-11 18:00:00+00:00	308.037	36.0159
2091-02-11 21:00:00+00:00	305.022	52.1325
2091-02-12 00:00:00+00:00	303.022	61.4042
2091-02-12 03:00:00+00:00	301.252	76.6014
2091-02-12 06:00:00+00:00	300.131	86.9392
2091-02-12 09:00:00+00:00	302.735	77.071
2091-02-12 12:00:00+00:00	306.284	58.8367
2091-02-12 15:00:00+00:00	308.288	43.6002
2091-02-12 18:00:00+00:00	308.139	37.6641
2091-02-12 21:00:00+00:00	305.426	49.0727
2091-02-13 00:00:00+00:00	303.049	68.1415
2091-02-13 03:00:00+00:00	301.464	81.3865
2091-02-13 06:00:00+00:00	300.38	88.8009
2091-02-13 09:00:00+00:00	302.899	77.167
2091-02-13 12:00:00+00:00	306.384	57.098
2091-02-13 15:00:00+00:00	308.377	46.6749
2091-02-13 18:00:00+00:00	307.637	47.7879
2091-02-13 21:00:00+00:00	305.196	59.1275
2091-02-14 00:00:00+00:00	303.073	72.9871
2091-02-14 03:00:00+00:00	301.671	81.564
2091-02-14 06:00:00+00:00	300.947	84.9573
2091-02-14 09:00:00+00:00	302.786	76.2921
2091-02-14 12:00:00+00:00	306.148	60.5012
2091-02-14 15:00:00+00:00	308.071	50.3189
2091-02-14 18:00:00+00:00	307.4	49.1167
2091-02-14 21:00:00+00:00	305.161	58.4834
2091-02-15 00:00:00+00:00	302.661	73.0211
2091-02-15 03:00:00+00:00	301.086	83.7779
2091-02-15 06:00:00+00:00	300.21	89.1728
2091-02-15 09:00:00+00:00	302.896	75.458
2091-02-15 12:00:00+00:00	306.683	57.0364
2091-02-15 15:00:00+00:00	309.271	43.9907
2091-02-15 18:00:00+00:00	308.629	43.5666
2091-02-15 21:00:00+00:00	306.078	54.0787
2091-02-16 00:00:00+00:00	303.785	67.5926
2091-02-16 03:00:00+00:00	302.24	76.2213
2091-02-16 06:00:00+00:00	301.467	80.0361
2091-02-16 09:00:00+00:00	303.122	74.2413
2091-02-16 12:00:00+00:00	306.655	58.332
2091-02-16 15:00:00+00:00	308.609	47.6012
2091-02-16 18:00:00+00:00	307.904	47.2544
2091-02-16 21:00:00+00:00	305.39	58.3077
2091-02-17 00:00:00+00:00	303.2	71.9237
2091-02-17 03:00:00+00:00	301.789	79.5371
2091-02-17 06:00:00+00:00	300.702	86.2684
2091-02-17 09:00:00+00:00	302.876	76.5559
2091-02-17 12:00:00+00:00	306.183	58.1002
2091-02-17 15:00:00+00:00	307.4	50.9278
2091-02-17 18:00:00+00:00	306.653	51.6573
2091-02-17 21:00:00+00:00	304.297	63.2463
2091-02-18 00:00:00+00:00	302.4	74.537
2091-02-18 03:00:00+00:00	300.819	84.1121
2091-02-18 06:00:00+00:00	299.89	89.4898
2091-02-18 09:00:00+00:00	302.308	78.3953
2091-02-18 12:00:00+00:00	305.731	59.4073
2091-02-18 15:00:00+00:00	307.405	50.8633
2091-02-18 18:00:00+00:00	306.749	51.6783
2091-02-18 21:00:00+00:00	304.49	62.3669
2091-02-19 00:00:00+00:00	302.476	75.6262
2091-02-19 03:00:00+00:00	301.041	86.0236
2091-02-19 06:00:00+00:00	300.29	90.8872
2091-02-19 09:00:00+00:00	302.679	79.6344
2091-02-19 12:00:00+00:00	305.745	64.3629
2091-02-19 15:00:00+00:00	305.923	60.5623
2091-02-19 18:00:00+00:00	304.896	64.4615
2091-02-19 21:00:00+00:00	302.747	77.2947
2091-02-20 00:00:00+00:00	301.081	88.0284
2091-02-20 03:00:00+00:00	300.219	92.0963
2091-02-20 06:00:00+00:00	300.089	93.4441
2091-02-20 09:00:00+00:00	302.225	82.9539
2091-02-20 12:00:00+00:00	305.769	61.7135
2091-02-20 15:00:00+00:00	307.36	53.0587
2091-02-20 18:00:00+00:00	305.922	55.7242
2091-02-20 21:00:00+00:00	303.499	69.6053
2091-02-21 00:00:00+00:00	301.524	84.9127
2091-02-21 03:00:00+00:00	300.259	90.6119
2091-02-21 06:00:00+00:00	299.576	94.0103
2091-02-21 09:00:00+00:00	302.659	79.7997
2091-02-21 12:00:00+00:00	306.008	60.4985
2091-02-21 15:00:00+00:00	307.733	50.9906
2091-02-21 18:00:00+00:00	306.933	51.0046
2091-02-21 21:00:00+00:00	303.601	68.1567
2091-02-22 00:00:00+00:00	300.858	86.7231
2091-02-22 03:00:00+00:00	299.849	93.4628
2091-02-22 06:00:00+00:00	299.49	94.4164
2091-02-22 09:00:00+00:00	302.355	83.177
2091-02-22 12:00:00+00:00	305.339	66.0933
2091-02-22 15:00:00+00:00	306.972	56.1153
2091-02-22 18:00:00+00:00	305.979	58.2094
2091-02-22 21:00:00+00:00	303.882	70.7474
2091-02-23 00:00:00+00:00	301.909	84.4731
2091-02-23 03:00:00+00:00	300.691	90.5469
2091-02-23 06:00:00+00:00	300.121	93.6529
2091-02-23 09:00:00+00:00	302.622	81.4027
2091-02-23 12:00:00+00:00	304.146	69.8675
2091-02-23 15:00:00+00:00	304.579	69.6388
2091-02-23 18:00:00+00:00	302.34	77.8408
2091-02-23 21:00:00+00:00	300.55	88.0743
2091-02-24 00:00:00+00:00	299.633	91.9689
2091-02-24 03:00:00+00:00	298.681	95.8964
2091-02-24 06:00:00+00:00	298.302	97.3222
2091-02-24 09:00:00+00:00	301.486	86.2447
2091-02-24 12:00:00+00:00	303.853	72.1607
2091-02-24 15:00:00+00:00	304.214	66.3612
2091-02-24 18:00:00+00:00	303.414	70.4992
2091-02-24 21:00:00+00:00	301.02	85.2612
2091-02-25 00:00:00+00:00	299.429	93.5816
2091-02-25 03:00:00+00:00	298.394	94.2287
2091-02-25 06:00:00+00:00	297.602
2091-02-25 09:00:00+00:00	301.766	76.6826
2091-02-25 12:00:00+00:00	304.556	68.9407
2091-02-25 15:00:00+00:00	305.541	57.9874
2091-02-25 18:00:00+00:00	304.927	59.1919
2091-02-25 21:00:00+00:00	301.98	75.444
2091-02-26 00:00:00+00:00	300.345	81.5756
2091-02-26 03:00:00+00:00	298.891	87.8207
2091-02-26 06:00:00+00:00	296.89
2091-02-26 09:00:00+00:00	301.997	81.9898
2091-02-26 12:00:00+00:00	305.093	52.9911
2091-02-26 15:00:00+00:00	307.198	36.9933
2091-02-26 18:00:00+00:00	306.429	37.6758
2091-02-26 21:00:00+00:00	302.392	64.4312
2091-02-27 00:00:00+00:00	300.387	78.6751
2091-02-27 03:00:00+00:00	299.174	88.3021
2091-02-27 06:00:00+00:00	298.259	92.6542
2091-02-27 09:00:00+00:00	301.771	81.096
2091-02-27 12:00:00+00:00	304.446	59.1476
2091-02-27 15:00:00+00:00	306.082	44.5222
2091-02-27 18:00:00+00:00	306.097	40.2053
2091-02-27 21:00:00+00:00	303.548	64.3072
2091-02-28 00:00:00+00:00	301.702	70.8933
2091-02-28 03:00:00+00:00	300.119	81.3738
2091-02-28 06:00:00+00:00	299.167	86.6882
2091-02-28 09:00:00+00:00	302.484	73.1465
2091-02-28 12:00:00+00:00	305.401	50.4545
2091-02-28 15:00:00+00:00	307.273	34.9647
2091-02-28 18:00:00+00:00	306.642	34.1602
2091-02-28 21:00:00+00:00	303.155	52.4748
2091-03-01 00:00:00+00:00	300.799	66.9928
2091-03-01 03:00:00+00:00	299.074	78.2266
2091-03-01 06:00:00+00:00	298.026
2091-03-01 09:00:00+00:00	302.205	69.8049
2091-03-01 12:00:00+00:00	306.65	44.4199
2091-03-01 15:00:00+00:00	308.851	30.1438
2091-03-01 18:00:00+00:00	308.318	27.7387
2091-03-01 21:00:00+00:00	304.444	45.844
2091-03-02 00:00:00+00:00	302.067	57.3911
2091-03-02 03:00:00+00:00	300.17	72.6386
2091-03-02 06:00:00+00:00	298.89	83.0867
2091-03-02 09:00:00+00:00	302.465	71.1721
2091-03-02 12:00:00+00:00	306.469	51.976
2091-03-02 15:00:00+00:00	308.373	36.4824
2091-03-02 18:00:00+00:00	307.87	35.8791
2091-03-02 21:00:00+00:00	305.299	47.395
2091-03-03 00:00:00+00:00	302.661	65.7717
2091-03-03 03:00:00+00:00	300.587	81.8395
2091-03-03 06:00:00+00:00	299.411	88.8627
2091-03-03 09:00:00+00:00	302.679	75.8603
2091-03-03 12:00:00+00:00	306.239	58.069
2091-03-03 15:00:00+00:00	308.498	43.4533
2091-03-03 18:00:00+00:00	307.118	46.4877
2091-03-03 21:00:00+00:00	304.45	57.9075
2091-03-04 00:00:00+00:00	302.213	70.6702
2091-03-04 03:00:00+00:00	300.452	82.2027
2091-03-04 06:00:00+00:00	299.433	88.8409
2091-03-04 09:00:00+00:00	302.57	75.1755
2091-03-04 12:00:00+00:00	306.156	56.6051
2091-03-04 15:00:00+00:00	308.515	45.1322
2091-03-04 18:00:00+00:00	307.708	45.3367
2091-03-04 21:00:00+00:00	305.304	54.3245
2091-03-05 00:00:00+00:00	303.056	65.6442
2091-03-05 03:00:00+00:00	301.559	75.3104
2091-03-05 06:00:00+00:00	300.862	81.0661
2091-03-05 09:00:00+00:00	303.428	70.205
2091-03-05 12:00:00+00:00	306.919	55.8029
2091-03-05 15:00:00+00:00	308.832	42.7307
2091-03-05 18:00:00+00:00	308.426	41.4463
2091-03-05 21:00:00+00:00	306.239	50.2317
2091-03-06 00:00:00+00:00	303.589	66.9716
2091-03-06 03:00:00+00:00	301.87	80.689
2091-03-06 06:00:00+00:00	300.811	88.0362
2091-03-06 09:00:00+00:00	303.381	75.9032
2091-03-06 12:00:00+00:00	306.918	57.3805
2091-03-06 15:00:00+00:00	308.676	46.1405
2091-03-06 18:00:00+00:00	307.863	46.7364
2091-03-06 21:00:00+00:00	304.658	60.9034
2091-03-07 00:00:00+00:00	301.685	81.0058
2091-03-07 03:00:00+00:00	300.513	88.8574
2091-03-07 06:00:00+00:00	300.135	92.7044
2091-03-07 09:00:00+00:00	303.339	78.5324
2091-03-07 12:00:00+00:00	306.328	56.7996
2091-03-07 15:00:00+00:00	307.977	49.6453
2091-03-07 18:00:00+00:00	306.577	52.4405
2091-03-07 21:00:00+00:00	304.172	64.629
2091-03-08 00:00:00+00:00	302.148	79.1296
2091-03-08 03:00:00+00:00	300.874	88.0661
2091-03-08 06:00:00+00:00	300.297	90.7713
2091-03-08 09:00:00+00:00	302.952	77.2612
2091-03-08 12:00:00+00:00	306.433	57.6871
2091-03-08 15:00:00+00:00	307.563	52.5616
2091-03-08 18:00:00+00:00	306.029	56.7839
2091-03-08 21:00:00+00:00	303.8	66.9844
2091-03-09 00:00:00+00:00	301.872	78.1745
2091-03-09 03:00:00+00:00	300.701	85.2546
2091-03-09 06:00:00+00:00	300.26	88.1624
2091-03-09 09:00:00+00:00	303.924	73.7812
2091-03-09 12:00:00+00:00	307.865	54.5067
2091-03-09 15:00:00+00:00	309.872	38.9787
2091-03-09 18:00:00+00:00	309.479	34.5245
2091-03-09 21:00:00+00:00	306.801	47.0738
2091-03-10 00:00:00+00:00	304.035	62.5117
2091-03-10 03:00:00+00:00	302.228	78.7242
2091-03-10 06:00:00+00:00	301.172	86.9615
2091-03-10 09:00:00+00:00	303.473	75.6052
2091-03-10 12:00:00+00:00	307.335	55.5547
2091-03-10 15:00:00+00:00	309.569	41.7383
2091-03-10 18:00:00+00:00	308.507	41.4365
2091-03-10 21:00:00+00:00	305.812	55.7418
2091-03-11 00:00:00+00:00	303.605	72.5508
2091-03-11 03:00:00+00:00	302.14	82.9404
2091-03-11 06:00:00+00:00	301.201	87.9108
2091-03-11 09:00:00+00:00	303.708	74.6576
2091-03-11 12:00:00+00:00	307.126	54.7376
2091-03-11 15:00:00+00:00	308.377	46.6761
2091-03-11 18:00:00+00:00	307.742	47.8466
2091-03-11 21:00:00+00:00	305.367	58.0999
2091-03-12 00:00:00+00:00	302.935	73.6846
2091-03-12 03:00:00+00:00	301.021	87.7134
2091-03-12 06:00:00+00:00	300.297	92.5846
2091-03-12 09:00:00+00:00	303.249	76.1046
2091-03-12 12:00:00+00:00	306.715	57.4479
2091-03-12 15:00:00+00:00	308.772	45.6799
2091-03-12 18:00:00+00:00	307.493	47.734
2091-03-12 21:00:00+00:00	304.513	62.0134
2091-03-13 00:00:00+00:00	302.413	76.1688
2091-03-13 03:00:00+00:00	300.368	88.9866
2091-03-13 06:00:00+00:00	299.668	92.26
2091-03-13 09:00:00+00:00	303.223	76.1637
2091-03-13 12:00:00+00:00	306.54	55.517
2091-03-13 15:00:00+00:00	307.742	47.8088
2091-03-13 18:00:00+00:00	307.149	48.0842
2091-03-13 21:00:00+00:00	304.111	65.0964
2091-03-14 00:00:00+00:00	301.997	77.659
2091-03-14 03:00:00+00:00	300.425	88.8038
2091-03-14 06:00:00+00:00	299.822	92.3296
2091-03-14 09:00:00+00:00	303.211	77.5753
2091-03-14 12:00:00+00:00	306.24	57.2623
2091-03-14 15:00:00+00:00	308.29	46.3305
2091-03-14 18:00:00+00:00	307.668	48.4996
2091-03-14 21:00:00+00:00	305.198	60.765
2091-03-15 00:00:00+00:00	302.88	75.8735
2091-03-15 03:00:00+00:00	301.402	86.176
2091-03-15 06:00:00+00:00	300.46	92.0384
2091-03-15 09:00:00+00:00	303.443	78.0875
2091-03-15 12:00:00+00:00	306.713	58.7438
2091-03-15 15:00:00+00:00	307.891	48.5377
2091-03-15 18:00:00+00:00	307.365	49.094
2091-03-15 21:00:00+00:00	304.595	62.3231
2091-03-16 00:00:00+00:00	301.544	84.8392
2091-03-16 03:00:00+00:00	300.237	94.4576
2091-03-16 06:00:00+00:00	299.863	96.662
2091-03-16 09:00:00+00:00	302.956	78.9914
2091-03-16 12:00:00+00:00	306.024	63.6308
2091-03-16 15:00:00+00:00	307.657	52.5704
2091-03-16 18:00:00+00:00	307.44	51.3967
2091-03-16 21:00:00+00:00	304.781	64.9997
2091-03-17 00:00:00+00:00	302.538	80.0826
2091-03-17 03:00:00+00:00	301.2	89.3166
2091-03-17 06:00:00+00:00	300.433	92.6337
2091-03-17 09:00:00+00:00	303.61	77.4001
2091-03-17 12:00:00+00:00	305.699	62.713
2091-03-17 15:00:00+00:00	306.438	58.0764
2091-03-17 18:00:00+00:00	305.656	59.3011
2091-03-17 21:00:00+00:00	303.337	72.5513
2091-03-18 00:00:00+00:00	301.653	83.5244
2091-03-18 03:00:00+00:00	300.454	90.8713
2091-03-18 06:00:00+00:00	299.928	92.8706
2091-03-18 09:00:00+00:00	302.868	78.821
2091-03-18 12:00:00+00:00	305.494	63.2677
2091-03-18 15:00:00+00:00	306.797	55.3242
2091-03-18 18:00:00+00:00	306.145	55.6821
2091-03-18 21:00:00+00:00	303.667	69.5049
2091-03-19 00:00:00+00:00	301.14	86.1607
2091-03-19 03:00:00+00:00	299.914	92.7497
2091-03-19 06:00:00+00:00	299.348	94.8963
2091-03-19 09:00:00+00:00	302.681	82.2602
2091-03-19 12:00:00+00:00	305.995	61.7424
2091-03-19 15:00:00+00:00	307.649	51.3657
2091-03-19 18:00:00+00:00	307.244	49.9289
2091-03-19 21:00:00+00:00	305.214	60.4633
2091-03-20 00:00:00+00:00	303.202	73.9179
2091-03-20 03:00:00+00:00	301.952	81.4815
2091-03-20 06:00:00+00:00	301.143	86.0718
2091-03-20 09:00:00+00:00	302.998	75.2573
2091-03-20 12:00:00+00:00	306.757	57.4364
2091-03-20 15:00:00+00:00	308.158	47.7977
2091-03-20 18:00:00+00:00	307.92	44.9386
2091-03-20 21:00:00+00:00	306.034	53.49
2091-03-21 00:00:00+00:00	304.018	67.5539
2091-03-21 03:00:00+00:00	302.464	78.1813
2091-03-21 06:00:00+00:00	301.49	83.7124
2091-03-21 09:00:00+00:00	303.498	74.3207
2091-03-21 12:00:00+00:00	306.895	58.3434
2091-03-21 15:00:00+00:00	308.926	47.0821
2091-03-21 18:00:00+00:00	308.277	46.6905
2091-03-21 21:00:00+00:00	305.893	57.6789
2091-03-22 00:00:00+00:00	303.632	71.9125
2091-03-22 03:00:00+00:00	302.198	79.7806
2091-03-22 06:00:00+00:00	301.565	83.3153
2091-03-22 09:00:00+00:00	303.118	76.6007
2091-03-22 12:00:00+00:00	306.553	60.9309
2091-03-22 15:00:00+00:00	308.435	50.5692
2091-03-22 18:00:00+00:00	307.138	53.4986
2091-03-22 21:00:00+00:00	305.121	62.9582
2091-03-23 00:00:00+00:00	303.482	73.0624
2091-03-23 03:00:00+00:00	302.153	81.2901
2091-03-23 06:00:00+00:00	301.411	86.4075
2091-03-23 09:00:00+00:00	302.682	78.1671
2091-03-23 12:00:00+00:00	305.383	64.5286
2091-03-23 15:00:00+00:00	307.54	53.5914
2091-03-23 18:00:00+00:00	307.211	52.1146
2091-03-23 21:00:00+00:00	305.39	59.4354
2091-03-24 00:00:00+00:00	303.483	70.3177
2091-03-24 03:00:00+00:00	302.073	79.6077
2091-03-24 06:00:00+00:00	301.456	82.2911
2091-03-24 09:00:00+00:00	303.35	74.3935
2091-03-24 12:00:00+00:00	306.893	57.7775
2091-03-24 15:00:00+00:00	308.454	48.1694
2091-03-24 18:00:00+00:00	307.713	49.7267
2091-03-24 21:00:00+00:00	305.39	60.6029
2091-03-25 00:00:00+00:00	303.57	72.4163
2091-03-25 03:00:00+00:00	302.297	80.4728
2091-03-25 06:00:00+00:00	301.602	84.4568
2091-03-25 09:00:00+00:00	303.528	75.0095
2091-03-25 12:00:00+00:00	307.31	55.6945
2091-03-25 15:00:00+00:00	309.408	43.9586
2091-03-25 18:00:00+00:00	307.895	48.0407
2091-03-25 21:00:00+00:00	305.12	61.2712
2091-03-26 00:00:00+00:00	302.67	76.5882
2091-03-26 03:00:00+00:00	301.445	84.7117
2091-03-26 06:00:00+00:00	300.665	89.5003
2091-03-26 09:00:00+00:00	302.863	76.8766
2091-03-26 12:00:00+00:00	306.313	59.4513
2091-03-26 15:00:00+00:00	308.569	48.6043
2091-03-26 18:00:00+00:00	307.591	48.7808
2091-03-26 21:00:00+00:00	305.149	62.7044
2091-03-27 00:00:00+00:00	303.464	73.7028
2091-03-27 03:00:00+00:00	302.228	82.043
2091-03-27 06:00:00+00:00	300.961	91.0526
2091-03-27 09:00:00+00:00	302.87	81.5029
2091-03-27 12:00:00+00:00	305.594	62.9008
2091-03-27 15:00:00+00:00	305.958	62.8188
2091-03-27 18:00:00+00:00	304.909	66.8454
2091-03-27 21:00:00+00:00	303.133	77.5969
2091-03-28 00:00:00+00:00	301.727	86.971
2091-03-28 03:00:00+00:00	300.98	91.6027
2091-03-28 06:00:00+00:00	300.336	94.9633
2091-03-28 09:00:00+00:00	302.546	83.8283
2091-03-28 12:00:00+00:00	304.562	72.684
2091-03-28 15:00:00+00:00	305.594	64.2134
2091-03-28 18:00:00+00:00	305.357	63.8432
2091-03-28 21:00:00+00:00	302.914	77.4153
2091-03-29 00:00:00+00:00	301.226	89.6244
2091-03-29 03:00:00+00:00	300.231	94.8491
2091-03-29 06:00:00+00:00	299.164	97.0358
2091-03-29 09:00:00+00:00	302.6	84.515
2091-03-29 12:00:00+00:00	304.803	67.5095
2091-03-29 15:00:00+00:00	304.787	64.2989
2091-03-29 18:00:00+00:00	302.462	77.1736
2091-03-29 21:00:00+00:00	301.311	86.0221
2091-03-30 00:00:00+00:00	300.315	91.5908
2091-03-30 03:00:00+00:00	299.305	96.4052
2091-03-30 06:00:00+00:00	298.946	97.3348
2091-03-30 09:00:00+00:00	301.202	83.005
2091-03-30 12:00:00+00:00	302.478	76.7661
2091-03-30 15:00:00+00:00	303.386	73.3831
2091-03-30 18:00:00+00:00	302.377	78.5467
2091-03-30 21:00:00+00:00	300.986	84.7603
2091-03-31 00:00:00+00:00	300.111	86.7187
2091-03-31 03:00:00+00:00	298.946	89.5693
2091-03-31 06:00:00+00:00	298.148
2091-03-31 09:00:00+00:00	299.702	81.0802
2091-03-31 12:00:00+00:00	300.46	77.7942
2091-03-31 15:00:00+00:00	300.968	75.8023
2091-03-31 18:00:00+00:00	300.104	81.7939
2091-03-31 21:00:00+00:00	298.621	91.7431
2091-04-01 00:00:00+00:00	298.675	87.8271
2091-04-01 03:00:00+00:00	298.42	90.3135
2091-04-01 06:00:00+00:00	298.195	91.4613
2091-04-01 09:00:00+00:00	298.6	88.1086
2091-04-01 12:00:00+00:00	300.846	72.897
2091-04-01 15:00:00+00:00	301.2	68.6016
2091-04-01 18:00:00+00:00	299.944	74.619
2091-04-01 21:00:00+00:00	298.235	84
2091-04-02 00:00:00+00:00	297.009
2091-04-02 03:00:00+00:00	297.237
2091-04-02 06:00:00+00:00	297.162
2091-04-02 09:00:00+00:00	298.313	83.9711
2091-04-02 12:00:00+00:00	300.618	74.6544
2091-04-02 15:00:00+00:00	301.713	68.1011
2091-04-02 18:00:00+00:00	300.251	77.3194
2091-04-02 21:00:00+00:00	298.887	84.0257
2091-04-03 00:00:00+00:00	298.162	88.4661
2091-04-03 03:00:00+00:00	296.955
2091-04-03 06:00:00+00:00	297.461
2091-04-03 09:00:00+00:00	298.259	90.2619
2091-04-03 12:00:00+00:00	300.711	79.6324
2091-04-03 15:00:00+00:00	302.886	64.0745
2091-04-03 18:00:00+00:00	302.139	63.3377
2091-04-03 21:00:00+00:00	299.668	81.6385
2091-04-04 00:00:00+00:00	298.454	91.5429
2091-04-04 03:00:00+00:00	298.092
2091-04-04 06:00:00+00:00	297.868
2091-04-04 09:00:00+00:00	300.428	79.8986
2091-04-04 12:00:00+00:00	304.103	57.9648
2091-04-04 15:00:00+00:00	306.301	44.0861
2091-04-04 18:00:00+00:00	305.917	41.3657
2091-04-04 21:00:00+00:00	302.907	56.1105
2091-04-05 00:00:00+00:00	300.881	70.8669
2091-04-05 03:00:00+00:00	299.558	80.5049
2091-04-05 06:00:00+00:00	298.702	86.3535
2091-04-05 09:00:00+00:00	300.415	81.2603
2091-04-05 12:00:00+00:00	303.731	61.0213
2091-04-05 15:00:00+00:00	305.916	45.8407
2091-04-05 18:00:00+00:00	305.227	44.3279
2091-04-05 21:00:00+00:00	302.591	58.6397
2091-04-06 00:00:00+00:00	300.343	75.7237
2091-04-06 03:00:00+00:00	298.85	88.4168
2091-04-06 06:00:00+00:00	298.149
2091-04-06 09:00:00+00:00	300.9	77.2632
2091-04-06 12:00:00+00:00	304.557	56.4877
2091-04-06 15:00:00+00:00	306.579	45.7553
2091-04-06 18:00:00+00:00	305.753	45.9158
2091-04-06 21:00:00+00:00	302.976	59.4301
2091-04-07 00:00:00+00:00	300.588	77.4235
2091-04-07 03:00:00+00:00	299.132	89.6149
2091-04-07 06:00:00+00:00	298.419	94.2026
2091-04-07 09:00:00+00:00	300.663	82.0484
2091-04-07 12:00:00+00:00	304.117	61.2134
2091-04-07 15:00:00+00:00	305.797	51.61
2091-04-07 18:00:00+00:00	305.391	49.3598
2091-04-07 21:00:00+00:00	302.97	59.6953
2091-04-08 00:00:00+00:00	300.654	74.0087
2091-04-08 03:00:00+00:00	299.114	84.9158
2091-04-08 06:00:00+00:00	298.432	89.91
2091-04-08 09:00:00+00:00	301.812	76.5947
2091-04-08 12:00:00+00:00	305.45	57.4253
2091-04-08 15:00:00+00:00	307.217	48.2316
2091-04-08 18:00:00+00:00	306.275	49.2465
2091-04-08 21:00:00+00:00	303.207	61.7725
2091-04-09 00:00:00+00:00	301.108	74.4496
2091-04-09 03:00:00+00:00	299.499	87.3499
2091-04-09 06:00:00+00:00	298.688	92.9694
2091-04-09 09:00:00+00:00	301.429	76.8865
2091-04-09 12:00:00+00:00	304.473	59.1826
2091-04-09 15:00:00+00:00	306.796	48.1259
2091-04-09 18:00:00+00:00	306.06	47.5661
2091-04-09 21:00:00+00:00	303.593	57.5339
2091-04-10 00:00:00+00:00	301.224	71.8726
2091-04-10 03:00:00+00:00	299.526	85.9656
2091-04-10 06:00:00+00:00	298.783	91.7835
2091-04-10 09:00:00+00:00	301.815	79.0368
2091-04-10 12:00:00+00:00	305.194	59.565
2091-04-10 15:00:00+00:00	306.791	49.6632
2091-04-10 18:00:00+00:00	306.498	48.1872
2091-04-10 21:00:00+00:00	304.225	57.3942
2091-04-11 00:00:00+00:00	302.1	69.5449
2091-04-11 03:00:00+00:00	300.482	81.0254
2091-04-11 06:00:00+00:00	299.801	87.7025
2091-04-11 09:00:00+00:00	302.674	74.8178
2091-04-11 12:00:00+00:00	306.311	58.6795
2091-04-11 15:00:00+00:00	307.556	50.0731
2091-04-11 18:00:00+00:00	306.893	50.7223
2091-04-11 21:00:00+00:00	304.719	60.0009
2091-04-12 00:00:00+00:00	302.412	72.8117
2091-04-12 03:00:00+00:00	300.863	83.4857
2091-04-12 06:00:00+00:00	300.018	89.0453
2091-04-12 09:00:00+00:00	302.134	76.4106
2091-04-12 12:00:00+00:00	305.617	59.6351
2091-04-12 15:00:00+00:00	306.483	53.174
2091-04-12 18:00:00+00:00	305.661	55.2399
2091-04-12 21:00:00+00:00	303.543	66.1488
2091-04-13 00:00:00+00:00	301.353	81.4667
2091-04-13 03:00:00+00:00	299.904	90.5164
2091-04-13 06:00:00+00:00	299.245	93.714
2091-04-13 09:00:00+00:00	302.148	80.2516
2091-04-13 12:00:00+00:00	304.887	64.6335
2091-04-13 15:00:00+00:00	305.953	56.9076
2091-04-13 18:00:00+00:00	304.953	59.314
2091-04-13 21:00:00+00:00	302.571	73.6048
2091-04-14 00:00:00+00:00	301.327	82.1759
2091-04-14 03:00:00+00:00	300.226	90.0588
2091-04-14 06:00:00+00:00	299.628	93.1235
2091-04-14 09:00:00+00:00	301.052	86.4499
2091-04-14 12:00:00+00:00	303.302	76.8996
2091-04-14 15:00:00+00:00	303.349	74.7591
2091-04-14 18:00:00+00:00	301.849	84.21
2091-04-14 21:00:00+00:00	300.655	90.7789
2091-04-15 00:00:00+00:00	300.005	93.6443
2091-04-15 03:00:00+00:00	299.504	94.5873
2091-04-15 06:00:00+00:00	299.11	96.0711
2091-04-15 09:00:00+00:00	301.617	85.5005
2091-04-15 12:00:00+00:00	303.471	76.4025
2091-04-15 15:00:00+00:00	303.882	70.9541
2091-04-15 18:00:00+00:00	302.72	75.9694
2091-04-15 21:00:00+00:00	300.985	86.4729
2091-04-16 00:00:00+00:00	300.104	91.3662
2091-04-16 03:00:00+00:00	299.338	96.1942
2091-04-16 06:00:00+00:00	298.544	97.447
2091-04-16 09:00:00+00:00	301.71	84.5528
2091-04-16 12:00:00+00:00	302.276	77.814
2091-04-16 15:00:00+00:00	302.754	72.6813
2091-04-16 18:00:00+00:00	302.459	72.5563
2091-04-16 21:00:00+00:00	299.88	90.9527
2091-04-17 00:00:00+00:00	298.961	93.1308
2091-04-17 03:00:00+00:00	298.852	91.4348
2091-04-17 06:00:00+00:00	298.039
2091-04-17 09:00:00+00:00	301.505	82.6836
2091-04-17 12:00:00+00:00	302.955	74.9776
2091-04-17 15:00:00+00:00	303.559	70.9592
2091-04-17 18:00:00+00:00	303.333	69.8942
2091-04-17 21:00:00+00:00	301.024	85.981
2091-04-18 00:00:00+00:00	300.288	87.535
2091-04-18 03:00:00+00:00	299.448	91.663
2091-04-18 06:00:00+00:00	298.737	94.6509
2091-04-18 09:00:00+00:00	300.858	87.0569
2091-04-18 12:00:00+00:00	302.379	77.2875
2091-04-18 15:00:00+00:00	302.491	76.186
2091-04-18 18:00:00+00:00	301.781	80.2685
2091-04-18 21:00:00+00:00	300.013	89.357
2091-04-19 00:00:00+00:00	299.4	91.4781
2091-04-19 03:00:00+00:00	298.646	94.2858
2091-04-19 06:00:00+00:00	298.334	96.223
2091-04-19 09:00:00+00:00	301.874	81.8708
2091-04-19 12:00:00+00:00	301.778	80.271
2091-04-19 15:00:00+00:00	301.041	85.346
2091-04-19 18:00:00+00:00	300.147	92.0649
2091-04-19 21:00:00+00:00	299.207	95.8067
2091-04-20 00:00:00+00:00	299.15	93.9231
2091-04-20 03:00:00+00:00	298.677	96.535
2091-04-20 06:00:00+00:00	298.53	98.4198
2091-04-20 09:00:00+00:00	298.753	97.4322
2091-04-20 12:00:00+00:00	298.248	98.3011
2091-04-20 15:00:00+00:00	297.774
2091-04-20 18:00:00+00:00	297.643
2091-04-20 21:00:00+00:00	297.495
2091-04-21 00:00:00+00:00	297.306
2091-04-21 03:00:00+00:00	296.714
2091-04-21 06:00:00+00:00	296.803
2091-04-21 09:00:00+00:00	299.589	86.7425
2091-04-21 12:00:00+00:00	302.29	75.5941
2091-04-21 15:00:00+00:00	303.521	70.8137
2091-04-21 18:00:00+00:00	303.108	72.1347
2091-04-21 21:00:00+00:00	301.237	83.7486
2091-04-22 00:00:00+00:00	300.07	89.3866
2091-04-22 03:00:00+00:00	298.993	93.1945
2091-04-22 06:00:00+00:00	298.297	94.8757
2091-04-22 09:00:00+00:00	301.435	85.4906
2091-04-22 12:00:00+00:00	303.567	69.1202
2091-04-22 15:00:00+00:00	304.613	64.0589
2091-04-22 18:00:00+00:00	303.955	67.6771
2091-04-22 21:00:00+00:00	301.493	81.7478
2091-04-23 00:00:00+00:00	300.411	86.8474
2091-04-23 03:00:00+00:00	299.563	91.0918
2091-04-23 06:00:00+00:00	299.026	92.9525
2091-04-23 09:00:00+00:00	301.741	80.0131
2091-04-23 12:00:00+00:00	304.3	68.13
2091-04-23 15:00:00+00:00	305.803	61.0311
2091-04-23 18:00:00+00:00	304.748	63.6718
2091-04-23 21:00:00+00:00	301.325	89.4346
2091-04-24 00:00:00+00:00	300.949	87.3646
2091-04-24 03:00:00+00:00	299.901	91.8743
2091-04-24 06:00:00+00:00	299.61	92.7234
2091-04-24 09:00:00+00:00	301.416	84.3453
2091-04-24 12:00:00+00:00	303.886	74.2243
2091-04-24 15:00:00+00:00	304.707	67.413
2091-04-24 18:00:00+00:00	303.382	76.3053
2091-04-24 21:00:00+00:00	301.468	89.5091
2091-04-25 00:00:00+00:00	300.851	88.9065
2091-04-25 03:00:00+00:00	300.268	91.0104
2091-04-25 06:00:00+00:00	299.663	94.2213
2091-04-25 09:00:00+00:00	301.232	89.1779
2091-04-25 12:00:00+00:00	303.965	73.1791
2091-04-25 15:00:00+00:00	304.101	68.9387
2091-04-25 18:00:00+00:00	303.289	71.0127
2091-04-25 21:00:00+00:00	301.217	82.293
2091-04-26 00:00:00+00:00	299.801	90.3634
2091-04-26 03:00:00+00:00	299.272	93.6304
2091-04-26 06:00:00+00:00	298.748	95.4828
2091-04-26 09:00:00+00:00	301.393	86.7574
2091-04-26 12:00:00+00:00	303.527	68.9751
2091-04-26 15:00:00+00:00	305.129	61.8168
2091-04-26 18:00:00+00:00	304.526	63.2261
2091-04-26 21:00:00+00:00	301.678	79.6701
2091-04-27 00:00:00+00:00	299.774	88.824
2091-04-27 03:00:00+00:00	298.648	93.2008
2091-04-27 06:00:00+00:00	298.535	91.8095
2091-04-27 09:00:00+00:00	302.455	79.2038
2091-04-27 12:00:00+00:00	304.054	72.239
2091-04-27 15:00:00+00:00	304.912	66.3944
2091-04-27 18:00:00+00:00	304.519	67.8366
2091-04-27 21:00:00+00:00	302.238	81.0113
2091-04-28 00:00:00+00:00	301.036	86.2927
2091-04-28 03:00:00+00:00	300.055	90.6106
2091-04-28 06:00:00+00:00	299.489	92.59
2091-04-28 09:00:00+00:00	302.625	81.023
2091-04-28 12:00:00+00:00	305.042	69.144
2091-04-28 15:00:00+00:00	305.906	65.2034
2091-04-28 18:00:00+00:00	305.172	68.9915
2091-04-28 21:00:00+00:00	302.697	81.0485
2091-04-29 00:00:00+00:00	301.15	89.1293
2091-04-29 03:00:00+00:00	300.298	92.441
2091-04-29 06:00:00+00:00	299.791	93.6364
2091-04-29 09:00:00+00:00	302.243	82.8931
2091-04-29 12:00:00+00:00	304.851	71.9147
2091-04-29 15:00:00+00:00	306.126	64.8426
2091-04-29 18:00:00+00:00	305.432	66.0405
2091-04-29 21:00:00+00:00	302.927	78.9997
2091-04-30 00:00:00+00:00	301.358	87.6276
2091-04-30 03:00:00+00:00	300.483	90.8167
2091-04-30 06:00:00+00:00	299.945	91.8406
2091-04-30 09:00:00+00:00	302.464	79.8621
2091-04-30 12:00:00+00:00	305.056	68.2738
2091-04-30 15:00:00+00:00	306.709	59.5946
2091-04-30 18:00:00+00:00	305.808	61.9039
2091-04-30 21:00:00+00:00	302.9	75.925
2091-05-01 00:00:00+00:00	301.321	84.8635
2091-05-01 03:00:00+00:00	300.296	89.81
2091-05-01 06:00:00+00:00	299.776	91.7133
2091-05-01 09:00:00+00:00	302.338	80.182
2091-05-01 12:00:00+00:00	304.424	71.8882
2091-05-01 15:00:00+00:00	304.419	67.7693
2091-05-01 18:00:00+00:00	303.704	71.4113
2091-05-01 21:00:00+00:00	301.514	84.6369
2091-05-02 00:00:00+00:00	300.864	88.7471
2091-05-02 03:00:00+00:00	300.212	91.6333
2091-05-02 06:00:00+00:00	300.075	93.2474
2091-05-02 09:00:00+00:00	301.481	87.0484
2091-05-02 12:00:00+00:00	302.921	77.7296
2091-05-02 15:00:00+00:00	302.403	78.5751
2091-05-02 18:00:00+00:00	301.489	84.1526
2091-05-02 21:00:00+00:00	300.001	91.6312
2091-05-03 00:00:00+00:00	299.037	94.8865
2091-05-03 03:00:00+00:00	297.982
2091-05-03 06:00:00+00:00	297.274
2091-05-03 09:00:00+00:00	301.103	88.0283
2091-05-03 12:00:00+00:00	303.045	73.8489
2091-05-03 15:00:00+00:00	302.988	73.3289
2091-05-03 18:00:00+00:00	302.45	75.7985
2091-05-03 21:00:00+00:00	300.234	86.39
2091-05-04 00:00:00+00:00	299.089	92.9326
2091-05-04 03:00:00+00:00	298.396	97.7974
2091-05-04 06:00:00+00:00	298.16	97.2171
2091-05-04 09:00:00+00:00	301.321	84.9052
2091-05-04 12:00:00+00:00	303.962	71.0794
2091-05-04 15:00:00+00:00	305.05	66.5602
2091-05-04 18:00:00+00:00	303.818	71.8499
2091-05-04 21:00:00+00:00	301.353	84.7043
2091-05-05 00:00:00+00:00	300.182	91.5061
2091-05-05 03:00:00+00:00	299.467	94.2101
2091-05-05 06:00:00+00:00	299.028	95.3487
2091-05-05 09:00:00+00:00	301.432	85.9628
2091-05-05 12:00:00+00:00	303.641	73.6519
2091-05-05 15:00:00+00:00	304.357	70.5743
2091-05-05 18:00:00+00:00	303.461	73.6129
2091-05-05 21:00:00+00:00	301.501	85.5066
2091-05-06 00:00:00+00:00	300.509	90.9206
2091-05-06 03:00:00+00:00	299.796	94.0249
2091-05-06 06:00:00+00:00	299.414	95.3817
2091-05-06 09:00:00+00:00	301.912	84.7545
2091-05-06 12:00:00+00:00	303.551	73.2157
2091-05-06 15:00:00+00:00	304.777	67.2845
2091-05-06 18:00:00+00:00	303.515	71.5153
2091-05-06 21:00:00+00:00	301.059	84.0546
2091-05-07 00:00:00+00:00	299.897	90.8372
2091-05-07 03:00:00+00:00	299.109	93.9224
2091-05-07 06:00:00+00:00	298.627	94.9438
2091-05-07 09:00:00+00:00	301.561	83.3737
2091-05-07 12:00:00+00:00	304.031	70.0232
2091-05-07 15:00:00+00:00	305.251	64.3064
2091-05-07 18:00:00+00:00	304.319	66.7909
2091-05-07 21:00:00+00:00	301.543	81.5203
2091-05-08 00:00:00+00:00	300.014	90.4764
2091-05-08 03:00:00+00:00	298.975	94.2075
2091-05-08 06:00:00+00:00	298.072
2091-05-08 09:00:00+00:00	301.435	84.977
2091-05-08 12:00:00+00:00	304.119	70.3406
2091-05-08 15:00:00+00:00	305.078	63.6433
2091-05-08 18:00:00+00:00	303.781	67.5206
2091-05-08 21:00:00+00:00	301.026	81.7662
2091-05-09 00:00:00+00:00	299.578	91.5914
2091-05-09 03:00:00+00:00	298.789	95.9732
2091-05-09 06:00:00+00:00	298.764	96.8864
2091-05-09 09:00:00+00:00	301.345	86.6795
2091-05-09 12:00:00+00:00	303.723	71.2331
2091-05-09 15:00:00+00:00	304.514	65.3482
2091-05-09 18:00:00+00:00	303.614	67.3924
2091-05-09 21:00:00+00:00	301.335	79.1499
2091-05-10 00:00:00+00:00	300.007	88.1613
2091-05-10 03:00:00+00:00	299.346	92.109
2091-05-10 06:00:00+00:00	299.078	93.3522
2091-05-10 09:00:00+00:00	301.91	79.4286
2091-05-10 12:00:00+00:00	304.357	68.5038
2091-05-10 15:00:00+00:00	305.974	61.0168
2091-05-10 18:00:00+00:00	304.996	64.0008
2091-05-10 21:00:00+00:00	302.589	75.8578
2091-05-11 00:00:00+00:00	300.953	85.701
2091-05-11 03:00:00+00:00	299.973	90.4515
2091-05-11 06:00:00+00:00	299.588	91.4904
2091-05-11 09:00:00+00:00	301.208	83.9307
2091-05-11 12:00:00+00:00	302.869	73.8616
2091-05-11 15:00:00+00:00	303.628	70.2573
2091-05-11 18:00:00+00:00	302.959	72.7507
2091-05-11 21:00:00+00:00	300.922	84.03
2091-05-12 00:00:00+00:00	299.91	90.3797
2091-05-12 03:00:00+00:00	299.558	92.9407
2091-05-12 06:00:00+00:00	299.135	94.0428
2091-05-12 09:00:00+00:00	301.603	83.9422
2091-05-12 12:00:00+00:00	304	71.2685
2091-05-12 15:00:00+00:00	304.842	68.6277
2091-05-12 18:00:00+00:00	303.135	78.2931
2091-05-12 21:00:00+00:00	301.09	89.8043
2091-05-13 00:00:00+00:00	300.196	94.3627
2091-05-13 03:00:00+00:00	299.436	97.1665
2091-05-13 06:00:00+00:00	299.246	97.4897
2091-05-13 09:00:00+00:00	300.555	91.2364
2091-05-13 12:00:00+00:00	301.653	83.1368
2091-05-13 15:00:00+00:00	302.063	80.5374
2091-05-13 18:00:00+00:00	300.917	87.8927
2091-05-13 21:00:00+00:00	299.822	92.3265
2091-05-14 00:00:00+00:00	299.164	95.4185
2091-05-14 03:00:00+00:00	298.677	97.1543
2091-05-14 06:00:00+00:00	298.691	96.9308
2091-05-14 09:00:00+00:00	300.083	92.7628
2091-05-14 12:00:00+00:00	302.386	82.324
2091-05-14 15:00:00+00:00	302.819	78.9087
2091-05-14 18:00:00+00:00	300.919	89.4532
2091-05-14 21:00:00+00:00	299.734	94.7871
2091-05-15 00:00:00+00:00	299.204	97.2856
2091-05-15 03:00:00+00:00	298.733	97.6515
2091-05-15 06:00:00+00:00	298.317	96.9574
2091-05-15 09:00:00+00:00	300.652	93.7803
2091-05-15 12:00:00+00:00	302.14	78.0539
2091-05-15 15:00:00+00:00	302.781	75.0325
2091-05-15 18:00:00+00:00	301.002	85.3118
2091-05-15 21:00:00+00:00	299.575	93.0271
2091-05-16 00:00:00+00:00	299.112	95.9607
2091-05-16 03:00:00+00:00	298.87	96.6482
2091-05-16 06:00:00+00:00	298.921	94.5421
2091-05-16 09:00:00+00:00	299.332	94.0996
2091-05-16 12:00:00+00:00	299.778	92.3672
2091-05-16 15:00:00+00:00	299.708	91.3726
2091-05-16 18:00:00+00:00	298.91	96.449
2091-05-16 21:00:00+00:00	298.524	98.9716
2091-05-17 00:00:00+00:00	298.677	97.569
2091-05-17 03:00:00+00:00	298.678	97.2884
2091-05-17 06:00:00+00:00	298.731	95.9131
2091-05-17 09:00:00+00:00	299.455	94.053
2091-05-17 12:00:00+00:00	300.436	92.7405
2091-05-17 15:00:00+00:00	299.873	95.1464
2091-05-17 18:00:00+00:00	299.276	92.689
2091-05-17 21:00:00+00:00	298.854	93.6402
2091-05-18 00:00:00+00:00	298.722	93.9167
2091-05-18 03:00:00+00:00	298.566	95.6879
2091-05-18 06:00:00+00:00	298.125
2091-05-18 09:00:00+00:00	298.859	98.2061
2091-05-18 12:00:00+00:00	299.214	96.3207
2091-05-18 15:00:00+00:00	299.367	94.717
2091-05-18 18:00:00+00:00	299.386	95.2097
2091-05-18 21:00:00+00:00	298.891	96.9182
2091-05-19 00:00:00+00:00	298.647	97.8457
2091-05-19 03:00:00+00:00	298.557	98.5732
2091-05-19 06:00:00+00:00	298.329	98.5674
2091-05-19 09:00:00+00:00	298.959	96.4627
2091-05-19 12:00:00+00:00	300.346	86.5371
2091-05-19 15:00:00+00:00	300.677	84.0152
2091-05-19 18:00:00+00:00	300.716	85.2844
2091-05-19 21:00:00+00:00	299.519	90.9781
2091-05-20 00:00:00+00:00	298.808	92.9829
2091-05-20 03:00:00+00:00	298.125
2091-05-20 06:00:00+00:00	297.474
2091-05-20 09:00:00+00:00	299.72	90.0725
2091-05-20 12:00:00+00:00	302.374	78.6249
2091-05-20 15:00:00+00:00	303.54	71.2355
2091-05-20 18:00:00+00:00	303.433	71.3671
2091-05-20 21:00:00+00:00	301.527	84.5398
2091-05-21 00:00:00+00:00	300.516	86.4995
2091-05-21 03:00:00+00:00	299.474	90.2388
2091-05-21 06:00:00+00:00	298.593	94.6626
2091-05-21 09:00:00+00:00	300.893	88.5516
2091-05-21 12:00:00+00:00	302.404	79.7333
2091-05-21 15:00:00+00:00	303.204	75.194
2091-05-21 18:00:00+00:00	302.863	74.5761
2091-05-21 21:00:00+00:00	301.275	86.0669
2091-05-22 00:00:00+00:00	300.279	89.8714
2091-05-22 03:00:00+00:00	299.541	92.587
2091-05-22 06:00:00+00:00	298.989	94.1696
2091-05-22 09:00:00+00:00	301.002	87.942
2091-05-22 12:00:00+00:00	302.578	80.2428
2091-05-22 15:00:00+00:00	303.387	74.0272
2091-05-22 18:00:00+00:00	302.803	76.7267
2091-05-22 21:00:00+00:00	300.663	87.4712
2091-05-23 00:00:00+00:00	299.501	93.1401
2091-05-23 03:00:00+00:00	298.669	96.9818
2091-05-23 06:00:00+00:00	298.376	98.2228
2091-05-23 09:00:00+00:00	300.537	90.015
2091-05-23 12:00:00+00:00	302.263	80.0804
2091-05-23 15:00:00+00:00	303.241	75.4223
2091-05-23 18:00:00+00:00	302.69	77.133
2091-05-23 21:00:00+00:00	300.852	86.5431
2091-05-24 00:00:00+00:00	299.775	91.0038
2091-05-24 03:00:00+00:00	299.097	93.6309
2091-05-24 06:00:00+00:00	298.613	94.9297
2091-05-24 09:00:00+00:00	300.464	86.2692
2091-05-24 12:00:00+00:00	301.989	74.6685
2091-05-24 15:00:00+00:00	303.12	73.9252
2091-05-24 18:00:00+00:00	302.615	75.7401
2091-05-24 21:00:00+00:00	300.739	84.8227
2091-05-25 00:00:00+00:00	299.523	90.1867
2091-05-25 03:00:00+00:00	298.794	92.6809
2091-05-25 06:00:00+00:00	298.266	93.0318
2091-05-25 09:00:00+00:00	300.322	85.967
2091-05-25 12:00:00+00:00	302.445	76.7072
2091-05-25 15:00:00+00:00	303.449	72.3454
2091-05-25 18:00:00+00:00	302.717	75.5983
2091-05-25 21:00:00+00:00	300.78	83.4856
2091-05-26 00:00:00+00:00	299.629	89.8905
2091-05-26 03:00:00+00:00	298.897	92.8256
2091-05-26 06:00:00+00:00	298.631	93.8397
2091-05-26 09:00:00+00:00	299.859	89.0351
2091-05-26 12:00:00+00:00	301.752	81.9046
2091-05-26 15:00:00+00:00	303.078	76.1701
2091-05-26 18:00:00+00:00	302.408	79.3123
2091-05-26 21:00:00+00:00	300.599	86.4348
2091-05-27 00:00:00+00:00	299.641	91.0242
2091-05-27 03:00:00+00:00	299.048	93.0523
2091-05-27 06:00:00+00:00	298.585	93.7876
2091-05-27 09:00:00+00:00	300.205	88.3416
2091-05-27 12:00:00+00:00	302.088	78.1414
2091-05-27 15:00:00+00:00	302.777	75.6483
2091-05-27 18:00:00+00:00	301.151	82.3798
2091-05-27 21:00:00+00:00	299.739	88.9735
2091-05-28 00:00:00+00:00	299.023	92.3077
2091-05-28 03:00:00+00:00	298.489	94.4047
2091-05-28 06:00:00+00:00	298.277	95.3361
2091-05-28 09:00:00+00:00	299.238	92.8032
2091-05-28 12:00:00+00:00	300.812	84.2471
2091-05-28 15:00:00+00:00	301.346	78.9174
2091-05-28 18:00:00+00:00	300.768	82.544
2091-05-28 21:00:00+00:00	299.233	89.5292
2091-05-29 00:00:00+00:00	298.496	92.6837
2091-05-29 03:00:00+00:00	297.885
2091-05-29 06:00:00+00:00	297.507
2091-05-29 09:00:00+00:00	299.386	91.7076
2091-05-29 12:00:00+00:00	300.548	84.5882
2091-05-29 15:00:00+00:00	301.458	81.0841
2091-05-29 18:00:00+00:00	300.727	84.2671
2091-05-29 21:00:00+00:00	299.376	90.9639
2091-05-30 00:00:00+00:00	298.543	94.5653
2091-05-30 03:00:00+00:00	297.788
2091-05-30 06:00:00+00:00	297.812
2091-05-30 09:00:00+00:00	299.187	96.8336
2091-05-30 12:00:00+00:00	301.571	85.4633
2091-05-30 15:00:00+00:00	301.656	81.6444
2091-05-30 18:00:00+00:00	300.712	86.5797
2091-05-30 21:00:00+00:00	299.471	93.2369
2091-05-31 00:00:00+00:00	299.038	96.3638
2091-05-31 03:00:00+00:00	298.546	97.9715
2091-05-31 06:00:00+00:00	298.174	97.575
2091-05-31 09:00:00+00:00	298.056
2091-05-31 12:00:00+00:00	299.975	87.5056
2091-05-31 15:00:00+00:00	299.728	87.1007
2091-05-31 18:00:00+00:00	298.966	89.1685
2091-05-31 21:00:00+00:00	298.133
2091-06-01 00:00:00+00:00	297.827
2091-06-01 03:00:00+00:00	297.666
2091-06-01 06:00:00+00:00	297.701
2091-06-01 09:00:00+00:00	298.225	96.4247
2091-06-01 12:00:00+00:00	299.961	87.7085
2091-06-01 15:00:00+00:00	299.317	86.7776
2091-06-01 18:00:00+00:00	299.047	90.6992
2091-06-01 21:00:00+00:00	298.637	94.1424
2091-06-02 00:00:00+00:00	298.38	94.963
2091-06-02 03:00:00+00:00	297.989
2091-06-02 06:00:00+00:00	297.947
2091-06-02 09:00:00+00:00	299.066	87.409
2091-06-02 12:00:00+00:00	300.809	79.2073
2091-06-02 15:00:00+00:00	301.808	74.7939
2091-06-02 18:00:00+00:00	301.23	79.0151
2091-06-02 21:00:00+00:00	299.721	87.8852
2091-06-03 00:00:00+00:00	298.794	91.1975
2091-06-03 03:00:00+00:00	298.193	93.006
2091-06-03 06:00:00+00:00	297.877
2091-06-03 09:00:00+00:00	299.16	90.5528
2091-06-03 12:00:00+00:00	301.508	77.4945
2091-06-03 15:00:00+00:00	302.522	72.5562
2091-06-03 18:00:00+00:00	301.844	75.2927
2091-06-03 21:00:00+00:00	300.327	86.7143
2091-06-04 00:00:00+00:00	299.255	90.1838
2091-06-04 03:00:00+00:00	298.656	92.5121
2091-06-04 06:00:00+00:00	297.773
2091-06-04 09:00:00+00:00	299.864	89.6698
2091-06-04 12:00:00+00:00	302.156	76.0963
2091-06-04 15:00:00+00:00	303.224	72.6155
2091-06-04 18:00:00+00:00	302.61	75.3529
2091-06-04 21:00:00+00:00	300.901	85.2688
2091-06-05 00:00:00+00:00	299.785	90.2654
2091-06-05 03:00:00+00:00	298.813	93.65
2091-06-05 06:00:00+00:00	298.196	94.9651
2091-06-05 09:00:00+00:00	300.653	86.3993
2091-06-05 12:00:00+00:00	301.985	78.8996
2091-06-05 15:00:00+00:00	303.239	72.2248
2091-06-05 18:00:00+00:00	303.147	70.8488
2091-06-05 21:00:00+00:00	301.05	88.1439
2091-06-06 00:00:00+00:00	300.488	86.2223
2091-06-06 03:00:00+00:00	299.309	91.1279
2091-06-06 06:00:00+00:00	298.163	95.5453
2091-06-06 09:00:00+00:00	300.887	86.9713
2091-06-06 12:00:00+00:00	303.227	74.2029
2091-06-06 15:00:00+00:00	303.089	72.0732
2091-06-06 18:00:00+00:00	302.957	73.6964
2091-06-06 21:00:00+00:00	301.296	88.3582
2091-06-07 00:00:00+00:00	300.606	89.3525
2091-06-07 03:00:00+00:00	299.983	91.7537
2091-06-07 06:00:00+00:00	299.482	93.2841
2091-06-07 09:00:00+00:00	300.435	89.8596
2091-06-07 12:00:00+00:00	301.835	86.5738
2091-06-07 15:00:00+00:00	303.119	77.2751
2091-06-07 18:00:00+00:00	302.76	79.4536
2091-06-07 21:00:00+00:00	301.367	88.1602
2091-06-08 00:00:00+00:00	300.382	92.6194
2091-06-08 03:00:00+00:00	299.652	94.886
2091-06-08 06:00:00+00:00	299.188	96.359
2091-06-08 09:00:00+00:00	301.135	88.6088
2091-06-08 12:00:00+00:00	302.184	80.4028
2091-06-08 15:00:00+00:00	302.691	79.2446
2091-06-08 18:00:00+00:00	301.932	82.0533
2091-06-08 21:00:00+00:00	300.551	89.3442
2091-06-09 00:00:00+00:00	299.616	93.9248
2091-06-09 03:00:00+00:00	298.978	95.9412
2091-06-09 06:00:00+00:00	298.59	96.9292
2091-06-09 09:00:00+00:00	300.306	88.6104
2091-06-09 12:00:00+00:00	302.552	79.6478
2091-06-09 15:00:00+00:00	303.611	71.7708
2091-06-09 18:00:00+00:00	303.793	70.7495
2091-06-09 21:00:00+00:00	301.479	92.2278
2091-06-10 00:00:00+00:00	301.066	87.3924
2091-06-10 03:00:00+00:00	300.22	90.4207
2091-06-10 06:00:00+00:00	299.848	92.7924
2091-06-10 09:00:00+00:00	301.357	88.6078
2091-06-10 12:00:00+00:00	302.685	79.3157
2091-06-10 15:00:00+00:00	303.733	72.7368
2091-06-10 18:00:00+00:00	303.641	71.9431
2091-06-10 21:00:00+00:00	302.142	82.5136
2091-06-11 00:00:00+00:00	300.92	86.898
2091-06-11 03:00:00+00:00	300.038	90.8969
2091-06-11 06:00:00+00:00	299.338	93.2588
2091-06-11 09:00:00+00:00	301.032	90.0838
2091-06-11 12:00:00+00:00	303.625	74.7619
2091-06-11 15:00:00+00:00	304.215	70.6432
2091-06-11 18:00:00+00:00	303.202	78.6377
2091-06-11 21:00:00+00:00	301.869	84.2546
2091-06-12 00:00:00+00:00	300.818	89.5175
2091-06-12 03:00:00+00:00	300.262	92.0334
2091-06-12 06:00:00+00:00	300.075	92.3538
2091-06-12 09:00:00+00:00	300.758	87.9479
2091-06-12 12:00:00+00:00	301.755	81.5699
2091-06-12 15:00:00+00:00	301.717	79.4528
2091-06-12 18:00:00+00:00	301.093	82.921
2091-06-12 21:00:00+00:00	300.117	88.0241
2091-06-13 00:00:00+00:00	299.35	92.2553
2091-06-13 03:00:00+00:00	298.746	95.1512
2091-06-13 06:00:00+00:00	298.452	95.9821
2091-06-13 09:00:00+00:00	299.932	92.0572
2091-06-13 12:00:00+00:00	300.978	83.6071
2091-06-13 15:00:00+00:00	301.645	79.0179
2091-06-13 18:00:00+00:00	300.852	83.4509
2091-06-13 21:00:00+00:00	299.625	89.9667
2091-06-14 00:00:00+00:00	298.866	94.2568
2091-06-14 03:00:00+00:00	298.24	97.1143
2091-06-14 06:00:00+00:00	297.862
2091-06-14 09:00:00+00:00	300.068	91.7996
2091-06-14 12:00:00+00:00	301.854	77.0979
2091-06-14 15:00:00+00:00	302.409	74.4112
2091-06-14 18:00:00+00:00	301.884	77.2879
2091-06-14 21:00:00+00:00	300.441	85.2967
2091-06-15 00:00:00+00:00	299.694	88.6589
2091-06-15 03:00:00+00:00	298.945	92.1586
2091-06-15 06:00:00+00:00	298.5	94.4353
2091-06-15 09:00:00+00:00	299.714	91.5342
2091-06-15 12:00:00+00:00	301.528	81.4253
2091-06-15 15:00:00+00:00	302.494	76.2617
2091-06-15 18:00:00+00:00	301.837	79.1322
2091-06-15 21:00:00+00:00	300.302	87.2218
2091-06-16 00:00:00+00:00	299.315	91.5065
2091-06-16 03:00:00+00:00	298.61	94.5575
2091-06-16 06:00:00+00:00	298.083
2091-06-16 09:00:00+00:00	300.312	89.1383
2091-06-16 12:00:00+00:00	301.66	81.6521
2091-06-16 15:00:00+00:00	302.79	75.7332
2091-06-16 18:00:00+00:00	302.67	77.3405
2091-06-16 21:00:00+00:00	301.147	85.4568
2091-06-17 00:00:00+00:00	300.132	90.2505
2091-06-17 03:00:00+00:00	299.332	93.6277
2091-06-17 06:00:00+00:00	298.972	94.8258
2091-06-17 09:00:00+00:00	300.325	90.8891
2091-06-17 12:00:00+00:00	301.809	83.0792
2091-06-17 15:00:00+00:00	301.83	81.2607
2091-06-17 18:00:00+00:00	300.494	89.1336
2091-06-17 21:00:00+00:00	299.446	94.4215
2091-06-18 00:00:00+00:00	298.923	96.7105
2091-06-18 03:00:00+00:00	298.779	95.2872
2091-06-18 06:00:00+00:00	298.556	94.973
2091-06-18 09:00:00+00:00	299.373	89.7607
2091-06-18 12:00:00+00:00	300.613	82.999
2091-06-18 15:00:00+00:00	300.813	80.4804
2091-06-18 18:00:00+00:00	300.305	82.9103
2091-06-18 21:00:00+00:00	299.286	86.3153
2091-06-19 00:00:00+00:00	298.502	88.6235
2091-06-19 03:00:00+00:00	297.588
2091-06-19 06:00:00+00:00	297.177
2091-06-19 09:00:00+00:00	299.362	85.1238
2091-06-19 12:00:00+00:00	301.529	79.8865
2091-06-19 15:00:00+00:00	302.485	73.4004
2091-06-19 18:00:00+00:00	302.144	75.8884
2091-06-19 21:00:00+00:00	300.564	82.6049
2091-06-20 00:00:00+00:00	299.63	86.9194
2091-06-20 03:00:00+00:00	298.905	89.8196
2091-06-20 06:00:00+00:00	298.272	91.7912
2091-06-20 09:00:00+00:00	300.51	85.9596
2091-06-20 12:00:00+00:00	302.358	77.6894
2091-06-20 15:00:00+00:00	303.441	70.6724
2091-06-20 18:00:00+00:00	303.035	75.9682
2091-06-20 21:00:00+00:00	301.47	82.867
2091-06-21 00:00:00+00:00	300.377	87.0694
2091-06-21 03:00:00+00:00	299.36	91.0979
2091-06-21 06:00:00+00:00	298.83	92.9363
2091-06-21 09:00:00+00:00	300.128	88.5473
2091-06-21 12:00:00+00:00	302.265	80.4681
2091-06-21 15:00:00+00:00	302.926	75.2779
2091-06-21 18:00:00+00:00	302.747	76.9924
2091-06-21 21:00:00+00:00	301.338	85.9798
2091-06-22 00:00:00+00:00	300.309	90.2429
2091-06-22 03:00:00+00:00	299.472	94.0163
2091-06-22 06:00:00+00:00	299.274	95.2849
2091-06-22 09:00:00+00:00	300.426	89.7535
2091-06-22 12:00:00+00:00	301.446	81.2099
2091-06-22 15:00:00+00:00	301.598	81.7527
2091-06-22 18:00:00+00:00	301.39	81.8591
2091-06-22 21:00:00+00:00	300.328	90.8714
2091-06-23 00:00:00+00:00	299.253	94.8821
2091-06-23 03:00:00+00:00	299.446	93.8906
2091-06-23 06:00:00+00:00	299.177	95.8113
2091-06-23 09:00:00+00:00	300.215	86.5333
2091-06-23 12:00:00+00:00	301.697	81.5511
2091-06-23 15:00:00+00:00	302.187	76.5536
2091-06-23 18:00:00+00:00	301.764	79.2654
2091-06-23 21:00:00+00:00	300.572	89.6795
2091-06-24 00:00:00+00:00	299.858	88.3398
2091-06-24 03:00:00+00:00	299.045	92.2409
2091-06-24 06:00:00+00:00	298.249	93.9892
2091-06-24 09:00:00+00:00	300.697	88.7853
2091-06-24 12:00:00+00:00	303.166	74.7905
2091-06-24 15:00:00+00:00	304.3	69.7415
2091-06-24 18:00:00+00:00	303.884	73.0981
2091-06-24 21:00:00+00:00	301.693	83.6799
2091-06-25 00:00:00+00:00	300.233	90.5237
2091-06-25 03:00:00+00:00	299.143	95.6843
2091-06-25 06:00:00+00:00	298.819	97.7178
2091-06-25 09:00:00+00:00	299.375	96.2325
2091-06-25 12:00:00+00:00	299.334	92.9518
2091-06-25 15:00:00+00:00	300.648	82.3254
2091-06-25 18:00:00+00:00	300.65	83.1437
2091-06-25 21:00:00+00:00	299.658	90.1517
2091-06-26 00:00:00+00:00	298.867	92.9987
2091-06-26 03:00:00+00:00	298.252	94.9604
2091-06-26 06:00:00+00:00	297.857
2091-06-26 09:00:00+00:00	299.811	89.2395
2091-06-26 12:00:00+00:00	301.991	78.7624
2091-06-26 15:00:00+00:00	302.527	73.9309
2091-06-26 18:00:00+00:00	301.671	76.9531
2091-06-26 21:00:00+00:00	299.642	85.6962
2091-06-27 00:00:00+00:00	298.674	89.781
2091-06-27 03:00:00+00:00	297.743
2091-06-27 06:00:00+00:00	297.136
2091-06-27 09:00:00+00:00	299.812	86.1936
2091-06-27 12:00:00+00:00	301.838	75.0713
2091-06-27 15:00:00+00:00	302.576	70.3922
2091-06-27 18:00:00+00:00	302.315	72.3785
2091-06-27 21:00:00+00:00	300.538	83.088
2091-06-28 00:00:00+00:00	299.505	87.6263
2091-06-28 03:00:00+00:00	298.619	91.5751
2091-06-28 06:00:00+00:00	297.819
2091-06-28 09:00:00+00:00	300.413	84.6748
2091-06-28 12:00:00+00:00	302.354	74.6922
2091-06-28 15:00:00+00:00	302.997	69.4021
2091-06-28 18:00:00+00:00	302.528	73.2489
2091-06-28 21:00:00+00:00	300.743	84.2813
2091-06-29 00:00:00+00:00	299.606	89.865
2091-06-29 03:00:00+00:00	299.259	88.6287
2091-06-29 06:00:00+00:00	298.626	91.6739
2091-06-29 09:00:00+00:00	300.919	86.1162
2091-06-29 12:00:00+00:00	302.384	77.9378
2091-06-29 15:00:00+00:00	302.736	74.9748
2091-06-29 18:00:00+00:00	302.621	74.1952
2091-06-29 21:00:00+00:00	301.242	85.3749
2091-06-30 00:00:00+00:00	300.274	88.2228
2091-06-30 03:00:00+00:00	299.809	90.2909
2091-06-30 06:00:00+00:00	299.348	92.2788
2091-06-30 09:00:00+00:00	300.043	88.7658
2091-06-30 12:00:00+00:00	300.864	85.307
2091-06-30 15:00:00+00:00	301.535	78.4111
2091-06-30 18:00:00+00:00	301.22	82.5984
2091-06-30 21:00:00+00:00	300.222	88.2473
2091-07-01 00:00:00+00:00	299.532	91.0216
2091-07-01 03:00:00+00:00	298.84	94.0572
2091-07-01 06:00:00+00:00	298.346	95.7687
2091-07-01 09:00:00+00:00	299.874	90.4319
2091-07-01 12:00:00+00:00	301.184	78.9872
2091-07-01 15:00:00+00:00	301.64	75.402
2091-07-01 18:00:00+00:00	301.299	79.0891
2091-07-01 21:00:00+00:00	299.943	86.5559
2091-07-02 00:00:00+00:00	299.207	89.6754
2091-07-02 03:00:00+00:00	298.7	91.9901
2091-07-02 06:00:00+00:00	298.173	94.0167
2091-07-02 09:00:00+00:00	299.846	87.0385
2091-07-02 12:00:00+00:00	301.284	78.796
2091-07-02 15:00:00+00:00	302.117	73.2636
2091-07-02 18:00:00+00:00	301.293	76.5008
2091-07-02 21:00:00+00:00	299.939	85.427
2091-07-03 00:00:00+00:00	299.067	88.2634
2091-07-03 03:00:00+00:00	298.249	92.4287
2091-07-03 06:00:00+00:00	297.866
2091-07-03 09:00:00+00:00	299.582	89.662
2091-07-03 12:00:00+00:00	300.955	78.9863
2091-07-03 15:00:00+00:00	301.861	74.4808
2091-07-03 18:00:00+00:00	301.523	76.3256
2091-07-03 21:00:00+00:00	300.202	84.6937
2091-07-04 00:00:00+00:00	299.275	87.3948
2091-07-04 03:00:00+00:00	298.362	91.626
2091-07-04 06:00:00+00:00	297.723
2091-07-04 09:00:00+00:00	300.116	85.4623
2091-07-04 12:00:00+00:00	302.043	75.2144
2091-07-04 15:00:00+00:00	303.124	69.7141
2091-07-04 18:00:00+00:00	302.575	71.6909
2091-07-04 21:00:00+00:00	300.869	81.4587
2091-07-05 00:00:00+00:00	299.811	85.9535
2091-07-05 03:00:00+00:00	299.065	89.4829
2091-07-05 06:00:00+00:00	298.247	92.8749
2091-07-05 09:00:00+00:00	300.475	86.7896
2091-07-05 12:00:00+00:00	302.073	79.1414
2091-07-05 15:00:00+00:00	302.731	73.1484
2091-07-05 18:00:00+00:00	301.914	77.0795
2091-07-05 21:00:00+00:00	300.603	85.6097
2091-07-06 00:00:00+00:00	299.455	91.5067
2091-07-06 03:00:00+00:00	298.689	94.3341
2091-07-06 06:00:00+00:00	298.233	96.0897
2091-07-06 09:00:00+00:00	299.97	90.7207
2091-07-06 12:00:00+00:00	301.153	82.1954
2091-07-06 15:00:00+00:00	301.212	78.9684
2091-07-06 18:00:00+00:00	300.63	82.8546
2091-07-06 21:00:00+00:00	299.578	90.4375
2091-07-07 00:00:00+00:00	298.7	94.2126
2091-07-07 03:00:00+00:00	297.99
2091-07-07 06:00:00+00:00	297.763
2091-07-07 09:00:00+00:00	300.089	89.3645
2091-07-07 12:00:00+00:00	301.7	78.9264
2091-07-07 15:00:00+00:00	302.873	72.8158
2091-07-07 18:00:00+00:00	302.094	76.3688
2091-07-07 21:00:00+00:00	300.562	83.4445
2091-07-08 00:00:00+00:00	299.486	88.9228
2091-07-08 03:00:00+00:00	298.642	93.2555
2091-07-08 06:00:00+00:00	298.224	96.3923
2091-07-08 09:00:00+00:00	300.344	89.5516
2091-07-08 12:00:00+00:00	302.273	77.508
2091-07-08 15:00:00+00:00	303.361	72.0035
2091-07-08 18:00:00+00:00	302.877	75.3944
2091-07-08 21:00:00+00:00	301.498	81.6573
2091-07-09 00:00:00+00:00	300.596	85.719
2091-07-09 03:00:00+00:00	299.784	88.0303
2091-07-09 06:00:00+00:00	299.034	89.6344
2091-07-09 09:00:00+00:00	298.861	89.6082
2091-07-09 12:00:00+00:00	298.343	93.4362
2091-07-09 15:00:00+00:00	297.693
2091-07-09 18:00:00+00:00	297.57
2091-07-09 21:00:00+00:00	297.497
2091-07-10 00:00:00+00:00	297.826
2091-07-10 03:00:00+00:00	297.937
2091-07-10 06:00:00+00:00	298.053
2091-07-10 09:00:00+00:00	299.021	92.8614
2091-07-10 12:00:00+00:00	299.682	91.7491
2091-07-10 15:00:00+00:00	298.869	97.0122
2091-07-10 18:00:00+00:00	298.671	97.1352
2091-07-10 21:00:00+00:00	298.434	98.1595
2091-07-11 00:00:00+00:00	298.11
2091-07-11 03:00:00+00:00	297.755
2091-07-11 06:00:00+00:00	297.689
2091-07-11 09:00:00+00:00	298.254	97.9999
2091-07-11 12:00:00+00:00	300.99	85.9556
2091-07-11 15:00:00+00:00	301.342	83.0441
2091-07-11 18:00:00+00:00	300.656	86.0077
2091-07-11 21:00:00+00:00	299.62	90.9731
2091-07-12 00:00:00+00:00	299.122	93.5642
2091-07-12 03:00:00+00:00	298.784	94.8109
2091-07-12 06:00:00+00:00	298.318	94.9982
2091-07-12 09:00:00+00:00	299.637	88.9917
2091-07-12 12:00:00+00:00	301.838	79.5038
2091-07-12 15:00:00+00:00	302.559	72.8034
2091-07-12 18:00:00+00:00	300.845	82.5788
2091-07-12 21:00:00+00:00	298.947	92.5787
2091-07-13 00:00:00+00:00	298.047
2091-07-13 03:00:00+00:00	297.893
2091-07-13 06:00:00+00:00	297.539
2091-07-13 09:00:00+00:00	297.677
2091-07-13 12:00:00+00:00	299.026	87.3011
2091-07-13 15:00:00+00:00	300.508	79.8693
2091-07-13 18:00:00+00:00	299.838	82.459
2091-07-13 21:00:00+00:00	298.619	88.163
2091-07-14 00:00:00+00:00	297.899
2091-07-14 03:00:00+00:00	297.521
2091-07-14 06:00:00+00:00	297.193
2091-07-14 09:00:00+00:00	299.066	88.2642
2091-07-14 12:00:00+00:00	301.142	78.339
2091-07-14 15:00:00+00:00	302.473	73.6005
2091-07-14 18:00:00+00:00	301.376	78.5498
2091-07-14 21:00:00+00:00	299.795	87.6998
2091-07-15 00:00:00+00:00	298.801	93.579
2091-07-15 03:00:00+00:00	298.415	96.9492
2091-07-15 06:00:00+00:00	298.241	96.4884
2091-07-15 09:00:00+00:00	299.938	87.9267
2091-07-15 12:00:00+00:00	302.209	76.7673
2091-07-15 15:00:00+00:00	303.119	70.9593
2091-07-15 18:00:00+00:00	302.517	74.951
2091-07-15 21:00:00+00:00	300.798	82.5541
2091-07-16 00:00:00+00:00	299.666	87.8631
2091-07-16 03:00:00+00:00	298.828	91.632
2091-07-16 06:00:00+00:00	298.344	94.2496
2091-07-16 09:00:00+00:00	298.495	95.3464
2091-07-16 12:00:00+00:00	298.038
2091-07-16 15:00:00+00:00	297.635
2091-07-16 18:00:00+00:00	297.514
2091-07-16 21:00:00+00:00	297.345
2091-07-17 00:00:00+00:00	297.212
2091-07-17 03:00:00+00:00	297.096
2091-07-17 06:00:00+00:00	297.098
2091-07-17 09:00:00+00:00	298.994	87.933
2091-07-17 12:00:00+00:00	301.96	82.0661
2091-07-17 15:00:00+00:00	303.256	72.9834
2091-07-17 18:00:00+00:00	302.231	76.453
2091-07-17 21:00:00+00:00	300.497	83.7874
2091-07-18 00:00:00+00:00	299.41	88.6607
2091-07-18 03:00:00+00:00	298.417	92.5281
2091-07-18 06:00:00+00:00	297.89
2091-07-18 09:00:00+00:00	298.956	89.5558
2091-07-18 12:00:00+00:00	299.923	85.887
2091-07-18 15:00:00+00:00	300.056	85.6027
2091-07-18 18:00:00+00:00	299.57	88.5018
2091-07-18 21:00:00+00:00	299.019	90.2106
2091-07-19 00:00:00+00:00	298.738	90.7866
2091-07-19 03:00:00+00:00	298.179	91.4503
2091-07-19 06:00:00+00:00	297.717
2091-07-19 09:00:00+00:00	298.868	89.3961
2091-07-19 12:00:00+00:00	300.237	85.2854
2091-07-19 15:00:00+00:00	300.593	83.288
2091-07-19 18:00:00+00:00	300.001	83.7909
2091-07-19 21:00:00+00:00	298.83	90.7016
2091-07-20 00:00:00+00:00	298.497	91.9762
2091-07-20 03:00:00+00:00	298.235	92.1573
2091-07-20 06:00:00+00:00	298.042
2091-07-20 09:00:00+00:00	299.147	86.5701
2091-07-20 12:00:00+00:00	301.119	80.6489
2091-07-20 15:00:00+00:00	301.898	77.8174
2091-07-20 18:00:00+00:00	300.898	81.8845
2091-07-20 21:00:00+00:00	299.392	88.8321
2091-07-21 00:00:00+00:00	298.575	92.5428
2091-07-21 03:00:00+00:00	298.085
2091-07-21 06:00:00+00:00	297.998
2091-07-21 09:00:00+00:00	298.446	92.5281
2091-07-21 12:00:00+00:00	299.681	86.0792
2091-07-21 15:00:00+00:00	300.035	82.7602
2091-07-21 18:00:00+00:00	299.391	87.1553
2091-07-21 21:00:00+00:00	298.515	91.794
2091-07-22 00:00:00+00:00	297.947
2091-07-22 03:00:00+00:00	297.771
2091-07-22 06:00:00+00:00	297.623
2091-07-22 09:00:00+00:00	298.108
2091-07-22 12:00:00+00:00	298.684	89.6046
2091-07-22 15:00:00+00:00	299.568	84.8707
2091-07-22 18:00:00+00:00	299.202	85.7088
2091-07-22 21:00:00+00:00	298.035
2091-07-23 00:00:00+00:00	297.469
2091-07-23 03:00:00+00:00	297.291
2091-07-23 06:00:00+00:00	297.167
2091-07-23 09:00:00+00:00	298.285	89.2216
2091-07-23 12:00:00+00:00	300.21	81.5127
2091-07-23 15:00:00+00:00	301.678	76.1622
2091-07-23 18:00:00+00:00	301.11	77.628
2091-07-23 21:00:00+00:00	299.437	86.951
2091-07-24 00:00:00+00:00	298.326	92.966
2091-07-24 03:00:00+00:00	297.589
2091-07-24 06:00:00+00:00	296.636
2091-07-24 09:00:00+00:00	298.994	90.1144
2091-07-24 12:00:00+00:00	301.542	77.3172
2091-07-24 15:00:00+00:00	302.608	71.8776
2091-07-24 18:00:00+00:00	302.041	74.4605
2091-07-24 21:00:00+00:00	300.499	84.472
2091-07-25 00:00:00+00:00	299.436	89.9499
2091-07-25 03:00:00+00:00	298.61	93.956
2091-07-25 06:00:00+00:00	298.135
2091-07-25 09:00:00+00:00	297.972
2091-07-25 12:00:00+00:00	297.695
2091-07-25 15:00:00+00:00	297.051
2091-07-25 18:00:00+00:00	296.773
2091-07-25 21:00:00+00:00	296.84
2091-07-26 00:00:00+00:00	296.824
2091-07-26 03:00:00+00:00	296.952
2091-07-26 06:00:00+00:00	297.118
2091-07-26 09:00:00+00:00	297.908
2091-07-26 12:00:00+00:00	299.527	87.0199
2091-07-26 15:00:00+00:00	300.269	85.3558
2091-07-26 18:00:00+00:00	299.861	86.9859
2091-07-26 21:00:00+00:00	299.06	92.8585
2091-07-27 00:00:00+00:00	298.746	93.9635
2091-07-27 03:00:00+00:00	298.458	94.1845
2091-07-27 06:00:00+00:00	298.297	92.554
2091-07-27 09:00:00+00:00	299.009	86.5633
2091-07-27 12:00:00+00:00	300.416	82.2019
2091-07-27 15:00:00+00:00	301.855	77.4353
2091-07-27 18:00:00+00:00	301.659	78.6727
2091-07-27 21:00:00+00:00	300.215	87.4444
2091-07-28 00:00:00+00:00	299.379	90.8032
2091-07-28 03:00:00+00:00	298.528	93.7316
2091-07-28 06:00:00+00:00	298.152	94.8316
2091-07-28 09:00:00+00:00	299.441	90.5163
2091-07-28 12:00:00+00:00	301.333	81.7226
2091-07-28 15:00:00+00:00	301.789	79.0169
2091-07-28 18:00:00+00:00	300.943	82.3279
2091-07-28 21:00:00+00:00	299.546	90.2172
2091-07-29 00:00:00+00:00	298.682	95.0047
2091-07-29 03:00:00+00:00	298.067
2091-07-29 06:00:00+00:00	297.922
2091-07-29 09:00:00+00:00	298.909	91.3841
2091-07-29 12:00:00+00:00	300.067	83.7386
2091-07-29 15:00:00+00:00	300.313	82.4907
2091-07-29 18:00:00+00:00	299.854	85.9617
2091-07-29 21:00:00+00:00	298.899	91.6357
2091-07-30 00:00:00+00:00	298.338	94.1705
2091-07-30 03:00:00+00:00	298.17	95.1272
2091-07-30 06:00:00+00:00	298.039
2091-07-30 09:00:00+00:00	299.275	86.2826
2091-07-30 12:00:00+00:00	301.426	74.7009
2091-07-30 15:00:00+00:00	302.307	71.4882
2091-07-30 18:00:00+00:00	301.636	75.0825
2091-07-30 21:00:00+00:00	300.086	84.0082
2091-07-31 00:00:00+00:00	299.175	87.1506
2091-07-31 03:00:00+00:00	298.316	90.9765
2091-07-31 06:00:00+00:00	297.605
2091-07-31 09:00:00+00:00	299.013	87.8262
2091-07-31 12:00:00+00:00	301.275	80.9345
2091-07-31 15:00:00+00:00	302.418	74.1018
2091-07-31 18:00:00+00:00	301.816	78.0121
2091-07-31 21:00:00+00:00	299.903	87.2023
2091-08-01 00:00:00+00:00	298.689	93.7566
2091-08-01 03:00:00+00:00	297.999
2091-08-01 06:00:00+00:00	297.803
2091-08-01 09:00:00+00:00	298.139
2091-08-01 12:00:00+00:00	299.7	85.9819
2091-08-01 15:00:00+00:00	298.647	90.6277
2091-08-01 18:00:00+00:00	298.019
2091-08-01 21:00:00+00:00	297.576
2091-08-02 00:00:00+00:00	297.25
2091-08-02 03:00:00+00:00	296.679
2091-08-02 06:00:00+00:00	296.515
2091-08-02 09:00:00+00:00	296.551
2091-08-02 12:00:00+00:00	296.697
2091-08-02 15:00:00+00:00	296.96
2091-08-02 18:00:00+00:00	297.019
2091-08-02 21:00:00+00:00	297.034
2091-08-03 00:00:00+00:00	296.684
2091-08-03 03:00:00+00:00	295.402
2091-08-03 06:00:00+00:00	295.359
2091-08-03 09:00:00+00:00	297.468
2091-08-03 12:00:00+00:00	300.027	84.6365
2091-08-03 15:00:00+00:00	301.378	75.4195
2091-08-03 18:00:00+00:00	300.529	78.298
2091-08-03 21:00:00+00:00	299.078	87.6125
2091-08-04 00:00:00+00:00	298.202	92.2373
2091-08-04 03:00:00+00:00	297.383
2091-08-04 06:00:00+00:00	296.834
2091-08-04 09:00:00+00:00	298.756	89.6161
2091-08-04 12:00:00+00:00	300.475	77.6886
2091-08-04 15:00:00+00:00	301.34	73.7062
2091-08-04 18:00:00+00:00	301.002	76.0804
2091-08-04 21:00:00+00:00	299.575	84.4331
2091-08-05 00:00:00+00:00	299.019	86.0374
2091-08-05 03:00:00+00:00	297.793
2091-08-05 06:00:00+00:00	297.989
2091-08-05 09:00:00+00:00	298.885	87.6285
2091-08-05 12:00:00+00:00	299.71	81.6246
2091-08-05 15:00:00+00:00	299.077	84.2398
2091-08-05 18:00:00+00:00	297.512
2091-08-05 21:00:00+00:00	296.839
2091-08-06 00:00:00+00:00	296.039
2091-08-06 03:00:00+00:00	294.975
2091-08-06 06:00:00+00:00	294.414
2091-08-06 09:00:00+00:00	295.254
2091-08-06 12:00:00+00:00	296.801
2091-08-06 15:00:00+00:00	298.216	87.8832
2091-08-06 18:00:00+00:00	298.508	86.4715
2091-08-06 21:00:00+00:00	297.528
2091-08-07 00:00:00+00:00	297.068
2091-08-07 03:00:00+00:00	296.766
2091-08-07 06:00:00+00:00	296.727
2091-08-07 09:00:00+00:00	297.385
2091-08-07 12:00:00+00:00	299.129	82.8947
2091-08-07 15:00:00+00:00	300.412	78.6292
2091-08-07 18:00:00+00:00	300.065	79.5231
2091-08-07 21:00:00+00:00	298.688	87.8651
2091-08-08 00:00:00+00:00	298.141
2091-08-08 03:00:00+00:00	297.524
2091-08-08 06:00:00+00:00	297.191
2091-08-08 09:00:00+00:00	297.828
2091-08-08 12:00:00+00:00	299.723	84.1255
2091-08-08 15:00:00+00:00	300.91	79.6491
2091-08-08 18:00:00+00:00	300.324	81.9934
2091-08-08 21:00:00+00:00	298.927	89.7232
2091-08-09 00:00:00+00:00	298.015
2091-08-09 03:00:00+00:00	297.393
2091-08-09 06:00:00+00:00	297.246
2091-08-09 09:00:00+00:00	297.828
2091-08-09 12:00:00+00:00	299.195	85.7438
2091-08-09 15:00:00+00:00	299.956	84.5624
2091-08-09 18:00:00+00:00	299.135	89.1468
2091-08-09 21:00:00+00:00	298.02
2091-08-10 00:00:00+00:00	297.56
2091-08-10 03:00:00+00:00	297.185
2091-08-10 06:00:00+00:00	297.15
2091-08-10 09:00:00+00:00	297.63
2091-08-10 12:00:00+00:00	298.137
2091-08-10 15:00:00+00:00	298.148
2091-08-10 18:00:00+00:00	297.557
2091-08-10 21:00:00+00:00	297.124
2091-08-11 00:00:00+00:00	297.058
2091-08-11 03:00:00+00:00	296.868
2091-08-11 06:00:00+00:00	296.875
2091-08-11 09:00:00+00:00	296.847
2091-08-11 12:00:00+00:00	297.279
2091-08-11 15:00:00+00:00	297.629
2091-08-11 18:00:00+00:00	297.54
2091-08-11 21:00:00+00:00	297.322
2091-08-12 00:00:00+00:00	297.162
2091-08-12 03:00:00+00:00	296.854
2091-08-12 06:00:00+00:00	296.614
2091-08-12 09:00:00+00:00	298.007
2091-08-12 12:00:00+00:00	299.593	79.2051
2091-08-12 15:00:00+00:00	300.414	77.2303
2091-08-12 18:00:00+00:00	299.516	79.6862
2091-08-12 21:00:00+00:00	298.205	88.146
2091-08-13 00:00:00+00:00	297.419
2091-08-13 03:00:00+00:00	297.014
2091-08-13 06:00:00+00:00	296.649
2091-08-13 09:00:00+00:00	297.499
2091-08-13 12:00:00+00:00	299.534	84.6816
2091-08-13 15:00:00+00:00	300.863	79.1344
2091-08-13 18:00:00+00:00	300.514	81.5151
2091-08-13 21:00:00+00:00	299.656	87.5348
2091-08-14 00:00:00+00:00	298.659	91.8298
2091-08-14 03:00:00+00:00	298.033
2091-08-14 06:00:00+00:00	297.713
2091-08-14 09:00:00+00:00	297.865
2091-08-14 12:00:00+00:00	298.62	91.1696
2091-08-14 15:00:00+00:00	299.169	90.6413
2091-08-14 18:00:00+00:00	298.399	92.0369
2091-08-14 21:00:00+00:00	297.643
2091-08-15 00:00:00+00:00	297.219
2091-08-15 03:00:00+00:00	296.98
2091-08-15 06:00:00+00:00	296.983
2091-08-15 09:00:00+00:00	298.014
2091-08-15 12:00:00+00:00	299.716	87.1104
2091-08-15 15:00:00+00:00	300.839	82.9573
2091-08-15 18:00:00+00:00	300.117	85.1504
2091-08-15 21:00:00+00:00	298.599	91.1747
2091-08-16 00:00:00+00:00	297.893
2091-08-16 03:00:00+00:00	297.598
2091-08-16 06:00:00+00:00	297.534
2091-08-16 09:00:00+00:00	298.29	91.3588
2091-08-16 12:00:00+00:00	300.051	83.1727
2091-08-16 15:00:00+00:00	300.738	79.3635
2091-08-16 18:00:00+00:00	299.929	81.9297
2091-08-16 21:00:00+00:00	298.56	89.0927
2091-08-17 00:00:00+00:00	297.749
2091-08-17 03:00:00+00:00	297.102
2091-08-17 06:00:00+00:00	296.907
2091-08-17 09:00:00+00:00	297.983
2091-08-17 12:00:00+00:00	300.115	80.3894
2091-08-17 15:00:00+00:00	301.356	73.3311
2091-08-17 18:00:00+00:00	300.358	78.2976
2091-08-17 21:00:00+00:00	299.181	83.5742
2091-08-18 00:00:00+00:00	298.306	87.855
2091-08-18 03:00:00+00:00	297.669
2091-08-18 06:00:00+00:00	297.046
2091-08-18 09:00:00+00:00	297.549
2091-08-18 12:00:00+00:00	299.108	84.4892
2091-08-18 15:00:00+00:00	299.947	82.1385
2091-08-18 18:00:00+00:00	299.279	86.3424
2091-08-18 21:00:00+00:00	298.61	90.6525
2091-08-19 00:00:00+00:00	298.086
2091-08-19 03:00:00+00:00	297.463
2091-08-19 06:00:00+00:00	297.115
2091-08-19 09:00:00+00:00	298.264	86.0155
2091-08-19 12:00:00+00:00	300.463	80.1099
2091-08-19 15:00:00+00:00	301.368	79.3468
2091-08-19 18:00:00+00:00	300.01	83.6186
2091-08-19 21:00:00+00:00	298.249	92.182
2091-08-20 00:00:00+00:00	297.503
2091-08-20 03:00:00+00:00	297.092
2091-08-20 06:00:00+00:00	296.906
2091-08-20 09:00:00+00:00	297.392
2091-08-20 12:00:00+00:00	298.085
2091-08-20 15:00:00+00:00	297.444
2091-08-20 18:00:00+00:00	296.945
2091-08-20 21:00:00+00:00	296.922
2091-08-21 00:00:00+00:00	296.995
2091-08-21 03:00:00+00:00	296.833
2091-08-21 06:00:00+00:00	296.643
2091-08-21 09:00:00+00:00	297.918
2091-08-21 12:00:00+00:00	299.399	86.3269
2091-08-21 15:00:00+00:00	300.408	81.5685
2091-08-21 18:00:00+00:00	300.01	82.1446
2091-08-21 21:00:00+00:00	298.553	89.2085
2091-08-22 00:00:00+00:00	297.646
2091-08-22 03:00:00+00:00	297.263
2091-08-22 06:00:00+00:00	297.042
2091-08-22 09:00:00+00:00	298.187	89.6056
2091-08-22 12:00:00+00:00	299.993	81.4113
2091-08-22 15:00:00+00:00	300.569	78.8664
2091-08-22 18:00:00+00:00	300.384	80.1534
2091-08-22 21:00:00+00:00	299.263	87.8595
2091-08-23 00:00:00+00:00	298.36	91.6557
2091-08-23 03:00:00+00:00	297.469
2091-08-23 06:00:00+00:00	297.071
2091-08-23 09:00:00+00:00	298.123
2091-08-23 12:00:00+00:00	299.549	86.4989
2091-08-23 15:00:00+00:00	300.191	82.6658
2091-08-23 18:00:00+00:00	299.503	86.3722
2091-08-23 21:00:00+00:00	298.757	91.8218
2091-08-24 00:00:00+00:00	298.314	92.1579
2091-08-24 03:00:00+00:00	297.658
2091-08-24 06:00:00+00:00	297.258
2091-08-24 09:00:00+00:00	297.68
2091-08-24 12:00:00+00:00	298.306	90.5013
2091-08-24 15:00:00+00:00	298.27	93.1531
2091-08-24 18:00:00+00:00	297.625
2091-08-24 21:00:00+00:00	297.174
2091-08-25 00:00:00+00:00	296.984
2091-08-25 03:00:00+00:00	296.853
2091-08-25 06:00:00+00:00	296.819
2091-08-25 09:00:00+00:00	297.055
2091-08-25 12:00:00+00:00	297.364
2091-08-25 15:00:00+00:00	296.616
2091-08-25 18:00:00+00:00	296.35
2091-08-25 21:00:00+00:00	296.244
2091-08-26 00:00:00+00:00	296.264
2091-08-26 03:00:00+00:00	296.091
2091-08-26 06:00:00+00:00	296.182
2091-08-26 09:00:00+00:00	297.275
2091-08-26 12:00:00+00:00	298.922	84.4501
2091-08-26 15:00:00+00:00	300.383	79.2684
2091-08-26 18:00:00+00:00	300.036	80.579
2091-08-26 21:00:00+00:00	298.468	88.2142
2091-08-27 00:00:00+00:00	297.668
2091-08-27 03:00:00+00:00	297.05
2091-08-27 06:00:00+00:00	296.535
2091-08-27 09:00:00+00:00	296.839
2091-08-27 12:00:00+00:00	298.871	84.3742
2091-08-27 15:00:00+00:00	300.005	79.8558
2091-08-27 18:00:00+00:00	299.316	83.5143
2091-08-27 21:00:00+00:00	298.142
2091-08-28 00:00:00+00:00	297.452
2091-08-28 03:00:00+00:00	296.657
2091-08-28 06:00:00+00:00	296.396
2091-08-28 09:00:00+00:00	296.89
2091-08-28 12:00:00+00:00	298.497	85.4469
2091-08-28 15:00:00+00:00	299.079	82.6664
2091-08-28 18:00:00+00:00	298.845	83.7928
2091-08-28 21:00:00+00:00	297.726
2091-08-29 00:00:00+00:00	297.106
2091-08-29 03:00:00+00:00	296.722
2091-08-29 06:00:00+00:00	296.462
2091-08-29 09:00:00+00:00	297.005
2091-08-29 12:00:00+00:00	298.656	82.5364
2091-08-29 15:00:00+00:00	300.148	78.4319
2091-08-29 18:00:00+00:00	300.167	77.2288
2091-08-29 21:00:00+00:00	298.607	86.647
2091-08-30 00:00:00+00:00	297.627
2091-08-30 03:00:00+00:00	296.762
2091-08-30 06:00:00+00:00	296.409
2091-08-30 09:00:00+00:00	297.519
2091-08-30 12:00:00+00:00	299.658	82.2491
2091-08-30 15:00:00+00:00	300.624	79.5444
2091-08-30 18:00:00+00:00	300.299	80.8199
2091-08-30 21:00:00+00:00	298.824	87.917
2091-08-31 00:00:00+00:00	298.235	91.3187
2091-08-31 03:00:00+00:00	297.531
2091-08-31 06:00:00+00:00	297.175
2091-08-31 09:00:00+00:00	297.668
2091-08-31 12:00:00+00:00	298.973	86.0727
2091-08-31 15:00:00+00:00	299.198	85.5393
2091-08-31 18:00:00+00:00	298.896	87.5676
2091-08-31 21:00:00+00:00	298.213	91.8065
2091-09-01 00:00:00+00:00	297.725
2091-09-01 03:00:00+00:00	297.119
2091-09-01 06:00:00+00:00	296.895
2091-09-01 09:00:00+00:00	297.825
2091-09-01 12:00:00+00:00	299.512	83.3971
2091-09-01 15:00:00+00:00	300.421	81.6116
2091-09-01 18:00:00+00:00	299.538	84.9188
2091-09-01 21:00:00+00:00	298.151	91.1956
2091-09-02 00:00:00+00:00	297.459
2091-09-02 03:00:00+00:00	297.009
2091-09-02 06:00:00+00:00	296.861
2091-09-02 09:00:00+00:00	297.869
2091-09-02 12:00:00+00:00	299.835	83.1374
2091-09-02 15:00:00+00:00	300.09	83.6399
2091-09-02 18:00:00+00:00	298.924	86.5354
2091-09-02 21:00:00+00:00	297.651
2091-09-03 00:00:00+00:00	297.064
2091-09-03 03:00:00+00:00	296.714
2091-09-03 06:00:00+00:00	296.728
2091-09-03 09:00:00+00:00	297.443
2091-09-03 12:00:00+00:00	299.063	83.9597
2091-09-03 15:00:00+00:00	299.517	82.6319
2091-09-03 18:00:00+00:00	298.903	84.3999
2091-09-03 21:00:00+00:00	297.683
2091-09-04 00:00:00+00:00	297.098
2091-09-04 03:00:00+00:00	296.613
2091-09-04 06:00:00+00:00	296.425
2091-09-04 09:00:00+00:00	297.632
2091-09-04 12:00:00+00:00	299.859	80.2421
2091-09-04 15:00:00+00:00	301.112	76.0205
2091-09-04 18:00:00+00:00	300.762	77.5534
2091-09-04 21:00:00+00:00	299.266	86.5657
2091-09-05 00:00:00+00:00	298.129
2091-09-05 03:00:00+00:00	297.063
2091-09-05 06:00:00+00:00	296.575
2091-09-05 09:00:00+00:00	297.441
2091-09-05 12:00:00+00:00	299.044	84.5138
2091-09-05 15:00:00+00:00	300.062	82.0555
2091-09-05 18:00:00+00:00	299.667	83.3834
2091-09-05 21:00:00+00:00	298.39	89.4345
2091-09-06 00:00:00+00:00	297.688
2091-09-06 03:00:00+00:00	297.254
2091-09-06 06:00:00+00:00	296.967
2091-09-06 09:00:00+00:00	297.868
2091-09-06 12:00:00+00:00	298.8	86.6219
2091-09-06 15:00:00+00:00	298.526	88.556
2091-09-06 18:00:00+00:00	297.889
2091-09-06 21:00:00+00:00	297.403
2091-09-07 00:00:00+00:00	297.108
2091-09-07 03:00:00+00:00	296.744
2091-09-07 06:00:00+00:00	296.608
2091-09-07 09:00:00+00:00	297.114
2091-09-07 12:00:00+00:00	298.11
2091-09-07 15:00:00+00:00	299.024	85.0013
[truncated: 27,202 more rows]

## Sheet:  e Mmax New Delhi GFDL 2-4.5
units: dry bulb temperature (degrees Celsius), relative humidity when Tair>25C (%).
	Ta_C	RH
2091-01-01 05:30:00+05:30	277.996
2091-01-01 08:30:00+05:30	278.017
2091-01-01 11:30:00+05:30	288.229
2091-01-01 14:30:00+05:30	292.706
2091-01-01 17:30:00+05:30	291.803
2091-01-01 20:30:00+05:30	286.372
2091-01-01 23:30:00+05:30	282.204
2091-01-02 02:30:00+05:30	278.845
2091-01-02 05:30:00+05:30	278.283
2091-01-02 08:30:00+05:30	278.362
2091-01-02 11:30:00+05:30	288.494
2091-01-02 14:30:00+05:30	292.972
2091-01-02 17:30:00+05:30	291.905
2091-01-02 20:30:00+05:30	286.558
2091-01-02 23:30:00+05:30	282.302
2091-01-03 02:30:00+05:30	279.771
2091-01-03 05:30:00+05:30	277.576
2091-01-03 08:30:00+05:30	277.249
2091-01-03 11:30:00+05:30	288.477
2091-01-03 14:30:00+05:30	292.437
2091-01-03 17:30:00+05:30	291.642
2091-01-03 20:30:00+05:30	286.032
2091-01-03 23:30:00+05:30	282.779
2091-01-04 02:30:00+05:30	281.486
2091-01-04 05:30:00+05:30	280.892
2091-01-04 08:30:00+05:30	278.891
2091-01-04 11:30:00+05:30	287.346
2091-01-04 14:30:00+05:30	292.059
2091-01-04 17:30:00+05:30	291.277
2091-01-04 20:30:00+05:30	286.315
2091-01-04 23:30:00+05:30	283.133
2091-01-05 02:30:00+05:30	280.555
2091-01-05 05:30:00+05:30	278.707
2091-01-05 08:30:00+05:30	277.661
2091-01-05 11:30:00+05:30	286.627
2091-01-05 14:30:00+05:30	290.253
2091-01-05 17:30:00+05:30	289.963
2091-01-05 20:30:00+05:30	285.471
2091-01-05 23:30:00+05:30	282.472
2091-01-06 02:30:00+05:30	280.211
2091-01-06 05:30:00+05:30	278.588
2091-01-06 08:30:00+05:30	278.05
2091-01-06 11:30:00+05:30	286.695
2091-01-06 14:30:00+05:30	290.5
2091-01-06 17:30:00+05:30	289.885
2091-01-06 20:30:00+05:30	285.987
2091-01-06 23:30:00+05:30	282.814
2091-01-07 02:30:00+05:30	280.613
2091-01-07 05:30:00+05:30	279.197
2091-01-07 08:30:00+05:30	278.927
2091-01-07 11:30:00+05:30	287.801
2091-01-07 14:30:00+05:30	290.815
2091-01-07 17:30:00+05:30	289.801
2091-01-07 20:30:00+05:30	287.004
2091-01-07 23:30:00+05:30	283.628
2091-01-08 02:30:00+05:30	281.729
2091-01-08 05:30:00+05:30	279.775
2091-01-08 08:30:00+05:30	279.349
2091-01-08 11:30:00+05:30	288.214
2091-01-08 14:30:00+05:30	292.35
2091-01-08 17:30:00+05:30	291.872
2091-01-08 20:30:00+05:30	284.97
2091-01-08 23:30:00+05:30	285.05
2091-01-09 02:30:00+05:30	283.016
2091-01-09 05:30:00+05:30	282.402
2091-01-09 08:30:00+05:30	281.513
2091-01-09 11:30:00+05:30	282.132
2091-01-09 14:30:00+05:30	286.654
2091-01-09 17:30:00+05:30	286.718
2091-01-09 20:30:00+05:30	285.378
2091-01-09 23:30:00+05:30	285.988
2091-01-10 02:30:00+05:30	285.08
2091-01-10 05:30:00+05:30	284.709
2091-01-10 08:30:00+05:30	284.72
2091-01-10 11:30:00+05:30	287.004
2091-01-10 14:30:00+05:30	287.978
2091-01-10 17:30:00+05:30	285.809
2091-01-10 20:30:00+05:30	283.644
2091-01-10 23:30:00+05:30	282.345
2091-01-11 02:30:00+05:30	281.965
2091-01-11 05:30:00+05:30	280.871
2091-01-11 08:30:00+05:30	279.86
2091-01-11 11:30:00+05:30	284.46
2091-01-11 14:30:00+05:30	287.82
2091-01-11 17:30:00+05:30	287.258
2091-01-11 20:30:00+05:30	284.177
2091-01-11 23:30:00+05:30	282.385
2091-01-12 02:30:00+05:30	280.591
2091-01-12 05:30:00+05:30	279.151
2091-01-12 08:30:00+05:30	279.476
2091-01-12 11:30:00+05:30	285.206
2091-01-12 14:30:00+05:30	288.628
2091-01-12 17:30:00+05:30	287.928
2091-01-12 20:30:00+05:30	284.832
2091-01-12 23:30:00+05:30	282.321
2091-01-13 02:30:00+05:30	280.403
2091-01-13 05:30:00+05:30	278.904
2091-01-13 08:30:00+05:30	278.407
2091-01-13 11:30:00+05:30	285.98
2091-01-13 14:30:00+05:30	291.181
2091-01-13 17:30:00+05:30	290.631
2091-01-13 20:30:00+05:30	286.406
2091-01-13 23:30:00+05:30	283.075
2091-01-14 02:30:00+05:30	280.601
2091-01-14 05:30:00+05:30	278.404
2091-01-14 08:30:00+05:30	277.986
2091-01-14 11:30:00+05:30	287.32
2091-01-14 14:30:00+05:30	292.129
2091-01-14 17:30:00+05:30	291.441
2091-01-14 20:30:00+05:30	285.731
2091-01-14 23:30:00+05:30	281.293
2091-01-15 02:30:00+05:30	278.456
2091-01-15 05:30:00+05:30	276.754
2091-01-15 08:30:00+05:30	276.702
2091-01-15 11:30:00+05:30	288.234
2091-01-15 14:30:00+05:30	293.598
2091-01-15 17:30:00+05:30	293.679
2091-01-15 20:30:00+05:30	284.661
2091-01-15 23:30:00+05:30	282.309
2091-01-16 02:30:00+05:30	279.915
2091-01-16 05:30:00+05:30	277.48
2091-01-16 08:30:00+05:30	278.57
2091-01-16 11:30:00+05:30	291.407
2091-01-16 14:30:00+05:30	296.326
2091-01-16 17:30:00+05:30	295.698
2091-01-16 20:30:00+05:30	286.542
2091-01-16 23:30:00+05:30	283.473
2091-01-17 02:30:00+05:30	281.849
2091-01-17 05:30:00+05:30	281.8
2091-01-17 08:30:00+05:30	281.661
2091-01-17 11:30:00+05:30	290.748
2091-01-17 14:30:00+05:30	295.64
2091-01-17 17:30:00+05:30	294.599
2091-01-17 20:30:00+05:30	289.572
2091-01-17 23:30:00+05:30	286.108
2091-01-18 02:30:00+05:30	283.567
2091-01-18 05:30:00+05:30	281.961
2091-01-18 08:30:00+05:30	281.872
2091-01-18 11:30:00+05:30	289.643
2091-01-18 14:30:00+05:30	293.972
2091-01-18 17:30:00+05:30	293.943
2091-01-18 20:30:00+05:30	289.631
2091-01-18 23:30:00+05:30	286.15
2091-01-19 02:30:00+05:30	283.118
2091-01-19 05:30:00+05:30	281.084
2091-01-19 08:30:00+05:30	281.104
2091-01-19 11:30:00+05:30	289.598
2091-01-19 14:30:00+05:30	292.894
2091-01-19 17:30:00+05:30	291.604
2091-01-19 20:30:00+05:30	287.118
2091-01-19 23:30:00+05:30	283.415
2091-01-20 02:30:00+05:30	280.517
2091-01-20 05:30:00+05:30	278.235
2091-01-20 08:30:00+05:30	278.09
2091-01-20 11:30:00+05:30	287.904
2091-01-20 14:30:00+05:30	291.009
2091-01-20 17:30:00+05:30	290.502
2091-01-20 20:30:00+05:30	286.275
2091-01-20 23:30:00+05:30	282.94
2091-01-21 02:30:00+05:30	280.667
2091-01-21 05:30:00+05:30	279.212
2091-01-21 08:30:00+05:30	278.988
2091-01-21 11:30:00+05:30	287.268
2091-01-21 14:30:00+05:30	291.475
2091-01-21 17:30:00+05:30	290.913
2091-01-21 20:30:00+05:30	286.742
2091-01-21 23:30:00+05:30	283.198
2091-01-22 02:30:00+05:30	280.806
2091-01-22 05:30:00+05:30	279.241
2091-01-22 08:30:00+05:30	278.946
2091-01-22 11:30:00+05:30	287.63
2091-01-22 14:30:00+05:30	292.423
2091-01-22 17:30:00+05:30	291.689
2091-01-22 20:30:00+05:30	287.527
2091-01-22 23:30:00+05:30	284.167
2091-01-23 02:30:00+05:30	281.955
2091-01-23 05:30:00+05:30	280.548
2091-01-23 08:30:00+05:30	280.412
2091-01-23 11:30:00+05:30	288.522
2091-01-23 14:30:00+05:30	293.862
2091-01-23 17:30:00+05:30	293.202
2091-01-23 20:30:00+05:30	288.862
2091-01-23 23:30:00+05:30	285.423
2091-01-24 02:30:00+05:30	283.096
2091-01-24 05:30:00+05:30	281.383
2091-01-24 08:30:00+05:30	281.177
2091-01-24 11:30:00+05:30	289.771
2091-01-24 14:30:00+05:30	295.1
2091-01-24 17:30:00+05:30	294.193
2091-01-24 20:30:00+05:30	289.325
2091-01-24 23:30:00+05:30	285.588
2091-01-25 02:30:00+05:30	282.631
2091-01-25 05:30:00+05:30	280.454
2091-01-25 08:30:00+05:30	280.63
2091-01-25 11:30:00+05:30	290.272
2091-01-25 14:30:00+05:30	295.121
2091-01-25 17:30:00+05:30	294.648
2091-01-25 20:30:00+05:30	287.598
2091-01-25 23:30:00+05:30	283.331
2091-01-26 02:30:00+05:30	280.505
2091-01-26 05:30:00+05:30	278.859
2091-01-26 08:30:00+05:30	279.86
2091-01-26 11:30:00+05:30	291.577
2091-01-26 14:30:00+05:30	295.878
2091-01-26 17:30:00+05:30	295.314
2091-01-26 20:30:00+05:30	288.858
2091-01-26 23:30:00+05:30	285.083
2091-01-27 02:30:00+05:30	282.281
2091-01-27 05:30:00+05:30	280.319
2091-01-27 08:30:00+05:30	279.034
2091-01-27 11:30:00+05:30	290.108
2091-01-27 14:30:00+05:30	295.812
2091-01-27 17:30:00+05:30	294.972
2091-01-27 20:30:00+05:30	289.243
2091-01-27 23:30:00+05:30	285.024
2091-01-28 02:30:00+05:30	282.585
2091-01-28 05:30:00+05:30	280.138
2091-01-28 08:30:00+05:30	280.28
2091-01-28 11:30:00+05:30	289.971
2091-01-28 14:30:00+05:30	295.363
2091-01-28 17:30:00+05:30	294.382
2091-01-28 20:30:00+05:30	289.572
2091-01-28 23:30:00+05:30	285.833
2091-01-29 02:30:00+05:30	283.052
2091-01-29 05:30:00+05:30	281.189
2091-01-29 08:30:00+05:30	281.101
2091-01-29 11:30:00+05:30	289.46
2091-01-29 14:30:00+05:30	293.139
2091-01-29 17:30:00+05:30	292.254
2091-01-29 20:30:00+05:30	288.356
2091-01-29 23:30:00+05:30	284.386
2091-01-30 02:30:00+05:30	281.781
2091-01-30 05:30:00+05:30	279.838
2091-01-30 08:30:00+05:30	279.589
2091-01-30 11:30:00+05:30	288.544
2091-01-30 14:30:00+05:30	293.685
2091-01-30 17:30:00+05:30	293.413
2091-01-30 20:30:00+05:30	288.591
2091-01-30 23:30:00+05:30	284.649
2091-01-31 02:30:00+05:30	282.003
2091-01-31 05:30:00+05:30	280.052
2091-01-31 08:30:00+05:30	279.798
2091-01-31 11:30:00+05:30	288.716
2091-01-31 14:30:00+05:30	293.802
2091-01-31 17:30:00+05:30	293.708
2091-01-31 20:30:00+05:30	288.602
2091-01-31 23:30:00+05:30	284.738
2091-02-01 02:30:00+05:30	282.082
2091-02-01 05:30:00+05:30	280.379
2091-02-01 08:30:00+05:30	280.645
2091-02-01 11:30:00+05:30	290.683
2091-02-01 14:30:00+05:30	296.061
2091-02-01 17:30:00+05:30	295.682
2091-02-01 20:30:00+05:30	290.774
2091-02-01 23:30:00+05:30	287.435
2091-02-02 02:30:00+05:30	285.457
2091-02-02 05:30:00+05:30	284.242
2091-02-02 08:30:00+05:30	284.775
2091-02-02 11:30:00+05:30	293.59
2091-02-02 14:30:00+05:30	298.194	16.0344
2091-02-02 17:30:00+05:30	297.283
2091-02-02 20:30:00+05:30	293.25
2091-02-02 23:30:00+05:30	290.132
2091-02-03 02:30:00+05:30	288.024
2091-02-03 05:30:00+05:30	286.305
2091-02-03 08:30:00+05:30	286.141
2091-02-03 11:30:00+05:30	293.611
2091-02-03 14:30:00+05:30	297.831
2091-02-03 17:30:00+05:30	296.447
2091-02-03 20:30:00+05:30	292.644
2091-02-03 23:30:00+05:30	289.284
2091-02-04 02:30:00+05:30	286.711
2091-02-04 05:30:00+05:30	283.965
2091-02-04 08:30:00+05:30	283.264
2091-02-04 11:30:00+05:30	290.135
2091-02-04 14:30:00+05:30	293.503
2091-02-04 17:30:00+05:30	292.469
2091-02-04 20:30:00+05:30	288.048
2091-02-04 23:30:00+05:30	284.075
2091-02-05 02:30:00+05:30	281.156
2091-02-05 05:30:00+05:30	278.944
2091-02-05 08:30:00+05:30	279.354
2091-02-05 11:30:00+05:30	289.858
2091-02-05 14:30:00+05:30	293.475
2091-02-05 17:30:00+05:30	293.124
2091-02-05 20:30:00+05:30	288.662
2091-02-05 23:30:00+05:30	284.792
2091-02-06 02:30:00+05:30	281.758
2091-02-06 05:30:00+05:30	279.653
2091-02-06 08:30:00+05:30	279.833
2091-02-06 11:30:00+05:30	290.642
2091-02-06 14:30:00+05:30	294.278
2091-02-06 17:30:00+05:30	294.36
2091-02-06 20:30:00+05:30	285.583
2091-02-06 23:30:00+05:30	283.791
2091-02-07 02:30:00+05:30	284.278
2091-02-07 05:30:00+05:30	282.56
2091-02-07 08:30:00+05:30	283.138
2091-02-07 11:30:00+05:30	292.675
2091-02-07 14:30:00+05:30	295.937
2091-02-07 17:30:00+05:30	295.078
2091-02-07 20:30:00+05:30	290.685
2091-02-07 23:30:00+05:30	287.919
2091-02-08 02:30:00+05:30	286.172
2091-02-08 05:30:00+05:30	285.501
2091-02-08 08:30:00+05:30	284.432
2091-02-08 11:30:00+05:30	283.97
2091-02-08 14:30:00+05:30	283.786
2091-02-08 17:30:00+05:30	283.416
2091-02-08 20:30:00+05:30	283.828
2091-02-08 23:30:00+05:30	283.758
2091-02-09 02:30:00+05:30	283.952
2091-02-09 05:30:00+05:30	283.676
2091-02-09 08:30:00+05:30	284.131
2091-02-09 11:30:00+05:30	287.764
2091-02-09 14:30:00+05:30	291.32
2091-02-09 17:30:00+05:30	291.565
2091-02-09 20:30:00+05:30	287.216
2091-02-09 23:30:00+05:30	283.253
2091-02-10 02:30:00+05:30	281.667
2091-02-10 05:30:00+05:30	279.24
2091-02-10 08:30:00+05:30	279.641
2091-02-10 11:30:00+05:30	289.517
2091-02-10 14:30:00+05:30	293.005
2091-02-10 17:30:00+05:30	292.707
2091-02-10 20:30:00+05:30	288.283
2091-02-10 23:30:00+05:30	285.129
2091-02-11 02:30:00+05:30	282.854
2091-02-11 05:30:00+05:30	280.834
2091-02-11 08:30:00+05:30	281.006
2091-02-11 11:30:00+05:30	289.31
2091-02-11 14:30:00+05:30	292.595
2091-02-11 17:30:00+05:30	292.366
2091-02-11 20:30:00+05:30	288.375
2091-02-11 23:30:00+05:30	285.064
2091-02-12 02:30:00+05:30	282.692
2091-02-12 05:30:00+05:30	281.02
2091-02-12 08:30:00+05:30	281.569
2091-02-12 11:30:00+05:30	290.163
2091-02-12 14:30:00+05:30	293.245
2091-02-12 17:30:00+05:30	293.225
2091-02-12 20:30:00+05:30	288.92
2091-02-12 23:30:00+05:30	285.021
2091-02-13 02:30:00+05:30	282.125
2091-02-13 05:30:00+05:30	279.971
2091-02-13 08:30:00+05:30	280.9
2091-02-13 11:30:00+05:30	291.683
2091-02-13 14:30:00+05:30	295.433
2091-02-13 17:30:00+05:30	295.114
2091-02-13 20:30:00+05:30	290.689
2091-02-13 23:30:00+05:30	287.045
2091-02-14 02:30:00+05:30	283.441
2091-02-14 05:30:00+05:30	281.032
2091-02-14 08:30:00+05:30	282.907
2091-02-14 11:30:00+05:30	293.277
2091-02-14 14:30:00+05:30	298.081
2091-02-14 17:30:00+05:30	297.963
2091-02-14 20:30:00+05:30	293.618
2091-02-14 23:30:00+05:30	289.604
2091-02-15 02:30:00+05:30	286.816
2091-02-15 05:30:00+05:30	284.828
2091-02-15 08:30:00+05:30	285.525
2091-02-15 11:30:00+05:30	295.401
2091-02-15 14:30:00+05:30	300.661	16.638
2091-02-15 17:30:00+05:30	300.371	14.5021
2091-02-15 20:30:00+05:30	294.914
2091-02-15 23:30:00+05:30	292.13
2091-02-16 02:30:00+05:30	289.524
2091-02-16 05:30:00+05:30	288.419
2091-02-16 08:30:00+05:30	287.669
2091-02-16 11:30:00+05:30	296.887
2091-02-16 14:30:00+05:30	301.054	17.1812
2091-02-16 17:30:00+05:30	300.982	14.5109
2091-02-16 20:30:00+05:30	293.822
2091-02-16 23:30:00+05:30	291.024
2091-02-17 02:30:00+05:30	288.539
2091-02-17 05:30:00+05:30	285.464
2091-02-17 08:30:00+05:30	286.911
2091-02-17 11:30:00+05:30	298.922	19.4769
2091-02-17 14:30:00+05:30	302.624	12.618
2091-02-17 17:30:00+05:30	301.831	13.7718
2091-02-17 20:30:00+05:30	296.994
2091-02-17 23:30:00+05:30	292.984
2091-02-18 02:30:00+05:30	289.906
2091-02-18 05:30:00+05:30	287.092
2091-02-18 08:30:00+05:30	287.315
2091-02-18 11:30:00+05:30	297.326
2091-02-18 14:30:00+05:30	301.813	16.3018
2091-02-18 17:30:00+05:30	301.571	15.3755
2091-02-18 20:30:00+05:30	296.452
2091-02-18 23:30:00+05:30	293.438
2091-02-19 02:30:00+05:30	290.059
2091-02-19 05:30:00+05:30	285.488
2091-02-19 08:30:00+05:30	286.885
2091-02-19 11:30:00+05:30	296.594
2091-02-19 14:30:00+05:30	300.318	18.4124
2091-02-19 17:30:00+05:30	300.733	16.9165
2091-02-19 20:30:00+05:30	294.66
2091-02-19 23:30:00+05:30	291.496
2091-02-20 02:30:00+05:30	291.678
2091-02-20 05:30:00+05:30	289.153
2091-02-20 08:30:00+05:30	290.547
2091-02-20 11:30:00+05:30	297.051
2091-02-20 14:30:00+05:30	301.437	17.7196
2091-02-20 17:30:00+05:30	301.128	16.0191
2091-02-20 20:30:00+05:30	297.622
2091-02-20 23:30:00+05:30	295.094
2091-02-21 02:30:00+05:30	293.696
2091-02-21 05:30:00+05:30	292.949
2091-02-21 08:30:00+05:30	293.287
2091-02-21 11:30:00+05:30	297.108
2091-02-21 14:30:00+05:30	299.818	26.2593
2091-02-21 17:30:00+05:30	299.153	26.03
2091-02-21 20:30:00+05:30	295.348
2091-02-21 23:30:00+05:30	291.909
2091-02-22 02:30:00+05:30	289.263
2091-02-22 05:30:00+05:30	287.217
2091-02-22 08:30:00+05:30	287.803
2091-02-22 11:30:00+05:30	295.686
2091-02-22 14:30:00+05:30	299.095	29.4638
2091-02-22 17:30:00+05:30	299.027	24.6758
2091-02-22 20:30:00+05:30	294.866
2091-02-22 23:30:00+05:30	292.167
2091-02-23 02:30:00+05:30	289.696
2091-02-23 05:30:00+05:30	287.139
2091-02-23 08:30:00+05:30	287.642
2091-02-23 11:30:00+05:30	297.268
2091-02-23 14:30:00+05:30	299.497	20.0512
2091-02-23 17:30:00+05:30	298.837	17.1625
2091-02-23 20:30:00+05:30	295.257
2091-02-23 23:30:00+05:30	291.726
2091-02-24 02:30:00+05:30	288.833
2091-02-24 05:30:00+05:30	286.532
2091-02-24 08:30:00+05:30	287.217
2091-02-24 11:30:00+05:30	296.289
2091-02-24 14:30:00+05:30	298.394	19.1118
2091-02-24 17:30:00+05:30	297.897
2091-02-24 20:30:00+05:30	294.492
2091-02-24 23:30:00+05:30	290.663
2091-02-25 02:30:00+05:30	286.139
2091-02-25 05:30:00+05:30	282.799
2091-02-25 08:30:00+05:30	285.323
2091-02-25 11:30:00+05:30	295.342
2091-02-25 14:30:00+05:30	298.984	17.8369
2091-02-25 17:30:00+05:30	299.13	14.7964
2091-02-25 20:30:00+05:30	294.801
2091-02-25 23:30:00+05:30	293.37
2091-02-26 02:30:00+05:30	291.167
2091-02-26 05:30:00+05:30	290.392
2091-02-26 08:30:00+05:30	289.745
2091-02-26 11:30:00+05:30	292.172
2091-02-26 14:30:00+05:30	294.644
2091-02-26 17:30:00+05:30	295.086
2091-02-26 20:30:00+05:30	292.452
2091-02-26 23:30:00+05:30	290.801
2091-02-27 02:30:00+05:30	289.127
2091-02-27 05:30:00+05:30	286.894
2091-02-27 08:30:00+05:30	287.515
2091-02-27 11:30:00+05:30	295.953
2091-02-27 14:30:00+05:30	298.269	23.8528
2091-02-27 17:30:00+05:30	297.574
2091-02-27 20:30:00+05:30	294.488
2091-02-27 23:30:00+05:30	291.165
2091-02-28 02:30:00+05:30	288.435
2091-02-28 05:30:00+05:30	286.319
2091-02-28 08:30:00+05:30	287.139
2091-02-28 11:30:00+05:30	295.312
2091-02-28 14:30:00+05:30	298.26	20.8574
2091-02-28 17:30:00+05:30	298.227	16.774
2091-02-28 20:30:00+05:30	294.713
2091-02-28 23:30:00+05:30	291.024
2091-03-01 02:30:00+05:30	287.915
2091-03-01 05:30:00+05:30	285.648
2091-03-01 08:30:00+05:30	286.579
2091-03-01 11:30:00+05:30	296.457
2091-03-01 14:30:00+05:30	299.495	11.5606
2091-03-01 17:30:00+05:30	299.455	9.13873
2091-03-01 20:30:00+05:30	294.856
2091-03-01 23:30:00+05:30	291.164
2091-03-02 02:30:00+05:30	288.114
2091-03-02 05:30:00+05:30	285.59
2091-03-02 08:30:00+05:30	287.14
2091-03-02 11:30:00+05:30	297.898
2091-03-02 14:30:00+05:30	301.916	11.5342
2091-03-02 17:30:00+05:30	301.342	11.2194
2091-03-02 20:30:00+05:30	297.322
2091-03-02 23:30:00+05:30	293.488
2091-03-03 02:30:00+05:30	290.398
2091-03-03 05:30:00+05:30	288.109
2091-03-03 08:30:00+05:30	289.651
2091-03-03 11:30:00+05:30	299.642	17.9158
2091-03-03 14:30:00+05:30	303.025	11.3026
2091-03-03 17:30:00+05:30	302.282	9.83799
2091-03-03 20:30:00+05:30	296.841
2091-03-03 23:30:00+05:30	290.93
2091-03-04 02:30:00+05:30	287.483
2091-03-04 05:30:00+05:30	285.512
2091-03-04 08:30:00+05:30	288.987
2091-03-04 11:30:00+05:30	299.865	14.8395
2091-03-04 14:30:00+05:30	303.465	9.67889
2091-03-04 17:30:00+05:30	302.828	7.31451
2091-03-04 20:30:00+05:30	297.944
2091-03-04 23:30:00+05:30	293.739
2091-03-05 02:30:00+05:30	290.404
2091-03-05 05:30:00+05:30	287.71
2091-03-05 08:30:00+05:30	289.617
2091-03-05 11:30:00+05:30	299.537	15.418
2091-03-05 14:30:00+05:30	303.555	10.9128
2091-03-05 17:30:00+05:30	302.939	8.26118
2091-03-05 20:30:00+05:30	298.315	9.96491
2091-03-05 23:30:00+05:30	294.031
2091-03-06 02:30:00+05:30	290.387
2091-03-06 05:30:00+05:30	287.568
2091-03-06 08:30:00+05:30	289.085
2091-03-06 11:30:00+05:30	300.235	11.888
2091-03-06 14:30:00+05:30	303.665	7.96293
2091-03-06 17:30:00+05:30	303.179	6.85512
2091-03-06 20:30:00+05:30	298.317	9.26527
2091-03-06 23:30:00+05:30	293.835
2091-03-07 02:30:00+05:30	289.515
2091-03-07 05:30:00+05:30	287.342
2091-03-07 08:30:00+05:30	289.922
2091-03-07 11:30:00+05:30	300.943	11.58
2091-03-07 14:30:00+05:30	304.278	7.7865
2091-03-07 17:30:00+05:30	303.513	6.82391
2091-03-07 20:30:00+05:30	298.112
2091-03-07 23:30:00+05:30	292.114
2091-03-08 02:30:00+05:30	287.463
2091-03-08 05:30:00+05:30	284.905
2091-03-08 08:30:00+05:30	288.973
2091-03-08 11:30:00+05:30	301.514	10.0124
2091-03-08 14:30:00+05:30	305.299	6.41042
2091-03-08 17:30:00+05:30	304.956	6.90424
2091-03-08 20:30:00+05:30	300.597	12.5098
2091-03-08 23:30:00+05:30	297.358
2091-03-09 02:30:00+05:30	296.632
2091-03-09 05:30:00+05:30	295.106
2091-03-09 08:30:00+05:30	294.467
2091-03-09 11:30:00+05:30	297.389
2091-03-09 14:30:00+05:30	298.465	35.3472
2091-03-09 17:30:00+05:30	294.829
2091-03-09 20:30:00+05:30	290.899
2091-03-09 23:30:00+05:30	289.307
2091-03-10 02:30:00+05:30	288.25
2091-03-10 05:30:00+05:30	287.59
2091-03-10 08:30:00+05:30	287.459
2091-03-10 11:30:00+05:30	293.329
2091-03-10 14:30:00+05:30	300.137	18.3088
2091-03-10 17:30:00+05:30	300.82	8.71881
2091-03-10 20:30:00+05:30	295.205
2091-03-10 23:30:00+05:30	291.02
2091-03-11 02:30:00+05:30	288.687
2091-03-11 05:30:00+05:30	286.834
2091-03-11 08:30:00+05:30	288.233
2091-03-11 11:30:00+05:30	296.062
2091-03-11 14:30:00+05:30	300.797	25.1131
2091-03-11 17:30:00+05:30	300.637	15.4246
2091-03-11 20:30:00+05:30	294.938
2091-03-11 23:30:00+05:30	293.198
2091-03-12 02:30:00+05:30	290.989
2091-03-12 05:30:00+05:30	288.495
2091-03-12 08:30:00+05:30	290.278
2091-03-12 11:30:00+05:30	300.171	20.6619
2091-03-12 14:30:00+05:30	303.902	11.8717
2091-03-12 17:30:00+05:30	303.038	9.07609
2091-03-12 20:30:00+05:30	299.33	10.752
2091-03-12 23:30:00+05:30	296.007
2091-03-13 02:30:00+05:30	293.379
2091-03-13 05:30:00+05:30	291.157
2091-03-13 08:30:00+05:30	291.628
2091-03-13 11:30:00+05:30	299.183	27.8839
2091-03-13 14:30:00+05:30	304.542	15.9371
2091-03-13 17:30:00+05:30	304.065	15.0431
2091-03-13 20:30:00+05:30	300.338	20.2559
2091-03-13 23:30:00+05:30	296.729
2091-03-14 02:30:00+05:30	292.908
2091-03-14 05:30:00+05:30	288.606
2091-03-14 08:30:00+05:30	289.126
2091-03-14 11:30:00+05:30	295.346
2091-03-14 14:30:00+05:30	297.21
2091-03-14 17:30:00+05:30	296.841
2091-03-14 20:30:00+05:30	292.462
2091-03-14 23:30:00+05:30	288.117
2091-03-15 02:30:00+05:30	284.358
2091-03-15 05:30:00+05:30	281.977
2091-03-15 08:30:00+05:30	285.042
2091-03-15 11:30:00+05:30	296.436
2091-03-15 14:30:00+05:30	299.399	6.14952
2091-03-15 17:30:00+05:30	299.182	5.71031
2091-03-15 20:30:00+05:30	295.434
2091-03-15 23:30:00+05:30	292.457
2091-03-16 02:30:00+05:30	290.585
2091-03-16 05:30:00+05:30	288.23
2091-03-16 08:30:00+05:30	288.576
2091-03-16 11:30:00+05:30	296.595
2091-03-16 14:30:00+05:30	301.008	8.47997
2091-03-16 17:30:00+05:30	301.214	8.14122
2091-03-16 20:30:00+05:30	298.016
2091-03-16 23:30:00+05:30	294.662
2091-03-17 02:30:00+05:30	292.997
2091-03-17 05:30:00+05:30	292.385
2091-03-17 08:30:00+05:30	292.221
2091-03-17 11:30:00+05:30	295.935
2091-03-17 14:30:00+05:30	299.142	26.1627
2091-03-17 17:30:00+05:30	299.541	26.2491
2091-03-17 20:30:00+05:30	296.274
2091-03-17 23:30:00+05:30	292.418
2091-03-18 02:30:00+05:30	290.421
2091-03-18 05:30:00+05:30	288.043
2091-03-18 08:30:00+05:30	288.984
2091-03-18 11:30:00+05:30	295.591
2091-03-18 14:30:00+05:30	298.609	22.4978
2091-03-18 17:30:00+05:30	298.311	20.4626
2091-03-18 20:30:00+05:30	295.869
2091-03-18 23:30:00+05:30	293.077
2091-03-19 02:30:00+05:30	290.675
2091-03-19 05:30:00+05:30	288.379
2091-03-19 08:30:00+05:30	290.125
2091-03-19 11:30:00+05:30	299.522	22.7765
2091-03-19 14:30:00+05:30	301.062	18.5158
2091-03-19 17:30:00+05:30	301.268	15.19
2091-03-19 20:30:00+05:30	297.908
2091-03-19 23:30:00+05:30	293.157
2091-03-20 02:30:00+05:30	290.095
2091-03-20 05:30:00+05:30	287.621
2091-03-20 08:30:00+05:30	291.409
2091-03-20 11:30:00+05:30	301.741	14.4479
2091-03-20 14:30:00+05:30	304.684	9.33807
2091-03-20 17:30:00+05:30	304.604	8.27872
2091-03-20 20:30:00+05:30	300.853	9.7397
2091-03-20 23:30:00+05:30	297.851
2091-03-21 02:30:00+05:30	295.341
2091-03-21 05:30:00+05:30	293.834
2091-03-21 08:30:00+05:30	294.749
2091-03-21 11:30:00+05:30	296.238
2091-03-21 14:30:00+05:30	299.11	21.2068
2091-03-21 17:30:00+05:30	300.306	18.1138
2091-03-21 20:30:00+05:30	296.19
2091-03-21 23:30:00+05:30	291.084
2091-03-22 02:30:00+05:30	286.735
2091-03-22 05:30:00+05:30	285.428
2091-03-22 08:30:00+05:30	289.274
2091-03-22 11:30:00+05:30	299.089	20.5146
2091-03-22 14:30:00+05:30	301.873	12.6881
2091-03-22 17:30:00+05:30	301.924	9.01992
2091-03-22 20:30:00+05:30	298.157	11.1563
2091-03-22 23:30:00+05:30	294.565
2091-03-23 02:30:00+05:30	291.734
2091-03-23 05:30:00+05:30	289.306
2091-03-23 08:30:00+05:30	291.702
2091-03-23 11:30:00+05:30	300.717	15.3352
2091-03-23 14:30:00+05:30	302.353	10.3903
2091-03-23 17:30:00+05:30	301.936	9.91874
2091-03-23 20:30:00+05:30	298.415	11.8878
2091-03-23 23:30:00+05:30	294.755
2091-03-24 02:30:00+05:30	291.96
2091-03-24 05:30:00+05:30	289.841
2091-03-24 08:30:00+05:30	291.922
2091-03-24 11:30:00+05:30	300.343	11.2731
2091-03-24 14:30:00+05:30	303.979	8.14816
2091-03-24 17:30:00+05:30	302.966	7.18835
2091-03-24 20:30:00+05:30	300.385	8.07119
2091-03-24 23:30:00+05:30	296.987
2091-03-25 02:30:00+05:30	293.571
2091-03-25 05:30:00+05:30	291.132
2091-03-25 08:30:00+05:30	293.444
2091-03-25 11:30:00+05:30	304.439	6.9937
2091-03-25 14:30:00+05:30	307.985	5.47887
2091-03-25 17:30:00+05:30	307.691	5.774
2091-03-25 20:30:00+05:30	303.873	7.31879
2091-03-25 23:30:00+05:30	299.671	9.6327
2091-03-26 02:30:00+05:30	295.906
2091-03-26 05:30:00+05:30	293.711
2091-03-26 08:30:00+05:30	296.338
2091-03-26 11:30:00+05:30	306.381	9.49602
2091-03-26 14:30:00+05:30	310.519	6.54274
2091-03-26 17:30:00+05:30	309.865	6.91578
2091-03-26 20:30:00+05:30	305.709	9.67507
2091-03-26 23:30:00+05:30	301.643	12.9693
2091-03-27 02:30:00+05:30	298.136
2091-03-27 05:30:00+05:30	295.529
2091-03-27 08:30:00+05:30	297.874
2091-03-27 11:30:00+05:30	306.542	15.2232
2091-03-27 14:30:00+05:30	311.28	9.94579
2091-03-27 17:30:00+05:30	311.514	8.76239
2091-03-27 20:30:00+05:30	307.232	11.134
2091-03-27 23:30:00+05:30	301.993	37.046
2091-03-28 02:30:00+05:30	297.244
2091-03-28 05:30:00+05:30	294.459
2091-03-28 08:30:00+05:30	298.797	50.3122
2091-03-28 11:30:00+05:30	307.258	12.9377
2091-03-28 14:30:00+05:30	311.249	9.43076
2091-03-28 17:30:00+05:30	311.234	8.99372
2091-03-28 20:30:00+05:30	307.442	10.9449
2091-03-28 23:30:00+05:30	303.606	14.1261
2091-03-29 02:30:00+05:30	300.04	18.9707
2091-03-29 05:30:00+05:30	296.988
2091-03-29 08:30:00+05:30	299.297	22.6468
2091-03-29 11:30:00+05:30	307.209	14.0446
2091-03-29 14:30:00+05:30	310.245	10.3133
2091-03-29 17:30:00+05:30	309.904	9.86443
2091-03-29 20:30:00+05:30	306.152	11.6124
2091-03-29 23:30:00+05:30	302.24	13.9319
2091-03-30 02:30:00+05:30	299.174	15.3614
2091-03-30 05:30:00+05:30	296.75
2091-03-30 08:30:00+05:30	298.507	15.0958
2091-03-30 11:30:00+05:30	307.622	8.37646
2091-03-30 14:30:00+05:30	311.058	5.48581
2091-03-30 17:30:00+05:30	310.398	5.44824
2091-03-30 20:30:00+05:30	306.75	6.50027
2091-03-30 23:30:00+05:30	302.812	8.54106
2091-03-31 02:30:00+05:30	299.83	10.8016
2091-03-31 05:30:00+05:30	297.353
2091-03-31 08:30:00+05:30	299.357	11.7966
2091-03-31 11:30:00+05:30	307.654	7.11734
2091-03-31 14:30:00+05:30	311.445	5.59224
2091-03-31 17:30:00+05:30	311.301	5.11495
2091-03-31 20:30:00+05:30	307.304	6.14165
2091-03-31 23:30:00+05:30	303.106	8.31757
2091-04-01 02:30:00+05:30	298.312	17.4101
2091-04-01 05:30:00+05:30	294.753
2091-04-01 08:30:00+05:30	299.994	23.1628
2091-04-01 11:30:00+05:30	308.929	6.85367
2091-04-01 14:30:00+05:30	312.479	5.19307
2091-04-01 17:30:00+05:30	313.003	4.95022
2091-04-01 20:30:00+05:30	308.111	6.46206
2091-04-01 23:30:00+05:30	300.484	66.9762
2091-04-02 02:30:00+05:30	296.652
2091-04-02 05:30:00+05:30	295.933
2091-04-02 08:30:00+05:30	299.741	45.1567
2091-04-02 11:30:00+05:30	308.922	8.2935
2091-04-02 14:30:00+05:30	313.019	5.91822
2091-04-02 17:30:00+05:30	313.146	5.54576
2091-04-02 20:30:00+05:30	307.758	8.51222
2091-04-02 23:30:00+05:30	302.486	37.772
2091-04-03 02:30:00+05:30	300.685	20.7194
2091-04-03 05:30:00+05:30	298.464	16.8353
2091-04-03 08:30:00+05:30	300.512	15.42
2091-04-03 11:30:00+05:30	309.397	7.71499
2091-04-03 14:30:00+05:30	312.438	6.5264
2091-04-03 17:30:00+05:30	312.188	6.95406
2091-04-03 20:30:00+05:30	306.977	42.4623
2091-04-03 23:30:00+05:30	302.643	39.2841
2091-04-04 02:30:00+05:30	301.106	18.0652
2091-04-04 05:30:00+05:30	298.476	19.3561
2091-04-04 08:30:00+05:30	301.47	14.8071
2091-04-04 11:30:00+05:30	309.233	12.0151
2091-04-04 14:30:00+05:30	310.578	12.9374
2091-04-04 17:30:00+05:30	310.049	13.4733
2091-04-04 20:30:00+05:30	306.783	16.6597
2091-04-04 23:30:00+05:30	300.937	77.3912
2091-04-05 02:30:00+05:30	299.6	47.672
2091-04-05 05:30:00+05:30	299.043	29.9122
2091-04-05 08:30:00+05:30	300.866	23.0743
2091-04-05 11:30:00+05:30	307.881	14.8731
2091-04-05 14:30:00+05:30	310.664	12.3813
2091-04-05 17:30:00+05:30	310.263	12.7042
2091-04-05 20:30:00+05:30	306.475	20.1893
2091-04-05 23:30:00+05:30	304.115	24.1093
2091-04-06 02:30:00+05:30	302.646	22.6314
2091-04-06 05:30:00+05:30	301.106	23.0529
2091-04-06 08:30:00+05:30	300.096	33.1367
2091-04-06 11:30:00+05:30	301.553	23.5232
2091-04-06 14:30:00+05:30	304.12	18.2608
2091-04-06 17:30:00+05:30	304.851	14.5378
2091-04-06 20:30:00+05:30	302.032	16.0313
2091-04-06 23:30:00+05:30	298.917	20.3592
2091-04-07 02:30:00+05:30	295.784
2091-04-07 05:30:00+05:30	293.629
2091-04-07 08:30:00+05:30	296.46
2091-04-07 11:30:00+05:30	302.505	14.6613
2091-04-07 14:30:00+05:30	303.576	8.88617
2091-04-07 17:30:00+05:30	300.971	6.12175
2091-04-07 20:30:00+05:30	297.317
2091-04-07 23:30:00+05:30	293.877
2091-04-08 02:30:00+05:30	290.107
2091-04-08 05:30:00+05:30	286.287
2091-04-08 08:30:00+05:30	292.574
2091-04-08 11:30:00+05:30	299.824	8.13422
2091-04-08 14:30:00+05:30	300.858	7.28401
2091-04-08 17:30:00+05:30	301.077	6.88844
2091-04-08 20:30:00+05:30	298.371	8.72342
2091-04-08 23:30:00+05:30	295.166
2091-04-09 02:30:00+05:30	292.248
2091-04-09 05:30:00+05:30	289.822
2091-04-09 08:30:00+05:30	292.693
2091-04-09 11:30:00+05:30	301.554	10.276
2091-04-09 14:30:00+05:30	303.615	8.33635
2091-04-09 17:30:00+05:30	303.274	6.86253
2091-04-09 20:30:00+05:30	299.888	8.2544
2091-04-09 23:30:00+05:30	296.007
2091-04-10 02:30:00+05:30	292.695
2091-04-10 05:30:00+05:30	290.091
2091-04-10 08:30:00+05:30	293.636
2091-04-10 11:30:00+05:30	302.333	9.07078
2091-04-10 14:30:00+05:30	303.955	6.59559
2091-04-10 17:30:00+05:30	304.482	5.2032
2091-04-10 20:30:00+05:30	299.883	29.1085
2091-04-10 23:30:00+05:30	293.261
2091-04-11 02:30:00+05:30	289.608
2091-04-11 05:30:00+05:30	288.036
2091-04-11 08:30:00+05:30	295.461
2091-04-11 11:30:00+05:30	305.527	5.54582
2091-04-11 14:30:00+05:30	307.494	4.85442
2091-04-11 17:30:00+05:30	307.016	4.84155
2091-04-11 20:30:00+05:30	303.51	5.15682
2091-04-11 23:30:00+05:30	301.727	5.39009
2091-04-12 02:30:00+05:30	298.203	7.58482
2091-04-12 05:30:00+05:30	295.371
2091-04-12 08:30:00+05:30	297.9
2091-04-12 11:30:00+05:30	306.801	5.67215
2091-04-12 14:30:00+05:30	309.758	5.31152
2091-04-12 17:30:00+05:30	309.133	7.09816
2091-04-12 20:30:00+05:30	304.546	11.7401
2091-04-12 23:30:00+05:30	301.205	15.571
2091-04-13 02:30:00+05:30	298.651	14.3231
2091-04-13 05:30:00+05:30	295.911
2091-04-13 08:30:00+05:30	298.005
2091-04-13 11:30:00+05:30	307.312	8.672
2091-04-13 14:30:00+05:30	309.092	7.91421
2091-04-13 17:30:00+05:30	308.062	7.9798
2091-04-13 20:30:00+05:30	304.816	9.09364
2091-04-13 23:30:00+05:30	301.37	10.5731
2091-04-14 02:30:00+05:30	298.252	12.9448
2091-04-14 05:30:00+05:30	295.877
2091-04-14 08:30:00+05:30	297.448
2091-04-14 11:30:00+05:30	304.453	12.4007
2091-04-14 14:30:00+05:30	307.703	8.88824
2091-04-14 17:30:00+05:30	307.098	7.64818
2091-04-14 20:30:00+05:30	303.746	8.56319
2091-04-14 23:30:00+05:30	300.157	11.1364
2091-04-15 02:30:00+05:30	297.19
2091-04-15 05:30:00+05:30	295.009
2091-04-15 08:30:00+05:30	297.709
2091-04-15 11:30:00+05:30	305.647	9.94332
2091-04-15 14:30:00+05:30	308.798	6.86872
2091-04-15 17:30:00+05:30	308.932	6.56506
2091-04-15 20:30:00+05:30	305.301	8.77576
2091-04-15 23:30:00+05:30	299.166	44.1185
2091-04-16 02:30:00+05:30	296.713
2091-04-16 05:30:00+05:30	295.71
2091-04-16 08:30:00+05:30	298.707	11.7282
2091-04-16 11:30:00+05:30	306.988	9.61604
2091-04-16 14:30:00+05:30	309.497	8.11198
2091-04-16 17:30:00+05:30	308.129	7.43398
2091-04-16 20:30:00+05:30	305.055	8.52407
2091-04-16 23:30:00+05:30	301.75	11.1462
2091-04-17 02:30:00+05:30	298.824	14.3554
2091-04-17 05:30:00+05:30	296.504
2091-04-17 08:30:00+05:30	298.992	16.8866
2091-04-17 11:30:00+05:30	307.377	10.3572
2091-04-17 14:30:00+05:30	310.091	8.22118
2091-04-17 17:30:00+05:30	309.879	6.22673
2091-04-17 20:30:00+05:30	306.637	6.2259
2091-04-17 23:30:00+05:30	302.839	7.70125
2091-04-18 02:30:00+05:30	299.829	9.65144
2091-04-18 05:30:00+05:30	297.498
2091-04-18 08:30:00+05:30	299.699	10.9238
2091-04-18 11:30:00+05:30	308.843	6.20118
2091-04-18 14:30:00+05:30	313.321	3.6639
2091-04-18 17:30:00+05:30	313.274	2.55943
2091-04-18 20:30:00+05:30	308.389	2.86462
2091-04-18 23:30:00+05:30	303.325	4.17947
2091-04-19 02:30:00+05:30	299.625	6.36012
2091-04-19 05:30:00+05:30	296.627
2091-04-19 08:30:00+05:30	300.017	8.79635
2091-04-19 11:30:00+05:30	309.907	4.88288
2091-04-19 14:30:00+05:30	312.864	3.5664
2091-04-19 17:30:00+05:30	312.943	3.03613
2091-04-19 20:30:00+05:30	305.149	74.2267
2091-04-19 23:30:00+05:30	299.241	72.4052
2091-04-20 02:30:00+05:30	296.268
2091-04-20 05:30:00+05:30	295.312
2091-04-20 08:30:00+05:30	300.78	11.1719
2091-04-20 11:30:00+05:30	309.029	4.843
2091-04-20 14:30:00+05:30	312.586	3.52725
2091-04-20 17:30:00+05:30	312.279	3.38157
2091-04-20 20:30:00+05:30	307.158	3.68458
2091-04-20 23:30:00+05:30	303.956	5.12448
2091-04-21 02:30:00+05:30	301.221	7.31897
2091-04-21 05:30:00+05:30	298.577	11.9576
2091-04-21 08:30:00+05:30	301.961	11.1484
2091-04-21 11:30:00+05:30	308.576	7.82278
2091-04-21 14:30:00+05:30	311.348	6.73506
2091-04-21 17:30:00+05:30	311.063	6.42588
2091-04-21 20:30:00+05:30	307.831	7.07531
2091-04-21 23:30:00+05:30	304.545	6.67171
2091-04-22 02:30:00+05:30	300.934	5.16629
2091-04-22 05:30:00+05:30	296.723
2091-04-22 08:30:00+05:30	298.37	6.49956
2091-04-22 11:30:00+05:30	305.161	4.96231
2091-04-22 14:30:00+05:30	306.15	5.05404
2091-04-22 17:30:00+05:30	306.511	4.70678
2091-04-22 20:30:00+05:30	302.442	34.1298
2091-04-22 23:30:00+05:30	296.231
2091-04-23 02:30:00+05:30	295.004
2091-04-23 05:30:00+05:30	292.836
2091-04-23 08:30:00+05:30	298.945	11.4569
2091-04-23 11:30:00+05:30	307.191	4.6795
2091-04-23 14:30:00+05:30	309.163	4.03107
2091-04-23 17:30:00+05:30	309.137	3.99393
2091-04-23 20:30:00+05:30	305.012	7.99573
2091-04-23 23:30:00+05:30	300.114	18.251
2091-04-24 02:30:00+05:30	297.091
2091-04-24 05:30:00+05:30	295.106
2091-04-24 08:30:00+05:30	299.763	10.7565
2091-04-24 11:30:00+05:30	309.469	6.62758
2091-04-24 14:30:00+05:30	310.908	6.28309
2091-04-24 17:30:00+05:30	310.93	6.70895
2091-04-24 20:30:00+05:30	307.925	8.56552
2091-04-24 23:30:00+05:30	304.839	10.7041
2091-04-25 02:30:00+05:30	302.039	9.97496
2091-04-25 05:30:00+05:30	299.587	8.34081
2091-04-25 08:30:00+05:30	303.019	9.291
2091-04-25 11:30:00+05:30	309.516	5.01816
2091-04-25 14:30:00+05:30	311.022	4.82481
2091-04-25 17:30:00+05:30	310.847	5.03027
2091-04-25 20:30:00+05:30	307.825	4.39871
2091-04-25 23:30:00+05:30	303.848	4.78714
2091-04-26 02:30:00+05:30	300.237	6.64222
2091-04-26 05:30:00+05:30	297.197
2091-04-26 08:30:00+05:30	301.069	8.82212
2091-04-26 11:30:00+05:30	308.782	5.65582
2091-04-26 14:30:00+05:30	309.911	5.76122
2091-04-26 17:30:00+05:30	310.451	6.10484
2091-04-26 20:30:00+05:30	307.491	6.40462
2091-04-26 23:30:00+05:30	303.402	11.3579
2091-04-27 02:30:00+05:30	299.84	12.0458
2091-04-27 05:30:00+05:30	295.033
2091-04-27 08:30:00+05:30	300.084	13.5441
2091-04-27 11:30:00+05:30	307.422	8.33425
2091-04-27 14:30:00+05:30	309.331	6.09324
2091-04-27 17:30:00+05:30	308.833	6.41043
2091-04-27 20:30:00+05:30	305.947	7.37946
2091-04-27 23:30:00+05:30	302.039	9.78813
2091-04-28 02:30:00+05:30	299.564	8.47855
2091-04-28 05:30:00+05:30	296.739
2091-04-28 08:30:00+05:30	299.15	10.3957
2091-04-28 11:30:00+05:30	305.216	9.84805
2091-04-28 14:30:00+05:30	307.596	9.34016
2091-04-28 17:30:00+05:30	307.758	6.77916
2091-04-28 20:30:00+05:30	305.538	18.2516
2091-04-28 23:30:00+05:30	300.959	59.0964
2091-04-29 02:30:00+05:30	298.768	15.742
2091-04-29 05:30:00+05:30	298.593	18.128
2091-04-29 08:30:00+05:30	301.616	15.3371
2091-04-29 11:30:00+05:30	306.598	14.6193
2091-04-29 14:30:00+05:30	308.261	12.3015
2091-04-29 17:30:00+05:30	308.163	11.0834
2091-04-29 20:30:00+05:30	304.943	14.568
2091-04-29 23:30:00+05:30	303.005	15.7166
2091-04-30 02:30:00+05:30	299.994	20.0155
2091-04-30 05:30:00+05:30	299.077	20.9301
2091-04-30 08:30:00+05:30	301.194	27.3541
2091-04-30 11:30:00+05:30	307.904	22.7147
2091-04-30 14:30:00+05:30	309.958	20.3795
2091-04-30 17:30:00+05:30	308.401	24.4865
2091-04-30 20:30:00+05:30	306.374	27.2255
2091-04-30 23:30:00+05:30	304.28	30.7762
2091-05-01 02:30:00+05:30	301.958	35.5805
2091-05-01 05:30:00+05:30	299.511	41.0715
2091-05-01 08:30:00+05:30	301.379	36.8419
2091-05-01 11:30:00+05:30	308.282	22.0158
2091-05-01 14:30:00+05:30	310.374	13.7097
2091-05-01 17:30:00+05:30	310.579	10.8765
2091-05-01 20:30:00+05:30	307.989	13.2351
2091-05-01 23:30:00+05:30	304.684	18.4493
2091-05-02 02:30:00+05:30	301.643	26.6869
2091-05-02 05:30:00+05:30	299.082	36.6196
2091-05-02 08:30:00+05:30	301.152	35.1235
2091-05-02 11:30:00+05:30	308.478	20.5555
2091-05-02 14:30:00+05:30	310.841	15.0327
2091-05-02 17:30:00+05:30	310.504	13.9318
2091-05-02 20:30:00+05:30	308.09	16.1075
2091-05-02 23:30:00+05:30	305.051	19.9491
2091-05-03 02:30:00+05:30	301.921	24.9331
2091-05-03 05:30:00+05:30	299.631	29.3935
2091-05-03 08:30:00+05:30	301.806	25.9929
2091-05-03 11:30:00+05:30	309.614	14.7535
2091-05-03 14:30:00+05:30	311.387	12.164
2091-05-03 17:30:00+05:30	310.623	11.064
2091-05-03 20:30:00+05:30	307.813	12.3895
2091-05-03 23:30:00+05:30	304.565	14.7491
2091-05-04 02:30:00+05:30	301.545	17.9264
2091-05-04 05:30:00+05:30	299.304	21.506
2091-05-04 08:30:00+05:30	302.131	19.1858
2091-05-04 11:30:00+05:30	309.037	11.1668
2091-05-04 14:30:00+05:30	311.682	8.78131
2091-05-04 17:30:00+05:30	311.208	9.29225
2091-05-04 20:30:00+05:30	308.212	11.3586
2091-05-04 23:30:00+05:30	304.678	13.7598
2091-05-05 02:30:00+05:30	301.472	15.8871
2091-05-05 05:30:00+05:30	297.922
2091-05-05 08:30:00+05:30	301.812	16.2601
2091-05-05 11:30:00+05:30	309.845	8.609
2091-05-05 14:30:00+05:30	312.41	7.00941
2091-05-05 17:30:00+05:30	311.95	6.67523
2091-05-05 20:30:00+05:30	309.125	7.47979
2091-05-05 23:30:00+05:30	305.727	9.48222
2091-05-06 02:30:00+05:30	302.485	13.6158
2091-05-06 05:30:00+05:30	299.724	20.069
2091-05-06 08:30:00+05:30	301.673	21.2686
2091-05-06 11:30:00+05:30	309.094	13.8064
2091-05-06 14:30:00+05:30	311.676	10.2223
2091-05-06 17:30:00+05:30	311.131	9.81697
2091-05-06 20:30:00+05:30	308.543	10.9358
2091-05-06 23:30:00+05:30	306.627	12.1797
2091-05-07 02:30:00+05:30	304.38	14.1613
2091-05-07 05:30:00+05:30	302.648	16.83
2091-05-07 08:30:00+05:30	304.216	15.625
2091-05-07 11:30:00+05:30	309.1	11.4851
2091-05-07 14:30:00+05:30	310.667	10.1469
2091-05-07 17:30:00+05:30	310.708	8.91183
2091-05-07 20:30:00+05:30	308.261	10.8695
2091-05-07 23:30:00+05:30	304.986	35.1059
2091-05-08 02:30:00+05:30	303.747	14.3441
2091-05-08 05:30:00+05:30	301.541	15.6959
2091-05-08 08:30:00+05:30	303.819	14.7301
2091-05-08 11:30:00+05:30	309.808	10.4468
2091-05-08 14:30:00+05:30	312.603	7.71597
2091-05-08 17:30:00+05:30	311.975	6.52484
2091-05-08 20:30:00+05:30	307.788	8.65572
2091-05-08 23:30:00+05:30	303.038	35.8841
2091-05-09 02:30:00+05:30	300.204	34.9795
2091-05-09 05:30:00+05:30	298.34	17.0315
2091-05-09 08:30:00+05:30	302.616	11.4179
2091-05-09 11:30:00+05:30	312.242	6.2625
2091-05-09 14:30:00+05:30	314.067	4.82014
2091-05-09 17:30:00+05:30	313.582	4.75256
2091-05-09 20:30:00+05:30	309.787	6.53736
2091-05-09 23:30:00+05:30	306.323	8.57228
2091-05-10 02:30:00+05:30	303.407	11.6653
2091-05-10 05:30:00+05:30	301.302	15.7428
2091-05-10 08:30:00+05:30	304.261	14.2353
2091-05-10 11:30:00+05:30	312.214	8.54441
2091-05-10 14:30:00+05:30	314.392	6.31077
2091-05-10 17:30:00+05:30	313.637	6.07986
2091-05-10 20:30:00+05:30	310.426	7.09179
2091-05-10 23:30:00+05:30	306.742	8.83212
2091-05-11 02:30:00+05:30	303.479	11.0141
2091-05-11 05:30:00+05:30	300.941	13.9271
2091-05-11 08:30:00+05:30	303.866	13.2491
2091-05-11 11:30:00+05:30	312.102	8.22097
2091-05-11 14:30:00+05:30	314.382	6.15459
2091-05-11 17:30:00+05:30	313.824	6.26138
2091-05-11 20:30:00+05:30	310.592	8.12856
2091-05-11 23:30:00+05:30	307.137	11.9616
2091-05-12 02:30:00+05:30	304.045	15.6483
2091-05-12 05:30:00+05:30	301.43	18.9174
2091-05-12 08:30:00+05:30	304.302	16.3793
2091-05-12 11:30:00+05:30	311.581	10.2103
2091-05-12 14:30:00+05:30	314.804	6.23247
2091-05-12 17:30:00+05:30	314.565	5.77034
2091-05-12 20:30:00+05:30	311.618	11.238
2091-05-12 23:30:00+05:30	304.396	64.519
2091-05-13 02:30:00+05:30	302.047	41.9526
2091-05-13 05:30:00+05:30	299.668	40.786
2091-05-13 08:30:00+05:30	305.533	12.27
2091-05-13 11:30:00+05:30	312.716	7.21225
2091-05-13 14:30:00+05:30	315.718	5.03551
2091-05-13 17:30:00+05:30	315.172	4.87582
2091-05-13 20:30:00+05:30	311.607	15.9159
2091-05-13 23:30:00+05:30	304.48	40.9596
2091-05-14 02:30:00+05:30	301.235	60.6354
2091-05-14 05:30:00+05:30	299.185	52.3194
2091-05-14 08:30:00+05:30	305.832	13.6179
2091-05-14 11:30:00+05:30	312.588	7.39601
2091-05-14 14:30:00+05:30	316.017	5.40214
2091-05-14 17:30:00+05:30	315.475	4.08847
2091-05-14 20:30:00+05:30	311.513	17.2316
2091-05-14 23:30:00+05:30	305.018	42.9771
2091-05-15 02:30:00+05:30	303.091	30.9145
2091-05-15 05:30:00+05:30	301.977	13.0756
2091-05-15 08:30:00+05:30	305.697	11.6827
2091-05-15 11:30:00+05:30	312.749	7.60941
2091-05-15 14:30:00+05:30	315.271	6.04631
2091-05-15 17:30:00+05:30	315.287	6.17666
2091-05-15 20:30:00+05:30	311.875	6.93168
2091-05-15 23:30:00+05:30	305.746	36.4432
2091-05-16 02:30:00+05:30	302.461	32.3469
2091-05-16 05:30:00+05:30	299.924	48.2985
2091-05-16 08:30:00+05:30	307.333	14.7731
2091-05-16 11:30:00+05:30	313.508	7.94442
2091-05-16 14:30:00+05:30	315.647	6.64366
2091-05-16 17:30:00+05:30	315.389	6.89402
2091-05-16 20:30:00+05:30	312.39	8.49345
2091-05-16 23:30:00+05:30	308.878	10.9845
2091-05-17 02:30:00+05:30	305.646	15.607
2091-05-17 05:30:00+05:30	302.761	43.3715
2091-05-17 08:30:00+05:30	306.258	14.7447
2091-05-17 11:30:00+05:30	314.16	7.18681
2091-05-17 14:30:00+05:30	317.188	4.56673
2091-05-17 17:30:00+05:30	317.396	4.18394
2091-05-17 20:30:00+05:30	313.496	5.61443
2091-05-17 23:30:00+05:30	308.169	32.3107
2091-05-18 02:30:00+05:30	306.541	12.712
2091-05-18 05:30:00+05:30	304.403	11.1986
2091-05-18 08:30:00+05:30	307.085	7.92761
2091-05-18 11:30:00+05:30	315.601	4.9433
2091-05-18 14:30:00+05:30	318.844	4.28509
2091-05-18 17:30:00+05:30	318.042	4.3527
2091-05-18 20:30:00+05:30	314.539	5.18953
2091-05-18 23:30:00+05:30	310.628	6.39641
2091-05-19 02:30:00+05:30	307.428	7.52858
2091-05-19 05:30:00+05:30	305.196	9.14035
2091-05-19 08:30:00+05:30	307.608	9.10397
2091-05-19 11:30:00+05:30	313.925	6.94222
2091-05-19 14:30:00+05:30	316.991	6.56996
2091-05-19 17:30:00+05:30	316.377	6.11731
2091-05-19 20:30:00+05:30	313.145	7.31458
2091-05-19 23:30:00+05:30	309.57	9.76091
2091-05-20 02:30:00+05:30	307.184	11.2197
2091-05-20 05:30:00+05:30	304.59	18.7007
2091-05-20 08:30:00+05:30	306.505	14.3345
2091-05-20 11:30:00+05:30	313.871	8.24741
2091-05-20 14:30:00+05:30	316.301	7.29719
2091-05-20 17:30:00+05:30	314.37	9.27233
2091-05-20 20:30:00+05:30	311.165	12.1279
2091-05-20 23:30:00+05:30	308.273	15.4232
2091-05-21 02:30:00+05:30	305.625	27.3574
2091-05-21 05:30:00+05:30	302.997	29.658
2091-05-21 08:30:00+05:30	306.252	19.5947
2091-05-21 11:30:00+05:30	311.979	11.8737
2091-05-21 14:30:00+05:30	314.809	9.0961
2091-05-21 17:30:00+05:30	314.38	9.05306
2091-05-21 20:30:00+05:30	311.277	11.3286
2091-05-21 23:30:00+05:30	308.257	14.3986
2091-05-22 02:30:00+05:30	305.799	17.7641
2091-05-22 05:30:00+05:30	302.639	39.8605
2091-05-22 08:30:00+05:30	304.157	23.5939
2091-05-22 11:30:00+05:30	307.786	18.1854
2091-05-22 14:30:00+05:30	310.02	15.242
2091-05-22 17:30:00+05:30	309.704	15.3974
2091-05-22 20:30:00+05:30	305.971	20.5144
2091-05-22 23:30:00+05:30	302.485	44.8917
2091-05-23 02:30:00+05:30	299.762	50.5206
2091-05-23 05:30:00+05:30	298.773	38.2715
2091-05-23 08:30:00+05:30	301.977	29.4745
2091-05-23 11:30:00+05:30	309.45	17.143
2091-05-23 14:30:00+05:30	311.795	14.0643
2091-05-23 17:30:00+05:30	312.556	13.1891
2091-05-23 20:30:00+05:30	310.711	15.2446
2091-05-23 23:30:00+05:30	307.337	17.988
2091-05-24 02:30:00+05:30	304.765	20.9266
2091-05-24 05:30:00+05:30	302.263	24.5341
2091-05-24 08:30:00+05:30	305.066	21.7672
2091-05-24 11:30:00+05:30	312.045	13.9763
2091-05-24 14:30:00+05:30	313.932	11.8532
2091-05-24 17:30:00+05:30	313.993	10.8785
2091-05-24 20:30:00+05:30	312.004	12.7315
2091-05-24 23:30:00+05:30	308.912	16.0615
2091-05-25 02:30:00+05:30	305.197	24.9092
2091-05-25 05:30:00+05:30	302.628	28.4578
2091-05-25 08:30:00+05:30	304.936	26.3088
2091-05-25 11:30:00+05:30	311.799	16.6175
2091-05-25 14:30:00+05:30	314.375	11.9334
2091-05-25 17:30:00+05:30	314.866	10.6848
2091-05-25 20:30:00+05:30	312.223	12.9692
2091-05-25 23:30:00+05:30	308.442	18.6134
2091-05-26 02:30:00+05:30	305.703	23.6593
2091-05-26 05:30:00+05:30	303.83	27.489
2091-05-26 08:30:00+05:30	306.366	23.7038
2091-05-26 11:30:00+05:30	311.606	16.7514
2091-05-26 14:30:00+05:30	314.272	13.9091
2091-05-26 17:30:00+05:30	314.702	13.239
2091-05-26 20:30:00+05:30	312.502	14.8076
2091-05-26 23:30:00+05:30	309.78	17.4854
2091-05-27 02:30:00+05:30	306.783	21.2192
2091-05-27 05:30:00+05:30	304.563	25.0178
2091-05-27 08:30:00+05:30	307.408	21.3374
2091-05-27 11:30:00+05:30	313.408	14.1737
2091-05-27 14:30:00+05:30	315.906	12.3215
2091-05-27 17:30:00+05:30	315.828	12.5315
2091-05-27 20:30:00+05:30	313.222	14.5691
2091-05-27 23:30:00+05:30	310.423	16.9631
2091-05-28 02:30:00+05:30	306.949	27.9922
2091-05-28 05:30:00+05:30	304.459	41.3318
2091-05-28 08:30:00+05:30	308.38	21.8694
2091-05-28 11:30:00+05:30	313.22	16.72
2091-05-28 14:30:00+05:30	316.145	13.4063
2091-05-28 17:30:00+05:30	316.484	12.2998
2091-05-28 20:30:00+05:30	312.227	16.7405
2091-05-28 23:30:00+05:30	308.972	20.413
2091-05-29 02:30:00+05:30	306.807	23.4709
2091-05-29 05:30:00+05:30	304.45	27.4118
2091-05-29 08:30:00+05:30	306.213	25.9585
2091-05-29 11:30:00+05:30	313.355	16.5248
2091-05-29 14:30:00+05:30	316.445	12.2444
2091-05-29 17:30:00+05:30	317.566	9.39801
2091-05-29 20:30:00+05:30	315.776	9.31956
2091-05-29 23:30:00+05:30	311.608	15.909
2091-05-30 02:30:00+05:30	306.568	22.1497
2091-05-30 05:30:00+05:30	301.806	39.8247
2091-05-30 08:30:00+05:30	302.616	39.2616
2091-05-30 11:30:00+05:30	309.025	25.5856
2091-05-30 14:30:00+05:30	314.258	16.7895
2091-05-30 17:30:00+05:30	314.851	14.4253
2091-05-30 20:30:00+05:30	312.345	15.204
2091-05-30 23:30:00+05:30	309.089	17.7483
2091-05-31 02:30:00+05:30	306.242	20.9886
2091-05-31 05:30:00+05:30	304.238	24.427
2091-05-31 08:30:00+05:30	306.989	22.8781
2091-05-31 11:30:00+05:30	313.125	16.3129
2091-05-31 14:30:00+05:30	315.94	12.0679
2091-05-31 17:30:00+05:30	315.739	10.9334
2091-05-31 20:30:00+05:30	313.174	12.2143
2091-05-31 23:30:00+05:30	309.868	15.388
2091-06-01 02:30:00+05:30	306.937	19.116
2091-06-01 05:30:00+05:30	304.343	23.6157
2091-06-01 08:30:00+05:30	308.543	18.5568
2091-06-01 11:30:00+05:30	315.277	12.2749
2091-06-01 14:30:00+05:30	316.773	9.76977
2091-06-01 17:30:00+05:30	316.805	8.99862
2091-06-01 20:30:00+05:30	314.493	10.0628
2091-06-01 23:30:00+05:30	310.966	13.0112
2091-06-02 02:30:00+05:30	308.063	15.745
2091-06-02 05:30:00+05:30	305.454	18.6813
2091-06-02 08:30:00+05:30	308.974	15.65
2091-06-02 11:30:00+05:30	315.931	10.0457
2091-06-02 14:30:00+05:30	317.425	8.14287
2091-06-02 17:30:00+05:30	317.673	6.21326
2091-06-02 20:30:00+05:30	314.966	6.15198
2091-06-02 23:30:00+05:30	311.079	7.6623
2091-06-03 02:30:00+05:30	307.31	10.304
2091-06-03 05:30:00+05:30	303.219	34.8227
2091-06-03 08:30:00+05:30	309.374	10.0082
2091-06-03 11:30:00+05:30	316.632	6.19327
2091-06-03 14:30:00+05:30	318.954	5.0336
2091-06-03 17:30:00+05:30	319.074	4.88999
2091-06-03 20:30:00+05:30	316.017	5.95828
2091-06-03 23:30:00+05:30	312.024	7.61198
2091-06-04 02:30:00+05:30	307.9	10.2774
2091-06-04 05:30:00+05:30	303.68	37.6678
2091-06-04 08:30:00+05:30	310.506	9.23282
2091-06-04 11:30:00+05:30	317.241	5.96232
2091-06-04 14:30:00+05:30	319.882	5.06922
2091-06-04 17:30:00+05:30	320.193	5.00483
2091-06-04 20:30:00+05:30	317.109	5.92715
2091-06-04 23:30:00+05:30	312.944	7.82402
2091-06-05 02:30:00+05:30	309.175	10.2001
2091-06-05 05:30:00+05:30	306.315	12.6688
2091-06-05 08:30:00+05:30	310.63	9.47164
2091-06-05 11:30:00+05:30	317.894	5.90369
2091-06-05 14:30:00+05:30	320.525	4.32473
2091-06-05 17:30:00+05:30	320.627	3.59955
2091-06-05 20:30:00+05:30	317.258	4.49349
2091-06-05 23:30:00+05:30	312.751	6.27822
2091-06-06 02:30:00+05:30	307.114	23.5489
2091-06-06 05:30:00+05:30	303.082	62.7195
2091-06-06 08:30:00+05:30	311.212	8.11775
2091-06-06 11:30:00+05:30	318.426	5.00062
2091-06-06 14:30:00+05:30	321.126	3.89924
2091-06-06 17:30:00+05:30	321.178	3.92789
2091-06-06 20:30:00+05:30	318.051	4.85
2091-06-06 23:30:00+05:30	314.159	6.16256
2091-06-07 02:30:00+05:30	310.312	8.60959
2091-06-07 05:30:00+05:30	307.158	9.78199
2091-06-07 08:30:00+05:30	311.036	6.43079
2091-06-07 11:30:00+05:30	318.845	3.10181
2091-06-07 14:30:00+05:30	320.197	2.49103
2091-06-07 17:30:00+05:30	319.674	2.76127
2091-06-07 20:30:00+05:30	315.824	3.69572
2091-06-07 23:30:00+05:30	311.354	5.40277
2091-06-08 02:30:00+05:30	307.695	6.79803
2091-06-08 05:30:00+05:30	303.046	22.9466
2091-06-08 08:30:00+05:30	309.179	6.74802
2091-06-08 11:30:00+05:30	317.742	3.52144
2091-06-08 14:30:00+05:30	319.964	2.5914
2091-06-08 17:30:00+05:30	319.175	2.07612
2091-06-08 20:30:00+05:30	315.265	2.62429
2091-06-08 23:30:00+05:30	310.586	3.86544
2091-06-09 02:30:00+05:30	306.592	5.74543
2091-06-09 05:30:00+05:30	303.516	7.57169
2091-06-09 08:30:00+05:30	308.12	5.77326
2091-06-09 11:30:00+05:30	317.258	3.38157
2091-06-09 14:30:00+05:30	319.774	2.8249
2091-06-09 17:30:00+05:30	319.33	2.50176
2091-06-09 20:30:00+05:30	315.603	2.91528
2091-06-09 23:30:00+05:30	310.945	3.67125
2091-06-10 02:30:00+05:30	306.885	4.86411
2091-06-10 05:30:00+05:30	303.689	6.52083
2091-06-10 08:30:00+05:30	308.534	5.59816
2091-06-10 11:30:00+05:30	316.896	3.45169
2091-06-10 14:30:00+05:30	320.04	2.63307
2091-06-10 17:30:00+05:30	320.432	3.3772
2091-06-10 20:30:00+05:30	316.75	6.37136
2091-06-10 23:30:00+05:30	313.486	13.2664
2091-06-11 02:30:00+05:30	311.027	8.95936
2091-06-11 05:30:00+05:30	307.955	6.42811
2091-06-11 08:30:00+05:30	311.205	5.45693
2091-06-11 11:30:00+05:30	317.613	3.93363
2091-06-11 14:30:00+05:30	318.946	3.46335
2091-06-11 17:30:00+05:30	319.055	3.49029
2091-06-11 20:30:00+05:30	315.811	4.52783
2091-06-11 23:30:00+05:30	311.939	4.89105
2091-06-12 02:30:00+05:30	308.307	5.42245
2091-06-12 05:30:00+05:30	305.043	8.22476
2091-06-12 08:30:00+05:30	308.878	6.36409
2091-06-12 11:30:00+05:30	317.484	3.67228
2091-06-12 14:30:00+05:30	318.385	2.88958
2091-06-12 17:30:00+05:30	318.385	2.53898
2091-06-12 20:30:00+05:30	314.798	3.0813
2091-06-12 23:30:00+05:30	310.242	4.27767
2091-06-13 02:30:00+05:30	306.411	5.92162
2091-06-13 05:30:00+05:30	303.734	7.70763
2091-06-13 08:30:00+05:30	308.41	6.12965
2091-06-13 11:30:00+05:30	317.195	3.5335
2091-06-13 14:30:00+05:30	320.412	2.72505
2091-06-13 17:30:00+05:30	320.517	2.42108
2091-06-13 20:30:00+05:30	317.154	3.41738
2091-06-13 23:30:00+05:30	312.884	5.41812
2091-06-14 02:30:00+05:30	309.427	7.67675
2091-06-14 05:30:00+05:30	306.951	9.88753
2091-06-14 08:30:00+05:30	311.138	7.51359
2091-06-14 11:30:00+05:30	318.946	6.22317
2091-06-14 14:30:00+05:30	322.421	6.12185
2091-06-14 17:30:00+05:30	322.522	6.4451
2091-06-14 20:30:00+05:30	319.822	8.33632
2091-06-14 23:30:00+05:30	317.148	12.155
2091-06-15 02:30:00+05:30	315.074	16.3999
2091-06-15 05:30:00+05:30	313.354	17.2731
2091-06-15 08:30:00+05:30	314.777	11.1767
2091-06-15 11:30:00+05:30	320.721	4.47959
2091-06-15 14:30:00+05:30	322.788	2.82631
2091-06-15 17:30:00+05:30	321.728	2.54507
2091-06-15 20:30:00+05:30	318.067	3.55113
2091-06-15 23:30:00+05:30	314.455	4.48227
2091-06-16 02:30:00+05:30	310.937	4.0663
2091-06-16 05:30:00+05:30	307.38	4.39477
2091-06-16 08:30:00+05:30	310.807	4.43043
2091-06-16 11:30:00+05:30	316.406	4.01556
2091-06-16 14:30:00+05:30	319.039	3.56899
2091-06-16 17:30:00+05:30	319.072	2.97032
2091-06-16 20:30:00+05:30	315.915	3.23271
2091-06-16 23:30:00+05:30	311.662	4.02374
2091-06-17 02:30:00+05:30	307.813	5.14604
2091-06-17 05:30:00+05:30	304.992	6.73913
2091-06-17 08:30:00+05:30	309.732	4.70795
2091-06-17 11:30:00+05:30	318.326	2.71139
2091-06-17 14:30:00+05:30	321.869	2.20033
2091-06-17 17:30:00+05:30	321.909	2.23071
2091-06-17 20:30:00+05:30	318.3	3.0598
2091-06-17 23:30:00+05:30	313.691	4.54191
2091-06-18 02:30:00+05:30	309.709	6.26073
2091-06-18 05:30:00+05:30	306.755	8.07289
2091-06-18 08:30:00+05:30	311.063	6.33623
2091-06-18 11:30:00+05:30	318.815	3.93329
2091-06-18 14:30:00+05:30	322.296	2.86857
2091-06-18 17:30:00+05:30	322.606	2.10223
2091-06-18 20:30:00+05:30	318.928	2.76829
2091-06-18 23:30:00+05:30	314.221	3.25997
2091-06-19 02:30:00+05:30	309.318	16.8559
2091-06-19 05:30:00+05:30	307.616	17.4416
2091-06-19 08:30:00+05:30	311.149	19.1779
2091-06-19 11:30:00+05:30	317.523	16.7467
2091-06-19 14:30:00+05:30	320.569	12.1457
2091-06-19 17:30:00+05:30	321.255	8.208
2091-06-19 20:30:00+05:30	320.399	11.4
2091-06-19 23:30:00+05:30	314.286	48.0926
2091-06-20 02:30:00+05:30	312.314	23.5277
2091-06-20 05:30:00+05:30	309.644	46.8026
2091-06-20 08:30:00+05:30	312.821	25.5923
2091-06-20 11:30:00+05:30	317.313	22.1415
2091-06-20 14:30:00+05:30	320.454	17.6633
2091-06-20 17:30:00+05:30	321.049	14.6668
2091-06-20 20:30:00+05:30	319.952	14.2952
2091-06-20 23:30:00+05:30	318.048	13.9407
2091-06-21 02:30:00+05:30	315.792	13.3039
2091-06-21 05:30:00+05:30	312.482	15.9291
2091-06-21 08:30:00+05:30	311.958	19.1248
2091-06-21 11:30:00+05:30	314.832	22.156
2091-06-21 14:30:00+05:30	317.41	20.0332
2091-06-21 17:30:00+05:30	318.128	17.0115
2091-06-21 20:30:00+05:30	316.76	16.3812
2091-06-21 23:30:00+05:30	313.257	21.4411
2091-06-22 02:30:00+05:30	309.123	40.2663
2091-06-22 05:30:00+05:30	305.724	58.216
2091-06-22 08:30:00+05:30	311.389	21.4748
2091-06-22 11:30:00+05:30	317.95	14.791
2091-06-22 14:30:00+05:30	319.982	5.5707
2091-06-22 17:30:00+05:30	320.344	2.64555
2091-06-22 20:30:00+05:30	316.768	2.20239
2091-06-22 23:30:00+05:30	311.875	2.00947
2091-06-23 02:30:00+05:30	306.978	4.91651
2091-06-23 05:30:00+05:30	301.933	40.5802
2091-06-23 08:30:00+05:30	309.912	11.5143
2091-06-23 11:30:00+05:30	315.878	20.6862
2091-06-23 14:30:00+05:30	318.895	12.5494
2091-06-23 17:30:00+05:30	319.785	6.63428
2091-06-23 20:30:00+05:30	317.638	14.8395
2091-06-23 23:30:00+05:30	313.197	11.7937
2091-06-24 02:30:00+05:30	310.996	9.70804
2091-06-24 05:30:00+05:30	307.874	20.0209
2091-06-24 08:30:00+05:30	310.226	25.5239
2091-06-24 11:30:00+05:30	315.641	18.2294
2091-06-24 14:30:00+05:30	319.252	11.4434
2091-06-24 17:30:00+05:30	320.055	9.01711
2091-06-24 20:30:00+05:30	317.89	8.86275
2091-06-24 23:30:00+05:30	314.556	11.77
2091-06-25 02:30:00+05:30	309.956	25.5225
2091-06-25 05:30:00+05:30	305.88	56.4473
2091-06-25 08:30:00+05:30	310.082	28.5124
2091-06-25 11:30:00+05:30	315.521	20.1262
2091-06-25 14:30:00+05:30	317.637	13.7846
2091-06-25 17:30:00+05:30	317.927	9.51531
2091-06-25 20:30:00+05:30	316.056	9.92467
2091-06-25 23:30:00+05:30	312.583	16.9829
2091-06-26 02:30:00+05:30	309.812	23.7773
2091-06-26 05:30:00+05:30	307.728	33.4909
2091-06-26 08:30:00+05:30	309.856	32.7197
2091-06-26 11:30:00+05:30	314.212	26.9582
2091-06-26 14:30:00+05:30	317.643	17.6112
2091-06-26 17:30:00+05:30	316.553	13.9525
2091-06-26 20:30:00+05:30	314.918	14.8062
2091-06-26 23:30:00+05:30	312.725	17.6623
2091-06-27 02:30:00+05:30	310.78	20.5381
2091-06-27 05:30:00+05:30	309.432	25.0812
2091-06-27 08:30:00+05:30	310.831	29.6204
2091-06-27 11:30:00+05:30	314.883	26.5646
2091-06-27 14:30:00+05:30	317.351	19.2903
2091-06-27 17:30:00+05:30	317.055	15.6498
2091-06-27 20:30:00+05:30	315.533	17.149
2091-06-27 23:30:00+05:30	313.869	19.797
2091-06-28 02:30:00+05:30	312.153	23.7662
2091-06-28 05:30:00+05:30	310.907	27.4106
2091-06-28 08:30:00+05:30	312.555	26.181
2091-06-28 11:30:00+05:30	317.859	19.0363
2091-06-28 14:30:00+05:30	321.075	11.13
2091-06-28 17:30:00+05:30	320.771	8.56118
2091-06-28 20:30:00+05:30	318.478	9.51818
2091-06-28 23:30:00+05:30	315.979	11.5632
2091-06-29 02:30:00+05:30	313.412	16.5389
2091-06-29 05:30:00+05:30	311.643	21.4634
2091-06-29 08:30:00+05:30	312.704	23.4634
2091-06-29 11:30:00+05:30	316.986	20.3828
2091-06-29 14:30:00+05:30	320.728	13.7757
2091-06-29 17:30:00+05:30	321.084	10.4811
2091-06-29 20:30:00+05:30	318.719	10.9589
2091-06-29 23:30:00+05:30	316.257	12.9446
2091-06-30 02:30:00+05:30	313.692	17.516
2091-06-30 05:30:00+05:30	311.261	25.138
2091-06-30 08:30:00+05:30	311.536	28.1176
2091-06-30 11:30:00+05:30	315.966	22.7391
2091-06-30 14:30:00+05:30	320.419	15.9382
2091-06-30 17:30:00+05:30	321.554	12.3331
2091-06-30 20:30:00+05:30	319.282	12.8464
2091-06-30 23:30:00+05:30	316.536	16.8636
2091-07-01 02:30:00+05:30	313.985	22.0889
2091-07-01 05:30:00+05:30	311.531	27.6293
2091-07-01 08:30:00+05:30	311.447	30.5756
2091-07-01 11:30:00+05:30	315.17	24.6682
2091-07-01 14:30:00+05:30	319.069	17.7494
2091-07-01 17:30:00+05:30	320.288	14.7896
2091-07-01 20:30:00+05:30	318.586	15.0035
2091-07-01 23:30:00+05:30	315.931	18.3386
2091-07-02 02:30:00+05:30	312.103	25.8459
2091-07-02 05:30:00+05:30	309.545	32.1215
2091-07-02 08:30:00+05:30	309.836	33.8476
2091-07-02 11:30:00+05:30	312.36	29.6967
2091-07-02 14:30:00+05:30	315.845	23.0604
2091-07-02 17:30:00+05:30	317.885	18.5736
2091-07-02 20:30:00+05:30	317.417	17.2118
2091-07-02 23:30:00+05:30	314.887	20.4229
2091-07-03 02:30:00+05:30	312.105	26.0536
2091-07-03 05:30:00+05:30	309.858	32.7093
2091-07-03 08:30:00+05:30	310.09	34.6392
2091-07-03 11:30:00+05:30	313.066	29.2895
2091-07-03 14:30:00+05:30	316.8	21.6082
2091-07-03 17:30:00+05:30	318.889	16.6208
2091-07-03 20:30:00+05:30	318.166	14.8789
2091-07-03 23:30:00+05:30	314.626	21.16
2091-07-04 02:30:00+05:30	312.108	24.1583
2091-07-04 05:30:00+05:30	310.34	30.2849
2091-07-04 08:30:00+05:30	311.188	32.0622
2091-07-04 11:30:00+05:30	314.258	27.9919
2091-07-04 14:30:00+05:30	317.437	22.6172
2091-07-04 17:30:00+05:30	318.798	19.8119
2091-07-04 20:30:00+05:30	317.865	18.6295
2091-07-04 23:30:00+05:30	315.653	20.0563
2091-07-05 02:30:00+05:30	313.168	23.3071
2091-07-05 05:30:00+05:30	311.15	28.5083
2091-07-05 08:30:00+05:30	311.821	30.8086
2091-07-05 11:30:00+05:30	315.012	26.6882
2091-07-05 14:30:00+05:30	318.005	21.0125
2091-07-05 17:30:00+05:30	319.087	16.2336
2091-07-05 20:30:00+05:30	317.758	15.0467
2091-07-05 23:30:00+05:30	315.289	16.5782
2091-07-06 02:30:00+05:30	312.96	18.7604
2091-07-06 05:30:00+05:30	311.187	23.206
2091-07-06 08:30:00+05:30	312.295	25.8996
2091-07-06 11:30:00+05:30	316.501	21.5901
2091-07-06 14:30:00+05:30	319.254	17.1859
2091-07-06 17:30:00+05:30	319.293	14.8966
2091-07-06 20:30:00+05:30	317.429	15.6284
2091-07-06 23:30:00+05:30	315.517	16.9516
2091-07-07 02:30:00+05:30	313.204	20.3447
2091-07-07 05:30:00+05:30	311.094	27.0572
2091-07-07 08:30:00+05:30	311.129	31.0756
2091-07-07 11:30:00+05:30	314.396	25.8435
2091-07-07 14:30:00+05:30	317.347	20.1484
2091-07-07 17:30:00+05:30	318.365	16.9989
2091-07-07 20:30:00+05:30	317.2	16.0461
2091-07-07 23:30:00+05:30	314.918	18.7942
2091-07-08 02:30:00+05:30	311.94	26.2725
2091-07-08 05:30:00+05:30	309.664	35.7421
2091-07-08 08:30:00+05:30	310.562	34.8914
2091-07-08 11:30:00+05:30	313.375	29.046
2091-07-08 14:30:00+05:30	315.837	24.2278
2091-07-08 17:30:00+05:30	316.809	21.2304
2091-07-08 20:30:00+05:30	315.842	21.0234
2091-07-08 23:30:00+05:30	313.846	23.6905
2091-07-09 02:30:00+05:30	311.844	27.685
2091-07-09 05:30:00+05:30	310.135	34.6111
2091-07-09 08:30:00+05:30	311.606	33.9996
2091-07-09 11:30:00+05:30	315.449	27.5541
2091-07-09 14:30:00+05:30	317.049	23.0699
2091-07-09 17:30:00+05:30	316.774	21.8604
2091-07-09 20:30:00+05:30	315.506	23.0791
2091-07-09 23:30:00+05:30	314.085	25.6142
2091-07-10 02:30:00+05:30	312.594	29.7304
2091-07-10 05:30:00+05:30	310.67	34.6598
2091-07-10 08:30:00+05:30	310.894	34.9462
2091-07-10 11:30:00+05:30	313.197	30.7127
2091-07-10 14:30:00+05:30	316.112	24.0012
2091-07-10 17:30:00+05:30	317.235	16.8744
2091-07-10 20:30:00+05:30	316.399	14.8578
2091-07-10 23:30:00+05:30	314.079	16.398
2091-07-11 02:30:00+05:30	311.439	22.3924
2091-07-11 05:30:00+05:30	309.077	29.2565
2091-07-11 08:30:00+05:30	311.5	26.8262
2091-07-11 11:30:00+05:30	316.751	21.6834
2091-07-11 14:30:00+05:30	319.959	12.6413
2091-07-11 17:30:00+05:30	320.094	8.4034
2091-07-11 20:30:00+05:30	317.877	9.49444
2091-07-11 23:30:00+05:30	314.872	12.5745
2091-07-12 02:30:00+05:30	311.197	20.1897
2091-07-12 05:30:00+05:30	308.312	45.9025
2091-07-12 08:30:00+05:30	310.271	31.4385
2091-07-12 11:30:00+05:30	313.797	28.5003
2091-07-12 14:30:00+05:30	317.707	20.6501
2091-07-12 17:30:00+05:30	319.475	14.0071
2091-07-12 20:30:00+05:30	317.799	18.3771
2091-07-12 23:30:00+05:30	313.873	26.4975
2091-07-13 02:30:00+05:30	309.262	42.6241
2091-07-13 05:30:00+05:30	306.561	54.3493
2091-07-13 08:30:00+05:30	306.851	54.5462
2091-07-13 11:30:00+05:30	311.286	42.3206
2091-07-13 14:30:00+05:30	314.936	32.3384
2091-07-13 17:30:00+05:30	315.643	28.8936
2091-07-13 20:30:00+05:30	314.255	31.116
2091-07-13 23:30:00+05:30	312.645	35.2591
2091-07-14 02:30:00+05:30	310.668	40.9699
2091-07-14 05:30:00+05:30	308.894	46.1646
2091-07-14 08:30:00+05:30	309.153	46.0504
2091-07-14 11:30:00+05:30	312.393	38.22
2091-07-14 14:30:00+05:30	314.987	31.3529
2091-07-14 17:30:00+05:30	315.822	28.0455
2091-07-14 20:30:00+05:30	315.014	28.5086
2091-07-14 23:30:00+05:30	313.618	30.9737
2091-07-15 02:30:00+05:30	311.835	34.8157
2091-07-15 05:30:00+05:30	310	39.6275
2091-07-15 08:30:00+05:30	309.911	42.8599
2091-07-15 11:30:00+05:30	311.022	44.0457
2091-07-15 14:30:00+05:30	311.973	43.8051
2091-07-15 17:30:00+05:30	311.469	44.1374
2091-07-15 20:30:00+05:30	308.296	52.149
2091-07-15 23:30:00+05:30	306.294	58.3684
2091-07-16 02:30:00+05:30	305.054	62.3094
2091-07-16 05:30:00+05:30	304.498	65.0737
2091-07-16 08:30:00+05:30	306.259	60.1493
2091-07-16 11:30:00+05:30	310.414	46.4965
2091-07-16 14:30:00+05:30	313.325	35.1538
2091-07-16 17:30:00+05:30	314.185	30.7191
2091-07-16 20:30:00+05:30	312.804	32.7865
2091-07-16 23:30:00+05:30	310.667	38.7263
2091-07-17 02:30:00+05:30	308.155	48.4886
2091-07-17 05:30:00+05:30	306.235	57.5795
2091-07-17 08:30:00+05:30	306.828	57.1527
2091-07-17 11:30:00+05:30	310.625	44.1782
2091-07-17 14:30:00+05:30	313.898	32.2357
2091-07-17 17:30:00+05:30	314.436	29.2688
2091-07-17 20:30:00+05:30	312.729	31.9268
2091-07-17 23:30:00+05:30	310.807	36.3729
2091-07-18 02:30:00+05:30	308.848	42.2314
2091-07-18 05:30:00+05:30	307.631	47.2054
2091-07-18 08:30:00+05:30	306.986	51.9936
2091-07-18 11:30:00+05:30	304.914	63.0889
2091-07-18 14:30:00+05:30	302.051	83.4258
2091-07-18 17:30:00+05:30	301.411	88.2675
2091-07-18 20:30:00+05:30	301.874	84.5892
2091-07-18 23:30:00+05:30	302.193	82.9831
2091-07-19 02:30:00+05:30	301.897	84.2269
2091-07-19 05:30:00+05:30	301.796	84.0727
2091-07-19 08:30:00+05:30	303.481	74.2876
2091-07-19 11:30:00+05:30	307.948	50.9084
2091-07-19 14:30:00+05:30	311.82	35.6925
2091-07-19 17:30:00+05:30	313.53	29.804
2091-07-19 20:30:00+05:30	312.643	31.6066
2091-07-19 23:30:00+05:30	311.198	34.3339
2091-07-20 02:30:00+05:30	309.486	38.7927
2091-07-20 05:30:00+05:30	308.12	43.285
2091-07-20 08:30:00+05:30	307.853	45.3435
2091-07-20 11:30:00+05:30	311.098	36.9718
2091-07-20 14:30:00+05:30	315.438	26.6623
2091-07-20 17:30:00+05:30	316.742	22.035
2091-07-20 20:30:00+05:30	314.86	24.4076
2091-07-20 23:30:00+05:30	312.545	29.9965
2091-07-21 02:30:00+05:30	310.363	36.1046
2091-07-21 05:30:00+05:30	308.617	41.551
2091-07-21 08:30:00+05:30	308.426	43.1144
2091-07-21 11:30:00+05:30	311.285	35.7346
2091-07-21 14:30:00+05:30	314.497	27.9865
2091-07-21 17:30:00+05:30	315.844	24.9373
2091-07-21 20:30:00+05:30	314.646	26.6829
2091-07-21 23:30:00+05:30	312.371	32.2745
2091-07-22 02:30:00+05:30	309.562	42.2041
2091-07-22 05:30:00+05:30	307.201	51.6812
2091-07-22 08:30:00+05:30	306.372	57.6072
2091-07-22 11:30:00+05:30	309.259	49.0463
2091-07-22 14:30:00+05:30	312.292	38.6942
2091-07-22 17:30:00+05:30	312.049	37.2219
2091-07-22 20:30:00+05:30	310.122	41.5482
2091-07-22 23:30:00+05:30	308.797	46.8568
2091-07-23 02:30:00+05:30	307.822	50.4293
2091-07-23 05:30:00+05:30	306.322	54.8154
2091-07-23 08:30:00+05:30	307.177	52.6291
2091-07-23 11:30:00+05:30	311.096	40.9271
2091-07-23 14:30:00+05:30	313.947	33.452
2091-07-23 17:30:00+05:30	312.284	36.6114
2091-07-23 20:30:00+05:30	308.358	49.9487
2091-07-23 23:30:00+05:30	305.755	60.8311
2091-07-24 02:30:00+05:30	303.836	72.9303
2091-07-24 05:30:00+05:30	302.768	79.2134
2091-07-24 08:30:00+05:30	303.368	79.3566
2091-07-24 11:30:00+05:30	305.261	71.2472
2091-07-24 14:30:00+05:30	308.635	52.9185
2091-07-24 17:30:00+05:30	309.322	47.6318
2091-07-24 20:30:00+05:30	307.442	53.7479
2091-07-24 23:30:00+05:30	305.738	61.5736
2091-07-25 02:30:00+05:30	304.203	70.3983
2091-07-25 05:30:00+05:30	302.94	79.5908
2091-07-25 08:30:00+05:30	305.07	67.7294
2091-07-25 11:30:00+05:30	308.069	52.1452
2091-07-25 14:30:00+05:30	311.215	39.6959
2091-07-25 17:30:00+05:30	312.322	35.5988
2091-07-25 20:30:00+05:30	311.282	37.8088
2091-07-25 23:30:00+05:30	309.527	44.6317
2091-07-26 02:30:00+05:30	307.64	53.8451
2091-07-26 05:30:00+05:30	306.088	66.1479
2091-07-26 08:30:00+05:30	307.684	53.9329
2091-07-26 11:30:00+05:30	310.896	42.1039
2091-07-26 14:30:00+05:30	312.907	34.8935
2091-07-26 17:30:00+05:30	313.855	32.2501
2091-07-26 20:30:00+05:30	312.495	35.3116
2091-07-26 23:30:00+05:30	309.781	48.1499
2091-07-27 02:30:00+05:30	307.147	58.7333
2091-07-27 05:30:00+05:30	305.521	65.7929
2091-07-27 08:30:00+05:30	306.227	67.1726
2091-07-27 11:30:00+05:30	308.674	53.9201
2091-07-27 14:30:00+05:30	310.269	46.7411
2091-07-27 17:30:00+05:30	308.75	52.1158
2091-07-27 20:30:00+05:30	304.812	67.1674
2091-07-27 23:30:00+05:30	302.436	75.7032
2091-07-28 02:30:00+05:30	301.285	79.122
2091-07-28 05:30:00+05:30	300.388	81.675
2091-07-28 08:30:00+05:30	300.703	81.179
2091-07-28 11:30:00+05:30	300.83	84.4222
2091-07-28 14:30:00+05:30	298.834	100.179
2091-07-28 17:30:00+05:30	298.064
2091-07-28 20:30:00+05:30	298.107
2091-07-28 23:30:00+05:30	298.215	96.9288
2091-07-29 02:30:00+05:30	298.256	96.8088
2091-07-29 05:30:00+05:30	298.333	97.1057
2091-07-29 08:30:00+05:30	299.141	96.3448
2091-07-29 11:30:00+05:30	302.278	88.0436
2091-07-29 14:30:00+05:30	305.363	70.5117
2091-07-29 17:30:00+05:30	305.516	68.5001
2091-07-29 20:30:00+05:30	303.838	77.3031
2091-07-29 23:30:00+05:30	302.244	87.0078
2091-07-30 02:30:00+05:30	301.231	89.9737
2091-07-30 05:30:00+05:30	300.621	90.0187
2091-07-30 08:30:00+05:30	302.247	83.3887
2091-07-30 11:30:00+05:30	306.928	64.1945
2091-07-30 14:30:00+05:30	309.519	49.1677
2091-07-30 17:30:00+05:30	310.483	43.553
2091-07-30 20:30:00+05:30	308.014	53.132
2091-07-30 23:30:00+05:30	305.685	63.3984
2091-07-31 02:30:00+05:30	303.947	72.2373
2091-07-31 05:30:00+05:30	302.614	78.956
2091-07-31 08:30:00+05:30	304.716	72.1379
2091-07-31 11:30:00+05:30	311.158	45.317
2091-07-31 14:30:00+05:30	313.221	35.8099
2091-07-31 17:30:00+05:30	313.773	33.0643
2091-07-31 20:30:00+05:30	311.927	38.7752
2091-07-31 23:30:00+05:30	309.163	51.2562
2091-08-01 02:30:00+05:30	307.038	65.9465
2091-08-01 05:30:00+05:30	304.876	84.3849
2091-08-01 08:30:00+05:30	306.375	68.8479
2091-08-01 11:30:00+05:30	310.753	44.6397
2091-08-01 14:30:00+05:30	314.201	33.4928
2091-08-01 17:30:00+05:30	315.115	29.5716
2091-08-01 20:30:00+05:30	313.959	31.8813
2091-08-01 23:30:00+05:30	311.463	39.4323
2091-08-02 02:30:00+05:30	308.842	48.8843
2091-08-02 05:30:00+05:30	307.094	56.9999
2091-08-02 08:30:00+05:30	307.967	54.0826
2091-08-02 11:30:00+05:30	310.816	44.8595
2091-08-02 14:30:00+05:30	310.558	44.5692
2091-08-02 17:30:00+05:30	306.08	62.6443
2091-08-02 20:30:00+05:30	304.093	74.4859
2091-08-02 23:30:00+05:30	302.084	85.0233
2091-08-03 02:30:00+05:30	301.15	89.0717
2091-08-03 05:30:00+05:30	300.475	90.669
2091-08-03 08:30:00+05:30	299.498	90.8394
2091-08-03 11:30:00+05:30	298.731	95.8846
2091-08-03 14:30:00+05:30	297.112
2091-08-03 17:30:00+05:30	297.232
2091-08-03 20:30:00+05:30	297.727
2091-08-03 23:30:00+05:30	297.725
2091-08-04 02:30:00+05:30	297.593
2091-08-04 05:30:00+05:30	297.624
2091-08-04 08:30:00+05:30	299.421	91.7297
2091-08-04 11:30:00+05:30	303.432	84.4142
2091-08-04 14:30:00+05:30	307.279	62.4876
2091-08-04 17:30:00+05:30	307.934	55.9016
2091-08-04 20:30:00+05:30	304.674	72.5849
2091-08-04 23:30:00+05:30	302.538	85.8362
2091-08-05 02:30:00+05:30	301.63	90.5511
2091-08-05 05:30:00+05:30	301.037	93.3183
2091-08-05 08:30:00+05:30	301.885	92.4769
2091-08-05 11:30:00+05:30	302.964	88.1267
2091-08-05 14:30:00+05:30	303.436	87.4059
2091-08-05 17:30:00+05:30	303.238	88.5195
2091-08-05 20:30:00+05:30	301.901	92.7965
2091-08-05 23:30:00+05:30	301.213	95.5449
2091-08-06 02:30:00+05:30	300.87	97.204
2091-08-06 05:30:00+05:30	300.732	98.6053
2091-08-06 08:30:00+05:30	301.442	96.5366
2091-08-06 11:30:00+05:30	301.871	90.0026
2091-08-06 14:30:00+05:30	302.366	84.1872
2091-08-06 17:30:00+05:30	303.325	78.5995
2091-08-06 20:30:00+05:30	301.622	87.3868
2091-08-06 23:30:00+05:30	300.432	92.1177
2091-08-07 02:30:00+05:30	299.486	96.7132
2091-08-07 05:30:00+05:30	299.148	97.4651
2091-08-07 08:30:00+05:30	299.565	95.9461
2091-08-07 11:30:00+05:30	303.057	80.973
2091-08-07 14:30:00+05:30	305.63	68.1079
2091-08-07 17:30:00+05:30	306.02	65.5205
2091-08-07 20:30:00+05:30	303.556	77.1172
2091-08-07 23:30:00+05:30	301.51	91.0384
2091-08-08 02:30:00+05:30	300.514	98.4022
2091-08-08 05:30:00+05:30	300.237	99.8656
2091-08-08 08:30:00+05:30	301.023	98.7636
2091-08-08 11:30:00+05:30	304.021	85.5566
2091-08-08 14:30:00+05:30	304.522	81.9579
2091-08-08 17:30:00+05:30	304.112	83.8773
2091-08-08 20:30:00+05:30	302.414	89.6742
2091-08-08 23:30:00+05:30	301.249	94.384
2091-08-09 02:30:00+05:30	300.524	98.3599
2091-08-09 05:30:00+05:30	300.428	99.0808
2091-08-09 08:30:00+05:30	301.817	94.9804
2091-08-09 11:30:00+05:30	304.294	85.1584
2091-08-09 14:30:00+05:30	304.942	80.6534
2091-08-09 17:30:00+05:30	304.967	80.7925
2091-08-09 20:30:00+05:30	303.219	87.5901
2091-08-09 23:30:00+05:30	302.056	93.0565
2091-08-10 02:30:00+05:30	301.283	96.4212
2091-08-10 05:30:00+05:30	300.876	97.4005
2091-08-10 08:30:00+05:30	302.065	93.2967
2091-08-10 11:30:00+05:30	304.2	82.4579
2091-08-10 14:30:00+05:30	304.504	80.839
2091-08-10 17:30:00+05:30	304.196	82.4741
2091-08-10 20:30:00+05:30	302.785	88.7987
2091-08-10 23:30:00+05:30	301.778	93.7313
2091-08-11 02:30:00+05:30	301.159	94.9944
2091-08-11 05:30:00+05:30	300.603	95.6088
2091-08-11 08:30:00+05:30	301.505	92.3594
2091-08-11 11:30:00+05:30	303.625	84.1354
2091-08-11 14:30:00+05:30	306.297	67.5946
2091-08-11 17:30:00+05:30	306.681	64.2845
2091-08-11 20:30:00+05:30	304.386	74.5305
2091-08-11 23:30:00+05:30	302.327	83.6125
2091-08-12 02:30:00+05:30	301.412	84.9215
2091-08-12 05:30:00+05:30	300.772	85.1275
2091-08-12 08:30:00+05:30	301.887	83.3743
2091-08-12 11:30:00+05:30	305.287	69.9911
2091-08-12 14:30:00+05:30	307.84	59.5193
2091-08-12 17:30:00+05:30	308.387	58.3578
2091-08-12 20:30:00+05:30	306.532	63.2326
2091-08-12 23:30:00+05:30	304.909	67.9464
2091-08-13 02:30:00+05:30	303.662	70.2192
2091-08-13 05:30:00+05:30	302.471	72.4721
2091-08-13 08:30:00+05:30	302.929	71.8573
2091-08-13 11:30:00+05:30	304.672	65.9068
2091-08-13 14:30:00+05:30	306.14	61.0799
2091-08-13 17:30:00+05:30	306.63	57.9295
2091-08-13 20:30:00+05:30	305.313	60.8043
2091-08-13 23:30:00+05:30	303.391	72.5331
2091-08-14 02:30:00+05:30	301.93	84.8475
2091-08-14 05:30:00+05:30	300.786	88.7779
2091-08-14 08:30:00+05:30	300.76	85.358
2091-08-14 11:30:00+05:30	301.514	79.9358
2091-08-14 14:30:00+05:30	302.35	75.7002
2091-08-14 17:30:00+05:30	301.926	79.6293
2091-08-14 20:30:00+05:30	300.579	89.8922
2091-08-14 23:30:00+05:30	299.274	99.0698
2091-08-15 02:30:00+05:30	298.817	99.6749
2091-08-15 05:30:00+05:30	298.663	99.6063
2091-08-15 08:30:00+05:30	298.971	98.8985
2091-08-15 11:30:00+05:30	302.182	84.1759
2091-08-15 14:30:00+05:30	304.92	69.0453
2091-08-15 17:30:00+05:30	305.095	68.9169
2091-08-15 20:30:00+05:30	302.675	80.098
2091-08-15 23:30:00+05:30	300.784	90.3788
2091-08-16 02:30:00+05:30	299.644	96.7825
2091-08-16 05:30:00+05:30	299.131	98.2589
2091-08-16 08:30:00+05:30	299.81	94.3634
2091-08-16 11:30:00+05:30	301.957	82.1115
2091-08-16 14:30:00+05:30	304.14	71.6095
2091-08-16 17:30:00+05:30	305.194	66.555
2091-08-16 20:30:00+05:30	303.662	74.6979
2091-08-16 23:30:00+05:30	302.329	84.7624
2091-08-17 02:30:00+05:30	301.371	90.1001
2091-08-17 05:30:00+05:30	300.474	94.2495
2091-08-17 08:30:00+05:30	301.151	91.1475
2091-08-17 11:30:00+05:30	303.199	80.7172
2091-08-17 14:30:00+05:30	304.163	77.8479
2091-08-17 17:30:00+05:30	305.336	70.4306
2091-08-17 20:30:00+05:30	304.53	79.9271
2091-08-17 23:30:00+05:30	303.321	86.2539
2091-08-18 02:30:00+05:30	302.277	90.4895
2091-08-18 05:30:00+05:30	301.411	94.9121
2091-08-18 08:30:00+05:30	302.564	89.9658
2091-08-18 11:30:00+05:30	304.541	78.6699
2091-08-18 14:30:00+05:30	306.558	67.1119
2091-08-18 17:30:00+05:30	307.133	62.2552
2091-08-18 20:30:00+05:30	305.278	77.369
2091-08-18 23:30:00+05:30	303.945	81.6703
2091-08-19 02:30:00+05:30	302.319	88.5931
2091-08-19 05:30:00+05:30	301.296	92.8799
2091-08-19 08:30:00+05:30	302.435	91.1777
2091-08-19 11:30:00+05:30	306.215	70.02
2091-08-19 14:30:00+05:30	309.131	52.7189
2091-08-19 17:30:00+05:30	309.81	46.9563
2091-08-19 20:30:00+05:30	307.452	57.1968
2091-08-19 23:30:00+05:30	304.789	69.883
2091-08-20 02:30:00+05:30	302.724	82.2553
2091-08-20 05:30:00+05:30	301.369	91.5324
2091-08-20 08:30:00+05:30	302.77	86.0428
2091-08-20 11:30:00+05:30	307.855	59.4335
2091-08-20 14:30:00+05:30	311.883	39.9971
2091-08-20 17:30:00+05:30	312.921	33.8843
2091-08-20 20:30:00+05:30	310.72	42.1404
2091-08-20 23:30:00+05:30	307.289	56.1531
2091-08-21 02:30:00+05:30	304.174	74.1942
2091-08-21 05:30:00+05:30	302.514	85.0276
2091-08-21 08:30:00+05:30	303.765	81.3489
2091-08-21 11:30:00+05:30	309.851	54.9718
2091-08-21 14:30:00+05:30	314.062	34.6913
2091-08-21 17:30:00+05:30	315.168	30.336
2091-08-21 20:30:00+05:30	312.266	38.6136
2091-08-21 23:30:00+05:30	308.517	55.2329
2091-08-22 02:30:00+05:30	305.571	71.4192
2091-08-22 05:30:00+05:30	304.627	73.7446
2091-08-22 08:30:00+05:30	306.033	65.7612
2091-08-22 11:30:00+05:30	311.892	41.9459
2091-08-22 14:30:00+05:30	315.864	31.0301
2091-08-22 17:30:00+05:30	315.227	31.1075
2091-08-22 20:30:00+05:30	310.89	46.6865
2091-08-22 23:30:00+05:30	306.849	68.6588
2091-08-23 02:30:00+05:30	304.217	81.979
2091-08-23 05:30:00+05:30	302.807	87.5984
2091-08-23 08:30:00+05:30	303.649	81.1508
2091-08-23 11:30:00+05:30	309.211	55.218
2091-08-23 14:30:00+05:30	312.61	43.3219
2091-08-23 17:30:00+05:30	312.561	42.568
2091-08-23 20:30:00+05:30	309.448	52.4936
2091-08-23 23:30:00+05:30	306.437	65.3212
2091-08-24 02:30:00+05:30	304.573	74.1369
2091-08-24 05:30:00+05:30	303.389	79.5216
2091-08-24 08:30:00+05:30	304.146	75.4097
2091-08-24 11:30:00+05:30	308.424	56.4044
2091-08-24 14:30:00+05:30	310.996	45.643
2091-08-24 17:30:00+05:30	309.597	50.3358
2091-08-24 20:30:00+05:30	305.836	64.7767
2091-08-24 23:30:00+05:30	303.584	76.561
2091-08-25 02:30:00+05:30	302.1	84.8801
2091-08-25 05:30:00+05:30	301.185	89.8667
2091-08-25 08:30:00+05:30	301.732	86.4067
2091-08-25 11:30:00+05:30	305.95	64.003
2091-08-25 14:30:00+05:30	309.751	46.9808
2091-08-25 17:30:00+05:30	310.757	40.8684
2091-08-25 20:30:00+05:30	308.495	49.2098
2091-08-25 23:30:00+05:30	305.982	63.6542
2091-08-26 02:30:00+05:30	303.984	76.956
2091-08-26 05:30:00+05:30	302.75	83.7326
2091-08-26 08:30:00+05:30	303.769	79.0584
2091-08-26 11:30:00+05:30	308.44	53.3207
2091-08-26 14:30:00+05:30	311.624	38.4081
2091-08-26 17:30:00+05:30	312.084	35.2157
2091-08-26 20:30:00+05:30	309.878	41.4988
2091-08-26 23:30:00+05:30	307.083	54.3473
2091-08-27 02:30:00+05:30	304.83	69.3345
2091-08-27 05:30:00+05:30	303.498	79.2206
2091-08-27 08:30:00+05:30	304.396	74.1665
2091-08-27 11:30:00+05:30	309.338	50.4054
2091-08-27 14:30:00+05:30	313.451	33.1868
2091-08-27 17:30:00+05:30	314.451	29.1378
2091-08-27 20:30:00+05:30	313.368	31.1965
2091-08-27 23:30:00+05:30	311.346	38.1071
2091-08-28 02:30:00+05:30	309.402	44.1155
2091-08-28 05:30:00+05:30	308.005	47.2016
2091-08-28 08:30:00+05:30	307.952	46.0474
2091-08-28 11:30:00+05:30	311.853	34.88
2091-08-28 14:30:00+05:30	314.885	29.2788
2091-08-28 17:30:00+05:30	314.9	28.6632
2091-08-28 20:30:00+05:30	313.107	32.2539
2091-08-28 23:30:00+05:30	311.263	36.399
2091-08-29 02:30:00+05:30	309.475	40.2012
2091-08-29 05:30:00+05:30	308.173	42.0261
2091-08-29 08:30:00+05:30	308.23	42.7946
2091-08-29 11:30:00+05:30	310.844	37.4313
2091-08-29 14:30:00+05:30	311.864	36.6267
2091-08-29 17:30:00+05:30	309.634	43.5318
2091-08-29 20:30:00+05:30	307.423	50.8218
2091-08-29 23:30:00+05:30	306.013	56.0493
2091-08-30 02:30:00+05:30	304.613	61.0079
2091-08-30 05:30:00+05:30	303.729	64.2303
2091-08-30 08:30:00+05:30	303.737	63.8442
2091-08-30 11:30:00+05:30	307.545	50.0877
2091-08-30 14:30:00+05:30	311.645	35.164
2091-08-30 17:30:00+05:30	313.142	30.0942
2091-08-30 20:30:00+05:30	312.02	32.4885
2091-08-30 23:30:00+05:30	309.84	38.0956
2091-08-31 02:30:00+05:30	307.416	47.2991
2091-08-31 05:30:00+05:30	305.727	62.0268
2091-08-31 08:30:00+05:30	305.945	53.956
2091-08-31 11:30:00+05:30	309.053	42.1229
2091-08-31 14:30:00+05:30	311.92	34.1984
2091-08-31 17:30:00+05:30	312.304	33.455
2091-08-31 20:30:00+05:30	311.06	38.0286
2091-08-31 23:30:00+05:30	308.997	47.1155
2091-09-01 02:30:00+05:30	306.6	59.0101
2091-09-01 05:30:00+05:30	304.343	71.7644
2091-09-01 08:30:00+05:30	303.493	71.3423
2091-09-01 11:30:00+05:30	305.106	62.8674
2091-09-01 14:30:00+05:30	307.288	52.975
2091-09-01 17:30:00+05:30	304.926	61.7844
2091-09-01 20:30:00+05:30	300.876	80.5882
2091-09-01 23:30:00+05:30	299.071	89.6149
2091-09-02 02:30:00+05:30	298.732	91.4839
2091-09-02 05:30:00+05:30	298.562	92.0293
2091-09-02 08:30:00+05:30	299.321	86.9745
2091-09-02 11:30:00+05:30	303.047	67.252
2091-09-02 14:30:00+05:30	306.983	52.6036
2091-09-02 17:30:00+05:30	307.791	49.9432
2091-09-02 20:30:00+05:30	305.905	57.2251
2091-09-02 23:30:00+05:30	304.113	66.1407
2091-09-03 02:30:00+05:30	302.773	72.6939
2091-09-03 05:30:00+05:30	302.112	74.658
2091-09-03 08:30:00+05:30	303.501	66.799
2091-09-03 11:30:00+05:30	308	52.6306
2091-09-03 14:30:00+05:30	310.794	41.6748
2091-09-03 17:30:00+05:30	309.951	44.0681
2091-09-03 20:30:00+05:30	306.988	55.0614
2091-09-03 23:30:00+05:30	304.821	66.0649
2091-09-04 02:30:00+05:30	303.134	76.3442
2091-09-04 05:30:00+05:30	301.996	84.0704
2091-09-04 08:30:00+05:30	302.882	79.2356
2091-09-04 11:30:00+05:30	306.504	59.5636
2091-09-04 14:30:00+05:30	307.763	53.023
2091-09-04 17:30:00+05:30	307.407	53.1991
2091-09-04 20:30:00+05:30	305.934	60.8821
2091-09-04 23:30:00+05:30	304.629	67.2912
2091-09-05 02:30:00+05:30	303.202	73.2263
2091-09-05 05:30:00+05:30	302.112	77.8195
2091-09-05 08:30:00+05:30	303.58	70.6066
2091-09-05 11:30:00+05:30	309.704	41.5488
2091-09-05 14:30:00+05:30	312.963	32.4199
2091-09-05 17:30:00+05:30	313.672	29.5459
2091-09-05 20:30:00+05:30	312.243	32.4539
2091-09-05 23:30:00+05:30	310.199	38.7669
2091-09-06 02:30:00+05:30	308.584	43.3935
2091-09-06 05:30:00+05:30	307.202	47.6104
2091-09-06 08:30:00+05:30	308.207	45.4169
2091-09-06 11:30:00+05:30	312.361	35.0152
2091-09-06 14:30:00+05:30	314.268	29.4637
2091-09-06 17:30:00+05:30	314.072	28.7809
2091-09-06 20:30:00+05:30	312.365	31.5902
2091-09-06 23:30:00+05:30	310.923	34.4548
2091-09-07 02:30:00+05:30	309.329	36.9587
2091-09-07 05:30:00+05:30	307.924	36.3652
2091-09-07 08:30:00+05:30	308.115	33.1005
2091-09-07 11:30:00+05:30	311.299	28.7016
2091-09-07 14:30:00+05:30	313.819	25.9614
2091-09-07 17:30:00+05:30	313.772	25.5762
2091-09-07 20:30:00+05:30	312.061	27.9746
[truncated: 27,202 more rows]

## Sheet: f Mmax Dakha GFDL 2-4.5
units: dry bulb temperature (degrees Celsius), relative humidity when Tair>25C (%).
	Ta_C	RH
2090-12-31 18:00:00-06:00	286.493
2090-12-31 21:00:00-06:00	286.668
2091-01-01 00:00:00-06:00	288.924
2091-01-01 03:00:00-06:00	291.973
2091-01-01 06:00:00-06:00	290.599
2091-01-01 09:00:00-06:00	288.282
2091-01-01 12:00:00-06:00	286.841
2091-01-01 15:00:00-06:00	286.063
2091-01-01 18:00:00-06:00	285.243
2091-01-01 21:00:00-06:00	287.255
2091-01-02 00:00:00-06:00	293.296
2091-01-02 03:00:00-06:00	295.124
2091-01-02 06:00:00-06:00	293.065
2091-01-02 09:00:00-06:00	290.129
2091-01-02 12:00:00-06:00	287.796
2091-01-02 15:00:00-06:00	286.207
2091-01-02 18:00:00-06:00	285.159
2091-01-02 21:00:00-06:00	288.735
2091-01-03 00:00:00-06:00	294.945
2091-01-03 03:00:00-06:00	296.288
2091-01-03 06:00:00-06:00	294.214
2091-01-03 09:00:00-06:00	290.899
2091-01-03 12:00:00-06:00	288.341
2091-01-03 15:00:00-06:00	286.898
2091-01-03 18:00:00-06:00	285.941
2091-01-03 21:00:00-06:00	289.296
2091-01-04 00:00:00-06:00	295.922
2091-01-04 03:00:00-06:00	297.051
2091-01-04 06:00:00-06:00	294.818
2091-01-04 09:00:00-06:00	291.531
2091-01-04 12:00:00-06:00	288.928
2091-01-04 15:00:00-06:00	287.356
2091-01-04 18:00:00-06:00	286.056
2091-01-04 21:00:00-06:00	288.574
2091-01-05 00:00:00-06:00	294.396
2091-01-05 03:00:00-06:00	295.571
2091-01-05 06:00:00-06:00	293.55
2091-01-05 09:00:00-06:00	290.229
2091-01-05 12:00:00-06:00	287.741
2091-01-05 15:00:00-06:00	286.108
2091-01-05 18:00:00-06:00	284.71
2091-01-05 21:00:00-06:00	288.057
2091-01-06 00:00:00-06:00	294.005
2091-01-06 03:00:00-06:00	295.122
2091-01-06 06:00:00-06:00	292.942
2091-01-06 09:00:00-06:00	289.557
2091-01-06 12:00:00-06:00	286.747
2091-01-06 15:00:00-06:00	284.969
2091-01-06 18:00:00-06:00	283.492
2091-01-06 21:00:00-06:00	286.406
2091-01-07 00:00:00-06:00	292.389
2091-01-07 03:00:00-06:00	293.662
2091-01-07 06:00:00-06:00	291.524
2091-01-07 09:00:00-06:00	288.139
2091-01-07 12:00:00-06:00	284.968
2091-01-07 15:00:00-06:00	282.333
2091-01-07 18:00:00-06:00	281.036
2091-01-07 21:00:00-06:00	285.496
2091-01-08 00:00:00-06:00	291.188
2091-01-08 03:00:00-06:00	292.684
2091-01-08 06:00:00-06:00	290.463
2091-01-08 09:00:00-06:00	286.257
2091-01-08 12:00:00-06:00	283.759
2091-01-08 15:00:00-06:00	281.698
2091-01-08 18:00:00-06:00	279.213
2091-01-08 21:00:00-06:00	285.738
2091-01-09 00:00:00-06:00	291.911
2091-01-09 03:00:00-06:00	293.291
2091-01-09 06:00:00-06:00	291.228
2091-01-09 09:00:00-06:00	287.77
2091-01-09 12:00:00-06:00	284.888
2091-01-09 15:00:00-06:00	283.184
2091-01-09 18:00:00-06:00	281.75
2091-01-09 21:00:00-06:00	286.517
2091-01-10 00:00:00-06:00	292.941
2091-01-10 03:00:00-06:00	295.039
2091-01-10 06:00:00-06:00	292.779
2091-01-10 09:00:00-06:00	289.068
2091-01-10 12:00:00-06:00	286.346
2091-01-10 15:00:00-06:00	284.291
2091-01-10 18:00:00-06:00	282.471
2091-01-10 21:00:00-06:00	287.563
2091-01-11 00:00:00-06:00	294.463
2091-01-11 03:00:00-06:00	296.522
2091-01-11 06:00:00-06:00	294.352
2091-01-11 09:00:00-06:00	290.054
2091-01-11 12:00:00-06:00	286.272
2091-01-11 15:00:00-06:00	285.065
2091-01-11 18:00:00-06:00	283.706
2091-01-11 21:00:00-06:00	287.195
2091-01-12 00:00:00-06:00	293.204
2091-01-12 03:00:00-06:00	294.85
2091-01-12 06:00:00-06:00	292.8
2091-01-12 09:00:00-06:00	289.593
2091-01-12 12:00:00-06:00	286.547
2091-01-12 15:00:00-06:00	284.228
2091-01-12 18:00:00-06:00	281.919
2091-01-12 21:00:00-06:00	286.73
2091-01-13 00:00:00-06:00	291.339
2091-01-13 03:00:00-06:00	292.814
2091-01-13 06:00:00-06:00	290.629
2091-01-13 09:00:00-06:00	286.876
2091-01-13 12:00:00-06:00	284.145
2091-01-13 15:00:00-06:00	281.905
2091-01-13 18:00:00-06:00	281.273
2091-01-13 21:00:00-06:00	286.312
2091-01-14 00:00:00-06:00	292.556
2091-01-14 03:00:00-06:00	293.989
2091-01-14 06:00:00-06:00	292.01
2091-01-14 09:00:00-06:00	288.017
2091-01-14 12:00:00-06:00	285.425
2091-01-14 15:00:00-06:00	283.328
2091-01-14 18:00:00-06:00	280.345
2091-01-14 21:00:00-06:00	286.622
2091-01-15 00:00:00-06:00	292.828
2091-01-15 03:00:00-06:00	294.994
2091-01-15 06:00:00-06:00	293.126
2091-01-15 09:00:00-06:00	287.943
2091-01-15 12:00:00-06:00	283.563
2091-01-15 15:00:00-06:00	283.383
2091-01-15 18:00:00-06:00	280.873
2091-01-15 21:00:00-06:00	288.349
2091-01-16 00:00:00-06:00	295.226
2091-01-16 03:00:00-06:00	297.189
2091-01-16 06:00:00-06:00	294.217
2091-01-16 09:00:00-06:00	287.502
2091-01-16 12:00:00-06:00	285.08
2091-01-16 15:00:00-06:00	282.551
2091-01-16 18:00:00-06:00	283.77
2091-01-16 21:00:00-06:00	289.194
2091-01-17 00:00:00-06:00	297.562
2091-01-17 03:00:00-06:00	299.267	29.9731
2091-01-17 06:00:00-06:00	294.683
2091-01-17 09:00:00-06:00	290.524
2091-01-17 12:00:00-06:00	287.82
2091-01-17 15:00:00-06:00	284.452
2091-01-17 18:00:00-06:00	283.39
2091-01-17 21:00:00-06:00	289.085
2091-01-18 00:00:00-06:00	297.985
2091-01-18 03:00:00-06:00	299.924	26.5623
2091-01-18 06:00:00-06:00	295.648
2091-01-18 09:00:00-06:00	287.154
2091-01-18 12:00:00-06:00	284.707
2091-01-18 15:00:00-06:00	282.67
2091-01-18 18:00:00-06:00	280.889
2091-01-18 21:00:00-06:00	291.485
2091-01-19 00:00:00-06:00	298.35	36.182
2091-01-19 03:00:00-06:00	299.911	28.3463
2091-01-19 06:00:00-06:00	295.858
2091-01-19 09:00:00-06:00	288.058
2091-01-19 12:00:00-06:00	285.026
2091-01-19 15:00:00-06:00	283.177
2091-01-19 18:00:00-06:00	282.671
2091-01-19 21:00:00-06:00	291.676
2091-01-20 00:00:00-06:00	299.367	40.5046
2091-01-20 03:00:00-06:00	301.556	31.6439
2091-01-20 06:00:00-06:00	298.167	38.5494
2091-01-20 09:00:00-06:00	293.389
2091-01-20 12:00:00-06:00	290.397
2091-01-20 15:00:00-06:00	286.426
2091-01-20 18:00:00-06:00	284.276
2091-01-20 21:00:00-06:00	291.947
2091-01-21 00:00:00-06:00	297.686
2091-01-21 03:00:00-06:00	299.585	31.8544
2091-01-21 06:00:00-06:00	297.423
2091-01-21 09:00:00-06:00	293.074
2091-01-21 12:00:00-06:00	289.253
2091-01-21 15:00:00-06:00	286.301
2091-01-21 18:00:00-06:00	283.294
2091-01-21 21:00:00-06:00	289.799
2091-01-22 00:00:00-06:00	294.943
2091-01-22 03:00:00-06:00	296.904
2091-01-22 06:00:00-06:00	294.139
2091-01-22 09:00:00-06:00	288.354
2091-01-22 12:00:00-06:00	283.5
2091-01-22 15:00:00-06:00	280.732
2091-01-22 18:00:00-06:00	279.415
2091-01-22 21:00:00-06:00	289.729
2091-01-23 00:00:00-06:00	295.15
2091-01-23 03:00:00-06:00	296.33
2091-01-23 06:00:00-06:00	293.265
2091-01-23 09:00:00-06:00	285.222
2091-01-23 12:00:00-06:00	282.541
2091-01-23 15:00:00-06:00	280.753
2091-01-23 18:00:00-06:00	279.538
2091-01-23 21:00:00-06:00	289.928
2091-01-24 00:00:00-06:00	296.79
2091-01-24 03:00:00-06:00	298.26	24.1512
2091-01-24 06:00:00-06:00	294.839
2091-01-24 09:00:00-06:00	286.544
2091-01-24 12:00:00-06:00	284.034
2091-01-24 15:00:00-06:00	282.18
2091-01-24 18:00:00-06:00	280.42
2091-01-24 21:00:00-06:00	290.716
2091-01-25 00:00:00-06:00	297.477
2091-01-25 03:00:00-06:00	298.442	25.8724
2091-01-25 06:00:00-06:00	293.57
2091-01-25 09:00:00-06:00	288.177
2091-01-25 12:00:00-06:00	287.528
2091-01-25 15:00:00-06:00	285.011
2091-01-25 18:00:00-06:00	283.227
2091-01-25 21:00:00-06:00	289.267
2091-01-26 00:00:00-06:00	297.278
2091-01-26 03:00:00-06:00	298.621	30.1946
2091-01-26 06:00:00-06:00	295.783
2091-01-26 09:00:00-06:00	289.989
2091-01-26 12:00:00-06:00	287.897
2091-01-26 15:00:00-06:00	285.415
2091-01-26 18:00:00-06:00	283.163
2091-01-26 21:00:00-06:00	289.64
2091-01-27 00:00:00-06:00	297.228
2091-01-27 03:00:00-06:00	298.753	33.094
2091-01-27 06:00:00-06:00	296.201
2091-01-27 09:00:00-06:00	291.313
2091-01-27 12:00:00-06:00	288.486
2091-01-27 15:00:00-06:00	286.203
2091-01-27 18:00:00-06:00	283.553
2091-01-27 21:00:00-06:00	290.332
2091-01-28 00:00:00-06:00	297.58
2091-01-28 03:00:00-06:00	299.538	32.2709
2091-01-28 06:00:00-06:00	296.899
2091-01-28 09:00:00-06:00	291.407
2091-01-28 12:00:00-06:00	288.481
2091-01-28 15:00:00-06:00	286.398
2091-01-28 18:00:00-06:00	283.957
2091-01-28 21:00:00-06:00	290.662
2091-01-29 00:00:00-06:00	298.292	44.1946
2091-01-29 03:00:00-06:00	300.245	31.5395
2091-01-29 06:00:00-06:00	296.999
2091-01-29 09:00:00-06:00	288.757
2091-01-29 12:00:00-06:00	286.219
2091-01-29 15:00:00-06:00	284.21
2091-01-29 18:00:00-06:00	282.681
2091-01-29 21:00:00-06:00	292.911
2091-01-30 00:00:00-06:00	299.871	37.8658
2091-01-30 03:00:00-06:00	301.25	27.675
2091-01-30 06:00:00-06:00	298.502	31.5506
2091-01-30 09:00:00-06:00	292.464
2091-01-30 12:00:00-06:00	288.859
2091-01-30 15:00:00-06:00	286.692
2091-01-30 18:00:00-06:00	284.326
2091-01-30 21:00:00-06:00	291.554
2091-01-31 00:00:00-06:00	298.105
2091-01-31 03:00:00-06:00	299.482	28.7309
2091-01-31 06:00:00-06:00	296.826
2091-01-31 09:00:00-06:00	290.999
2091-01-31 12:00:00-06:00	288.57
2091-01-31 15:00:00-06:00	285.284
2091-01-31 18:00:00-06:00	282.836
2091-01-31 21:00:00-06:00	290.22
2091-02-01 00:00:00-06:00	297.107
2091-02-01 03:00:00-06:00	298.601	26.6255
2091-02-01 06:00:00-06:00	295.865
2091-02-01 09:00:00-06:00	288.852
2091-02-01 12:00:00-06:00	284.481
2091-02-01 15:00:00-06:00	282.269
2091-02-01 18:00:00-06:00	280.93
2091-02-01 21:00:00-06:00	291.811
2091-02-02 00:00:00-06:00	298.85	33.286
2091-02-02 03:00:00-06:00	300.311	20.0159
2091-02-02 06:00:00-06:00	297.485
2091-02-02 09:00:00-06:00	291.803
2091-02-02 12:00:00-06:00	288.424
2091-02-02 15:00:00-06:00	287.098
2091-02-02 18:00:00-06:00	286.817
2091-02-02 21:00:00-06:00	291.409
2091-02-03 00:00:00-06:00	298.456	47.3192
2091-02-03 03:00:00-06:00	300.877	30.3381
2091-02-03 06:00:00-06:00	298.308	33.2957
2091-02-03 09:00:00-06:00	292.495
2091-02-03 12:00:00-06:00	289.067
2091-02-03 15:00:00-06:00	287.776
2091-02-03 18:00:00-06:00	287.527
2091-02-03 21:00:00-06:00	291.379
2091-02-04 00:00:00-06:00	298.885	57.0997
2091-02-04 03:00:00-06:00	300.78	39.8915
2091-02-04 06:00:00-06:00	298.501	42.299
2091-02-04 09:00:00-06:00	293.6
2091-02-04 12:00:00-06:00	290.474
[truncated: 28,921 more rows]

## Sheet: Specific humidity MetPy
units: specific humidity (g/kg), x-axis: temperature (degrees Celsius, row 2), y-axis:relative humidity (%, column A)
[truncated: 201 more rows]
[truncated: 301 more columns]

[truncated: 2 more sheets: Survivability 3H Young-Indoor, Survivability 6H Young-Indoor]
