# Supplementary material for: A physiological approach for assessing human survivability and liveability to heat in a changing climate
Source: Nat Commun. 2023 Nov 29;14:7653. doi: 10.1038/s41467-023-43121-5 (PMC10687011; doi:10.1038/s41467-023-43121-5)
Supplement: Supplementary file 4 — Source Data [file 41467_2023_43121_MOESM4_ESM.zip › Source Data/source_data_figS7/figs7.xlsx]

## Sheet: a Mmax Indoor-Young
units: METs, x-axis: temperature (degrees Celsius, row 2), y-axis:relative humidity (%, column A)
	25	25.1	25.2	25.3	25.4	25.5	25.6	25.7	25.8	25.9	26	26.1	26.2	26.3	26.4	26.5	26.6	26.7	26.8	26.9	27	27.1	27.2	27.3	27.4	27.5	27.6	27.7	27.8	27.9	28	28.1	28.2	28.3	28.4	28.5	28.6	28.7	28.8	28.9	29	29.1	29.2	29.3	29.4	29.5	29.6	29.7	29.8
0	8.81716	8.79856	8.77995	8.76134	8.74273	8.72411	8.70549	8.68687	8.66824	8.64961	8.63097	8.61233	8.59369	8.57505	8.5564	8.53775	8.51909	8.50043	8.48177	8.4631	8.44443	8.42576	8.40708	8.3884	8.36971	8.35102	8.33233	8.31364	8.29494	8.27624	8.25753	8.23882	8.22011	8.20139	8.18267	8.16394	8.14522	8.12649	8.10775	8.08901	8.07027	8.05152	8.03278	8.01402	7.99527	7.97651	7.95774	7.93898	7.9202
0.2	8.77825	8.75966	8.74106	8.72246	8.70385	8.68524	8.66663	8.64801	8.6294	8.61077	8.59215	8.57352	8.55488	8.53624	8.5176	8.49896	8.48031	8.46166	8.44301	8.42435	8.40569	8.38702	8.36835	8.34968	8.331	8.31233	8.29364	8.27496	8.25627	8.23757	8.21888	8.20017	8.18147	8.16276	8.14405	8.12534	8.10662	8.0879	8.06917	8.05044	8.03171	8.01297	7.99424	7.97549	7.95675	7.938	7.91924	7.90048	7.88172
0.4	8.73933	8.72074	8.70215	8.68356	8.66496	8.64636	8.62776	8.60915	8.59054	8.57192	8.5533	8.53468	8.51606	8.49743	8.47879	8.46016	8.44152	8.42288	8.40423	8.38558	8.36693	8.34827	8.32961	8.31095	8.29228	8.27361	8.25494	8.23626	8.21758	8.19889	8.18021	8.16151	8.14282	8.12412	8.10542	8.08671	8.06801	8.04929	8.03058	8.01186	7.99314	7.97441	7.95568	7.93695	7.91821	7.89947	7.88073	7.86198	7.84323
0.6	8.70039	8.68181	8.66323	8.64464	8.62605	8.60746	8.58886	8.57026	8.55166	8.53305	8.51444	8.49583	8.47721	8.45859	8.43997	8.42134	8.40271	8.38408	8.36544	8.3468	8.32815	8.30951	8.29086	8.2722	8.25354	8.23488	8.21622	8.19755	8.17888	8.1602	8.14152	8.12284	8.10415	8.08546	8.06677	8.04808	8.02938	8.01067	7.99197	7.97326	7.95454	7.93583	7.91711	7.89838	7.87966	7.86093	7.84219	7.82346	7.80472
0.8	8.66144	8.64287	8.62429	8.60571	8.58713	8.56855	8.54996	8.53137	8.51277	8.49417	8.47557	8.45697	8.43836	8.41974	8.40113	8.38251	8.36389	8.34526	8.32663	8.308	8.28937	8.27073	8.25208	8.23344	8.21479	8.19614	8.17748	8.15882	8.14016	8.12149	8.10282	8.08415	8.06547	8.04679	8.02811	8.00942	7.99073	7.97204	7.95334	7.93464	7.91594	7.89723	7.87852	7.85981	7.84109	7.82237	7.80365	7.78492	7.76619
1	8.62247	8.60391	8.58534	8.56677	8.54819	8.52962	8.51104	8.49245	8.47387	8.45528	8.43668	8.41808	8.39948	8.38088	8.36227	8.34366	8.32505	8.30643	8.28781	8.26919	8.25056	8.23193	8.2133	8.19466	8.17602	8.15737	8.13873	8.12008	8.10142	8.08277	8.06411	8.04544	8.02677	8.0081	7.98943	7.97075	7.95207	7.93339	7.9147	7.89601	7.87732	7.85862	7.83992	7.82122	7.80251	7.7838	7.76508	7.74637	7.72765
1.2	8.58348	8.56493	8.54637	8.52781	8.50924	8.49067	8.4721	8.45352	8.43494	8.41636	8.39778	8.37919	8.3606	8.342	8.3234	8.3048	8.28619	8.26759	8.24897	8.23036	8.21174	8.19312	8.17449	8.15586	8.13723	8.1186	8.09996	8.08132	8.06267	8.04403	8.02537	8.00672	7.98806	7.9694	7.95074	7.93207	7.9134	7.89472	7.87605	7.85736	7.83868	7.81999	7.8013	7.78261	7.76391	7.74521	7.72651	7.7078	7.68909
1.4	8.54448	8.52594	8.50738	8.48883	8.47027	8.45171	8.43315	8.41458	8.39601	8.37743	8.35886	8.34028	8.32169	8.3031	8.28451	8.26592	8.24732	8.22872	8.21012	8.19151	8.1729	8.15429	8.13567	8.11706	8.09843	8.07981	8.06118	8.04254	8.02391	8.00527	7.98663	7.96798	7.94933	7.93068	7.91203	7.89337	7.87471	7.85604	7.83737	7.8187	7.80003	7.78135	7.76267	7.74399	7.7253	7.70661	7.68791	7.66922	7.65052
1.6	8.50547	8.48693	8.46838	8.44984	8.43129	8.41273	8.39418	8.37562	8.35706	8.33849	8.31992	8.30135	8.28277	8.26419	8.24561	8.22703	8.20844	8.18985	8.17125	8.15265	8.13405	8.11545	8.09684	8.07823	8.05962	8.041	8.02238	8.00376	7.98513	7.9665	7.94787	7.92923	7.91059	7.89195	7.8733	7.85465	7.836	7.81735	7.79869	7.78003	7.76136	7.74269	7.72402	7.70535	7.68667	7.66799	7.6493	7.63062	7.61193
1.8	8.46644	8.4479	8.42937	8.41083	8.39229	8.37374	8.35519	8.33664	8.31809	8.29953	8.28097	8.2624	8.24384	8.22527	8.20669	8.18812	8.16954	8.15095	8.13237	8.11378	8.09519	8.07659	8.05799	8.03939	8.02078	8.00218	7.98356	7.96495	7.94633	7.92771	7.90909	7.89046	7.87183	7.8532	7.83456	7.81592	7.79728	7.77863	7.75998	7.74133	7.72268	7.70402	7.68536	7.66669	7.64802	7.62935	7.61068	7.592	7.57332
2	8.42739	8.40886	8.39034	8.37181	8.35327	8.33473	8.31619	8.29765	8.2791	8.26055	8.242	8.22345	8.20489	8.18632	8.16776	8.14919	8.13062	8.11204	8.09347	8.07489	8.0563	8.03772	8.01913	8.00053	7.98194	7.96334	7.94473	7.92613	7.90752	7.88891	7.87029	7.85168	7.83306	7.81443	7.7958	7.77717	7.75854	7.73991	7.72127	7.70262	7.68398	7.66533	7.64668	7.62802	7.60937	7.5907	7.57204	7.55337	7.5347
2.2	8.38833	8.36981	8.35129	8.33277	8.31424	8.29571	8.27718	8.25864	8.2401	8.22156	8.20302	8.18447	8.16592	8.14737	8.12881	8.11025	8.09169	8.07312	8.05455	8.03598	8.0174	7.99883	7.98024	7.96166	7.94307	7.92448	7.90589	7.88729	7.86869	7.85009	7.83149	7.81288	7.79427	7.77565	7.75703	7.73841	7.71979	7.70116	7.68253	7.6639	7.64526	7.62662	7.60798	7.58934	7.57069	7.55204	7.53338	7.51473	7.49607
2.4	8.34925	8.33074	8.31223	8.29371	8.27519	8.25667	8.23815	8.21962	8.20109	8.18256	8.16402	8.14548	8.12694	8.10839	8.08984	8.07129	8.05274	8.03418	8.01562	7.99706	7.97849	7.95992	7.94135	7.92277	7.90419	7.88561	7.86703	7.84844	7.82985	7.81126	7.79266	7.77406	7.75546	7.73685	7.71825	7.69963	7.68102	7.6624	7.64378	7.62516	7.60653	7.5879	7.56927	7.55064	7.532	7.51336	7.49471	7.47607	7.45742
2.6	8.31015	8.29165	8.27315	8.25464	8.23613	8.21762	8.1991	8.18058	8.16206	8.14353	8.12501	8.10647	8.08794	8.0694	8.05086	8.03232	8.01377	7.99523	7.97667	7.95812	7.93956	7.921	7.90244	7.88387	7.8653	7.84673	7.82815	7.80957	7.79099	7.77241	7.75382	7.73523	7.71664	7.69804	7.67944	7.66084	7.64224	7.62363	7.60502	7.5864	7.56779	7.54917	7.53055	7.51192	7.49329	7.47466	7.45603	7.43739	7.41875
2.8	8.27104	8.25255	8.23405	8.21555	8.19705	8.17855	8.16004	8.14153	8.12301	8.1045	8.08598	8.06745	8.04893	8.0304	8.01187	7.99333	7.97479	7.95625	7.93771	7.91916	7.90062	7.88206	7.86351	7.84495	7.82639	7.80783	7.78926	7.77069	7.75212	7.73354	7.71497	7.69639	7.6778	7.65921	7.64062	7.62203	7.60344	7.58484	7.56624	7.54763	7.52903	7.51042	7.4918	7.47319	7.45457	7.43595	7.41733	7.3987	7.38007
3	8.23192	8.21343	8.19494	8.17645	8.15796	8.13946	8.12096	8.10246	8.08395	8.06544	8.04693	8.02842	8.0099	7.99138	7.97285	7.95433	7.9358	7.91727	7.89873	7.8802	7.86166	7.84311	7.82457	7.80602	7.78747	7.76891	7.75035	7.73179	7.71323	7.69466	7.67609	7.65752	7.63895	7.62037	7.60179	7.58321	7.56462	7.54603	7.52744	7.50885	7.49025	7.47165	7.45305	7.43444	7.41583	7.39722	7.37861	7.35999	7.34137
3.2	8.19278	8.1743	8.15582	8.13733	8.11885	8.10036	8.08187	8.06337	8.04487	8.02637	8.00787	7.98936	7.97085	7.95234	7.93383	7.91531	7.89679	7.87827	7.85974	7.84121	7.82268	7.80414	7.78561	7.76707	7.74852	7.72998	7.71143	7.69288	7.67432	7.65577	7.63721	7.61865	7.60008	7.58151	7.56294	7.54437	7.52579	7.50721	7.48863	7.47005	7.45146	7.43287	7.41428	7.39568	7.37708	7.35848	7.33988	7.32127	7.30266
3.4	8.15362	8.13515	8.11668	8.0982	8.07972	8.06124	8.04276	8.02427	8.00578	7.98729	7.96879	7.95029	7.93179	7.91329	7.89478	7.87627	7.85776	7.83925	7.82073	7.80221	7.78369	7.76516	7.74663	7.7281	7.70957	7.69103	7.67249	7.65395	7.6354	7.61686	7.59831	7.57975	7.5612	7.54264	7.52408	7.50551	7.48695	7.46838	7.4498	7.43123	7.41265	7.39407	7.37549	7.3569	7.33831	7.31972	7.30113	7.28253	7.26393
3.6	8.11445	8.09598	8.07752	8.05905	8.04058	8.02211	8.00363	7.98515	7.96667	7.94819	7.9297	7.91121	7.89272	7.87422	7.85572	7.83722	7.81872	7.80021	7.7817	7.76319	7.74468	7.72616	7.70764	7.68912	7.67059	7.65207	7.63354	7.615	7.59647	7.57793	7.55939	7.54084	7.5223	7.50375	7.4852	7.46664	7.44808	7.42952	7.41096	7.3924	7.37383	7.35526	7.33668	7.31811	7.29953	7.28095	7.26236	7.24378	7.22519
3.8	8.07526	8.0568	8.03835	8.01989	8.00142	7.98296	7.96449	7.94602	7.92755	7.90907	7.89059	7.87211	7.85363	7.83514	7.81665	7.79816	7.77966	7.76116	7.74266	7.72416	7.70566	7.68715	7.66864	7.65012	7.63161	7.61309	7.59457	7.57604	7.55752	7.53899	7.52045	7.50192	7.48338	7.46484	7.4463	7.42775	7.40921	7.39066	7.3721	7.35355	7.33499	7.31643	7.29786	7.2793	7.26073	7.24216	7.22358	7.20501	7.18643
4	8.03605	8.01761	7.99916	7.98071	7.96225	7.94379	7.92533	7.90687	7.88841	7.86994	7.85147	7.83299	7.81452	7.79604	7.77756	7.75907	7.74059	7.7221	7.70361	7.68511	7.66662	7.64812	7.62962	7.61111	7.5926	7.57409	7.55558	7.53707	7.51855	7.50003	7.4815	7.46298	7.44445	7.42592	7.40739	7.38885	7.37031	7.35177	7.33323	7.31468	7.29613	7.27758	7.25903	7.24047	7.22191	7.20335	7.18479	7.16622	7.14765
4.2	7.99683	7.97839	7.95995	7.94151	7.92306	7.90461	7.88616	7.86771	7.84925	7.83079	7.81233	7.79386	7.77539	7.75692	7.73845	7.71998	7.7015	7.68302	7.66454	7.64605	7.62756	7.60907	7.59058	7.57208	7.55358	7.53508	7.51658	7.49807	7.47956	7.46105	7.44254	7.42402	7.40551	7.38698	7.36846	7.34993	7.3314	7.31287	7.29434	7.2758	7.25726	7.23872	7.22018	7.20163	7.18308	7.16453	7.14598	7.12742	7.10886
4.4	7.9576	7.93917	7.92073	7.9023	7.88386	7.86542	7.84697	7.82853	7.81008	7.79163	7.77317	7.75472	7.73626	7.71779	7.69933	7.68086	7.66239	7.64392	7.62545	7.60697	7.58849	7.57001	7.55153	7.53304	7.51455	7.49606	7.47756	7.45907	7.44057	7.42206	7.40356	7.38505	7.36654	7.34803	7.32952	7.311	7.29248	7.27396	7.25543	7.23691	7.21838	7.19985	7.18131	7.16278	7.14424	7.1257	7.10715	7.08861	7.07006
4.6	7.91835	7.89992	7.8815	7.86307	7.84464	7.8262	7.80777	7.78933	7.77089	7.75245	7.734	7.71555	7.6971	7.67865	7.66019	7.64173	7.62327	7.60481	7.58634	7.56788	7.54941	7.53093	7.51246	7.49398	7.4755	7.45702	7.43853	7.42004	7.40155	7.38306	7.36456	7.34607	7.32757	7.30906	7.29056	7.27205	7.25354	7.23503	7.21651	7.198	7.17948	7.16096	7.14243	7.1239	7.10538	7.08684	7.06831	7.04977	7.03123
4.8	7.87908	7.86066	7.84225	7.82383	7.8054	7.78698	7.76855	7.75012	7.73169	7.71325	7.69481	7.67637	7.65793	7.63949	7.62104	7.60259	7.58414	7.56568	7.54723	7.52877	7.5103	7.49184	7.47337	7.4549	7.43643	7.41796	7.39948	7.381	7.36252	7.34404	7.32555	7.30706	7.28857	7.27008	7.25158	7.23309	7.21459	7.19608	7.17758	7.15907	7.14056	7.12205	7.10353	7.08502	7.0665	7.04798	7.02945	7.01093	6.9924
5	7.8398	7.82139	7.80298	7.78457	7.76615	7.74773	7.72931	7.71089	7.69247	7.67404	7.65561	7.63718	7.61875	7.60031	7.58187	7.56343	7.54498	7.52654	7.50809	7.48964	7.47119	7.45273	7.43427	7.41581	7.39735	7.37888	7.36042	7.34195	7.32348	7.305	7.28652	7.26804	7.24956	7.23108	7.21259	7.1941	7.17561	7.15712	7.13863	7.12013	7.10163	7.08313	7.06462	7.04611	7.0276	7.00909	6.99058	6.97206	6.95354
5.2	7.8005	7.7821	7.76369	7.74529	7.72688	7.70847	7.69006	7.67165	7.65323	7.63481	7.61639	7.59797	7.57954	7.56112	7.54269	7.52425	7.50582	7.48738	7.46894	7.4505	7.43205	7.41361	7.39516	7.37671	7.35825	7.3398	7.32134	7.30288	7.28441	7.26595	7.24748	7.22901	7.21054	7.19206	7.17359	7.15511	7.13663	7.11814	7.09966	7.08117	7.06268	7.04419	7.02569	7.00719	6.9887	6.97019	6.95169	6.93318	6.91468
5.4	7.76118	7.74279	7.7244	7.706	7.6876	7.6692	7.6508	7.63239	7.61398	7.59557	7.57716	7.55874	7.54033	7.52191	7.50348	7.48506	7.46663	7.4482	7.42977	7.41134	7.3929	7.37447	7.35603	7.33758	7.31914	7.30069	7.28224	7.26379	7.24534	7.22688	7.20842	7.18996	7.1715	7.15303	7.13457	7.1161	7.09762	7.07915	7.06067	7.0422	7.02372	7.00523	6.98675	6.96826	6.94977	6.93128	6.91279	6.89429	6.87579
5.6	7.72185	7.70347	7.68508	7.66669	7.6483	7.62991	7.61151	7.59312	7.57472	7.55631	7.53791	7.5195	7.50109	7.48268	7.46427	7.44585	7.42743	7.40901	7.39059	7.37217	7.35374	7.33531	7.31688	7.29844	7.28001	7.26157	7.24313	7.22469	7.20624	7.1878	7.16935	7.1509	7.13244	7.11399	7.09553	7.07707	7.05861	7.04014	7.02168	7.00321	6.98474	6.96626	6.94779	6.92931	6.91083	6.89235	6.87387	6.85538	6.83689
5.8	7.6825	7.66413	7.64575	7.62737	7.60899	7.5906	7.57221	7.55382	7.53543	7.51704	7.49864	7.48024	7.46184	7.44344	7.42504	7.40663	7.38822	7.36981	7.35139	7.33298	7.31456	7.29614	7.27772	7.25929	7.24086	7.22243	7.204	7.18557	7.16713	7.1487	7.13026	7.11181	7.09337	7.07492	7.05648	7.03803	7.01957	7.00112	6.98266	6.9642	6.94574	6.92728	6.90881	6.89034	6.87188	6.8534	6.83493	6.81645	6.79798
6	7.64314	7.62477	7.6064	7.58803	7.56966	7.55128	7.5329	7.51452	7.49614	7.47775	7.45936	7.44097	7.42258	7.40418	7.38579	7.36739	7.34899	7.33058	7.31218	7.29377	7.27536	7.25695	7.23854	7.22012	7.2017	7.18328	7.16486	7.14644	7.12801	7.10958	7.09115	7.07272	7.05428	7.03585	7.01741	6.99897	6.98052	6.96208	6.94363	6.92518	6.90673	6.88828	6.86982	6.85136	6.8329	6.81444	6.79598	6.77751	6.75905
6.2	7.60376	7.5854	7.56704	7.54868	7.53031	7.51194	7.49357	7.4752	7.45682	7.43844	7.42006	7.40168	7.3833	7.36491	7.34652	7.32813	7.30974	7.29135	7.27295	7.25455	7.23615	7.21775	7.19934	7.18094	7.16253	7.14412	7.1257	7.10729	7.08887	7.07045	7.05203	7.03361	7.01518	6.99675	6.97832	6.95989	6.94146	6.92302	6.90458	6.88614	6.8677	6.84926	6.83081	6.81237	6.79392	6.77547	6.75701	6.73856	6.7201
6.4	7.56437	7.54602	7.52766	7.50931	7.49095	7.47259	7.45422	7.43586	7.41749	7.39912	7.38075	7.36238	7.344	7.32562	7.30724	7.28886	7.27048	7.25209	7.2337	7.21531	7.19692	7.17853	7.16013	7.14173	7.12333	7.10493	7.08653	7.06812	7.04971	7.0313	7.01289	6.99448	6.97606	6.95764	6.93922	6.9208	6.90238	6.88395	6.86552	6.84709	6.82866	6.81023	6.79179	6.77335	6.75491	6.73647	6.71803	6.69958	6.68114
6.6	7.52496	7.50662	7.48827	7.46992	7.45157	7.43322	7.41486	7.39651	7.37815	7.35978	7.34142	7.32306	7.30469	7.28632	7.26795	7.24958	7.2312	7.21282	7.19444	7.17606	7.15768	7.13929	7.12091	7.10252	7.08413	7.06573	7.04734	7.02894	7.01054	6.99214	6.97374	6.95533	6.93693	6.91852	6.90011	6.88169	6.86328	6.84486	6.82644	6.80802	6.7896	6.77118	6.75275	6.73432	6.7159	6.69746	6.67903	6.6606	6.64216
6.8	7.48554	7.4672	7.44886	7.43052	7.41218	7.39383	7.37548	7.35714	7.33878	7.32043	7.30208	7.28372	7.26536	7.247	7.22864	7.21027	7.19191	7.17354	7.15517	7.13679	7.11842	7.10004	7.08166	7.06328	7.0449	7.02652	7.00813	6.98974	6.97135	6.95296	6.93457	6.91617	6.89778	6.87938	6.86098	6.84257	6.82417	6.80576	6.78735	6.76894	6.75053	6.73211	6.7137	6.69528	6.67686	6.65844	6.64002	6.62159	6.60316
7	7.44609	7.42777	7.40943	7.3911	7.37277	7.35443	7.33609	7.31775	7.29941	7.28106	7.26272	7.24437	7.22602	7.20766	7.18931	7.17095	7.1526	7.13424	7.11587	7.09751	7.07914	7.06078	7.04241	7.02404	7.00566	6.98729	6.96891	6.95053	6.93215	6.91377	6.89538	6.877	6.85861	6.84022	6.82183	6.80343	6.78504	6.76664	6.74824	6.72984	6.71144	6.69303	6.67463	6.65622	6.63781	6.6194	6.60099	6.58257	6.56415
7.2	7.40664	7.38832	7.36999	7.35167	7.33334	7.31501	7.29668	7.27835	7.26001	7.24168	7.22334	7.205	7.18666	7.16831	7.14997	7.13162	7.11327	7.09492	7.07657	7.05821	7.03985	7.02149	7.00313	6.98477	6.96641	6.94804	6.92967	6.9113	6.89293	6.87456	6.85618	6.83781	6.81943	6.80105	6.78266	6.76428	6.74589	6.72751	6.70912	6.69073	6.67233	6.65394	6.63554	6.61715	6.59875	6.58034	6.56194	6.54354	6.52513
7.4	7.36716	7.34885	7.33054	7.31222	7.2939	7.27558	7.25726	7.23893	7.22061	7.20228	7.18395	7.16562	7.14728	7.12895	7.11061	7.09227	7.07393	7.05559	7.03724	7.01889	7.00055	6.9822	6.96384	6.94549	6.92714	6.90878	6.89042	6.87206	6.8537	6.83533	6.81697	6.7986	6.78023	6.76186	6.74349	6.72511	6.70673	6.68836	6.66998	6.6516	6.63321	6.61483	6.59644	6.57805	6.55966	6.54127	6.52288	6.50448	6.48609
7.6	7.32767	7.30937	7.29106	7.27275	7.25444	7.23613	7.21781	7.1995	7.18118	7.16286	7.14454	7.12622	7.10789	7.08956	7.07123	7.0529	7.03457	7.01624	6.9979	6.97956	6.96122	6.94288	6.92454	6.9062	6.88785	6.8695	6.85115	6.8328	6.81445	6.79609	6.77773	6.75938	6.74102	6.72265	6.70429	6.68593	6.66756	6.64919	6.63082	6.61245	6.59408	6.5757	6.55732	6.53895	6.52057	6.50219	6.4838	6.46542	6.44703
7.8	7.28817	7.26987	7.25157	7.23327	7.21497	7.19666	7.17836	7.16005	7.14174	7.12343	7.10511	7.0868	7.06848	7.05016	7.03184	7.01352	6.9952	6.97687	6.95855	6.94022	6.92189	6.90355	6.88522	6.86688	6.84855	6.83021	6.81187	6.79352	6.77518	6.75683	6.73849	6.72014	6.70179	6.68343	6.66508	6.64672	6.62837	6.61001	6.59165	6.57329	6.55492	6.53656	6.51819	6.49982	6.48145	6.46308	6.44471	6.42634	6.40796
8	7.24865	7.23036	7.21207	7.19377	7.17548	7.15718	7.13888	7.12058	7.10228	7.08398	7.06567	7.04737	7.02906	7.01075	6.99244	6.97412	6.95581	6.93749	6.91917	6.90085	6.88253	6.86421	6.84588	6.82756	6.80923	6.7909	6.77257	6.75423	6.7359	6.71756	6.69922	6.68088	6.66254	6.6442	6.62585	6.60751	6.58916	6.57081	6.55246	6.53411	6.51576	6.4974	6.47904	6.46068	6.44233	6.42396	6.4056	6.38724	6.36887
8.2	7.20911	7.19083	7.17255	7.15426	7.13597	7.11769	7.0994	7.0811	7.06281	7.04452	7.02622	7.00792	6.98962	6.97132	6.95302	6.93471	6.9164	6.8981	6.87979	6.86147	6.84316	6.82485	6.80653	6.78821	6.76989	6.75157	6.73325	6.71492	6.6966	6.67827	6.65994	6.64161	6.62328	6.60495	6.58661	6.56828	6.54994	6.5316	6.51326	6.49491	6.47657	6.45823	6.43988	6.42153	6.40318	6.38483	6.36648	6.34812	6.32977
8.4	7.16956	7.15128	7.13301	7.11473	7.09645	7.07817	7.05989	7.04161	7.02332	7.00504	6.98675	6.96846	6.95017	6.93187	6.91358	6.89528	6.87698	6.85868	6.84038	6.82208	6.80377	6.78547	6.76716	6.74885	6.73054	6.71223	6.69392	6.6756	6.65728	6.63897	6.62065	6.60233	6.584	6.56568	6.54735	6.52903	6.5107	6.49237	6.47404	6.4557	6.43737	6.41904	6.4007	6.38236	6.36402	6.34568	6.32734	6.30899	6.29065
8.6	7.12999	7.11172	7.09346	7.07519	7.05692	7.03864	7.02037	7.00209	6.98382	6.96554	6.94726	6.92898	6.91069	6.89241	6.87412	6.85583	6.83755	6.81925	6.80096	6.78267	6.76437	6.74608	6.72778	6.70948	6.69118	6.67287	6.65457	6.63626	6.61795	6.59965	6.58134	6.56302	6.54471	6.5264	6.50808	6.48976	6.47144	6.45312	6.4348	6.41648	6.39816	6.37983	6.3615	6.34317	6.32484	6.30651	6.28818	6.26985	6.25151
8.8	7.0904	7.07215	7.05389	7.03563	7.01736	6.9991	6.98083	6.96257	6.9443	6.92603	6.90776	6.88948	6.87121	6.85293	6.83465	6.81637	6.79809	6.77981	6.76153	6.74324	6.72495	6.70667	6.68838	6.67009	6.65179	6.6335	6.6152	6.59691	6.57861	6.56031	6.54201	6.52371	6.5054	6.4871	6.46879	6.45048	6.43217	6.41386	6.39555	6.37724	6.35892	6.34061	6.32229	6.30397	6.28565	6.26733	6.24901	6.23069	6.21236
9	7.0508	7.03255	7.0143	6.99605	6.97779	6.95954	6.94128	6.92302	6.90476	6.8865	6.86824	6.84997	6.8317	6.81344	6.79517	6.7769	6.75862	6.74035	6.72207	6.7038	6.68552	6.66724	6.64896	6.63068	6.61239	6.59411	6.57582	6.55754	6.53925	6.52096	6.50267	6.48437	6.46608	6.44778	6.42949	6.41119	6.39289	6.37459	6.35628	6.33798	6.31968	6.30137	6.28306	6.26475	6.24644	6.22813	6.20982	6.19151	6.17319
9.2	7.01119	6.99294	6.9747	6.95646	6.93821	6.91996	6.90171	6.88346	6.86521	6.84696	6.8287	6.81044	6.79219	6.77393	6.75566	6.7374	6.71914	6.70087	6.68261	6.66434	6.64607	6.6278	6.60953	6.59126	6.57298	6.5547	6.53643	6.51815	6.49987	6.48159	6.46331	6.44502	6.42674	6.40845	6.39016	6.37187	6.35358	6.33529	6.317	6.29871	6.28041	6.26212	6.24382	6.22552	6.20722	6.18892	6.17062	6.15231	6.13401
9.4	6.97155	6.95332	6.93508	6.91685	6.89861	6.88037	6.86213	6.84388	6.82564	6.8074	6.78915	6.7709	6.75265	6.7344	6.71615	6.69789	6.67964	6.66138	6.64312	6.62487	6.6066	6.58834	6.57008	6.55182	6.53355	6.51528	6.49702	6.47875	6.46048	6.4422	6.42393	6.40566	6.38738	6.3691	6.35083	6.33255	6.31427	6.29599	6.2777	6.25942	6.24113	6.22285	6.20456	6.18627	6.16798	6.14969	6.1314	6.11311	6.09481
9.6	6.9319	6.91368	6.89545	6.87722	6.85899	6.84076	6.82253	6.80429	6.78606	6.76782	6.74958	6.73134	6.7131	6.69486	6.67661	6.65837	6.64012	6.62187	6.60363	6.58537	6.56712	6.54887	6.53062	6.51236	6.4941	6.47585	6.45759	6.43933	6.42107	6.4028	6.38454	6.36628	6.34801	6.32974	6.31147	6.2932	6.27493	6.25666	6.23839	6.22011	6.20184	6.18356	6.16528	6.14701	6.12873	6.11045	6.09216	6.07388	6.0556
9.8	6.89224	6.87402	6.8558	6.83758	6.81936	6.80114	6.78291	6.76468	6.74646	6.72823	6.71	6.69177	6.67353	6.6553	6.63706	6.61883	6.60059	6.58235	6.56411	6.54587	6.52763	6.50938	6.49114	6.47289	6.45464	6.43639	6.41814	6.39989	6.38164	6.36339	6.34513	6.32688	6.30862	6.29036	6.2721	6.25384	6.23558	6.21732	6.19906	6.18079	6.16253	6.14426	6.12599	6.10772	6.08946	6.07118	6.05291	6.03464	6.01637
10	6.85256	6.83435	6.81614	6.79792	6.77971	6.76149	6.74328	6.72506	6.70684	6.68862	6.6704	6.65217	6.63395	6.61572	6.5975	6.57927	6.56104	6.54281	6.52458	6.50635	6.48811	6.46988	6.45164	6.4334	6.41517	6.39693	6.37868	6.36044	6.3422	6.32396	6.30571	6.28746	6.26922	6.25097	6.23272	6.21447	6.19622	6.17796	6.15971	6.14146	6.1232	6.10494	6.08669	6.06843	6.05017	6.03191	6.01365	5.99538	5.97712
10.2	6.81286	6.79466	6.77646	6.75825	6.74004	6.72184	6.70363	6.68542	6.66721	6.649	6.63078	6.61257	6.59435	6.57613	6.55792	6.5397	6.52148	6.50325	6.48503	6.46681	6.44858	6.43036	6.41213	6.3939	6.37567	6.35744	6.33921	6.32098	6.30274	6.28451	6.26627	6.24804	6.2298	6.21156	6.19332	6.17508	6.15684	6.13859	6.12035	6.1021	6.08386	6.06561	6.04736	6.02911	6.01087	5.99261	5.97436	5.95611	5.93786
10.4	6.77315	6.75495	6.73676	6.71856	6.70036	6.68216	6.66396	6.64576	6.62756	6.60936	6.59115	6.57294	6.55474	6.53653	6.51832	6.50011	6.4819	6.46368	6.44547	6.42725	6.40904	6.39082	6.3726	6.35438	6.33616	6.31794	6.29972	6.28149	6.26327	6.24504	6.22682	6.20859	6.19036	6.17213	6.1539	6.13567	6.11744	6.0992	6.08097	6.06274	6.0445	6.02626	6.00802	5.98979	5.97155	5.95331	5.93506	5.91682	5.89858
10.6	6.73342	6.71523	6.69705	6.67886	6.66067	6.64248	6.62428	6.60609	6.5879	6.5697	6.5515	6.5333	6.51511	6.49691	6.4787	6.4605	6.4423	6.42409	6.40589	6.38768	6.36948	6.35127	6.33306	6.31485	6.29664	6.27842	6.26021	6.242	6.22378	6.20556	6.18735	6.16913	6.15091	6.13269	6.11447	6.09625	6.07802	6.0598	6.04158	6.02335	6.00512	5.9869	5.96867	5.95044	5.93221	5.91398	5.89575	5.87752	5.85929
10.8	6.69368	6.6755	6.65732	6.63914	6.62095	6.60277	6.58459	6.5664	6.54821	6.53003	6.51184	6.49365	6.47546	6.45727	6.43907	6.42088	6.40269	6.38449	6.36629	6.3481	6.3299	6.3117	6.2935	6.2753	6.25709	6.23889	6.22069	6.20248	6.18428	6.16607	6.14786	6.12965	6.11144	6.09323	6.07502	6.05681	6.03859	6.02038	6.00217	5.98395	5.96573	5.94752	5.9293	5.91108	5.89286	5.87464	5.85642	5.8382	5.81998
11	6.65391	6.63574	6.61757	6.5994	6.58122	6.56305	6.54487	6.5267	6.50852	6.49034	6.47216	6.45398	6.4358	6.41761	6.39943	6.38124	6.36306	6.34487	6.32668	6.30849	6.2903	6.27211	6.25392	6.23573	6.21754	6.19934	6.18115	6.16295	6.14475	6.12656	6.10836	6.09016	6.07196	6.05376	6.03556	6.01735	5.99915	5.98095	5.96274	5.94453	5.92633	5.90812	5.88991	5.8717	5.85349	5.83528	5.81707	5.79886	5.78065
11.2	6.61414	6.59597	6.57781	6.55965	6.54148	6.52331	6.50514	6.48698	6.46881	6.45064	6.43246	6.41429	6.39612	6.37794	6.35977	6.34159	6.32341	6.30524	6.28706	6.26888	6.25069	6.23251	6.21433	6.19615	6.17796	6.15978	6.14159	6.1234	6.10522	6.08703	6.06884	6.05065	6.03246	6.01427	5.99607	5.97788	5.95969	5.94149	5.9233	5.9051	5.88691	5.86871	5.85051	5.83231	5.81411	5.79591	5.77771	5.75951	5.74131
11.4	6.57434	6.55619	6.53803	6.51988	6.50172	6.48356	6.4654	6.44724	6.42908	6.41092	6.39275	6.37459	6.35642	6.33826	6.32009	6.30192	6.28375	6.26558	6.24741	6.22924	6.21107	6.1929	6.17472	6.15655	6.13837	6.1202	6.10202	6.08384	6.06566	6.04748	6.0293	6.01112	5.99294	5.97476	5.95658	5.93839	5.92021	5.90203	5.88384	5.86565	5.84747	5.82928	5.81109	5.7929	5.77471	5.75652	5.73833	5.72014	5.70195
11.6	6.53453	6.51639	6.49824	6.48009	6.46194	6.44379	6.42564	6.40749	6.38933	6.37118	6.35302	6.33487	6.31671	6.29855	6.2804	6.26224	6.24408	6.22592	6.20775	6.18959	6.17143	6.15326	6.1351	6.11693	6.09877	6.0806	6.06243	6.04426	6.02609	6.00793	5.98975	5.97158	5.95341	5.93524	5.91707	5.89889	5.88072	5.86254	5.84437	5.82619	5.80801	5.78984	5.77166	5.75348	5.7353	5.71712	5.69894	5.68076	5.66258
11.8	6.49471	6.47657	6.45843	6.44029	6.42215	6.404	6.38586	6.36772	6.34957	6.33143	6.31328	6.29513	6.27698	6.25884	6.24069	6.22253	6.20438	6.18623	6.16808	6.14992	6.13177	6.11361	6.09546	6.0773	6.05915	6.04099	6.02283	6.00467	5.98651	5.96835	5.95019	5.93203	5.91386	5.8957	5.87754	5.85937	5.84121	5.82304	5.80488	5.78671	5.76854	5.75038	5.73221	5.71404	5.69587	5.6777	5.65953	5.64136	5.62319
12	6.45487	6.43674	6.4186	6.40047	6.38234	6.3642	6.34607	6.32793	6.3098	6.29166	6.27352	6.25538	6.23724	6.2191	6.20096	6.18282	6.16467	6.14653	6.12839	6.11024	6.0921	6.07395	6.0558	6.03766	6.01951	6.00136	5.98321	5.96506	5.94691	5.92876	5.91061	5.89245	5.8743	5.85615	5.83799	5.81984	5.80168	5.78353	5.76537	5.74721	5.72906	5.7109	5.69274	5.67458	5.65642	5.63826	5.6201	5.60194	5.58378
12.2	6.41501	6.39689	6.37876	6.36064	6.34251	6.32439	6.30626	6.28813	6.27	6.25187	6.23374	6.21561	6.19748	6.17935	6.16122	6.14308	6.12495	6.10681	6.08868	6.07054	6.05241	6.03427	6.01613	5.99799	5.97985	5.96171	5.94357	5.92543	5.90729	5.88915	5.87101	5.85286	5.83472	5.81658	5.79843	5.78029	5.76214	5.744	5.72585	5.7077	5.68955	5.67141	5.65326	5.63511	5.61696	5.59881	5.58066	5.56251	5.54436
12.4	6.37514	6.35702	6.3389	6.32079	6.30267	6.28455	6.26643	6.24831	6.23019	6.21207	6.19395	6.17583	6.15771	6.13958	6.12146	6.10333	6.08521	6.06708	6.04896	6.03083	6.0127	5.99457	5.97644	5.95831	5.94018	5.92205	5.90392	5.88579	5.86766	5.84953	5.83139	5.81326	5.79512	5.77699	5.75886	5.74072	5.72258	5.70445	5.68631	5.66817	5.65004	5.6319	5.61376	5.59562	5.57748	5.55934	5.5412	5.52306	5.50492
12.6	6.33524	6.31714	6.29903	6.28092	6.26281	6.2447	6.22659	6.20848	6.19037	6.17226	6.15414	6.13603	6.11791	6.0998	6.08168	6.06357	6.04545	6.02733	6.00922	5.9911	5.97298	5.95486	5.93674	5.91862	5.9005	5.88238	5.86425	5.84613	5.82801	5.80989	5.79176	5.77364	5.75551	5.73739	5.71926	5.70114	5.68301	5.66488	5.64676	5.62863	5.6105	5.59237	5.57425	5.55612	5.53799	5.51986	5.50173	5.4836	5.46547
12.8	6.29534	6.27724	6.25914	6.24104	6.22294	6.20484	6.18673	6.16863	6.15053	6.13242	6.11432	6.09621	6.07811	6.06	6.04189	6.02379	6.00568	5.98757	5.96946	5.95135	5.93324	5.91513	5.89702	5.87891	5.8608	5.84268	5.82457	5.80646	5.78834	5.77023	5.75212	5.734	5.71589	5.69777	5.67965	5.66154	5.64342	5.6253	5.60719	5.58907	5.57095	5.55283	5.53472	5.5166	5.49848	5.48036	5.46224	5.44412	5.426
13	6.25542	6.23733	6.21923	6.20114	6.18305	6.16495	6.14686	6.12877	6.11067	6.09257	6.07448	6.05638	6.03828	6.02019	6.00209	5.98399	5.96589	5.94779	5.92969	5.91159	5.89349	5.87539	5.85728	5.83918	5.82108	5.80297	5.78487	5.76677	5.74866	5.73056	5.71245	5.69435	5.67624	5.65814	5.64003	5.62192	5.60382	5.58571	5.5676	5.54949	5.53139	5.51328	5.49517	5.47706	5.45895	5.44084	5.42274	5.40463	5.38652
13.2	6.21548	6.19739	6.17931	6.16123	6.14314	6.12506	6.10697	6.08888	6.0708	6.05271	6.03462	6.01653	5.99844	5.98035	5.96226	5.94417	5.92608	5.90799	5.8899	5.87181	5.85372	5.83562	5.81753	5.79944	5.78134	5.76325	5.74515	5.72706	5.70896	5.69087	5.67277	5.65468	5.63658	5.61849	5.60039	5.58229	5.56419	5.5461	5.528	5.5099	5.4918	5.47371	5.45561	5.43751	5.41941	5.40131	5.38321	5.36511	5.34702
13.4	6.17552	6.15745	6.13937	6.1213	6.10322	6.08514	6.06706	6.04899	6.03091	6.01283	5.99475	5.97667	5.95859	5.94051	5.92243	5.90434	5.88626	5.86818	5.8501	5.83201	5.81393	5.79585	5.77776	5.75968	5.74159	5.72351	5.70542	5.68734	5.66925	5.65117	5.63308	5.61499	5.59691	5.57882	5.56073	5.54264	5.52456	5.50647	5.48838	5.47029	5.45221	5.43412	5.41603	5.39794	5.37985	5.36176	5.34368	5.32559	5.3075
13.6	6.13555	6.11748	6.09942	6.08135	6.06328	6.04521	6.02714	6.00907	5.991	5.97293	5.95486	5.93679	5.91872	5.90064	5.88257	5.8645	5.84642	5.82835	5.81028	5.7922	5.77413	5.75605	5.73798	5.7199	5.70183	5.68375	5.66567	5.6476	5.62952	5.61144	5.59337	5.57529	5.55721	5.53914	5.52106	5.50298	5.4849	5.46683	5.44875	5.43067	5.41259	5.39451	5.37643	5.35836	5.34028	5.3222	5.30412	5.28604	5.26797
13.8	6.09556	6.07751	6.05945	6.04139	6.02332	6.00526	5.9872	5.96914	5.95108	5.93302	5.91495	5.89689	5.87883	5.86076	5.8427	5.82463	5.80657	5.78851	5.77044	5.75237	5.73431	5.71624	5.69818	5.68011	5.66204	5.64398	5.62591	5.60784	5.58978	5.57171	5.55364	5.53557	5.51751	5.49944	5.48137	5.4633	5.44523	5.42717	5.4091	5.39103	5.37296	5.35489	5.33682	5.31876	5.30069	5.28262	5.26455	5.24648	5.22842
14	6.05556	6.03751	6.01946	6.00141	5.98335	5.9653	5.94725	5.92919	5.91114	5.89309	5.87503	5.85698	5.83892	5.82087	5.80281	5.78476	5.7667	5.74864	5.73059	5.71253	5.69447	5.67642	5.65836	5.6403	5.62225	5.60419	5.58613	5.56807	5.55001	5.53196	5.5139	5.49584	5.47778	5.45972	5.44166	5.42361	5.40555	5.38749	5.36943	5.35137	5.33331	5.31526	5.2972	5.27914	5.26108	5.24302	5.22497	5.20691	5.18885
14.2	6.01554	5.9975	5.97945	5.96141	5.94337	5.92532	5.90728	5.88923	5.87119	5.85314	5.83509	5.81705	5.799	5.78096	5.76291	5.74486	5.72681	5.70877	5.69072	5.67267	5.65462	5.63658	5.61853	5.60048	5.58243	5.56438	5.54633	5.52828	5.51024	5.49219	5.47414	5.45609	5.43804	5.41999	5.40194	5.38389	5.36585	5.3478	5.32975	5.3117	5.29365	5.2756	5.25756	5.23951	5.22146	5.20341	5.18536	5.16732	5.14927
14.4	5.97551	5.95747	5.93943	5.9214	5.90336	5.88533	5.86729	5.84925	5.83122	5.81318	5.79514	5.7771	5.75906	5.74103	5.72299	5.70495	5.68691	5.66887	5.65083	5.6328	5.61476	5.59672	5.57868	5.56064	5.5426	5.52456	5.50652	5.48848	5.47044	5.4524	5.43436	5.41632	5.39828	5.38025	5.36221	5.34417	5.32613	5.30809	5.29005	5.27201	5.25397	5.23593	5.2179	5.19986	5.18182	5.16378	5.14575	5.12771	5.10967
14.6	5.93545	5.91743	5.8994	5.88137	5.86334	5.84531	5.82729	5.80926	5.79123	5.7732	5.75517	5.73714	5.71911	5.70108	5.68305	5.66502	5.64699	5.62896	5.61093	5.5929	5.57487	5.55684	5.53881	5.52078	5.50275	5.48472	5.46669	5.44866	5.43063	5.4126	5.39457	5.37654	5.35851	5.34048	5.32245	5.30442	5.28639	5.26836	5.25034	5.23231	5.21428	5.19625	5.17822	5.16019	5.14217	5.12414	5.10611	5.08808	5.07006
14.8	5.89538	5.87737	5.85935	5.84133	5.82331	5.80529	5.78727	5.76925	5.75123	5.7332	5.71518	5.69716	5.67914	5.66112	5.6431	5.62508	5.60706	5.58904	5.57102	5.55299	5.53497	5.51695	5.49893	5.48091	5.46289	5.44487	5.42685	5.40883	5.3908	5.37278	5.35476	5.33674	5.31872	5.3007	5.28268	5.26466	5.24664	5.22862	5.2106	5.19259	5.17457	5.15655	5.13853	5.12051	5.1025	5.08448	5.06646	5.04844	5.03043
15	5.8553	5.83729	5.81928	5.80127	5.78325	5.76524	5.74723	5.72922	5.71121	5.69319	5.67518	5.65717	5.63916	5.62114	5.60313	5.58512	5.56711	5.54909	5.53108	5.51307	5.49506	5.47705	5.45903	5.44102	5.42301	5.405	5.38699	5.36897	5.35096	5.33295	5.31494	5.29693	5.27892	5.26091	5.2429	5.22489	5.20688	5.18887	5.17086	5.15285	5.13484	5.11683	5.09882	5.08082	5.06281	5.0448	5.02679	5.00879	4.99078
15.2	5.8152	5.7972	5.77919	5.76119	5.74319	5.72518	5.70718	5.68917	5.67117	5.65317	5.63516	5.61716	5.59915	5.58115	5.56315	5.54514	5.52714	5.50914	5.49113	5.47313	5.45513	5.43712	5.41912	5.40112	5.38311	5.36511	5.34711	5.32911	5.3111	5.2931	5.2751	5.2571	5.2391	5.2211	5.2031	5.18509	5.16709	5.14909	5.1311	5.1131	5.0951	5.0771	5.0591	5.0411	5.02311	5.00511	4.98711	4.96912	4.95112
15.4	5.77508	5.75709	5.73909	5.7211	5.7031	5.6851	5.66711	5.64911	5.63112	5.61312	5.59513	5.57713	5.55914	5.54114	5.52315	5.50515	5.48716	5.46916	5.45117	5.43317	5.41518	5.39718	5.37919	5.36119	5.3432	5.32521	5.30721	5.28922	5.27123	5.25324	5.23524	5.21725	5.19926	5.18127	5.16328	5.14529	5.1273	5.10931	5.09132	5.07333	5.05534	5.03735	5.01936	5.00137	4.98339	4.9654	4.94741	4.92943	4.91144
15.6	5.73495	5.71696	5.69897	5.68099	5.663	5.64501	5.62702	5.60904	5.59105	5.57306	5.55508	5.53709	5.5191	5.50112	5.48313	5.46514	5.44716	5.42917	5.41118	5.3932	5.37521	5.35723	5.33924	5.32126	5.30327	5.28529	5.2673	5.24932	5.23134	5.21335	5.19537	5.17739	5.15941	5.14142	5.12344	5.10546	5.08748	5.0695	5.05152	5.03354	5.01556	4.99758	4.97961	4.96163	4.94365	4.92568	4.9077	4.88972	4.87175
15.8	5.6948	5.67682	5.65884	5.64086	5.62288	5.6049	5.58692	5.56894	5.55097	5.53299	5.51501	5.49703	5.47905	5.46107	5.4431	5.42512	5.40714	5.38916	5.37119	5.35321	5.33523	5.31726	5.29928	5.2813	5.26333	5.24535	5.22738	5.2094	5.19143	5.17346	5.15548	5.13751	5.11954	5.10156	5.08359	5.06562	5.04765	5.02968	5.01171	4.99374	4.97577	4.9578	4.93983	4.92187	4.9039	4.88593	4.86797	4.85	4.83204
16	5.65463	5.63666	5.61869	5.60072	5.58275	5.56478	5.54681	5.52884	5.51087	5.49289	5.47492	5.45695	5.43898	5.42102	5.40305	5.38508	5.36711	5.34914	5.33117	5.3132	5.29524	5.27727	5.2593	5.24133	5.22337	5.2054	5.18744	5.16947	5.15151	5.13354	5.11558	5.09761	5.07965	5.06169	5.04373	5.02576	5.0078	4.98984	4.97188	4.95392	4.93596	4.918	4.90005	4.88209	4.86413	4.84618	4.82822	4.81027	4.79231
16.2	5.61445	5.59649	5.57852	5.56056	5.5426	5.52463	5.50667	5.48871	5.47075	5.45279	5.43482	5.41686	5.3989	5.38094	5.36298	5.34502	5.32706	5.3091	5.29114	5.27318	5.25522	5.23726	5.21931	5.20135	5.18339	5.16543	5.14748	5.12952	5.11157	5.09361	5.07566	5.0577	5.03975	5.0218	5.00384	4.98589	4.96794	4.94999	4.93204	4.91409	4.89614	4.87819	4.86024	4.8423	4.82435	4.8064	4.78846	4.77051	4.75257
16.4	5.57425	5.5563	5.53834	5.52039	5.50243	5.48448	5.46652	5.44857	5.43061	5.41266	5.39471	5.37675	5.3588	5.34085	5.3229	5.30495	5.28699	5.26904	5.25109	5.23314	5.21519	5.19724	5.17929	5.16135	5.1434	5.12545	5.1075	5.08956	5.07161	5.05366	5.03572	5.01777	4.99983	4.98189	4.96394	4.946	4.92806	4.91012	4.89218	4.87424	4.8563	4.83836	4.82042	4.80249	4.78455	4.76661	4.74868	4.73074	4.71281
16.6	5.53404	5.51609	5.49814	5.48019	5.46225	5.4443	5.42636	5.40841	5.39046	5.37252	5.35458	5.33663	5.31869	5.30074	5.2828	5.26486	5.24691	5.22897	5.21103	5.19309	5.17515	5.15721	5.13927	5.12133	5.10339	5.08545	5.06751	5.04957	5.03164	5.0137	4.99577	4.97783	4.9599	4.94196	4.92403	4.9061	4.88816	4.87023	4.8523	4.83437	4.81644	4.79851	4.78059	4.76266	4.74473	4.72681	4.70888	4.69096	4.67304
16.8	5.4938	5.47586	5.45793	5.43999	5.42205	5.40411	5.38617	5.36824	5.3503	5.33236	5.31443	5.29649	5.27855	5.26062	5.24268	5.22475	5.20682	5.18888	5.17095	5.15302	5.13509	5.11715	5.09922	5.08129	5.06336	5.04543	5.0275	5.00958	4.99165	4.97372	4.9558	4.93787	4.91994	4.90202	4.8841	4.86617	4.84825	4.83033	4.81241	4.79449	4.77657	4.75865	4.74073	4.72282	4.7049	4.68699	4.66907	4.65116	4.63325
17	5.45356	5.43562	5.41769	5.39976	5.38183	5.3639	5.34597	5.32805	5.31012	5.29219	5.27426	5.25633	5.23841	5.22048	5.20255	5.18463	5.1667	5.14878	5.13085	5.11293	5.09501	5.07708	5.05916	5.04124	5.02332	5.0054	4.98748	4.96956	4.95164	4.93373	4.91581	4.89789	4.87998	4.86206	4.84415	4.82624	4.80832	4.79041	4.7725	4.75459	4.73668	4.71877	4.70086	4.68296	4.66505	4.64715	4.62924	4.61134	4.59344
17.2	5.41329	5.39537	5.37745	5.35952	5.3416	5.32368	5.30576	5.28784	5.26992	5.252	5.23408	5.21616	5.19824	5.18032	5.16241	5.14449	5.12657	5.10866	5.09074	5.07283	5.05491	5.037	5.01909	5.00117	4.98326	4.96535	4.94744	4.92953	4.91162	4.89371	4.87581	4.8579	4.83999	4.82209	4.80418	4.78628	4.76838	4.75048	4.73258	4.71468	4.69678	4.67888	4.66098	4.64308	4.62519	4.60729	4.5894	4.57151	4.55361
17.4	5.37301	5.3551	5.33718	5.31927	5.30135	5.28344	5.26553	5.24761	5.2297	5.21179	5.19388	5.17597	5.15806	5.14015	5.12224	5.10433	5.08643	5.06852	5.05061	5.03271	5.0148	4.9969	4.97899	4.96109	4.94319	4.92529	4.90738	4.88948	4.87158	4.85369	4.83579	4.81789	4.79999	4.7821	4.7642	4.74631	4.72842	4.71053	4.69263	4.67474	4.65685	4.63897	4.62108	4.60319	4.58531	4.56742	4.54954	4.53166	4.51378
17.6	5.33271	5.31481	5.2969	5.27899	5.26109	5.24318	5.22528	5.20737	5.18947	5.17157	5.15367	5.13576	5.11786	5.09996	5.08206	5.06416	5.04626	5.02836	5.01047	4.99257	4.97467	4.95678	4.93888	4.92099	4.9031	4.8852	4.86731	4.84942	4.83153	4.81364	4.79575	4.77787	4.75998	4.74209	4.72421	4.70632	4.68844	4.67056	4.65268	4.6348	4.61692	4.59904	4.58116	4.56329	4.54541	4.52754	4.50966	4.49179	4.47392
17.8	5.2924	5.2745	5.2566	5.2387	5.22081	5.20291	5.18501	5.16712	5.14922	5.13133	5.11343	5.09554	5.07765	5.05976	5.04186	5.02397	5.00608	4.98819	4.97031	4.95242	4.93453	4.91664	4.89876	4.88087	4.86299	4.84511	4.82722	4.80934	4.79146	4.77358	4.7557	4.73782	4.71995	4.70207	4.68419	4.66632	4.64845	4.63057	4.6127	4.59483	4.57696	4.55909	4.54123	4.52336	4.5055	4.48763	4.46977	4.45191	4.43405
18	5.25207	5.23418	5.21629	5.1984	5.18051	5.16262	5.14473	5.12685	5.10896	5.09107	5.07319	5.0553	5.03742	5.01953	5.00165	4.98377	4.96589	4.94801	4.93013	4.91225	4.89437	4.87649	4.85862	4.84074	4.82287	4.80499	4.78712	4.76925	4.75137	4.7335	4.71563	4.69777	4.6799	4.66203	4.64417	4.6263	4.60844	4.59057	4.57271	4.55485	4.53699	4.51913	4.50128	4.48342	4.46557	4.44771	4.42986	4.41201	4.39416
18.2	5.21172	5.19384	5.17596	5.15808	5.1402	5.12232	5.10444	5.08656	5.06868	5.0508	5.03292	5.01505	4.99717	4.9793	4.96142	4.94355	4.92568	4.9078	4.88993	4.87206	4.85419	4.83633	4.81846	4.80059	4.78273	4.76486	4.747	4.72913	4.71127	4.69341	4.67555	4.65769	4.63983	4.62198	4.60412	4.58627	4.56841	4.55056	4.53271	4.51486	4.49701	4.47916	4.46131	4.44347	4.42562	4.40778	4.38994	4.37209	4.35425
18.4	5.17136	5.15349	5.13561	5.11774	5.09987	5.08199	5.06412	5.04625	5.02838	5.01051	4.99264	4.97478	4.95691	4.93904	4.92118	4.90331	4.88545	4.86759	4.84972	4.83186	4.814	4.79614	4.77828	4.76043	4.74257	4.72471	4.70686	4.68901	4.67115	4.6533	4.63545	4.6176	4.59975	4.5819	4.56406	4.54621	4.52837	4.51053	4.49268	4.47484	4.457	4.43917	4.42133	4.40349	4.38566	4.36783	4.34999	4.33216	4.31433
18.6	5.13098	5.11311	5.09525	5.07738	5.05952	5.04166	5.02379	5.00593	4.98807	4.97021	4.95235	4.93449	4.91663	4.89877	4.88091	4.86306	4.8452	4.82735	4.8095	4.79164	4.77379	4.75594	4.73809	4.72024	4.7024	4.68455	4.6667	4.64886	4.63102	4.61317	4.59533	4.57749	4.55965	4.54182	4.52398	4.50614	4.48831	4.47048	4.45265	4.43481	4.41699	4.39916	4.38133	4.3635	4.34568	4.32786	4.31004	4.29222	4.2744
18.8	5.09059	5.07273	5.05487	5.03701	5.01916	5.0013	4.98345	4.96559	4.94774	4.92989	4.91203	4.89418	4.87633	4.85848	4.84064	4.82279	4.80494	4.7871	4.76925	4.75141	4.73357	4.71573	4.69789	4.68005	4.66221	4.64437	4.62653	4.6087	4.59087	4.57303	4.5552	4.53737	4.51954	4.50171	4.48389	4.46606	4.44824	4.43041	4.41259	4.39477	4.37695	4.35913	4.34131	4.3235	4.30569	4.28787	4.27006	4.25225	4.23444
19	5.05017	5.03232	5.01447	4.99662	4.97878	4.96093	4.94308	4.92524	4.90739	4.88955	4.8717	4.85386	4.83602	4.81818	4.80034	4.7825	4.76467	4.74683	4.72899	4.71116	4.69333	4.67549	4.65766	4.63983	4.622	4.60417	4.58635	4.56852	4.5507	4.53287	4.51505	4.49723	4.47941	4.46159	4.44377	4.42596	4.40814	4.39033	4.37252	4.35471	4.3369	4.31909	4.30128	4.28348	4.26567	4.24787	4.23007	4.21227	4.19447
19.2	5.00974	4.9919	4.97406	4.95622	4.93838	4.92054	4.9027	4.88487	4.86703	4.84919	4.83136	4.81352	4.79569	4.77786	4.76003	4.7422	4.72437	4.70654	4.68872	4.67089	4.65307	4.63524	4.61742	4.5996	4.58178	4.56396	4.54614	4.52833	4.51051	4.4927	4.47489	4.45707	4.43926	4.42146	4.40365	4.38584	4.36804	4.35023	4.33243	4.31463	4.29683	4.27903	4.26124	4.24344	4.22565	4.20785	4.19006	4.17228	4.15449
19.4	4.9693	4.95147	4.93363	4.9158	4.89797	4.88014	4.86231	4.84448	4.82665	4.80882	4.791	4.77317	4.75535	4.73752	4.7197	4.70188	4.68406	4.66624	4.64842	4.63061	4.61279	4.59498	4.57716	4.55935	4.54154	4.52373	4.50592	4.48812	4.47031	4.45251	4.4347	4.4169	4.3991	4.3813	4.3635	4.34571	4.32791	4.31012	4.29233	4.27454	4.25675	4.23896	4.22117	4.20339	4.1856	4.16782	4.15004	4.13226	4.11449
19.6	4.92884	4.91101	4.89319	4.87536	4.85754	4.83972	4.82189	4.80407	4.78625	4.76844	4.75062	4.7328	4.71499	4.69717	4.67936	4.66155	4.64373	4.62592	4.60812	4.59031	4.5725	4.5547	4.53689	4.51909	4.50129	4.48349	4.46569	4.44789	4.43009	4.4123	4.39451	4.37671	4.35892	4.34113	4.32334	4.30556	4.28777	4.26999	4.25221	4.23442	4.21665	4.19887	4.18109	4.16332	4.14554	4.12777	4.11	4.09223	4.07447
19.8	4.88836	4.87054	4.85272	4.83491	4.81709	4.79928	4.78146	4.76365	4.74584	4.72803	4.71022	4.69241	4.67461	4.6568	4.639	4.62119	4.60339	4.58559	4.56779	4.54999	4.53219	4.5144	4.4966	4.47881	4.46102	4.44323	4.42544	4.40765	4.38986	4.37207	4.35429	4.33651	4.31873	4.30095	4.28317	4.26539	4.24761	4.22984	4.21207	4.1943	4.17653	4.15876	4.14099	4.12323	4.10547	4.08771	4.06995	4.05219	4.03443
20	4.84787	4.83005	4.81225	4.79444	4.77663	4.75882	4.74102	4.72322	4.70541	4.68761	4.66981	4.65201	4.63421	4.61642	4.59862	4.58082	4.56303	4.54524	4.52745	4.50966	4.49187	4.47408	4.4563	4.43851	4.42073	4.40295	4.38517	4.36739	4.34961	4.33183	4.31406	4.29629	4.27851	4.26074	4.24297	4.22521	4.20744	4.18968	4.17192	4.15415	4.13639	4.11864	4.10088	4.08313	4.06537	4.04762	4.02987	4.01213	3.99438
20.2	4.80735	4.78955	4.77175	4.75395	4.73615	4.71835	4.70056	4.68276	4.66497	4.64717	4.62938	4.61159	4.5938	4.57601	4.55823	4.54044	4.52266	4.50487	4.48709	4.46931	4.45153	4.43375	4.41597	4.3982	4.38042	4.36265	4.34488	4.32711	4.30934	4.29158	4.27381	4.25605	4.23829	4.22052	4.20277	4.18501	4.16725	4.1495	4.13175	4.11399	4.09625	4.0785	4.06075	4.04301	4.02526	4.00752	3.98979	3.97205	3.95431
20.4	4.76683	4.74903	4.73124	4.71345	4.69566	4.67787	4.66008	4.64229	4.62451	4.60672	4.58894	4.57115	4.55337	4.53559	4.51782	4.50004	4.48226	4.46449	4.44671	4.42894	4.41117	4.3934	4.37564	4.35787	4.3401	4.32234	4.30458	4.28682	4.26906	4.2513	4.23355	4.21579	4.19804	4.18029	4.16254	4.14479	4.12705	4.1093	4.09156	4.07382	4.05608	4.03834	4.02061	4.00287	3.98514	3.96741	3.94968	3.93195	3.91423
20.6	4.72628	4.7085	4.69071	4.67293	4.65515	4.63736	4.61958	4.6018	4.58403	4.56625	4.54848	4.5307	4.51293	4.49516	4.47739	4.45962	4.44185	4.42409	4.40632	4.38856	4.3708	4.35304	4.33528	4.31752	4.29977	4.28201	4.26426	4.24651	4.22876	4.21101	4.19327	4.17552	4.15778	4.14004	4.1223	4.10456	4.08682	4.06909	4.05136	4.03363	4.0159	3.99817	3.98044	3.96272	3.945	3.92728	3.90956	3.89184	3.87413
20.8	4.68572	4.66794	4.65017	4.63239	4.61462	4.59684	4.57907	4.5613	4.54353	4.52576	4.508	4.49023	4.47247	4.45471	4.43695	4.41919	4.40143	4.38367	4.36592	4.34816	4.33041	4.31266	4.29491	4.27716	4.25941	4.24167	4.22393	4.20618	4.18844	4.17071	4.15297	4.13523	4.1175	4.09977	4.08204	4.06431	4.04658	4.02886	4.01114	3.99342	3.9757	3.95798	3.94026	3.92255	3.90484	3.88713	3.86942	3.85172	3.83401
21	4.64514	4.62737	4.60961	4.59184	4.57407	4.55631	4.53854	4.52078	4.50302	4.48526	4.4675	4.44975	4.43199	4.41424	4.39649	4.37873	4.36099	4.34324	4.32549	4.30775	4.29	4.27226	4.25452	4.23678	4.21904	4.20131	4.18357	4.16584	4.14811	4.13038	4.11266	4.09493	4.07721	4.05948	4.04176	4.02405	4.00633	3.98861	3.9709	3.95319	3.93548	3.91777	3.90007	3.88237	3.86466	3.84697	3.82927	3.81157	3.79388
21.2	4.60455	4.58679	4.56903	4.55127	4.53351	4.51575	4.498	4.48025	4.46249	4.44474	4.42699	4.40924	4.3915	4.37375	4.35601	4.33827	4.32053	4.30279	4.28505	4.26731	4.24958	4.23185	4.21412	4.19639	4.17866	4.16093	4.14321	4.12548	4.10776	4.09004	4.07233	4.05461	4.0369	4.01918	4.00147	3.98376	3.96606	3.94835	3.93065	3.91295	3.89525	3.87755	3.85986	3.84216	3.82447	3.80678	3.7891	3.77141	3.75373
21.4	4.56394	4.54619	4.52843	4.51068	4.49293	4.47518	4.45744	4.43969	4.42195	4.40421	4.38647	4.36873	4.35099	4.33325	4.31552	4.29778	4.28005	4.26232	4.24459	4.22687	4.20914	4.19142	4.17369	4.15597	4.13826	4.12054	4.10282	4.08511	4.0674	4.04969	4.03198	4.01427	3.99657	3.97887	3.96117	3.94347	3.92577	3.90807	3.89038	3.87269	3.855	3.83731	3.81963	3.80195	3.78427	3.76659	3.74891	3.73124	3.71356
21.6	4.52331	4.50557	4.48782	4.47008	4.45234	4.4346	4.41686	4.39912	4.38139	4.36365	4.34592	4.32819	4.31046	4.29273	4.27501	4.25728	4.23956	4.22184	4.20412	4.1864	4.16868	4.15097	4.13326	4.11555	4.09784	4.08013	4.06242	4.04472	4.02702	4.00932	3.99162	3.97392	3.95622	3.93853	3.92084	3.90315	3.88547	3.86778	3.8501	3.83242	3.81474	3.79706	3.77939	3.76171	3.74404	3.72637	3.70871	3.69104	3.67338
21.8	4.48267	4.46493	4.44719	4.42946	4.41173	4.394	4.37627	4.35854	4.34081	4.32308	4.30536	4.28764	4.26992	4.2522	4.23448	4.21677	4.19905	4.18134	4.16363	4.14592	4.12821	4.11051	4.0928	4.0751	4.0574	4.0397	4.022	4.00431	3.98662	3.96893	3.95124	3.93355	3.91586	3.89818	3.8805	3.86282	3.84514	3.82747	3.8098	3.79212	3.77446	3.75679	3.73912	3.72146	3.7038	3.68614	3.66849	3.65083	3.63318
22	4.44201	4.42428	4.40655	4.38882	4.3711	4.35338	4.33565	4.31793	4.30022	4.2825	4.26478	4.24707	4.22936	4.21165	4.19394	4.17623	4.15853	4.14082	4.12312	4.10542	4.08772	4.07003	4.05233	4.03464	4.01695	3.99926	3.98157	3.96389	3.9462	3.92852	3.91084	3.89316	3.87549	3.85781	3.84014	3.82247	3.80481	3.78714	3.76948	3.75182	3.73416	3.7165	3.69885	3.68119	3.66354	3.6459	3.62825	3.61061	3.59297
22.2	4.40133	4.38361	4.36589	4.34817	4.33045	4.31274	4.29503	4.27731	4.2596	4.2419	4.22419	4.20648	4.18878	4.17108	4.15338	4.13568	4.11798	4.10029	4.0826	4.06491	4.04722	4.02953	4.01184	3.99416	3.97648	3.9588	3.94112	3.92344	3.90577	3.8881	3.87043	3.85276	3.83509	3.81743	3.79977	3.78211	3.76445	3.7468	3.72914	3.71149	3.69384	3.6762	3.65855	3.64091	3.62327	3.60563	3.588	3.57037	3.55274
22.4	4.36064	4.34292	4.32521	4.3075	4.28979	4.27209	4.25438	4.23668	4.21898	4.20128	4.18358	4.16588	4.14819	4.1305	4.1128	4.09511	4.07743	4.05974	4.04206	4.02437	4.00669	3.98902	3.97134	3.95367	3.93599	3.91832	3.90065	3.88299	3.86532	3.84766	3.83	3.81234	3.79468	3.77703	3.75938	3.74173	3.72408	3.70644	3.68879	3.67115	3.65351	3.63588	3.61824	3.60061	3.58298	3.56535	3.54773	3.53011	3.51249
22.6	4.31993	4.30222	4.28452	4.26682	4.24912	4.23142	4.21372	4.19603	4.17833	4.16064	4.14295	4.12526	4.10758	4.08989	4.07221	4.05453	4.03685	4.01918	4.0015	3.98383	3.96616	3.94849	3.93082	3.91315	3.89549	3.87783	3.86017	3.84251	3.82486	3.8072	3.78955	3.77191	3.75426	3.73661	3.71897	3.70133	3.68369	3.66606	3.64843	3.63079	3.61317	3.59554	3.57792	3.56029	3.54268	3.52506	3.50744	3.48983	3.47222
22.8	4.2792	4.2615	4.24381	4.22611	4.20842	4.19073	4.17304	4.15536	4.13767	4.11999	4.10231	4.08463	4.06695	4.04928	4.0316	4.01393	3.99626	3.97859	3.96093	3.94326	3.9256	3.90794	3.89028	3.87263	3.85497	3.83732	3.81967	3.80202	3.78438	3.76673	3.74909	3.73145	3.71382	3.69618	3.67855	3.66092	3.64329	3.62567	3.60804	3.59042	3.5728	3.55519	3.53757	3.51996	3.50235	3.48475	3.46714	3.44954	3.43194
23	4.23845	4.22077	4.20308	4.18539	4.16771	4.15003	4.13235	4.11467	4.097	4.07932	4.06165	4.04398	4.02631	4.00864	3.99098	3.97331	3.95565	3.93799	3.92034	3.90268	3.88503	3.86738	3.84973	3.83208	3.81444	3.79679	3.77915	3.76152	3.74388	3.72624	3.70861	3.69098	3.67336	3.65573	3.63811	3.62049	3.60287	3.58525	3.56764	3.55003	3.53242	3.51482	3.49721	3.47961	3.46201	3.44442	3.42682	3.40923	3.39164
23.2	4.19769	4.18001	4.16234	4.14466	4.12698	4.10931	4.09164	4.07397	4.0563	4.03864	4.02097	4.00331	3.98565	3.96799	3.95033	3.93268	3.91503	3.89738	3.87973	3.86208	3.84444	3.8268	3.80916	3.79152	3.77388	3.75625	3.73862	3.72099	3.70336	3.68574	3.66812	3.6505	3.63288	3.61527	3.59765	3.58004	3.56243	3.54483	3.52722	3.50962	3.49203	3.47443	3.45684	3.43925	3.42166	3.40407	3.38649	3.36891	3.35133
23.4	4.15692	4.13924	4.12157	4.10391	4.08624	4.06857	4.05091	4.03325	4.01559	3.99793	3.98028	3.96262	3.94497	3.92732	3.90968	3.89203	3.87439	3.85675	3.83911	3.82147	3.80383	3.7862	3.76857	3.75094	3.73332	3.71569	3.69807	3.68045	3.66283	3.64522	3.62761	3.61	3.59239	3.57478	3.55718	3.53958	3.52198	3.50438	3.48679	3.4692	3.45161	3.43403	3.41644	3.39886	3.38128	3.36371	3.34614	3.32857	3.311
23.6	4.11612	4.09846	4.0808	4.06314	4.04548	4.02782	4.01017	3.99251	3.97486	3.95721	3.93957	3.92192	3.90428	3.88664	3.869	3.85136	3.83373	3.8161	3.79847	3.78084	3.76321	3.74559	3.72797	3.71035	3.69273	3.67512	3.6575	3.63989	3.62229	3.60468	3.58708	3.56948	3.55188	3.53428	3.51669	3.4991	3.48151	3.46392	3.44634	3.42876	3.41118	3.39361	3.37603	3.35846	3.3409	3.32333	3.30577	3.28821	3.27065
23.8	4.07531	4.05766	4.04	4.02235	4.0047	3.98705	3.96941	3.95176	3.93412	3.91648	3.89884	3.8812	3.86357	3.84594	3.82831	3.81068	3.79305	3.77543	3.75781	3.74019	3.72257	3.70496	3.68735	3.66974	3.65213	3.63452	3.61692	3.59932	3.58172	3.56413	3.54653	3.52894	3.51135	3.49377	3.47618	3.4586	3.44102	3.42345	3.40587	3.3883	3.37074	3.35317	3.33561	3.31805	3.30049	3.28294	3.26538	3.24783	3.23029
24	4.03449	4.01684	3.99919	3.98155	3.96391	3.94627	3.92863	3.91099	3.89336	3.87573	3.8581	3.84047	3.82284	3.80522	3.7876	3.76998	3.75236	3.73475	3.71714	3.69953	3.68192	3.66431	3.64671	3.62911	3.61151	3.59391	3.57632	3.55873	3.54114	3.52355	3.50597	3.48839	3.47081	3.45323	3.43566	3.41809	3.40052	3.38295	3.36539	3.34783	3.33027	3.31272	3.29517	3.27762	3.26007	3.24252	3.22498	3.20744	3.18991
24.2	3.99364	3.976	3.95836	3.94073	3.92309	3.90546	3.88783	3.87021	3.85258	3.83496	3.81734	3.79972	3.7821	3.76449	3.74687	3.72926	3.71166	3.69405	3.67645	3.65885	3.64125	3.62365	3.60606	3.58847	3.57088	3.55329	3.5357	3.51812	3.50054	3.48297	3.46539	3.44782	3.43025	3.41268	3.39512	3.37756	3.36	3.34244	3.32489	3.30734	3.28979	3.27225	3.25471	3.23717	3.21963	3.2021	3.18456	3.16704	3.14951
24.4	3.95278	3.93515	3.91752	3.89989	3.88227	3.86464	3.84702	3.8294	3.81179	3.79417	3.77656	3.75895	3.74134	3.72374	3.70613	3.68853	3.67093	3.65333	3.63574	3.61815	3.60056	3.58297	3.56539	3.5478	3.53022	3.51265	3.49507	3.4775	3.45993	3.44236	3.4248	3.40724	3.38968	3.37212	3.35456	3.33701	3.31946	3.30192	3.28438	3.26683	3.2493	3.23176	3.21423	3.1967	3.17917	3.16165	3.14413	3.12661	3.1091
24.6	3.9119	3.89428	3.87666	3.85904	3.84142	3.82381	3.80619	3.78858	3.77098	3.75337	3.73577	3.71816	3.70056	3.68297	3.66537	3.64778	3.63019	3.6126	3.59502	3.57743	3.55985	3.54228	3.5247	3.50713	3.48956	3.47199	3.45442	3.43686	3.4193	3.40174	3.38419	3.36663	3.34908	3.33154	3.31399	3.29645	3.27891	3.26138	3.24384	3.22631	3.20878	3.19126	3.17374	3.15622	3.1387	3.12119	3.10368	3.08617	3.06867
24.8	3.87101	3.85339	3.83578	3.81817	3.80056	3.78295	3.76535	3.74775	3.73015	3.71255	3.69495	3.67736	3.65977	3.64218	3.6246	3.60701	3.58943	3.57185	3.55428	3.5367	3.51913	3.50156	3.484	3.46643	3.44887	3.43131	3.41376	3.3962	3.37865	3.3611	3.34356	3.32601	3.30847	3.29094	3.2734	3.25587	3.23834	3.22082	3.20329	3.18577	3.16825	3.15074	3.13323	3.11572	3.09821	3.08071	3.06321	3.04572	3.02822
25	3.8301	3.81249	3.79489	3.77728	3.75968	3.74208	3.72449	3.70689	3.6893	3.67171	3.65413	3.63654	3.61896	3.60138	3.5838	3.56623	3.54866	3.53109	3.51352	3.49596	3.47839	3.46083	3.44328	3.42572	3.40817	3.39062	3.37307	3.35553	3.33799	3.32045	3.30291	3.28538	3.26785	3.25032	3.2328	3.21527	3.19776	3.18024	3.16273	3.14522	3.12771	3.1102	3.0927	3.0752	3.05771	3.04022	3.02273	3.00524	2.98776
25.2	3.78917	3.77157	3.75397	3.73638	3.71879	3.7012	3.68361	3.66603	3.64844	3.63086	3.61328	3.59571	3.57813	3.56056	3.543	3.52543	3.50787	3.4903	3.47275	3.45519	3.43764	3.42009	3.40254	3.38499	3.36745	3.34991	3.33237	3.31484	3.29731	3.27978	3.26225	3.24473	3.22721	3.20969	3.19217	3.17466	3.15715	3.13965	3.12214	3.10464	3.08715	3.06965	3.05216	3.03467	3.01719	2.99971	2.98223	2.96475	2.94728
25.4	3.74822	3.73063	3.71305	3.69546	3.67788	3.66029	3.64272	3.62514	3.60756	3.58999	3.57242	3.55486	3.53729	3.51973	3.50217	3.48461	3.46706	3.44951	3.43196	3.41441	3.39687	3.37932	3.36178	3.34425	3.32672	3.30918	3.29166	3.27413	3.25661	3.23909	3.22157	3.20406	3.18655	3.16904	3.15153	3.13403	3.11653	3.09904	3.08154	3.06405	3.04657	3.02908	3.0116	2.99412	2.97665	2.95918	2.94171	2.92424	2.90678
25.6	3.70726	3.68968	3.6721	3.65452	3.63695	3.61937	3.6018	3.58424	3.56667	3.54911	3.53155	3.51399	3.49643	3.47888	3.46133	3.44378	3.42623	3.40869	3.39115	3.37361	3.35608	3.33854	3.32101	3.30349	3.28596	3.26844	3.25092	3.23341	3.21589	3.19838	3.18088	3.16337	3.14587	3.12837	3.11088	3.09339	3.0759	3.05841	3.04093	3.02345	3.00597	2.9885	2.97103	2.95356	2.93609	2.91863	2.90118	2.88372	2.86627
25.8	3.66629	3.64871	3.63114	3.61357	3.596	3.57844	3.56088	3.54332	3.52576	3.5082	3.49065	3.4731	3.45555	3.43801	3.42047	3.40293	3.38539	3.36786	3.35033	3.3328	3.31527	3.29775	3.28023	3.26271	3.24519	3.22768	3.21017	3.19267	3.17516	3.15766	3.14017	3.12267	3.10518	3.08769	3.07021	3.05272	3.03524	3.01777	3.00029	2.98282	2.96536	2.94789	2.93043	2.91298	2.89552	2.87807	2.86063	2.84318	2.82574
26	3.62529	3.60772	3.59016	3.5726	3.55504	3.53748	3.51993	3.50238	3.48483	3.46728	3.44974	3.4322	3.41466	3.39712	3.37959	3.36206	3.34453	3.32701	3.30949	3.29197	3.27445	3.25693	3.23942	3.22191	3.20441	3.18691	3.16941	3.15191	3.13442	3.11693	3.09944	3.08195	3.06447	3.04699	3.02952	3.01204	2.99457	2.97711	2.95965	2.94219	2.92473	2.90728	2.88983	2.87238	2.85494	2.83749	2.82006	2.80262	2.78519
26.2	3.58428	3.56672	3.54916	3.53161	3.51406	3.49651	3.47897	3.46142	3.44388	3.42635	3.40881	3.39128	3.37375	3.35622	3.3387	3.32118	3.30366	3.28614	3.26863	3.25112	3.23361	3.2161	3.1986	3.1811	3.16361	3.14611	3.12862	3.11114	3.09365	3.07617	3.05869	3.04122	3.02375	3.00628	2.98881	2.97135	2.95389	2.93643	2.91898	2.90153	2.88408	2.86664	2.8492	2.83176	2.81433	2.7969	2.77947	2.76205	2.74463
26.4	3.54325	3.5257	3.50815	3.49061	3.47307	3.45553	3.43799	3.42045	3.40292	3.38539	3.36787	3.35034	3.33282	3.3153	3.29779	3.28028	3.26277	3.24526	3.22775	3.21025	3.19275	3.17526	3.15777	3.14028	3.12279	3.1053	3.08782	3.07035	3.05287	3.0354	3.01793	3.00047	2.983	2.96554	2.94809	2.93063	2.91319	2.89574	2.8783	2.86086	2.84342	2.82599	2.80856	2.79113	2.77371	2.75629	2.73887	2.72146	2.70405
26.6	3.5022	3.48466	3.46712	3.44959	3.43205	3.41452	3.39699	3.37947	3.36194	3.34442	3.32691	3.30939	3.29188	3.27437	3.25686	3.23936	3.22186	3.20436	3.18686	3.16937	3.15188	3.13439	3.11691	3.09943	3.08195	3.06448	3.04701	3.02954	3.01207	2.99461	2.97715	2.9597	2.94224	2.92479	2.90735	2.88991	2.87247	2.85503	2.8376	2.82017	2.80274	2.78532	2.7679	2.75048	2.73307	2.71566	2.69826	2.68085	2.66346
26.8	3.46114	3.44361	3.42608	3.40855	3.39102	3.3735	3.35598	3.33846	3.32095	3.30344	3.28593	3.26842	3.25092	3.23342	3.21592	3.19842	3.18093	3.16344	3.14596	3.12847	3.11099	3.09351	3.07604	3.05857	3.0411	3.02364	3.00617	2.98871	2.97126	2.95381	2.93636	2.91891	2.90147	2.88403	2.86659	2.84916	2.83173	2.8143	2.79688	2.77946	2.76204	2.74463	2.72722	2.70982	2.69242	2.67502	2.65762	2.64023	2.62284
27	3.42006	3.40254	3.38501	3.36749	3.34998	3.33246	3.31495	3.29744	3.27994	3.26243	3.24493	3.22743	3.20994	3.19245	3.17496	3.15747	3.13999	3.12251	3.10503	3.08756	3.07009	3.05262	3.03515	3.01769	3.00023	2.98278	2.96532	2.94787	2.93043	2.91298	2.89554	2.87811	2.86067	2.84325	2.82582	2.8084	2.79098	2.77356	2.75615	2.73874	2.72133	2.70393	2.68653	2.66914	2.65174	2.63436	2.61697	2.59959	2.58221
27.2	3.37897	3.36145	3.34393	3.32642	3.30891	3.29141	3.2739	3.2564	3.23891	3.22141	3.20392	3.18643	3.16894	3.15146	3.13398	3.1165	3.09903	3.08156	3.06409	3.04662	3.02916	3.0117	2.99425	2.97679	2.95935	2.9419	2.92446	2.90702	2.88958	2.87215	2.85472	2.83729	2.81987	2.80245	2.78503	2.76762	2.75021	2.7328	2.7154	2.698	2.6806	2.66321	2.64582	2.62844	2.61106	2.59368	2.5763	2.55893	2.54157
27.4	3.33785	3.32034	3.30284	3.28533	3.26783	3.25034	3.23284	3.21535	3.19786	3.18037	3.16289	3.14541	3.12793	3.11046	3.09299	3.07552	3.05805	3.04059	3.02313	3.00568	2.98822	2.97077	2.95333	2.93588	2.91844	2.90101	2.88357	2.86614	2.84871	2.83129	2.81387	2.79645	2.77904	2.76163	2.74422	2.72682	2.70942	2.69202	2.67463	2.65724	2.63986	2.62247	2.6051	2.58772	2.57035	2.55298	2.53562	2.51826	2.5009
27.6	3.29672	3.27922	3.26172	3.24423	3.22674	3.20925	3.19176	3.17428	3.1568	3.13932	3.12184	3.10437	3.0869	3.06944	3.05198	3.03452	3.01706	2.99961	2.98216	2.96471	2.94727	2.92983	2.91239	2.89495	2.87752	2.86009	2.84267	2.82525	2.80783	2.79042	2.77301	2.7556	2.7382	2.7208	2.7034	2.68601	2.66862	2.65123	2.63385	2.61647	2.59909	2.58172	2.56435	2.54699	2.52963	2.51227	2.49492	2.47757	2.46022
27.8	3.25557	3.23808	3.22059	3.20311	3.18562	3.16814	3.15066	3.13319	3.11572	3.09825	3.08078	3.06332	3.04586	3.0284	3.01095	2.9935	2.97605	2.95861	2.94116	2.92373	2.90629	2.88886	2.87143	2.85401	2.83659	2.81917	2.80175	2.78434	2.76693	2.74953	2.73213	2.71473	2.69734	2.67995	2.66256	2.64518	2.6278	2.61042	2.59305	2.57568	2.55831	2.54095	2.52359	2.50624	2.48889	2.47154	2.4542	2.43686	2.41953
28	3.21441	3.19693	3.17945	3.16197	3.14449	3.12702	3.10955	3.09208	3.07462	3.05716	3.0397	3.02225	3.0048	2.98735	2.9699	2.95246	2.93502	2.91759	2.90016	2.88273	2.8653	2.84788	2.83046	2.81304	2.79563	2.77822	2.76082	2.74342	2.72602	2.70862	2.69123	2.67384	2.65646	2.63908	2.6217	2.60433	2.58696	2.56959	2.55223	2.53487	2.51752	2.50016	2.48282	2.46547	2.44813	2.4308	2.41347	2.39614	2.37882
28.2	3.17323	3.15575	3.13828	3.12081	3.10334	3.08588	3.06842	3.05096	3.03351	3.01605	2.99861	2.98116	2.96372	2.94628	2.92884	2.91141	2.89398	2.87655	2.85913	2.84171	2.82429	2.80688	2.78947	2.77207	2.75466	2.73726	2.71987	2.70247	2.68509	2.6677	2.65032	2.63294	2.61557	2.59819	2.58083	2.56346	2.5461	2.52875	2.5114	2.49405	2.4767	2.45936	2.44202	2.42469	2.40736	2.39004	2.37272	2.3554	2.33809
28.4	3.13203	3.11456	3.0971	3.07964	3.06218	3.04472	3.02727	3.00982	2.99238	2.97493	2.95749	2.94006	2.92262	2.90519	2.88776	2.87034	2.85292	2.8355	2.81809	2.80068	2.78327	2.76587	2.74847	2.73107	2.71368	2.69629	2.6789	2.66152	2.64414	2.62676	2.60939	2.59202	2.57466	2.55729	2.53994	2.52258	2.50523	2.48789	2.47055	2.45321	2.43587	2.41854	2.40121	2.38389	2.36657	2.34926	2.33195	2.31464	2.29734
28.6	3.09082	3.07336	3.0559	3.03845	3.021	3.00355	2.98611	2.96867	2.95123	2.93379	2.91636	2.89893	2.88151	2.86409	2.84667	2.82925	2.81184	2.79443	2.77703	2.75963	2.74223	2.72483	2.70744	2.69006	2.67267	2.65529	2.63791	2.62054	2.60317	2.5858	2.56844	2.55108	2.53373	2.51638	2.49903	2.48169	2.46435	2.44701	2.42968	2.41235	2.39503	2.3777	2.36039	2.34308	2.32577	2.30846	2.29116	2.27387	2.25658
28.8	3.04959	3.03213	3.01469	2.99724	2.9798	2.96236	2.94492	2.92749	2.91006	2.89264	2.87521	2.8578	2.84038	2.82297	2.80556	2.78815	2.77075	2.75335	2.73595	2.71856	2.70117	2.68379	2.6664	2.64903	2.63165	2.61428	2.59691	2.57955	2.56219	2.54483	2.52748	2.51013	2.49278	2.47544	2.45811	2.44077	2.42344	2.40612	2.38879	2.37148	2.35416	2.33685	2.31955	2.30224	2.28495	2.26765	2.25036	2.23308	2.21579
29	3.00834	2.99089	2.97345	2.95602	2.93858	2.92115	2.90373	2.8863	2.86888	2.85146	2.83405	2.81664	2.79923	2.78183	2.76443	2.74703	2.72964	2.71225	2.69486	2.67748	2.6601	2.64272	2.62535	2.60798	2.59061	2.57325	2.55589	2.53854	2.52119	2.50384	2.4865	2.46916	2.45182	2.43449	2.41716	2.39984	2.38252	2.3652	2.34789	2.33058	2.31328	2.29598	2.27868	2.26139	2.24411	2.22682	2.20954	2.19227	2.175
29.2	2.96707	2.94964	2.9322	2.91478	2.89735	2.87993	2.86251	2.8451	2.82768	2.81027	2.79287	2.77547	2.75807	2.74067	2.72328	2.70589	2.68851	2.67113	2.65375	2.63637	2.619	2.60164	2.58427	2.56691	2.54956	2.53221	2.51486	2.49751	2.48017	2.46283	2.4455	2.42817	2.41085	2.39352	2.37621	2.35889	2.34158	2.32428	2.30697	2.28968	2.27238	2.25509	2.23781	2.22053	2.20325	2.18598	2.16871	2.15144	2.13418
29.4	2.92579	2.90836	2.89094	2.87352	2.8561	2.83869	2.82128	2.80387	2.78647	2.76907	2.75167	2.73428	2.71689	2.6995	2.68212	2.66474	2.64736	2.62999	2.61262	2.59526	2.5779	2.56054	2.54318	2.52583	2.50849	2.49114	2.4738	2.45647	2.43914	2.42181	2.40449	2.38717	2.36985	2.35254	2.33523	2.31793	2.30063	2.28333	2.26604	2.24875	2.23147	2.21419	2.19691	2.17964	2.16238	2.14511	2.12786	2.1106	2.09335
29.6	2.88449	2.86707	2.84965	2.83224	2.81483	2.79743	2.78003	2.76263	2.74524	2.72784	2.71046	2.69307	2.67569	2.65831	2.64094	2.62357	2.6062	2.58884	2.57148	2.55412	2.53677	2.51942	2.50208	2.48474	2.4674	2.45006	2.43274	2.41541	2.39809	2.38077	2.36346	2.34615	2.32884	2.31154	2.29424	2.27695	2.25966	2.24237	2.22509	2.20781	2.19054	2.17327	2.156	2.13874	2.12149	2.10423	2.08699	2.06974	2.05251
29.8	2.84317	2.82576	2.80835	2.79095	2.77355	2.75615	2.73876	2.72137	2.70399	2.6866	2.66922	2.65185	2.63448	2.61711	2.59974	2.58238	2.56502	2.54767	2.53032	2.51297	2.49563	2.47829	2.46095	2.44362	2.42629	2.40897	2.39165	2.37433	2.35702	2.33971	2.32241	2.30511	2.28781	2.27052	2.25323	2.23595	2.21867	2.20139	2.18412	2.16685	2.14959	2.13233	2.11508	2.09783	2.08058	2.06334	2.0461	2.02887	2.01164
30	2.80184	2.78444	2.76704	2.74964	2.73225	2.71486	2.69748	2.6801	2.66272	2.64534	2.62797	2.61061	2.59324	2.57588	2.55853	2.54117	2.52383	2.50648	2.48914	2.4718	2.45447	2.43714	2.41981	2.40249	2.38517	2.36786	2.35055	2.33324	2.31594	2.29864	2.28134	2.26405	2.24677	2.22948	2.2122	2.19493	2.17766	2.1604	2.14313	2.12588	2.10862	2.09138	2.07413	2.05689	2.03966	2.02243	2.0052	1.98798	1.97076
30.2	2.76049	2.74309	2.7257	2.70832	2.69093	2.67355	2.65618	2.6388	2.62144	2.60407	2.58671	2.56935	2.55199	2.53464	2.5173	2.49995	2.48261	2.46528	2.44794	2.43062	2.41329	2.39597	2.37865	2.36134	2.34403	2.32673	2.30942	2.29213	2.27483	2.25755	2.24026	2.22298	2.2057	2.18843	2.17116	2.1539	2.13664	2.11938	2.10213	2.08488	2.06764	2.0504	2.03317	2.01594	1.99872	1.9815	1.96428	1.94707	1.92986
30.4	2.71912	2.70173	2.68435	2.66697	2.6496	2.63223	2.61486	2.5975	2.58013	2.56278	2.54542	2.52808	2.51073	2.49339	2.47605	2.45871	2.44138	2.42406	2.40673	2.38941	2.3721	2.35479	2.33748	2.32017	2.30287	2.28558	2.26829	2.251	2.23372	2.21644	2.19916	2.18189	2.16462	2.14736	2.1301	2.11285	2.0956	2.07835	2.06111	2.04388	2.02664	2.00942	1.99219	1.97497	1.95776	1.94055	1.92334	1.90614	1.88895
30.6	2.67773	2.66036	2.64298	2.62561	2.60825	2.59088	2.57352	2.55617	2.53882	2.52147	2.50412	2.48678	2.46945	2.45211	2.43478	2.41746	2.40014	2.38282	2.3655	2.34819	2.33089	2.31358	2.29629	2.27899	2.2617	2.24442	2.22713	2.20985	2.19258	2.17531	2.15805	2.14078	2.12353	2.10627	2.08903	2.07178	2.05454	2.03731	2.02008	2.00285	1.98563	1.96841	1.9512	1.93399	1.91678	1.89959	1.88239	1.8652	1.84802
30.8	2.63633	2.61896	2.6016	2.58424	2.56688	2.54952	2.53217	2.51483	2.49748	2.48014	2.46281	2.44547	2.42815	2.41082	2.3935	2.37618	2.35887	2.34156	2.32426	2.30696	2.28966	2.27237	2.25508	2.23779	2.22051	2.20323	2.18596	2.16869	2.15143	2.13417	2.11691	2.09966	2.08241	2.06517	2.04793	2.0307	2.01347	1.99624	1.97902	1.96181	1.94459	1.92739	1.91018	1.89299	1.87579	1.8586	1.84142	1.82424	1.80707
31	2.59491	2.57755	2.56019	2.54284	2.52549	2.50815	2.4908	2.47347	2.45613	2.4388	2.42147	2.40415	2.38683	2.36951	2.3522	2.33489	2.31759	2.30029	2.28299	2.2657	2.24841	2.23113	2.21385	2.19658	2.1793	2.16204	2.14477	2.12751	2.11026	2.09301	2.07576	2.05852	2.04128	2.02405	2.00682	1.9896	1.97238	1.95516	1.93795	1.92075	1.90354	1.88635	1.86916	1.85197	1.83479	1.81761	1.80043	1.78326	1.7661
31.2	2.55348	2.53612	2.51877	2.50143	2.48409	2.46675	2.44942	2.43209	2.41476	2.39744	2.38012	2.36281	2.3455	2.32819	2.31089	2.29359	2.27629	2.259	2.24171	2.22443	2.20715	2.18988	2.17261	2.15534	2.13808	2.12082	2.10357	2.08632	2.06907	2.05183	2.0346	2.01736	2.00014	1.98291	1.96569	1.94848	1.93127	1.91407	1.89687	1.87967	1.86248	1.84529	1.82811	1.81093	1.79376	1.77659	1.75943	1.74227	1.72512
31.4	2.51202	2.49468	2.47734	2.46	2.44267	2.42534	2.40801	2.39069	2.37338	2.35606	2.33875	2.32145	2.30414	2.28685	2.26955	2.25226	2.23498	2.2177	2.20042	2.18314	2.16587	2.14861	2.13135	2.11409	2.09684	2.07959	2.06235	2.04511	2.02787	2.01064	1.99341	1.97619	1.95897	1.94176	1.92455	1.90735	1.89015	1.87295	1.85576	1.83858	1.82139	1.80422	1.78705	1.76988	1.75272	1.73556	1.71841	1.70126	1.68412
31.6	2.47055	2.45322	2.43588	2.41856	2.40123	2.38391	2.36659	2.34928	2.33197	2.31467	2.29737	2.28007	2.26278	2.24549	2.2282	2.21092	2.19364	2.17637	2.1591	2.14184	2.12458	2.10732	2.09007	2.07282	2.05558	2.03834	2.02111	2.00388	1.98665	1.96943	1.95221	1.935	1.91779	1.90059	1.88339	1.8662	1.84901	1.83182	1.81464	1.79746	1.78029	1.76313	1.74597	1.72881	1.71166	1.69451	1.67737	1.66023	1.6431
31.8	2.42906	2.41174	2.39441	2.37709	2.35978	2.34247	2.32516	2.30785	2.29055	2.27326	2.25596	2.23868	2.22139	2.20411	2.18684	2.16956	2.1523	2.13503	2.11777	2.10052	2.08327	2.06602	2.04878	2.03154	2.0143	1.99707	1.97985	1.96263	1.94541	1.9282	1.91099	1.89379	1.87659	1.8594	1.84221	1.82503	1.80785	1.79067	1.7735	1.75634	1.73918	1.72202	1.70487	1.68772	1.67058	1.65345	1.63632	1.61919	1.60207
32	2.38756	2.37024	2.35292	2.33561	2.31831	2.301	2.2837	2.26641	2.24912	2.23183	2.21454	2.19726	2.17999	2.16272	2.14545	2.12819	2.11093	2.09367	2.07642	2.05918	2.04194	2.0247	2.00746	1.99024	1.97301	1.95579	1.93858	1.92137	1.90416	1.88696	1.86976	1.85257	1.83538	1.81819	1.80102	1.78384	1.76667	1.74951	1.73235	1.71519	1.69804	1.6809	1.66376	1.64662	1.62949	1.61236	1.59524	1.57813	1.56102
32.2	2.34604	2.32873	2.31142	2.29412	2.27682	2.25952	2.24223	2.22494	2.20766	2.19038	2.17311	2.15584	2.13857	2.12131	2.10405	2.0868	2.06955	2.0523	2.03506	2.01782	2.00059	1.98336	1.96614	1.94892	1.9317	1.91449	1.89729	1.88008	1.86289	1.84569	1.82851	1.81132	1.79415	1.77697	1.7598	1.74264	1.72548	1.70833	1.69118	1.67403	1.65689	1.63976	1.62263	1.6055	1.58838	1.57127	1.55416	1.53705	1.51995
32.4	2.3045	2.2872	2.2699	2.2526	2.23531	2.21803	2.20074	2.18346	2.16619	2.14892	2.13165	2.11439	2.09713	2.07988	2.06263	2.04539	2.02814	2.01091	1.99368	1.97645	1.95922	1.94201	1.92479	1.90758	1.89038	1.87317	1.85598	1.83879	1.8216	1.80442	1.78724	1.77007	1.7529	1.73573	1.71857	1.70142	1.68427	1.66713	1.64999	1.63285	1.61572	1.5986	1.58148	1.56436	1.54725	1.53015	1.51305	1.49596	1.47887
32.6	2.26294	2.24565	2.22836	2.21107	2.19379	2.17651	2.15924	2.14197	2.1247	2.10744	2.09018	2.07293	2.05568	2.03844	2.02119	2.00396	1.98673	1.9695	1.95228	1.93506	1.91784	1.90063	1.88343	1.86623	1.84903	1.83184	1.81465	1.79747	1.78029	1.76312	1.74595	1.72879	1.71163	1.69448	1.67733	1.66018	1.64304	1.62591	1.60878	1.59166	1.57454	1.55742	1.54031	1.52321	1.50611	1.48902	1.47193
32.8	2.22137	2.20408	2.1868	2.16952	2.15225	2.13498	2.11771	2.10045	2.0832	2.06594	2.04869	2.03145	2.01421	1.99697	1.97974	1.96251	1.94529	1.92807	1.91086	1.89365	1.87645	1.85924	1.84205	1.82486	1.80767	1.79049	1.77331	1.75614	1.73897	1.72181	1.70465	1.6875	1.67035	1.6532	1.63606	1.61893	1.6018	1.58468	1.56756	1.55044	1.53333	1.51623	1.49913	1.48204
33	2.17978	2.1625	2.14523	2.12796	2.11069	2.09343	2.07617	2.05892	2.04167	2.02443	2.00719	1.98995	1.97272	1.95549	1.93827	1.92105	1.90384	1.88663	1.86943	1.85223	1.83503	1.81784	1.80065	1.78347	1.76629	1.74912	1.73195	1.71479	1.69763	1.68048	1.66333	1.64619	1.62905	1.61191	1.59478	1.57766	1.56054	1.54343	1.52632	1.50921	1.49211	1.47502
33.2		2.05303	2.10363	2.08637	2.06912	2.05186	2.03462	2.01737	2.00013	1.9829	1.96567	1.94844	1.93122	1.914	1.89678	1.87958	1.86237	1.84517	1.82797	1.81078	1.7936	1.77642	1.75924	1.74207	1.7249	1.70774	1.69058	1.67342	1.65627	1.63913	1.62199	1.60486	1.58773	1.5706	1.55349	1.53637	1.51926	1.50216	1.48506
33.4					1.88775	2.01028	1.99304	1.97581	1.95858	1.94135	1.92413	1.90691	1.88969	1.87248	1.85528	1.83808	1.82088	1.80369	1.78651	1.76932	1.75215	1.73498	1.71781	1.70064	1.68349	1.66633	1.64918	1.63204	1.6149	1.59777	1.58064	1.56351	1.54639	1.52928	1.51217	1.49507	1.47797
33.6								1.6859	1.917	1.89978	1.88257	1.86536	1.84815	1.83095	1.81376	1.79657	1.77938	1.7622	1.74502	1.72785	1.71068	1.69352	1.67636	1.65921	1.64206	1.62491	1.60777	1.59064	1.57351	1.55639	1.53927	1.52215	1.50504	1.48794	1.47084
33.8												1.82379	1.8066	1.78941	1.77222	1.75504	1.73786	1.72069	1.70352	1.68636	1.6692	1.65204	1.63489	1.61775	1.60061	1.58348	1.56635	1.54922	1.5321	1.51499	1.49788	1.48077
34															1.73066	1.71349	1.69632	1.67916	1.662	1.64485	1.6277	1.61055	1.59341	1.57628	1.55915	1.54202	1.5249	1.50779	1.49068	1.47357
34.2																		1.63761	1.62046	1.60332	1.58618	1.56904	1.55191	1.53479	1.51767	1.50055	1.48344
34.4																					1.54464	1.52752	1.51039	1.49328	1.47617
34.6
34.8
35
35.2
35.4
35.6
35.8
36
36.2
36.4
36.6
36.8
37
37.2
37.4
37.6
37.8
38
38.2
38.4
38.6
38.8
39
39.2
39.4
39.6
39.8
40
[truncated: 301 more columns]

## Sheet: a SBNL Indoor-Young 3H
units: Binary (yes/no), x-axis: temperature (degrees Celsius, row 2), y-axis: specific humidity (g/kg, column A)
	25	25.1	25.2	25.3	25.4	25.5	25.6	25.7	25.8	25.9	26	26.1	26.2	26.3	26.4	26.5	26.6	26.7	26.8	26.9	27	27.1	27.2	27.3	27.4	27.5	27.6	27.7	27.8	27.9	28	28.1	28.2	28.3	28.4	28.5	28.6	28.7	28.8	28.9	29	29.1	29.2	29.3	29.4	29.5	29.6	29.7	29.8
0	FALSE	FALSE	FALSE	FALSE	FALSE	FALSE	FALSE	FALSE	FALSE	FALSE	FALSE	FALSE	FALSE	FALSE	FALSE	FALSE	FALSE	FALSE	FALSE	FALSE	FALSE	FALSE	FALSE	FALSE	FALSE	FALSE	FALSE	FALSE	FALSE	FALSE	FALSE	FALSE	FALSE	FALSE	FALSE	FALSE	FALSE	FALSE	FALSE	FALSE	FALSE	FALSE	FALSE	FALSE	FALSE	FALSE	FALSE	FALSE	FALSE
0.2	FALSE	FALSE	FALSE	FALSE	FALSE	FALSE	FALSE	FALSE	FALSE	FALSE	FALSE	FALSE	FALSE	FALSE	FALSE	FALSE	FALSE	FALSE	FALSE	FALSE	FALSE	FALSE	FALSE	FALSE	FALSE	FALSE	FALSE	FALSE	FALSE	FALSE	FALSE	FALSE	FALSE	FALSE	FALSE	FALSE	FALSE	FALSE	FALSE	FALSE	FALSE	FALSE	FALSE	FALSE	FALSE	FALSE	FALSE	FALSE	FALSE
0.4	FALSE	FALSE	FALSE	FALSE	FALSE	FALSE	FALSE	FALSE	FALSE	FALSE	FALSE	FALSE	FALSE	FALSE	FALSE	FALSE	FALSE	FALSE	FALSE	FALSE	FALSE	FALSE	FALSE	FALSE	FALSE	FALSE	FALSE	FALSE	FALSE	FALSE	FALSE	FALSE	FALSE	FALSE	FALSE	FALSE	FALSE	FALSE	FALSE	FALSE	FALSE	FALSE	FALSE	FALSE	FALSE	FALSE	FALSE	FALSE	FALSE
0.6	FALSE	FALSE	FALSE	FALSE	FALSE	FALSE	FALSE	FALSE	FALSE	FALSE	FALSE	FALSE	FALSE	FALSE	FALSE	FALSE	FALSE	FALSE	FALSE	FALSE	FALSE	FALSE	FALSE	FALSE	FALSE	FALSE	FALSE	FALSE	FALSE	FALSE	FALSE	FALSE	FALSE	FALSE	FALSE	FALSE	FALSE	FALSE	FALSE	FALSE	FALSE	FALSE	FALSE	FALSE	FALSE	FALSE	FALSE	FALSE	FALSE
0.8	FALSE	FALSE	FALSE	FALSE	FALSE	FALSE	FALSE	FALSE	FALSE	FALSE	FALSE	FALSE	FALSE	FALSE	FALSE	FALSE	FALSE	FALSE	FALSE	FALSE	FALSE	FALSE	FALSE	FALSE	FALSE	FALSE	FALSE	FALSE	FALSE	FALSE	FALSE	FALSE	FALSE	FALSE	FALSE	FALSE	FALSE	FALSE	FALSE	FALSE	FALSE	FALSE	FALSE	FALSE	FALSE	FALSE	FALSE	FALSE	FALSE
1	FALSE	FALSE	FALSE	FALSE	FALSE	FALSE	FALSE	FALSE	FALSE	FALSE	FALSE	FALSE	FALSE	FALSE	FALSE	FALSE	FALSE	FALSE	FALSE	FALSE	FALSE	FALSE	FALSE	FALSE	FALSE	FALSE	FALSE	FALSE	FALSE	FALSE	FALSE	FALSE	FALSE	FALSE	FALSE	FALSE	FALSE	FALSE	FALSE	FALSE	FALSE	FALSE	FALSE	FALSE	FALSE	FALSE	FALSE	FALSE	FALSE
1.2	FALSE	FALSE	FALSE	FALSE	FALSE	FALSE	FALSE	FALSE	FALSE	FALSE	FALSE	FALSE	FALSE	FALSE	FALSE	FALSE	FALSE	FALSE	FALSE	FALSE	FALSE	FALSE	FALSE	FALSE	FALSE	FALSE	FALSE	FALSE	FALSE	FALSE	FALSE	FALSE	FALSE	FALSE	FALSE	FALSE	FALSE	FALSE	FALSE	FALSE	FALSE	FALSE	FALSE	FALSE	FALSE	FALSE	FALSE	FALSE	FALSE
1.4	FALSE	FALSE	FALSE	FALSE	FALSE	FALSE	FALSE	FALSE	FALSE	FALSE	FALSE	FALSE	FALSE	FALSE	FALSE	FALSE	FALSE	FALSE	FALSE	FALSE	FALSE	FALSE	FALSE	FALSE	FALSE	FALSE	FALSE	FALSE	FALSE	FALSE	FALSE	FALSE	FALSE	FALSE	FALSE	FALSE	FALSE	FALSE	FALSE	FALSE	FALSE	FALSE	FALSE	FALSE	FALSE	FALSE	FALSE	FALSE	FALSE
1.6	FALSE	FALSE	FALSE	FALSE	FALSE	FALSE	FALSE	FALSE	FALSE	FALSE	FALSE	FALSE	FALSE	FALSE	FALSE	FALSE	FALSE	FALSE	FALSE	FALSE	FALSE	FALSE	FALSE	FALSE	FALSE	FALSE	FALSE	FALSE	FALSE	FALSE	FALSE	FALSE	FALSE	FALSE	FALSE	FALSE	FALSE	FALSE	FALSE	FALSE	FALSE	FALSE	FALSE	FALSE	FALSE	FALSE	FALSE	FALSE	FALSE
1.8	FALSE	FALSE	FALSE	FALSE	FALSE	FALSE	FALSE	FALSE	FALSE	FALSE	FALSE	FALSE	FALSE	FALSE	FALSE	FALSE	FALSE	FALSE	FALSE	FALSE	FALSE	FALSE	FALSE	FALSE	FALSE	FALSE	FALSE	FALSE	FALSE	FALSE	FALSE	FALSE	FALSE	FALSE	FALSE	FALSE	FALSE	FALSE	FALSE	FALSE	FALSE	FALSE	FALSE	FALSE	FALSE	FALSE	FALSE	FALSE	FALSE
2	FALSE	FALSE	FALSE	FALSE	FALSE	FALSE	FALSE	FALSE	FALSE	FALSE	FALSE	FALSE	FALSE	FALSE	FALSE	FALSE	FALSE	FALSE	FALSE	FALSE	FALSE	FALSE	FALSE	FALSE	FALSE	FALSE	FALSE	FALSE	FALSE	FALSE	FALSE	FALSE	FALSE	FALSE	FALSE	FALSE	FALSE	FALSE	FALSE	FALSE	FALSE	FALSE	FALSE	FALSE	FALSE	FALSE	FALSE	FALSE	FALSE
2.2	FALSE	FALSE	FALSE	FALSE	FALSE	FALSE	FALSE	FALSE	FALSE	FALSE	FALSE	FALSE	FALSE	FALSE	FALSE	FALSE	FALSE	FALSE	FALSE	FALSE	FALSE	FALSE	FALSE	FALSE	FALSE	FALSE	FALSE	FALSE	FALSE	FALSE	FALSE	FALSE	FALSE	FALSE	FALSE	FALSE	FALSE	FALSE	FALSE	FALSE	FALSE	FALSE	FALSE	FALSE	FALSE	FALSE	FALSE	FALSE	FALSE
2.4	FALSE	FALSE	FALSE	FALSE	FALSE	FALSE	FALSE	FALSE	FALSE	FALSE	FALSE	FALSE	FALSE	FALSE	FALSE	FALSE	FALSE	FALSE	FALSE	FALSE	FALSE	FALSE	FALSE	FALSE	FALSE	FALSE	FALSE	FALSE	FALSE	FALSE	FALSE	FALSE	FALSE	FALSE	FALSE	FALSE	FALSE	FALSE	FALSE	FALSE	FALSE	FALSE	FALSE	FALSE	FALSE	FALSE	FALSE	FALSE	FALSE
2.6	FALSE	FALSE	FALSE	FALSE	FALSE	FALSE	FALSE	FALSE	FALSE	FALSE	FALSE	FALSE	FALSE	FALSE	FALSE	FALSE	FALSE	FALSE	FALSE	FALSE	FALSE	FALSE	FALSE	FALSE	FALSE	FALSE	FALSE	FALSE	FALSE	FALSE	FALSE	FALSE	FALSE	FALSE	FALSE	FALSE	FALSE	FALSE	FALSE	FALSE	FALSE	FALSE	FALSE	FALSE	FALSE	FALSE	FALSE	FALSE	FALSE
2.8	FALSE	FALSE	FALSE	FALSE	FALSE	FALSE	FALSE	FALSE	FALSE	FALSE	FALSE	FALSE	FALSE	FALSE	FALSE	FALSE	FALSE	FALSE	FALSE	FALSE	FALSE	FALSE	FALSE	FALSE	FALSE	FALSE	FALSE	FALSE	FALSE	FALSE	FALSE	FALSE	FALSE	FALSE	FALSE	FALSE	FALSE	FALSE	FALSE	FALSE	FALSE	FALSE	FALSE	FALSE	FALSE	FALSE	FALSE	FALSE	FALSE
3	FALSE	FALSE	FALSE	FALSE	FALSE	FALSE	FALSE	FALSE	FALSE	FALSE	FALSE	FALSE	FALSE	FALSE	FALSE	FALSE	FALSE	FALSE	FALSE	FALSE	FALSE	FALSE	FALSE	FALSE	FALSE	FALSE	FALSE	FALSE	FALSE	FALSE	FALSE	FALSE	FALSE	FALSE	FALSE	FALSE	FALSE	FALSE	FALSE	FALSE	FALSE	FALSE	FALSE	FALSE	FALSE	FALSE	FALSE	FALSE	FALSE
3.2	FALSE	FALSE	FALSE	FALSE	FALSE	FALSE	FALSE	FALSE	FALSE	FALSE	FALSE	FALSE	FALSE	FALSE	FALSE	FALSE	FALSE	FALSE	FALSE	FALSE	FALSE	FALSE	FALSE	FALSE	FALSE	FALSE	FALSE	FALSE	FALSE	FALSE	FALSE	FALSE	FALSE	FALSE	FALSE	FALSE	FALSE	FALSE	FALSE	FALSE	FALSE	FALSE	FALSE	FALSE	FALSE	FALSE	FALSE	FALSE	FALSE
3.4	FALSE	FALSE	FALSE	FALSE	FALSE	FALSE	FALSE	FALSE	FALSE	FALSE	FALSE	FALSE	FALSE	FALSE	FALSE	FALSE	FALSE	FALSE	FALSE	FALSE	FALSE	FALSE	FALSE	FALSE	FALSE	FALSE	FALSE	FALSE	FALSE	FALSE	FALSE	FALSE	FALSE	FALSE	FALSE	FALSE	FALSE	FALSE	FALSE	FALSE	FALSE	FALSE	FALSE	FALSE	FALSE	FALSE	FALSE	FALSE	FALSE
3.6	FALSE	FALSE	FALSE	FALSE	FALSE	FALSE	FALSE	FALSE	FALSE	FALSE	FALSE	FALSE	FALSE	FALSE	FALSE	FALSE	FALSE	FALSE	FALSE	FALSE	FALSE	FALSE	FALSE	FALSE	FALSE	FALSE	FALSE	FALSE	FALSE	FALSE	FALSE	FALSE	FALSE	FALSE	FALSE	FALSE	FALSE	FALSE	FALSE	FALSE	FALSE	FALSE	FALSE	FALSE	FALSE	FALSE	FALSE	FALSE	FALSE
3.8	FALSE	FALSE	FALSE	FALSE	FALSE	FALSE	FALSE	FALSE	FALSE	FALSE	FALSE	FALSE	FALSE	FALSE	FALSE	FALSE	FALSE	FALSE	FALSE	FALSE	FALSE	FALSE	FALSE	FALSE	FALSE	FALSE	FALSE	FALSE	FALSE	FALSE	FALSE	FALSE	FALSE	FALSE	FALSE	FALSE	FALSE	FALSE	FALSE	FALSE	FALSE	FALSE	FALSE	FALSE	FALSE	FALSE	FALSE	FALSE	FALSE
4	FALSE	FALSE	FALSE	FALSE	FALSE	FALSE	FALSE	FALSE	FALSE	FALSE	FALSE	FALSE	FALSE	FALSE	FALSE	FALSE	FALSE	FALSE	FALSE	FALSE	FALSE	FALSE	FALSE	FALSE	FALSE	FALSE	FALSE	FALSE	FALSE	FALSE	FALSE	FALSE	FALSE	FALSE	FALSE	FALSE	FALSE	FALSE	FALSE	FALSE	FALSE	FALSE	FALSE	FALSE	FALSE	FALSE	FALSE	FALSE	FALSE
4.2	FALSE	FALSE	FALSE	FALSE	FALSE	FALSE	FALSE	FALSE	FALSE	FALSE	FALSE	FALSE	FALSE	FALSE	FALSE	FALSE	FALSE	FALSE	FALSE	FALSE	FALSE	FALSE	FALSE	FALSE	FALSE	FALSE	FALSE	FALSE	FALSE	FALSE	FALSE	FALSE	FALSE	FALSE	FALSE	FALSE	FALSE	FALSE	FALSE	FALSE	FALSE	FALSE	FALSE	FALSE	FALSE	FALSE	FALSE	FALSE	FALSE
4.4	FALSE	FALSE	FALSE	FALSE	FALSE	FALSE	FALSE	FALSE	FALSE	FALSE	FALSE	FALSE	FALSE	FALSE	FALSE	FALSE	FALSE	FALSE	FALSE	FALSE	FALSE	FALSE	FALSE	FALSE	FALSE	FALSE	FALSE	FALSE	FALSE	FALSE	FALSE	FALSE	FALSE	FALSE	FALSE	FALSE	FALSE	FALSE	FALSE	FALSE	FALSE	FALSE	FALSE	FALSE	FALSE	FALSE	FALSE	FALSE	FALSE
4.6	FALSE	FALSE	FALSE	FALSE	FALSE	FALSE	FALSE	FALSE	FALSE	FALSE	FALSE	FALSE	FALSE	FALSE	FALSE	FALSE	FALSE	FALSE	FALSE	FALSE	FALSE	FALSE	FALSE	FALSE	FALSE	FALSE	FALSE	FALSE	FALSE	FALSE	FALSE	FALSE	FALSE	FALSE	FALSE	FALSE	FALSE	FALSE	FALSE	FALSE	FALSE	FALSE	FALSE	FALSE	FALSE	FALSE	FALSE	FALSE	FALSE
4.8	FALSE	FALSE	FALSE	FALSE	FALSE	FALSE	FALSE	FALSE	FALSE	FALSE	FALSE	FALSE	FALSE	FALSE	FALSE	FALSE	FALSE	FALSE	FALSE	FALSE	FALSE	FALSE	FALSE	FALSE	FALSE	FALSE	FALSE	FALSE	FALSE	FALSE	FALSE	FALSE	FALSE	FALSE	FALSE	FALSE	FALSE	FALSE	FALSE	FALSE	FALSE	FALSE	FALSE	FALSE	FALSE	FALSE	FALSE	FALSE	FALSE
5	FALSE	FALSE	FALSE	FALSE	FALSE	FALSE	FALSE	FALSE	FALSE	FALSE	FALSE	FALSE	FALSE	FALSE	FALSE	FALSE	FALSE	FALSE	FALSE	FALSE	FALSE	FALSE	FALSE	FALSE	FALSE	FALSE	FALSE	FALSE	FALSE	FALSE	FALSE	FALSE	FALSE	FALSE	FALSE	FALSE	FALSE	FALSE	FALSE	FALSE	FALSE	FALSE	FALSE	FALSE	FALSE	FALSE	FALSE	FALSE	FALSE
5.2	FALSE	FALSE	FALSE	FALSE	FALSE	FALSE	FALSE	FALSE	FALSE	FALSE	FALSE	FALSE	FALSE	FALSE	FALSE	FALSE	FALSE	FALSE	FALSE	FALSE	FALSE	FALSE	FALSE	FALSE	FALSE	FALSE	FALSE	FALSE	FALSE	FALSE	FALSE	FALSE	FALSE	FALSE	FALSE	FALSE	FALSE	FALSE	FALSE	FALSE	FALSE	FALSE	FALSE	FALSE	FALSE	FALSE	FALSE	FALSE	FALSE
5.4	FALSE	FALSE	FALSE	FALSE	FALSE	FALSE	FALSE	FALSE	FALSE	FALSE	FALSE	FALSE	FALSE	FALSE	FALSE	FALSE	FALSE	FALSE	FALSE	FALSE	FALSE	FALSE	FALSE	FALSE	FALSE	FALSE	FALSE	FALSE	FALSE	FALSE	FALSE	FALSE	FALSE	FALSE	FALSE	FALSE	FALSE	FALSE	FALSE	FALSE	FALSE	FALSE	FALSE	FALSE	FALSE	FALSE	FALSE	FALSE	FALSE
5.6	FALSE	FALSE	FALSE	FALSE	FALSE	FALSE	FALSE	FALSE	FALSE	FALSE	FALSE	FALSE	FALSE	FALSE	FALSE	FALSE	FALSE	FALSE	FALSE	FALSE	FALSE	FALSE	FALSE	FALSE	FALSE	FALSE	FALSE	FALSE	FALSE	FALSE	FALSE	FALSE	FALSE	FALSE	FALSE	FALSE	FALSE	FALSE	FALSE	FALSE	FALSE	FALSE	FALSE	FALSE	FALSE	FALSE	FALSE	FALSE	FALSE
5.8	FALSE	FALSE	FALSE	FALSE	FALSE	FALSE	FALSE	FALSE	FALSE	FALSE	FALSE	FALSE	FALSE	FALSE	FALSE	FALSE	FALSE	FALSE	FALSE	FALSE	FALSE	FALSE	FALSE	FALSE	FALSE	FALSE	FALSE	FALSE	FALSE	FALSE	FALSE	FALSE	FALSE	FALSE	FALSE	FALSE	FALSE	FALSE	FALSE	FALSE	FALSE	FALSE	FALSE	FALSE	FALSE	FALSE	FALSE	FALSE	FALSE
6	FALSE	FALSE	FALSE	FALSE	FALSE	FALSE	FALSE	FALSE	FALSE	FALSE	FALSE	FALSE	FALSE	FALSE	FALSE	FALSE	FALSE	FALSE	FALSE	FALSE	FALSE	FALSE	FALSE	FALSE	FALSE	FALSE	FALSE	FALSE	FALSE	FALSE	FALSE	FALSE	FALSE	FALSE	FALSE	FALSE	FALSE	FALSE	FALSE	FALSE	FALSE	FALSE	FALSE	FALSE	FALSE	FALSE	FALSE	FALSE	FALSE
6.2	FALSE	FALSE	FALSE	FALSE	FALSE	FALSE	FALSE	FALSE	FALSE	FALSE	FALSE	FALSE	FALSE	FALSE	FALSE	FALSE	FALSE	FALSE	FALSE	FALSE	FALSE	FALSE	FALSE	FALSE	FALSE	FALSE	FALSE	FALSE	FALSE	FALSE	FALSE	FALSE	FALSE	FALSE	FALSE	FALSE	FALSE	FALSE	FALSE	FALSE	FALSE	FALSE	FALSE	FALSE	FALSE	FALSE	FALSE	FALSE	FALSE
6.4	FALSE	FALSE	FALSE	FALSE	FALSE	FALSE	FALSE	FALSE	FALSE	FALSE	FALSE	FALSE	FALSE	FALSE	FALSE	FALSE	FALSE	FALSE	FALSE	FALSE	FALSE	FALSE	FALSE	FALSE	FALSE	FALSE	FALSE	FALSE	FALSE	FALSE	FALSE	FALSE	FALSE	FALSE	FALSE	FALSE	FALSE	FALSE	FALSE	FALSE	FALSE	FALSE	FALSE	FALSE	FALSE	FALSE	FALSE	FALSE	FALSE
6.6	FALSE	FALSE	FALSE	FALSE	FALSE	FALSE	FALSE	FALSE	FALSE	FALSE	FALSE	FALSE	FALSE	FALSE	FALSE	FALSE	FALSE	FALSE	FALSE	FALSE	FALSE	FALSE	FALSE	FALSE	FALSE	FALSE	FALSE	FALSE	FALSE	FALSE	FALSE	FALSE	FALSE	FALSE	FALSE	FALSE	FALSE	FALSE	FALSE	FALSE	FALSE	FALSE	FALSE	FALSE	FALSE	FALSE	FALSE	FALSE	FALSE
6.8	FALSE	FALSE	FALSE	FALSE	FALSE	FALSE	FALSE	FALSE	FALSE	FALSE	FALSE	FALSE	FALSE	FALSE	FALSE	FALSE	FALSE	FALSE	FALSE	FALSE	FALSE	FALSE	FALSE	FALSE	FALSE	FALSE	FALSE	FALSE	FALSE	FALSE	FALSE	FALSE	FALSE	FALSE	FALSE	FALSE	FALSE	FALSE	FALSE	FALSE	FALSE	FALSE	FALSE	FALSE	FALSE	FALSE	FALSE	FALSE	FALSE
7	FALSE	FALSE	FALSE	FALSE	FALSE	FALSE	FALSE	FALSE	FALSE	FALSE	FALSE	FALSE	FALSE	FALSE	FALSE	FALSE	FALSE	FALSE	FALSE	FALSE	FALSE	FALSE	FALSE	FALSE	FALSE	FALSE	FALSE	FALSE	FALSE	FALSE	FALSE	FALSE	FALSE	FALSE	FALSE	FALSE	FALSE	FALSE	FALSE	FALSE	FALSE	FALSE	FALSE	FALSE	FALSE	FALSE	FALSE	FALSE	FALSE
7.2	FALSE	FALSE	FALSE	FALSE	FALSE	FALSE	FALSE	FALSE	FALSE	FALSE	FALSE	FALSE	FALSE	FALSE	FALSE	FALSE	FALSE	FALSE	FALSE	FALSE	FALSE	FALSE	FALSE	FALSE	FALSE	FALSE	FALSE	FALSE	FALSE	FALSE	FALSE	FALSE	FALSE	FALSE	FALSE	FALSE	FALSE	FALSE	FALSE	FALSE	FALSE	FALSE	FALSE	FALSE	FALSE	FALSE	FALSE	FALSE	FALSE
7.4	FALSE	FALSE	FALSE	FALSE	FALSE	FALSE	FALSE	FALSE	FALSE	FALSE	FALSE	FALSE	FALSE	FALSE	FALSE	FALSE	FALSE	FALSE	FALSE	FALSE	FALSE	FALSE	FALSE	FALSE	FALSE	FALSE	FALSE	FALSE	FALSE	FALSE	FALSE	FALSE	FALSE	FALSE	FALSE	FALSE	FALSE	FALSE	FALSE	FALSE	FALSE	FALSE	FALSE	FALSE	FALSE	FALSE	FALSE	FALSE	FALSE
7.6	FALSE	FALSE	FALSE	FALSE	FALSE	FALSE	FALSE	FALSE	FALSE	FALSE	FALSE	FALSE	FALSE	FALSE	FALSE	FALSE	FALSE	FALSE	FALSE	FALSE	FALSE	FALSE	FALSE	FALSE	FALSE	FALSE	FALSE	FALSE	FALSE	FALSE	FALSE	FALSE	FALSE	FALSE	FALSE	FALSE	FALSE	FALSE	FALSE	FALSE	FALSE	FALSE	FALSE	FALSE	FALSE	FALSE	FALSE	FALSE	FALSE
7.8	FALSE	FALSE	FALSE	FALSE	FALSE	FALSE	FALSE	FALSE	FALSE	FALSE	FALSE	FALSE	FALSE	FALSE	FALSE	FALSE	FALSE	FALSE	FALSE	FALSE	FALSE	FALSE	FALSE	FALSE	FALSE	FALSE	FALSE	FALSE	FALSE	FALSE	FALSE	FALSE	FALSE	FALSE	FALSE	FALSE	FALSE	FALSE	FALSE	FALSE	FALSE	FALSE	FALSE	FALSE	FALSE	FALSE	FALSE	FALSE	FALSE
8	FALSE	FALSE	FALSE	FALSE	FALSE	FALSE	FALSE	FALSE	FALSE	FALSE	FALSE	FALSE	FALSE	FALSE	FALSE	FALSE	FALSE	FALSE	FALSE	FALSE	FALSE	FALSE	FALSE	FALSE	FALSE	FALSE	FALSE	FALSE	FALSE	FALSE	FALSE	FALSE	FALSE	FALSE	FALSE	FALSE	FALSE	FALSE	FALSE	FALSE	FALSE	FALSE	FALSE	FALSE	FALSE	FALSE	FALSE	FALSE	FALSE
8.2	FALSE	FALSE	FALSE	FALSE	FALSE	FALSE	FALSE	FALSE	FALSE	FALSE	FALSE	FALSE	FALSE	FALSE	FALSE	FALSE	FALSE	FALSE	FALSE	FALSE	FALSE	FALSE	FALSE	FALSE	FALSE	FALSE	FALSE	FALSE	FALSE	FALSE	FALSE	FALSE	FALSE	FALSE	FALSE	FALSE	FALSE	FALSE	FALSE	FALSE	FALSE	FALSE	FALSE	FALSE	FALSE	FALSE	FALSE	FALSE	FALSE
8.4	FALSE	FALSE	FALSE	FALSE	FALSE	FALSE	FALSE	FALSE	FALSE	FALSE	FALSE	FALSE	FALSE	FALSE	FALSE	FALSE	FALSE	FALSE	FALSE	FALSE	FALSE	FALSE	FALSE	FALSE	FALSE	FALSE	FALSE	FALSE	FALSE	FALSE	FALSE	FALSE	FALSE	FALSE	FALSE	FALSE	FALSE	FALSE	FALSE	FALSE	FALSE	FALSE	FALSE	FALSE	FALSE	FALSE	FALSE	FALSE	FALSE
8.6	FALSE	FALSE	FALSE	FALSE	FALSE	FALSE	FALSE	FALSE	FALSE	FALSE	FALSE	FALSE	FALSE	FALSE	FALSE	FALSE	FALSE	FALSE	FALSE	FALSE	FALSE	FALSE	FALSE	FALSE	FALSE	FALSE	FALSE	FALSE	FALSE	FALSE	FALSE	FALSE	FALSE	FALSE	FALSE	FALSE	FALSE	FALSE	FALSE	FALSE	FALSE	FALSE	FALSE	FALSE	FALSE	FALSE	FALSE	FALSE	FALSE
8.8	FALSE	FALSE	FALSE	FALSE	FALSE	FALSE	FALSE	FALSE	FALSE	FALSE	FALSE	FALSE	FALSE	FALSE	FALSE	FALSE	FALSE	FALSE	FALSE	FALSE	FALSE	FALSE	FALSE	FALSE	FALSE	FALSE	FALSE	FALSE	FALSE	FALSE	FALSE	FALSE	FALSE	FALSE	FALSE	FALSE	FALSE	FALSE	FALSE	FALSE	FALSE	FALSE	FALSE	FALSE	FALSE	FALSE	FALSE	FALSE	FALSE
9	FALSE	FALSE	FALSE	FALSE	FALSE	FALSE	FALSE	FALSE	FALSE	FALSE	FALSE	FALSE	FALSE	FALSE	FALSE	FALSE	FALSE	FALSE	FALSE	FALSE	FALSE	FALSE	FALSE	FALSE	FALSE	FALSE	FALSE	FALSE	FALSE	FALSE	FALSE	FALSE	FALSE	FALSE	FALSE	FALSE	FALSE	FALSE	FALSE	FALSE	FALSE	FALSE	FALSE	FALSE	FALSE	FALSE	FALSE	FALSE	FALSE
9.2	FALSE	FALSE	FALSE	FALSE	FALSE	FALSE	FALSE	FALSE	FALSE	FALSE	FALSE	FALSE	FALSE	FALSE	FALSE	FALSE	FALSE	FALSE	FALSE	FALSE	FALSE	FALSE	FALSE	FALSE	FALSE	FALSE	FALSE	FALSE	FALSE	FALSE	FALSE	FALSE	FALSE	FALSE	FALSE	FALSE	FALSE	FALSE	FALSE	FALSE	FALSE	FALSE	FALSE	FALSE	FALSE	FALSE	FALSE	FALSE	FALSE
9.4	FALSE	FALSE	FALSE	FALSE	FALSE	FALSE	FALSE	FALSE	FALSE	FALSE	FALSE	FALSE	FALSE	FALSE	FALSE	FALSE	FALSE	FALSE	FALSE	FALSE	FALSE	FALSE	FALSE	FALSE	FALSE	FALSE	FALSE	FALSE	FALSE	FALSE	FALSE	FALSE	FALSE	FALSE	FALSE	FALSE	FALSE	FALSE	FALSE	FALSE	FALSE	FALSE	FALSE	FALSE	FALSE	FALSE	FALSE	FALSE	FALSE
9.6	FALSE	FALSE	FALSE	FALSE	FALSE	FALSE	FALSE	FALSE	FALSE	FALSE	FALSE	FALSE	FALSE	FALSE	FALSE	FALSE	FALSE	FALSE	FALSE	FALSE	FALSE	FALSE	FALSE	FALSE	FALSE	FALSE	FALSE	FALSE	FALSE	FALSE	FALSE	FALSE	FALSE	FALSE	FALSE	FALSE	FALSE	FALSE	FALSE	FALSE	FALSE	FALSE	FALSE	FALSE	FALSE	FALSE	FALSE	FALSE	FALSE
9.8	FALSE	FALSE	FALSE	FALSE	FALSE	FALSE	FALSE	FALSE	FALSE	FALSE	FALSE	FALSE	FALSE	FALSE	FALSE	FALSE	FALSE	FALSE	FALSE	FALSE	FALSE	FALSE	FALSE	FALSE	FALSE	FALSE	FALSE	FALSE	FALSE	FALSE	FALSE	FALSE	FALSE	FALSE	FALSE	FALSE	FALSE	FALSE	FALSE	FALSE	FALSE	FALSE	FALSE	FALSE	FALSE	FALSE	FALSE	FALSE	FALSE
10	FALSE	FALSE	FALSE	FALSE	FALSE	FALSE	FALSE	FALSE	FALSE	FALSE	FALSE	FALSE	FALSE	FALSE	FALSE	FALSE	FALSE	FALSE	FALSE	FALSE	FALSE	FALSE	FALSE	FALSE	FALSE	FALSE	FALSE	FALSE	FALSE	FALSE	FALSE	FALSE	FALSE	FALSE	FALSE	FALSE	FALSE	FALSE	FALSE	FALSE	FALSE	FALSE	FALSE	FALSE	FALSE	FALSE	FALSE	FALSE	FALSE
10.2	FALSE	FALSE	FALSE	FALSE	FALSE	FALSE	FALSE	FALSE	FALSE	FALSE	FALSE	FALSE	FALSE	FALSE	FALSE	FALSE	FALSE	FALSE	FALSE	FALSE	FALSE	FALSE	FALSE	FALSE	FALSE	FALSE	FALSE	FALSE	FALSE	FALSE	FALSE	FALSE	FALSE	FALSE	FALSE	FALSE	FALSE	FALSE	FALSE	FALSE	FALSE	FALSE	FALSE	FALSE	FALSE	FALSE	FALSE	FALSE	FALSE
10.4	FALSE	FALSE	FALSE	FALSE	FALSE	FALSE	FALSE	FALSE	FALSE	FALSE	FALSE	FALSE	FALSE	FALSE	FALSE	FALSE	FALSE	FALSE	FALSE	FALSE	FALSE	FALSE	FALSE	FALSE	FALSE	FALSE	FALSE	FALSE	FALSE	FALSE	FALSE	FALSE	FALSE	FALSE	FALSE	FALSE	FALSE	FALSE	FALSE	FALSE	FALSE	FALSE	FALSE	FALSE	FALSE	FALSE	FALSE	FALSE	FALSE
10.6	FALSE	FALSE	FALSE	FALSE	FALSE	FALSE	FALSE	FALSE	FALSE	FALSE	FALSE	FALSE	FALSE	FALSE	FALSE	FALSE	FALSE	FALSE	FALSE	FALSE	FALSE	FALSE	FALSE	FALSE	FALSE	FALSE	FALSE	FALSE	FALSE	FALSE	FALSE	FALSE	FALSE	FALSE	FALSE	FALSE	FALSE	FALSE	FALSE	FALSE	FALSE	FALSE	FALSE	FALSE	FALSE	FALSE	FALSE	FALSE	FALSE
10.8	FALSE	FALSE	FALSE	FALSE	FALSE	FALSE	FALSE	FALSE	FALSE	FALSE	FALSE	FALSE	FALSE	FALSE	FALSE	FALSE	FALSE	FALSE	FALSE	FALSE	FALSE	FALSE	FALSE	FALSE	FALSE	FALSE	FALSE	FALSE	FALSE	FALSE	FALSE	FALSE	FALSE	FALSE	FALSE	FALSE	FALSE	FALSE	FALSE	FALSE	FALSE	FALSE	FALSE	FALSE	FALSE	FALSE	FALSE	FALSE	FALSE
11	FALSE	FALSE	FALSE	FALSE	FALSE	FALSE	FALSE	FALSE	FALSE	FALSE	FALSE	FALSE	FALSE	FALSE	FALSE	FALSE	FALSE	FALSE	FALSE	FALSE	FALSE	FALSE	FALSE	FALSE	FALSE	FALSE	FALSE	FALSE	FALSE	FALSE	FALSE	FALSE	FALSE	FALSE	FALSE	FALSE	FALSE	FALSE	FALSE	FALSE	FALSE	FALSE	FALSE	FALSE	FALSE	FALSE	FALSE	FALSE	FALSE
11.2	FALSE	FALSE	FALSE	FALSE	FALSE	FALSE	FALSE	FALSE	FALSE	FALSE	FALSE	FALSE	FALSE	FALSE	FALSE	FALSE	FALSE	FALSE	FALSE	FALSE	FALSE	FALSE	FALSE	FALSE	FALSE	FALSE	FALSE	FALSE	FALSE	FALSE	FALSE	FALSE	FALSE	FALSE	FALSE	FALSE	FALSE	FALSE	FALSE	FALSE	FALSE	FALSE	FALSE	FALSE	FALSE	FALSE	FALSE	FALSE	FALSE
11.4	FALSE	FALSE	FALSE	FALSE	FALSE	FALSE	FALSE	FALSE	FALSE	FALSE	FALSE	FALSE	FALSE	FALSE	FALSE	FALSE	FALSE	FALSE	FALSE	FALSE	FALSE	FALSE	FALSE	FALSE	FALSE	FALSE	FALSE	FALSE	FALSE	FALSE	FALSE	FALSE	FALSE	FALSE	FALSE	FALSE	FALSE	FALSE	FALSE	FALSE	FALSE	FALSE	FALSE	FALSE	FALSE	FALSE	FALSE	FALSE	FALSE
11.6	FALSE	FALSE	FALSE	FALSE	FALSE	FALSE	FALSE	FALSE	FALSE	FALSE	FALSE	FALSE	FALSE	FALSE	FALSE	FALSE	FALSE	FALSE	FALSE	FALSE	FALSE	FALSE	FALSE	FALSE	FALSE	FALSE	FALSE	FALSE	FALSE	FALSE	FALSE	FALSE	FALSE	FALSE	FALSE	FALSE	FALSE	FALSE	FALSE	FALSE	FALSE	FALSE	FALSE	FALSE	FALSE	FALSE	FALSE	FALSE	FALSE
11.8	FALSE	FALSE	FALSE	FALSE	FALSE	FALSE	FALSE	FALSE	FALSE	FALSE	FALSE	FALSE	FALSE	FALSE	FALSE	FALSE	FALSE	FALSE	FALSE	FALSE	FALSE	FALSE	FALSE	FALSE	FALSE	FALSE	FALSE	FALSE	FALSE	FALSE	FALSE	FALSE	FALSE	FALSE	FALSE	FALSE	FALSE	FALSE	FALSE	FALSE	FALSE	FALSE	FALSE	FALSE	FALSE	FALSE	FALSE	FALSE	FALSE
12	FALSE	FALSE	FALSE	FALSE	FALSE	FALSE	FALSE	FALSE	FALSE	FALSE	FALSE	FALSE	FALSE	FALSE	FALSE	FALSE	FALSE	FALSE	FALSE	FALSE	FALSE	FALSE	FALSE	FALSE	FALSE	FALSE	FALSE	FALSE	FALSE	FALSE	FALSE	FALSE	FALSE	FALSE	FALSE	FALSE	FALSE	FALSE	FALSE	FALSE	FALSE	FALSE	FALSE	FALSE	FALSE	FALSE	FALSE	FALSE	FALSE
12.2	FALSE	FALSE	FALSE	FALSE	FALSE	FALSE	FALSE	FALSE	FALSE	FALSE	FALSE	FALSE	FALSE	FALSE	FALSE	FALSE	FALSE	FALSE	FALSE	FALSE	FALSE	FALSE	FALSE	FALSE	FALSE	FALSE	FALSE	FALSE	FALSE	FALSE	FALSE	FALSE	FALSE	FALSE	FALSE	FALSE	FALSE	FALSE	FALSE	FALSE	FALSE	FALSE	FALSE	FALSE	FALSE	FALSE	FALSE	FALSE	FALSE
12.4	FALSE	FALSE	FALSE	FALSE	FALSE	FALSE	FALSE	FALSE	FALSE	FALSE	FALSE	FALSE	FALSE	FALSE	FALSE	FALSE	FALSE	FALSE	FALSE	FALSE	FALSE	FALSE	FALSE	FALSE	FALSE	FALSE	FALSE	FALSE	FALSE	FALSE	FALSE	FALSE	FALSE	FALSE	FALSE	FALSE	FALSE	FALSE	FALSE	FALSE	FALSE	FALSE	FALSE	FALSE	FALSE	FALSE	FALSE	FALSE	FALSE
12.6	FALSE	FALSE	FALSE	FALSE	FALSE	FALSE	FALSE	FALSE	FALSE	FALSE	FALSE	FALSE	FALSE	FALSE	FALSE	FALSE	FALSE	FALSE	FALSE	FALSE	FALSE	FALSE	FALSE	FALSE	FALSE	FALSE	FALSE	FALSE	FALSE	FALSE	FALSE	FALSE	FALSE	FALSE	FALSE	FALSE	FALSE	FALSE	FALSE	FALSE	FALSE	FALSE	FALSE	FALSE	FALSE	FALSE	FALSE	FALSE	FALSE
12.8	FALSE	FALSE	FALSE	FALSE	FALSE	FALSE	FALSE	FALSE	FALSE	FALSE	FALSE	FALSE	FALSE	FALSE	FALSE	FALSE	FALSE	FALSE	FALSE	FALSE	FALSE	FALSE	FALSE	FALSE	FALSE	FALSE	FALSE	FALSE	FALSE	FALSE	FALSE	FALSE	FALSE	FALSE	FALSE	FALSE	FALSE	FALSE	FALSE	FALSE	FALSE	FALSE	FALSE	FALSE	FALSE	FALSE	FALSE	FALSE	FALSE
13	FALSE	FALSE	FALSE	FALSE	FALSE	FALSE	FALSE	FALSE	FALSE	FALSE	FALSE	FALSE	FALSE	FALSE	FALSE	FALSE	FALSE	FALSE	FALSE	FALSE	FALSE	FALSE	FALSE	FALSE	FALSE	FALSE	FALSE	FALSE	FALSE	FALSE	FALSE	FALSE	FALSE	FALSE	FALSE	FALSE	FALSE	FALSE	FALSE	FALSE	FALSE	FALSE	FALSE	FALSE	FALSE	FALSE	FALSE	FALSE	FALSE
13.2	FALSE	FALSE	FALSE	FALSE	FALSE	FALSE	FALSE	FALSE	FALSE	FALSE	FALSE	FALSE	FALSE	FALSE	FALSE	FALSE	FALSE	FALSE	FALSE	FALSE	FALSE	FALSE	FALSE	FALSE	FALSE	FALSE	FALSE	FALSE	FALSE	FALSE	FALSE	FALSE	FALSE	FALSE	FALSE	FALSE	FALSE	FALSE	FALSE	FALSE	FALSE	FALSE	FALSE	FALSE	FALSE	FALSE	FALSE	FALSE	FALSE
13.4	FALSE	FALSE	FALSE	FALSE	FALSE	FALSE	FALSE	FALSE	FALSE	FALSE	FALSE	FALSE	FALSE	FALSE	FALSE	FALSE	FALSE	FALSE	FALSE	FALSE	FALSE	FALSE	FALSE	FALSE	FALSE	FALSE	FALSE	FALSE	FALSE	FALSE	FALSE	FALSE	FALSE	FALSE	FALSE	FALSE	FALSE	FALSE	FALSE	FALSE	FALSE	FALSE	FALSE	FALSE	FALSE	FALSE	FALSE	FALSE	FALSE
13.6	FALSE	FALSE	FALSE	FALSE	FALSE	FALSE	FALSE	FALSE	FALSE	FALSE	FALSE	FALSE	FALSE	FALSE	FALSE	FALSE	FALSE	FALSE	FALSE	FALSE	FALSE	FALSE	FALSE	FALSE	FALSE	FALSE	FALSE	FALSE	FALSE	FALSE	FALSE	FALSE	FALSE	FALSE	FALSE	FALSE	FALSE	FALSE	FALSE	FALSE	FALSE	FALSE	FALSE	FALSE	FALSE	FALSE	FALSE	FALSE	FALSE
13.8	FALSE	FALSE	FALSE	FALSE	FALSE	FALSE	FALSE	FALSE	FALSE	FALSE	FALSE	FALSE	FALSE	FALSE	FALSE	FALSE	FALSE	FALSE	FALSE	FALSE	FALSE	FALSE	FALSE	FALSE	FALSE	FALSE	FALSE	FALSE	FALSE	FALSE	FALSE	FALSE	FALSE	FALSE	FALSE	FALSE	FALSE	FALSE	FALSE	FALSE	FALSE	FALSE	FALSE	FALSE	FALSE	FALSE	FALSE	FALSE	FALSE
14	FALSE	FALSE	FALSE	FALSE	FALSE	FALSE	FALSE	FALSE	FALSE	FALSE	FALSE	FALSE	FALSE	FALSE	FALSE	FALSE	FALSE	FALSE	FALSE	FALSE	FALSE	FALSE	FALSE	FALSE	FALSE	FALSE	FALSE	FALSE	FALSE	FALSE	FALSE	FALSE	FALSE	FALSE	FALSE	FALSE	FALSE	FALSE	FALSE	FALSE	FALSE	FALSE	FALSE	FALSE	FALSE	FALSE	FALSE	FALSE	FALSE
14.2	FALSE	FALSE	FALSE	FALSE	FALSE	FALSE	FALSE	FALSE	FALSE	FALSE	FALSE	FALSE	FALSE	FALSE	FALSE	FALSE	FALSE	FALSE	FALSE	FALSE	FALSE	FALSE	FALSE	FALSE	FALSE	FALSE	FALSE	FALSE	FALSE	FALSE	FALSE	FALSE	FALSE	FALSE	FALSE	FALSE	FALSE	FALSE	FALSE	FALSE	FALSE	FALSE	FALSE	FALSE	FALSE	FALSE	FALSE	FALSE	FALSE
14.4	FALSE	FALSE	FALSE	FALSE	FALSE	FALSE	FALSE	FALSE	FALSE	FALSE	FALSE	FALSE	FALSE	FALSE	FALSE	FALSE	FALSE	FALSE	FALSE	FALSE	FALSE	FALSE	FALSE	FALSE	FALSE	FALSE	FALSE	FALSE	FALSE	FALSE	FALSE	FALSE	FALSE	FALSE	FALSE	FALSE	FALSE	FALSE	FALSE	FALSE	FALSE	FALSE	FALSE	FALSE	FALSE	FALSE	FALSE	FALSE	FALSE
14.6	FALSE	FALSE	FALSE	FALSE	FALSE	FALSE	FALSE	FALSE	FALSE	FALSE	FALSE	FALSE	FALSE	FALSE	FALSE	FALSE	FALSE	FALSE	FALSE	FALSE	FALSE	FALSE	FALSE	FALSE	FALSE	FALSE	FALSE	FALSE	FALSE	FALSE	FALSE	FALSE	FALSE	FALSE	FALSE	FALSE	FALSE	FALSE	FALSE	FALSE	FALSE	FALSE	FALSE	FALSE	FALSE	FALSE	FALSE	FALSE	FALSE
14.8	FALSE	FALSE	FALSE	FALSE	FALSE	FALSE	FALSE	FALSE	FALSE	FALSE	FALSE	FALSE	FALSE	FALSE	FALSE	FALSE	FALSE	FALSE	FALSE	FALSE	FALSE	FALSE	FALSE	FALSE	FALSE	FALSE	FALSE	FALSE	FALSE	FALSE	FALSE	FALSE	FALSE	FALSE	FALSE	FALSE	FALSE	FALSE	FALSE	FALSE	FALSE	FALSE	FALSE	FALSE	FALSE	FALSE	FALSE	FALSE	FALSE
15	FALSE	FALSE	FALSE	FALSE	FALSE	FALSE	FALSE	FALSE	FALSE	FALSE	FALSE	FALSE	FALSE	FALSE	FALSE	FALSE	FALSE	FALSE	FALSE	FALSE	FALSE	FALSE	FALSE	FALSE	FALSE	FALSE	FALSE	FALSE	FALSE	FALSE	FALSE	FALSE	FALSE	FALSE	FALSE	FALSE	FALSE	FALSE	FALSE	FALSE	FALSE	FALSE	FALSE	FALSE	FALSE	FALSE	FALSE	FALSE	FALSE
15.2	FALSE	FALSE	FALSE	FALSE	FALSE	FALSE	FALSE	FALSE	FALSE	FALSE	FALSE	FALSE	FALSE	FALSE	FALSE	FALSE	FALSE	FALSE	FALSE	FALSE	FALSE	FALSE	FALSE	FALSE	FALSE	FALSE	FALSE	FALSE	FALSE	FALSE	FALSE	FALSE	FALSE	FALSE	FALSE	FALSE	FALSE	FALSE	FALSE	FALSE	FALSE	FALSE	FALSE	FALSE	FALSE	FALSE	FALSE	FALSE	FALSE
15.4	FALSE	FALSE	FALSE	FALSE	FALSE	FALSE	FALSE	FALSE	FALSE	FALSE	FALSE	FALSE	FALSE	FALSE	FALSE	FALSE	FALSE	FALSE	FALSE	FALSE	FALSE	FALSE	FALSE	FALSE	FALSE	FALSE	FALSE	FALSE	FALSE	FALSE	FALSE	FALSE	FALSE	FALSE	FALSE	FALSE	FALSE	FALSE	FALSE	FALSE	FALSE	FALSE	FALSE	FALSE	FALSE	FALSE	FALSE	FALSE	FALSE
15.6	FALSE	FALSE	FALSE	FALSE	FALSE	FALSE	FALSE	FALSE	FALSE	FALSE	FALSE	FALSE	FALSE	FALSE	FALSE	FALSE	FALSE	FALSE	FALSE	FALSE	FALSE	FALSE	FALSE	FALSE	FALSE	FALSE	FALSE	FALSE	FALSE	FALSE	FALSE	FALSE	FALSE	FALSE	FALSE	FALSE	FALSE	FALSE	FALSE	FALSE	FALSE	FALSE	FALSE	FALSE	FALSE	FALSE	FALSE	FALSE	FALSE
15.8	FALSE	FALSE	FALSE	FALSE	FALSE	FALSE	FALSE	FALSE	FALSE	FALSE	FALSE	FALSE	FALSE	FALSE	FALSE	FALSE	FALSE	FALSE	FALSE	FALSE	FALSE	FALSE	FALSE	FALSE	FALSE	FALSE	FALSE	FALSE	FALSE	FALSE	FALSE	FALSE	FALSE	FALSE	FALSE	FALSE	FALSE	FALSE	FALSE	FALSE	FALSE	FALSE	FALSE	FALSE	FALSE	FALSE	FALSE	FALSE	FALSE
16	FALSE	FALSE	FALSE	FALSE	FALSE	FALSE	FALSE	FALSE	FALSE	FALSE	FALSE	FALSE	FALSE	FALSE	FALSE	FALSE	FALSE	FALSE	FALSE	FALSE	FALSE	FALSE	FALSE	FALSE	FALSE	FALSE	FALSE	FALSE	FALSE	FALSE	FALSE	FALSE	FALSE	FALSE	FALSE	FALSE	FALSE	FALSE	FALSE	FALSE	FALSE	FALSE	FALSE	FALSE	FALSE	FALSE	FALSE	FALSE	FALSE
16.2	FALSE	FALSE	FALSE	FALSE	FALSE	FALSE	FALSE	FALSE	FALSE	FALSE	FALSE	FALSE	FALSE	FALSE	FALSE	FALSE	FALSE	FALSE	FALSE	FALSE	FALSE	FALSE	FALSE	FALSE	FALSE	FALSE	FALSE	FALSE	FALSE	FALSE	FALSE	FALSE	FALSE	FALSE	FALSE	FALSE	FALSE	FALSE	FALSE	FALSE	FALSE	FALSE	FALSE	FALSE	FALSE	FALSE	FALSE	FALSE	FALSE
16.4	FALSE	FALSE	FALSE	FALSE	FALSE	FALSE	FALSE	FALSE	FALSE	FALSE	FALSE	FALSE	FALSE	FALSE	FALSE	FALSE	FALSE	FALSE	FALSE	FALSE	FALSE	FALSE	FALSE	FALSE	FALSE	FALSE	FALSE	FALSE	FALSE	FALSE	FALSE	FALSE	FALSE	FALSE	FALSE	FALSE	FALSE	FALSE	FALSE	FALSE	FALSE	FALSE	FALSE	FALSE	FALSE	FALSE	FALSE	FALSE	FALSE
16.6	FALSE	FALSE	FALSE	FALSE	FALSE	FALSE	FALSE	FALSE	FALSE	FALSE	FALSE	FALSE	FALSE	FALSE	FALSE	FALSE	FALSE	FALSE	FALSE	FALSE	FALSE	FALSE	FALSE	FALSE	FALSE	FALSE	FALSE	FALSE	FALSE	FALSE	FALSE	FALSE	FALSE	FALSE	FALSE	FALSE	FALSE	FALSE	FALSE	FALSE	FALSE	FALSE	FALSE	FALSE	FALSE	FALSE	FALSE	FALSE	FALSE
16.8	FALSE	FALSE	FALSE	FALSE	FALSE	FALSE	FALSE	FALSE	FALSE	FALSE	FALSE	FALSE	FALSE	FALSE	FALSE	FALSE	FALSE	FALSE	FALSE	FALSE	FALSE	FALSE	FALSE	FALSE	FALSE	FALSE	FALSE	FALSE	FALSE	FALSE	FALSE	FALSE	FALSE	FALSE	FALSE	FALSE	FALSE	FALSE	FALSE	FALSE	FALSE	FALSE	FALSE	FALSE	FALSE	FALSE	FALSE	FALSE	FALSE
17	FALSE	FALSE	FALSE	FALSE	FALSE	FALSE	FALSE	FALSE	FALSE	FALSE	FALSE	FALSE	FALSE	FALSE	FALSE	FALSE	FALSE	FALSE	FALSE	FALSE	FALSE	FALSE	FALSE	FALSE	FALSE	FALSE	FALSE	FALSE	FALSE	FALSE	FALSE	FALSE	FALSE	FALSE	FALSE	FALSE	FALSE	FALSE	FALSE	FALSE	FALSE	FALSE	FALSE	FALSE	FALSE	FALSE	FALSE	FALSE	FALSE
17.2	FALSE	FALSE	FALSE	FALSE	FALSE	FALSE	FALSE	FALSE	FALSE	FALSE	FALSE	FALSE	FALSE	FALSE	FALSE	FALSE	FALSE	FALSE	FALSE	FALSE	FALSE	FALSE	FALSE	FALSE	FALSE	FALSE	FALSE	FALSE	FALSE	FALSE	FALSE	FALSE	FALSE	FALSE	FALSE	FALSE	FALSE	FALSE	FALSE	FALSE	FALSE	FALSE	FALSE	FALSE	FALSE	FALSE	FALSE	FALSE	FALSE
17.4	FALSE	FALSE	FALSE	FALSE	FALSE	FALSE	FALSE	FALSE	FALSE	FALSE	FALSE	FALSE	FALSE	FALSE	FALSE	FALSE	FALSE	FALSE	FALSE	FALSE	FALSE	FALSE	FALSE	FALSE	FALSE	FALSE	FALSE	FALSE	FALSE	FALSE	FALSE	FALSE	FALSE	FALSE	FALSE	FALSE	FALSE	FALSE	FALSE	FALSE	FALSE	FALSE	FALSE	FALSE	FALSE	FALSE	FALSE	FALSE	FALSE
17.6	FALSE	FALSE	FALSE	FALSE	FALSE	FALSE	FALSE	FALSE	FALSE	FALSE	FALSE	FALSE	FALSE	FALSE	FALSE	FALSE	FALSE	FALSE	FALSE	FALSE	FALSE	FALSE	FALSE	FALSE	FALSE	FALSE	FALSE	FALSE	FALSE	FALSE	FALSE	FALSE	FALSE	FALSE	FALSE	FALSE	FALSE	FALSE	FALSE	FALSE	FALSE	FALSE	FALSE	FALSE	FALSE	FALSE	FALSE	FALSE	FALSE
17.8	FALSE	FALSE	FALSE	FALSE	FALSE	FALSE	FALSE	FALSE	FALSE	FALSE	FALSE	FALSE	FALSE	FALSE	FALSE	FALSE	FALSE	FALSE	FALSE	FALSE	FALSE	FALSE	FALSE	FALSE	FALSE	FALSE	FALSE	FALSE	FALSE	FALSE	FALSE	FALSE	FALSE	FALSE	FALSE	FALSE	FALSE	FALSE	FALSE	FALSE	FALSE	FALSE	FALSE	FALSE	FALSE	FALSE	FALSE	FALSE	FALSE
18	FALSE	FALSE	FALSE	FALSE	FALSE	FALSE	FALSE	FALSE	FALSE	FALSE	FALSE	FALSE	FALSE	FALSE	FALSE	FALSE	FALSE	FALSE	FALSE	FALSE	FALSE	FALSE	FALSE	FALSE	FALSE	FALSE	FALSE	FALSE	FALSE	FALSE	FALSE	FALSE	FALSE	FALSE	FALSE	FALSE	FALSE	FALSE	FALSE	FALSE	FALSE	FALSE	FALSE	FALSE	FALSE	FALSE	FALSE	FALSE	FALSE
18.2	FALSE	FALSE	FALSE	FALSE	FALSE	FALSE	FALSE	FALSE	FALSE	FALSE	FALSE	FALSE	FALSE	FALSE	FALSE	FALSE	FALSE	FALSE	FALSE	FALSE	FALSE	FALSE	FALSE	FALSE	FALSE	FALSE	FALSE	FALSE	FALSE	FALSE	FALSE	FALSE	FALSE	FALSE	FALSE	FALSE	FALSE	FALSE	FALSE	FALSE	FALSE	FALSE	FALSE	FALSE	FALSE	FALSE	FALSE	FALSE	FALSE
18.4	FALSE	FALSE	FALSE	FALSE	FALSE	FALSE	FALSE	FALSE	FALSE	FALSE	FALSE	FALSE	FALSE	FALSE	FALSE	FALSE	FALSE	FALSE	FALSE	FALSE	FALSE	FALSE	FALSE	FALSE	FALSE	FALSE	FALSE	FALSE	FALSE	FALSE	FALSE	FALSE	FALSE	FALSE	FALSE	FALSE	FALSE	FALSE	FALSE	FALSE	FALSE	FALSE	FALSE	FALSE	FALSE	FALSE	FALSE	FALSE	FALSE
18.6	FALSE	FALSE	FALSE	FALSE	FALSE	FALSE	FALSE	FALSE	FALSE	FALSE	FALSE	FALSE	FALSE	FALSE	FALSE	FALSE	FALSE	FALSE	FALSE	FALSE	FALSE	FALSE	FALSE	FALSE	FALSE	FALSE	FALSE	FALSE	FALSE	FALSE	FALSE	FALSE	FALSE	FALSE	FALSE	FALSE	FALSE	FALSE	FALSE	FALSE	FALSE	FALSE	FALSE	FALSE	FALSE	FALSE	FALSE	FALSE	FALSE
18.8	FALSE	FALSE	FALSE	FALSE	FALSE	FALSE	FALSE	FALSE	FALSE	FALSE	FALSE	FALSE	FALSE	FALSE	FALSE	FALSE	FALSE	FALSE	FALSE	FALSE	FALSE	FALSE	FALSE	FALSE	FALSE	FALSE	FALSE	FALSE	FALSE	FALSE	FALSE	FALSE	FALSE	FALSE	FALSE	FALSE	FALSE	FALSE	FALSE	FALSE	FALSE	FALSE	FALSE	FALSE	FALSE	FALSE	FALSE	FALSE	FALSE
19	FALSE	FALSE	FALSE	FALSE	FALSE	FALSE	FALSE	FALSE	FALSE	FALSE	FALSE	FALSE	FALSE	FALSE	FALSE	FALSE	FALSE	FALSE	FALSE	FALSE	FALSE	FALSE	FALSE	FALSE	FALSE	FALSE	FALSE	FALSE	FALSE	FALSE	FALSE	FALSE	FALSE	FALSE	FALSE	FALSE	FALSE	FALSE	FALSE	FALSE	FALSE	FALSE	FALSE	FALSE	FALSE	FALSE	FALSE	FALSE	FALSE
19.2	FALSE	FALSE	FALSE	FALSE	FALSE	FALSE	FALSE	FALSE	FALSE	FALSE	FALSE	FALSE	FALSE	FALSE	FALSE	FALSE	FALSE	FALSE	FALSE	FALSE	FALSE	FALSE	FALSE	FALSE	FALSE	FALSE	FALSE	FALSE	FALSE	FALSE	FALSE	FALSE	FALSE	FALSE	FALSE	FALSE	FALSE	FALSE	FALSE	FALSE	FALSE	FALSE	FALSE	FALSE	FALSE	FALSE	FALSE	FALSE	FALSE
19.4	FALSE	FALSE	FALSE	FALSE	FALSE	FALSE	FALSE	FALSE	FALSE	FALSE	FALSE	FALSE	FALSE	FALSE	FALSE	FALSE	FALSE	FALSE	FALSE	FALSE	FALSE	FALSE	FALSE	FALSE	FALSE	FALSE	FALSE	FALSE	FALSE	FALSE	FALSE	FALSE	FALSE	FALSE	FALSE	FALSE	FALSE	FALSE	FALSE	FALSE	FALSE	FALSE	FALSE	FALSE	FALSE	FALSE	FALSE	FALSE	FALSE
19.6	FALSE	FALSE	FALSE	FALSE	FALSE	FALSE	FALSE	FALSE	FALSE	FALSE	FALSE	FALSE	FALSE	FALSE	FALSE	FALSE	FALSE	FALSE	FALSE	FALSE	FALSE	FALSE	FALSE	FALSE	FALSE	FALSE	FALSE	FALSE	FALSE	FALSE	FALSE	FALSE	FALSE	FALSE	FALSE	FALSE	FALSE	FALSE	FALSE	FALSE	FALSE	FALSE	FALSE	FALSE	FALSE	FALSE	FALSE	FALSE	FALSE
19.8	FALSE	FALSE	FALSE	FALSE	FALSE	FALSE	FALSE	FALSE	FALSE	FALSE	FALSE	FALSE	FALSE	FALSE	FALSE	FALSE	FALSE	FALSE	FALSE	FALSE	FALSE	FALSE	FALSE	FALSE	FALSE	FALSE	FALSE	FALSE	FALSE	FALSE	FALSE	FALSE	FALSE	FALSE	FALSE	FALSE	FALSE	FALSE	FALSE	FALSE	FALSE	FALSE	FALSE	FALSE	FALSE	FALSE	FALSE	FALSE	FALSE
20	FALSE	FALSE	FALSE	FALSE	FALSE	FALSE	FALSE	FALSE	FALSE	FALSE	FALSE	FALSE	FALSE	FALSE	FALSE	FALSE	FALSE	FALSE	FALSE	FALSE	FALSE	FALSE	FALSE	FALSE	FALSE	FALSE	FALSE	FALSE	FALSE	FALSE	FALSE	FALSE	FALSE	FALSE	FALSE	FALSE	FALSE	FALSE	FALSE	FALSE	FALSE	FALSE	FALSE	FALSE	FALSE	FALSE	FALSE	FALSE	FALSE
20.2	FALSE	FALSE	FALSE	FALSE	FALSE	FALSE	FALSE	FALSE	FALSE	FALSE	FALSE	FALSE	FALSE	FALSE	FALSE	FALSE	FALSE	FALSE	FALSE	FALSE	FALSE	FALSE	FALSE	FALSE	FALSE	FALSE	FALSE	FALSE	FALSE	FALSE	FALSE	FALSE	FALSE	FALSE	FALSE	FALSE	FALSE	FALSE	FALSE	FALSE	FALSE	FALSE	FALSE	FALSE	FALSE	FALSE	FALSE	FALSE	FALSE
20.4	FALSE	FALSE	FALSE	FALSE	FALSE	FALSE	FALSE	FALSE	FALSE	FALSE	FALSE	FALSE	FALSE	FALSE	FALSE	FALSE	FALSE	FALSE	FALSE	FALSE	FALSE	FALSE	FALSE	FALSE	FALSE	FALSE	FALSE	FALSE	FALSE	FALSE	FALSE	FALSE	FALSE	FALSE	FALSE	FALSE	FALSE	FALSE	FALSE	FALSE	FALSE	FALSE	FALSE	FALSE	FALSE	FALSE	FALSE	FALSE	FALSE
20.6	FALSE	FALSE	FALSE	FALSE	FALSE	FALSE	FALSE	FALSE	FALSE	FALSE	FALSE	FALSE	FALSE	FALSE	FALSE	FALSE	FALSE	FALSE	FALSE	FALSE	FALSE	FALSE	FALSE	FALSE	FALSE	FALSE	FALSE	FALSE	FALSE	FALSE	FALSE	FALSE	FALSE	FALSE	FALSE	FALSE	FALSE	FALSE	FALSE	FALSE	FALSE	FALSE	FALSE	FALSE	FALSE	FALSE	FALSE	FALSE	FALSE
20.8	FALSE	FALSE	FALSE	FALSE	FALSE	FALSE	FALSE	FALSE	FALSE	FALSE	FALSE	FALSE	FALSE	FALSE	FALSE	FALSE	FALSE	FALSE	FALSE	FALSE	FALSE	FALSE	FALSE	FALSE	FALSE	FALSE	FALSE	FALSE	FALSE	FALSE	FALSE	FALSE	FALSE	FALSE	FALSE	FALSE	FALSE	FALSE	FALSE	FALSE	FALSE	FALSE	FALSE	FALSE	FALSE	FALSE	FALSE	FALSE	FALSE
21	FALSE	FALSE	FALSE	FALSE	FALSE	FALSE	FALSE	FALSE	FALSE	FALSE	FALSE	FALSE	FALSE	FALSE	FALSE	FALSE	FALSE	FALSE	FALSE	FALSE	FALSE	FALSE	FALSE	FALSE	FALSE	FALSE	FALSE	FALSE	FALSE	FALSE	FALSE	FALSE	FALSE	FALSE	FALSE	FALSE	FALSE	FALSE	FALSE	FALSE	FALSE	FALSE	FALSE	FALSE	FALSE	FALSE	FALSE	FALSE	FALSE
21.2	FALSE	FALSE	FALSE	FALSE	FALSE	FALSE	FALSE	FALSE	FALSE	FALSE	FALSE	FALSE	FALSE	FALSE	FALSE	FALSE	FALSE	FALSE	FALSE	FALSE	FALSE	FALSE	FALSE	FALSE	FALSE	FALSE	FALSE	FALSE	FALSE	FALSE	FALSE	FALSE	FALSE	FALSE	FALSE	FALSE	FALSE	FALSE	FALSE	FALSE	FALSE	FALSE	FALSE	FALSE	FALSE	FALSE	FALSE	FALSE	FALSE
21.4	FALSE	FALSE	FALSE	FALSE	FALSE	FALSE	FALSE	FALSE	FALSE	FALSE	FALSE	FALSE	FALSE	FALSE	FALSE	FALSE	FALSE	FALSE	FALSE	FALSE	FALSE	FALSE	FALSE	FALSE	FALSE	FALSE	FALSE	FALSE	FALSE	FALSE	FALSE	FALSE	FALSE	FALSE	FALSE	FALSE	FALSE	FALSE	FALSE	FALSE	FALSE	FALSE	FALSE	FALSE	FALSE	FALSE	FALSE	FALSE	FALSE
21.6	FALSE	FALSE	FALSE	FALSE	FALSE	FALSE	FALSE	FALSE	FALSE	FALSE	FALSE	FALSE	FALSE	FALSE	FALSE	FALSE	FALSE	FALSE	FALSE	FALSE	FALSE	FALSE	FALSE	FALSE	FALSE	FALSE	FALSE	FALSE	FALSE	FALSE	FALSE	FALSE	FALSE	FALSE	FALSE	FALSE	FALSE	FALSE	FALSE	FALSE	FALSE	FALSE	FALSE	FALSE	FALSE	FALSE	FALSE	FALSE	FALSE
21.8	FALSE	FALSE	FALSE	FALSE	FALSE	FALSE	FALSE	FALSE	FALSE	FALSE	FALSE	FALSE	FALSE	FALSE	FALSE	FALSE	FALSE	FALSE	FALSE	FALSE	FALSE	FALSE	FALSE	FALSE	FALSE	FALSE	FALSE	FALSE	FALSE	FALSE	FALSE	FALSE	FALSE	FALSE	FALSE	FALSE	FALSE	FALSE	FALSE	FALSE	FALSE	FALSE	FALSE	FALSE	FALSE	FALSE	FALSE	FALSE	FALSE
22	FALSE	FALSE	FALSE	FALSE	FALSE	FALSE	FALSE	FALSE	FALSE	FALSE	FALSE	FALSE	FALSE	FALSE	FALSE	FALSE	FALSE	FALSE	FALSE	FALSE	FALSE	FALSE	FALSE	FALSE	FALSE	FALSE	FALSE	FALSE	FALSE	FALSE	FALSE	FALSE	FALSE	FALSE	FALSE	FALSE	FALSE	FALSE	FALSE	FALSE	FALSE	FALSE	FALSE	FALSE	FALSE	FALSE	FALSE	FALSE	FALSE
22.2	FALSE	FALSE	FALSE	FALSE	FALSE	FALSE	FALSE	FALSE	FALSE	FALSE	FALSE	FALSE	FALSE	FALSE	FALSE	FALSE	FALSE	FALSE	FALSE	FALSE	FALSE	FALSE	FALSE	FALSE	FALSE	FALSE	FALSE	FALSE	FALSE	FALSE	FALSE	FALSE	FALSE	FALSE	FALSE	FALSE	FALSE	FALSE	FALSE	FALSE	FALSE	FALSE	FALSE	FALSE	FALSE	FALSE	FALSE	FALSE	FALSE
22.4	FALSE	FALSE	FALSE	FALSE	FALSE	FALSE	FALSE	FALSE	FALSE	FALSE	FALSE	FALSE	FALSE	FALSE	FALSE	FALSE	FALSE	FALSE	FALSE	FALSE	FALSE	FALSE	FALSE	FALSE	FALSE	FALSE	FALSE	FALSE	FALSE	FALSE	FALSE	FALSE	FALSE	FALSE	FALSE	FALSE	FALSE	FALSE	FALSE	FALSE	FALSE	FALSE	FALSE	FALSE	FALSE	FALSE	FALSE	FALSE	FALSE
22.6	FALSE	FALSE	FALSE	FALSE	FALSE	FALSE	FALSE	FALSE	FALSE	FALSE	FALSE	FALSE	FALSE	FALSE	FALSE	FALSE	FALSE	FALSE	FALSE	FALSE	FALSE	FALSE	FALSE	FALSE	FALSE	FALSE	FALSE	FALSE	FALSE	FALSE	FALSE	FALSE	FALSE	FALSE	FALSE	FALSE	FALSE	FALSE	FALSE	FALSE	FALSE	FALSE	FALSE	FALSE	FALSE	FALSE	FALSE	FALSE	FALSE
22.8	FALSE	FALSE	FALSE	FALSE	FALSE	FALSE	FALSE	FALSE	FALSE	FALSE	FALSE	FALSE	FALSE	FALSE	FALSE	FALSE	FALSE	FALSE	FALSE	FALSE	FALSE	FALSE	FALSE	FALSE	FALSE	FALSE	FALSE	FALSE	FALSE	FALSE	FALSE	FALSE	FALSE	FALSE	FALSE	FALSE	FALSE	FALSE	FALSE	FALSE	FALSE	FALSE	FALSE	FALSE	FALSE	FALSE	FALSE	FALSE	FALSE
23	FALSE	FALSE	FALSE	FALSE	FALSE	FALSE	FALSE	FALSE	FALSE	FALSE	FALSE	FALSE	FALSE	FALSE	FALSE	FALSE	FALSE	FALSE	FALSE	FALSE	FALSE	FALSE	FALSE	FALSE	FALSE	FALSE	FALSE	FALSE	FALSE	FALSE	FALSE	FALSE	FALSE	FALSE	FALSE	FALSE	FALSE	FALSE	FALSE	FALSE	FALSE	FALSE	FALSE	FALSE	FALSE	FALSE	FALSE	FALSE	FALSE
23.2	FALSE	FALSE	FALSE	FALSE	FALSE	FALSE	FALSE	FALSE	FALSE	FALSE	FALSE	FALSE	FALSE	FALSE	FALSE	FALSE	FALSE	FALSE	FALSE	FALSE	FALSE	FALSE	FALSE	FALSE	FALSE	FALSE	FALSE	FALSE	FALSE	FALSE	FALSE	FALSE	FALSE	FALSE	FALSE	FALSE	FALSE	FALSE	FALSE	FALSE	FALSE	FALSE	FALSE	FALSE	FALSE	FALSE	FALSE	FALSE	FALSE
23.4	FALSE	FALSE	FALSE	FALSE	FALSE	FALSE	FALSE	FALSE	FALSE	FALSE	FALSE	FALSE	FALSE	FALSE	FALSE	FALSE	FALSE	FALSE	FALSE	FALSE	FALSE	FALSE	FALSE	FALSE	FALSE	FALSE	FALSE	FALSE	FALSE	FALSE	FALSE	FALSE	FALSE	FALSE	FALSE	FALSE	FALSE	FALSE	FALSE	FALSE	FALSE	FALSE	FALSE	FALSE	FALSE	FALSE	FALSE	FALSE	FALSE
23.6	FALSE	FALSE	FALSE	FALSE	FALSE	FALSE	FALSE	FALSE	FALSE	FALSE	FALSE	FALSE	FALSE	FALSE	FALSE	FALSE	FALSE	FALSE	FALSE	FALSE	FALSE	FALSE	FALSE	FALSE	FALSE	FALSE	FALSE	FALSE	FALSE	FALSE	FALSE	FALSE	FALSE	FALSE	FALSE	FALSE	FALSE	FALSE	FALSE	FALSE	FALSE	FALSE	FALSE	FALSE	FALSE	FALSE	FALSE	FALSE	FALSE
23.8	FALSE	FALSE	FALSE	FALSE	FALSE	FALSE	FALSE	FALSE	FALSE	FALSE	FALSE	FALSE	FALSE	FALSE	FALSE	FALSE	FALSE	FALSE	FALSE	FALSE	FALSE	FALSE	FALSE	FALSE	FALSE	FALSE	FALSE	FALSE	FALSE	FALSE	FALSE	FALSE	FALSE	FALSE	FALSE	FALSE	FALSE	FALSE	FALSE	FALSE	FALSE	FALSE	FALSE	FALSE	FALSE	FALSE	FALSE	FALSE	FALSE
24	FALSE	FALSE	FALSE	FALSE	FALSE	FALSE	FALSE	FALSE	FALSE	FALSE	FALSE	FALSE	FALSE	FALSE	FALSE	FALSE	FALSE	FALSE	FALSE	FALSE	FALSE	FALSE	FALSE	FALSE	FALSE	FALSE	FALSE	FALSE	FALSE	FALSE	FALSE	FALSE	FALSE	FALSE	FALSE	FALSE	FALSE	FALSE	FALSE	FALSE	FALSE	FALSE	FALSE	FALSE	FALSE	FALSE	FALSE	FALSE	FALSE
24.2	FALSE	FALSE	FALSE	FALSE	FALSE	FALSE	FALSE	FALSE	FALSE	FALSE	FALSE	FALSE	FALSE	FALSE	FALSE	FALSE	FALSE	FALSE	FALSE	FALSE	FALSE	FALSE	FALSE	FALSE	FALSE	FALSE	FALSE	FALSE	FALSE	FALSE	FALSE	FALSE	FALSE	FALSE	FALSE	FALSE	FALSE	FALSE	FALSE	FALSE	FALSE	FALSE	FALSE	FALSE	FALSE	FALSE	FALSE	FALSE	FALSE
24.4	FALSE	FALSE	FALSE	FALSE	FALSE	FALSE	FALSE	FALSE	FALSE	FALSE	FALSE	FALSE	FALSE	FALSE	FALSE	FALSE	FALSE	FALSE	FALSE	FALSE	FALSE	FALSE	FALSE	FALSE	FALSE	FALSE	FALSE	FALSE	FALSE	FALSE	FALSE	FALSE	FALSE	FALSE	FALSE	FALSE	FALSE	FALSE	FALSE	FALSE	FALSE	FALSE	FALSE	FALSE	FALSE	FALSE	FALSE	FALSE	FALSE
24.6	FALSE	FALSE	FALSE	FALSE	FALSE	FALSE	FALSE	FALSE	FALSE	FALSE	FALSE	FALSE	FALSE	FALSE	FALSE	FALSE	FALSE	FALSE	FALSE	FALSE	FALSE	FALSE	FALSE	FALSE	FALSE	FALSE	FALSE	FALSE	FALSE	FALSE	FALSE	FALSE	FALSE	FALSE	FALSE	FALSE	FALSE	FALSE	FALSE	FALSE	FALSE	FALSE	FALSE	FALSE	FALSE	FALSE	FALSE	FALSE	FALSE
24.8	FALSE	FALSE	FALSE	FALSE	FALSE	FALSE	FALSE	FALSE	FALSE	FALSE	FALSE	FALSE	FALSE	FALSE	FALSE	FALSE	FALSE	FALSE	FALSE	FALSE	FALSE	FALSE	FALSE	FALSE	FALSE	FALSE	FALSE	FALSE	FALSE	FALSE	FALSE	FALSE	FALSE	FALSE	FALSE	FALSE	FALSE	FALSE	FALSE	FALSE	FALSE	FALSE	FALSE	FALSE	FALSE	FALSE	FALSE	FALSE	FALSE
25	FALSE	FALSE	FALSE	FALSE	FALSE	FALSE	FALSE	FALSE	FALSE	FALSE	FALSE	FALSE	FALSE	FALSE	FALSE	FALSE	FALSE	FALSE	FALSE	FALSE	FALSE	FALSE	FALSE	FALSE	FALSE	FALSE	FALSE	FALSE	FALSE	FALSE	FALSE	FALSE	FALSE	FALSE	FALSE	FALSE	FALSE	FALSE	FALSE	FALSE	FALSE	FALSE	FALSE	FALSE	FALSE	FALSE	FALSE	FALSE	FALSE
25.2	FALSE	FALSE	FALSE	FALSE	FALSE	FALSE	FALSE	FALSE	FALSE	FALSE	FALSE	FALSE	FALSE	FALSE	FALSE	FALSE	FALSE	FALSE	FALSE	FALSE	FALSE	FALSE	FALSE	FALSE	FALSE	FALSE	FALSE	FALSE	FALSE	FALSE	FALSE	FALSE	FALSE	FALSE	FALSE	FALSE	FALSE	FALSE	FALSE	FALSE	FALSE	FALSE	FALSE	FALSE	FALSE	FALSE	FALSE	FALSE	FALSE
25.4	FALSE	FALSE	FALSE	FALSE	FALSE	FALSE	FALSE	FALSE	FALSE	FALSE	FALSE	FALSE	FALSE	FALSE	FALSE	FALSE	FALSE	FALSE	FALSE	FALSE	FALSE	FALSE	FALSE	FALSE	FALSE	FALSE	FALSE	FALSE	FALSE	FALSE	FALSE	FALSE	FALSE	FALSE	FALSE	FALSE	FALSE	FALSE	FALSE	FALSE	FALSE	FALSE	FALSE	FALSE	FALSE	FALSE	FALSE	FALSE	FALSE
25.6	FALSE	FALSE	FALSE	FALSE	FALSE	FALSE	FALSE	FALSE	FALSE	FALSE	FALSE	FALSE	FALSE	FALSE	FALSE	FALSE	FALSE	FALSE	FALSE	FALSE	FALSE	FALSE	FALSE	FALSE	FALSE	FALSE	FALSE	FALSE	FALSE	FALSE	FALSE	FALSE	FALSE	FALSE	FALSE	FALSE	FALSE	FALSE	FALSE	FALSE	FALSE	FALSE	FALSE	FALSE	FALSE	FALSE	FALSE	FALSE	FALSE
25.8	FALSE	FALSE	FALSE	FALSE	FALSE	FALSE	FALSE	FALSE	FALSE	FALSE	FALSE	FALSE	FALSE	FALSE	FALSE	FALSE	FALSE	FALSE	FALSE	FALSE	FALSE	FALSE	FALSE	FALSE	FALSE	FALSE	FALSE	FALSE	FALSE	FALSE	FALSE	FALSE	FALSE	FALSE	FALSE	FALSE	FALSE	FALSE	FALSE	FALSE	FALSE	FALSE	FALSE	FALSE	FALSE	FALSE	FALSE	FALSE	FALSE
26	FALSE	FALSE	FALSE	FALSE	FALSE	FALSE	FALSE	FALSE	FALSE	FALSE	FALSE	FALSE	FALSE	FALSE	FALSE	FALSE	FALSE	FALSE	FALSE	FALSE	FALSE	FALSE	FALSE	FALSE	FALSE	FALSE	FALSE	FALSE	FALSE	FALSE	FALSE	FALSE	FALSE	FALSE	FALSE	FALSE	FALSE	FALSE	FALSE	FALSE	FALSE	FALSE	FALSE	FALSE	FALSE	FALSE	FALSE	FALSE	FALSE
26.2	FALSE	FALSE	FALSE	FALSE	FALSE	FALSE	FALSE	FALSE	FALSE	FALSE	FALSE	FALSE	FALSE	FALSE	FALSE	FALSE	FALSE	FALSE	FALSE	FALSE	FALSE	FALSE	FALSE	FALSE	FALSE	FALSE	FALSE	FALSE	FALSE	FALSE	FALSE	FALSE	FALSE	FALSE	FALSE	FALSE	FALSE	FALSE	FALSE	FALSE	FALSE	FALSE	FALSE	FALSE	FALSE	FALSE	FALSE	FALSE	FALSE
26.4	FALSE	FALSE	FALSE	FALSE	FALSE	FALSE	FALSE	FALSE	FALSE	FALSE	FALSE	FALSE	FALSE	FALSE	FALSE	FALSE	FALSE	FALSE	FALSE	FALSE	FALSE	FALSE	FALSE	FALSE	FALSE	FALSE	FALSE	FALSE	FALSE	FALSE	FALSE	FALSE	FALSE	FALSE	FALSE	FALSE	FALSE	FALSE	FALSE	FALSE	FALSE	FALSE	FALSE	FALSE	FALSE	FALSE	FALSE	FALSE	FALSE
26.6	FALSE	FALSE	FALSE	FALSE	FALSE	FALSE	FALSE	FALSE	FALSE	FALSE	FALSE	FALSE	FALSE	FALSE	FALSE	FALSE	FALSE	FALSE	FALSE	FALSE	FALSE	FALSE	FALSE	FALSE	FALSE	FALSE	FALSE	FALSE	FALSE	FALSE	FALSE	FALSE	FALSE	FALSE	FALSE	FALSE	FALSE	FALSE	FALSE	FALSE	FALSE	FALSE	FALSE	FALSE	FALSE	FALSE	FALSE	FALSE	FALSE
26.8	FALSE	FALSE	FALSE	FALSE	FALSE	FALSE	FALSE	FALSE	FALSE	FALSE	FALSE	FALSE	FALSE	FALSE	FALSE	FALSE	FALSE	FALSE	FALSE	FALSE	FALSE	FALSE	FALSE	FALSE	FALSE	FALSE	FALSE	FALSE	FALSE	FALSE	FALSE	FALSE	FALSE	FALSE	FALSE	FALSE	FALSE	FALSE	FALSE	FALSE	FALSE	FALSE	FALSE	FALSE	FALSE	FALSE	FALSE	FALSE	FALSE
27	FALSE	FALSE	FALSE	FALSE	FALSE	FALSE	FALSE	FALSE	FALSE	FALSE	FALSE	FALSE	FALSE	FALSE	FALSE	FALSE	FALSE	FALSE	FALSE	FALSE	FALSE	FALSE	FALSE	FALSE	FALSE	FALSE	FALSE	FALSE	FALSE	FALSE	FALSE	FALSE	FALSE	FALSE	FALSE	FALSE	FALSE	FALSE	FALSE	FALSE	FALSE	FALSE	FALSE	FALSE	FALSE	FALSE	FALSE	FALSE	FALSE
27.2	FALSE	FALSE	FALSE	FALSE	FALSE	FALSE	FALSE	FALSE	FALSE	FALSE	FALSE	FALSE	FALSE	FALSE	FALSE	FALSE	FALSE	FALSE	FALSE	FALSE	FALSE	FALSE	FALSE	FALSE	FALSE	FALSE	FALSE	FALSE	FALSE	FALSE	FALSE	FALSE	FALSE	FALSE	FALSE	FALSE	FALSE	FALSE	FALSE	FALSE	FALSE	FALSE	FALSE	FALSE	FALSE	FALSE	FALSE	FALSE	FALSE
27.4	FALSE	FALSE	FALSE	FALSE	FALSE	FALSE	FALSE	FALSE	FALSE	FALSE	FALSE	FALSE	FALSE	FALSE	FALSE	FALSE	FALSE	FALSE	FALSE	FALSE	FALSE	FALSE	FALSE	FALSE	FALSE	FALSE	FALSE	FALSE	FALSE	FALSE	FALSE	FALSE	FALSE	FALSE	FALSE	FALSE	FALSE	FALSE	FALSE	FALSE	FALSE	FALSE	FALSE	FALSE	FALSE	FALSE	FALSE	FALSE	FALSE
27.6	FALSE	FALSE	FALSE	FALSE	FALSE	FALSE	FALSE	FALSE	FALSE	FALSE	FALSE	FALSE	FALSE	FALSE	FALSE	FALSE	FALSE	FALSE	FALSE	FALSE	FALSE	FALSE	FALSE	FALSE	FALSE	FALSE	FALSE	FALSE	FALSE	FALSE	FALSE	FALSE	FALSE	FALSE	FALSE	FALSE	FALSE	FALSE	FALSE	FALSE	FALSE	FALSE	FALSE	FALSE	FALSE	FALSE	FALSE	FALSE	FALSE
27.8	FALSE	FALSE	FALSE	FALSE	FALSE	FALSE	FALSE	FALSE	FALSE	FALSE	FALSE	FALSE	FALSE	FALSE	FALSE	FALSE	FALSE	FALSE	FALSE	FALSE	FALSE	FALSE	FALSE	FALSE	FALSE	FALSE	FALSE	FALSE	FALSE	FALSE	FALSE	FALSE	FALSE	FALSE	FALSE	FALSE	FALSE	FALSE	FALSE	FALSE	FALSE	FALSE	FALSE	FALSE	FALSE	FALSE	FALSE	FALSE	FALSE
28	FALSE	FALSE	FALSE	FALSE	FALSE	FALSE	FALSE	FALSE	FALSE	FALSE	FALSE	FALSE	FALSE	FALSE	FALSE	FALSE	FALSE	FALSE	FALSE	FALSE	FALSE	FALSE	FALSE	FALSE	FALSE	FALSE	FALSE	FALSE	FALSE	FALSE	FALSE	FALSE	FALSE	FALSE	FALSE	FALSE	FALSE	FALSE	FALSE	FALSE	FALSE	FALSE	FALSE	FALSE	FALSE	FALSE	FALSE	FALSE	FALSE
28.2	FALSE	FALSE	FALSE	FALSE	FALSE	FALSE	FALSE	FALSE	FALSE	FALSE	FALSE	FALSE	FALSE	FALSE	FALSE	FALSE	FALSE	FALSE	FALSE	FALSE	FALSE	FALSE	FALSE	FALSE	FALSE	FALSE	FALSE	FALSE	FALSE	FALSE	FALSE	FALSE	FALSE	FALSE	FALSE	FALSE	FALSE	FALSE	FALSE	FALSE	FALSE	FALSE	FALSE	FALSE	FALSE	FALSE	FALSE	FALSE	FALSE
28.4	FALSE	FALSE	FALSE	FALSE	FALSE	FALSE	FALSE	FALSE	FALSE	FALSE	FALSE	FALSE	FALSE	FALSE	FALSE	FALSE	FALSE	FALSE	FALSE	FALSE	FALSE	FALSE	FALSE	FALSE	FALSE	FALSE	FALSE	FALSE	FALSE	FALSE	FALSE	FALSE	FALSE	FALSE	FALSE	FALSE	FALSE	FALSE	FALSE	FALSE	FALSE	FALSE	FALSE	FALSE	FALSE	FALSE	FALSE	FALSE	FALSE
28.6	FALSE	FALSE	FALSE	FALSE	FALSE	FALSE	FALSE	FALSE	FALSE	FALSE	FALSE	FALSE	FALSE	FALSE	FALSE	FALSE	FALSE	FALSE	FALSE	FALSE	FALSE	FALSE	FALSE	FALSE	FALSE	FALSE	FALSE	FALSE	FALSE	FALSE	FALSE	FALSE	FALSE	FALSE	FALSE	FALSE	FALSE	FALSE	FALSE	FALSE	FALSE	FALSE	FALSE	FALSE	FALSE	FALSE	FALSE	FALSE	FALSE
28.8	FALSE	FALSE	FALSE	FALSE	FALSE	FALSE	FALSE	FALSE	FALSE	FALSE	FALSE	FALSE	FALSE	FALSE	FALSE	FALSE	FALSE	FALSE	FALSE	FALSE	FALSE	FALSE	FALSE	FALSE	FALSE	FALSE	FALSE	FALSE	FALSE	FALSE	FALSE	FALSE	FALSE	FALSE	FALSE	FALSE	FALSE	FALSE	FALSE	FALSE	FALSE	FALSE	FALSE	FALSE	FALSE	FALSE	FALSE	FALSE	FALSE
29	FALSE	FALSE	FALSE	FALSE	FALSE	FALSE	FALSE	FALSE	FALSE	FALSE	FALSE	FALSE	FALSE	FALSE	FALSE	FALSE	FALSE	FALSE	FALSE	FALSE	FALSE	FALSE	FALSE	FALSE	FALSE	FALSE	FALSE	FALSE	FALSE	FALSE	FALSE	FALSE	FALSE	FALSE	FALSE	FALSE	FALSE	FALSE	FALSE	FALSE	FALSE	FALSE	FALSE	FALSE	FALSE	FALSE	FALSE	FALSE	FALSE
29.2	FALSE	FALSE	FALSE	FALSE	FALSE	FALSE	FALSE	FALSE	FALSE	FALSE	FALSE	FALSE	FALSE	FALSE	FALSE	FALSE	FALSE	FALSE	FALSE	FALSE	FALSE	FALSE	FALSE	FALSE	FALSE	FALSE	FALSE	FALSE	FALSE	FALSE	FALSE	FALSE	FALSE	FALSE	FALSE	FALSE	FALSE	FALSE	FALSE	FALSE	FALSE	FALSE	FALSE	FALSE	FALSE	FALSE	FALSE	FALSE	FALSE
29.4	FALSE	FALSE	FALSE	FALSE	FALSE	FALSE	FALSE	FALSE	FALSE	FALSE	FALSE	FALSE	FALSE	FALSE	FALSE	FALSE	FALSE	FALSE	FALSE	FALSE	FALSE	FALSE	FALSE	FALSE	FALSE	FALSE	FALSE	FALSE	FALSE	FALSE	FALSE	FALSE	FALSE	FALSE	FALSE	FALSE	FALSE	FALSE	FALSE	FALSE	FALSE	FALSE	FALSE	FALSE	FALSE	FALSE	FALSE	FALSE	FALSE
29.6	FALSE	FALSE	FALSE	FALSE	FALSE	FALSE	FALSE	FALSE	FALSE	FALSE	FALSE	FALSE	FALSE	FALSE	FALSE	FALSE	FALSE	FALSE	FALSE	FALSE	FALSE	FALSE	FALSE	FALSE	FALSE	FALSE	FALSE	FALSE	FALSE	FALSE	FALSE	FALSE	FALSE	FALSE	FALSE	FALSE	FALSE	FALSE	FALSE	FALSE	FALSE	FALSE	FALSE	FALSE	FALSE	FALSE	FALSE	FALSE	FALSE
29.8	FALSE	FALSE	FALSE	FALSE	FALSE	FALSE	FALSE	FALSE	FALSE	FALSE	FALSE	FALSE	FALSE	FALSE	FALSE	FALSE	FALSE	FALSE	FALSE	FALSE	FALSE	FALSE	FALSE	FALSE	FALSE	FALSE	FALSE	FALSE	FALSE	FALSE	FALSE	FALSE	FALSE	FALSE	FALSE	FALSE	FALSE	FALSE	FALSE	FALSE	FALSE	FALSE	FALSE	FALSE	FALSE	FALSE	FALSE	FALSE	FALSE
30	FALSE	FALSE	FALSE	FALSE	FALSE	FALSE	FALSE	FALSE	FALSE	FALSE	FALSE	FALSE	FALSE	FALSE	FALSE	FALSE	FALSE	FALSE	FALSE	FALSE	FALSE	FALSE	FALSE	FALSE	FALSE	FALSE	FALSE	FALSE	FALSE	FALSE	FALSE	FALSE	FALSE	FALSE	FALSE	FALSE	FALSE	FALSE	FALSE	FALSE	FALSE	FALSE	FALSE	FALSE	FALSE	FALSE	FALSE	FALSE	FALSE
30.2	FALSE	FALSE	FALSE	FALSE	FALSE	FALSE	FALSE	FALSE	FALSE	FALSE	FALSE	FALSE	FALSE	FALSE	FALSE	FALSE	FALSE	FALSE	FALSE	FALSE	FALSE	FALSE	FALSE	FALSE	FALSE	FALSE	FALSE	FALSE	FALSE	FALSE	FALSE	FALSE	FALSE	FALSE	FALSE	FALSE	FALSE	FALSE	FALSE	FALSE	FALSE	FALSE	FALSE	FALSE	FALSE	FALSE	FALSE	FALSE	FALSE
30.4	FALSE	FALSE	FALSE	FALSE	FALSE	FALSE	FALSE	FALSE	FALSE	FALSE	FALSE	FALSE	FALSE	FALSE	FALSE	FALSE	FALSE	FALSE	FALSE	FALSE	FALSE	FALSE	FALSE	FALSE	FALSE	FALSE	FALSE	FALSE	FALSE	FALSE	FALSE	FALSE	FALSE	FALSE	FALSE	FALSE	FALSE	FALSE	FALSE	FALSE	FALSE	FALSE	FALSE	FALSE	FALSE	FALSE	FALSE	FALSE	FALSE
30.6	FALSE	FALSE	FALSE	FALSE	FALSE	FALSE	FALSE	FALSE	FALSE	FALSE	FALSE	FALSE	FALSE	FALSE	FALSE	FALSE	FALSE	FALSE	FALSE	FALSE	FALSE	FALSE	FALSE	FALSE	FALSE	FALSE	FALSE	FALSE	FALSE	FALSE	FALSE	FALSE	FALSE	FALSE	FALSE	FALSE	FALSE	FALSE	FALSE	FALSE	FALSE	FALSE	FALSE	FALSE	FALSE	FALSE	FALSE	FALSE	FALSE
30.8	FALSE	FALSE	FALSE	FALSE	FALSE	FALSE	FALSE	FALSE	FALSE	FALSE	FALSE	FALSE	FALSE	FALSE	FALSE	FALSE	FALSE	FALSE	FALSE	FALSE	FALSE	FALSE	FALSE	FALSE	FALSE	FALSE	FALSE	FALSE	FALSE	FALSE	FALSE	FALSE	FALSE	FALSE	FALSE	FALSE	FALSE	FALSE	FALSE	FALSE	FALSE	FALSE	FALSE	FALSE	FALSE	FALSE	FALSE	FALSE	FALSE
31	FALSE	FALSE	FALSE	FALSE	FALSE	FALSE	FALSE	FALSE	FALSE	FALSE	FALSE	FALSE	FALSE	FALSE	FALSE	FALSE	FALSE	FALSE	FALSE	FALSE	FALSE	FALSE	FALSE	FALSE	FALSE	FALSE	FALSE	FALSE	FALSE	FALSE	FALSE	FALSE	FALSE	FALSE	FALSE	FALSE	FALSE	FALSE	FALSE	FALSE	FALSE	FALSE	FALSE	FALSE	FALSE	FALSE	FALSE	FALSE	FALSE
31.2	FALSE	FALSE	FALSE	FALSE	FALSE	FALSE	FALSE	FALSE	FALSE	FALSE	FALSE	FALSE	FALSE	FALSE	FALSE	FALSE	FALSE	FALSE	FALSE	FALSE	FALSE	FALSE	FALSE	FALSE	FALSE	FALSE	FALSE	FALSE	FALSE	FALSE	FALSE	FALSE	FALSE	FALSE	FALSE	FALSE	FALSE	FALSE	FALSE	FALSE	FALSE	FALSE	FALSE	FALSE	FALSE	FALSE	FALSE	FALSE	FALSE
31.4	FALSE	FALSE	FALSE	FALSE	FALSE	FALSE	FALSE	FALSE	FALSE	FALSE	FALSE	FALSE	FALSE	FALSE	FALSE	FALSE	FALSE	FALSE	FALSE	FALSE	FALSE	FALSE	FALSE	FALSE	FALSE	FALSE	FALSE	FALSE	FALSE	FALSE	FALSE	FALSE	FALSE	FALSE	FALSE	FALSE	FALSE	FALSE	FALSE	FALSE	FALSE	FALSE	FALSE	FALSE	FALSE	FALSE	FALSE	FALSE	FALSE
31.6	FALSE	FALSE	FALSE	FALSE	FALSE	FALSE	FALSE	FALSE	FALSE	FALSE	FALSE	FALSE	FALSE	FALSE	FALSE	FALSE	FALSE	FALSE	FALSE	FALSE	FALSE	FALSE	FALSE	FALSE	FALSE	FALSE	FALSE	FALSE	FALSE	FALSE	FALSE	FALSE	FALSE	FALSE	FALSE	FALSE	FALSE	FALSE	FALSE	FALSE	FALSE	FALSE	FALSE	FALSE	FALSE	FALSE	FALSE	FALSE	FALSE
31.8	FALSE	FALSE	FALSE	FALSE	FALSE	FALSE	FALSE	FALSE	FALSE	FALSE	FALSE	FALSE	FALSE	FALSE	FALSE	FALSE	FALSE	FALSE	FALSE	FALSE	FALSE	FALSE	FALSE	FALSE	FALSE	FALSE	FALSE	FALSE	FALSE	FALSE	FALSE	FALSE	FALSE	FALSE	FALSE	FALSE	FALSE	FALSE	FALSE	FALSE	FALSE	FALSE	FALSE	FALSE	FALSE	FALSE	FALSE	FALSE	FALSE
32	FALSE	FALSE	FALSE	FALSE	FALSE	FALSE	FALSE	FALSE	FALSE	FALSE	FALSE	FALSE	FALSE	FALSE	FALSE	FALSE	FALSE	FALSE	FALSE	FALSE	FALSE	FALSE	FALSE	FALSE	FALSE	FALSE	FALSE	FALSE	FALSE	FALSE	FALSE	FALSE	FALSE	FALSE	FALSE	FALSE	FALSE	FALSE	FALSE	FALSE	FALSE	FALSE	FALSE	FALSE	FALSE	FALSE	FALSE	FALSE	FALSE
32.2	FALSE	FALSE	FALSE	FALSE	FALSE	FALSE	FALSE	FALSE	FALSE	FALSE	FALSE	FALSE	FALSE	FALSE	FALSE	FALSE	FALSE	FALSE	FALSE	FALSE	FALSE	FALSE	FALSE	FALSE	FALSE	FALSE	FALSE	FALSE	FALSE	FALSE	FALSE	FALSE	FALSE	FALSE	FALSE	FALSE	FALSE	FALSE	FALSE	FALSE	FALSE	FALSE	FALSE	FALSE	FALSE	FALSE	FALSE	FALSE	FALSE
32.4	FALSE	FALSE	FALSE	FALSE	FALSE	FALSE	FALSE	FALSE	FALSE	FALSE	FALSE	FALSE	FALSE	FALSE	FALSE	FALSE	FALSE	FALSE	FALSE	FALSE	FALSE	FALSE	FALSE	FALSE	FALSE	FALSE	FALSE	FALSE	FALSE	FALSE	FALSE	FALSE	FALSE	FALSE	FALSE	FALSE	FALSE	FALSE	FALSE	FALSE	FALSE	FALSE	FALSE	FALSE	FALSE	FALSE	FALSE	FALSE	FALSE
32.6	FALSE	FALSE	FALSE	FALSE	FALSE	FALSE	FALSE	FALSE	FALSE	FALSE	FALSE	FALSE	FALSE	FALSE	FALSE	FALSE	FALSE	FALSE	FALSE	FALSE	FALSE	FALSE	FALSE	FALSE	FALSE	FALSE	FALSE	FALSE	FALSE	FALSE	FALSE	FALSE	FALSE	FALSE	FALSE	FALSE	FALSE	FALSE	FALSE	FALSE	FALSE	FALSE	FALSE	FALSE	FALSE	FALSE	FALSE	TRUE	TRUE
32.8	FALSE	FALSE	FALSE	FALSE	FALSE	FALSE	FALSE	FALSE	FALSE	FALSE	FALSE	FALSE	FALSE	FALSE	FALSE	FALSE	FALSE	FALSE	FALSE	FALSE	FALSE	FALSE	FALSE	FALSE	FALSE	FALSE	FALSE	FALSE	FALSE	FALSE	FALSE	FALSE	FALSE	FALSE	FALSE	FALSE	FALSE	FALSE	FALSE	FALSE	FALSE	FALSE	FALSE	FALSE	TRUE	TRUE	TRUE	TRUE	TRUE
33	FALSE	FALSE	FALSE	FALSE	FALSE	FALSE	FALSE	FALSE	FALSE	FALSE	FALSE	FALSE	FALSE	FALSE	FALSE	FALSE	FALSE	FALSE	FALSE	FALSE	FALSE	FALSE	FALSE	FALSE	FALSE	FALSE	FALSE	FALSE	FALSE	FALSE	FALSE	FALSE	FALSE	FALSE	FALSE	FALSE	FALSE	FALSE	FALSE	FALSE	FALSE	FALSE	TRUE	TRUE	TRUE	TRUE	TRUE	TRUE	TRUE
33.2	TRUE	FALSE	FALSE	FALSE	FALSE	FALSE	FALSE	FALSE	FALSE	FALSE	FALSE	FALSE	FALSE	FALSE	FALSE	FALSE	FALSE	FALSE	FALSE	FALSE	FALSE	FALSE	FALSE	FALSE	FALSE	FALSE	FALSE	FALSE	FALSE	FALSE	FALSE	FALSE	FALSE	FALSE	FALSE	FALSE	FALSE	FALSE	FALSE	TRUE	TRUE	TRUE	TRUE	TRUE	TRUE	TRUE	TRUE	TRUE	TRUE
33.4	TRUE	TRUE	TRUE	TRUE	FALSE	FALSE	FALSE	FALSE	FALSE	FALSE	FALSE	FALSE	FALSE	FALSE	FALSE	FALSE	FALSE	FALSE	FALSE	FALSE	FALSE	FALSE	FALSE	FALSE	FALSE	FALSE	FALSE	FALSE	FALSE	FALSE	FALSE	FALSE	FALSE	FALSE	FALSE	FALSE	FALSE	TRUE	TRUE	TRUE	TRUE	TRUE	TRUE	TRUE	TRUE	TRUE	TRUE	TRUE	TRUE
33.6	TRUE	TRUE	TRUE	TRUE	TRUE	TRUE	TRUE	FALSE	FALSE	FALSE	FALSE	FALSE	FALSE	FALSE	FALSE	FALSE	FALSE	FALSE	FALSE	FALSE	FALSE	FALSE	FALSE	FALSE	FALSE	FALSE	FALSE	FALSE	FALSE	FALSE	FALSE	FALSE	FALSE	FALSE	FALSE	TRUE	TRUE	TRUE	TRUE	TRUE	TRUE	TRUE	TRUE	TRUE	TRUE	TRUE	TRUE	TRUE	TRUE
33.8	TRUE	TRUE	TRUE	TRUE	TRUE	TRUE	TRUE	TRUE	TRUE	TRUE	TRUE	FALSE	FALSE	FALSE	FALSE	FALSE	FALSE	FALSE	FALSE	FALSE	FALSE	FALSE	FALSE	FALSE	FALSE	FALSE	FALSE	FALSE	FALSE	FALSE	FALSE	FALSE	TRUE	TRUE	TRUE	TRUE	TRUE	TRUE	TRUE	TRUE	TRUE	TRUE	TRUE	TRUE	TRUE	TRUE	TRUE	TRUE	TRUE
34	TRUE	TRUE	TRUE	TRUE	TRUE	TRUE	TRUE	TRUE	TRUE	TRUE	TRUE	TRUE	TRUE	TRUE	FALSE	FALSE	FALSE	FALSE	FALSE	FALSE	FALSE	FALSE	FALSE	FALSE	FALSE	FALSE	FALSE	FALSE	FALSE	FALSE	TRUE	TRUE	TRUE	TRUE	TRUE	TRUE	TRUE	TRUE	TRUE	TRUE	TRUE	TRUE	TRUE	TRUE	TRUE	TRUE	TRUE	TRUE	TRUE
34.2	TRUE	TRUE	TRUE	TRUE	TRUE	TRUE	TRUE	TRUE	TRUE	TRUE	TRUE	TRUE	TRUE	TRUE	TRUE	TRUE	TRUE	FALSE	FALSE	FALSE	FALSE	FALSE	FALSE	FALSE	FALSE	FALSE	FALSE	TRUE	TRUE	TRUE	TRUE	TRUE	TRUE	TRUE	TRUE	TRUE	TRUE	TRUE	TRUE	TRUE	TRUE	TRUE	TRUE	TRUE	TRUE	TRUE	TRUE	TRUE	TRUE
34.4	TRUE	TRUE	TRUE	TRUE	TRUE	TRUE	TRUE	TRUE	TRUE	TRUE	TRUE	TRUE	TRUE	TRUE	TRUE	TRUE	TRUE	TRUE	TRUE	TRUE	FALSE	FALSE	FALSE	FALSE	FALSE	TRUE	TRUE	TRUE	TRUE	TRUE	TRUE	TRUE	TRUE	TRUE	TRUE	TRUE	TRUE	TRUE	TRUE	TRUE	TRUE	TRUE	TRUE	TRUE	TRUE	TRUE	TRUE	TRUE	TRUE
34.6	TRUE	TRUE	TRUE	TRUE	TRUE	TRUE	TRUE	TRUE	TRUE	TRUE	TRUE	TRUE	TRUE	TRUE	TRUE	TRUE	TRUE	TRUE	TRUE	TRUE	TRUE	TRUE	TRUE	TRUE	TRUE	TRUE	TRUE	TRUE	TRUE	TRUE	TRUE	TRUE	TRUE	TRUE	TRUE	TRUE	TRUE	TRUE	TRUE	TRUE	TRUE	TRUE	TRUE	TRUE	TRUE	TRUE	TRUE	TRUE	TRUE
34.8	TRUE	TRUE	TRUE	TRUE	TRUE	TRUE	TRUE	TRUE	TRUE	TRUE	TRUE	TRUE	TRUE	TRUE	TRUE	TRUE	TRUE	TRUE	TRUE	TRUE	TRUE	TRUE	TRUE	TRUE	TRUE	TRUE	TRUE	TRUE	TRUE	TRUE	TRUE	TRUE	TRUE	TRUE	TRUE	TRUE	TRUE	TRUE	TRUE	TRUE	TRUE	TRUE	TRUE	TRUE	TRUE	TRUE	TRUE	TRUE	TRUE
35	TRUE	TRUE	TRUE	TRUE	TRUE	TRUE	TRUE	TRUE	TRUE	TRUE	TRUE	TRUE	TRUE	TRUE	TRUE	TRUE	TRUE	TRUE	TRUE	TRUE	TRUE	TRUE	TRUE	TRUE	TRUE	TRUE	TRUE	TRUE	TRUE	TRUE	TRUE	TRUE	TRUE	TRUE	TRUE	TRUE	TRUE	TRUE	TRUE	TRUE	TRUE	TRUE	TRUE	TRUE	TRUE	TRUE	TRUE	TRUE	TRUE
35.2	TRUE	TRUE	TRUE	TRUE	TRUE	TRUE	TRUE	TRUE	TRUE	TRUE	TRUE	TRUE	TRUE	TRUE	TRUE	TRUE	TRUE	TRUE	TRUE	TRUE	TRUE	TRUE	TRUE	TRUE	TRUE	TRUE	TRUE	TRUE	TRUE	TRUE	TRUE	TRUE	TRUE	TRUE	TRUE	TRUE	TRUE	TRUE	TRUE	TRUE	TRUE	TRUE	TRUE	TRUE	TRUE	TRUE	TRUE	TRUE	TRUE
35.4	TRUE	TRUE	TRUE	TRUE	TRUE	TRUE	TRUE	TRUE	TRUE	TRUE	TRUE	TRUE	TRUE	TRUE	TRUE	TRUE	TRUE	TRUE	TRUE	TRUE	TRUE	TRUE	TRUE	TRUE	TRUE	TRUE	TRUE	TRUE	TRUE	TRUE	TRUE	TRUE	TRUE	TRUE	TRUE	TRUE	TRUE	TRUE	TRUE	TRUE	TRUE	TRUE	TRUE	TRUE	TRUE	TRUE	TRUE	TRUE	TRUE
35.6	TRUE	TRUE	TRUE	TRUE	TRUE	TRUE	TRUE	TRUE	TRUE	TRUE	TRUE	TRUE	TRUE	TRUE	TRUE	TRUE	TRUE	TRUE	TRUE	TRUE	TRUE	TRUE	TRUE	TRUE	TRUE	TRUE	TRUE	TRUE	TRUE	TRUE	TRUE	TRUE	TRUE	TRUE	TRUE	TRUE	TRUE	TRUE	TRUE	TRUE	TRUE	TRUE	TRUE	TRUE	TRUE	TRUE	TRUE	TRUE	TRUE
35.8	TRUE	TRUE	TRUE	TRUE	TRUE	TRUE	TRUE	TRUE	TRUE	TRUE	TRUE	TRUE	TRUE	TRUE	TRUE	TRUE	TRUE	TRUE	TRUE	TRUE	TRUE	TRUE	TRUE	TRUE	TRUE	TRUE	TRUE	TRUE	TRUE	TRUE	TRUE	TRUE	TRUE	TRUE	TRUE	TRUE	TRUE	TRUE	TRUE	TRUE	TRUE	TRUE	TRUE	TRUE	TRUE	TRUE	TRUE	TRUE	TRUE
36	TRUE	TRUE	TRUE	TRUE	TRUE	TRUE	TRUE	TRUE	TRUE	TRUE	TRUE	TRUE	TRUE	TRUE	TRUE	TRUE	TRUE	TRUE	TRUE	TRUE	TRUE	TRUE	TRUE	TRUE	TRUE	TRUE	TRUE	TRUE	TRUE	TRUE	TRUE	TRUE	TRUE	TRUE	TRUE	TRUE	TRUE	TRUE	TRUE	TRUE	TRUE	TRUE	TRUE	TRUE	TRUE	TRUE	TRUE	TRUE	TRUE
36.2	TRUE	TRUE	TRUE	TRUE	TRUE	TRUE	TRUE	TRUE	TRUE	TRUE	TRUE	TRUE	TRUE	TRUE	TRUE	TRUE	TRUE	TRUE	TRUE	TRUE	TRUE	TRUE	TRUE	TRUE	TRUE	TRUE	TRUE	TRUE	TRUE	TRUE	TRUE	TRUE	TRUE	TRUE	TRUE	TRUE	TRUE	TRUE	TRUE	TRUE	TRUE	TRUE	TRUE	TRUE	TRUE	TRUE	TRUE	TRUE	TRUE
36.4	TRUE	TRUE	TRUE	TRUE	TRUE	TRUE	TRUE	TRUE	TRUE	TRUE	TRUE	TRUE	TRUE	TRUE	TRUE	TRUE	TRUE	TRUE	TRUE	TRUE	TRUE	TRUE	TRUE	TRUE	TRUE	TRUE	TRUE	TRUE	TRUE	TRUE	TRUE	TRUE	TRUE	TRUE	TRUE	TRUE	TRUE	TRUE	TRUE	TRUE	TRUE	TRUE	TRUE	TRUE	TRUE	TRUE	TRUE	TRUE	TRUE
36.6	TRUE	TRUE	TRUE	TRUE	TRUE	TRUE	TRUE	TRUE	TRUE	TRUE	TRUE	TRUE	TRUE	TRUE	TRUE	TRUE	TRUE	TRUE	TRUE	TRUE	TRUE	TRUE	TRUE	TRUE	TRUE	TRUE	TRUE	TRUE	TRUE	TRUE	TRUE	TRUE	TRUE	TRUE	TRUE	TRUE	TRUE	TRUE	TRUE	TRUE	TRUE	TRUE	TRUE	TRUE	TRUE	TRUE	TRUE	TRUE	TRUE
36.8	TRUE	TRUE	TRUE	TRUE	TRUE	TRUE	TRUE	TRUE	TRUE	TRUE	TRUE	TRUE	TRUE	TRUE	TRUE	TRUE	TRUE	TRUE	TRUE	TRUE	TRUE	TRUE	TRUE	TRUE	TRUE	TRUE	TRUE	TRUE	TRUE	TRUE	TRUE	TRUE	TRUE	TRUE	TRUE	TRUE	TRUE	TRUE	TRUE	TRUE	TRUE	TRUE	TRUE	TRUE	TRUE	TRUE	TRUE	TRUE	TRUE
37	TRUE	TRUE	TRUE	TRUE	TRUE	TRUE	TRUE	TRUE	TRUE	TRUE	TRUE	TRUE	TRUE	TRUE	TRUE	TRUE	TRUE	TRUE	TRUE	TRUE	TRUE	TRUE	TRUE	TRUE	TRUE	TRUE	TRUE	TRUE	TRUE	TRUE	TRUE	TRUE	TRUE	TRUE	TRUE	TRUE	TRUE	TRUE	TRUE	TRUE	TRUE	TRUE	TRUE	TRUE	TRUE	TRUE	TRUE	TRUE	TRUE
37.2	TRUE	TRUE	TRUE	TRUE	TRUE	TRUE	TRUE	TRUE	TRUE	TRUE	TRUE	TRUE	TRUE	TRUE	TRUE	TRUE	TRUE	TRUE	TRUE	TRUE	TRUE	TRUE	TRUE	TRUE	TRUE	TRUE	TRUE	TRUE	TRUE	TRUE	TRUE	TRUE	TRUE	TRUE	TRUE	TRUE	TRUE	TRUE	TRUE	TRUE	TRUE	TRUE	TRUE	TRUE	TRUE	TRUE	TRUE	TRUE	TRUE
37.4	TRUE	TRUE	TRUE	TRUE	TRUE	TRUE	TRUE	TRUE	TRUE	TRUE	TRUE	TRUE	TRUE	TRUE	TRUE	TRUE	TRUE	TRUE	TRUE	TRUE	TRUE	TRUE	TRUE	TRUE	TRUE	TRUE	TRUE	TRUE	TRUE	TRUE	TRUE	TRUE	TRUE	TRUE	TRUE	TRUE	TRUE	TRUE	TRUE	TRUE	TRUE	TRUE	TRUE	TRUE	TRUE	TRUE	TRUE	TRUE	TRUE
37.6	TRUE	TRUE	TRUE	TRUE	TRUE	TRUE	TRUE	TRUE	TRUE	TRUE	TRUE	TRUE	TRUE	TRUE	TRUE	TRUE	TRUE	TRUE	TRUE	TRUE	TRUE	TRUE	TRUE	TRUE	TRUE	TRUE	TRUE	TRUE	TRUE	TRUE	TRUE	TRUE	TRUE	TRUE	TRUE	TRUE	TRUE	TRUE	TRUE	TRUE	TRUE	TRUE	TRUE	TRUE	TRUE	TRUE	TRUE	TRUE	TRUE
37.8	TRUE	TRUE	TRUE	TRUE	TRUE	TRUE	TRUE	TRUE	TRUE	TRUE	TRUE	TRUE	TRUE	TRUE	TRUE	TRUE	TRUE	TRUE	TRUE	TRUE	TRUE	TRUE	TRUE	TRUE	TRUE	TRUE	TRUE	TRUE	TRUE	TRUE	TRUE	TRUE	TRUE	TRUE	TRUE	TRUE	TRUE	TRUE	TRUE	TRUE	TRUE	TRUE	TRUE	TRUE	TRUE	TRUE	TRUE	TRUE	TRUE
38	TRUE	TRUE	TRUE	TRUE	TRUE	TRUE	TRUE	TRUE	TRUE	TRUE	TRUE	TRUE	TRUE	TRUE	TRUE	TRUE	TRUE	TRUE	TRUE	TRUE	TRUE	TRUE	TRUE	TRUE	TRUE	TRUE	TRUE	TRUE	TRUE	TRUE	TRUE	TRUE	TRUE	TRUE	TRUE	TRUE	TRUE	TRUE	TRUE	TRUE	TRUE	TRUE	TRUE	TRUE	TRUE	TRUE	TRUE	TRUE	TRUE
38.2	TRUE	TRUE	TRUE	TRUE	TRUE	TRUE	TRUE	TRUE	TRUE	TRUE	TRUE	TRUE	TRUE	TRUE	TRUE	TRUE	TRUE	TRUE	TRUE	TRUE	TRUE	TRUE	TRUE	TRUE	TRUE	TRUE	TRUE	TRUE	TRUE	TRUE	TRUE	TRUE	TRUE	TRUE	TRUE	TRUE	TRUE	TRUE	TRUE	TRUE	TRUE	TRUE	TRUE	TRUE	TRUE	TRUE	TRUE	TRUE	TRUE
38.4	TRUE	TRUE	TRUE	TRUE	TRUE	TRUE	TRUE	TRUE	TRUE	TRUE	TRUE	TRUE	TRUE	TRUE	TRUE	TRUE	TRUE	TRUE	TRUE	TRUE	TRUE	TRUE	TRUE	TRUE	TRUE	TRUE	TRUE	TRUE	TRUE	TRUE	TRUE	TRUE	TRUE	TRUE	TRUE	TRUE	TRUE	TRUE	TRUE	TRUE	TRUE	TRUE	TRUE	TRUE	TRUE	TRUE	TRUE	TRUE	TRUE
38.6	TRUE	TRUE	TRUE	TRUE	TRUE	TRUE	TRUE	TRUE	TRUE	TRUE	TRUE	TRUE	TRUE	TRUE	TRUE	TRUE	TRUE	TRUE	TRUE	TRUE	TRUE	TRUE	TRUE	TRUE	TRUE	TRUE	TRUE	TRUE	TRUE	TRUE	TRUE	TRUE	TRUE	TRUE	TRUE	TRUE	TRUE	TRUE	TRUE	TRUE	TRUE	TRUE	TRUE	TRUE	TRUE	TRUE	TRUE	TRUE	TRUE
38.8	TRUE	TRUE	TRUE	TRUE	TRUE	TRUE	TRUE	TRUE	TRUE	TRUE	TRUE	TRUE	TRUE	TRUE	TRUE	TRUE	TRUE	TRUE	TRUE	TRUE	TRUE	TRUE	TRUE	TRUE	TRUE	TRUE	TRUE	TRUE	TRUE	TRUE	TRUE	TRUE	TRUE	TRUE	TRUE	TRUE	TRUE	TRUE	TRUE	TRUE	TRUE	TRUE	TRUE	TRUE	TRUE	TRUE	TRUE	TRUE	TRUE
39	TRUE	TRUE	TRUE	TRUE	TRUE	TRUE	TRUE	TRUE	TRUE	TRUE	TRUE	TRUE	TRUE	TRUE	TRUE	TRUE	TRUE	TRUE	TRUE	TRUE	TRUE	TRUE	TRUE	TRUE	TRUE	TRUE	TRUE	TRUE	TRUE	TRUE	TRUE	TRUE	TRUE	TRUE	TRUE	TRUE	TRUE	TRUE	TRUE	TRUE	TRUE	TRUE	TRUE	TRUE	TRUE	TRUE	TRUE	TRUE	TRUE
39.2	TRUE	TRUE	TRUE	TRUE	TRUE	TRUE	TRUE	TRUE	TRUE	TRUE	TRUE	TRUE	TRUE	TRUE	TRUE	TRUE	TRUE	TRUE	TRUE	TRUE	TRUE	TRUE	TRUE	TRUE	TRUE	TRUE	TRUE	TRUE	TRUE	TRUE	TRUE	TRUE	TRUE	TRUE	TRUE	TRUE	TRUE	TRUE	TRUE	TRUE	TRUE	TRUE	TRUE	TRUE	TRUE	TRUE	TRUE	TRUE	TRUE
39.4	TRUE	TRUE	TRUE	TRUE	TRUE	TRUE	TRUE	TRUE	TRUE	TRUE	TRUE	TRUE	TRUE	TRUE	TRUE	TRUE	TRUE	TRUE	TRUE	TRUE	TRUE	TRUE	TRUE	TRUE	TRUE	TRUE	TRUE	TRUE	TRUE	TRUE	TRUE	TRUE	TRUE	TRUE	TRUE	TRUE	TRUE	TRUE	TRUE	TRUE	TRUE	TRUE	TRUE	TRUE	TRUE	TRUE	TRUE	TRUE	TRUE
39.6	TRUE	TRUE	TRUE	TRUE	TRUE	TRUE	TRUE	TRUE	TRUE	TRUE	TRUE	TRUE	TRUE	TRUE	TRUE	TRUE	TRUE	TRUE	TRUE	TRUE	TRUE	TRUE	TRUE	TRUE	TRUE	TRUE	TRUE	TRUE	TRUE	TRUE	TRUE	TRUE	TRUE	TRUE	TRUE	TRUE	TRUE	TRUE	TRUE	TRUE	TRUE	TRUE	TRUE	TRUE	TRUE	TRUE	TRUE	TRUE	TRUE
39.8	TRUE	TRUE	TRUE	TRUE	TRUE	TRUE	TRUE	TRUE	TRUE	TRUE	TRUE	TRUE	TRUE	TRUE	TRUE	TRUE	TRUE	TRUE	TRUE	TRUE	TRUE	TRUE	TRUE	TRUE	TRUE	TRUE	TRUE	TRUE	TRUE	TRUE	TRUE	TRUE	TRUE	TRUE	TRUE	TRUE	TRUE	TRUE	TRUE	TRUE	TRUE	TRUE	TRUE	TRUE	TRUE	TRUE	TRUE	TRUE	TRUE
40	TRUE	TRUE	TRUE	TRUE	TRUE	TRUE	TRUE	TRUE	TRUE	TRUE	TRUE	TRUE	TRUE	TRUE	TRUE	TRUE	TRUE	TRUE	TRUE	TRUE	TRUE	TRUE	TRUE	TRUE	TRUE	TRUE	TRUE	TRUE	TRUE	TRUE	TRUE	TRUE	TRUE	TRUE	TRUE	TRUE	TRUE	TRUE	TRUE	TRUE	TRUE	TRUE	TRUE	TRUE	TRUE	TRUE	TRUE	TRUE	TRUE
[truncated: 301 more columns]

## Sheet: b Mmax Indoor-Older
units: METs, x-axis: temperature (degrees Celsius, row 2), y-axis:relative humidity (%, column A)
	25	25.1	25.2	25.3	25.4	25.5	25.6	25.7	25.8	25.9	26	26.1	26.2	26.3	26.4	26.5	26.6	26.7	26.8	26.9	27	27.1	27.2	27.3	27.4	27.5	27.6	27.7	27.8	27.9	28	28.1	28.2	28.3	28.4	28.5	28.6	28.7	28.8	28.9	29	29.1	29.2	29.3	29.4	29.5	29.6	29.7	29.8
0	5.64939	5.63408	5.61875	5.60339	5.588	5.5726	5.55716	5.54171	5.52623	5.51072	5.49519	5.47964	5.46406	5.44846	5.43283	5.41718	5.4015	5.3858	5.37008	5.35433	5.33855	5.32275	5.30693	5.29108	5.27521	5.25931	5.24339	5.22745	5.21148	5.19548	5.17946	5.16342	5.14735	5.13125	5.11514	5.09899	5.08282	5.06663	5.05041	5.03417	5.0179	5.00161	4.9853	4.96896	4.95259	4.9362	4.91978	4.90334	4.88688
0.2	5.64794	5.63263	5.6173	5.60195	5.58657	5.57116	5.55573	5.54028	5.5248	5.5093	5.49377	5.47822	5.46264	5.44704	5.43141	5.41576	5.40009	5.38439	5.36866	5.35291	5.33714	5.32134	5.30551	5.28967	5.27379	5.25789	5.24197	5.22602	5.21005	5.19405	5.17803	5.16198	5.14591	5.12981	5.11369	5.09754	5.08137	5.06517	5.04895	5.0327	5.01643	5.00013	4.98381	4.96746	4.95109	4.93469	4.91827	4.90182	4.88535
0.4	5.64649	5.63118	5.61586	5.6005	5.58513	5.56973	5.5543	5.53885	5.52337	5.50787	5.49235	5.4768	5.46122	5.44562	5.43	5.41435	5.39867	5.38297	5.36725	5.3515	5.33572	5.31992	5.3041	5.28825	5.27237	5.25647	5.24055	5.2246	5.20862	5.19262	5.1766	5.16054	5.14447	5.12837	5.11224	5.09609	5.07991	5.06371	5.04748	5.03123	5.01496	4.99865	4.98232	4.96597	4.94959	4.93319	4.91676	4.9003	4.88382
0.6	5.64503	5.62973	5.61441	5.59906	5.58369	5.56829	5.55287	5.53742	5.52195	5.50645	5.49092	5.47538	5.4598	5.4442	5.42858	5.41293	5.39725	5.38156	5.36583	5.35008	5.3343	5.3185	5.30268	5.28683	5.27095	5.25505	5.23912	5.22317	5.20719	5.19119	5.17516	5.15911	5.14303	5.12692	5.11079	5.09464	5.07846	5.06225	5.04602	5.02976	5.01348	4.99717	4.98083	4.96448	4.94809	4.93168	4.91524	4.89878	4.88229
0.8	5.64357	5.62828	5.61296	5.59762	5.58225	5.56685	5.55143	5.53599	5.52052	5.50502	5.4895	5.47395	5.45838	5.44278	5.42716	5.41151	5.39584	5.38014	5.36441	5.34866	5.33289	5.31709	5.30126	5.28541	5.26953	5.25363	5.2377	5.22174	5.20576	5.18976	5.17372	5.15767	5.14158	5.12548	5.10934	5.09318	5.077	5.06079	5.04455	5.02829	5.012	4.99568	4.97934	4.96298	4.94659	4.93017	4.91373	4.89726	4.88076
1	5.64212	5.62683	5.61151	5.59617	5.58081	5.56542	5.55	5.53456	5.51909	5.50359	5.48808	5.47253	5.45696	5.44136	5.42574	5.41009	5.39442	5.37872	5.363	5.34725	5.33147	5.31567	5.29984	5.28399	5.26811	5.2522	5.23627	5.22031	5.20433	5.18832	5.17229	5.15623	5.14014	5.12403	5.10789	5.09173	5.07554	5.05932	5.04308	5.02681	5.01052	4.9942	4.97785	4.96148	4.94508	4.92865	4.9122	4.89573	4.87922
1.2	5.64066	5.62537	5.61006	5.59473	5.57937	5.56398	5.54856	5.53312	5.51766	5.50217	5.48665	5.47111	5.45554	5.43994	5.42432	5.40868	5.393	5.3773	5.36158	5.34583	5.33005	5.31425	5.29842	5.28256	5.26668	5.25078	5.23484	5.21888	5.2029	5.18689	5.17085	5.15479	5.1387	5.12258	5.10644	5.09027	5.07407	5.05785	5.0416	5.02533	5.00903	4.99271	4.97635	4.95997	4.94357	4.92714	4.91068	4.8942	4.87769
1.4	5.6392	5.62392	5.60861	5.59328	5.57792	5.56254	5.54713	5.53169	5.51623	5.50074	5.48522	5.46968	5.45412	5.43852	5.4229	5.40726	5.39158	5.37589	5.36016	5.34441	5.32863	5.31283	5.297	5.28114	5.26526	5.24935	5.23342	5.21745	5.20147	5.18545	5.16941	5.15334	5.13725	5.12113	5.10498	5.08881	5.07261	5.05638	5.04013	5.02385	5.00755	4.99121	4.97485	4.95847	4.94206	4.92562	4.90915	4.89266	4.87614
1.6	5.63774	5.62246	5.60716	5.59183	5.57648	5.5611	5.54569	5.53026	5.5148	5.49931	5.4838	5.46826	5.45269	5.4371	5.42148	5.40584	5.39016	5.37447	5.35874	5.34299	5.32721	5.31141	5.29558	5.27972	5.26383	5.24792	5.23199	5.21602	5.20003	5.18401	5.16797	5.1519	5.1358	5.11968	5.10353	5.08735	5.07114	5.05491	5.03865	5.02237	5.00606	4.98972	4.97335	4.95696	4.94054	4.9241	4.90762	4.89112	4.8746
1.8	5.63628	5.62101	5.60571	5.59039	5.57504	5.55966	5.54425	5.52882	5.51337	5.49788	5.48237	5.46683	5.45127	5.43568	5.42006	5.40442	5.38875	5.37305	5.35732	5.34157	5.32579	5.30999	5.29415	5.2783	5.26241	5.2465	5.23056	5.21459	5.1986	5.18258	5.16653	5.15045	5.13435	5.11822	5.10207	5.08589	5.06968	5.05344	5.03718	5.02088	5.00457	4.98822	4.97185	4.95545	4.93902	4.92257	4.90609	4.88958	4.87305
2	5.63482	5.61955	5.60426	5.58894	5.57359	5.55822	5.54282	5.52739	5.51193	5.49645	5.48094	5.46541	5.44985	5.43426	5.41864	5.403	5.38733	5.37163	5.3559	5.34015	5.32437	5.30856	5.29273	5.27687	5.26098	5.24507	5.22913	5.21316	5.19716	5.18114	5.16509	5.14901	5.1329	5.11677	5.10061	5.08442	5.06821	5.05196	5.03569	5.0194	5.00307	4.98672	4.97034	4.95394	4.9375	4.92104	4.90455	4.88804	4.87149
2.2	5.63335	5.61809	5.6028	5.58749	5.57215	5.55678	5.54138	5.52595	5.5105	5.49502	5.47952	5.46398	5.44842	5.43283	5.41722	5.40158	5.3859	5.37021	5.35448	5.33873	5.32295	5.30714	5.29131	5.27545	5.25956	5.24364	5.22769	5.21172	5.19572	5.1797	5.16364	5.14756	5.13145	5.11531	5.09915	5.08296	5.06674	5.05049	5.03421	5.01791	5.00158	4.98522	4.96883	4.95242	4.93598	4.91951	4.90301	4.88649	4.86994
2.4	5.63189	5.61663	5.60135	5.58604	5.5707	5.55533	5.53994	5.52452	5.50907	5.49359	5.47809	5.46256	5.447	5.43141	5.4158	5.40015	5.38448	5.36879	5.35306	5.33731	5.32153	5.30572	5.28988	5.27402	5.25813	5.24221	5.22626	5.21029	5.19428	5.17825	5.1622	5.14611	5.13	5.11385	5.09769	5.08149	5.06526	5.04901	5.03273	5.01642	5.00008	4.98372	4.96732	4.9509	4.93445	4.91798	4.90147	4.88494	4.86838
2.6	5.63043	5.61517	5.59989	5.58459	5.56925	5.55389	5.5385	5.52308	5.50764	5.49216	5.47666	5.46113	5.44557	5.42999	5.41437	5.39873	5.38306	5.36736	5.35164	5.33589	5.3201	5.3043	5.28846	5.27259	5.2567	5.24078	5.22483	5.20885	5.19285	5.17681	5.16075	5.14466	5.12854	5.1124	5.09622	5.08002	5.06379	5.04753	5.03124	5.01493	4.99858	4.98221	4.96581	4.94938	4.93292	4.91644	4.89993	4.88338	4.86681
2.8	5.62896	5.61371	5.59844	5.58314	5.56781	5.55245	5.53706	5.52164	5.5062	5.49073	5.47523	5.4597	5.44415	5.42856	5.41295	5.39731	5.38164	5.36594	5.35022	5.33446	5.31868	5.30287	5.28703	5.27117	5.25527	5.23935	5.22339	5.20741	5.19141	5.17537	5.1593	5.14321	5.12709	5.11093	5.09475	5.07855	5.06231	5.04605	5.02975	5.01343	4.99708	4.9807	4.96429	4.94786	4.93139	4.9149	4.89838	4.88183	4.86525
3	5.62749	5.61225	5.59698	5.58168	5.56636	5.551	5.53562	5.52021	5.50477	5.4893	5.4738	5.45827	5.44272	5.42714	5.41153	5.39589	5.38022	5.36452	5.34879	5.33304	5.31726	5.30145	5.28561	5.26974	5.25384	5.23791	5.22196	5.20598	5.18996	5.17392	5.15785	5.14175	5.12563	5.10947	5.09329	5.07707	5.06083	5.04456	5.02826	5.01193	4.99557	4.97919	4.96277	4.94633	4.92986	4.91335	4.89682	4.88026	4.86368
3.2	5.62602	5.61079	5.59552	5.58023	5.56491	5.54956	5.53418	5.51877	5.50333	5.48786	5.47237	5.45685	5.44129	5.42571	5.4101	5.39446	5.37879	5.3631	5.34737	5.33162	5.31583	5.30002	5.28418	5.26831	5.25241	5.23648	5.22052	5.20454	5.18852	5.17248	5.1564	5.1403	5.12417	5.10801	5.09182	5.0756	5.05935	5.04307	5.02677	5.01043	4.99407	4.97767	4.96125	4.9448	4.92832	4.91181	4.89527	4.8787	4.8621
3.4	5.62456	5.60932	5.59406	5.57878	5.56346	5.54811	5.53273	5.51733	5.50189	5.48643	5.47094	5.45542	5.43987	5.42429	5.40868	5.39304	5.37737	5.36167	5.34595	5.33019	5.31441	5.29859	5.28275	5.26688	5.25098	5.23505	5.21909	5.2031	5.18708	5.17103	5.15495	5.13884	5.12271	5.10654	5.09035	5.07412	5.05787	5.04158	5.02527	5.00893	4.99256	4.97616	4.95973	4.94327	4.92678	4.91026	4.89371	4.87713	4.86052
3.6	5.62309	5.60786	5.5926	5.57732	5.56201	5.54666	5.53129	5.51589	5.50046	5.485	5.46951	5.45399	5.43844	5.42286	5.40725	5.39161	5.37595	5.36025	5.34452	5.32877	5.31298	5.29717	5.28132	5.26545	5.24954	5.23361	5.21765	5.20165	5.18563	5.16958	5.1535	5.13739	5.12125	5.10507	5.08887	5.07264	5.05638	5.04009	5.02377	5.00742	4.99105	4.97464	4.9582	4.94173	4.92523	4.9087	4.89214	4.87555	4.85894
3.8	5.62161	5.60639	5.59114	5.57586	5.56056	5.54522	5.52985	5.51445	5.49902	5.48356	5.46807	5.45256	5.43701	5.42143	5.40583	5.39019	5.37452	5.35882	5.3431	5.32734	5.31156	5.29574	5.27989	5.26402	5.24811	5.23217	5.21621	5.20021	5.18419	5.16813	5.15204	5.13593	5.11978	5.10361	5.0874	5.07116	5.0549	5.0386	5.02227	5.00592	4.98953	4.97311	4.95667	4.94019	4.92368	4.90714	4.89058	4.87398	4.85735
4	5.62014	5.60493	5.58968	5.57441	5.5591	5.54377	5.5284	5.51301	5.49758	5.48213	5.46664	5.45113	5.43558	5.42	5.4044	5.38876	5.3731	5.3574	5.34167	5.32592	5.31013	5.29431	5.27846	5.26258	5.24668	5.23074	5.21477	5.19877	5.18274	5.16668	5.15059	5.13447	5.11832	5.10213	5.08592	5.06968	5.05341	5.0371	5.02077	5.00441	4.98801	4.97159	4.95513	4.93864	4.92213	4.90558	4.889	4.8724	4.85576
4.2	5.61867	5.60346	5.58822	5.57295	5.55765	5.54232	5.52696	5.51157	5.49614	5.48069	5.46521	5.4497	5.43415	5.41858	5.40297	5.38734	5.37167	5.35597	5.34025	5.32449	5.3087	5.29288	5.27703	5.26115	5.24524	5.2293	5.21333	5.19732	5.18129	5.16523	5.14913	5.13301	5.11685	5.10066	5.08444	5.0682	5.05192	5.03561	5.01927	5.00289	4.98649	4.97006	4.95359	4.9371	4.92057	4.90402	4.88743	4.87081	4.85416
4.4	5.61719	5.60199	5.58676	5.57149	5.5562	5.54087	5.52551	5.51012	5.49471	5.47926	5.46378	5.44826	5.43272	5.41715	5.40154	5.38591	5.37024	5.35455	5.33882	5.32306	5.30727	5.29145	5.2756	5.25972	5.2438	5.22786	5.21188	5.19588	5.17984	5.16377	5.14767	5.13154	5.11538	5.09919	5.08296	5.06671	5.05042	5.03411	5.01776	5.00138	4.98497	4.96852	4.95205	4.93555	4.91901	4.90245	4.88585	4.86922	4.85256
4.6	5.60132	5.58561	5.5699	5.55419	5.53848	5.52276	5.50704	5.49132	5.47559	5.45987	5.44414	5.42841	5.41268	5.39694	5.3812	5.36546	5.34972	5.33398	5.31823	5.30248	5.28673	5.27098	5.25522	5.23946	5.2237	5.20794	5.19217	5.17641	5.16064	5.14487	5.12909	5.11331	5.09754	5.08175	5.06597	5.05019	5.0344	5.01861	5.00282	4.98702	4.97122	4.95542	4.93962	4.92382	4.90801	4.89221	4.8764	4.86058	4.84477
4.8	5.57531	5.55961	5.5439	5.5282	5.51249	5.49678	5.48106	5.46535	5.44963	5.43391	5.41819	5.40246	5.38673	5.371	5.35527	5.33954	5.3238	5.30806	5.29232	5.27658	5.26083	5.24508	5.22933	5.21358	5.19783	5.18207	5.16631	5.15055	5.13479	5.11902	5.10325	5.08748	5.07171	5.05593	5.04016	5.02438	5.0086	4.99281	4.97703	4.96124	4.94545	4.92966	4.91386	4.89806	4.88226	4.86646	4.85066	4.83485	4.81904
5	5.54929	5.5336	5.5179	5.5022	5.48649	5.47079	5.45508	5.43937	5.42365	5.40794	5.39222	5.3765	5.36078	5.34505	5.32933	5.3136	5.29787	5.28214	5.2664	5.25066	5.23492	5.21918	5.20344	5.18769	5.17194	5.15619	5.14044	5.12468	5.10892	5.09317	5.0774	5.06164	5.04587	5.0301	5.01433	4.99856	4.98278	4.96701	4.95123	4.93545	4.91966	4.90388	4.88809	4.8723	4.8565	4.84071	4.82491	4.80911	4.79331
5.2	5.52326	5.50757	5.49188	5.47618	5.46048	5.44478	5.42908	5.41337	5.39767	5.38196	5.36625	5.35053	5.33481	5.3191	5.30338	5.28765	5.27193	5.2562	5.24047	5.22474	5.209	5.19327	5.17753	5.16179	5.14605	5.1303	5.11455	5.0988	5.08305	5.0673	5.05154	5.03579	5.02003	5.00426	4.9885	4.97273	4.95696	4.94119	4.92542	4.90964	4.89387	4.87809	4.8623	4.84652	4.83073	4.81495	4.79915	4.78336	4.76757
5.4	5.49722	5.48154	5.46585	5.45016	5.43447	5.41877	5.40307	5.38737	5.37167	5.35597	5.34026	5.32455	5.30884	5.29313	5.27741	5.26169	5.24597	5.23025	5.21453	5.1988	5.18307	5.16734	5.15161	5.13588	5.12014	5.1044	5.08866	5.07292	5.05717	5.04142	5.02567	5.00992	4.99417	4.97841	4.96265	4.94689	4.93113	4.91537	4.8996	4.88383	4.86806	4.85229	4.83651	4.82073	4.80495	4.78917	4.77339	4.7576	4.74181
5.6	5.47118	5.45549	5.43981	5.42412	5.40844	5.39275	5.37705	5.36136	5.34566	5.32996	5.31426	5.29856	5.28285	5.26715	5.25144	5.23573	5.22001	5.2043	5.18858	5.17286	5.15713	5.14141	5.12568	5.10995	5.09422	5.07849	5.06276	5.04702	5.03128	5.01554	4.99979	4.98405	4.9683	4.95255	4.9368	4.92104	4.90529	4.88953	4.87377	4.85801	4.84224	4.82647	4.81071	4.79493	4.77916	4.76339	4.74761	4.73183	4.71605
5.8	5.44511	5.42944	5.41376	5.39808	5.3824	5.36671	5.35103	5.33534	5.31964	5.30395	5.28826	5.27256	5.25686	5.24116	5.22545	5.20975	5.19404	5.17833	5.16262	5.1469	5.13118	5.11547	5.09974	5.08402	5.0683	5.05257	5.03684	5.02111	5.00538	4.98964	4.9739	4.95816	4.94242	4.92668	4.91093	4.89518	4.87943	4.86368	4.84793	4.83217	4.81641	4.80065	4.78489	4.76913	4.75336	4.73759	4.72182	4.70605	4.69027
6	5.41904	5.40337	5.3877	5.37202	5.35635	5.34067	5.32499	5.3093	5.29362	5.27793	5.26224	5.24655	5.23085	5.21516	5.19946	5.18376	5.16805	5.15235	5.13664	5.12093	5.10522	5.08951	5.0738	5.05808	5.04236	5.02664	5.01091	4.99519	4.97946	4.96373	4.948	4.93227	4.91653	4.90079	4.88506	4.86931	4.85357	4.83782	4.82208	4.80633	4.79058	4.77482	4.75907	4.74331	4.72755	4.71179	4.69602	4.68026	4.66449
6.2	5.39296	5.3773	5.36163	5.34596	5.33029	5.31461	5.29894	5.28326	5.26758	5.2519	5.23621	5.22052	5.20484	5.18914	5.17345	5.15776	5.14206	5.12636	5.11066	5.09496	5.07925	5.06354	5.04784	5.03212	5.01641	5.0007	4.98498	4.96926	4.95354	4.93782	4.92209	4.90636	4.89063	4.8749	4.85917	4.84343	4.8277	4.81196	4.79622	4.78047	4.76473	4.74898	4.73323	4.71748	4.70173	4.68597	4.67021	4.65445	4.63869
6.4	5.36687	5.35121	5.33555	5.31988	5.30422	5.28855	5.27288	5.2572	5.24153	5.22585	5.21017	5.19449	5.17881	5.16312	5.14744	5.13175	5.11606	5.10036	5.08467	5.06897	5.05327	5.03757	5.02187	5.00616	4.99045	4.97474	4.95903	4.94332	4.9276	4.91189	4.89617	4.88045	4.86472	4.849	4.83327	4.81754	4.80181	4.78608	4.77034	4.75461	4.73887	4.72313	4.70738	4.69164	4.67589	4.66014	4.64439	4.62864	4.61289
6.6	5.34077	5.32511	5.30946	5.2938	5.27813	5.26247	5.24681	5.23114	5.21547	5.1998	5.18412	5.16845	5.15277	5.13709	5.12141	5.10573	5.09004	5.07435	5.05866	5.04297	5.02728	5.01158	4.99589	4.98019	4.96448	4.94878	4.93308	4.91737	4.90166	4.88595	4.87024	4.85452	4.8388	4.82308	4.80736	4.79164	4.77592	4.76019	4.74446	4.72873	4.713	4.69726	4.68153	4.66579	4.65005	4.63431	4.61856	4.60282	4.58707
6.8	5.31466	5.29901	5.28335	5.2677	5.25204	5.23638	5.22072	5.20506	5.1894	5.17373	5.15806	5.14239	5.12672	5.11105	5.09537	5.07969	5.06401	5.04833	5.03265	5.01696	5.00128	4.98559	4.96989	4.9542	4.93851	4.92281	4.90711	4.89141	4.8757	4.86	4.84429	4.82858	4.81287	4.79716	4.78145	4.76573	4.75001	4.73429	4.71857	4.70284	4.68712	4.67139	4.65566	4.63993	4.6242	4.60846	4.59272	4.57698	4.56124
7	5.28853	5.27289	5.25724	5.24159	5.22594	5.21029	5.19463	5.17898	5.16332	5.14766	5.13199	5.11633	5.10066	5.085	5.06932	5.05365	5.03798	5.0223	5.00662	4.99094	4.97526	4.95958	4.94389	4.92821	4.91252	4.89682	4.88113	4.86544	4.84974	4.83404	4.81834	4.80264	4.78693	4.77123	4.75552	4.73981	4.72409	4.70838	4.69267	4.67695	4.66123	4.64551	4.62978	4.61406	4.59833	4.5826	4.56687	4.55114	4.53541
7.2	5.2624	5.24676	5.23112	5.21547	5.19983	5.18418	5.16853	5.15288	5.13723	5.12157	5.10591	5.09026	5.07459	5.05893	5.04327	5.0276	5.01193	4.99626	4.98059	4.96491	4.94924	4.93356	4.91788	4.9022	4.88652	4.87083	4.85514	4.83945	4.82376	4.80807	4.79238	4.77668	4.76098	4.74528	4.72958	4.71387	4.69817	4.68246	4.66675	4.65104	4.63533	4.61961	4.6039	4.58818	4.57246	4.55674	4.54101	4.52529	4.50956
7.4	5.23625	5.22062	5.20498	5.18935	5.1737	5.15806	5.14242	5.12677	5.11112	5.09548	5.07982	5.06417	5.04851	5.03286	5.0172	5.00154	4.98587	4.97021	4.95454	4.93887	4.9232	4.90753	4.89186	4.87618	4.86051	4.84483	4.82914	4.81346	4.79778	4.78209	4.7664	4.75071	4.73502	4.71932	4.70363	4.68793	4.67223	4.65653	4.64083	4.62512	4.60942	4.59371	4.578	4.56229	4.54657	4.53086	4.51514	4.49942	4.4837
7.6	5.2101	5.19447	5.17884	5.16321	5.14757	5.13193	5.1163	5.10065	5.08501	5.06937	5.05372	5.03807	5.02242	5.00677	4.99112	4.97546	4.95981	4.94415	4.92849	4.91282	4.89716	4.88149	4.86583	4.85016	4.83448	4.81881	4.80314	4.78746	4.77178	4.7561	4.74042	4.72473	4.70905	4.69336	4.67767	4.66198	4.64628	4.63059	4.61489	4.5992	4.5835	4.56779	4.55209	4.53638	4.52068	4.50497	4.48926	4.47355	4.45783
7.8	5.18393	5.16831	5.15268	5.13706	5.12143	5.1058	5.09016	5.07453	5.05889	5.04325	5.02761	5.01197	4.99632	4.98068	4.96503	4.94938	4.93373	4.91808	4.90242	4.88676	4.8711	4.85544	4.83978	4.82412	4.80845	4.79278	4.77712	4.76144	4.74577	4.7301	4.71442	4.69874	4.68306	4.66738	4.6517	4.63601	4.62033	4.60464	4.58895	4.57326	4.55756	4.54187	4.52617	4.51047	4.49477	4.47907	4.46337	4.44766	4.43195
8	5.15776	5.14214	5.12652	5.1109	5.09527	5.07965	5.06402	5.04839	5.03276	5.01712	5.00149	4.98585	4.97021	4.95457	4.93893	4.92329	4.90764	4.89199	4.87634	4.86069	4.84504	4.82938	4.81373	4.79807	4.78241	4.76675	4.75109	4.73542	4.71975	4.70409	4.68842	4.67274	4.65707	4.64139	4.62572	4.61004	4.59436	4.57868	4.56299	4.54731	4.53162	4.51593	4.50024	4.48455	4.46886	4.45316	4.43746	4.42176	4.40606
8.2	5.13157	5.11596	5.10034	5.08473	5.06911	5.05349	5.03786	5.02224	5.00661	4.99098	4.97536	4.95972	4.94409	4.92846	4.91282	4.89718	4.88154	4.8659	4.85026	4.83461	4.81896	4.80331	4.78766	4.77201	4.75636	4.7407	4.72505	4.70939	4.69373	4.67806	4.6624	4.64673	4.63107	4.6154	4.59973	4.58405	4.56838	4.5527	4.53703	4.52135	4.50567	4.48999	4.4743	4.45862	4.44293	4.42724	4.41155	4.39586	4.38016
8.4	5.10537	5.08977	5.07416	5.05854	5.04293	5.02731	5.0117	4.99608	4.98046	4.96484	4.94921	4.93359	4.91796	4.90233	4.8867	4.87107	4.85543	4.83979	4.82416	4.80852	4.79288	4.77723	4.76159	4.74594	4.73029	4.71465	4.69899	4.68334	4.66769	4.65203	4.63637	4.62071	4.60505	4.58939	4.57372	4.55806	4.54239	4.52672	4.51105	4.49538	4.4797	4.46403	4.44835	4.43267	4.41699	4.40131	4.38563	4.36994	4.35425
8.6	5.07917	5.06356	5.04796	5.03235	5.01674	5.00113	4.98552	4.96991	4.95429	4.93868	4.92306	4.90744	4.89182	4.87619	4.86057	4.84494	4.82931	4.81368	4.79805	4.78241	4.76678	4.75114	4.7355	4.71986	4.70422	4.68858	4.67293	4.65729	4.64164	4.62599	4.61034	4.59468	4.57903	4.56337	4.54771	4.53205	4.51639	4.50073	4.48506	4.4694	4.45373	4.43806	4.42239	4.40672	4.39104	4.37537	4.35969	4.34401	4.32833
8.8	5.05295	5.03735	5.02175	5.00615	4.99055	4.97494	4.95934	4.94373	4.92812	4.91251	4.89689	4.88128	4.86566	4.85004	4.83442	4.8188	4.80318	4.78756	4.77193	4.7563	4.74067	4.72504	4.70941	4.69377	4.67814	4.6625	4.64686	4.63122	4.61558	4.59993	4.58429	4.56864	4.55299	4.53734	4.52169	4.50604	4.49038	4.47473	4.45907	4.44341	4.42775	4.41208	4.39642	4.38075	4.36509	4.34942	4.33375	4.31808	4.3024
9	5.02672	5.01113	4.99553	4.97994	4.96434	4.94874	4.93314	4.91754	4.90193	4.88633	4.87072	4.85511	4.8395	4.82389	4.80827	4.79266	4.77704	4.76142	4.7458	4.73018	4.71455	4.69893	4.6833	4.66767	4.65204	4.63641	4.62078	4.60514	4.58951	4.57387	4.55823	4.54259	4.52695	4.5113	4.49566	4.48001	4.46436	4.44871	4.43306	4.41741	4.40175	4.3861	4.37044	4.35478	4.33912	4.32346	4.30779	4.29213	4.27646
9.2	5.00048	4.98489	4.9693	4.95371	4.93812	4.92253	4.90693	4.89133	4.87573	4.86013	4.84453	4.82893	4.81332	4.79772	4.78211	4.7665	4.75089	4.73527	4.71966	4.70404	4.68842	4.6728	4.65718	4.64156	4.62594	4.61031	4.59468	4.57906	4.56343	4.54779	4.53216	4.51653	4.50089	4.48525	4.46961	4.45397	4.43833	4.42269	4.40704	4.39139	4.37575	4.3601	4.34445	4.32879	4.31314	4.29748	4.28183	4.26617	4.25051
9.4	4.97423	4.95865	4.94306	4.92748	4.91189	4.8963	4.88071	4.86512	4.84953	4.83393	4.81834	4.80274	4.78714	4.77154	4.75593	4.74033	4.72472	4.70912	4.69351	4.6779	4.66228	4.64667	4.63106	4.61544	4.59982	4.5842	4.56858	4.55296	4.53733	4.52171	4.50608	4.49045	4.47482	4.45919	4.44356	4.42792	4.41229	4.39665	4.38101	4.36537	4.34973	4.33409	4.31844	4.3028	4.28715	4.2715	4.25585	4.2402	4.22455
9.6	4.94797	4.93239	4.91681	4.90123	4.88565	4.87007	4.85448	4.8389	4.82331	4.80772	4.79213	4.77654	4.76094	4.74535	4.72975	4.71415	4.69855	4.68295	4.66735	4.65174	4.63614	4.62053	4.60492	4.58931	4.5737	4.55808	4.54247	4.52685	4.51123	4.49561	4.47999	4.46437	4.44875	4.43312	4.41749	4.40187	4.38624	4.37061	4.35497	4.33934	4.3237	4.30807	4.29243	4.27679	4.26115	4.24551	4.22986	4.21422	4.19857
9.8	4.9217	4.90613	4.89055	4.87498	4.8594	4.84382	4.82824	4.81266	4.79708	4.7815	4.76591	4.75032	4.73474	4.71915	4.70355	4.68796	4.67237	4.65677	4.64117	4.62557	4.60997	4.59437	4.57877	4.56316	4.54756	4.53195	4.51634	4.50073	4.48512	4.46951	4.45389	4.43828	4.42266	4.40704	4.39142	4.3758	4.36017	4.34455	4.32892	4.3133	4.29767	4.28204	4.26641	4.25077	4.23514	4.2195	4.20387	4.18823	4.17259
10	4.89542	4.87985	4.86428	4.84871	4.83314	4.81757	4.80199	4.78642	4.77084	4.75526	4.73968	4.7241	4.70852	4.69294	4.67735	4.66176	4.64617	4.63058	4.61499	4.5994	4.5838	4.56821	4.55261	4.53701	4.52141	4.50581	4.49021	4.4746	4.459	4.44339	4.42778	4.41217	4.39656	4.38095	4.36533	4.34972	4.3341	4.31848	4.30286	4.28724	4.27162	4.256	4.24037	4.22475	4.20912	4.19349	4.17786	4.16223	4.1466
10.2	4.86912	4.85356	4.838	4.82244	4.80687	4.7913	4.77573	4.76016	4.74459	4.72902	4.71345	4.69787	4.68229	4.66671	4.65113	4.63555	4.61997	4.60438	4.5888	4.57321	4.55762	4.54203	4.52644	4.51085	4.49525	4.47966	4.46406	4.44846	4.43286	4.41726	4.40166	4.38606	4.37045	4.35484	4.33924	4.32363	4.30802	4.29241	4.27679	4.26118	4.24556	4.22995	4.21433	4.19871	4.18309	4.16747	4.15184	4.13622	4.12059
10.4	4.84282	4.82727	4.81171	4.79615	4.78059	4.76503	4.74946	4.7339	4.71833	4.70276	4.6872	4.67163	4.65605	4.64048	4.62491	4.60933	4.59375	4.57817	4.56259	4.54701	4.53143	4.51585	4.50026	4.48467	4.46908	4.4535	4.4379	4.42231	4.40672	4.39112	4.37553	4.35993	4.34433	4.32873	4.31313	4.29753	4.28192	4.26632	4.25071	4.2351	4.21949	4.20388	4.18827	4.17266	4.15705	4.14143	4.12581	4.1102	4.09458
10.6	4.81651	4.80096	4.7854	4.76985	4.7543	4.73874	4.72318	4.70762	4.69206	4.6765	4.66094	4.64537	4.62981	4.61424	4.59867	4.5831	4.56753	4.55195	4.53638	4.5208	4.50523	4.48965	4.47407	4.45849	4.44291	4.42732	4.41174	4.39615	4.38056	4.36497	4.34938	4.33379	4.3182	4.30261	4.28701	4.27142	4.25582	4.24022	4.22462	4.20902	4.19342	4.17781	4.16221	4.1466	4.13099	4.11538	4.09977	4.08416	4.06855
10.8	4.79018	4.77464	4.75909	4.74354	4.72799	4.71244	4.69689	4.68134	4.66578	4.65022	4.63467	4.61911	4.60355	4.58798	4.57242	4.55686	4.54129	4.52572	4.51015	4.49458	4.47901	4.46344	4.44787	4.43229	4.41672	4.40114	4.38556	4.36998	4.3544	4.33882	4.32323	4.30765	4.29206	4.27647	4.26088	4.24529	4.2297	4.21411	4.19852	4.18292	4.16733	4.15173	4.13613	4.12053	4.10493	4.08933	4.07372	4.05812	4.04251
11	4.76385	4.74831	4.73277	4.71722	4.70168	4.68613	4.67059	4.65504	4.63949	4.62394	4.60838	4.59283	4.57728	4.56172	4.54616	4.5306	4.51504	4.49948	4.48392	4.46835	4.45279	4.43722	4.42166	4.40609	4.39052	4.37494	4.35937	4.3438	4.32822	4.31265	4.29707	4.28149	4.26591	4.25033	4.23475	4.21916	4.20358	4.18799	4.1724	4.15682	4.14123	4.12563	4.11004	4.09445	4.07886	4.06326	4.04766	4.03207	4.01647
11.2	4.7375	4.72197	4.70643	4.69089	4.67535	4.65981	4.64427	4.62873	4.61319	4.59764	4.58209	4.56654	4.551	4.53544	4.51989	4.50434	4.48879	4.47323	4.45767	4.44211	4.42655	4.41099	4.39543	4.37987	4.3643	4.34874	4.33317	4.3176	4.30204	4.28647	4.27089	4.25532	4.23975	4.22417	4.2086	4.19302	4.17744	4.16186	4.14628	4.1307	4.11511	4.09953	4.08395	4.06836	4.05277	4.03718	4.02159	4.006	3.99041
11.4	4.71115	4.69562	4.68009	4.66455	4.64902	4.63348	4.61795	4.60241	4.58687	4.57133	4.55579	4.54025	4.5247	4.50916	4.49361	4.47807	4.46252	4.44697	4.43142	4.41586	4.40031	4.38475	4.3692	4.35364	4.33808	4.32252	4.30696	4.2914	4.27584	4.26027	4.24471	4.22914	4.21357	4.19801	4.18244	4.16687	4.15129	4.13572	4.12015	4.10457	4.08899	4.07342	4.05784	4.04226	4.02668	4.0111	3.99551	3.97993	3.96434
11.6	4.68478	4.66925	4.65373	4.6382	4.62267	4.60714	4.59161	4.57608	4.56055	4.54501	4.52948	4.51394	4.4984	4.48286	4.46732	4.45178	4.43624	4.42069	4.40515	4.3896	4.37405	4.35851	4.34296	4.3274	4.31185	4.2963	4.28074	4.26519	4.24963	4.23407	4.21851	4.20295	4.18739	4.17183	4.15627	4.1407	4.12514	4.10957	4.094	4.07843	4.06286	4.04729	4.03172	4.01615	4.00057	3.985	3.96942	3.95384	3.93827
11.8	4.6584	4.64288	4.62736	4.61184	4.59632	4.58079	4.56527	4.54974	4.53421	4.51868	4.50315	4.48762	4.47209	4.45656	4.44102	4.42549	4.40995	4.39441	4.37887	4.36333	4.34779	4.33224	4.3167	4.30116	4.28561	4.27006	4.25451	4.23896	4.22341	4.20786	4.19231	4.17675	4.1612	4.14564	4.13008	4.11453	4.09897	4.08341	4.06785	4.05228	4.03672	4.02116	4.00559	3.99002	3.97446	3.95889	3.94332	3.92775	3.91218
12	4.63201	4.6165	4.60098	4.58547	4.56995	4.55443	4.53891	4.52339	4.50787	4.49234	4.47682	4.46129	4.44577	4.43024	4.41471	4.39918	4.38365	4.36812	4.35258	4.33705	4.32151	4.30597	4.29044	4.2749	4.25936	4.24381	4.22827	4.21273	4.19718	4.18164	4.16609	4.15054	4.13499	4.11944	4.10389	4.08834	4.07279	4.05723	4.04168	4.02612	4.01057	3.99501	3.97945	3.96389	3.94833	3.93277	3.91721	3.90164	3.88608
12.2	4.60561	4.59011	4.5746	4.55908	4.54357	4.52806	4.51254	4.49703	4.48151	4.46599	4.45047	4.43495	4.41943	4.40391	4.38839	4.37286	4.35734	4.34181	4.32628	4.31075	4.29522	4.27969	4.26416	4.24863	4.23309	4.21756	4.20202	4.18648	4.17094	4.1554	4.13986	4.12432	4.10878	4.09324	4.07769	4.06215	4.0466	4.03105	4.0155	3.99995	3.9844	3.96885	3.9533	3.93775	3.92219	3.90664	3.89108	3.87552	3.85997
12.4	4.5792	4.5637	4.5482	4.53269	4.51718	4.50168	4.48617	4.47066	4.45515	4.43963	4.42412	4.4086	4.39309	4.37757	4.36205	4.34654	4.33102	4.31549	4.29997	4.28445	4.26892	4.2534	4.23787	4.22235	4.20682	4.19129	4.17576	4.16023	4.14469	4.12916	4.11363	4.09809	4.08255	4.06702	4.05148	4.03594	4.0204	4.00486	3.98932	3.97377	3.95823	3.94268	3.92714	3.91159	3.89605	3.8805	3.86495	3.8494	3.83385
12.6	4.55278	4.53729	4.52179	4.50629	4.49078	4.47528	4.45978	4.44427	4.42877	4.41326	4.39775	4.38224	4.36673	4.35122	4.33571	4.3202	4.30468	4.28917	4.27365	4.25813	4.24262	4.2271	4.21158	4.19605	4.18053	4.16501	4.14948	4.13396	4.11843	4.10291	4.08738	4.07185	4.05632	4.04079	4.02526	4.00972	3.99419	3.97865	3.96312	3.94758	3.93204	3.91651	3.90097	3.88543	3.86989	3.85435	3.8388	3.82326	3.80772
12.8	4.52635	4.51086	4.49537	4.47987	4.46437	4.44888	4.43338	4.41788	4.40238	4.38688	4.37138	4.35587	4.34037	4.32486	4.30936	4.29385	4.27834	4.26283	4.24732	4.23181	4.2163	4.20078	4.18527	4.16975	4.15424	4.13872	4.1232	4.10768	4.09216	4.07664	4.06112	4.04559	4.03007	4.01455	3.99902	3.98349	3.96797	3.95244	3.93691	3.92138	3.90585	3.89032	3.87479	3.85925	3.84372	3.82818	3.81265	3.79711	3.78157
13	4.49991	4.48442	4.46893	4.45345	4.43795	4.42246	4.40697	4.39148	4.37598	4.36049	4.34499	4.32949	4.31399	4.29849	4.28299	4.26749	4.25199	4.23648	4.22098	4.20547	4.18997	4.17446	4.15895	4.14344	4.12793	4.11242	4.09691	4.08139	4.06588	4.05036	4.03485	4.01933	4.00381	3.9883	3.97278	3.95726	3.94174	3.92621	3.91069	3.89517	3.87964	3.86412	3.84859	3.83307	3.81754	3.80201	3.78648	3.77095	3.75542
13.2	4.47346	4.45798	4.44249	4.42701	4.41152	4.39604	4.38055	4.36506	4.34957	4.33408	4.31859	4.3031	4.2876	4.27211	4.25661	4.24112	4.22562	4.21012	4.19462	4.17912	4.16362	4.14812	4.13262	4.11712	4.10161	4.08611	4.0706	4.05509	4.03959	4.02408	4.00857	3.99306	3.97755	3.96203	3.94652	3.93101	3.91549	3.89998	3.88446	3.86894	3.85343	3.83791	3.82239	3.80687	3.79135	3.77583	3.76031	3.74478	3.72926
13.4	4.447	4.43152	4.41604	4.40056	4.38508	4.3696	4.35412	4.33864	4.32315	4.30767	4.29218	4.27669	4.26121	4.24572	4.23023	4.21474	4.19925	4.18375	4.16826	4.15277	4.13727	4.12178	4.10628	4.09078	4.07528	4.05978	4.04428	4.02878	4.01328	3.99778	3.98228	3.96677	3.95127	3.93576	3.92026	3.90475	3.88924	3.87373	3.85822	3.84271	3.8272	3.81169	3.79618	3.78066	3.76515	3.74963	3.73412	3.7186	3.70309
13.6	4.42052	4.40505	4.38958	4.3741	4.35863	4.34315	4.32768	4.3122	4.29672	4.28124	4.26576	4.25028	4.2348	4.21932	4.20383	4.18835	4.17286	4.15737	4.14189	4.1264	4.11091	4.09542	4.07993	4.06444	4.04895	4.03345	4.01796	4.00246	3.98697	3.97147	3.95597	3.94048	3.92498	3.90948	3.89398	3.87848	3.86298	3.84747	3.83197	3.81647	3.80096	3.78546	3.76995	3.75444	3.73894	3.72343	3.70792	3.69241	3.6769
13.8	4.39404	4.37857	4.3631	4.34763	4.33217	4.31669	4.30122	4.28575	4.27028	4.25481	4.23933	4.22386	4.20838	4.1929	4.17742	4.16194	4.14646	4.13098	4.1155	4.10002	4.08454	4.06905	4.05357	4.03808	4.0226	4.00711	3.99162	3.97613	3.96064	3.94515	3.92966	3.91417	3.89868	3.88319	3.86769	3.8522	3.8367	3.82121	3.80571	3.79021	3.77471	3.75922	3.74372	3.72822	3.71272	3.69721	3.68171	3.66621	3.65071
14	4.36754	4.35208	4.33662	4.32115	4.30569	4.29023	4.27476	4.25929	4.24383	4.22836	4.21289	4.19742	4.18195	4.16648	4.151	4.13553	4.12006	4.10458	4.08911	4.07363	4.05815	4.04268	4.0272	4.01172	3.99624	3.98076	3.96527	3.94979	3.93431	3.91882	3.90334	3.88785	3.87237	3.85688	3.84139	3.82591	3.81042	3.79493	3.77944	3.76395	3.74845	3.73296	3.71747	3.70198	3.68648	3.67099	3.65549	3.64	3.6245
14.2	4.34103	4.32558	4.31012	4.29466	4.27921	4.26375	4.24829	4.23283	4.21736	4.2019	4.18644	4.17097	4.15551	4.14004	4.12458	4.10911	4.09364	4.07817	4.0627	4.04723	4.03176	4.01629	4.00081	3.98534	3.96987	3.95439	3.93892	3.92344	3.90796	3.89248	3.87701	3.86153	3.84605	3.83057	3.81508	3.7996	3.78412	3.76864	3.75315	3.73767	3.72218	3.7067	3.69121	3.67573	3.66024	3.64475	3.62926	3.61377	3.59829
14.4	4.31452	4.29907	4.28362	4.26816	4.25271	4.23726	4.2218	4.20635	4.19089	4.17543	4.15997	4.14452	4.12906	4.1136	4.09814	4.08267	4.06721	4.05175	4.03628	4.02082	4.00535	3.98989	3.97442	3.95895	3.94348	3.92802	3.91255	3.89708	3.8816	3.86613	3.85066	3.83519	3.81971	3.80424	3.78877	3.77329	3.75781	3.74234	3.72686	3.71138	3.6959	3.68043	3.66495	3.64947	3.63399	3.6185	3.60302	3.58754	3.57206
14.6	4.28799	4.27254	4.2571	4.24165	4.2262	4.21076	4.19531	4.17986	4.16441	4.14895	4.1335	4.11805	4.10259	4.08714	4.07168	4.05623	4.04077	4.02531	4.00986	3.9944	3.97894	3.96348	3.94802	3.93255	3.91709	3.90163	3.88617	3.8707	3.85524	3.83977	3.82431	3.80884	3.79337	3.7779	3.76244	3.74697	3.7315	3.71603	3.70056	3.68509	3.66961	3.65414	3.63867	3.6232	3.60772	3.59225	3.57677	3.5613	3.54582
14.8	4.26145	4.24601	4.23057	4.21513	4.19969	4.18424	4.1688	4.15336	4.13791	4.12246	4.10702	4.09157	4.07612	4.06067	4.04522	4.02977	4.01432	3.99887	3.98342	3.96796	3.95251	3.93706	3.9216	3.90615	3.89069	3.87523	3.85978	3.84432	3.82886	3.8134	3.79794	3.78248	3.76702	3.75156	3.73609	3.72063	3.70517	3.68971	3.67424	3.65878	3.64331	3.62785	3.61238	3.59691	3.58145	3.56598	3.55051	3.53504	3.51957
15	4.2349	4.21947	4.20403	4.1886	4.17316	4.15772	4.14228	4.12684	4.1114	4.09596	4.08052	4.06508	4.04964	4.03419	4.01875	4.00331	3.98786	3.97241	3.95697	3.94152	3.92607	3.91063	3.89518	3.87973	3.86428	3.84883	3.83337	3.81792	3.80247	3.78702	3.77156	3.75611	3.74065	3.7252	3.70974	3.69429	3.67883	3.66337	3.64792	3.63246	3.617	3.60154	3.58608	3.57062	3.55516	3.5397	3.52424	3.50878	3.49332
15.2	4.20834	4.19291	4.17748	4.16205	4.14662	4.13119	4.11576	4.10032	4.08489	4.06945	4.05402	4.03858	4.02314	4.00771	3.99227	3.97683	3.96139	3.94595	3.93051	3.91507	3.89963	3.88418	3.86874	3.8533	3.83785	3.82241	3.80696	3.79152	3.77607	3.76062	3.74518	3.72973	3.71428	3.69883	3.68338	3.66793	3.65248	3.63703	3.62158	3.60613	3.59068	3.57522	3.55977	3.54432	3.52886	3.51341	3.49796	3.4825	3.46705
15.4	4.18177	4.16635	4.15092	4.1355	4.12007	4.10464	4.08922	4.07379	4.05836	4.04293	4.0275	4.01207	3.99664	3.98121	3.96577	3.95034	3.93491	3.91947	3.90404	3.8886	3.87317	3.85773	3.84229	3.82686	3.81142	3.79598	3.78054	3.7651	3.74966	3.73422	3.71878	3.70334	3.68789	3.67245	3.65701	3.64157	3.62612	3.61068	3.59523	3.57979	3.56434	3.5489	3.53345	3.518	3.50256	3.48711	3.47166	3.45621	3.44077
15.6	4.15519	4.13977	4.12435	4.10893	4.09351	4.07809	4.06267	4.04724	4.03182	4.0164	4.00097	3.98555	3.97012	3.9547	3.93927	3.92384	3.90841	3.89299	3.87756	3.86213	3.8467	3.83127	3.81584	3.8004	3.78497	3.76954	3.75411	3.73867	3.72324	3.7078	3.69237	3.67693	3.6615	3.64606	3.63063	3.61519	3.59975	3.58431	3.56888	3.55344	3.538	3.52256	3.50712	3.49168	3.47624	3.4608	3.44536	3.42992	3.41448
15.8	4.1286	4.11318	4.09777	4.08235	4.06694	4.05152	4.03611	4.02069	4.00527	3.98985	3.97443	3.95902	3.9436	3.92817	3.91275	3.89733	3.88191	3.86649	3.85106	3.83564	3.82022	3.80479	3.78937	3.77394	3.75852	3.74309	3.72766	3.71223	3.69681	3.68138	3.66595	3.65052	3.63509	3.61966	3.60423	3.5888	3.57337	3.55794	3.54251	3.52707	3.51164	3.49621	3.48078	3.46534	3.44991	3.43448	3.41904	3.40361	3.38817
16	4.10199	4.08659	4.07118	4.05577	4.04036	4.02495	4.00954	3.99412	3.97871	3.9633	3.94789	3.93247	3.91706	3.90164	3.88623	3.87081	3.8554	3.83998	3.82456	3.80914	3.79373	3.77831	3.76289	3.74747	3.73205	3.71663	3.70121	3.68579	3.67036	3.65494	3.63952	3.6241	3.60867	3.59325	3.57783	3.5624	3.54698	3.53155	3.51613	3.5007	3.48528	3.46985	3.45442	3.439	3.42357	3.40814	3.39272	3.37729	3.36186
16.2	4.07538	4.05998	4.04457	4.02917	4.01376	3.99836	3.98295	3.96755	3.95214	3.93673	3.92133	3.90592	3.89051	3.8751	3.85969	3.84428	3.82887	3.81346	3.79805	3.78264	3.76722	3.75181	3.7364	3.72098	3.70557	3.69016	3.67474	3.65933	3.64391	3.62849	3.61308	3.59766	3.58225	3.56683	3.55141	3.53599	3.52057	3.50516	3.48974	3.47432	3.4589	3.44348	3.42806	3.41264	3.39722	3.3818	3.36638	3.35096	3.33554
16.4	4.04875	4.03336	4.01796	4.00256	3.98716	3.97176	3.95636	3.94096	3.92556	3.91016	3.89476	3.87935	3.86395	3.84855	3.83314	3.81774	3.80233	3.78693	3.77152	3.75612	3.74071	3.7253	3.7099	3.69449	3.67908	3.66367	3.64826	3.63286	3.61745	3.60204	3.58663	3.57122	3.55581	3.5404	3.52498	3.50957	3.49416	3.47875	3.46334	3.44793	3.43251	3.4171	3.40169	3.38627	3.37086	3.35545	3.34003	3.32462	3.30921
16.6	4.02212	4.00673	3.99133	3.97594	3.96055	3.94515	3.92976	3.91436	3.89897	3.88357	3.86817	3.85278	3.83738	3.82198	3.80658	3.79119	3.77579	3.76039	3.74499	3.72959	3.71419	3.69879	3.68339	3.66798	3.65258	3.63718	3.62178	3.60637	3.59097	3.57557	3.56016	3.54476	3.52936	3.51395	3.49855	3.48314	3.46774	3.45233	3.43693	3.42152	3.40611	3.39071	3.3753	3.3599	3.34449	3.32908	3.31368	3.29827	3.28286
16.8	3.99547	3.98009	3.9647	3.94931	3.93392	3.91853	3.90314	3.88775	3.87236	3.85697	3.84158	3.82619	3.8108	3.79541	3.78002	3.76462	3.74923	3.73384	3.71844	3.70305	3.68765	3.67226	3.65686	3.64147	3.62607	3.61068	3.59528	3.57988	3.56449	3.54909	3.53369	3.51829	3.5029	3.4875	3.4721	3.4567	3.4413	3.4259	3.4105	3.39511	3.37971	3.36431	3.34891	3.33351	3.31811	3.30271	3.28731	3.27191	3.25651
17	3.96881	3.95343	3.93805	3.92267	3.90729	3.8919	3.87652	3.86113	3.84575	3.83037	3.81498	3.79959	3.78421	3.76882	3.75344	3.73805	3.72266	3.70727	3.69188	3.6765	3.66111	3.64572	3.63033	3.61494	3.59955	3.58416	3.56877	3.55338	3.53799	3.5226	3.50721	3.49182	3.47642	3.46103	3.44564	3.43025	3.41486	3.39946	3.38407	3.36868	3.35329	3.33789	3.3225	3.30711	3.29171	3.27632	3.26093	3.24554	3.23014
17.2	3.94215	3.92677	3.91139	3.89602	3.88064	3.86526	3.84988	3.8345	3.81913	3.80375	3.78837	3.77299	3.75761	3.74223	3.72684	3.71146	3.69608	3.6807	3.66532	3.64993	3.63455	3.61917	3.60379	3.5884	3.57302	3.55763	3.54225	3.52687	3.51148	3.4961	3.48071	3.46533	3.44994	3.43456	3.41917	3.40379	3.3884	3.37301	3.35763	3.34224	3.32686	3.31147	3.29608	3.2807	3.26531	3.24992	3.23454	3.21915	3.20377
17.4	3.91547	3.9001	3.88473	3.86935	3.85398	3.83861	3.82324	3.80786	3.79249	3.77712	3.76174	3.74637	3.73099	3.71562	3.70024	3.68487	3.66949	3.65412	3.63874	3.62336	3.60799	3.59261	3.57723	3.56185	3.54648	3.5311	3.51572	3.50034	3.48496	3.46959	3.45421	3.43883	3.42345	3.40807	3.39269	3.37731	3.36193	3.34655	3.33117	3.31579	3.30041	3.28504	3.26966	3.25428	3.2389	3.22352	3.20814	3.19276	3.17738
17.6	3.88878	3.87341	3.85805	3.84268	3.82731	3.81195	3.79658	3.78121	3.76584	3.75048	3.73511	3.71974	3.70437	3.689	3.67363	3.65826	3.64289	3.62752	3.61215	3.59678	3.58141	3.56604	3.55067	3.53529	3.51992	3.50455	3.48918	3.47381	3.45843	3.44306	3.42769	3.41232	3.39695	3.38157	3.3662	3.35083	3.33545	3.32008	3.30471	3.28934	3.27396	3.25859	3.24322	3.22784	3.21247	3.1971	3.18173	3.16635	3.15098
17.8	3.86208	3.84672	3.83136	3.81599	3.80063	3.78527	3.76991	3.75455	3.73919	3.72382	3.70846	3.6931	3.67773	3.66237	3.64701	3.63164	3.61628	3.60091	3.58555	3.57018	3.55482	3.53945	3.52409	3.50872	3.49336	3.47799	3.46263	3.44726	3.4319	3.41653	3.40116	3.3858	3.37043	3.35506	3.3397	3.32433	3.30897	3.2936	3.27823	3.26287	3.2475	3.23213	3.21677	3.2014	3.18604	3.17067	3.1553	3.13994	3.12457
18	3.83536	3.82001	3.80465	3.7893	3.77394	3.75859	3.74323	3.72787	3.71252	3.69716	3.6818	3.66645	3.65109	3.63573	3.62037	3.60501	3.58966	3.5743	3.55894	3.54358	3.52822	3.51286	3.4975	3.48214	3.46678	3.45142	3.43606	3.4207	3.40534	3.38998	3.37463	3.35927	3.34391	3.32855	3.31319	3.29783	3.28247	3.26711	3.25175	3.23639	3.22103	3.20567	3.19031	3.17495	3.15959	3.14423	3.12887	3.11351	3.09815
18.2	3.80864	3.79329	3.77794	3.76259	3.74724	3.73189	3.71654	3.70119	3.68584	3.67049	3.65514	3.63978	3.62443	3.60908	3.59373	3.57837	3.56302	3.54767	3.53232	3.51696	3.50161	3.48626	3.4709	3.45555	3.4402	3.42484	3.40949	3.39414	3.37878	3.36343	3.34808	3.33272	3.31737	3.30202	3.28666	3.27131	3.25596	3.2406	3.22525	3.2099	3.19454	3.17919	3.16384	3.14848	3.13313	3.11778	3.10243	3.08708	3.07172
18.4	3.78191	3.76656	3.75122	3.73588	3.72053	3.70519	3.68984	3.67449	3.65915	3.6438	3.62846	3.61311	3.59776	3.58242	3.56707	3.55172	3.53638	3.52103	3.50568	3.49034	3.47499	3.45964	3.4443	3.42895	3.4136	3.39825	3.38291	3.36756	3.35221	3.33686	3.32152	3.30617	3.29082	3.27548	3.26013	3.24478	3.22943	3.21409	3.19874	3.18339	3.16805	3.1527	3.13736	3.12201	3.10666	3.09132	3.07597	3.06063	3.04528
18.6	3.75516	3.73983	3.72449	3.70915	3.69381	3.67847	3.66313	3.64779	3.63245	3.61711	3.60177	3.58643	3.57109	3.55575	3.5404	3.52506	3.50972	3.49438	3.47904	3.4637	3.44836	3.43302	3.41768	3.40233	3.38699	3.37165	3.35631	3.34097	3.32563	3.31029	3.29495	3.27961	3.26426	3.24892	3.23358	3.21824	3.2029	3.18756	3.17222	3.15688	3.14154	3.1262	3.11086	3.09552	3.08018	3.06485	3.04951	3.03417	3.01883
18.8	3.72841	3.71308	3.69774	3.68241	3.66707	3.65174	3.63641	3.62107	3.60574	3.5904	3.57507	3.55973	3.5444	3.52906	3.51373	3.49839	3.48306	3.46772	3.45239	3.43705	3.42172	3.40638	3.39105	3.37571	3.36037	3.34504	3.3297	3.31437	3.29903	3.2837	3.26837	3.25303	3.2377	3.22236	3.20703	3.19169	3.17636	3.16103	3.14569	3.13036	3.11503	3.09969	3.08436	3.06903	3.0537	3.03836	3.02303	3.0077	2.99237
19	3.70164	3.68631	3.67099	3.65566	3.64033	3.625	3.60967	3.59434	3.57901	3.56368	3.54836	3.53303	3.5177	3.50237	3.48704	3.47171	3.45638	3.44105	3.42572	3.41039	3.39506	3.37973	3.3644	3.34907	3.33375	3.31842	3.30309	3.28776	3.27243	3.2571	3.24177	3.22644	3.21112	3.19579	3.18046	3.16513	3.14981	3.13448	3.11915	3.10382	3.0885	3.07317	3.05785	3.04252	3.02719	3.01187	2.99654	2.98122	2.9659
19.2	3.67487	3.65954	3.64422	3.6289	3.61357	3.59825	3.58293	3.5676	3.55228	3.53696	3.52163	3.50631	3.49099	3.47566	3.46034	3.44502	3.42969	3.41437	3.39904	3.38372	3.3684	3.35307	3.33775	3.32243	3.30711	3.29178	3.27646	3.26114	3.24581	3.23049	3.21517	3.19985	3.18453	3.1692	3.15388	3.13856	3.12324	3.10792	3.0926	3.07728	3.06196	3.04664	3.03132	3.016	3.00068	2.98536	2.97005	2.95473	2.93941
19.4	3.64808	3.63276	3.61744	3.60212	3.58681	3.57149	3.55617	3.54085	3.52554	3.51022	3.4949	3.47958	3.46426	3.44895	3.43363	3.41831	3.40299	3.38768	3.37236	3.35704	3.34172	3.32641	3.31109	3.29577	3.28045	3.26514	3.24982	3.2345	3.21919	3.20387	3.18856	3.17324	3.15793	3.14261	3.12729	3.11198	3.09667	3.08135	3.06604	3.05072	3.03541	3.0201	3.00479	2.98947	2.97416	2.95885	2.94354	2.92823	2.91292
19.6	3.62128	3.60597	3.59065	3.57534	3.56003	3.54472	3.5294	3.51409	3.49878	3.48347	3.46816	3.45284	3.43753	3.42222	3.40691	3.3916	3.37628	3.36097	3.34566	3.33035	3.31504	3.29973	3.28441	3.2691	3.25379	3.23848	3.22317	3.20786	3.19255	3.17724	3.16193	3.14662	3.13131	3.116	3.1007	3.08539	3.07008	3.05477	3.03946	3.02416	3.00885	2.99354	2.97824	2.96293	2.94763	2.93232	2.91702	2.90171	2.88641
19.8	3.59447	3.57916	3.56385	3.54855	3.53324	3.51793	3.50263	3.48732	3.47201	3.45671	3.4414	3.42609	3.41079	3.39548	3.38017	3.36487	3.34956	3.33426	3.31895	3.30365	3.28834	3.27303	3.25773	3.24242	3.22712	3.21182	3.19651	3.18121	3.1659	3.1506	3.1353	3.11999	3.10469	3.08939	3.07409	3.05878	3.04348	3.02818	3.01288	2.99758	2.98228	2.96698	2.95168	2.93638	2.92108	2.90579	2.89049	2.87519	2.8599
20	3.56765	3.55235	3.53704	3.52174	3.50644	3.49114	3.47584	3.46054	3.44524	3.42994	3.41463	3.39933	3.38403	3.36873	3.35343	3.33813	3.32283	3.30753	3.29223	3.27693	3.26163	3.24633	3.23103	3.21573	3.20044	3.18514	3.16984	3.15454	3.13924	3.12395	3.10865	3.09335	3.07806	3.06276	3.04746	3.03217	3.01687	3.00158	2.98629	2.97099	2.9557	2.94041	2.92511	2.90982	2.89453	2.87924	2.86395	2.84866	2.83337
20.2	3.54082	3.52552	3.51022	3.49493	3.47963	3.46434	3.44904	3.43374	3.41845	3.40315	3.38786	3.37256	3.35727	3.34197	3.32668	3.31138	3.29609	3.28079	3.2655	3.25021	3.23491	3.21962	3.20433	3.18903	3.17374	3.15845	3.14316	3.12787	3.11257	3.09728	3.08199	3.0667	3.05141	3.03612	3.02083	3.00554	2.99026	2.97497	2.95968	2.94439	2.92911	2.91382	2.89853	2.88325	2.86796	2.85268	2.8374	2.82211	2.80683
20.4	3.51397	3.49868	3.48339	3.4681	3.45281	3.43752	3.42223	3.40694	3.39165	3.37636	3.36107	3.34578	3.33049	3.3152	3.29991	3.28462	3.26934	3.25405	3.23876	3.22347	3.20818	3.1929	3.17761	3.16232	3.14704	3.13175	3.11646	3.10118	3.08589	3.07061	3.05532	3.04004	3.02476	3.00947	2.99419	2.97891	2.96363	2.94834	2.93306	2.91778	2.9025	2.88722	2.87194	2.85667	2.84139	2.82611	2.81083	2.79556	2.78028
20.6	3.48712	3.47183	3.45655	3.44126	3.42598	3.41069	3.39541	3.38012	3.36484	3.34956	3.33427	3.31899	3.3037	3.28842	3.27314	3.25785	3.24257	3.22729	3.21201	3.19672	3.18144	3.16616	3.15088	3.1356	3.12032	3.10504	3.08976	3.07448	3.0592	3.04392	3.02865	3.01337	2.99809	2.98281	2.96754	2.95226	2.93699	2.92171	2.90644	2.89116	2.87589	2.86062	2.84534	2.83007	2.8148	2.79953	2.78426	2.76899	2.75372
20.8	3.46025	3.44497	3.42969	3.41441	3.39914	3.38386	3.36858	3.3533	3.33802	3.32274	3.30746	3.29218	3.27691	3.26163	3.24635	3.23107	3.2158	3.20052	3.18524	3.16997	3.15469	3.13942	3.12414	3.10887	3.09359	3.07832	3.06305	3.04777	3.0325	3.01723	3.00196	2.98668	2.97141	2.95614	2.94087	2.9256	2.91033	2.89507	2.8798	2.86453	2.84926	2.834	2.81873	2.80347	2.7882	2.77294	2.75768	2.74241	2.72715
21	3.43338	3.4181	3.40283	3.38756	3.37228	3.35701	3.34173	3.32646	3.31119	3.29591	3.28064	3.26537	3.2501	3.23482	3.21955	3.20428	3.18901	3.17374	3.15847	3.1432	3.12793	3.11266	3.09739	3.08212	3.06685	3.05159	3.03632	3.02105	3.00579	2.99052	2.97525	2.95999	2.94472	2.92946	2.9142	2.89893	2.88367	2.86841	2.85315	2.83789	2.82263	2.80737	2.79211	2.77685	2.76159	2.74634	2.73108	2.71582	2.70057
21.2	3.40649	3.39122	3.37595	3.36068	3.34542	3.33015	3.31488	3.29961	3.28434	3.26908	3.25381	3.23854	3.22328	3.20801	3.19274	3.17748	3.16221	3.14695	3.13168	3.11642	3.10116	3.08589	3.07063	3.05537	3.04011	3.02484	3.00958	2.99432	2.97906	2.9638	2.94854	2.93328	2.91803	2.90277	2.88751	2.87225	2.857	2.84174	2.82649	2.81123	2.79598	2.78073	2.76548	2.75022	2.73497	2.71972	2.70447	2.68923	2.67398
21.4	3.37959	3.36433	3.34907	3.3338	3.31854	3.30328	3.28801	3.27275	3.25749	3.24223	3.22697	3.21171	3.19644	3.18118	3.16592	3.15066	3.13541	3.12015	3.10489	3.08963	3.07437	3.05911	3.04386	3.0286	3.01335	2.99809	2.98283	2.96758	2.95233	2.93707	2.92182	2.90657	2.89132	2.87606	2.86081	2.84556	2.83031	2.81507	2.79982	2.78457	2.76932	2.75408	2.73883	2.72359	2.70834	2.6931	2.67786	2.66262	2.64737
21.6	3.35269	3.33743	3.32217	3.30691	3.29165	3.2764	3.26114	3.24588	3.23063	3.21537	3.20011	3.18486	3.1696	3.15435	3.13909	3.12384	3.10859	3.09333	3.07808	3.06283	3.04758	3.03233	3.01707	3.00182	2.98657	2.97132	2.95608	2.94083	2.92558	2.91033	2.89509	2.87984	2.86459	2.84935	2.83411	2.81886	2.80362	2.78838	2.77314	2.7579	2.74265	2.72742	2.71218	2.69694	2.6817	2.66647	2.65123	2.63599	2.62076
21.8	3.32577	3.31051	3.29526	3.28001	3.26476	3.2495	3.23425	3.219	3.20375	3.1885	3.17325	3.158	3.14275	3.1275	3.11225	3.097	3.08176	3.06651	3.05126	3.03602	3.02077	3.00552	2.99028	2.97504	2.95979	2.94455	2.92931	2.91406	2.89882	2.88358	2.86834	2.8531	2.83786	2.82262	2.80739	2.79215	2.77691	2.76168	2.74644	2.73121	2.71598	2.70074	2.68551	2.67028	2.65505	2.63982	2.62459	2.60936	2.59414
22	3.29884	3.28359	3.26834	3.25309	3.23785	3.2226	3.20735	3.19211	3.17686	3.16162	3.14637	3.13113	3.11589	3.10064	3.0854	3.07016	3.05492	3.03967	3.02443	3.00919	2.99395	2.97871	2.96347	2.94824	2.933	2.91776	2.90253	2.88729	2.87205	2.85682	2.84159	2.82635	2.81112	2.79589	2.78066	2.76543	2.7502	2.73497	2.71974	2.70451	2.68929	2.67406	2.65883	2.64361	2.62839	2.61316	2.59794	2.58272	2.5675
22.2	3.27189	3.25665	3.24141	3.22617	3.21093	3.19569	3.18044	3.1652	3.14996	3.13473	3.11949	3.10425	3.08901	3.07377	3.05854	3.0433	3.02806	3.01283	2.99759	2.98236	2.96712	2.95189	2.93666	2.92143	2.9062	2.89096	2.87573	2.8605	2.84528	2.83005	2.81482	2.79959	2.78437	2.76914	2.75392	2.73869	2.72347	2.70825	2.69302	2.6778	2.66258	2.64736	2.63215	2.61693	2.60171	2.5865	2.57128	2.55607	2.54085
22.4	3.24494	3.2297	3.21447	3.19923	3.18399	3.16876	3.15352	3.13829	3.12306	3.10782	3.09259	3.07736	3.06212	3.04689	3.03166	3.01643	3.0012	2.98597	2.97074	2.95551	2.94029	2.92506	2.90983	2.89461	2.87938	2.86416	2.84893	2.83371	2.81849	2.80326	2.78804	2.77282	2.7576	2.74238	2.72716	2.71195	2.69673	2.68151	2.6663	2.65109	2.63587	2.62066	2.60545	2.59024	2.57503	2.55982	2.54461	2.5294	2.5142
22.6	3.21798	3.20275	3.18751	3.17228	3.15705	3.14182	3.12659	3.11136	3.09614	3.08091	3.06568	3.05045	3.03523	3.02	3.00478	2.98955	2.97433	2.9591	2.94388	2.92866	2.91344	2.89821	2.88299	2.86777	2.85255	2.83734	2.82212	2.8069	2.79168	2.77647	2.76125	2.74604	2.73083	2.71561	2.7004	2.68519	2.66998	2.65477	2.63956	2.62436	2.60915	2.59394	2.57874	2.56353	2.54833	2.53313	2.51793	2.50273	2.48753
22.8	3.191	3.17578	3.16055	3.14532	3.1301	3.11488	3.09965	3.08443	3.06921	3.05398	3.03876	3.02354	3.00832	2.9931	2.97788	2.96266	2.94744	2.93222	2.91701	2.90179	2.88657	2.87136	2.85614	2.84093	2.82572	2.81051	2.79529	2.78008	2.76487	2.74966	2.73445	2.71925	2.70404	2.68883	2.67363	2.65842	2.64322	2.62802	2.61282	2.59761	2.58241	2.56722	2.55202	2.53682	2.52162	2.50643	2.49123	2.47604	2.46085
23	3.16402	3.1488	3.13358	3.11836	3.10314	3.08792	3.0727	3.05748	3.04226	3.02705	3.01183	2.99661	2.9814	2.96619	2.95097	2.93576	2.92055	2.90533	2.89012	2.87491	2.8597	2.84449	2.82928	2.81408	2.79887	2.78366	2.76846	2.75325	2.73805	2.72285	2.70764	2.69244	2.67724	2.66204	2.64684	2.63165	2.61645	2.60125	2.58606	2.57086	2.55567	2.54048	2.52529	2.51009	2.49491	2.47972	2.46453	2.44934	2.43416
23.2	3.13702	3.1218	3.10659	3.09137	3.07616	3.06095	3.04573	3.03052	3.01531	3.0001	2.98489	2.96968	2.95447	2.93926	2.92405	2.90885	2.89364	2.87843	2.86323	2.84802	2.83282	2.81762	2.80241	2.78721	2.77201	2.75681	2.74161	2.72641	2.71122	2.69602	2.68082	2.66563	2.65043	2.63524	2.62005	2.60486	2.58967	2.57448	2.55929	2.5441	2.52891	2.51373	2.49854	2.48336	2.46818	2.45299	2.43781	2.42263	2.40746
23.4	3.11001	3.0948	3.07959	3.06438	3.04917	3.03397	3.01876	3.00355	2.98835	2.97314	2.95794	2.94273	2.92753	2.91233	2.89712	2.88192	2.86672	2.85152	2.83632	2.82112	2.80593	2.79073	2.77553	2.76034	2.74514	2.72995	2.71475	2.69956	2.68437	2.66918	2.65399	2.6388	2.62361	2.60843	2.59324	2.57806	2.56287	2.54769	2.53251	2.51733	2.50215	2.48697	2.47179	2.45661	2.44144	2.42626	2.41109	2.39592	2.38074
23.6	3.08299	3.06779	3.05258	3.03738	3.02218	3.00697	2.99177	2.97657	2.96137	2.94617	2.93097	2.91577	2.90058	2.88538	2.87018	2.85499	2.83979	2.8246	2.8094	2.79421	2.77902	2.76383	2.74864	2.73345	2.71826	2.70307	2.68789	2.6727	2.65752	2.64233	2.62715	2.61197	2.59678	2.5816	2.56642	2.55125	2.53607	2.52089	2.50572	2.49054	2.47537	2.4602	2.44502	2.42985	2.41469	2.39952	2.38435	2.36919	2.35402
23.8	3.05596	3.04076	3.02556	3.01037	2.99517	2.97997	2.96478	2.94958	2.93439	2.91919	2.904	2.88881	2.87361	2.85842	2.84323	2.82804	2.81285	2.79766	2.78248	2.76729	2.7521	2.73692	2.72174	2.70655	2.69137	2.67619	2.66101	2.64583	2.63065	2.61547	2.60029	2.58512	2.56994	2.55477	2.5396	2.52442	2.50925	2.49408	2.47891	2.46375	2.44858	2.43341	2.41825	2.40309	2.38792	2.37276	2.3576	2.34244	2.32729
24	3.02892	3.01373	2.99853	2.98334	2.96815	2.95296	2.93777	2.92258	2.90739	2.8922	2.87701	2.86183	2.84664	2.83145	2.81627	2.80108	2.7859	2.77072	2.75554	2.74036	2.72518	2.71	2.69482	2.67964	2.66447	2.64929	2.63412	2.61894	2.60377	2.5886	2.57343	2.55826	2.54309	2.52792	2.51276	2.49759	2.48243	2.46726	2.4521	2.43694	2.42178	2.40662	2.39146	2.37631	2.36115	2.346	2.33084	2.31569	2.30054
24.2	3.00187	2.98668	2.97149	2.95631	2.94112	2.92593	2.91075	2.89556	2.88038	2.8652	2.85002	2.83483	2.81965	2.80447	2.78929	2.77412	2.75894	2.74376	2.72859	2.71341	2.69824	2.68307	2.66789	2.65272	2.63755	2.62238	2.60722	2.59205	2.57688	2.56172	2.54655	2.53139	2.51623	2.50107	2.48591	2.47075	2.45559	2.44043	2.42528	2.41012	2.39497	2.37982	2.36467	2.34952	2.33437	2.31922	2.30407	2.28893	2.27379
24.4	2.97481	2.95962	2.94444	2.92926	2.91408	2.8989	2.88372	2.86854	2.85336	2.83818	2.82301	2.80783	2.79266	2.77748	2.76231	2.74714	2.73197	2.7168	2.70163	2.68646	2.67129	2.65612	2.64096	2.62579	2.61063	2.59546	2.5803	2.56514	2.54998	2.53482	2.51966	2.50451	2.48935	2.4742	2.45904	2.44389	2.42874	2.41359	2.39844	2.38329	2.36815	2.353	2.33786	2.32271	2.30757	2.29243	2.27729	2.26216	2.24702
24.6	2.94773	2.93255	2.91738	2.9022	2.88702	2.87185	2.85668	2.8415	2.82633	2.81116	2.79599	2.78082	2.76565	2.75048	2.73531	2.72015	2.70498	2.68982	2.67465	2.65949	2.64433	2.62917	2.61401	2.59885	2.58369	2.56854	2.55338	2.53822	2.52307	2.50792	2.49277	2.47762	2.46247	2.44732	2.43217	2.41703	2.40188	2.38674	2.3716	2.35645	2.34131	2.32618	2.31104	2.2959	2.28077	2.26563	2.2505	2.23537	2.22024
24.8	2.92065	2.90547	2.8903	2.87513	2.85996	2.84479	2.82962	2.81446	2.79929	2.78412	2.76896	2.75379	2.73863	2.72347	2.70831	2.69315	2.67799	2.66283	2.64767	2.63251	2.61736	2.6022	2.58705	2.5719	2.55674	2.54159	2.52644	2.5113	2.49615	2.481	2.46586	2.45071	2.43557	2.42043	2.40529	2.39015	2.37501	2.35987	2.34474	2.3296	2.31447	2.29934	2.28421	2.26908	2.25395	2.23882	2.2237	2.20857	2.19345
25	2.89355	2.87838	2.86322	2.84805	2.83289	2.81772	2.80256	2.7874	2.77224	2.75708	2.74192	2.72676	2.7116	2.69644	2.68129	2.66613	2.65098	2.63583	2.62068	2.60553	2.59038	2.57523	2.56008	2.54493	2.52979	2.51464	2.4995	2.48436	2.46922	2.45408	2.43894	2.4238	2.40866	2.39353	2.37839	2.36326	2.34813	2.333	2.31787	2.30274	2.28762	2.27249	2.25737	2.24224	2.22712	2.212	2.19688	2.18177	2.16665
25.2	2.86644	2.85128	2.83612	2.82096	2.8058	2.79064	2.77549	2.76033	2.74517	2.73002	2.71487	2.69971	2.68456	2.66941	2.65426	2.63911	2.62396	2.60882	2.59367	2.57853	2.56338	2.54824	2.5331	2.51796	2.50282	2.48768	2.47254	2.45741	2.44227	2.42714	2.41201	2.39687	2.38174	2.36662	2.35149	2.33636	2.32124	2.30611	2.29099	2.27587	2.26075	2.24563	2.23051	2.2154	2.20028	2.18517	2.17006	2.15495	2.13984
25.4	2.83932	2.82417	2.80901	2.79386	2.7787	2.76355	2.7484	2.73325	2.7181	2.70295	2.6878	2.67265	2.65751	2.64236	2.62722	2.61208	2.59693	2.58179	2.56665	2.55152	2.53638	2.52124	2.50611	2.49097	2.47584	2.46071	2.44557	2.43045	2.41532	2.40019	2.38506	2.36994	2.35481	2.33969	2.32457	2.30945	2.29433	2.27922	2.2641	2.24899	2.23387	2.21876	2.20365	2.18854	2.17343	2.15833	2.14322	2.12812	2.11302
25.6	2.81219	2.79704	2.78189	2.76674	2.7516	2.73645	2.7213	2.70616	2.69101	2.67587	2.66073	2.64559	2.63045	2.61531	2.60017	2.58503	2.5699	2.55476	2.53963	2.52449	2.50936	2.49423	2.4791	2.46397	2.44885	2.43372	2.4186	2.40347	2.38835	2.37323	2.35811	2.34299	2.32787	2.31276	2.29764	2.28253	2.26742	2.25231	2.2372	2.22209	2.20698	2.19188	2.17678	2.16167	2.14657	2.13147	2.11638	2.10128	2.08619
25.8	2.78505	2.76991	2.75476	2.73962	2.72448	2.70933	2.69419	2.67905	2.66392	2.64878	2.63364	2.61851	2.60337	2.58824	2.57311	2.55797	2.54284	2.52772	2.51259	2.49746	2.48234	2.46721	2.45209	2.43697	2.42184	2.40672	2.39161	2.37649	2.36137	2.34626	2.33114	2.31603	2.30092	2.28581	2.2707	2.2556	2.24049	2.22539	2.21029	2.19519	2.18009	2.16499	2.14989	2.1348	2.1197	2.10461	2.08952	2.07443	2.05934
26	2.7579	2.74276	2.72762	2.71248	2.69735	2.68221	2.66707	2.65194	2.63681	2.62168	2.60655	2.59142	2.57629	2.56116	2.54603	2.53091	2.51578	2.50066	2.48554	2.47042	2.4553	2.44018	2.42506	2.40995	2.39483	2.37972	2.36461	2.34949	2.33438	2.31928	2.30417	2.28906	2.27396	2.25886	2.24375	2.22865	2.21356	2.19846	2.18336	2.16827	2.15318	2.13808	2.12299	2.10791	2.09282	2.07773	2.06265	2.04757	2.03249
26.2	2.73074	2.7156	2.70047	2.68534	2.6702	2.65507	2.63994	2.62482	2.60969	2.59456	2.57944	2.56431	2.54919	2.53407	2.51895	2.50383	2.48871	2.47359	2.45848	2.44336	2.42825	2.41314	2.39802	2.38291	2.36781	2.3527	2.33759	2.32249	2.30739	2.29228	2.27718	2.26208	2.24699	2.23189	2.21679	2.2017	2.18661	2.17152	2.15643	2.14134	2.12625	2.11117	2.09609	2.08101	2.06593	2.05085	2.03577	2.0207	2.00562
26.4	2.70356	2.68843	2.6733	2.65818	2.64305	2.62793	2.6128	2.59768	2.58256	2.56744	2.55232	2.5372	2.52208	2.50697	2.49185	2.47674	2.46163	2.44651	2.4314	2.4163	2.40119	2.38608	2.37098	2.35587	2.34077	2.32567	2.31057	2.29547	2.28037	2.26528	2.25018	2.23509	2.22	2.20491	2.18982	2.17474	2.15965	2.14457	2.12948	2.1144	2.09932	2.08424	2.06917	2.05409	2.03902	2.02395	2.00888	1.99381	1.97874
26.6	2.67637	2.66125	2.64613	2.63101	2.61589	2.60077	2.58565	2.57053	2.55542	2.5403	2.52519	2.51008	2.49496	2.47985	2.46475	2.44964	2.43453	2.41943	2.40432	2.38922	2.37412	2.35902	2.34392	2.32882	2.31372	2.29863	2.28354	2.26844	2.25335	2.23826	2.22318	2.20809	2.193	2.17792	2.16284	2.14776	2.13268	2.1176	2.10253	2.08745	2.07238	2.05731	2.04224	2.02717	2.0121	1.99704	1.98198	1.96692	1.95186
26.8	2.64918	2.63406	2.61894	2.60383	2.58871	2.5736	2.55849	2.54337	2.52826	2.51315	2.49805	2.48294	2.46783	2.45273	2.43763	2.42253	2.40742	2.39233	2.37723	2.36213	2.34703	2.33194	2.31685	2.30176	2.28667	2.27158	2.25649	2.2414	2.22632	2.21124	2.19616	2.18108	2.166	2.15092	2.13584	2.12077	2.1057	2.09063	2.07556	2.06049	2.04542	2.03036	2.0153	2.00024	1.98518	1.97012	1.95506	1.94001	1.92496
27	2.62197	2.60686	2.59175	2.57664	2.56153	2.54642	2.53131	2.5162	2.5011	2.486	2.47089	2.45579	2.44069	2.4256	2.4105	2.3954	2.38031	2.36521	2.35012	2.33503	2.31994	2.30485	2.28977	2.27468	2.2596	2.24451	2.22943	2.21435	2.19928	2.1842	2.16912	2.15405	2.13898	2.12391	2.10884	2.09377	2.07871	2.06364	2.04858	2.03352	2.01846	2.0034	1.98835	1.97329	1.95824	1.94319	1.92814	1.91309	1.89805
27.2	2.59475	2.57964	2.56454	2.54943	2.53433	2.51923	2.50412	2.48902	2.47393	2.45883	2.44373	2.42864	2.41354	2.39845	2.38336	2.36827	2.35318	2.33809	2.323	2.30792	2.29284	2.27775	2.26267	2.2476	2.23252	2.21744	2.20237	2.18729	2.17222	2.15715	2.14208	2.12702	2.11195	2.09689	2.08182	2.06676	2.0517	2.03665	2.02159	2.00654	1.99148	1.97643	1.96138	1.94634	1.93129	1.91625	1.9012	1.88616	1.87113
27.4	2.56752	2.55242	2.53732	2.52222	2.50712	2.49202	2.47693	2.46183	2.44674	2.43165	2.41656	2.40147	2.38638	2.37129	2.35621	2.34112	2.32604	2.31096	2.29588	2.2808	2.26572	2.25065	2.23557	2.2205	2.20543	2.19036	2.17529	2.16022	2.14516	2.13009	2.11503	2.09997	2.08491	2.06985	2.0548	2.03974	2.02469	2.00964	1.99459	1.97954	1.9645	1.94945	1.93441	1.91937	1.90433	1.88929	1.87426	1.85923	1.84419
27.6	2.54028	2.52518	2.51009	2.49499	2.4799	2.46481	2.44972	2.43463	2.41954	2.40446	2.38937	2.37429	2.3592	2.34412	2.32904	2.31396	2.29889	2.28381	2.26874	2.25367	2.23859	2.22352	2.20846	2.19339	2.17832	2.16326	2.1482	2.13314	2.11808	2.10302	2.08796	2.07291	2.05786	2.04281	2.02776	2.01271	1.99766	1.98262	1.96758	1.95254	1.9375	1.92246	1.90742	1.89239	1.87736	1.86233	1.8473	1.83227	1.81725
27.8	2.51303	2.49793	2.48284	2.46776	2.45267	2.43758	2.4225	2.40742	2.39233	2.37725	2.36217	2.3471	2.33202	2.31694	2.30187	2.2868	2.27173	2.25666	2.24159	2.22652	2.21146	2.19639	2.18133	2.16627	2.15121	2.13615	2.1211	2.10604	2.09099	2.07594	2.06089	2.04584	2.03079	2.01575	2.00071	1.98567	1.97063	1.95559	1.94055	1.92552	1.91049	1.89546	1.88043	1.8654	1.85038	1.83535	1.82033	1.80531	1.7903
28	2.48576	2.47068	2.45559	2.44051	2.42543	2.41035	2.39527	2.38019	2.36511	2.35004	2.33496	2.31989	2.30482	2.28975	2.27468	2.25962	2.24455	2.22949	2.21443	2.19937	2.18431	2.16925	2.15419	2.13914	2.12409	2.10903	2.09398	2.07894	2.06389	2.04885	2.0338	2.01876	2.00372	1.98868	1.97365	1.95861	1.94358	1.92855	1.91352	1.89849	1.88347	1.86844	1.85342	1.8384	1.82338	1.80837	1.79335	1.77834	1.76333
28.2	2.45849	2.44341	2.42833	2.41325	2.39817	2.3831	2.36803	2.35295	2.33788	2.32281	2.30775	2.29268	2.27761	2.26255	2.24749	2.23243	2.21737	2.20231	2.18725	2.1722	2.15715	2.14209	2.12704	2.112	2.09695	2.0819	2.06686	2.05182	2.03678	2.02174	2.0067	1.99167	1.97664	1.9616	1.94657	1.93155	1.91652	1.9015	1.88647	1.87145	1.85643	1.84142	1.8264	1.81139	1.79638	1.78137	1.76636	1.75136	1.73635
28.4	2.4312	2.41612	2.40105	2.38598	2.37091	2.35584	2.34077	2.32571	2.31064	2.29558	2.28051	2.26545	2.25039	2.23534	2.22028	2.20523	2.19017	2.17512	2.16007	2.14502	2.12997	2.11493	2.09989	2.08484	2.0698	2.05476	2.03973	2.02469	2.00966	1.99463	1.9796	1.96457	1.94954	1.93451	1.91949	1.90447	1.88945	1.87443	1.85942	1.8444	1.82939	1.81438	1.79937	1.78437	1.76936	1.75436	1.73936	1.72436	1.70937
28.6	2.4039	2.38883	2.37376	2.3587	2.34363	2.32857	2.31351	2.29845	2.28339	2.26833	2.25327	2.23822	2.22316	2.20811	2.19306	2.17801	2.16297	2.14792	2.13288	2.11783	2.10279	2.08775	2.07272	2.05768	2.04264	2.02761	2.01258	1.99755	1.98252	1.9675	1.95247	1.93745	1.92243	1.90741	1.8924	1.87738	1.86237	1.84736	1.83235	1.81734	1.80234	1.78733	1.77233	1.75733	1.74234	1.72734	1.71235	1.69736	1.68237
28.8	2.37659	2.36153	2.34647	2.33141	2.31635	2.30129	2.28623	2.27118	2.25612	2.24107	2.22602	2.21097	2.19592	2.18088	2.16583	2.15079	2.13575	2.12071	2.10567	2.09063	2.0756	2.06056	2.04553	2.0305	2.01548	2.00045	1.98542	1.9704	1.95538	1.94036	1.92534	1.91033	1.89531	1.8803	1.86529	1.85028	1.83528	1.82027	1.80527	1.79027	1.77527	1.76028	1.74528	1.73029	1.7153	1.70031	1.68532	1.67034	1.65536
29	2.34927	2.33421	2.31916	2.3041	2.28905	2.274	2.25894	2.24389	2.22885	2.2138	2.19876	2.18371	2.16867	2.15363	2.13859	2.12355	2.10852	2.09348	2.07845	2.06342	2.04839	2.03337	2.01834	2.00332	1.98829	1.97327	1.95826	1.94324	1.92822	1.91321	1.8982	1.88319	1.86818	1.85318	1.83818	1.82317	1.80817	1.79318	1.77818	1.76319	1.74819	1.73321	1.71822	1.70323	1.68825	1.67327	1.65829	1.64331	1.62834
29.2	2.32194	2.30689	2.29184	2.27679	2.26174	2.24669	2.23165	2.2166	2.20156	2.18652	2.17148	2.15644	2.14141	2.12637	2.11134	2.09631	2.08128	2.06625	2.05122	2.0362	2.02118	2.00616	1.99114	1.97612	1.9611	1.94609	1.93108	1.91607	1.90106	1.88605	1.87105	1.85604	1.84104	1.82604	1.81105	1.79605	1.78106	1.76607	1.75108	1.73609	1.72111	1.70612	1.69114	1.67616	1.66119	1.64621	1.63124	1.61627	1.6013
29.4	2.2946	2.27955	2.2645	2.24946	2.23442	2.21938	2.20434	2.1893	2.17426	2.15923	2.14419	2.12916	2.11413	2.0991	2.08408	2.06905	2.05403	2.039	2.02398	2.00897	1.99395	1.97893	1.96392	1.94891	1.9339	1.91889	1.90389	1.88888	1.87388	1.85888	1.84388	1.82889	1.81389	1.7989	1.78391	1.76892	1.75393	1.73895	1.72397	1.70899	1.69401	1.67903	1.66406	1.64909	1.63412	1.61915	1.60418	1.58922	1.57426
29.6	2.26724	2.2522	2.23716	2.22212	2.20709	2.19205	2.17702	2.16198	2.14695	2.13192	2.11689	2.10187	2.08684	2.07182	2.0568	2.04178	2.02676	2.01175	1.99673	1.98172	1.96671	1.9517	1.93669	1.92169	1.90669	1.89168	1.87669	1.86169	1.84669	1.8317	1.81671	1.80172	1.78673	1.77174	1.75676	1.74178	1.7268	1.71182	1.69684	1.68187	1.6669	1.65193	1.63696	1.622	1.60703	1.59207	1.57712	1.56216	1.54721
29.8	2.23988	2.22484	2.20981	2.19477	2.17974	2.16471	2.14968	2.13466	2.11963	2.10461	2.08959	2.07457	2.05955	2.04453	2.02951	2.0145	1.99949	1.98448	1.96947	1.95446	1.93946	1.92446	1.90946	1.89446	1.87946	1.86447	1.84947	1.83448	1.81949	1.8045	1.78952	1.77454	1.75955	1.74457	1.7296	1.71462	1.69965	1.68468	1.66971	1.65474	1.63978	1.62481	1.60985	1.5949	1.57994	1.56499	1.55004	1.53509	1.52014
30	2.2125	2.19747	2.18244	2.16741	2.15239	2.13736	2.12234	2.10732	2.0923	2.07728	2.06226	2.04725	2.03224	2.01723	2.00222	1.98721	1.9722	1.9572	1.9422	1.9272	1.9122	1.8972	1.88221	1.86721	1.85222	1.83724	1.82225	1.80726	1.79228	1.7773	1.76232	1.74734	1.73237	1.7174	1.70242	1.68746	1.67249	1.65752	1.64256	1.6276	1.61264	1.59769	1.58274	1.56778	1.55284	1.53789	1.52294	1.508	1.49306
30.2	2.18511	2.17009	2.15506	2.14004	2.12502	2.11	2.09499	2.07997	2.06496	2.04994	2.03493	2.01992	2.00492	1.98991	1.97491	1.95991	1.94491	1.92991	1.91491	1.89992	1.88493	1.86994	1.85495	1.83996	1.82498	1.80999	1.79501	1.78003	1.76506	1.75008	1.73511	1.72014	1.70517	1.6902	1.67524	1.66028	1.64532	1.63036	1.61541	1.60045	1.5855	1.57055	1.55561	1.54066	1.52572	1.51078	1.49584	1.48091
30.4	2.15771	2.14269	2.12768	2.11266	2.09764	2.08263	2.06762	2.05261	2.0376	2.02259	2.00759	1.99259	1.97759	1.96259	1.94759	1.93259	1.9176	1.90261	1.88762	1.87263	1.85764	1.84266	1.82768	1.8127	1.79772	1.78274	1.76777	1.75279	1.73782	1.72286	1.70789	1.69293	1.67796	1.663	1.64805	1.63309	1.61814	1.60319	1.58824	1.57329	1.55835	1.5434	1.52846	1.51353	1.49859	1.48366
30.6	2.1303	2.11529	2.10028	2.08526	2.07026	2.05525	2.04024	2.02524	2.01024	1.99523	1.98024	1.96524	1.95024	1.93525	1.92026	1.90527	1.89028	1.87529	1.86031	1.84533	1.83035	1.81537	1.80039	1.78542	1.77045	1.75548	1.74051	1.72554	1.71058	1.69562	1.68066	1.6657	1.65074	1.63579	1.62084	1.60589	1.59094	1.576	1.56106	1.54612	1.53118	1.51625	1.50131	1.48638	1.47145
30.8	2.10288	2.08787	2.07287	2.05786	2.04286	2.02785	2.01285	1.99785	1.98286	1.96786	1.95287	1.93788	1.92289	1.9079	1.89292	1.87793	1.86295	1.84797	1.83299	1.81802	1.80304	1.78807	1.7731	1.75813	1.74317	1.7282	1.71324	1.69828	1.68332	1.66837	1.65341	1.63846	1.62351	1.60857	1.59362	1.57868	1.56374	1.5488	1.53387	1.51893	1.504	1.48907	1.47415
31	2.07545	2.06044	2.04544	2.03044	2.01544	2.00045	1.98545	1.97046	1.95547	1.94048	1.92549	1.91051	1.89552	1.88054	1.86556	1.85058	1.83561	1.82063	1.80566	1.79069	1.77572	1.76076	1.74579	1.73083	1.71587	1.70091	1.68596	1.67101	1.65605	1.64111	1.62616	1.61121	1.59627	1.58133	1.56639	1.55146	1.53652	1.52159	1.50666	1.49174	1.47681
31.2	2.048	2.03301	2.01801	2.00301	1.98802	1.97303	1.95804	1.94305	1.92807	1.91309	1.8981	1.88312	1.86815	1.85317	1.8382	1.82322	1.80825	1.79329	1.77832	1.76336	1.74839	1.73344	1.71848	1.70352	1.68857	1.67362	1.65867	1.64372	1.62878	1.61383	1.59889	1.58395	1.56902	1.55409	1.53915	1.52422	1.5093	1.49437	1.47945
31.4	2.02055	2.00556	1.99056	1.97558	1.96059	1.9456	1.93062	1.91564	1.90066	1.88568	1.8707	1.85573	1.84076	1.82579	1.81082	1.79585	1.78089	1.76593	1.75097	1.73601	1.72105	1.7061	1.69115	1.6762	1.66125	1.64631	1.63136	1.61642	1.60149	1.58655	1.57162	1.55668	1.54175	1.52683	1.5119	1.49698	1.48206
31.6	1.99308	1.97809	1.96311	1.94812	1.93314	1.91816	1.90319	1.88821	1.87324	1.85826	1.84329	1.82833	1.81336	1.7984	1.78343	1.76847	1.75351	1.73856	1.7236	1.70865	1.6937	1.67876	1.66381	1.64887	1.63393	1.61899	1.60405	1.58912	1.57418	1.55925	1.54433	1.5294	1.51448	1.49956	1.48464	1.46972
31.8	1.9656	1.95062	1.93564	1.92066	1.90569	1.89071	1.87574	1.86077	1.8458	1.83084	1.81587	1.80091	1.78595	1.77099	1.75603	1.74108	1.72613	1.71118	1.69623	1.68128	1.66634	1.6514	1.63646	1.62152	1.60659	1.59166	1.57673	1.5618	1.54687	1.53195	1.51703	1.50211	1.48719	1.47228
32	1.93811	1.92314	1.90816	1.89319	1.87822	1.86325	1.84828	1.83332	1.81836	1.8034	1.78844	1.77348	1.75853	1.74357	1.72862	1.71368	1.69873	1.68379	1.66884	1.6539	1.63897	1.62403	1.6091	1.59417	1.57924	1.56431	1.54939	1.53447	1.51955	1.50463	1.48972	1.4748
32.2	1.91061	1.89564	1.88067	1.8657	1.85074	1.83578	1.82082	1.80586	1.7909	1.77595	1.76099	1.74604	1.73109	1.71615	1.7012	1.68626	1.67132	1.65638	1.64145	1.62651	1.61158	1.59665	1.58173	1.5668	1.55188	1.53696	1.52204	1.50713	1.49221	1.4773
32.4	1.8831	1.86813	1.85317	1.83821	1.82325	1.80829	1.79334	1.77838	1.76343	1.74848	1.73354	1.71859	1.70365	1.68871	1.67377	1.65883	1.6439	1.62897	1.61404	1.59911	1.58418	1.56926	1.55434	1.53942	1.52451	1.50959	1.49468	1.47977
32.6	1.85557	1.84061	1.82566	1.8107	1.79575	1.7808	1.76585	1.7509	1.73595	1.72101	1.70607	1.69113	1.67619	1.66126	1.64633	1.6314	1.61647	1.60154	1.58662	1.5717	1.55678	1.54186	1.52695	1.51203	1.49712	1.48222
32.8	1.82804	1.81308	1.79813	1.78318	1.76823	1.75329	1.73834	1.7234	1.70846	1.69353	1.67859	1.66366	1.64873	1.6338	1.61887	1.60395	1.58902	1.5741	1.55919	1.54427	1.52936	1.51445	1.49954	1.48463	1.46973
33	1.80049	1.78554	1.7706	1.75565	1.74071	1.72577	1.71083	1.6959	1.68096	1.66603	1.6511	1.63617	1.62125	1.60632	1.5914	1.57648	1.56157	1.54665	1.53174	1.51683	1.50193	1.48702	1.47212
33.2	1.77293	1.75799	1.74305	1.72811	1.71317	1.69824	1.68331	1.66838	1.65345	1.63852	1.6236	1.60868	1.59376	1.57884	1.56392	1.54901	1.5341	1.51919	1.50429	1.48939	1.47448
33.4	1.74536	1.73043	1.71549	1.70056	1.68563	1.6707	1.65577	1.64085	1.62592	1.611	1.59608	1.58117	1.56626	1.55134	1.53644	1.52153	1.50662	1.49172	1.47682
33.6	1.71778	1.70285	1.68792	1.67299	1.65807	1.64314	1.62822	1.6133	1.59839	1.58347	1.56856	1.55365	1.53874	1.52384	1.50893	1.49403	1.47914
33.8	1.69019	1.67526	1.66034	1.64542	1.6305	1.61558	1.60066	1.58575	1.57084	1.55593	1.54102	1.52612	1.51122	1.49632	1.48142
34			1.63275	1.61783	1.60292	1.588	1.57309	1.55819	1.54328	1.52838	1.51348	1.49858	1.48368
34.2						1.56042	1.54551	1.53061	1.51571	1.50081	1.48592	1.47103
34.4									1.48813	1.47324
34.6
34.8
35
35.2
35.4
35.6
35.8
36
36.2
36.4
36.6
36.8
37
37.2
37.4
37.6
37.8
38
38.2
38.4
38.6
38.8
39
39.2
39.4
39.6
39.8
40
[truncated: 301 more columns]

## Sheet: b SBNL Indoor-Older 3H
units: Binary (yes/no), x-axis: temperature (degrees Celsius, row 2), y-axis: specific humidity (g/kg, column A)
	25	25.1	25.2	25.3	25.4	25.5	25.6	25.7	25.8	25.9	26	26.1	26.2	26.3	26.4	26.5	26.6	26.7	26.8	26.9	27	27.1	27.2	27.3	27.4	27.5	27.6	27.7	27.8	27.9	28	28.1	28.2	28.3	28.4	28.5	28.6	28.7	28.8	28.9	29	29.1	29.2	29.3	29.4	29.5	29.6	29.7	29.8
0	FALSE	FALSE	FALSE	FALSE	FALSE	FALSE	FALSE	FALSE	FALSE	FALSE	FALSE	FALSE	FALSE	FALSE	FALSE	FALSE	FALSE	FALSE	FALSE	FALSE	FALSE	FALSE	FALSE	FALSE	FALSE	FALSE	FALSE	FALSE	FALSE	FALSE	FALSE	FALSE	FALSE	FALSE	FALSE	FALSE	FALSE	FALSE	FALSE	FALSE	FALSE	FALSE	FALSE	FALSE	FALSE	FALSE	FALSE	FALSE	FALSE
0.2	FALSE	FALSE	FALSE	FALSE	FALSE	FALSE	FALSE	FALSE	FALSE	FALSE	FALSE	FALSE	FALSE	FALSE	FALSE	FALSE	FALSE	FALSE	FALSE	FALSE	FALSE	FALSE	FALSE	FALSE	FALSE	FALSE	FALSE	FALSE	FALSE	FALSE	FALSE	FALSE	FALSE	FALSE	FALSE	FALSE	FALSE	FALSE	FALSE	FALSE	FALSE	FALSE	FALSE	FALSE	FALSE	FALSE	FALSE	FALSE	FALSE
0.4	FALSE	FALSE	FALSE	FALSE	FALSE	FALSE	FALSE	FALSE	FALSE	FALSE	FALSE	FALSE	FALSE	FALSE	FALSE	FALSE	FALSE	FALSE	FALSE	FALSE	FALSE	FALSE	FALSE	FALSE	FALSE	FALSE	FALSE	FALSE	FALSE	FALSE	FALSE	FALSE	FALSE	FALSE	FALSE	FALSE	FALSE	FALSE	FALSE	FALSE	FALSE	FALSE	FALSE	FALSE	FALSE	FALSE	FALSE	FALSE	FALSE
0.6	FALSE	FALSE	FALSE	FALSE	FALSE	FALSE	FALSE	FALSE	FALSE	FALSE	FALSE	FALSE	FALSE	FALSE	FALSE	FALSE	FALSE	FALSE	FALSE	FALSE	FALSE	FALSE	FALSE	FALSE	FALSE	FALSE	FALSE	FALSE	FALSE	FALSE	FALSE	FALSE	FALSE	FALSE	FALSE	FALSE	FALSE	FALSE	FALSE	FALSE	FALSE	FALSE	FALSE	FALSE	FALSE	FALSE	FALSE	FALSE	FALSE
0.8	FALSE	FALSE	FALSE	FALSE	FALSE	FALSE	FALSE	FALSE	FALSE	FALSE	FALSE	FALSE	FALSE	FALSE	FALSE	FALSE	FALSE	FALSE	FALSE	FALSE	FALSE	FALSE	FALSE	FALSE	FALSE	FALSE	FALSE	FALSE	FALSE	FALSE	FALSE	FALSE	FALSE	FALSE	FALSE	FALSE	FALSE	FALSE	FALSE	FALSE	FALSE	FALSE	FALSE	FALSE	FALSE	FALSE	FALSE	FALSE	FALSE
1	FALSE	FALSE	FALSE	FALSE	FALSE	FALSE	FALSE	FALSE	FALSE	FALSE	FALSE	FALSE	FALSE	FALSE	FALSE	FALSE	FALSE	FALSE	FALSE	FALSE	FALSE	FALSE	FALSE	FALSE	FALSE	FALSE	FALSE	FALSE	FALSE	FALSE	FALSE	FALSE	FALSE	FALSE	FALSE	FALSE	FALSE	FALSE	FALSE	FALSE	FALSE	FALSE	FALSE	FALSE	FALSE	FALSE	FALSE	FALSE	FALSE
1.2	FALSE	FALSE	FALSE	FALSE	FALSE	FALSE	FALSE	FALSE	FALSE	FALSE	FALSE	FALSE	FALSE	FALSE	FALSE	FALSE	FALSE	FALSE	FALSE	FALSE	FALSE	FALSE	FALSE	FALSE	FALSE	FALSE	FALSE	FALSE	FALSE	FALSE	FALSE	FALSE	FALSE	FALSE	FALSE	FALSE	FALSE	FALSE	FALSE	FALSE	FALSE	FALSE	FALSE	FALSE	FALSE	FALSE	FALSE	FALSE	FALSE
1.4	FALSE	FALSE	FALSE	FALSE	FALSE	FALSE	FALSE	FALSE	FALSE	FALSE	FALSE	FALSE	FALSE	FALSE	FALSE	FALSE	FALSE	FALSE	FALSE	FALSE	FALSE	FALSE	FALSE	FALSE	FALSE	FALSE	FALSE	FALSE	FALSE	FALSE	FALSE	FALSE	FALSE	FALSE	FALSE	FALSE	FALSE	FALSE	FALSE	FALSE	FALSE	FALSE	FALSE	FALSE	FALSE	FALSE	FALSE	FALSE	FALSE
1.6	FALSE	FALSE	FALSE	FALSE	FALSE	FALSE	FALSE	FALSE	FALSE	FALSE	FALSE	FALSE	FALSE	FALSE	FALSE	FALSE	FALSE	FALSE	FALSE	FALSE	FALSE	FALSE	FALSE	FALSE	FALSE	FALSE	FALSE	FALSE	FALSE	FALSE	FALSE	FALSE	FALSE	FALSE	FALSE	FALSE	FALSE	FALSE	FALSE	FALSE	FALSE	FALSE	FALSE	FALSE	FALSE	FALSE	FALSE	FALSE	FALSE
1.8	FALSE	FALSE	FALSE	FALSE	FALSE	FALSE	FALSE	FALSE	FALSE	FALSE	FALSE	FALSE	FALSE	FALSE	FALSE	FALSE	FALSE	FALSE	FALSE	FALSE	FALSE	FALSE	FALSE	FALSE	FALSE	FALSE	FALSE	FALSE	FALSE	FALSE	FALSE	FALSE	FALSE	FALSE	FALSE	FALSE	FALSE	FALSE	FALSE	FALSE	FALSE	FALSE	FALSE	FALSE	FALSE	FALSE	FALSE	FALSE	FALSE
2	FALSE	FALSE	FALSE	FALSE	FALSE	FALSE	FALSE	FALSE	FALSE	FALSE	FALSE	FALSE	FALSE	FALSE	FALSE	FALSE	FALSE	FALSE	FALSE	FALSE	FALSE	FALSE	FALSE	FALSE	FALSE	FALSE	FALSE	FALSE	FALSE	FALSE	FALSE	FALSE	FALSE	FALSE	FALSE	FALSE	FALSE	FALSE	FALSE	FALSE	FALSE	FALSE	FALSE	FALSE	FALSE	FALSE	FALSE	FALSE	FALSE
2.2	FALSE	FALSE	FALSE	FALSE	FALSE	FALSE	FALSE	FALSE	FALSE	FALSE	FALSE	FALSE	FALSE	FALSE	FALSE	FALSE	FALSE	FALSE	FALSE	FALSE	FALSE	FALSE	FALSE	FALSE	FALSE	FALSE	FALSE	FALSE	FALSE	FALSE	FALSE	FALSE	FALSE	FALSE	FALSE	FALSE	FALSE	FALSE	FALSE	FALSE	FALSE	FALSE	FALSE	FALSE	FALSE	FALSE	FALSE	FALSE	FALSE
2.4	FALSE	FALSE	FALSE	FALSE	FALSE	FALSE	FALSE	FALSE	FALSE	FALSE	FALSE	FALSE	FALSE	FALSE	FALSE	FALSE	FALSE	FALSE	FALSE	FALSE	FALSE	FALSE	FALSE	FALSE	FALSE	FALSE	FALSE	FALSE	FALSE	FALSE	FALSE	FALSE	FALSE	FALSE	FALSE	FALSE	FALSE	FALSE	FALSE	FALSE	FALSE	FALSE	FALSE	FALSE	FALSE	FALSE	FALSE	FALSE	FALSE
2.6	FALSE	FALSE	FALSE	FALSE	FALSE	FALSE	FALSE	FALSE	FALSE	FALSE	FALSE	FALSE	FALSE	FALSE	FALSE	FALSE	FALSE	FALSE	FALSE	FALSE	FALSE	FALSE	FALSE	FALSE	FALSE	FALSE	FALSE	FALSE	FALSE	FALSE	FALSE	FALSE	FALSE	FALSE	FALSE	FALSE	FALSE	FALSE	FALSE	FALSE	FALSE	FALSE	FALSE	FALSE	FALSE	FALSE	FALSE	FALSE	FALSE
2.8	FALSE	FALSE	FALSE	FALSE	FALSE	FALSE	FALSE	FALSE	FALSE	FALSE	FALSE	FALSE	FALSE	FALSE	FALSE	FALSE	FALSE	FALSE	FALSE	FALSE	FALSE	FALSE	FALSE	FALSE	FALSE	FALSE	FALSE	FALSE	FALSE	FALSE	FALSE	FALSE	FALSE	FALSE	FALSE	FALSE	FALSE	FALSE	FALSE	FALSE	FALSE	FALSE	FALSE	FALSE	FALSE	FALSE	FALSE	FALSE	FALSE
3	FALSE	FALSE	FALSE	FALSE	FALSE	FALSE	FALSE	FALSE	FALSE	FALSE	FALSE	FALSE	FALSE	FALSE	FALSE	FALSE	FALSE	FALSE	FALSE	FALSE	FALSE	FALSE	FALSE	FALSE	FALSE	FALSE	FALSE	FALSE	FALSE	FALSE	FALSE	FALSE	FALSE	FALSE	FALSE	FALSE	FALSE	FALSE	FALSE	FALSE	FALSE	FALSE	FALSE	FALSE	FALSE	FALSE	FALSE	FALSE	FALSE
3.2	FALSE	FALSE	FALSE	FALSE	FALSE	FALSE	FALSE	FALSE	FALSE	FALSE	FALSE	FALSE	FALSE	FALSE	FALSE	FALSE	FALSE	FALSE	FALSE	FALSE	FALSE	FALSE	FALSE	FALSE	FALSE	FALSE	FALSE	FALSE	FALSE	FALSE	FALSE	FALSE	FALSE	FALSE	FALSE	FALSE	FALSE	FALSE	FALSE	FALSE	FALSE	FALSE	FALSE	FALSE	FALSE	FALSE	FALSE	FALSE	FALSE
3.4	FALSE	FALSE	FALSE	FALSE	FALSE	FALSE	FALSE	FALSE	FALSE	FALSE	FALSE	FALSE	FALSE	FALSE	FALSE	FALSE	FALSE	FALSE	FALSE	FALSE	FALSE	FALSE	FALSE	FALSE	FALSE	FALSE	FALSE	FALSE	FALSE	FALSE	FALSE	FALSE	FALSE	FALSE	FALSE	FALSE	FALSE	FALSE	FALSE	FALSE	FALSE	FALSE	FALSE	FALSE	FALSE	FALSE	FALSE	FALSE	FALSE
3.6	FALSE	FALSE	FALSE	FALSE	FALSE	FALSE	FALSE	FALSE	FALSE	FALSE	FALSE	FALSE	FALSE	FALSE	FALSE	FALSE	FALSE	FALSE	FALSE	FALSE	FALSE	FALSE	FALSE	FALSE	FALSE	FALSE	FALSE	FALSE	FALSE	FALSE	FALSE	FALSE	FALSE	FALSE	FALSE	FALSE	FALSE	FALSE	FALSE	FALSE	FALSE	FALSE	FALSE	FALSE	FALSE	FALSE	FALSE	FALSE	FALSE
3.8	FALSE	FALSE	FALSE	FALSE	FALSE	FALSE	FALSE	FALSE	FALSE	FALSE	FALSE	FALSE	FALSE	FALSE	FALSE	FALSE	FALSE	FALSE	FALSE	FALSE	FALSE	FALSE	FALSE	FALSE	FALSE	FALSE	FALSE	FALSE	FALSE	FALSE	FALSE	FALSE	FALSE	FALSE	FALSE	FALSE	FALSE	FALSE	FALSE	FALSE	FALSE	FALSE	FALSE	FALSE	FALSE	FALSE	FALSE	FALSE	FALSE
4	FALSE	FALSE	FALSE	FALSE	FALSE	FALSE	FALSE	FALSE	FALSE	FALSE	FALSE	FALSE	FALSE	FALSE	FALSE	FALSE	FALSE	FALSE	FALSE	FALSE	FALSE	FALSE	FALSE	FALSE	FALSE	FALSE	FALSE	FALSE	FALSE	FALSE	FALSE	FALSE	FALSE	FALSE	FALSE	FALSE	FALSE	FALSE	FALSE	FALSE	FALSE	FALSE	FALSE	FALSE	FALSE	FALSE	FALSE	FALSE	FALSE
4.2	FALSE	FALSE	FALSE	FALSE	FALSE	FALSE	FALSE	FALSE	FALSE	FALSE	FALSE	FALSE	FALSE	FALSE	FALSE	FALSE	FALSE	FALSE	FALSE	FALSE	FALSE	FALSE	FALSE	FALSE	FALSE	FALSE	FALSE	FALSE	FALSE	FALSE	FALSE	FALSE	FALSE	FALSE	FALSE	FALSE	FALSE	FALSE	FALSE	FALSE	FALSE	FALSE	FALSE	FALSE	FALSE	FALSE	FALSE	FALSE	FALSE
4.4	FALSE	FALSE	FALSE	FALSE	FALSE	FALSE	FALSE	FALSE	FALSE	FALSE	FALSE	FALSE	FALSE	FALSE	FALSE	FALSE	FALSE	FALSE	FALSE	FALSE	FALSE	FALSE	FALSE	FALSE	FALSE	FALSE	FALSE	FALSE	FALSE	FALSE	FALSE	FALSE	FALSE	FALSE	FALSE	FALSE	FALSE	FALSE	FALSE	FALSE	FALSE	FALSE	FALSE	FALSE	FALSE	FALSE	FALSE	FALSE	FALSE
4.6	FALSE	FALSE	FALSE	FALSE	FALSE	FALSE	FALSE	FALSE	FALSE	FALSE	FALSE	FALSE	FALSE	FALSE	FALSE	FALSE	FALSE	FALSE	FALSE	FALSE	FALSE	FALSE	FALSE	FALSE	FALSE	FALSE	FALSE	FALSE	FALSE	FALSE	FALSE	FALSE	FALSE	FALSE	FALSE	FALSE	FALSE	FALSE	FALSE	FALSE	FALSE	FALSE	FALSE	FALSE	FALSE	FALSE	FALSE	FALSE	FALSE
4.8	FALSE	FALSE	FALSE	FALSE	FALSE	FALSE	FALSE	FALSE	FALSE	FALSE	FALSE	FALSE	FALSE	FALSE	FALSE	FALSE	FALSE	FALSE	FALSE	FALSE	FALSE	FALSE	FALSE	FALSE	FALSE	FALSE	FALSE	FALSE	FALSE	FALSE	FALSE	FALSE	FALSE	FALSE	FALSE	FALSE	FALSE	FALSE	FALSE	FALSE	FALSE	FALSE	FALSE	FALSE	FALSE	FALSE	FALSE	FALSE	FALSE
5	FALSE	FALSE	FALSE	FALSE	FALSE	FALSE	FALSE	FALSE	FALSE	FALSE	FALSE	FALSE	FALSE	FALSE	FALSE	FALSE	FALSE	FALSE	FALSE	FALSE	FALSE	FALSE	FALSE	FALSE	FALSE	FALSE	FALSE	FALSE	FALSE	FALSE	FALSE	FALSE	FALSE	FALSE	FALSE	FALSE	FALSE	FALSE	FALSE	FALSE	FALSE	FALSE	FALSE	FALSE	FALSE	FALSE	FALSE	FALSE	FALSE
5.2	FALSE	FALSE	FALSE	FALSE	FALSE	FALSE	FALSE	FALSE	FALSE	FALSE	FALSE	FALSE	FALSE	FALSE	FALSE	FALSE	FALSE	FALSE	FALSE	FALSE	FALSE	FALSE	FALSE	FALSE	FALSE	FALSE	FALSE	FALSE	FALSE	FALSE	FALSE	FALSE	FALSE	FALSE	FALSE	FALSE	FALSE	FALSE	FALSE	FALSE	FALSE	FALSE	FALSE	FALSE	FALSE	FALSE	FALSE	FALSE	FALSE
5.4	FALSE	FALSE	FALSE	FALSE	FALSE	FALSE	FALSE	FALSE	FALSE	FALSE	FALSE	FALSE	FALSE	FALSE	FALSE	FALSE	FALSE	FALSE	FALSE	FALSE	FALSE	FALSE	FALSE	FALSE	FALSE	FALSE	FALSE	FALSE	FALSE	FALSE	FALSE	FALSE	FALSE	FALSE	FALSE	FALSE	FALSE	FALSE	FALSE	FALSE	FALSE	FALSE	FALSE	FALSE	FALSE	FALSE	FALSE	FALSE	FALSE
5.6	FALSE	FALSE	FALSE	FALSE	FALSE	FALSE	FALSE	FALSE	FALSE	FALSE	FALSE	FALSE	FALSE	FALSE	FALSE	FALSE	FALSE	FALSE	FALSE	FALSE	FALSE	FALSE	FALSE	FALSE	FALSE	FALSE	FALSE	FALSE	FALSE	FALSE	FALSE	FALSE	FALSE	FALSE	FALSE	FALSE	FALSE	FALSE	FALSE	FALSE	FALSE	FALSE	FALSE	FALSE	FALSE	FALSE	FALSE	FALSE	FALSE
5.8	FALSE	FALSE	FALSE	FALSE	FALSE	FALSE	FALSE	FALSE	FALSE	FALSE	FALSE	FALSE	FALSE	FALSE	FALSE	FALSE	FALSE	FALSE	FALSE	FALSE	FALSE	FALSE	FALSE	FALSE	FALSE	FALSE	FALSE	FALSE	FALSE	FALSE	FALSE	FALSE	FALSE	FALSE	FALSE	FALSE	FALSE	FALSE	FALSE	FALSE	FALSE	FALSE	FALSE	FALSE	FALSE	FALSE	FALSE	FALSE	FALSE
6	FALSE	FALSE	FALSE	FALSE	FALSE	FALSE	FALSE	FALSE	FALSE	FALSE	FALSE	FALSE	FALSE	FALSE	FALSE	FALSE	FALSE	FALSE	FALSE	FALSE	FALSE	FALSE	FALSE	FALSE	FALSE	FALSE	FALSE	FALSE	FALSE	FALSE	FALSE	FALSE	FALSE	FALSE	FALSE	FALSE	FALSE	FALSE	FALSE	FALSE	FALSE	FALSE	FALSE	FALSE	FALSE	FALSE	FALSE	FALSE	FALSE
6.2	FALSE	FALSE	FALSE	FALSE	FALSE	FALSE	FALSE	FALSE	FALSE	FALSE	FALSE	FALSE	FALSE	FALSE	FALSE	FALSE	FALSE	FALSE	FALSE	FALSE	FALSE	FALSE	FALSE	FALSE	FALSE	FALSE	FALSE	FALSE	FALSE	FALSE	FALSE	FALSE	FALSE	FALSE	FALSE	FALSE	FALSE	FALSE	FALSE	FALSE	FALSE	FALSE	FALSE	FALSE	FALSE	FALSE	FALSE	FALSE	FALSE
6.4	FALSE	FALSE	FALSE	FALSE	FALSE	FALSE	FALSE	FALSE	FALSE	FALSE	FALSE	FALSE	FALSE	FALSE	FALSE	FALSE	FALSE	FALSE	FALSE	FALSE	FALSE	FALSE	FALSE	FALSE	FALSE	FALSE	FALSE	FALSE	FALSE	FALSE	FALSE	FALSE	FALSE	FALSE	FALSE	FALSE	FALSE	FALSE	FALSE	FALSE	FALSE	FALSE	FALSE	FALSE	FALSE	FALSE	FALSE	FALSE	FALSE
6.6	FALSE	FALSE	FALSE	FALSE	FALSE	FALSE	FALSE	FALSE	FALSE	FALSE	FALSE	FALSE	FALSE	FALSE	FALSE	FALSE	FALSE	FALSE	FALSE	FALSE	FALSE	FALSE	FALSE	FALSE	FALSE	FALSE	FALSE	FALSE	FALSE	FALSE	FALSE	FALSE	FALSE	FALSE	FALSE	FALSE	FALSE	FALSE	FALSE	FALSE	FALSE	FALSE	FALSE	FALSE	FALSE	FALSE	FALSE	FALSE	FALSE
6.8	FALSE	FALSE	FALSE	FALSE	FALSE	FALSE	FALSE	FALSE	FALSE	FALSE	FALSE	FALSE	FALSE	FALSE	FALSE	FALSE	FALSE	FALSE	FALSE	FALSE	FALSE	FALSE	FALSE	FALSE	FALSE	FALSE	FALSE	FALSE	FALSE	FALSE	FALSE	FALSE	FALSE	FALSE	FALSE	FALSE	FALSE	FALSE	FALSE	FALSE	FALSE	FALSE	FALSE	FALSE	FALSE	FALSE	FALSE	FALSE	FALSE
7	FALSE	FALSE	FALSE	FALSE	FALSE	FALSE	FALSE	FALSE	FALSE	FALSE	FALSE	FALSE	FALSE	FALSE	FALSE	FALSE	FALSE	FALSE	FALSE	FALSE	FALSE	FALSE	FALSE	FALSE	FALSE	FALSE	FALSE	FALSE	FALSE	FALSE	FALSE	FALSE	FALSE	FALSE	FALSE	FALSE	FALSE	FALSE	FALSE	FALSE	FALSE	FALSE	FALSE	FALSE	FALSE	FALSE	FALSE	FALSE	FALSE
7.2	FALSE	FALSE	FALSE	FALSE	FALSE	FALSE	FALSE	FALSE	FALSE	FALSE	FALSE	FALSE	FALSE	FALSE	FALSE	FALSE	FALSE	FALSE	FALSE	FALSE	FALSE	FALSE	FALSE	FALSE	FALSE	FALSE	FALSE	FALSE	FALSE	FALSE	FALSE	FALSE	FALSE	FALSE	FALSE	FALSE	FALSE	FALSE	FALSE	FALSE	FALSE	FALSE	FALSE	FALSE	FALSE	FALSE	FALSE	FALSE	FALSE
7.4	FALSE	FALSE	FALSE	FALSE	FALSE	FALSE	FALSE	FALSE	FALSE	FALSE	FALSE	FALSE	FALSE	FALSE	FALSE	FALSE	FALSE	FALSE	FALSE	FALSE	FALSE	FALSE	FALSE	FALSE	FALSE	FALSE	FALSE	FALSE	FALSE	FALSE	FALSE	FALSE	FALSE	FALSE	FALSE	FALSE	FALSE	FALSE	FALSE	FALSE	FALSE	FALSE	FALSE	FALSE	FALSE	FALSE	FALSE	FALSE	FALSE
7.6	FALSE	FALSE	FALSE	FALSE	FALSE	FALSE	FALSE	FALSE	FALSE	FALSE	FALSE	FALSE	FALSE	FALSE	FALSE	FALSE	FALSE	FALSE	FALSE	FALSE	FALSE	FALSE	FALSE	FALSE	FALSE	FALSE	FALSE	FALSE	FALSE	FALSE	FALSE	FALSE	FALSE	FALSE	FALSE	FALSE	FALSE	FALSE	FALSE	FALSE	FALSE	FALSE	FALSE	FALSE	FALSE	FALSE	FALSE	FALSE	FALSE
7.8	FALSE	FALSE	FALSE	FALSE	FALSE	FALSE	FALSE	FALSE	FALSE	FALSE	FALSE	FALSE	FALSE	FALSE	FALSE	FALSE	FALSE	FALSE	FALSE	FALSE	FALSE	FALSE	FALSE	FALSE	FALSE	FALSE	FALSE	FALSE	FALSE	FALSE	FALSE	FALSE	FALSE	FALSE	FALSE	FALSE	FALSE	FALSE	FALSE	FALSE	FALSE	FALSE	FALSE	FALSE	FALSE	FALSE	FALSE	FALSE	FALSE
8	FALSE	FALSE	FALSE	FALSE	FALSE	FALSE	FALSE	FALSE	FALSE	FALSE	FALSE	FALSE	FALSE	FALSE	FALSE	FALSE	FALSE	FALSE	FALSE	FALSE	FALSE	FALSE	FALSE	FALSE	FALSE	FALSE	FALSE	FALSE	FALSE	FALSE	FALSE	FALSE	FALSE	FALSE	FALSE	FALSE	FALSE	FALSE	FALSE	FALSE	FALSE	FALSE	FALSE	FALSE	FALSE	FALSE	FALSE	FALSE	FALSE
8.2	FALSE	FALSE	FALSE	FALSE	FALSE	FALSE	FALSE	FALSE	FALSE	FALSE	FALSE	FALSE	FALSE	FALSE	FALSE	FALSE	FALSE	FALSE	FALSE	FALSE	FALSE	FALSE	FALSE	FALSE	FALSE	FALSE	FALSE	FALSE	FALSE	FALSE	FALSE	FALSE	FALSE	FALSE	FALSE	FALSE	FALSE	FALSE	FALSE	FALSE	FALSE	FALSE	FALSE	FALSE	FALSE	FALSE	FALSE	FALSE	FALSE
8.4	FALSE	FALSE	FALSE	FALSE	FALSE	FALSE	FALSE	FALSE	FALSE	FALSE	FALSE	FALSE	FALSE	FALSE	FALSE	FALSE	FALSE	FALSE	FALSE	FALSE	FALSE	FALSE	FALSE	FALSE	FALSE	FALSE	FALSE	FALSE	FALSE	FALSE	FALSE	FALSE	FALSE	FALSE	FALSE	FALSE	FALSE	FALSE	FALSE	FALSE	FALSE	FALSE	FALSE	FALSE	FALSE	FALSE	FALSE	FALSE	FALSE
8.6	FALSE	FALSE	FALSE	FALSE	FALSE	FALSE	FALSE	FALSE	FALSE	FALSE	FALSE	FALSE	FALSE	FALSE	FALSE	FALSE	FALSE	FALSE	FALSE	FALSE	FALSE	FALSE	FALSE	FALSE	FALSE	FALSE	FALSE	FALSE	FALSE	FALSE	FALSE	FALSE	FALSE	FALSE	FALSE	FALSE	FALSE	FALSE	FALSE	FALSE	FALSE	FALSE	FALSE	FALSE	FALSE	FALSE	FALSE	FALSE	FALSE
8.8	FALSE	FALSE	FALSE	FALSE	FALSE	FALSE	FALSE	FALSE	FALSE	FALSE	FALSE	FALSE	FALSE	FALSE	FALSE	FALSE	FALSE	FALSE	FALSE	FALSE	FALSE	FALSE	FALSE	FALSE	FALSE	FALSE	FALSE	FALSE	FALSE	FALSE	FALSE	FALSE	FALSE	FALSE	FALSE	FALSE	FALSE	FALSE	FALSE	FALSE	FALSE	FALSE	FALSE	FALSE	FALSE	FALSE	FALSE	FALSE	FALSE
9	FALSE	FALSE	FALSE	FALSE	FALSE	FALSE	FALSE	FALSE	FALSE	FALSE	FALSE	FALSE	FALSE	FALSE	FALSE	FALSE	FALSE	FALSE	FALSE	FALSE	FALSE	FALSE	FALSE	FALSE	FALSE	FALSE	FALSE	FALSE	FALSE	FALSE	FALSE	FALSE	FALSE	FALSE	FALSE	FALSE	FALSE	FALSE	FALSE	FALSE	FALSE	FALSE	FALSE	FALSE	FALSE	FALSE	FALSE	FALSE	FALSE
9.2	FALSE	FALSE	FALSE	FALSE	FALSE	FALSE	FALSE	FALSE	FALSE	FALSE	FALSE	FALSE	FALSE	FALSE	FALSE	FALSE	FALSE	FALSE	FALSE	FALSE	FALSE	FALSE	FALSE	FALSE	FALSE	FALSE	FALSE	FALSE	FALSE	FALSE	FALSE	FALSE	FALSE	FALSE	FALSE	FALSE	FALSE	FALSE	FALSE	FALSE	FALSE	FALSE	FALSE	FALSE	FALSE	FALSE	FALSE	FALSE	FALSE
9.4	FALSE	FALSE	FALSE	FALSE	FALSE	FALSE	FALSE	FALSE	FALSE	FALSE	FALSE	FALSE	FALSE	FALSE	FALSE	FALSE	FALSE	FALSE	FALSE	FALSE	FALSE	FALSE	FALSE	FALSE	FALSE	FALSE	FALSE	FALSE	FALSE	FALSE	FALSE	FALSE	FALSE	FALSE	FALSE	FALSE	FALSE	FALSE	FALSE	FALSE	FALSE	FALSE	FALSE	FALSE	FALSE	FALSE	FALSE	FALSE	FALSE
9.6	FALSE	FALSE	FALSE	FALSE	FALSE	FALSE	FALSE	FALSE	FALSE	FALSE	FALSE	FALSE	FALSE	FALSE	FALSE	FALSE	FALSE	FALSE	FALSE	FALSE	FALSE	FALSE	FALSE	FALSE	FALSE	FALSE	FALSE	FALSE	FALSE	FALSE	FALSE	FALSE	FALSE	FALSE	FALSE	FALSE	FALSE	FALSE	FALSE	FALSE	FALSE	FALSE	FALSE	FALSE	FALSE	FALSE	FALSE	FALSE	FALSE
9.8	FALSE	FALSE	FALSE	FALSE	FALSE	FALSE	FALSE	FALSE	FALSE	FALSE	FALSE	FALSE	FALSE	FALSE	FALSE	FALSE	FALSE	FALSE	FALSE	FALSE	FALSE	FALSE	FALSE	FALSE	FALSE	FALSE	FALSE	FALSE	FALSE	FALSE	FALSE	FALSE	FALSE	FALSE	FALSE	FALSE	FALSE	FALSE	FALSE	FALSE	FALSE	FALSE	FALSE	FALSE	FALSE	FALSE	FALSE	FALSE	FALSE
10	FALSE	FALSE	FALSE	FALSE	FALSE	FALSE	FALSE	FALSE	FALSE	FALSE	FALSE	FALSE	FALSE	FALSE	FALSE	FALSE	FALSE	FALSE	FALSE	FALSE	FALSE	FALSE	FALSE	FALSE	FALSE	FALSE	FALSE	FALSE	FALSE	FALSE	FALSE	FALSE	FALSE	FALSE	FALSE	FALSE	FALSE	FALSE	FALSE	FALSE	FALSE	FALSE	FALSE	FALSE	FALSE	FALSE	FALSE	FALSE	FALSE
10.2	FALSE	FALSE	FALSE	FALSE	FALSE	FALSE	FALSE	FALSE	FALSE	FALSE	FALSE	FALSE	FALSE	FALSE	FALSE	FALSE	FALSE	FALSE	FALSE	FALSE	FALSE	FALSE	FALSE	FALSE	FALSE	FALSE	FALSE	FALSE	FALSE	FALSE	FALSE	FALSE	FALSE	FALSE	FALSE	FALSE	FALSE	FALSE	FALSE	FALSE	FALSE	FALSE	FALSE	FALSE	FALSE	FALSE	FALSE	FALSE	FALSE
10.4	FALSE	FALSE	FALSE	FALSE	FALSE	FALSE	FALSE	FALSE	FALSE	FALSE	FALSE	FALSE	FALSE	FALSE	FALSE	FALSE	FALSE	FALSE	FALSE	FALSE	FALSE	FALSE	FALSE	FALSE	FALSE	FALSE	FALSE	FALSE	FALSE	FALSE	FALSE	FALSE	FALSE	FALSE	FALSE	FALSE	FALSE	FALSE	FALSE	FALSE	FALSE	FALSE	FALSE	FALSE	FALSE	FALSE	FALSE	FALSE	FALSE
10.6	FALSE	FALSE	FALSE	FALSE	FALSE	FALSE	FALSE	FALSE	FALSE	FALSE	FALSE	FALSE	FALSE	FALSE	FALSE	FALSE	FALSE	FALSE	FALSE	FALSE	FALSE	FALSE	FALSE	FALSE	FALSE	FALSE	FALSE	FALSE	FALSE	FALSE	FALSE	FALSE	FALSE	FALSE	FALSE	FALSE	FALSE	FALSE	FALSE	FALSE	FALSE	FALSE	FALSE	FALSE	FALSE	FALSE	FALSE	FALSE	FALSE
10.8	FALSE	FALSE	FALSE	FALSE	FALSE	FALSE	FALSE	FALSE	FALSE	FALSE	FALSE	FALSE	FALSE	FALSE	FALSE	FALSE	FALSE	FALSE	FALSE	FALSE	FALSE	FALSE	FALSE	FALSE	FALSE	FALSE	FALSE	FALSE	FALSE	FALSE	FALSE	FALSE	FALSE	FALSE	FALSE	FALSE	FALSE	FALSE	FALSE	FALSE	FALSE	FALSE	FALSE	FALSE	FALSE	FALSE	FALSE	FALSE	FALSE
11	FALSE	FALSE	FALSE	FALSE	FALSE	FALSE	FALSE	FALSE	FALSE	FALSE	FALSE	FALSE	FALSE	FALSE	FALSE	FALSE	FALSE	FALSE	FALSE	FALSE	FALSE	FALSE	FALSE	FALSE	FALSE	FALSE	FALSE	FALSE	FALSE	FALSE	FALSE	FALSE	FALSE	FALSE	FALSE	FALSE	FALSE	FALSE	FALSE	FALSE	FALSE	FALSE	FALSE	FALSE	FALSE	FALSE	FALSE	FALSE	FALSE
11.2	FALSE	FALSE	FALSE	FALSE	FALSE	FALSE	FALSE	FALSE	FALSE	FALSE	FALSE	FALSE	FALSE	FALSE	FALSE	FALSE	FALSE	FALSE	FALSE	FALSE	FALSE	FALSE	FALSE	FALSE	FALSE	FALSE	FALSE	FALSE	FALSE	FALSE	FALSE	FALSE	FALSE	FALSE	FALSE	FALSE	FALSE	FALSE	FALSE	FALSE	FALSE	FALSE	FALSE	FALSE	FALSE	FALSE	FALSE	FALSE	FALSE
11.4	FALSE	FALSE	FALSE	FALSE	FALSE	FALSE	FALSE	FALSE	FALSE	FALSE	FALSE	FALSE	FALSE	FALSE	FALSE	FALSE	FALSE	FALSE	FALSE	FALSE	FALSE	FALSE	FALSE	FALSE	FALSE	FALSE	FALSE	FALSE	FALSE	FALSE	FALSE	FALSE	FALSE	FALSE	FALSE	FALSE	FALSE	FALSE	FALSE	FALSE	FALSE	FALSE	FALSE	FALSE	FALSE	FALSE	FALSE	FALSE	FALSE
11.6	FALSE	FALSE	FALSE	FALSE	FALSE	FALSE	FALSE	FALSE	FALSE	FALSE	FALSE	FALSE	FALSE	FALSE	FALSE	FALSE	FALSE	FALSE	FALSE	FALSE	FALSE	FALSE	FALSE	FALSE	FALSE	FALSE	FALSE	FALSE	FALSE	FALSE	FALSE	FALSE	FALSE	FALSE	FALSE	FALSE	FALSE	FALSE	FALSE	FALSE	FALSE	FALSE	FALSE	FALSE	FALSE	FALSE	FALSE	FALSE	FALSE
11.8	FALSE	FALSE	FALSE	FALSE	FALSE	FALSE	FALSE	FALSE	FALSE	FALSE	FALSE	FALSE	FALSE	FALSE	FALSE	FALSE	FALSE	FALSE	FALSE	FALSE	FALSE	FALSE	FALSE	FALSE	FALSE	FALSE	FALSE	FALSE	FALSE	FALSE	FALSE	FALSE	FALSE	FALSE	FALSE	FALSE	FALSE	FALSE	FALSE	FALSE	FALSE	FALSE	FALSE	FALSE	FALSE	FALSE	FALSE	FALSE	FALSE
12	FALSE	FALSE	FALSE	FALSE	FALSE	FALSE	FALSE	FALSE	FALSE	FALSE	FALSE	FALSE	FALSE	FALSE	FALSE	FALSE	FALSE	FALSE	FALSE	FALSE	FALSE	FALSE	FALSE	FALSE	FALSE	FALSE	FALSE	FALSE	FALSE	FALSE	FALSE	FALSE	FALSE	FALSE	FALSE	FALSE	FALSE	FALSE	FALSE	FALSE	FALSE	FALSE	FALSE	FALSE	FALSE	FALSE	FALSE	FALSE	FALSE
12.2	FALSE	FALSE	FALSE	FALSE	FALSE	FALSE	FALSE	FALSE	FALSE	FALSE	FALSE	FALSE	FALSE	FALSE	FALSE	FALSE	FALSE	FALSE	FALSE	FALSE	FALSE	FALSE	FALSE	FALSE	FALSE	FALSE	FALSE	FALSE	FALSE	FALSE	FALSE	FALSE	FALSE	FALSE	FALSE	FALSE	FALSE	FALSE	FALSE	FALSE	FALSE	FALSE	FALSE	FALSE	FALSE	FALSE	FALSE	FALSE	FALSE
12.4	FALSE	FALSE	FALSE	FALSE	FALSE	FALSE	FALSE	FALSE	FALSE	FALSE	FALSE	FALSE	FALSE	FALSE	FALSE	FALSE	FALSE	FALSE	FALSE	FALSE	FALSE	FALSE	FALSE	FALSE	FALSE	FALSE	FALSE	FALSE	FALSE	FALSE	FALSE	FALSE	FALSE	FALSE	FALSE	FALSE	FALSE	FALSE	FALSE	FALSE	FALSE	FALSE	FALSE	FALSE	FALSE	FALSE	FALSE	FALSE	FALSE
12.6	FALSE	FALSE	FALSE	FALSE	FALSE	FALSE	FALSE	FALSE	FALSE	FALSE	FALSE	FALSE	FALSE	FALSE	FALSE	FALSE	FALSE	FALSE	FALSE	FALSE	FALSE	FALSE	FALSE	FALSE	FALSE	FALSE	FALSE	FALSE	FALSE	FALSE	FALSE	FALSE	FALSE	FALSE	FALSE	FALSE	FALSE	FALSE	FALSE	FALSE	FALSE	FALSE	FALSE	FALSE	FALSE	FALSE	FALSE	FALSE	FALSE
12.8	FALSE	FALSE	FALSE	FALSE	FALSE	FALSE	FALSE	FALSE	FALSE	FALSE	FALSE	FALSE	FALSE	FALSE	FALSE	FALSE	FALSE	FALSE	FALSE	FALSE	FALSE	FALSE	FALSE	FALSE	FALSE	FALSE	FALSE	FALSE	FALSE	FALSE	FALSE	FALSE	FALSE	FALSE	FALSE	FALSE	FALSE	FALSE	FALSE	FALSE	FALSE	FALSE	FALSE	FALSE	FALSE	FALSE	FALSE	FALSE	FALSE
13	FALSE	FALSE	FALSE	FALSE	FALSE	FALSE	FALSE	FALSE	FALSE	FALSE	FALSE	FALSE	FALSE	FALSE	FALSE	FALSE	FALSE	FALSE	FALSE	FALSE	FALSE	FALSE	FALSE	FALSE	FALSE	FALSE	FALSE	FALSE	FALSE	FALSE	FALSE	FALSE	FALSE	FALSE	FALSE	FALSE	FALSE	FALSE	FALSE	FALSE	FALSE	FALSE	FALSE	FALSE	FALSE	FALSE	FALSE	FALSE	FALSE
13.2	FALSE	FALSE	FALSE	FALSE	FALSE	FALSE	FALSE	FALSE	FALSE	FALSE	FALSE	FALSE	FALSE	FALSE	FALSE	FALSE	FALSE	FALSE	FALSE	FALSE	FALSE	FALSE	FALSE	FALSE	FALSE	FALSE	FALSE	FALSE	FALSE	FALSE	FALSE	FALSE	FALSE	FALSE	FALSE	FALSE	FALSE	FALSE	FALSE	FALSE	FALSE	FALSE	FALSE	FALSE	FALSE	FALSE	FALSE	FALSE	FALSE
13.4	FALSE	FALSE	FALSE	FALSE	FALSE	FALSE	FALSE	FALSE	FALSE	FALSE	FALSE	FALSE	FALSE	FALSE	FALSE	FALSE	FALSE	FALSE	FALSE	FALSE	FALSE	FALSE	FALSE	FALSE	FALSE	FALSE	FALSE	FALSE	FALSE	FALSE	FALSE	FALSE	FALSE	FALSE	FALSE	FALSE	FALSE	FALSE	FALSE	FALSE	FALSE	FALSE	FALSE	FALSE	FALSE	FALSE	FALSE	FALSE	FALSE
13.6	FALSE	FALSE	FALSE	FALSE	FALSE	FALSE	FALSE	FALSE	FALSE	FALSE	FALSE	FALSE	FALSE	FALSE	FALSE	FALSE	FALSE	FALSE	FALSE	FALSE	FALSE	FALSE	FALSE	FALSE	FALSE	FALSE	FALSE	FALSE	FALSE	FALSE	FALSE	FALSE	FALSE	FALSE	FALSE	FALSE	FALSE	FALSE	FALSE	FALSE	FALSE	FALSE	FALSE	FALSE	FALSE	FALSE	FALSE	FALSE	FALSE
13.8	FALSE	FALSE	FALSE	FALSE	FALSE	FALSE	FALSE	FALSE	FALSE	FALSE	FALSE	FALSE	FALSE	FALSE	FALSE	FALSE	FALSE	FALSE	FALSE	FALSE	FALSE	FALSE	FALSE	FALSE	FALSE	FALSE	FALSE	FALSE	FALSE	FALSE	FALSE	FALSE	FALSE	FALSE	FALSE	FALSE	FALSE	FALSE	FALSE	FALSE	FALSE	FALSE	FALSE	FALSE	FALSE	FALSE	FALSE	FALSE	FALSE
14	FALSE	FALSE	FALSE	FALSE	FALSE	FALSE	FALSE	FALSE	FALSE	FALSE	FALSE	FALSE	FALSE	FALSE	FALSE	FALSE	FALSE	FALSE	FALSE	FALSE	FALSE	FALSE	FALSE	FALSE	FALSE	FALSE	FALSE	FALSE	FALSE	FALSE	FALSE	FALSE	FALSE	FALSE	FALSE	FALSE	FALSE	FALSE	FALSE	FALSE	FALSE	FALSE	FALSE	FALSE	FALSE	FALSE	FALSE	FALSE	FALSE
14.2	FALSE	FALSE	FALSE	FALSE	FALSE	FALSE	FALSE	FALSE	FALSE	FALSE	FALSE	FALSE	FALSE	FALSE	FALSE	FALSE	FALSE	FALSE	FALSE	FALSE	FALSE	FALSE	FALSE	FALSE	FALSE	FALSE	FALSE	FALSE	FALSE	FALSE	FALSE	FALSE	FALSE	FALSE	FALSE	FALSE	FALSE	FALSE	FALSE	FALSE	FALSE	FALSE	FALSE	FALSE	FALSE	FALSE	FALSE	FALSE	FALSE
14.4	FALSE	FALSE	FALSE	FALSE	FALSE	FALSE	FALSE	FALSE	FALSE	FALSE	FALSE	FALSE	FALSE	FALSE	FALSE	FALSE	FALSE	FALSE	FALSE	FALSE	FALSE	FALSE	FALSE	FALSE	FALSE	FALSE	FALSE	FALSE	FALSE	FALSE	FALSE	FALSE	FALSE	FALSE	FALSE	FALSE	FALSE	FALSE	FALSE	FALSE	FALSE	FALSE	FALSE	FALSE	FALSE	FALSE	FALSE	FALSE	FALSE
14.6	FALSE	FALSE	FALSE	FALSE	FALSE	FALSE	FALSE	FALSE	FALSE	FALSE	FALSE	FALSE	FALSE	FALSE	FALSE	FALSE	FALSE	FALSE	FALSE	FALSE	FALSE	FALSE	FALSE	FALSE	FALSE	FALSE	FALSE	FALSE	FALSE	FALSE	FALSE	FALSE	FALSE	FALSE	FALSE	FALSE	FALSE	FALSE	FALSE	FALSE	FALSE	FALSE	FALSE	FALSE	FALSE	FALSE	FALSE	FALSE	FALSE
14.8	FALSE	FALSE	FALSE	FALSE	FALSE	FALSE	FALSE	FALSE	FALSE	FALSE	FALSE	FALSE	FALSE	FALSE	FALSE	FALSE	FALSE	FALSE	FALSE	FALSE	FALSE	FALSE	FALSE	FALSE	FALSE	FALSE	FALSE	FALSE	FALSE	FALSE	FALSE	FALSE	FALSE	FALSE	FALSE	FALSE	FALSE	FALSE	FALSE	FALSE	FALSE	FALSE	FALSE	FALSE	FALSE	FALSE	FALSE	FALSE	FALSE
15	FALSE	FALSE	FALSE	FALSE	FALSE	FALSE	FALSE	FALSE	FALSE	FALSE	FALSE	FALSE	FALSE	FALSE	FALSE	FALSE	FALSE	FALSE	FALSE	FALSE	FALSE	FALSE	FALSE	FALSE	FALSE	FALSE	FALSE	FALSE	FALSE	FALSE	FALSE	FALSE	FALSE	FALSE	FALSE	FALSE	FALSE	FALSE	FALSE	FALSE	FALSE	FALSE	FALSE	FALSE	FALSE	FALSE	FALSE	FALSE	FALSE
15.2	FALSE	FALSE	FALSE	FALSE	FALSE	FALSE	FALSE	FALSE	FALSE	FALSE	FALSE	FALSE	FALSE	FALSE	FALSE	FALSE	FALSE	FALSE	FALSE	FALSE	FALSE	FALSE	FALSE	FALSE	FALSE	FALSE	FALSE	FALSE	FALSE	FALSE	FALSE	FALSE	FALSE	FALSE	FALSE	FALSE	FALSE	FALSE	FALSE	FALSE	FALSE	FALSE	FALSE	FALSE	FALSE	FALSE	FALSE	FALSE	FALSE
15.4	FALSE	FALSE	FALSE	FALSE	FALSE	FALSE	FALSE	FALSE	FALSE	FALSE	FALSE	FALSE	FALSE	FALSE	FALSE	FALSE	FALSE	FALSE	FALSE	FALSE	FALSE	FALSE	FALSE	FALSE	FALSE	FALSE	FALSE	FALSE	FALSE	FALSE	FALSE	FALSE	FALSE	FALSE	FALSE	FALSE	FALSE	FALSE	FALSE	FALSE	FALSE	FALSE	FALSE	FALSE	FALSE	FALSE	FALSE	FALSE	FALSE
15.6	FALSE	FALSE	FALSE	FALSE	FALSE	FALSE	FALSE	FALSE	FALSE	FALSE	FALSE	FALSE	FALSE	FALSE	FALSE	FALSE	FALSE	FALSE	FALSE	FALSE	FALSE	FALSE	FALSE	FALSE	FALSE	FALSE	FALSE	FALSE	FALSE	FALSE	FALSE	FALSE	FALSE	FALSE	FALSE	FALSE	FALSE	FALSE	FALSE	FALSE	FALSE	FALSE	FALSE	FALSE	FALSE	FALSE	FALSE	FALSE	FALSE
15.8	FALSE	FALSE	FALSE	FALSE	FALSE	FALSE	FALSE	FALSE	FALSE	FALSE	FALSE	FALSE	FALSE	FALSE	FALSE	FALSE	FALSE	FALSE	FALSE	FALSE	FALSE	FALSE	FALSE	FALSE	FALSE	FALSE	FALSE	FALSE	FALSE	FALSE	FALSE	FALSE	FALSE	FALSE	FALSE	FALSE	FALSE	FALSE	FALSE	FALSE	FALSE	FALSE	FALSE	FALSE	FALSE	FALSE	FALSE	FALSE	FALSE
16	FALSE	FALSE	FALSE	FALSE	FALSE	FALSE	FALSE	FALSE	FALSE	FALSE	FALSE	FALSE	FALSE	FALSE	FALSE	FALSE	FALSE	FALSE	FALSE	FALSE	FALSE	FALSE	FALSE	FALSE	FALSE	FALSE	FALSE	FALSE	FALSE	FALSE	FALSE	FALSE	FALSE	FALSE	FALSE	FALSE	FALSE	FALSE	FALSE	FALSE	FALSE	FALSE	FALSE	FALSE	FALSE	FALSE	FALSE	FALSE	FALSE
16.2	FALSE	FALSE	FALSE	FALSE	FALSE	FALSE	FALSE	FALSE	FALSE	FALSE	FALSE	FALSE	FALSE	FALSE	FALSE	FALSE	FALSE	FALSE	FALSE	FALSE	FALSE	FALSE	FALSE	FALSE	FALSE	FALSE	FALSE	FALSE	FALSE	FALSE	FALSE	FALSE	FALSE	FALSE	FALSE	FALSE	FALSE	FALSE	FALSE	FALSE	FALSE	FALSE	FALSE	FALSE	FALSE	FALSE	FALSE	FALSE	FALSE
16.4	FALSE	FALSE	FALSE	FALSE	FALSE	FALSE	FALSE	FALSE	FALSE	FALSE	FALSE	FALSE	FALSE	FALSE	FALSE	FALSE	FALSE	FALSE	FALSE	FALSE	FALSE	FALSE	FALSE	FALSE	FALSE	FALSE	FALSE	FALSE	FALSE	FALSE	FALSE	FALSE	FALSE	FALSE	FALSE	FALSE	FALSE	FALSE	FALSE	FALSE	FALSE	FALSE	FALSE	FALSE	FALSE	FALSE	FALSE	FALSE	FALSE
16.6	FALSE	FALSE	FALSE	FALSE	FALSE	FALSE	FALSE	FALSE	FALSE	FALSE	FALSE	FALSE	FALSE	FALSE	FALSE	FALSE	FALSE	FALSE	FALSE	FALSE	FALSE	FALSE	FALSE	FALSE	FALSE	FALSE	FALSE	FALSE	FALSE	FALSE	FALSE	FALSE	FALSE	FALSE	FALSE	FALSE	FALSE	FALSE	FALSE	FALSE	FALSE	FALSE	FALSE	FALSE	FALSE	FALSE	FALSE	FALSE	FALSE
16.8	FALSE	FALSE	FALSE	FALSE	FALSE	FALSE	FALSE	FALSE	FALSE	FALSE	FALSE	FALSE	FALSE	FALSE	FALSE	FALSE	FALSE	FALSE	FALSE	FALSE	FALSE	FALSE	FALSE	FALSE	FALSE	FALSE	FALSE	FALSE	FALSE	FALSE	FALSE	FALSE	FALSE	FALSE	FALSE	FALSE	FALSE	FALSE	FALSE	FALSE	FALSE	FALSE	FALSE	FALSE	FALSE	FALSE	FALSE	FALSE	FALSE
17	FALSE	FALSE	FALSE	FALSE	FALSE	FALSE	FALSE	FALSE	FALSE	FALSE	FALSE	FALSE	FALSE	FALSE	FALSE	FALSE	FALSE	FALSE	FALSE	FALSE	FALSE	FALSE	FALSE	FALSE	FALSE	FALSE	FALSE	FALSE	FALSE	FALSE	FALSE	FALSE	FALSE	FALSE	FALSE	FALSE	FALSE	FALSE	FALSE	FALSE	FALSE	FALSE	FALSE	FALSE	FALSE	FALSE	FALSE	FALSE	FALSE
17.2	FALSE	FALSE	FALSE	FALSE	FALSE	FALSE	FALSE	FALSE	FALSE	FALSE	FALSE	FALSE	FALSE	FALSE	FALSE	FALSE	FALSE	FALSE	FALSE	FALSE	FALSE	FALSE	FALSE	FALSE	FALSE	FALSE	FALSE	FALSE	FALSE	FALSE	FALSE	FALSE	FALSE	FALSE	FALSE	FALSE	FALSE	FALSE	FALSE	FALSE	FALSE	FALSE	FALSE	FALSE	FALSE	FALSE	FALSE	FALSE	FALSE
17.4	FALSE	FALSE	FALSE	FALSE	FALSE	FALSE	FALSE	FALSE	FALSE	FALSE	FALSE	FALSE	FALSE	FALSE	FALSE	FALSE	FALSE	FALSE	FALSE	FALSE	FALSE	FALSE	FALSE	FALSE	FALSE	FALSE	FALSE	FALSE	FALSE	FALSE	FALSE	FALSE	FALSE	FALSE	FALSE	FALSE	FALSE	FALSE	FALSE	FALSE	FALSE	FALSE	FALSE	FALSE	FALSE	FALSE	FALSE	FALSE	FALSE
17.6	FALSE	FALSE	FALSE	FALSE	FALSE	FALSE	FALSE	FALSE	FALSE	FALSE	FALSE	FALSE	FALSE	FALSE	FALSE	FALSE	FALSE	FALSE	FALSE	FALSE	FALSE	FALSE	FALSE	FALSE	FALSE	FALSE	FALSE	FALSE	FALSE	FALSE	FALSE	FALSE	FALSE	FALSE	FALSE	FALSE	FALSE	FALSE	FALSE	FALSE	FALSE	FALSE	FALSE	FALSE	FALSE	FALSE	FALSE	FALSE	FALSE
17.8	FALSE	FALSE	FALSE	FALSE	FALSE	FALSE	FALSE	FALSE	FALSE	FALSE	FALSE	FALSE	FALSE	FALSE	FALSE	FALSE	FALSE	FALSE	FALSE	FALSE	FALSE	FALSE	FALSE	FALSE	FALSE	FALSE	FALSE	FALSE	FALSE	FALSE	FALSE	FALSE	FALSE	FALSE	FALSE	FALSE	FALSE	FALSE	FALSE	FALSE	FALSE	FALSE	FALSE	FALSE	FALSE	FALSE	FALSE	FALSE	FALSE
18	FALSE	FALSE	FALSE	FALSE	FALSE	FALSE	FALSE	FALSE	FALSE	FALSE	FALSE	FALSE	FALSE	FALSE	FALSE	FALSE	FALSE	FALSE	FALSE	FALSE	FALSE	FALSE	FALSE	FALSE	FALSE	FALSE	FALSE	FALSE	FALSE	FALSE	FALSE	FALSE	FALSE	FALSE	FALSE	FALSE	FALSE	FALSE	FALSE	FALSE	FALSE	FALSE	FALSE	FALSE	FALSE	FALSE	FALSE	FALSE	FALSE
18.2	FALSE	FALSE	FALSE	FALSE	FALSE	FALSE	FALSE	FALSE	FALSE	FALSE	FALSE	FALSE	FALSE	FALSE	FALSE	FALSE	FALSE	FALSE	FALSE	FALSE	FALSE	FALSE	FALSE	FALSE	FALSE	FALSE	FALSE	FALSE	FALSE	FALSE	FALSE	FALSE	FALSE	FALSE	FALSE	FALSE	FALSE	FALSE	FALSE	FALSE	FALSE	FALSE	FALSE	FALSE	FALSE	FALSE	FALSE	FALSE	FALSE
18.4	FALSE	FALSE	FALSE	FALSE	FALSE	FALSE	FALSE	FALSE	FALSE	FALSE	FALSE	FALSE	FALSE	FALSE	FALSE	FALSE	FALSE	FALSE	FALSE	FALSE	FALSE	FALSE	FALSE	FALSE	FALSE	FALSE	FALSE	FALSE	FALSE	FALSE	FALSE	FALSE	FALSE	FALSE	FALSE	FALSE	FALSE	FALSE	FALSE	FALSE	FALSE	FALSE	FALSE	FALSE	FALSE	FALSE	FALSE	FALSE	FALSE
18.6	FALSE	FALSE	FALSE	FALSE	FALSE	FALSE	FALSE	FALSE	FALSE	FALSE	FALSE	FALSE	FALSE	FALSE	FALSE	FALSE	FALSE	FALSE	FALSE	FALSE	FALSE	FALSE	FALSE	FALSE	FALSE	FALSE	FALSE	FALSE	FALSE	FALSE	FALSE	FALSE	FALSE	FALSE	FALSE	FALSE	FALSE	FALSE	FALSE	FALSE	FALSE	FALSE	FALSE	FALSE	FALSE	FALSE	FALSE	FALSE	FALSE
18.8	FALSE	FALSE	FALSE	FALSE	FALSE	FALSE	FALSE	FALSE	FALSE	FALSE	FALSE	FALSE	FALSE	FALSE	FALSE	FALSE	FALSE	FALSE	FALSE	FALSE	FALSE	FALSE	FALSE	FALSE	FALSE	FALSE	FALSE	FALSE	FALSE	FALSE	FALSE	FALSE	FALSE	FALSE	FALSE	FALSE	FALSE	FALSE	FALSE	FALSE	FALSE	FALSE	FALSE	FALSE	FALSE	FALSE	FALSE	FALSE	FALSE
19	FALSE	FALSE	FALSE	FALSE	FALSE	FALSE	FALSE	FALSE	FALSE	FALSE	FALSE	FALSE	FALSE	FALSE	FALSE	FALSE	FALSE	FALSE	FALSE	FALSE	FALSE	FALSE	FALSE	FALSE	FALSE	FALSE	FALSE	FALSE	FALSE	FALSE	FALSE	FALSE	FALSE	FALSE	FALSE	FALSE	FALSE	FALSE	FALSE	FALSE	FALSE	FALSE	FALSE	FALSE	FALSE	FALSE	FALSE	FALSE	FALSE
19.2	FALSE	FALSE	FALSE	FALSE	FALSE	FALSE	FALSE	FALSE	FALSE	FALSE	FALSE	FALSE	FALSE	FALSE	FALSE	FALSE	FALSE	FALSE	FALSE	FALSE	FALSE	FALSE	FALSE	FALSE	FALSE	FALSE	FALSE	FALSE	FALSE	FALSE	FALSE	FALSE	FALSE	FALSE	FALSE	FALSE	FALSE	FALSE	FALSE	FALSE	FALSE	FALSE	FALSE	FALSE	FALSE	FALSE	FALSE	FALSE	FALSE
19.4	FALSE	FALSE	FALSE	FALSE	FALSE	FALSE	FALSE	FALSE	FALSE	FALSE	FALSE	FALSE	FALSE	FALSE	FALSE	FALSE	FALSE	FALSE	FALSE	FALSE	FALSE	FALSE	FALSE	FALSE	FALSE	FALSE	FALSE	FALSE	FALSE	FALSE	FALSE	FALSE	FALSE	FALSE	FALSE	FALSE	FALSE	FALSE	FALSE	FALSE	FALSE	FALSE	FALSE	FALSE	FALSE	FALSE	FALSE	FALSE	FALSE
19.6	FALSE	FALSE	FALSE	FALSE	FALSE	FALSE	FALSE	FALSE	FALSE	FALSE	FALSE	FALSE	FALSE	FALSE	FALSE	FALSE	FALSE	FALSE	FALSE	FALSE	FALSE	FALSE	FALSE	FALSE	FALSE	FALSE	FALSE	FALSE	FALSE	FALSE	FALSE	FALSE	FALSE	FALSE	FALSE	FALSE	FALSE	FALSE	FALSE	FALSE	FALSE	FALSE	FALSE	FALSE	FALSE	FALSE	FALSE	FALSE	FALSE
19.8	FALSE	FALSE	FALSE	FALSE	FALSE	FALSE	FALSE	FALSE	FALSE	FALSE	FALSE	FALSE	FALSE	FALSE	FALSE	FALSE	FALSE	FALSE	FALSE	FALSE	FALSE	FALSE	FALSE	FALSE	FALSE	FALSE	FALSE	FALSE	FALSE	FALSE	FALSE	FALSE	FALSE	FALSE	FALSE	FALSE	FALSE	FALSE	FALSE	FALSE	FALSE	FALSE	FALSE	FALSE	FALSE	FALSE	FALSE	FALSE	FALSE
20	FALSE	FALSE	FALSE	FALSE	FALSE	FALSE	FALSE	FALSE	FALSE	FALSE	FALSE	FALSE	FALSE	FALSE	FALSE	FALSE	FALSE	FALSE	FALSE	FALSE	FALSE	FALSE	FALSE	FALSE	FALSE	FALSE	FALSE	FALSE	FALSE	FALSE	FALSE	FALSE	FALSE	FALSE	FALSE	FALSE	FALSE	FALSE	FALSE	FALSE	FALSE	FALSE	FALSE	FALSE	FALSE	FALSE	FALSE	FALSE	FALSE
20.2	FALSE	FALSE	FALSE	FALSE	FALSE	FALSE	FALSE	FALSE	FALSE	FALSE	FALSE	FALSE	FALSE	FALSE	FALSE	FALSE	FALSE	FALSE	FALSE	FALSE	FALSE	FALSE	FALSE	FALSE	FALSE	FALSE	FALSE	FALSE	FALSE	FALSE	FALSE	FALSE	FALSE	FALSE	FALSE	FALSE	FALSE	FALSE	FALSE	FALSE	FALSE	FALSE	FALSE	FALSE	FALSE	FALSE	FALSE	FALSE	FALSE
20.4	FALSE	FALSE	FALSE	FALSE	FALSE	FALSE	FALSE	FALSE	FALSE	FALSE	FALSE	FALSE	FALSE	FALSE	FALSE	FALSE	FALSE	FALSE	FALSE	FALSE	FALSE	FALSE	FALSE	FALSE	FALSE	FALSE	FALSE	FALSE	FALSE	FALSE	FALSE	FALSE	FALSE	FALSE	FALSE	FALSE	FALSE	FALSE	FALSE	FALSE	FALSE	FALSE	FALSE	FALSE	FALSE	FALSE	FALSE	FALSE	FALSE
20.6	FALSE	FALSE	FALSE	FALSE	FALSE	FALSE	FALSE	FALSE	FALSE	FALSE	FALSE	FALSE	FALSE	FALSE	FALSE	FALSE	FALSE	FALSE	FALSE	FALSE	FALSE	FALSE	FALSE	FALSE	FALSE	FALSE	FALSE	FALSE	FALSE	FALSE	FALSE	FALSE	FALSE	FALSE	FALSE	FALSE	FALSE	FALSE	FALSE	FALSE	FALSE	FALSE	FALSE	FALSE	FALSE	FALSE	FALSE	FALSE	FALSE
20.8	FALSE	FALSE	FALSE	FALSE	FALSE	FALSE	FALSE	FALSE	FALSE	FALSE	FALSE	FALSE	FALSE	FALSE	FALSE	FALSE	FALSE	FALSE	FALSE	FALSE	FALSE	FALSE	FALSE	FALSE	FALSE	FALSE	FALSE	FALSE	FALSE	FALSE	FALSE	FALSE	FALSE	FALSE	FALSE	FALSE	FALSE	FALSE	FALSE	FALSE	FALSE	FALSE	FALSE	FALSE	FALSE	FALSE	FALSE	FALSE	FALSE
21	FALSE	FALSE	FALSE	FALSE	FALSE	FALSE	FALSE	FALSE	FALSE	FALSE	FALSE	FALSE	FALSE	FALSE	FALSE	FALSE	FALSE	FALSE	FALSE	FALSE	FALSE	FALSE	FALSE	FALSE	FALSE	FALSE	FALSE	FALSE	FALSE	FALSE	FALSE	FALSE	FALSE	FALSE	FALSE	FALSE	FALSE	FALSE	FALSE	FALSE	FALSE	FALSE	FALSE	FALSE	FALSE	FALSE	FALSE	FALSE	FALSE
21.2	FALSE	FALSE	FALSE	FALSE	FALSE	FALSE	FALSE	FALSE	FALSE	FALSE	FALSE	FALSE	FALSE	FALSE	FALSE	FALSE	FALSE	FALSE	FALSE	FALSE	FALSE	FALSE	FALSE	FALSE	FALSE	FALSE	FALSE	FALSE	FALSE	FALSE	FALSE	FALSE	FALSE	FALSE	FALSE	FALSE	FALSE	FALSE	FALSE	FALSE	FALSE	FALSE	FALSE	FALSE	FALSE	FALSE	FALSE	FALSE	FALSE
21.4	FALSE	FALSE	FALSE	FALSE	FALSE	FALSE	FALSE	FALSE	FALSE	FALSE	FALSE	FALSE	FALSE	FALSE	FALSE	FALSE	FALSE	FALSE	FALSE	FALSE	FALSE	FALSE	FALSE	FALSE	FALSE	FALSE	FALSE	FALSE	FALSE	FALSE	FALSE	FALSE	FALSE	FALSE	FALSE	FALSE	FALSE	FALSE	FALSE	FALSE	FALSE	FALSE	FALSE	FALSE	FALSE	FALSE	FALSE	FALSE	FALSE
21.6	FALSE	FALSE	FALSE	FALSE	FALSE	FALSE	FALSE	FALSE	FALSE	FALSE	FALSE	FALSE	FALSE	FALSE	FALSE	FALSE	FALSE	FALSE	FALSE	FALSE	FALSE	FALSE	FALSE	FALSE	FALSE	FALSE	FALSE	FALSE	FALSE	FALSE	FALSE	FALSE	FALSE	FALSE	FALSE	FALSE	FALSE	FALSE	FALSE	FALSE	FALSE	FALSE	FALSE	FALSE	FALSE	FALSE	FALSE	FALSE	FALSE
21.8	FALSE	FALSE	FALSE	FALSE	FALSE	FALSE	FALSE	FALSE	FALSE	FALSE	FALSE	FALSE	FALSE	FALSE	FALSE	FALSE	FALSE	FALSE	FALSE	FALSE	FALSE	FALSE	FALSE	FALSE	FALSE	FALSE	FALSE	FALSE	FALSE	FALSE	FALSE	FALSE	FALSE	FALSE	FALSE	FALSE	FALSE	FALSE	FALSE	FALSE	FALSE	FALSE	FALSE	FALSE	FALSE	FALSE	FALSE	FALSE	FALSE
22	FALSE	FALSE	FALSE	FALSE	FALSE	FALSE	FALSE	FALSE	FALSE	FALSE	FALSE	FALSE	FALSE	FALSE	FALSE	FALSE	FALSE	FALSE	FALSE	FALSE	FALSE	FALSE	FALSE	FALSE	FALSE	FALSE	FALSE	FALSE	FALSE	FALSE	FALSE	FALSE	FALSE	FALSE	FALSE	FALSE	FALSE	FALSE	FALSE	FALSE	FALSE	FALSE	FALSE	FALSE	FALSE	FALSE	FALSE	FALSE	FALSE
22.2	FALSE	FALSE	FALSE	FALSE	FALSE	FALSE	FALSE	FALSE	FALSE	FALSE	FALSE	FALSE	FALSE	FALSE	FALSE	FALSE	FALSE	FALSE	FALSE	FALSE	FALSE	FALSE	FALSE	FALSE	FALSE	FALSE	FALSE	FALSE	FALSE	FALSE	FALSE	FALSE	FALSE	FALSE	FALSE	FALSE	FALSE	FALSE	FALSE	FALSE	FALSE	FALSE	FALSE	FALSE	FALSE	FALSE	FALSE	FALSE	FALSE
22.4	FALSE	FALSE	FALSE	FALSE	FALSE	FALSE	FALSE	FALSE	FALSE	FALSE	FALSE	FALSE	FALSE	FALSE	FALSE	FALSE	FALSE	FALSE	FALSE	FALSE	FALSE	FALSE	FALSE	FALSE	FALSE	FALSE	FALSE	FALSE	FALSE	FALSE	FALSE	FALSE	FALSE	FALSE	FALSE	FALSE	FALSE	FALSE	FALSE	FALSE	FALSE	FALSE	FALSE	FALSE	FALSE	FALSE	FALSE	FALSE	FALSE
22.6	FALSE	FALSE	FALSE	FALSE	FALSE	FALSE	FALSE	FALSE	FALSE	FALSE	FALSE	FALSE	FALSE	FALSE	FALSE	FALSE	FALSE	FALSE	FALSE	FALSE	FALSE	FALSE	FALSE	FALSE	FALSE	FALSE	FALSE	FALSE	FALSE	FALSE	FALSE	FALSE	FALSE	FALSE	FALSE	FALSE	FALSE	FALSE	FALSE	FALSE	FALSE	FALSE	FALSE	FALSE	FALSE	FALSE	FALSE	FALSE	FALSE
22.8	FALSE	FALSE	FALSE	FALSE	FALSE	FALSE	FALSE	FALSE	FALSE	FALSE	FALSE	FALSE	FALSE	FALSE	FALSE	FALSE	FALSE	FALSE	FALSE	FALSE	FALSE	FALSE	FALSE	FALSE	FALSE	FALSE	FALSE	FALSE	FALSE	FALSE	FALSE	FALSE	FALSE	FALSE	FALSE	FALSE	FALSE	FALSE	FALSE	FALSE	FALSE	FALSE	FALSE	FALSE	FALSE	FALSE	FALSE	FALSE	FALSE
23	FALSE	FALSE	FALSE	FALSE	FALSE	FALSE	FALSE	FALSE	FALSE	FALSE	FALSE	FALSE	FALSE	FALSE	FALSE	FALSE	FALSE	FALSE	FALSE	FALSE	FALSE	FALSE	FALSE	FALSE	FALSE	FALSE	FALSE	FALSE	FALSE	FALSE	FALSE	FALSE	FALSE	FALSE	FALSE	FALSE	FALSE	FALSE	FALSE	FALSE	FALSE	FALSE	FALSE	FALSE	FALSE	FALSE	FALSE	FALSE	FALSE
23.2	FALSE	FALSE	FALSE	FALSE	FALSE	FALSE	FALSE	FALSE	FALSE	FALSE	FALSE	FALSE	FALSE	FALSE	FALSE	FALSE	FALSE	FALSE	FALSE	FALSE	FALSE	FALSE	FALSE	FALSE	FALSE	FALSE	FALSE	FALSE	FALSE	FALSE	FALSE	FALSE	FALSE	FALSE	FALSE	FALSE	FALSE	FALSE	FALSE	FALSE	FALSE	FALSE	FALSE	FALSE	FALSE	FALSE	FALSE	FALSE	FALSE
23.4	FALSE	FALSE	FALSE	FALSE	FALSE	FALSE	FALSE	FALSE	FALSE	FALSE	FALSE	FALSE	FALSE	FALSE	FALSE	FALSE	FALSE	FALSE	FALSE	FALSE	FALSE	FALSE	FALSE	FALSE	FALSE	FALSE	FALSE	FALSE	FALSE	FALSE	FALSE	FALSE	FALSE	FALSE	FALSE	FALSE	FALSE	FALSE	FALSE	FALSE	FALSE	FALSE	FALSE	FALSE	FALSE	FALSE	FALSE	FALSE	FALSE
23.6	FALSE	FALSE	FALSE	FALSE	FALSE	FALSE	FALSE	FALSE	FALSE	FALSE	FALSE	FALSE	FALSE	FALSE	FALSE	FALSE	FALSE	FALSE	FALSE	FALSE	FALSE	FALSE	FALSE	FALSE	FALSE	FALSE	FALSE	FALSE	FALSE	FALSE	FALSE	FALSE	FALSE	FALSE	FALSE	FALSE	FALSE	FALSE	FALSE	FALSE	FALSE	FALSE	FALSE	FALSE	FALSE	FALSE	FALSE	FALSE	FALSE
23.8	FALSE	FALSE	FALSE	FALSE	FALSE	FALSE	FALSE	FALSE	FALSE	FALSE	FALSE	FALSE	FALSE	FALSE	FALSE	FALSE	FALSE	FALSE	FALSE	FALSE	FALSE	FALSE	FALSE	FALSE	FALSE	FALSE	FALSE	FALSE	FALSE	FALSE	FALSE	FALSE	FALSE	FALSE	FALSE	FALSE	FALSE	FALSE	FALSE	FALSE	FALSE	FALSE	FALSE	FALSE	FALSE	FALSE	FALSE	FALSE	FALSE
24	FALSE	FALSE	FALSE	FALSE	FALSE	FALSE	FALSE	FALSE	FALSE	FALSE	FALSE	FALSE	FALSE	FALSE	FALSE	FALSE	FALSE	FALSE	FALSE	FALSE	FALSE	FALSE	FALSE	FALSE	FALSE	FALSE	FALSE	FALSE	FALSE	FALSE	FALSE	FALSE	FALSE	FALSE	FALSE	FALSE	FALSE	FALSE	FALSE	FALSE	FALSE	FALSE	FALSE	FALSE	FALSE	FALSE	FALSE	FALSE	FALSE
24.2	FALSE	FALSE	FALSE	FALSE	FALSE	FALSE	FALSE	FALSE	FALSE	FALSE	FALSE	FALSE	FALSE	FALSE	FALSE	FALSE	FALSE	FALSE	FALSE	FALSE	FALSE	FALSE	FALSE	FALSE	FALSE	FALSE	FALSE	FALSE	FALSE	FALSE	FALSE	FALSE	FALSE	FALSE	FALSE	FALSE	FALSE	FALSE	FALSE	FALSE	FALSE	FALSE	FALSE	FALSE	FALSE	FALSE	FALSE	FALSE	FALSE
24.4	FALSE	FALSE	FALSE	FALSE	FALSE	FALSE	FALSE	FALSE	FALSE	FALSE	FALSE	FALSE	FALSE	FALSE	FALSE	FALSE	FALSE	FALSE	FALSE	FALSE	FALSE	FALSE	FALSE	FALSE	FALSE	FALSE	FALSE	FALSE	FALSE	FALSE	FALSE	FALSE	FALSE	FALSE	FALSE	FALSE	FALSE	FALSE	FALSE	FALSE	FALSE	FALSE	FALSE	FALSE	FALSE	FALSE	FALSE	FALSE	FALSE
24.6	FALSE	FALSE	FALSE	FALSE	FALSE	FALSE	FALSE	FALSE	FALSE	FALSE	FALSE	FALSE	FALSE	FALSE	FALSE	FALSE	FALSE	FALSE	FALSE	FALSE	FALSE	FALSE	FALSE	FALSE	FALSE	FALSE	FALSE	FALSE	FALSE	FALSE	FALSE	FALSE	FALSE	FALSE	FALSE	FALSE	FALSE	FALSE	FALSE	FALSE	FALSE	FALSE	FALSE	FALSE	FALSE	FALSE	FALSE	FALSE	FALSE
24.8	FALSE	FALSE	FALSE	FALSE	FALSE	FALSE	FALSE	FALSE	FALSE	FALSE	FALSE	FALSE	FALSE	FALSE	FALSE	FALSE	FALSE	FALSE	FALSE	FALSE	FALSE	FALSE	FALSE	FALSE	FALSE	FALSE	FALSE	FALSE	FALSE	FALSE	FALSE	FALSE	FALSE	FALSE	FALSE	FALSE	FALSE	FALSE	FALSE	FALSE	FALSE	FALSE	FALSE	FALSE	FALSE	FALSE	FALSE	FALSE	FALSE
25	FALSE	FALSE	FALSE	FALSE	FALSE	FALSE	FALSE	FALSE	FALSE	FALSE	FALSE	FALSE	FALSE	FALSE	FALSE	FALSE	FALSE	FALSE	FALSE	FALSE	FALSE	FALSE	FALSE	FALSE	FALSE	FALSE	FALSE	FALSE	FALSE	FALSE	FALSE	FALSE	FALSE	FALSE	FALSE	FALSE	FALSE	FALSE	FALSE	FALSE	FALSE	FALSE	FALSE	FALSE	FALSE	FALSE	FALSE	FALSE	FALSE
25.2	FALSE	FALSE	FALSE	FALSE	FALSE	FALSE	FALSE	FALSE	FALSE	FALSE	FALSE	FALSE	FALSE	FALSE	FALSE	FALSE	FALSE	FALSE	FALSE	FALSE	FALSE	FALSE	FALSE	FALSE	FALSE	FALSE	FALSE	FALSE	FALSE	FALSE	FALSE	FALSE	FALSE	FALSE	FALSE	FALSE	FALSE	FALSE	FALSE	FALSE	FALSE	FALSE	FALSE	FALSE	FALSE	FALSE	FALSE	FALSE	FALSE
25.4	FALSE	FALSE	FALSE	FALSE	FALSE	FALSE	FALSE	FALSE	FALSE	FALSE	FALSE	FALSE	FALSE	FALSE	FALSE	FALSE	FALSE	FALSE	FALSE	FALSE	FALSE	FALSE	FALSE	FALSE	FALSE	FALSE	FALSE	FALSE	FALSE	FALSE	FALSE	FALSE	FALSE	FALSE	FALSE	FALSE	FALSE	FALSE	FALSE	FALSE	FALSE	FALSE	FALSE	FALSE	FALSE	FALSE	FALSE	FALSE	FALSE
25.6	FALSE	FALSE	FALSE	FALSE	FALSE	FALSE	FALSE	FALSE	FALSE	FALSE	FALSE	FALSE	FALSE	FALSE	FALSE	FALSE	FALSE	FALSE	FALSE	FALSE	FALSE	FALSE	FALSE	FALSE	FALSE	FALSE	FALSE	FALSE	FALSE	FALSE	FALSE	FALSE	FALSE	FALSE	FALSE	FALSE	FALSE	FALSE	FALSE	FALSE	FALSE	FALSE	FALSE	FALSE	FALSE	FALSE	FALSE	FALSE	FALSE
25.8	FALSE	FALSE	FALSE	FALSE	FALSE	FALSE	FALSE	FALSE	FALSE	FALSE	FALSE	FALSE	FALSE	FALSE	FALSE	FALSE	FALSE	FALSE	FALSE	FALSE	FALSE	FALSE	FALSE	FALSE	FALSE	FALSE	FALSE	FALSE	FALSE	FALSE	FALSE	FALSE	FALSE	FALSE	FALSE	FALSE	FALSE	FALSE	FALSE	FALSE	FALSE	FALSE	FALSE	FALSE	FALSE	FALSE	FALSE	FALSE	FALSE
26	FALSE	FALSE	FALSE	FALSE	FALSE	FALSE	FALSE	FALSE	FALSE	FALSE	FALSE	FALSE	FALSE	FALSE	FALSE	FALSE	FALSE	FALSE	FALSE	FALSE	FALSE	FALSE	FALSE	FALSE	FALSE	FALSE	FALSE	FALSE	FALSE	FALSE	FALSE	FALSE	FALSE	FALSE	FALSE	FALSE	FALSE	FALSE	FALSE	FALSE	FALSE	FALSE	FALSE	FALSE	FALSE	FALSE	FALSE	FALSE	FALSE
26.2	FALSE	FALSE	FALSE	FALSE	FALSE	FALSE	FALSE	FALSE	FALSE	FALSE	FALSE	FALSE	FALSE	FALSE	FALSE	FALSE	FALSE	FALSE	FALSE	FALSE	FALSE	FALSE	FALSE	FALSE	FALSE	FALSE	FALSE	FALSE	FALSE	FALSE	FALSE	FALSE	FALSE	FALSE	FALSE	FALSE	FALSE	FALSE	FALSE	FALSE	FALSE	FALSE	FALSE	FALSE	FALSE	FALSE	FALSE	FALSE	FALSE
26.4	FALSE	FALSE	FALSE	FALSE	FALSE	FALSE	FALSE	FALSE	FALSE	FALSE	FALSE	FALSE	FALSE	FALSE	FALSE	FALSE	FALSE	FALSE	FALSE	FALSE	FALSE	FALSE	FALSE	FALSE	FALSE	FALSE	FALSE	FALSE	FALSE	FALSE	FALSE	FALSE	FALSE	FALSE	FALSE	FALSE	FALSE	FALSE	FALSE	FALSE	FALSE	FALSE	FALSE	FALSE	FALSE	FALSE	FALSE	FALSE	FALSE
26.6	FALSE	FALSE	FALSE	FALSE	FALSE	FALSE	FALSE	FALSE	FALSE	FALSE	FALSE	FALSE	FALSE	FALSE	FALSE	FALSE	FALSE	FALSE	FALSE	FALSE	FALSE	FALSE	FALSE	FALSE	FALSE	FALSE	FALSE	FALSE	FALSE	FALSE	FALSE	FALSE	FALSE	FALSE	FALSE	FALSE	FALSE	FALSE	FALSE	FALSE	FALSE	FALSE	FALSE	FALSE	FALSE	FALSE	FALSE	FALSE	FALSE
26.8	FALSE	FALSE	FALSE	FALSE	FALSE	FALSE	FALSE	FALSE	FALSE	FALSE	FALSE	FALSE	FALSE	FALSE	FALSE	FALSE	FALSE	FALSE	FALSE	FALSE	FALSE	FALSE	FALSE	FALSE	FALSE	FALSE	FALSE	FALSE	FALSE	FALSE	FALSE	FALSE	FALSE	FALSE	FALSE	FALSE	FALSE	FALSE	FALSE	FALSE	FALSE	FALSE	FALSE	FALSE	FALSE	FALSE	FALSE	FALSE	FALSE
27	FALSE	FALSE	FALSE	FALSE	FALSE	FALSE	FALSE	FALSE	FALSE	FALSE	FALSE	FALSE	FALSE	FALSE	FALSE	FALSE	FALSE	FALSE	FALSE	FALSE	FALSE	FALSE	FALSE	FALSE	FALSE	FALSE	FALSE	FALSE	FALSE	FALSE	FALSE	FALSE	FALSE	FALSE	FALSE	FALSE	FALSE	FALSE	FALSE	FALSE	FALSE	FALSE	FALSE	FALSE	FALSE	FALSE	FALSE	FALSE	FALSE
27.2	FALSE	FALSE	FALSE	FALSE	FALSE	FALSE	FALSE	FALSE	FALSE	FALSE	FALSE	FALSE	FALSE	FALSE	FALSE	FALSE	FALSE	FALSE	FALSE	FALSE	FALSE	FALSE	FALSE	FALSE	FALSE	FALSE	FALSE	FALSE	FALSE	FALSE	FALSE	FALSE	FALSE	FALSE	FALSE	FALSE	FALSE	FALSE	FALSE	FALSE	FALSE	FALSE	FALSE	FALSE	FALSE	FALSE	FALSE	FALSE	FALSE
27.4	FALSE	FALSE	FALSE	FALSE	FALSE	FALSE	FALSE	FALSE	FALSE	FALSE	FALSE	FALSE	FALSE	FALSE	FALSE	FALSE	FALSE	FALSE	FALSE	FALSE	FALSE	FALSE	FALSE	FALSE	FALSE	FALSE	FALSE	FALSE	FALSE	FALSE	FALSE	FALSE	FALSE	FALSE	FALSE	FALSE	FALSE	FALSE	FALSE	FALSE	FALSE	FALSE	FALSE	FALSE	FALSE	FALSE	FALSE	FALSE	FALSE
27.6	FALSE	FALSE	FALSE	FALSE	FALSE	FALSE	FALSE	FALSE	FALSE	FALSE	FALSE	FALSE	FALSE	FALSE	FALSE	FALSE	FALSE	FALSE	FALSE	FALSE	FALSE	FALSE	FALSE	FALSE	FALSE	FALSE	FALSE	FALSE	FALSE	FALSE	FALSE	FALSE	FALSE	FALSE	FALSE	FALSE	FALSE	FALSE	FALSE	FALSE	FALSE	FALSE	FALSE	FALSE	FALSE	FALSE	FALSE	FALSE	FALSE
27.8	FALSE	FALSE	FALSE	FALSE	FALSE	FALSE	FALSE	FALSE	FALSE	FALSE	FALSE	FALSE	FALSE	FALSE	FALSE	FALSE	FALSE	FALSE	FALSE	FALSE	FALSE	FALSE	FALSE	FALSE	FALSE	FALSE	FALSE	FALSE	FALSE	FALSE	FALSE	FALSE	FALSE	FALSE	FALSE	FALSE	FALSE	FALSE	FALSE	FALSE	FALSE	FALSE	FALSE	FALSE	FALSE	FALSE	FALSE	FALSE	FALSE
28	FALSE	FALSE	FALSE	FALSE	FALSE	FALSE	FALSE	FALSE	FALSE	FALSE	FALSE	FALSE	FALSE	FALSE	FALSE	FALSE	FALSE	FALSE	FALSE	FALSE	FALSE	FALSE	FALSE	FALSE	FALSE	FALSE	FALSE	FALSE	FALSE	FALSE	FALSE	FALSE	FALSE	FALSE	FALSE	FALSE	FALSE	FALSE	FALSE	FALSE	FALSE	FALSE	FALSE	FALSE	FALSE	FALSE	FALSE	FALSE	FALSE
28.2	FALSE	FALSE	FALSE	FALSE	FALSE	FALSE	FALSE	FALSE	FALSE	FALSE	FALSE	FALSE	FALSE	FALSE	FALSE	FALSE	FALSE	FALSE	FALSE	FALSE	FALSE	FALSE	FALSE	FALSE	FALSE	FALSE	FALSE	FALSE	FALSE	FALSE	FALSE	FALSE	FALSE	FALSE	FALSE	FALSE	FALSE	FALSE	FALSE	FALSE	FALSE	FALSE	FALSE	FALSE	FALSE	FALSE	FALSE	FALSE	FALSE
28.4	FALSE	FALSE	FALSE	FALSE	FALSE	FALSE	FALSE	FALSE	FALSE	FALSE	FALSE	FALSE	FALSE	FALSE	FALSE	FALSE	FALSE	FALSE	FALSE	FALSE	FALSE	FALSE	FALSE	FALSE	FALSE	FALSE	FALSE	FALSE	FALSE	FALSE	FALSE	FALSE	FALSE	FALSE	FALSE	FALSE	FALSE	FALSE	FALSE	FALSE	FALSE	FALSE	FALSE	FALSE	FALSE	FALSE	FALSE	FALSE	FALSE
28.6	FALSE	FALSE	FALSE	FALSE	FALSE	FALSE	FALSE	FALSE	FALSE	FALSE	FALSE	FALSE	FALSE	FALSE	FALSE	FALSE	FALSE	FALSE	FALSE	FALSE	FALSE	FALSE	FALSE	FALSE	FALSE	FALSE	FALSE	FALSE	FALSE	FALSE	FALSE	FALSE	FALSE	FALSE	FALSE	FALSE	FALSE	FALSE	FALSE	FALSE	FALSE	FALSE	FALSE	FALSE	FALSE	FALSE	FALSE	FALSE	FALSE
28.8	FALSE	FALSE	FALSE	FALSE	FALSE	FALSE	FALSE	FALSE	FALSE	FALSE	FALSE	FALSE	FALSE	FALSE	FALSE	FALSE	FALSE	FALSE	FALSE	FALSE	FALSE	FALSE	FALSE	FALSE	FALSE	FALSE	FALSE	FALSE	FALSE	FALSE	FALSE	FALSE	FALSE	FALSE	FALSE	FALSE	FALSE	FALSE	FALSE	FALSE	FALSE	FALSE	FALSE	FALSE	FALSE	FALSE	FALSE	FALSE	FALSE
29	FALSE	FALSE	FALSE	FALSE	FALSE	FALSE	FALSE	FALSE	FALSE	FALSE	FALSE	FALSE	FALSE	FALSE	FALSE	FALSE	FALSE	FALSE	FALSE	FALSE	FALSE	FALSE	FALSE	FALSE	FALSE	FALSE	FALSE	FALSE	FALSE	FALSE	FALSE	FALSE	FALSE	FALSE	FALSE	FALSE	FALSE	FALSE	FALSE	FALSE	FALSE	FALSE	FALSE	FALSE	FALSE	FALSE	FALSE	FALSE	FALSE
29.2	FALSE	FALSE	FALSE	FALSE	FALSE	FALSE	FALSE	FALSE	FALSE	FALSE	FALSE	FALSE	FALSE	FALSE	FALSE	FALSE	FALSE	FALSE	FALSE	FALSE	FALSE	FALSE	FALSE	FALSE	FALSE	FALSE	FALSE	FALSE	FALSE	FALSE	FALSE	FALSE	FALSE	FALSE	FALSE	FALSE	FALSE	FALSE	FALSE	FALSE	FALSE	FALSE	FALSE	FALSE	FALSE	FALSE	FALSE	FALSE	FALSE
29.4	FALSE	FALSE	FALSE	FALSE	FALSE	FALSE	FALSE	FALSE	FALSE	FALSE	FALSE	FALSE	FALSE	FALSE	FALSE	FALSE	FALSE	FALSE	FALSE	FALSE	FALSE	FALSE	FALSE	FALSE	FALSE	FALSE	FALSE	FALSE	FALSE	FALSE	FALSE	FALSE	FALSE	FALSE	FALSE	FALSE	FALSE	FALSE	FALSE	FALSE	FALSE	FALSE	FALSE	FALSE	FALSE	FALSE	FALSE	FALSE	FALSE
29.6	FALSE	FALSE	FALSE	FALSE	FALSE	FALSE	FALSE	FALSE	FALSE	FALSE	FALSE	FALSE	FALSE	FALSE	FALSE	FALSE	FALSE	FALSE	FALSE	FALSE	FALSE	FALSE	FALSE	FALSE	FALSE	FALSE	FALSE	FALSE	FALSE	FALSE	FALSE	FALSE	FALSE	FALSE	FALSE	FALSE	FALSE	FALSE	FALSE	FALSE	FALSE	FALSE	FALSE	FALSE	FALSE	FALSE	FALSE	FALSE	FALSE
29.8	FALSE	FALSE	FALSE	FALSE	FALSE	FALSE	FALSE	FALSE	FALSE	FALSE	FALSE	FALSE	FALSE	FALSE	FALSE	FALSE	FALSE	FALSE	FALSE	FALSE	FALSE	FALSE	FALSE	FALSE	FALSE	FALSE	FALSE	FALSE	FALSE	FALSE	FALSE	FALSE	FALSE	FALSE	FALSE	FALSE	FALSE	FALSE	FALSE	FALSE	FALSE	FALSE	FALSE	FALSE	FALSE	FALSE	FALSE	FALSE	FALSE
30	FALSE	FALSE	FALSE	FALSE	FALSE	FALSE	FALSE	FALSE	FALSE	FALSE	FALSE	FALSE	FALSE	FALSE	FALSE	FALSE	FALSE	FALSE	FALSE	FALSE	FALSE	FALSE	FALSE	FALSE	FALSE	FALSE	FALSE	FALSE	FALSE	FALSE	FALSE	FALSE	FALSE	FALSE	FALSE	FALSE	FALSE	FALSE	FALSE	FALSE	FALSE	FALSE	FALSE	FALSE	FALSE	FALSE	FALSE	FALSE	FALSE
30.2	FALSE	FALSE	FALSE	FALSE	FALSE	FALSE	FALSE	FALSE	FALSE	FALSE	FALSE	FALSE	FALSE	FALSE	FALSE	FALSE	FALSE	FALSE	FALSE	FALSE	FALSE	FALSE	FALSE	FALSE	FALSE	FALSE	FALSE	FALSE	FALSE	FALSE	FALSE	FALSE	FALSE	FALSE	FALSE	FALSE	FALSE	FALSE	FALSE	FALSE	FALSE	FALSE	FALSE	FALSE	FALSE	FALSE	FALSE	FALSE	TRUE
30.4	FALSE	FALSE	FALSE	FALSE	FALSE	FALSE	FALSE	FALSE	FALSE	FALSE	FALSE	FALSE	FALSE	FALSE	FALSE	FALSE	FALSE	FALSE	FALSE	FALSE	FALSE	FALSE	FALSE	FALSE	FALSE	FALSE	FALSE	FALSE	FALSE	FALSE	FALSE	FALSE	FALSE	FALSE	FALSE	FALSE	FALSE	FALSE	FALSE	FALSE	FALSE	FALSE	FALSE	FALSE	FALSE	FALSE	TRUE	TRUE	TRUE
30.6	FALSE	FALSE	FALSE	FALSE	FALSE	FALSE	FALSE	FALSE	FALSE	FALSE	FALSE	FALSE	FALSE	FALSE	FALSE	FALSE	FALSE	FALSE	FALSE	FALSE	FALSE	FALSE	FALSE	FALSE	FALSE	FALSE	FALSE	FALSE	FALSE	FALSE	FALSE	FALSE	FALSE	FALSE	FALSE	FALSE	FALSE	FALSE	FALSE	FALSE	FALSE	FALSE	FALSE	FALSE	FALSE	TRUE	TRUE	TRUE	TRUE
30.8	FALSE	FALSE	FALSE	FALSE	FALSE	FALSE	FALSE	FALSE	FALSE	FALSE	FALSE	FALSE	FALSE	FALSE	FALSE	FALSE	FALSE	FALSE	FALSE	FALSE	FALSE	FALSE	FALSE	FALSE	FALSE	FALSE	FALSE	FALSE	FALSE	FALSE	FALSE	FALSE	FALSE	FALSE	FALSE	FALSE	FALSE	FALSE	FALSE	FALSE	FALSE	FALSE	FALSE	TRUE	TRUE	TRUE	TRUE	TRUE	TRUE
31	FALSE	FALSE	FALSE	FALSE	FALSE	FALSE	FALSE	FALSE	FALSE	FALSE	FALSE	FALSE	FALSE	FALSE	FALSE	FALSE	FALSE	FALSE	FALSE	FALSE	FALSE	FALSE	FALSE	FALSE	FALSE	FALSE	FALSE	FALSE	FALSE	FALSE	FALSE	FALSE	FALSE	FALSE	FALSE	FALSE	FALSE	FALSE	FALSE	FALSE	FALSE	TRUE	TRUE	TRUE	TRUE	TRUE	TRUE	TRUE	TRUE
31.2	FALSE	FALSE	FALSE	FALSE	FALSE	FALSE	FALSE	FALSE	FALSE	FALSE	FALSE	FALSE	FALSE	FALSE	FALSE	FALSE	FALSE	FALSE	FALSE	FALSE	FALSE	FALSE	FALSE	FALSE	FALSE	FALSE	FALSE	FALSE	FALSE	FALSE	FALSE	FALSE	FALSE	FALSE	FALSE	FALSE	FALSE	FALSE	FALSE	TRUE	TRUE	TRUE	TRUE	TRUE	TRUE	TRUE	TRUE	TRUE	TRUE
31.4	FALSE	FALSE	FALSE	FALSE	FALSE	FALSE	FALSE	FALSE	FALSE	FALSE	FALSE	FALSE	FALSE	FALSE	FALSE	FALSE	FALSE	FALSE	FALSE	FALSE	FALSE	FALSE	FALSE	FALSE	FALSE	FALSE	FALSE	FALSE	FALSE	FALSE	FALSE	FALSE	FALSE	FALSE	FALSE	FALSE	FALSE	TRUE	TRUE	TRUE	TRUE	TRUE	TRUE	TRUE	TRUE	TRUE	TRUE	TRUE	TRUE
31.6	FALSE	FALSE	FALSE	FALSE	FALSE	FALSE	FALSE	FALSE	FALSE	FALSE	FALSE	FALSE	FALSE	FALSE	FALSE	FALSE	FALSE	FALSE	FALSE	FALSE	FALSE	FALSE	FALSE	FALSE	FALSE	FALSE	FALSE	FALSE	FALSE	FALSE	FALSE	FALSE	FALSE	FALSE	FALSE	FALSE	TRUE	TRUE	TRUE	TRUE	TRUE	TRUE	TRUE	TRUE	TRUE	TRUE	TRUE	TRUE	TRUE
31.8	FALSE	FALSE	FALSE	FALSE	FALSE	FALSE	FALSE	FALSE	FALSE	FALSE	FALSE	FALSE	FALSE	FALSE	FALSE	FALSE	FALSE	FALSE	FALSE	FALSE	FALSE	FALSE	FALSE	FALSE	FALSE	FALSE	FALSE	FALSE	FALSE	FALSE	FALSE	FALSE	FALSE	FALSE	TRUE	TRUE	TRUE	TRUE	TRUE	TRUE	TRUE	TRUE	TRUE	TRUE	TRUE	TRUE	TRUE	TRUE	TRUE
32	FALSE	FALSE	FALSE	FALSE	FALSE	FALSE	FALSE	FALSE	FALSE	FALSE	FALSE	FALSE	FALSE	FALSE	FALSE	FALSE	FALSE	FALSE	FALSE	FALSE	FALSE	FALSE	FALSE	FALSE	FALSE	FALSE	FALSE	FALSE	FALSE	FALSE	FALSE	FALSE	TRUE	TRUE	TRUE	TRUE	TRUE	TRUE	TRUE	TRUE	TRUE	TRUE	TRUE	TRUE	TRUE	TRUE	TRUE	TRUE	TRUE
32.2	FALSE	FALSE	FALSE	FALSE	FALSE	FALSE	FALSE	FALSE	FALSE	FALSE	FALSE	FALSE	FALSE	FALSE	FALSE	FALSE	FALSE	FALSE	FALSE	FALSE	FALSE	FALSE	FALSE	FALSE	FALSE	FALSE	FALSE	FALSE	FALSE	FALSE	TRUE	TRUE	TRUE	TRUE	TRUE	TRUE	TRUE	TRUE	TRUE	TRUE	TRUE	TRUE	TRUE	TRUE	TRUE	TRUE	TRUE	TRUE	TRUE
32.4	FALSE	FALSE	FALSE	FALSE	FALSE	FALSE	FALSE	FALSE	FALSE	FALSE	FALSE	FALSE	FALSE	FALSE	FALSE	FALSE	FALSE	FALSE	FALSE	FALSE	FALSE	FALSE	FALSE	FALSE	FALSE	FALSE	FALSE	FALSE	TRUE	TRUE	TRUE	TRUE	TRUE	TRUE	TRUE	TRUE	TRUE	TRUE	TRUE	TRUE	TRUE	TRUE	TRUE	TRUE	TRUE	TRUE	TRUE	TRUE	TRUE
32.6	FALSE	FALSE	FALSE	FALSE	FALSE	FALSE	FALSE	FALSE	FALSE	FALSE	FALSE	FALSE	FALSE	FALSE	FALSE	FALSE	FALSE	FALSE	FALSE	FALSE	FALSE	FALSE	FALSE	FALSE	FALSE	FALSE	TRUE	TRUE	TRUE	TRUE	TRUE	TRUE	TRUE	TRUE	TRUE	TRUE	TRUE	TRUE	TRUE	TRUE	TRUE	TRUE	TRUE	TRUE	TRUE	TRUE	TRUE	TRUE	TRUE
32.8	FALSE	FALSE	FALSE	FALSE	FALSE	FALSE	FALSE	FALSE	FALSE	FALSE	FALSE	FALSE	FALSE	FALSE	FALSE	FALSE	FALSE	FALSE	FALSE	FALSE	FALSE	FALSE	FALSE	FALSE	FALSE	TRUE	TRUE	TRUE	TRUE	TRUE	TRUE	TRUE	TRUE	TRUE	TRUE	TRUE	TRUE	TRUE	TRUE	TRUE	TRUE	TRUE	TRUE	TRUE	TRUE	TRUE	TRUE	TRUE	TRUE
33	FALSE	FALSE	FALSE	FALSE	FALSE	FALSE	FALSE	FALSE	FALSE	FALSE	FALSE	FALSE	FALSE	FALSE	FALSE	FALSE	FALSE	FALSE	FALSE	FALSE	FALSE	FALSE	FALSE	TRUE	TRUE	TRUE	TRUE	TRUE	TRUE	TRUE	TRUE	TRUE	TRUE	TRUE	TRUE	TRUE	TRUE	TRUE	TRUE	TRUE	TRUE	TRUE	TRUE	TRUE	TRUE	TRUE	TRUE	TRUE	TRUE
33.2	FALSE	FALSE	FALSE	FALSE	FALSE	FALSE	FALSE	FALSE	FALSE	FALSE	FALSE	FALSE	FALSE	FALSE	FALSE	FALSE	FALSE	FALSE	FALSE	FALSE	FALSE	TRUE	TRUE	TRUE	TRUE	TRUE	TRUE	TRUE	TRUE	TRUE	TRUE	TRUE	TRUE	TRUE	TRUE	TRUE	TRUE	TRUE	TRUE	TRUE	TRUE	TRUE	TRUE	TRUE	TRUE	TRUE	TRUE	TRUE	TRUE
33.4	FALSE	FALSE	FALSE	FALSE	FALSE	FALSE	FALSE	FALSE	FALSE	FALSE	FALSE	FALSE	FALSE	FALSE	FALSE	FALSE	FALSE	FALSE	FALSE	TRUE	TRUE	TRUE	TRUE	TRUE	TRUE	TRUE	TRUE	TRUE	TRUE	TRUE	TRUE	TRUE	TRUE	TRUE	TRUE	TRUE	TRUE	TRUE	TRUE	TRUE	TRUE	TRUE	TRUE	TRUE	TRUE	TRUE	TRUE	TRUE	TRUE
33.6	FALSE	FALSE	FALSE	FALSE	FALSE	FALSE	FALSE	FALSE	FALSE	FALSE	FALSE	FALSE	FALSE	FALSE	FALSE	FALSE	FALSE	TRUE	TRUE	TRUE	TRUE	TRUE	TRUE	TRUE	TRUE	TRUE	TRUE	TRUE	TRUE	TRUE	TRUE	TRUE	TRUE	TRUE	TRUE	TRUE	TRUE	TRUE	TRUE	TRUE	TRUE	TRUE	TRUE	TRUE	TRUE	TRUE	TRUE	TRUE	TRUE
33.8	FALSE	FALSE	FALSE	FALSE	FALSE	FALSE	FALSE	FALSE	FALSE	FALSE	FALSE	FALSE	FALSE	FALSE	FALSE	TRUE	TRUE	TRUE	TRUE	TRUE	TRUE	TRUE	TRUE	TRUE	TRUE	TRUE	TRUE	TRUE	TRUE	TRUE	TRUE	TRUE	TRUE	TRUE	TRUE	TRUE	TRUE	TRUE	TRUE	TRUE	TRUE	TRUE	TRUE	TRUE	TRUE	TRUE	TRUE	TRUE	TRUE
34	TRUE	TRUE	FALSE	FALSE	FALSE	FALSE	FALSE	FALSE	FALSE	FALSE	FALSE	FALSE	FALSE	TRUE	TRUE	TRUE	TRUE	TRUE	TRUE	TRUE	TRUE	TRUE	TRUE	TRUE	TRUE	TRUE	TRUE	TRUE	TRUE	TRUE	TRUE	TRUE	TRUE	TRUE	TRUE	TRUE	TRUE	TRUE	TRUE	TRUE	TRUE	TRUE	TRUE	TRUE	TRUE	TRUE	TRUE	TRUE	TRUE
34.2	TRUE	TRUE	TRUE	TRUE	TRUE	FALSE	FALSE	FALSE	FALSE	FALSE	FALSE	FALSE	TRUE	TRUE	TRUE	TRUE	TRUE	TRUE	TRUE	TRUE	TRUE	TRUE	TRUE	TRUE	TRUE	TRUE	TRUE	TRUE	TRUE	TRUE	TRUE	TRUE	TRUE	TRUE	TRUE	TRUE	TRUE	TRUE	TRUE	TRUE	TRUE	TRUE	TRUE	TRUE	TRUE	TRUE	TRUE	TRUE	TRUE
34.4	TRUE	TRUE	TRUE	TRUE	TRUE	TRUE	TRUE	TRUE	FALSE	FALSE	TRUE	TRUE	TRUE	TRUE	TRUE	TRUE	TRUE	TRUE	TRUE	TRUE	TRUE	TRUE	TRUE	TRUE	TRUE	TRUE	TRUE	TRUE	TRUE	TRUE	TRUE	TRUE	TRUE	TRUE	TRUE	TRUE	TRUE	TRUE	TRUE	TRUE	TRUE	TRUE	TRUE	TRUE	TRUE	TRUE	TRUE	TRUE	TRUE
34.6	TRUE	TRUE	TRUE	TRUE	TRUE	TRUE	TRUE	TRUE	TRUE	TRUE	TRUE	TRUE	TRUE	TRUE	TRUE	TRUE	TRUE	TRUE	TRUE	TRUE	TRUE	TRUE	TRUE	TRUE	TRUE	TRUE	TRUE	TRUE	TRUE	TRUE	TRUE	TRUE	TRUE	TRUE	TRUE	TRUE	TRUE	TRUE	TRUE	TRUE	TRUE	TRUE	TRUE	TRUE	TRUE	TRUE	TRUE	TRUE	TRUE
34.8	TRUE	TRUE	TRUE	TRUE	TRUE	TRUE	TRUE	TRUE	TRUE	TRUE	TRUE	TRUE	TRUE	TRUE	TRUE	TRUE	TRUE	TRUE	TRUE	TRUE	TRUE	TRUE	TRUE	TRUE	TRUE	TRUE	TRUE	TRUE	TRUE	TRUE	TRUE	TRUE	TRUE	TRUE	TRUE	TRUE	TRUE	TRUE	TRUE	TRUE	TRUE	TRUE	TRUE	TRUE	TRUE	TRUE	TRUE	TRUE	TRUE
35	TRUE	TRUE	TRUE	TRUE	TRUE	TRUE	TRUE	TRUE	TRUE	TRUE	TRUE	TRUE	TRUE	TRUE	TRUE	TRUE	TRUE	TRUE	TRUE	TRUE	TRUE	TRUE	TRUE	TRUE	TRUE	TRUE	TRUE	TRUE	TRUE	TRUE	TRUE	TRUE	TRUE	TRUE	TRUE	TRUE	TRUE	TRUE	TRUE	TRUE	TRUE	TRUE	TRUE	TRUE	TRUE	TRUE	TRUE	TRUE	TRUE
35.2	TRUE	TRUE	TRUE	TRUE	TRUE	TRUE	TRUE	TRUE	TRUE	TRUE	TRUE	TRUE	TRUE	TRUE	TRUE	TRUE	TRUE	TRUE	TRUE	TRUE	TRUE	TRUE	TRUE	TRUE	TRUE	TRUE	TRUE	TRUE	TRUE	TRUE	TRUE	TRUE	TRUE	TRUE	TRUE	TRUE	TRUE	TRUE	TRUE	TRUE	TRUE	TRUE	TRUE	TRUE	TRUE	TRUE	TRUE	TRUE	TRUE
35.4	TRUE	TRUE	TRUE	TRUE	TRUE	TRUE	TRUE	TRUE	TRUE	TRUE	TRUE	TRUE	TRUE	TRUE	TRUE	TRUE	TRUE	TRUE	TRUE	TRUE	TRUE	TRUE	TRUE	TRUE	TRUE	TRUE	TRUE	TRUE	TRUE	TRUE	TRUE	TRUE	TRUE	TRUE	TRUE	TRUE	TRUE	TRUE	TRUE	TRUE	TRUE	TRUE	TRUE	TRUE	TRUE	TRUE	TRUE	TRUE	TRUE
35.6	TRUE	TRUE	TRUE	TRUE	TRUE	TRUE	TRUE	TRUE	TRUE	TRUE	TRUE	TRUE	TRUE	TRUE	TRUE	TRUE	TRUE	TRUE	TRUE	TRUE	TRUE	TRUE	TRUE	TRUE	TRUE	TRUE	TRUE	TRUE	TRUE	TRUE	TRUE	TRUE	TRUE	TRUE	TRUE	TRUE	TRUE	TRUE	TRUE	TRUE	TRUE	TRUE	TRUE	TRUE	TRUE	TRUE	TRUE	TRUE	TRUE
35.8	TRUE	TRUE	TRUE	TRUE	TRUE	TRUE	TRUE	TRUE	TRUE	TRUE	TRUE	TRUE	TRUE	TRUE	TRUE	TRUE	TRUE	TRUE	TRUE	TRUE	TRUE	TRUE	TRUE	TRUE	TRUE	TRUE	TRUE	TRUE	TRUE	TRUE	TRUE	TRUE	TRUE	TRUE	TRUE	TRUE	TRUE	TRUE	TRUE	TRUE	TRUE	TRUE	TRUE	TRUE	TRUE	TRUE	TRUE	TRUE	TRUE
36	TRUE	TRUE	TRUE	TRUE	TRUE	TRUE	TRUE	TRUE	TRUE	TRUE	TRUE	TRUE	TRUE	TRUE	TRUE	TRUE	TRUE	TRUE	TRUE	TRUE	TRUE	TRUE	TRUE	TRUE	TRUE	TRUE	TRUE	TRUE	TRUE	TRUE	TRUE	TRUE	TRUE	TRUE	TRUE	TRUE	TRUE	TRUE	TRUE	TRUE	TRUE	TRUE	TRUE	TRUE	TRUE	TRUE	TRUE	TRUE	TRUE
36.2	TRUE	TRUE	TRUE	TRUE	TRUE	TRUE	TRUE	TRUE	TRUE	TRUE	TRUE	TRUE	TRUE	TRUE	TRUE	TRUE	TRUE	TRUE	TRUE	TRUE	TRUE	TRUE	TRUE	TRUE	TRUE	TRUE	TRUE	TRUE	TRUE	TRUE	TRUE	TRUE	TRUE	TRUE	TRUE	TRUE	TRUE	TRUE	TRUE	TRUE	TRUE	TRUE	TRUE	TRUE	TRUE	TRUE	TRUE	TRUE	TRUE
36.4	TRUE	TRUE	TRUE	TRUE	TRUE	TRUE	TRUE	TRUE	TRUE	TRUE	TRUE	TRUE	TRUE	TRUE	TRUE	TRUE	TRUE	TRUE	TRUE	TRUE	TRUE	TRUE	TRUE	TRUE	TRUE	TRUE	TRUE	TRUE	TRUE	TRUE	TRUE	TRUE	TRUE	TRUE	TRUE	TRUE	TRUE	TRUE	TRUE	TRUE	TRUE	TRUE	TRUE	TRUE	TRUE	TRUE	TRUE	TRUE	TRUE
36.6	TRUE	TRUE	TRUE	TRUE	TRUE	TRUE	TRUE	TRUE	TRUE	TRUE	TRUE	TRUE	TRUE	TRUE	TRUE	TRUE	TRUE	TRUE	TRUE	TRUE	TRUE	TRUE	TRUE	TRUE	TRUE	TRUE	TRUE	TRUE	TRUE	TRUE	TRUE	TRUE	TRUE	TRUE	TRUE	TRUE	TRUE	TRUE	TRUE	TRUE	TRUE	TRUE	TRUE	TRUE	TRUE	TRUE	TRUE	TRUE	TRUE
36.8	TRUE	TRUE	TRUE	TRUE	TRUE	TRUE	TRUE	TRUE	TRUE	TRUE	TRUE	TRUE	TRUE	TRUE	TRUE	TRUE	TRUE	TRUE	TRUE	TRUE	TRUE	TRUE	TRUE	TRUE	TRUE	TRUE	TRUE	TRUE	TRUE	TRUE	TRUE	TRUE	TRUE	TRUE	TRUE	TRUE	TRUE	TRUE	TRUE	TRUE	TRUE	TRUE	TRUE	TRUE	TRUE	TRUE	TRUE	TRUE	TRUE
37	TRUE	TRUE	TRUE	TRUE	TRUE	TRUE	TRUE	TRUE	TRUE	TRUE	TRUE	TRUE	TRUE	TRUE	TRUE	TRUE	TRUE	TRUE	TRUE	TRUE	TRUE	TRUE	TRUE	TRUE	TRUE	TRUE	TRUE	TRUE	TRUE	TRUE	TRUE	TRUE	TRUE	TRUE	TRUE	TRUE	TRUE	TRUE	TRUE	TRUE	TRUE	TRUE	TRUE	TRUE	TRUE	TRUE	TRUE	TRUE	TRUE
37.2	TRUE	TRUE	TRUE	TRUE	TRUE	TRUE	TRUE	TRUE	TRUE	TRUE	TRUE	TRUE	TRUE	TRUE	TRUE	TRUE	TRUE	TRUE	TRUE	TRUE	TRUE	TRUE	TRUE	TRUE	TRUE	TRUE	TRUE	TRUE	TRUE	TRUE	TRUE	TRUE	TRUE	TRUE	TRUE	TRUE	TRUE	TRUE	TRUE	TRUE	TRUE	TRUE	TRUE	TRUE	TRUE	TRUE	TRUE	TRUE	TRUE
37.4	TRUE	TRUE	TRUE	TRUE	TRUE	TRUE	TRUE	TRUE	TRUE	TRUE	TRUE	TRUE	TRUE	TRUE	TRUE	TRUE	TRUE	TRUE	TRUE	TRUE	TRUE	TRUE	TRUE	TRUE	TRUE	TRUE	TRUE	TRUE	TRUE	TRUE	TRUE	TRUE	TRUE	TRUE	TRUE	TRUE	TRUE	TRUE	TRUE	TRUE	TRUE	TRUE	TRUE	TRUE	TRUE	TRUE	TRUE	TRUE	TRUE
37.6	TRUE	TRUE	TRUE	TRUE	TRUE	TRUE	TRUE	TRUE	TRUE	TRUE	TRUE	TRUE	TRUE	TRUE	TRUE	TRUE	TRUE	TRUE	TRUE	TRUE	TRUE	TRUE	TRUE	TRUE	TRUE	TRUE	TRUE	TRUE	TRUE	TRUE	TRUE	TRUE	TRUE	TRUE	TRUE	TRUE	TRUE	TRUE	TRUE	TRUE	TRUE	TRUE	TRUE	TRUE	TRUE	TRUE	TRUE	TRUE	TRUE
37.8	TRUE	TRUE	TRUE	TRUE	TRUE	TRUE	TRUE	TRUE	TRUE	TRUE	TRUE	TRUE	TRUE	TRUE	TRUE	TRUE	TRUE	TRUE	TRUE	TRUE	TRUE	TRUE	TRUE	TRUE	TRUE	TRUE	TRUE	TRUE	TRUE	TRUE	TRUE	TRUE	TRUE	TRUE	TRUE	TRUE	TRUE	TRUE	TRUE	TRUE	TRUE	TRUE	TRUE	TRUE	TRUE	TRUE	TRUE	TRUE	TRUE
38	TRUE	TRUE	TRUE	TRUE	TRUE	TRUE	TRUE	TRUE	TRUE	TRUE	TRUE	TRUE	TRUE	TRUE	TRUE	TRUE	TRUE	TRUE	TRUE	TRUE	TRUE	TRUE	TRUE	TRUE	TRUE	TRUE	TRUE	TRUE	TRUE	TRUE	TRUE	TRUE	TRUE	TRUE	TRUE	TRUE	TRUE	TRUE	TRUE	TRUE	TRUE	TRUE	TRUE	TRUE	TRUE	TRUE	TRUE	TRUE	TRUE
38.2	TRUE	TRUE	TRUE	TRUE	TRUE	TRUE	TRUE	TRUE	TRUE	TRUE	TRUE	TRUE	TRUE	TRUE	TRUE	TRUE	TRUE	TRUE	TRUE	TRUE	TRUE	TRUE	TRUE	TRUE	TRUE	TRUE	TRUE	TRUE	TRUE	TRUE	TRUE	TRUE	TRUE	TRUE	TRUE	TRUE	TRUE	TRUE	TRUE	TRUE	TRUE	TRUE	TRUE	TRUE	TRUE	TRUE	TRUE	TRUE	TRUE
38.4	TRUE	TRUE	TRUE	TRUE	TRUE	TRUE	TRUE	TRUE	TRUE	TRUE	TRUE	TRUE	TRUE	TRUE	TRUE	TRUE	TRUE	TRUE	TRUE	TRUE	TRUE	TRUE	TRUE	TRUE	TRUE	TRUE	TRUE	TRUE	TRUE	TRUE	TRUE	TRUE	TRUE	TRUE	TRUE	TRUE	TRUE	TRUE	TRUE	TRUE	TRUE	TRUE	TRUE	TRUE	TRUE	TRUE	TRUE	TRUE	TRUE
38.6	TRUE	TRUE	TRUE	TRUE	TRUE	TRUE	TRUE	TRUE	TRUE	TRUE	TRUE	TRUE	TRUE	TRUE	TRUE	TRUE	TRUE	TRUE	TRUE	TRUE	TRUE	TRUE	TRUE	TRUE	TRUE	TRUE	TRUE	TRUE	TRUE	TRUE	TRUE	TRUE	TRUE	TRUE	TRUE	TRUE	TRUE	TRUE	TRUE	TRUE	TRUE	TRUE	TRUE	TRUE	TRUE	TRUE	TRUE	TRUE	TRUE
38.8	TRUE	TRUE	TRUE	TRUE	TRUE	TRUE	TRUE	TRUE	TRUE	TRUE	TRUE	TRUE	TRUE	TRUE	TRUE	TRUE	TRUE	TRUE	TRUE	TRUE	TRUE	TRUE	TRUE	TRUE	TRUE	TRUE	TRUE	TRUE	TRUE	TRUE	TRUE	TRUE	TRUE	TRUE	TRUE	TRUE	TRUE	TRUE	TRUE	TRUE	TRUE	TRUE	TRUE	TRUE	TRUE	TRUE	TRUE	TRUE	TRUE
39	TRUE	TRUE	TRUE	TRUE	TRUE	TRUE	TRUE	TRUE	TRUE	TRUE	TRUE	TRUE	TRUE	TRUE	TRUE	TRUE	TRUE	TRUE	TRUE	TRUE	TRUE	TRUE	TRUE	TRUE	TRUE	TRUE	TRUE	TRUE	TRUE	TRUE	TRUE	TRUE	TRUE	TRUE	TRUE	TRUE	TRUE	TRUE	TRUE	TRUE	TRUE	TRUE	TRUE	TRUE	TRUE	TRUE	TRUE	TRUE	TRUE
39.2	TRUE	TRUE	TRUE	TRUE	TRUE	TRUE	TRUE	TRUE	TRUE	TRUE	TRUE	TRUE	TRUE	TRUE	TRUE	TRUE	TRUE	TRUE	TRUE	TRUE	TRUE	TRUE	TRUE	TRUE	TRUE	TRUE	TRUE	TRUE	TRUE	TRUE	TRUE	TRUE	TRUE	TRUE	TRUE	TRUE	TRUE	TRUE	TRUE	TRUE	TRUE	TRUE	TRUE	TRUE	TRUE	TRUE	TRUE	TRUE	TRUE
39.4	TRUE	TRUE	TRUE	TRUE	TRUE	TRUE	TRUE	TRUE	TRUE	TRUE	TRUE	TRUE	TRUE	TRUE	TRUE	TRUE	TRUE	TRUE	TRUE	TRUE	TRUE	TRUE	TRUE	TRUE	TRUE	TRUE	TRUE	TRUE	TRUE	TRUE	TRUE	TRUE	TRUE	TRUE	TRUE	TRUE	TRUE	TRUE	TRUE	TRUE	TRUE	TRUE	TRUE	TRUE	TRUE	TRUE	TRUE	TRUE	TRUE
39.6	TRUE	TRUE	TRUE	TRUE	TRUE	TRUE	TRUE	TRUE	TRUE	TRUE	TRUE	TRUE	TRUE	TRUE	TRUE	TRUE	TRUE	TRUE	TRUE	TRUE	TRUE	TRUE	TRUE	TRUE	TRUE	TRUE	TRUE	TRUE	TRUE	TRUE	TRUE	TRUE	TRUE	TRUE	TRUE	TRUE	TRUE	TRUE	TRUE	TRUE	TRUE	TRUE	TRUE	TRUE	TRUE	TRUE	TRUE	TRUE	TRUE
39.8	TRUE	TRUE	TRUE	TRUE	TRUE	TRUE	TRUE	TRUE	TRUE	TRUE	TRUE	TRUE	TRUE	TRUE	TRUE	TRUE	TRUE	TRUE	TRUE	TRUE	TRUE	TRUE	TRUE	TRUE	TRUE	TRUE	TRUE	TRUE	TRUE	TRUE	TRUE	TRUE	TRUE	TRUE	TRUE	TRUE	TRUE	TRUE	TRUE	TRUE	TRUE	TRUE	TRUE	TRUE	TRUE	TRUE	TRUE	TRUE	TRUE
40	TRUE	TRUE	TRUE	TRUE	TRUE	TRUE	TRUE	TRUE	TRUE	TRUE	TRUE	TRUE	TRUE	TRUE	TRUE	TRUE	TRUE	TRUE	TRUE	TRUE	TRUE	TRUE	TRUE	TRUE	TRUE	TRUE	TRUE	TRUE	TRUE	TRUE	TRUE	TRUE	TRUE	TRUE	TRUE	TRUE	TRUE	TRUE	TRUE	TRUE	TRUE	TRUE	TRUE	TRUE	TRUE	TRUE	TRUE	TRUE	TRUE
[truncated: 301 more columns]

## Sheet: c Mmax Outdoor-Young
units: METs, x-axis: temperature (degrees Celsius, row 2), y-axis:relative humidity (%, column A)
	25	25.1	25.2	25.3	25.4	25.5	25.6	25.7	25.8	25.9	26	26.1	26.2	26.3	26.4	26.5	26.6	26.7	26.8	26.9	27	27.1	27.2	27.3	27.4	27.5	27.6	27.7	27.8	27.9	28	28.1	28.2	28.3	28.4	28.5	28.6	28.7	28.8	28.9	29	29.1	29.2	29.3	29.4	29.5	29.6	29.7	29.8
0	7.80634	7.78705	7.76776	7.74846	7.72916	7.70986	7.69055	7.67124	7.65193	7.63261	7.61329	7.59396	7.57463	7.5553	7.53596	7.51662	7.49728	7.47793	7.45858	7.43922	7.41986	7.4005	7.38113	7.36176	7.34239	7.32301	7.30363	7.28424	7.26486	7.24546	7.22607	7.20667	7.18726	7.16785	7.14844	7.12903	7.10961	7.09018	7.07076	7.05133	7.03189	7.01246	6.99301	6.97357	6.95412	6.93467	6.91521	6.89575	6.87629
0.2	7.76743	7.74815	7.72887	7.70958	7.69029	7.67099	7.65169	7.63239	7.61309	7.59378	7.57446	7.55514	7.53582	7.5165	7.49717	7.47784	7.4585	7.43916	7.41982	7.40047	7.38112	7.36177	7.34241	7.32305	7.30368	7.28431	7.26494	7.24556	7.22618	7.2068	7.18741	7.16802	7.14863	7.12923	7.10983	7.09042	7.07101	7.0516	7.03218	7.01276	6.99333	6.97391	6.95447	6.93504	6.9156	6.89616	6.87671	6.85726	6.8378
0.4	7.72851	7.70924	7.68996	7.67068	7.6514	7.63211	7.61282	7.59352	7.57423	7.55492	7.53562	7.51631	7.497	7.47768	7.45836	7.43904	7.41971	7.40038	7.38104	7.3617	7.34236	7.32302	7.30367	7.28431	7.26496	7.2456	7.22623	7.20687	7.1875	7.16812	7.14874	7.12936	7.10998	7.09059	7.07119	7.0518	7.0324	7.01299	6.99358	6.97417	6.95476	6.93534	6.91592	6.89649	6.87706	6.85763	6.83819	6.81875	6.79931
0.6	7.68957	7.67031	7.65104	7.63177	7.61249	7.59321	7.57393	7.55464	7.53535	7.51606	7.49676	7.47746	7.45815	7.43885	7.41953	7.40022	7.3809	7.36158	7.34225	7.32292	7.30359	7.28425	7.26491	7.24557	7.22622	7.20687	7.18751	7.16816	7.14879	7.12943	7.11006	7.09069	7.07131	7.05193	7.03255	7.01316	6.99377	6.97437	6.95497	6.93557	6.91617	6.89676	6.87735	6.85793	6.83851	6.81909	6.79966	6.78023	6.7608
0.8	7.65062	7.63136	7.6121	7.59284	7.57357	7.5543	7.53502	7.51574	7.49646	7.47718	7.45789	7.43859	7.4193	7.4	7.38069	7.36139	7.34208	7.32276	7.30345	7.28412	7.2648	7.24547	7.22614	7.2068	7.18747	7.16812	7.14878	7.12943	7.11007	7.09072	7.07136	7.05199	7.03263	7.01326	6.99388	6.9745	6.95512	6.93574	6.91635	6.89696	6.87756	6.85816	6.83876	6.81935	6.79994	6.78053	6.76111	6.74169	6.72227
1	7.61165	7.5924	7.57315	7.55389	7.53463	7.51537	7.4961	7.47683	7.45756	7.43828	7.419	7.39971	7.38042	7.36113	7.34184	7.32254	7.30324	7.28393	7.26462	7.24531	7.22599	7.20667	7.18735	7.16803	7.1487	7.12936	7.11003	7.09068	7.07134	7.05199	7.03264	7.01329	6.99393	6.97457	6.9552	6.93584	6.91646	6.89709	6.87771	6.85833	6.83894	6.81955	6.80016	6.78076	6.76136	6.74196	6.72255	6.70314	6.68373
1.2	7.57267	7.55342	7.53418	7.51493	7.49568	7.47642	7.45716	7.4379	7.41863	7.39937	7.38009	7.36082	7.34154	7.32225	7.30297	7.28368	7.26438	7.24509	7.22579	7.20648	7.18717	7.16786	7.14855	7.12923	7.10991	7.09059	7.07126	7.05193	7.03259	7.01325	6.99391	6.97457	6.95522	6.93587	6.91651	6.89715	6.87779	6.85842	6.83905	6.81968	6.8003	6.78092	6.76154	6.74215	6.72276	6.70337	6.68397	6.66457	6.64517
1.4	7.53367	7.51443	7.49519	7.47595	7.45671	7.43746	7.41821	7.39896	7.3797	7.36044	7.34117	7.3219	7.30263	7.28336	7.26408	7.2448	7.22551	7.20622	7.18693	7.16764	7.14834	7.12904	7.10973	7.09042	7.07111	7.05179	7.03247	7.01315	6.99383	6.9745	6.95516	6.93583	6.91649	6.89715	6.8778	6.85845	6.8391	6.81974	6.80038	6.78102	6.76165	6.74228	6.72291	6.70353	6.68415	6.66477	6.64538	6.62599	6.6066
1.6	7.49465	7.47542	7.45619	7.43696	7.41772	7.39848	7.37924	7.36	7.34075	7.32149	7.30224	7.28298	7.26371	7.24445	7.22518	7.2059	7.18663	7.16735	7.14806	7.12878	7.10949	7.09019	7.0709	7.0516	7.03229	7.01299	6.99368	6.97436	6.95505	6.93573	6.9164	6.89708	6.87775	6.85841	6.83907	6.81973	6.80039	6.78104	6.76169	6.74234	6.72298	6.70362	6.68426	6.66489	6.64552	6.62615	6.60677	6.58739	6.56801
1.8	7.45562	7.4364	7.41718	7.39795	7.37872	7.35949	7.34026	7.32102	7.30178	7.28253	7.26328	7.24403	7.22478	7.20552	7.18626	7.16699	7.14772	7.12845	7.10918	7.0899	7.07062	7.05133	7.03205	7.01276	6.99346	6.97416	6.95486	6.93556	6.91625	6.89694	6.87762	6.85831	6.83899	6.81966	6.80033	6.781	6.76167	6.74233	6.72299	6.70365	6.6843	6.66495	6.6456	6.62624	6.60688	6.58751	6.56815	6.54878	6.5294
2	7.41657	7.39736	7.37815	7.35893	7.33971	7.32048	7.30126	7.28203	7.26279	7.24356	7.22432	7.20507	7.18583	7.16658	7.14732	7.12807	7.10881	7.08954	7.07028	7.05101	7.03174	7.01246	6.99318	6.9739	6.95461	6.93532	6.91603	6.89674	6.87744	6.85814	6.83883	6.81952	6.80021	6.7809	6.76158	6.74226	6.72293	6.7036	6.68427	6.66494	6.6456	6.62626	6.60692	6.58757	6.56822	6.54886	6.52951	6.51015	6.49078
2.2	7.37751	7.3583	7.3391	7.31989	7.30068	7.28146	7.26224	7.24302	7.22379	7.20457	7.18533	7.1661	7.14686	7.12762	7.10837	7.08913	7.06988	7.05062	7.03136	7.0121	6.99284	6.97357	6.9543	6.93503	6.91575	6.89647	6.87719	6.8579	6.83861	6.81932	6.80002	6.78072	6.76142	6.74212	6.72281	6.70349	6.68418	6.66486	6.64554	6.62621	6.60689	6.58756	6.56822	6.54888	6.52954	6.5102	6.49085	6.4715	6.45215
2.4	7.33843	7.31923	7.30004	7.28083	7.26163	7.24242	7.22321	7.204	7.18478	7.16556	7.14634	7.12711	7.10788	7.08865	7.06941	7.05017	7.03093	7.01168	6.99243	6.97318	6.95392	6.93467	6.9154	6.89614	6.87687	6.8576	6.83833	6.81905	6.79977	6.78048	6.7612	6.74191	6.72261	6.70332	6.68402	6.66472	6.64541	6.6261	6.60679	6.58747	6.56816	6.54884	6.52951	6.51018	6.49085	6.47152	6.45218	6.43284	6.4135
2.6	7.29933	7.28015	7.26096	7.24176	7.22257	7.20337	7.18416	7.16496	7.14575	7.12654	7.10732	7.0881	7.06888	7.04966	7.03043	7.0112	6.99196	6.97273	6.95349	6.93424	6.91499	6.89575	6.87649	6.85724	6.83798	6.81872	6.79945	6.78018	6.76091	6.74164	6.72236	6.70308	6.68379	6.66451	6.64522	6.62592	6.60663	6.58733	6.56803	6.54872	6.52941	6.5101	6.49078	6.47147	6.45215	6.43282	6.4135	6.39417	6.37483
2.8	7.26022	7.24105	7.22186	7.20268	7.18349	7.1643	7.1451	7.1259	7.1067	7.0875	7.06829	7.04908	7.02987	7.01065	6.99143	6.97221	6.95298	6.93375	6.91452	6.89529	6.87605	6.85681	6.83756	6.81832	6.79907	6.77981	6.76056	6.7413	6.72204	6.70277	6.6835	6.66423	6.64496	6.62568	6.6064	6.58711	6.56783	6.54854	6.52924	6.50995	6.49065	6.47135	6.45204	6.43274	6.41342	6.39411	6.37479	6.35547	6.33615
3	7.2211	7.20193	7.18275	7.16357	7.14439	7.12521	7.10602	7.08683	7.06764	7.04844	7.02925	7.01004	6.99084	6.97163	6.95242	6.93321	6.91399	6.89477	6.87554	6.85632	6.83709	6.81786	6.79862	6.77938	6.76014	6.7409	6.72165	6.7024	6.68315	6.66389	6.64463	6.62537	6.6061	6.58684	6.56756	6.54829	6.52901	6.50973	6.49045	6.47116	6.45187	6.43258	6.41329	6.39399	6.37469	6.35538	6.33608	6.31677	6.29745
3.2	7.18196	7.16279	7.14363	7.12446	7.10528	7.08611	7.06693	7.04775	7.02856	7.00938	6.99018	6.97099	6.95179	6.93259	6.91339	6.89419	6.87498	6.85577	6.83655	6.81733	6.79811	6.77889	6.75966	6.74043	6.7212	6.70197	6.68273	6.66349	6.64424	6.62499	6.60574	6.58649	6.56724	6.54798	6.52871	6.50945	6.49018	6.47091	6.45164	6.43236	6.41308	6.3938	6.37451	6.35523	6.33593	6.31664	6.29734	6.27804	6.25874
3.4	7.1428	7.12364	7.10449	7.08532	7.06616	7.04699	7.02782	7.00865	6.98947	6.97029	6.95111	6.93192	6.91273	6.89354	6.87435	6.85515	6.83595	6.81675	6.79754	6.77833	6.75912	6.73991	6.72069	6.70147	6.68224	6.66302	6.64379	6.62456	6.60532	6.58608	6.56684	6.5476	6.52835	6.5091	6.48985	6.47059	6.45134	6.43207	6.41281	6.39354	6.37427	6.355	6.33573	6.31645	6.29717	6.27788	6.25859	6.2393	6.22001
3.6	7.10363	7.08448	7.06533	7.04617	7.02702	7.00786	6.98869	6.96953	6.95036	6.93119	6.91201	6.89284	6.87366	6.85447	6.83529	6.8161	6.79691	6.77771	6.75852	6.73932	6.72011	6.70091	6.6817	6.66249	6.64327	6.62405	6.60483	6.58561	6.56638	6.54716	6.52792	6.50869	6.48945	6.47021	6.45097	6.43172	6.41247	6.39322	6.37397	6.35471	6.33545	6.31619	6.29692	6.27765	6.25838	6.23911	6.21983	6.20055	6.18127
3.8	7.06444	7.0453	7.02616	7.00701	6.98786	6.96871	6.94955	6.9304	6.91124	6.89207	6.87291	6.85374	6.83457	6.81539	6.79621	6.77703	6.75785	6.73866	6.71948	6.70028	6.68109	6.66189	6.64269	6.62349	6.60428	6.58508	6.56586	6.54665	6.52743	6.50821	6.48899	6.46977	6.45054	6.43131	6.41207	6.39284	6.3736	6.35435	6.33511	6.31586	6.29661	6.27736	6.2581	6.23884	6.21958	6.20032	6.18105	6.16178	6.14251
4	7.02523	7.0061	6.98697	6.96783	6.94869	6.92954	6.9104	6.89125	6.8721	6.85294	6.83378	6.81462	6.79546	6.77629	6.75712	6.73795	6.71878	6.6996	6.68042	6.66124	6.64205	6.62286	6.60367	6.58448	6.56528	6.54608	6.52688	6.50767	6.48847	6.46925	6.45004	6.43083	6.41161	6.39238	6.37316	6.35393	6.3347	6.31547	6.29624	6.277	6.25776	6.23851	6.21927	6.20002	6.18077	6.16151	6.14226	6.123	6.10373
4.2	6.98601	6.96689	6.94776	6.92863	6.9095	6.89036	6.87122	6.85208	6.83294	6.81379	6.79464	6.77549	6.75634	6.73718	6.71802	6.69885	6.67969	6.66052	6.64135	6.62217	6.603	6.58382	6.56463	6.54545	6.52626	6.50707	6.48788	6.46868	6.44948	6.43028	6.41108	6.39187	6.37266	6.35345	6.33423	6.31502	6.2958	6.27657	6.25735	6.23812	6.21889	6.19965	6.18042	6.16118	6.14194	6.12269	6.10345	6.0842	6.06494
4.4	6.94678	6.92766	6.90854	6.88942	6.87029	6.85117	6.83204	6.8129	6.79377	6.77463	6.75549	6.73634	6.7172	6.69805	6.6789	6.65974	6.64058	6.62142	6.60226	6.58309	6.56393	6.54475	6.52558	6.5064	6.48723	6.46804	6.44886	6.42967	6.41048	6.39129	6.3721	6.3529	6.3337	6.3145	6.29529	6.27608	6.25687	6.23766	6.21844	6.19922	6.18	6.16078	6.14155	6.12232	6.10309	6.08386	6.06462	6.04538	6.02614
4.6	6.90753	6.88842	6.86931	6.85019	6.83108	6.81196	6.79283	6.77371	6.75458	6.73545	6.71632	6.69718	6.67804	6.6589	6.63976	6.62061	6.60146	6.58231	6.56316	6.544	6.52484	6.50568	6.48651	6.46735	6.44818	6.429	6.40983	6.39065	6.37147	6.35229	6.3331	6.31391	6.29472	6.27553	6.25633	6.23713	6.21793	6.19873	6.17952	6.16031	6.1411	6.12189	6.10267	6.08345	6.06423	6.045	6.02578	6.00655	5.98732
4.8	6.86826	6.84916	6.83005	6.81095	6.79184	6.77273	6.75361	6.7345	6.71538	6.69625	6.67713	6.658	6.63887	6.61974	6.6006	6.58147	6.56233	6.54318	6.52404	6.50489	6.48574	6.46658	6.44743	6.42827	6.40911	6.38995	6.37078	6.35161	6.33244	6.31326	6.29409	6.27491	6.25573	6.23654	6.21736	6.19817	6.17898	6.15978	6.14058	6.12139	6.10218	6.08298	6.06377	6.04456	6.02535	6.00614	5.98692	5.9677	5.94848
5	6.82898	6.80988	6.79079	6.77169	6.75259	6.73348	6.71438	6.69527	6.67616	6.65704	6.63793	6.61881	6.59969	6.58056	6.56143	6.54231	6.52317	6.50404	6.4849	6.46576	6.44662	6.42748	6.40833	6.38918	6.37003	6.35087	6.33171	6.31255	6.29339	6.27423	6.25506	6.23589	6.21672	6.19754	6.17837	6.15919	6.14	6.12082	6.10163	6.08244	6.06325	6.04406	6.02486	6.00566	5.98646	5.96725	5.94805	5.92884	5.90963
5.2	6.78968	6.77059	6.7515	6.73241	6.71332	6.69422	6.67513	6.65603	6.63692	6.61782	6.59871	6.5796	6.56048	6.54137	6.52225	6.50313	6.48401	6.46488	6.44575	6.42662	6.40749	6.38835	6.36921	6.35007	6.33093	6.31178	6.29263	6.27348	6.25433	6.23518	6.21602	6.19686	6.17769	6.15853	6.13936	6.12019	6.10102	6.08184	6.06266	6.04348	6.0243	6.00512	5.98593	5.96674	5.94755	5.92835	5.90916	5.88996	5.87076
5.4	6.75036	6.73129	6.71221	6.69312	6.67404	6.65495	6.63586	6.61677	6.59767	6.57857	6.55947	6.54037	6.52127	6.50216	6.48305	6.46394	6.44482	6.4257	6.40659	6.38746	6.36834	6.34921	6.33008	6.31095	6.29182	6.27268	6.25354	6.2344	6.21525	6.19611	6.17696	6.15781	6.13865	6.1195	6.10034	6.08118	6.06202	6.04285	6.02368	6.00451	5.98534	5.96616	5.94699	5.92781	5.90862	5.88944	5.87025	5.85106	5.83187
5.6	6.71103	6.69196	6.67289	6.65382	6.63474	6.61566	6.59658	6.57749	6.55841	6.53932	6.52022	6.50113	6.48203	6.46293	6.44383	6.42473	6.40562	6.38651	6.3674	6.34829	6.32917	6.31006	6.29093	6.27181	6.25269	6.23356	6.21443	6.1953	6.17616	6.15702	6.13788	6.11874	6.0996	6.08045	6.0613	6.04215	6.023	6.00384	5.98468	5.96552	5.94636	5.92719	5.90803	5.88886	5.86968	5.85051	5.83133	5.81215	5.79297
5.8	6.67169	6.65262	6.63356	6.61449	6.59542	6.57635	6.55728	6.5382	6.51912	6.50004	6.48096	6.46187	6.44278	6.42369	6.4046	6.38551	6.36641	6.34731	6.3282	6.3091	6.28999	6.27088	6.25177	6.23266	6.21354	6.19442	6.1753	6.15618	6.13705	6.11792	6.09879	6.07966	6.06053	6.04139	6.02225	6.00311	5.98396	5.96482	5.94567	5.92652	5.90736	5.88821	5.86905	5.84989	5.83073	5.81156	5.7924	5.77323	5.75406
6	6.63232	6.61327	6.59421	6.57515	6.55609	6.53703	6.51796	6.4989	6.47983	6.46075	6.44168	6.4226	6.40352	6.38444	6.36535	6.34627	6.32718	6.30809	6.28899	6.2699	6.2508	6.2317	6.21259	6.19349	6.17438	6.15527	6.13616	6.11704	6.09793	6.07881	6.05969	6.04056	6.02144	6.00231	5.98318	5.96405	5.94491	5.92578	5.90664	5.8875	5.86835	5.84921	5.83006	5.81091	5.79176	5.7726	5.75345	5.73429	5.71513
6.2	6.59295	6.5739	6.55485	6.5358	6.51675	6.49769	6.47863	6.45957	6.44051	6.42145	6.40238	6.38331	6.36424	6.34517	6.32609	6.30701	6.28793	6.26885	6.24976	6.23067	6.21158	6.19249	6.1734	6.1543	6.1352	6.1161	6.097	6.07789	6.05879	6.03968	6.02057	6.00145	5.98233	5.96322	5.9441	5.92497	5.90585	5.88672	5.86759	5.84846	5.82933	5.81019	5.79105	5.77191	5.75277	5.73363	5.71448	5.69533	5.67618
6.4	6.55355	6.53451	6.51547	6.49643	6.47739	6.45834	6.43929	6.42024	6.40118	6.38213	6.36307	6.34401	6.32494	6.30588	6.28681	6.26774	6.24867	6.22959	6.21052	6.19144	6.17236	6.15327	6.13419	6.1151	6.09601	6.07692	6.05783	6.03873	6.01963	6.00053	5.98143	5.96232	5.94322	5.92411	5.905	5.88588	5.86677	5.84765	5.82853	5.80941	5.79028	5.77116	5.75203	5.7329	5.71377	5.69463	5.6755	5.65636	5.63722
6.6	6.51414	6.49511	6.47608	6.45704	6.43801	6.41897	6.39993	6.38088	6.36184	6.34279	6.32374	6.30468	6.28563	6.26657	6.24751	6.22845	6.20939	6.19032	6.17126	6.15219	6.13311	6.11404	6.09496	6.07588	6.0568	6.03772	6.01864	5.99955	5.98046	5.96137	5.94227	5.92318	5.90408	5.88498	5.86588	5.84678	5.82767	5.80856	5.78945	5.77034	5.75123	5.73211	5.71299	5.69387	5.67475	5.65562	5.6365	5.61737	5.59824
6.8	6.47472	6.45569	6.43667	6.41764	6.39861	6.37958	6.36055	6.34151	6.32247	6.30343	6.28439	6.26535	6.2463	6.22725	6.2082	6.18915	6.17009	6.15104	6.13198	6.11292	6.09385	6.07479	6.05572	6.03665	6.01758	5.99851	5.97943	5.96035	5.94127	5.92219	5.90311	5.88402	5.86493	5.84584	5.82675	5.80765	5.78856	5.76946	5.75036	5.73126	5.71215	5.69305	5.67394	5.65483	5.63571	5.6166	5.59748	5.57837	5.55925
7	6.43528	6.41626	6.39724	6.37822	6.3592	6.34018	6.32115	6.30213	6.2831	6.26407	6.24503	6.226	6.20696	6.18792	6.16888	6.14983	6.13078	6.11174	6.09269	6.07363	6.05458	6.03552	6.01646	5.9974	5.97834	5.95927	5.94021	5.92114	5.90207	5.883	5.86392	5.84484	5.82576	5.80668	5.7876	5.76852	5.74943	5.73034	5.71125	5.69216	5.67306	5.65397	5.63487	5.61577	5.59666	5.57756	5.55845	5.53935	5.52024
7.2	6.39582	6.37681	6.3578	6.33879	6.31978	6.30076	6.28175	6.26273	6.2437	6.22468	6.20566	6.18663	6.1676	6.14857	6.12953	6.1105	6.09146	6.07242	6.05338	6.03433	6.01529	5.99624	5.97719	5.95814	5.93908	5.92003	5.90097	5.88191	5.86285	5.84379	5.82472	5.80565	5.78658	5.76751	5.74844	5.72936	5.71029	5.69121	5.67212	5.65304	5.63396	5.61487	5.59578	5.57669	5.5576	5.5385	5.51941	5.50031	5.48121
7.4	6.35634	6.33735	6.31834	6.29934	6.28034	6.26133	6.24232	6.22331	6.2043	6.18528	6.16626	6.14724	6.12822	6.1092	6.09017	6.07115	6.05212	6.03309	6.01405	5.99502	5.97598	5.95694	5.9379	5.91886	5.89981	5.88077	5.86172	5.84267	5.82361	5.80456	5.7855	5.76644	5.74738	5.72832	5.70926	5.69019	5.67113	5.65206	5.63298	5.61391	5.59484	5.57576	5.55668	5.5376	5.51852	5.49943	5.48035	5.46126	5.44217
7.6	6.31686	6.29786	6.27887	6.25988	6.24088	6.22188	6.20288	6.18388	6.16487	6.14586	6.12685	6.10784	6.08883	6.06982	6.0508	6.03178	6.01276	5.99374	5.97471	5.95569	5.93666	5.91763	5.8986	5.87956	5.86053	5.84149	5.82245	5.80341	5.78436	5.76532	5.74627	5.72722	5.70817	5.68912	5.67006	5.65101	5.63195	5.61289	5.59383	5.57476	5.5557	5.53663	5.51756	5.49849	5.47942	5.46035	5.44127	5.42219	5.40311
7.8	6.27735	6.25837	6.23938	6.22039	6.20141	6.18241	6.16342	6.14443	6.12543	6.10643	6.08743	6.06843	6.04942	6.03042	6.01141	5.9924	5.97339	5.95437	5.93536	5.91634	5.89732	5.8783	5.85927	5.84025	5.82122	5.80219	5.78316	5.76413	5.7451	5.72606	5.70702	5.68798	5.66894	5.6499	5.63085	5.61181	5.59276	5.57371	5.55466	5.5356	5.51655	5.49749	5.47843	5.45937	5.44031	5.42124	5.40218	5.38311	5.36404
8	6.23783	6.21885	6.19988	6.1809	6.16192	6.14293	6.12395	6.10496	6.08597	6.06698	6.04799	6.029	6.01	5.991	5.972	5.953	5.934	5.91499	5.89598	5.87698	5.85797	5.83895	5.81994	5.80092	5.7819	5.76288	5.74386	5.72484	5.70581	5.68679	5.66776	5.64873	5.6297	5.61066	5.59163	5.57259	5.55355	5.53451	5.51547	5.49642	5.47738	5.45833	5.43928	5.42023	5.40118	5.38212	5.36307	5.34401	5.32495
8.2	6.19829	6.17932	6.16036	6.14138	6.12241	6.10344	6.08446	6.06548	6.0465	6.02752	6.00853	5.98955	5.97056	5.95157	5.93258	5.91359	5.89459	5.8756	5.8566	5.8376	5.81859	5.79959	5.78059	5.76158	5.74257	5.72356	5.70455	5.68553	5.66652	5.6475	5.62848	5.60946	5.59044	5.57141	5.55239	5.53336	5.51433	5.4953	5.47626	5.45723	5.43819	5.41916	5.40012	5.38108	5.36203	5.34299	5.32394	5.3049	5.28585
8.4	6.15874	6.13978	6.12082	6.10186	6.08289	6.06392	6.04495	6.02598	6.00701	5.98804	5.96906	5.95009	5.93111	5.91212	5.89314	5.87416	5.85517	5.83618	5.81719	5.7982	5.77921	5.76021	5.74122	5.72222	5.70322	5.68422	5.66521	5.64621	5.6272	5.60819	5.58918	5.57017	5.55116	5.53214	5.51313	5.49411	5.47509	5.45607	5.43704	5.41802	5.39899	5.37997	5.36094	5.34191	5.32287	5.30384	5.2848	5.26577	5.24673
8.6	6.11917	6.10022	6.08127	6.06231	6.04335	6.02439	6.00543	5.98647	5.96751	5.94854	5.92957	5.91061	5.89163	5.87266	5.85369	5.83471	5.81573	5.79675	5.77777	5.75879	5.73981	5.72082	5.70183	5.68284	5.66385	5.64486	5.62587	5.60687	5.58787	5.56887	5.54987	5.53087	5.51187	5.49286	5.47385	5.45484	5.43583	5.41682	5.39781	5.37879	5.35978	5.34076	5.32174	5.30272	5.2837	5.26467	5.24565	5.22662	5.20759
8.8	6.07959	6.06064	6.0417	6.02275	6.0038	5.98485	5.9659	5.94694	5.92799	5.90903	5.89007	5.87111	5.85215	5.83318	5.81422	5.79525	5.77628	5.75731	5.73834	5.71936	5.70039	5.68141	5.66243	5.64345	5.62447	5.60549	5.5865	5.56751	5.54853	5.52954	5.51054	5.49155	5.47256	5.45356	5.43456	5.41556	5.39656	5.37756	5.35856	5.33955	5.32055	5.30154	5.28253	5.26352	5.24451	5.22549	5.20648	5.18746	5.16844
9	6.03998	6.02105	6.00211	5.98317	5.96423	5.94529	5.92634	5.9074	5.88845	5.8695	5.85055	5.8316	5.81264	5.79369	5.77473	5.75577	5.73681	5.71785	5.69889	5.67992	5.66095	5.64199	5.62302	5.60404	5.58507	5.5661	5.54712	5.52814	5.50916	5.49018	5.4712	5.45222	5.43323	5.41425	5.39526	5.37627	5.35728	5.33829	5.31929	5.3003	5.2813	5.2623	5.2433	5.2243	5.2053	5.18629	5.16729	5.14828	5.12927
9.2	6.00037	5.98144	5.96251	5.94358	5.92465	5.90571	5.88678	5.86784	5.8489	5.82996	5.81102	5.79207	5.77313	5.75418	5.73523	5.71628	5.69733	5.67837	5.65942	5.64046	5.6215	5.60255	5.58358	5.56462	5.54566	5.52669	5.50773	5.48876	5.46979	5.45082	5.43184	5.41287	5.39389	5.37492	5.35594	5.33696	5.31798	5.29899	5.28001	5.26102	5.24204	5.22305	5.20406	5.18507	5.16607	5.14708	5.12809	5.10909	5.09009
9.4	5.96074	5.94182	5.92289	5.90397	5.88505	5.86612	5.84719	5.82826	5.80933	5.7904	5.77146	5.75253	5.73359	5.71465	5.69571	5.67677	5.65783	5.63888	5.61994	5.60099	5.58204	5.56309	5.54414	5.52518	5.50623	5.48727	5.46831	5.44935	5.43039	5.41143	5.39247	5.3735	5.35454	5.33557	5.3166	5.29763	5.27866	5.25968	5.24071	5.22173	5.20276	5.18378	5.1648	5.14582	5.12683	5.10785	5.08887	5.06988	5.05089
9.6	5.92109	5.90217	5.88326	5.86435	5.84543	5.82651	5.80759	5.78867	5.76975	5.75082	5.7319	5.71297	5.69404	5.67511	5.65618	5.63725	5.61831	5.59937	5.58044	5.5615	5.54256	5.52362	5.50467	5.48573	5.46678	5.44783	5.42889	5.40994	5.39098	5.37203	5.35308	5.33412	5.31516	5.29621	5.27725	5.25829	5.23932	5.22036	5.20139	5.18243	5.16346	5.14449	5.12552	5.10655	5.08758	5.06861	5.04963	5.03066	5.01168
9.8	5.88142	5.86252	5.84361	5.8247	5.8058	5.78689	5.76797	5.74906	5.73015	5.71123	5.69231	5.67339	5.65447	5.63555	5.61663	5.5977	5.57878	5.55985	5.54092	5.52199	5.50306	5.48413	5.46519	5.44626	5.42732	5.40838	5.38944	5.3705	5.35156	5.33261	5.31367	5.29472	5.27578	5.25683	5.23788	5.21893	5.19997	5.18102	5.16206	5.14311	5.12415	5.10519	5.08623	5.06727	5.04831	5.02934	5.01038	4.99141	4.97245
10	5.84174	5.82284	5.80395	5.78505	5.76615	5.74724	5.72834	5.70944	5.69053	5.67162	5.65271	5.6338	5.61489	5.59598	5.57706	5.55815	5.53923	5.52031	5.50139	5.48247	5.46355	5.44462	5.4257	5.40677	5.38784	5.36891	5.34998	5.33105	5.31212	5.29318	5.27425	5.25531	5.23637	5.21743	5.19849	5.17955	5.16061	5.14166	5.12272	5.10377	5.08482	5.06587	5.04692	5.02797	5.00902	4.99007	4.97111	4.95216	4.9332
10.2	5.80204	5.78316	5.76427	5.74537	5.72648	5.70759	5.68869	5.6698	5.6509	5.632	5.6131	5.5942	5.57529	5.55639	5.53748	5.51857	5.49966	5.48075	5.46184	5.44293	5.42402	5.4051	5.38618	5.36727	5.34835	5.32943	5.31051	5.29158	5.27266	5.25373	5.23481	5.21588	5.19695	5.17802	5.15909	5.14016	5.12123	5.10229	5.08336	5.06442	5.04548	5.02654	5.0076	4.98866	4.96972	4.95078	4.93183	4.91289	4.89394
10.4	5.76233	5.74345	5.72457	5.70569	5.6868	5.66792	5.64903	5.63014	5.61125	5.59236	5.57347	5.55457	5.53568	5.51678	5.49788	5.47898	5.46008	5.44118	5.42228	5.40338	5.38447	5.36556	5.34666	5.32775	5.30884	5.28993	5.27101	5.2521	5.23319	5.21427	5.19535	5.17644	5.15752	5.1386	5.11967	5.10075	5.08183	5.0629	5.04398	5.02505	5.00612	4.98719	4.96826	4.94933	4.9304	4.91147	4.89253	4.8736	4.85466
10.6	5.7226	5.70373	5.68486	5.66598	5.6471	5.62823	5.60935	5.59047	5.57159	5.5527	5.53382	5.51493	5.49605	5.47716	5.45827	5.43938	5.42049	5.40159	5.3827	5.36381	5.34491	5.32601	5.30711	5.28821	5.26931	5.25041	5.23151	5.2126	5.1937	5.17479	5.15588	5.13697	5.11806	5.09915	5.08024	5.06133	5.04241	5.0235	5.00458	4.98567	4.96675	4.94783	4.92891	4.90999	4.89107	4.87214	4.85322	4.83429	4.81537
10.8	5.68286	5.66399	5.64513	5.62626	5.60739	5.58852	5.56965	5.55078	5.53191	5.51303	5.49415	5.47528	5.4564	5.43752	5.41864	5.39976	5.38088	5.36199	5.34311	5.32422	5.30533	5.28644	5.26755	5.24866	5.22977	5.21088	5.19198	5.17309	5.15419	5.1353	5.1164	5.0975	5.0786	5.0597	5.04079	5.02189	5.00299	4.98408	4.96517	4.94627	4.92736	4.90845	4.88954	4.87063	4.85171	4.8328	4.81389	4.79497	4.77606
11	5.6431	5.62424	5.60538	5.58652	5.56766	5.5488	5.52994	5.51107	5.49221	5.47334	5.45448	5.43561	5.41674	5.39787	5.37899	5.36012	5.34125	5.32237	5.30349	5.28462	5.26574	5.24686	5.22798	5.2091	5.19021	5.17133	5.15244	5.13356	5.11467	5.09578	5.07689	5.058	5.03911	5.02022	5.00133	4.98243	4.96354	4.94464	4.92575	4.90685	4.88795	4.86905	4.85015	4.83125	4.81235	4.79345	4.77454	4.75564	4.73673
11.2	5.60332	5.58447	5.56562	5.54677	5.52792	5.50906	5.49021	5.47135	5.4525	5.43364	5.41478	5.39592	5.37706	5.3582	5.33933	5.32047	5.3016	5.28274	5.26387	5.245	5.22613	5.20726	5.18839	5.16951	5.15064	5.13176	5.11289	5.09401	5.07513	5.05626	5.03738	5.0185	4.99961	4.98073	4.96185	4.94296	4.92408	4.90519	4.88631	4.86742	4.84853	4.82964	4.81075	4.79186	4.77297	4.75407	4.73518	4.71629	4.69739
11.4	5.56352	5.54468	5.52584	5.507	5.48816	5.46931	5.45046	5.43162	5.41277	5.39392	5.37507	5.35622	5.33736	5.31851	5.29965	5.2808	5.26194	5.24308	5.22422	5.20536	5.1865	5.16764	5.14878	5.12991	5.11105	5.09218	5.07332	5.05445	5.03558	5.01671	4.99784	4.97897	4.9601	4.94123	4.92235	4.90348	4.8846	4.86572	4.84685	4.82797	4.80909	4.79021	4.77133	4.75245	4.73357	4.71468	4.6958	4.67692	4.65803
11.6	5.52372	5.50488	5.48605	5.46721	5.44838	5.42954	5.4107	5.39186	5.37302	5.35418	5.33534	5.3165	5.29765	5.27881	5.25996	5.24111	5.22226	5.20342	5.18457	5.16571	5.14686	5.12801	5.10915	5.0903	5.07144	5.05259	5.03373	5.01487	4.99601	4.97715	4.95829	4.93943	4.92057	4.9017	4.88284	4.86397	4.84511	4.82624	4.80737	4.78851	4.76964	4.75077	4.7319	4.71303	4.69415	4.67528	4.65641	4.63753	4.61866
11.8	5.48389	5.46507	5.44624	5.42741	5.40858	5.38976	5.37093	5.35209	5.33326	5.31443	5.2956	5.27676	5.25792	5.23909	5.22025	5.20141	5.18257	5.16373	5.14489	5.12605	5.1072	5.08836	5.06952	5.05067	5.03182	5.01297	4.99413	4.97528	4.95643	4.93758	4.91872	4.89987	4.88102	4.86216	4.84331	4.82445	4.8056	4.78674	4.76788	4.74903	4.73017	4.71131	4.69245	4.67358	4.65472	4.63586	4.617	4.59813	4.57927
12	5.44405	5.42523	5.40641	5.38759	5.36877	5.34995	5.33113	5.31231	5.29349	5.27466	5.25584	5.23701	5.21818	5.19935	5.18052	5.16169	5.14286	5.12403	5.1052	5.08636	5.06753	5.0487	5.02986	5.01102	4.99218	4.97335	4.95451	4.93567	4.91683	4.89798	4.87914	4.8603	4.84146	4.82261	4.80377	4.78492	4.76607	4.74723	4.72838	4.70953	4.69068	4.67183	4.65298	4.63413	4.61528	4.59642	4.57757	4.55872	4.53986
12.2	5.40419	5.38538	5.36657	5.34776	5.32895	5.31014	5.29132	5.27251	5.25369	5.23488	5.21606	5.19724	5.17842	5.1596	5.14078	5.12196	5.10314	5.08432	5.06549	5.04667	5.02784	5.00901	4.99019	4.97136	4.95253	4.9337	4.91487	4.89604	4.87721	4.85838	4.83954	4.82071	4.80188	4.78304	4.76421	4.74537	4.72653	4.70769	4.68886	4.67002	4.65118	4.63234	4.6135	4.59466	4.57581	4.55697	4.53813	4.51929	4.50044
12.4	5.36432	5.34552	5.32671	5.30791	5.28911	5.2703	5.2515	5.23269	5.21388	5.19508	5.17627	5.15746	5.13865	5.11984	5.10102	5.08221	5.0634	5.04458	5.02577	5.00695	4.98813	4.96932	4.9505	4.93168	4.91286	4.89404	4.87522	4.8564	4.83758	4.81875	4.79993	4.7811	4.76228	4.74345	4.72463	4.7058	4.68697	4.66815	4.64932	4.63049	4.61166	4.59283	4.574	4.55517	4.53634	4.5175	4.49867	4.47984	4.46101
12.6	5.32443	5.30563	5.28684	5.26804	5.24925	5.23045	5.21166	5.19286	5.17406	5.15526	5.13646	5.11766	5.09886	5.08005	5.06125	5.04245	5.02364	5.00483	4.98603	4.96722	4.94841	4.9296	4.9108	4.89199	4.87317	4.85436	4.83555	4.81674	4.79793	4.77911	4.7603	4.74148	4.72267	4.70385	4.68504	4.66622	4.6474	4.62858	4.60976	4.59095	4.57213	4.55331	4.53448	4.51566	4.49684	4.47802	4.4592	4.44038	4.42155
12.8	5.28452	5.26574	5.24695	5.22816	5.20938	5.19059	5.1718	5.15301	5.13422	5.11543	5.09663	5.07784	5.05905	5.04025	5.02146	5.00266	4.98387	4.96507	4.94627	4.92747	4.90867	4.88988	4.87108	4.85227	4.83347	4.81467	4.79587	4.77706	4.75826	4.73946	4.72065	4.70185	4.68304	4.66423	4.64543	4.62662	4.60781	4.589	4.57019	4.55139	4.53258	4.51377	4.49495	4.47614	4.45733	4.43852	4.41971	4.4009	4.38208
13	5.2446	5.22582	5.20704	5.18826	5.16948	5.1507	5.13192	5.11314	5.09436	5.07558	5.05679	5.03801	5.01922	5.00044	4.98165	4.96287	4.94408	4.92529	4.9065	4.88771	4.86892	4.85013	4.83134	4.81255	4.79375	4.77496	4.75617	4.73737	4.71858	4.69978	4.68099	4.66219	4.6434	4.6246	4.6058	4.587	4.56821	4.54941	4.53061	4.51181	4.49301	4.47421	4.45541	4.43661	4.41781	4.399	4.3802	4.3614	4.3426
13.2	5.20466	5.18589	5.16712	5.14835	5.12958	5.11081	5.09203	5.07326	5.05449	5.03571	5.01694	4.99816	4.97938	4.96061	4.94183	4.92305	4.90427	4.88549	4.86671	4.84793	4.82915	4.81037	4.79159	4.7728	4.75402	4.73524	4.71645	4.69767	4.67888	4.6601	4.64131	4.62252	4.60374	4.58495	4.56616	4.54737	4.52858	4.5098	4.49101	4.47222	4.45343	4.43464	4.41585	4.39706	4.37826	4.35947	4.34068	4.32189	4.3031
13.4	5.1647	5.14594	5.12718	5.10842	5.08966	5.07089	5.05213	5.03336	5.0146	4.99583	4.97706	4.9583	4.93953	4.92076	4.90199	4.88322	4.86445	4.84568	4.82691	4.80814	4.78936	4.77059	4.75182	4.73304	4.71427	4.6955	4.67672	4.65794	4.63917	4.62039	4.60162	4.58284	4.56406	4.54528	4.5265	4.50773	4.48895	4.47017	4.45139	4.43261	4.41383	4.39505	4.37627	4.35749	4.33871	4.31992	4.30114	4.28236	4.26358
13.6	5.12473	5.10598	5.08723	5.06847	5.04972	5.03096	5.01221	4.99345	4.97469	4.95593	4.93717	4.91842	4.89966	4.8809	4.86214	4.84337	4.82461	4.80585	4.78709	4.76833	4.74956	4.7308	4.71203	4.69327	4.6745	4.65574	4.63697	4.61821	4.59944	4.58067	4.5619	4.54314	4.52437	4.5056	4.48683	4.46806	4.44929	4.43052	4.41175	4.39298	4.37421	4.35544	4.33667	4.3179	4.29913	4.28036	4.26159	4.24282	4.22405
13.8	5.08475	5.066	5.04726	5.02851	5.00976	4.99101	4.97227	4.95352	4.93477	4.91602	4.89727	4.87852	4.85977	4.84102	4.82226	4.80351	4.78476	4.76601	4.74725	4.7285	4.70974	4.69099	4.67223	4.65348	4.63472	4.61596	4.59721	4.57845	4.55969	4.54094	4.52218	4.50342	4.48466	4.4659	4.44714	4.42838	4.40962	4.39086	4.3721	4.35334	4.33458	4.31582	4.29706	4.2783	4.25954	4.24078	4.22202	4.20326	4.1845
14	5.04474	5.02601	5.00727	4.98853	4.96979	4.95105	4.93231	4.91357	4.89483	4.87609	4.85735	4.83861	4.81986	4.80112	4.78238	4.76363	4.74489	4.72614	4.7074	4.68865	4.66991	4.65116	4.63242	4.61367	4.59492	4.57617	4.55743	4.53868	4.51993	4.50118	4.48243	4.46369	4.44494	4.42619	4.40744	4.38869	4.36994	4.35119	4.33244	4.31369	4.29494	4.27619	4.25744	4.23869	4.21993	4.20118	4.18243	4.16368	4.14493
14.2	5.00472	4.98599	4.96726	4.94853	4.9298	4.91107	4.89234	4.87361	4.85488	4.83614	4.81741	4.79868	4.77994	4.76121	4.74247	4.72374	4.705	4.68627	4.66753	4.64879	4.63006	4.61132	4.59258	4.57385	4.55511	4.53637	4.51763	4.49889	4.48015	4.46141	4.44267	4.42394	4.4052	4.38646	4.36772	4.34898	4.33024	4.3115	4.29276	4.27402	4.25527	4.23653	4.21779	4.19905	4.18031	4.16157	4.14283	4.12409	4.10535
14.4	4.96469	4.94597	4.92724	4.90852	4.8898	4.87108	4.85235	4.83363	4.81491	4.79618	4.77746	4.75873	4.74001	4.72128	4.70255	4.68383	4.6651	4.64637	4.62765	4.60892	4.59019	4.57146	4.55273	4.534	4.51528	4.49655	4.47782	4.45909	4.44036	4.42163	4.4029	4.38417	4.36544	4.34671	4.32798	4.30925	4.29052	4.27179	4.25306	4.23433	4.2156	4.19687	4.17814	4.1594	4.14067	4.12194	4.10321	4.08448	4.06575
14.6	4.92463	4.90592	4.88721	4.86849	4.84978	4.83107	4.81235	4.79363	4.77492	4.7562	4.73749	4.71877	4.70005	4.68134	4.66262	4.6439	4.62518	4.60646	4.58774	4.56903	4.55031	4.53159	4.51287	4.49415	4.47543	4.45671	4.43799	4.41927	4.40055	4.38183	4.36311	4.34439	4.32567	4.30695	4.28823	4.2695	4.25078	4.23206	4.21334	4.19462	4.1759	4.15718	4.13846	4.11974	4.10102	4.0823	4.06358	4.04486	4.02614
14.8	4.88457	4.86586	4.84716	4.82845	4.80974	4.79104	4.77233	4.75362	4.73492	4.71621	4.6975	4.67879	4.66008	4.64137	4.62267	4.60396	4.58525	4.56654	4.54783	4.52912	4.51041	4.4917	4.47299	4.45428	4.43557	4.41685	4.39814	4.37943	4.36072	4.34201	4.3233	4.30459	4.28588	4.26717	4.24846	4.22974	4.21103	4.19232	4.17361	4.1549	4.13619	4.11748	4.09877	4.08006	4.06135	4.04264	4.02393	4.00522	3.98651
15	4.84448	4.82578	4.80709	4.78839	4.76969	4.75099	4.73229	4.7136	4.6949	4.6762	4.6575	4.6388	4.6201	4.6014	4.5827	4.564	4.5453	4.52659	4.50789	4.48919	4.47049	4.45179	4.43309	4.41439	4.39569	4.37698	4.35828	4.33958	4.32088	4.30218	4.28348	4.26477	4.24607	4.22737	4.20867	4.18997	4.17127	4.15257	4.13387	4.11516	4.09646	4.07776	4.05906	4.04036	4.02166	4.00296	3.98426	3.96556	3.94686
15.2	4.80438	4.78569	4.767	4.74831	4.72962	4.71093	4.69224	4.67355	4.65486	4.63617	4.61748	4.59879	4.5801	4.5614	4.54271	4.52402	4.50533	4.48664	4.46794	4.44925	4.43056	4.41187	4.39317	4.37448	4.35579	4.3371	4.31841	4.29971	4.28102	4.26233	4.24364	4.22494	4.20625	4.18756	4.16887	4.15018	4.13148	4.11279	4.0941	4.07541	4.05672	4.03803	4.01934	4.00065	3.98196	3.96327	3.94458	3.92589	3.9072
15.4	4.76426	4.74558	4.7269	4.70822	4.68954	4.67086	4.65217	4.63349	4.61481	4.59613	4.57744	4.55876	4.54008	4.52139	4.50271	4.48403	4.46534	4.44666	4.42798	4.40929	4.39061	4.37193	4.35324	4.33456	4.31588	4.29719	4.27851	4.25983	4.24115	4.22246	4.20378	4.1851	4.16641	4.14773	4.12905	4.11037	4.09169	4.073	4.05432	4.03564	4.01696	3.99828	3.9796	3.96092	3.94224	3.92356	3.90488	3.8862	3.86752
15.6	4.72413	4.70546	4.68678	4.66811	4.64944	4.63076	4.61209	4.59341	4.57474	4.55607	4.53739	4.51872	4.50004	4.48137	4.46269	4.44402	4.42535	4.40667	4.388	4.36932	4.35065	4.33197	4.3133	4.29462	4.27595	4.25728	4.2386	4.21993	4.20125	4.18258	4.16391	4.14523	4.12656	4.10789	4.08922	4.07054	4.05187	4.0332	4.01453	3.99586	3.97719	3.95851	3.93984	3.92117	3.9025	3.88384	3.86517	3.8465	3.82783
15.8	4.68398	4.66531	4.64665	4.62798	4.60932	4.59065	4.57199	4.55332	4.53466	4.51599	4.49732	4.47866	4.45999	4.44133	4.42266	4.40399	4.38533	4.36666	4.348	4.32933	4.31067	4.292	4.27334	4.25467	4.23601	4.21734	4.19868	4.18001	4.16135	4.14268	4.12402	4.10535	4.08669	4.06803	4.04937	4.0307	4.01204	3.99338	3.97472	3.95605	3.93739	3.91873	3.90007	3.88141	3.86275	3.84409	3.82544	3.80678	3.78812
16	4.64381	4.62516	4.6065	4.58784	4.56918	4.55053	4.53187	4.51321	4.49456	4.4759	4.45724	4.43858	4.41993	4.40127	4.38261	4.36395	4.3453	4.32664	4.30798	4.28933	4.27067	4.25201	4.23336	4.2147	4.19604	4.17739	4.15873	4.14008	4.12142	4.10277	4.08411	4.06546	4.04681	4.02815	4.0095	3.99085	3.97219	3.95354	3.93489	3.91624	3.89759	3.87894	3.86029	3.84164	3.82299	3.80434	3.78569	3.76704	3.74839
16.2	4.60363	4.58498	4.56633	4.54768	4.52903	4.51039	4.49174	4.47309	4.45444	4.43579	4.41714	4.39849	4.37984	4.36119	4.34255	4.3239	4.30525	4.2866	4.26795	4.2493	4.23066	4.21201	4.19336	4.17471	4.15607	4.13742	4.11877	4.10013	4.08148	4.06284	4.04419	4.02555	4.0069	3.98826	3.96962	3.95097	3.93233	3.91369	3.89504	3.8764	3.85776	3.83912	3.82048	3.80184	3.7832	3.76456	3.74593	3.72729	3.70865
16.4	4.56343	4.54479	4.52615	4.50751	4.48887	4.47023	4.45159	4.43295	4.4143	4.39566	4.37702	4.35838	4.33974	4.3211	4.30246	4.28382	4.26518	4.24654	4.2279	4.20927	4.19063	4.17199	4.15335	4.13471	4.11607	4.09744	4.0788	4.06016	4.04153	4.02289	4.00426	3.98562	3.96699	3.94835	3.92972	3.91108	3.89245	3.87382	3.85518	3.83655	3.81792	3.79929	3.78066	3.76203	3.7434	3.72477	3.70615	3.68752	3.66889
16.6	4.52322	4.50458	4.48595	4.46732	4.44869	4.43005	4.41142	4.39279	4.37416	4.35552	4.33689	4.31826	4.29963	4.281	4.26236	4.24373	4.2251	4.20647	4.18784	4.16921	4.15058	4.13195	4.11332	4.09469	4.07607	4.05744	4.03881	4.02018	4.00155	3.98293	3.9643	3.94568	3.92705	3.90843	3.8898	3.87118	3.85255	3.83393	3.81531	3.79669	3.77807	3.75944	3.74082	3.72221	3.70359	3.68497	3.66635	3.64773	3.62912
16.8	4.48299	4.46436	4.44574	4.42711	4.40849	4.38986	4.37124	4.35261	4.33399	4.31537	4.29674	4.27812	4.2595	4.24087	4.22225	4.20363	4.185	4.16638	4.14776	4.12914	4.11052	4.0919	4.07328	4.05466	4.03604	4.01742	3.9988	3.98018	3.96157	3.94295	3.92433	3.90572	3.8871	3.86848	3.84987	3.83126	3.81264	3.79403	3.77542	3.7568	3.73819	3.71958	3.70097	3.68236	3.66375	3.64515	3.62654	3.60793	3.58933
17	4.44274	4.42412	4.4055	4.38689	4.36827	4.34965	4.33104	4.31242	4.29381	4.27519	4.25658	4.23796	4.21935	4.20073	4.18212	4.1635	4.14489	4.12628	4.10767	4.08905	4.07044	4.05183	4.03322	4.01461	3.996	3.97739	3.95878	3.94017	3.92156	3.90295	3.88435	3.86574	3.84713	3.82853	3.80992	3.79132	3.77271	3.75411	3.73551	3.71691	3.6983	3.6797	3.6611	3.6425	3.62391	3.60531	3.58671	3.56811	3.54952
17.2	4.40247	4.38386	4.36526	4.34665	4.32804	4.30943	4.29082	4.27222	4.25361	4.235	4.21639	4.19779	4.17918	4.16058	4.14197	4.12337	4.10476	4.08616	4.06755	4.04895	4.03035	4.01174	3.99314	3.97454	3.95594	3.93734	3.91874	3.90014	3.88154	3.86294	3.84434	3.82575	3.80715	3.78855	3.76996	3.75136	3.73277	3.71418	3.69558	3.67699	3.6584	3.63981	3.62122	3.60263	3.58404	3.56545	3.54687	3.52828	3.5097
17.4	4.36219	4.34359	4.32499	4.30639	4.28779	4.26919	4.25059	4.23199	4.21339	4.19479	4.1762	4.1576	4.139	4.1204	4.10181	4.08321	4.06461	4.04602	4.02742	4.00883	3.99024	3.97164	3.95305	3.93446	3.91586	3.89727	3.87868	3.86009	3.8415	3.82291	3.80432	3.78574	3.76715	3.74856	3.72998	3.71139	3.69281	3.67422	3.65564	3.63706	3.61848	3.5999	3.58132	3.56274	3.54416	3.52558	3.50701	3.48843	3.46986
17.6	4.3219	4.3033	4.28471	4.26612	4.24753	4.22893	4.21034	4.19175	4.17316	4.15457	4.13598	4.11739	4.0988	4.08021	4.06163	4.04304	4.02445	4.00587	3.98728	3.96869	3.95011	3.93152	3.91294	3.89436	3.87577	3.85719	3.83861	3.82003	3.80145	3.78287	3.76429	3.74571	3.72713	3.70856	3.68998	3.67141	3.65283	3.63426	3.61568	3.59711	3.57854	3.55997	3.5414	3.52283	3.50426	3.4857	3.46713	3.44856	3.43
17.8	4.28158	4.263	4.24441	4.22583	4.20724	4.18866	4.17008	4.1515	4.13291	4.11433	4.09575	4.07717	4.05859	4.04001	4.02143	4.00285	3.98427	3.96569	3.94712	3.92854	3.90996	3.89139	3.87281	3.85424	3.83567	3.81709	3.79852	3.77995	3.76138	3.74281	3.72424	3.70567	3.6871	3.66853	3.64997	3.6314	3.61284	3.59427	3.57571	3.55715	3.53859	3.52003	3.50147	3.48291	3.46435	3.44579	3.42724	3.40868	3.39013
18	4.24125	4.22267	4.2041	4.18552	4.16695	4.14837	4.1298	4.11122	4.09265	4.07408	4.0555	4.03693	4.01836	3.99979	3.98122	3.96265	3.94408	3.92551	3.90694	3.88837	3.8698	3.85124	3.83267	3.81411	3.79554	3.77698	3.75842	3.73985	3.72129	3.70273	3.68417	3.66561	3.64705	3.6285	3.60994	3.59138	3.57283	3.55427	3.53572	3.51717	3.49862	3.48007	3.46152	3.44297	3.42442	3.40587	3.38733	3.36878	3.35024
18.2	4.20091	4.18234	4.16377	4.1452	4.12663	4.10807	4.0895	4.07093	4.05237	4.0338	4.01524	3.99668	3.97811	3.95955	3.94099	3.92243	3.90387	3.88531	3.86675	3.84819	3.82963	3.81107	3.79251	3.77396	3.7554	3.73685	3.71829	3.69974	3.68119	3.66264	3.64409	3.62554	3.60699	3.58844	3.56989	3.55135	3.5328	3.51426	3.49571	3.47717	3.45863	3.44009	3.42155	3.40301	3.38447	3.36594	3.3474	3.32887	3.31034
18.4	4.16054	4.14198	4.12342	4.10486	4.0863	4.06774	4.04919	4.03063	4.01207	3.99352	3.97496	3.9564	3.93785	3.9193	3.90074	3.88219	3.86364	3.84509	3.82654	3.80799	3.78944	3.77089	3.75234	3.73379	3.71525	3.6967	3.67816	3.65961	3.64107	3.62253	3.60399	3.58545	3.56691	3.54837	3.52983	3.51129	3.49276	3.47422	3.45569	3.43716	3.41863	3.4001	3.38157	3.36304	3.34451	3.32599	3.30746	3.28894	3.27041
18.6	4.12016	4.10161	4.08306	4.06451	4.04596	4.02741	4.00886	3.99031	3.97176	3.95321	3.93466	3.91612	3.89757	3.87902	3.86048	3.84194	3.82339	3.80485	3.78631	3.76777	3.74923	3.73069	3.71215	3.69361	3.67507	3.65654	3.638	3.61947	3.60093	3.5824	3.56387	3.54534	3.52681	3.50828	3.48975	3.47123	3.4527	3.43418	3.41565	3.39713	3.37861	3.36009	3.34157	3.32305	3.30453	3.28602	3.2675	3.24899	3.23048
18.8	4.07977	4.06122	4.04268	4.02414	4.00559	3.98705	3.96851	3.94997	3.93143	3.91289	3.89435	3.87581	3.85727	3.83874	3.8202	3.80167	3.78313	3.7646	3.74606	3.72753	3.709	3.69047	3.67194	3.65341	3.63488	3.61636	3.59783	3.57931	3.56078	3.54226	3.52374	3.50522	3.4867	3.46818	3.44966	3.43114	3.41263	3.39411	3.3756	3.35708	3.33857	3.32006	3.30155	3.28305	3.26454	3.24603	3.22753	3.20903	3.19052
19	4.03936	4.02082	4.00228	3.98375	3.96521	3.94668	3.92815	3.90961	3.89108	3.87255	3.85402	3.83549	3.81696	3.79843	3.77991	3.76138	3.74285	3.72433	3.7058	3.68728	3.66876	3.65024	3.63172	3.6132	3.59468	3.57616	3.55764	3.53913	3.52061	3.5021	3.48359	3.46508	3.44657	3.42806	3.40955	3.39104	3.37253	3.35403	3.33553	3.31702	3.29852	3.28002	3.26152	3.24302	3.22453	3.20603	3.18754	3.16905	3.15055
19.2	3.99893	3.9804	3.96187	3.94334	3.92482	3.90629	3.88777	3.86924	3.85072	3.8322	3.81367	3.79515	3.77663	3.75811	3.73959	3.72108	3.70256	3.68404	3.66553	3.64701	3.6285	3.60999	3.59148	3.57297	3.55446	3.53595	3.51744	3.49894	3.48043	3.46193	3.44342	3.42492	3.40642	3.38792	3.36942	3.35092	3.33243	3.31393	3.29544	3.27694	3.25845	3.23996	3.22147	3.20299	3.1845	3.16602	3.14753	3.12905	3.11057
19.4	3.95848	3.93996	3.92144	3.90292	3.8844	3.86589	3.84737	3.82885	3.81034	3.79183	3.77331	3.7548	3.73629	3.71778	3.69927	3.68076	3.66225	3.64374	3.62524	3.60673	3.58823	3.56972	3.55122	3.53272	3.51422	3.49572	3.47722	3.45872	3.44023	3.42173	3.40324	3.38475	3.36626	3.34777	3.32928	3.31079	3.2923	3.27382	3.25533	3.23685	3.21837	3.19989	3.18141	3.16293	3.14446	3.12598	3.10751	3.08904	3.07057
19.6	3.91802	3.89951	3.881	3.86249	3.84398	3.82547	3.80696	3.78845	3.76994	3.75144	3.73293	3.71443	3.69593	3.67742	3.65892	3.64042	3.62192	3.60342	3.58493	3.56643	3.54794	3.52944	3.51095	3.49246	3.47396	3.45547	3.43699	3.4185	3.40001	3.38153	3.36304	3.34456	3.32608	3.3076	3.28912	3.27064	3.25216	3.23369	3.21521	3.19674	3.17827	3.1598	3.14133	3.12286	3.1044	3.08593	3.06747	3.04901	3.03055
19.8	3.87754	3.85904	3.84053	3.82203	3.80353	3.78503	3.76653	3.74803	3.72953	3.71103	3.69254	3.67404	3.65555	3.63705	3.61856	3.60007	3.58158	3.56309	3.5446	3.52611	3.50763	3.48914	3.47066	3.45218	3.43369	3.41521	3.39673	3.37825	3.35978	3.3413	3.32283	3.30435	3.28588	3.26741	3.24894	3.23047	3.21201	3.19354	3.17508	3.15661	3.13815	3.11969	3.10123	3.08278	3.06432	3.04587	3.02741	3.00896	2.99051
20	3.83705	3.81855	3.80006	3.78156	3.76307	3.74458	3.72608	3.70759	3.6891	3.67061	3.65213	3.63364	3.61515	3.59667	3.57818	3.5597	3.54122	3.52274	3.50426	3.48578	3.4673	3.44883	3.43035	3.41188	3.39341	3.37493	3.35646	3.33799	3.31953	3.30106	3.2826	3.26413	3.24567	3.22721	3.20875	3.19029	3.17183	3.15338	3.13492	3.11647	3.09802	3.07957	3.06112	3.04267	3.02423	3.00578	2.98734	2.9689	2.95046
20.2	3.79654	3.77805	3.75956	3.74107	3.72259	3.7041	3.68562	3.66714	3.64866	3.63018	3.6117	3.59322	3.57474	3.55627	3.53779	3.51932	3.50084	3.48237	3.4639	3.44543	3.42696	3.4085	3.39003	3.37157	3.3531	3.33464	3.31618	3.29772	3.27926	3.2608	3.24235	3.22389	3.20544	3.18699	3.16854	3.15009	3.13164	3.1132	3.09475	3.07631	3.05787	3.03943	3.02099	3.00255	2.98412	2.96568	2.94725	2.92882	2.91039
20.4	3.75601	3.73753	3.71905	3.70057	3.68209	3.66362	3.64514	3.62667	3.6082	3.58972	3.57125	3.55278	3.53431	3.51585	3.49738	3.47892	3.46045	3.44199	3.42353	3.40507	3.38661	3.36815	3.34969	3.33124	3.31278	3.29433	3.27588	3.25743	3.23898	3.22053	3.20208	3.18364	3.1652	3.14675	3.12831	3.10987	3.09144	3.073	3.05457	3.03613	3.0177	2.99927	2.98084	2.96242	2.94399	2.92557	2.90715	2.88873	2.87031
20.6	3.71546	3.69699	3.67852	3.66005	3.64158	3.62311	3.60465	3.58618	3.56772	3.54925	3.53079	3.51233	3.49387	3.47541	3.45695	3.4385	3.42004	3.40159	3.38313	3.36468	3.34623	3.32778	3.30934	3.29089	3.27244	3.254	3.23556	3.21712	3.19868	3.18024	3.1618	3.14337	3.12493	3.1065	3.08807	3.06964	3.05121	3.03279	3.01436	2.99594	2.97752	2.9591	2.94068	2.92227	2.90385	2.88544	2.86703	2.84862	2.83021
20.8	3.6749	3.65644	3.63798	3.61951	3.60105	3.58259	3.56414	3.54568	3.52722	3.50877	3.49031	3.47186	3.45341	3.43496	3.41651	3.39806	3.37962	3.36117	3.34273	3.32428	3.30584	3.2874	3.26896	3.25053	3.23209	3.21366	3.19522	3.17679	3.15836	3.13993	3.12151	3.10308	3.08466	3.06623	3.04781	3.02939	3.01098	2.99256	2.97414	2.95573	2.93732	2.91891	2.9005	2.8821	2.86369	2.84529	2.82689	2.80849	2.79009
21	3.63432	3.61587	3.59741	3.57896	3.56051	3.54206	3.52361	3.50516	3.48671	3.46826	3.44982	3.43138	3.41293	3.39449	3.37605	3.35761	3.33917	3.32074	3.3023	3.28387	3.26544	3.24701	3.22858	3.21015	3.19172	3.1733	3.15487	3.13645	3.11803	3.09961	3.08119	3.06278	3.04436	3.02595	3.00754	2.98913	2.97072	2.95231	2.93391	2.91551	2.8971	2.87871	2.86031	2.84191	2.82352	2.80513	2.78674	2.76835	2.74996
21.2	3.59373	3.57528	3.55684	3.53839	3.51995	3.5015	3.48306	3.46462	3.44618	3.42775	3.40931	3.39087	3.37244	3.35401	3.33557	3.31714	3.29872	3.28029	3.26186	3.24344	3.22501	3.20659	3.18817	3.16975	3.15133	3.13292	3.1145	3.09609	3.07768	3.05927	3.04086	3.02246	3.00405	2.98565	2.96725	2.94885	2.93045	2.91205	2.89366	2.87526	2.85687	2.83848	2.8201	2.80171	2.78333	2.76494	2.74656	2.72819	2.70981
21.4	3.55312	3.53468	3.51624	3.49781	3.47937	3.46094	3.4425	3.42407	3.40564	3.38721	3.36878	3.35035	3.33193	3.3135	3.29508	3.27666	3.25824	3.23982	3.2214	3.20299	3.18457	3.16616	3.14775	3.12934	3.11093	3.09253	3.07412	3.05572	3.03731	3.01891	3.00052	2.98212	2.96372	2.94533	2.92694	2.90855	2.89016	2.87177	2.85339	2.83501	2.81662	2.79825	2.77987	2.76149	2.74312	2.72475	2.70638	2.68801	2.66964
21.6	3.51249	3.49406	3.47563	3.4572	3.43878	3.42035	3.40192	3.3835	3.36508	3.34666	3.32824	3.30982	3.2914	3.27299	3.25457	3.23616	3.21775	3.19934	3.18093	3.16252	3.14412	3.12571	3.10731	3.08891	3.07051	3.05212	3.03372	3.01533	2.99693	2.97854	2.96015	2.94177	2.92338	2.905	2.88661	2.86823	2.84986	2.83148	2.8131	2.79473	2.77636	2.75799	2.73962	2.72126	2.7029	2.68453	2.66617	2.64782	2.62946
21.8	3.47185	3.45343	3.435	3.41658	3.39816	3.37975	3.36133	3.34291	3.3245	3.30609	3.28768	3.26927	3.25086	3.23245	3.21405	3.19564	3.17724	3.15884	3.14044	3.12204	3.10365	3.08525	3.06686	3.04847	3.03008	3.01169	2.9933	2.97492	2.95653	2.93815	2.91977	2.9014	2.88302	2.86465	2.84627	2.8279	2.80953	2.79117	2.7728	2.75444	2.73608	2.71772	2.69936	2.68101	2.66265	2.6443	2.62595	2.60761	2.58926
22	3.43119	3.41277	3.39436	3.37595	3.35754	3.33913	3.32072	3.30231	3.28391	3.2655	3.2471	3.2287	3.2103	3.1919	3.1735	3.15511	3.13671	3.11832	3.09993	3.08154	3.06316	3.04477	3.02639	3.008	2.98962	2.97125	2.95287	2.93449	2.91612	2.89775	2.87938	2.86101	2.84264	2.82428	2.80592	2.78756	2.7692	2.75084	2.73248	2.71413	2.69578	2.67743	2.65909	2.64074	2.6224	2.60406	2.58572	2.56738	2.54905
22.2	3.39051	3.3721	3.3537	3.33529	3.31689	3.29849	3.28009	3.26169	3.2433	3.2249	3.20651	3.18811	3.16972	3.15133	3.13294	3.11456	3.09617	3.07779	3.05941	3.04103	3.02265	3.00427	2.9859	2.96753	2.94916	2.93079	2.91242	2.89405	2.87569	2.85733	2.83897	2.82061	2.80225	2.7839	2.76554	2.74719	2.72884	2.7105	2.69215	2.67381	2.65547	2.63713	2.61879	2.60046	2.58212	2.56379	2.54547	2.52714	2.50882
22.4	3.34982	3.33142	3.31302	3.29463	3.27623	3.25784	3.23945	3.22106	3.20267	3.18428	3.1659	3.14751	3.12913	3.11075	3.09237	3.07399	3.05562	3.03724	3.01887	3.0005	2.98213	2.96376	2.9454	2.92703	2.90867	2.89031	2.87195	2.85359	2.83524	2.81689	2.79854	2.78019	2.76184	2.7435	2.72515	2.70681	2.68847	2.67013	2.6518	2.63347	2.61514	2.59681	2.57848	2.56016	2.54183	2.52351	2.5052	2.48688	2.46857
22.6	3.30911	3.29072	3.27233	3.25394	3.23555	3.21717	3.19879	3.1804	3.16202	3.14364	3.12527	3.10689	3.08852	3.07015	3.05178	3.03341	3.01504	2.99668	2.97831	2.95995	2.94159	2.92323	2.90488	2.88652	2.86817	2.84982	2.83147	2.81312	2.79478	2.77643	2.75809	2.73975	2.72141	2.70308	2.68475	2.66641	2.64808	2.62976	2.61143	2.59311	2.57479	2.55647	2.53815	2.51984	2.50153	2.48322	2.46491	2.44661	2.4283
22.8	3.26838	3.25	3.23162	3.21324	3.19486	3.17648	3.15811	3.13973	3.12136	3.10299	3.08462	3.06626	3.04789	3.02953	3.01117	2.99281	2.97445	2.95609	2.93774	2.91939	2.90103	2.88269	2.86434	2.84599	2.82765	2.80931	2.79097	2.77263	2.75429	2.73596	2.71763	2.6993	2.68097	2.66265	2.64432	2.626	2.60768	2.58936	2.57105	2.55274	2.53443	2.51612	2.49781	2.47951	2.46121	2.44291	2.42461	2.40631	2.38802
23	3.22764	3.20926	3.19089	3.17252	3.15415	3.13578	3.11741	3.09905	3.08069	3.06232	3.04396	3.02561	3.00725	2.98889	2.97054	2.95219	2.93384	2.91549	2.89715	2.8788	2.86046	2.84212	2.82378	2.80545	2.78711	2.76878	2.75045	2.73212	2.7138	2.69547	2.67715	2.65883	2.64051	2.6222	2.60388	2.58557	2.56726	2.54895	2.53065	2.51235	2.49405	2.47575	2.45745	2.43916	2.42087	2.40258	2.38429	2.36601	2.34773
23.2	3.18688	3.16851	3.15014	3.13178	3.11342	3.09506	3.0767	3.05835	3.03999	3.02164	3.00329	2.98494	2.96659	2.94824	2.9299	2.91156	2.89322	2.87488	2.85654	2.83821	2.81987	2.80154	2.78321	2.76489	2.74656	2.72824	2.70992	2.6916	2.67328	2.65497	2.63665	2.61834	2.60004	2.58173	2.56343	2.54512	2.52682	2.50853	2.49023	2.47194	2.45365	2.43536	2.41707	2.39879	2.38051	2.36223	2.34396	2.32568	2.30741
23.4	3.1461	3.12774	3.10938	3.09103	3.07268	3.05432	3.03597	3.01763	2.99928	2.98094	2.96259	2.94425	2.92591	2.90758	2.88924	2.87091	2.85258	2.83425	2.81592	2.79759	2.77927	2.76095	2.74263	2.72431	2.70599	2.68768	2.66937	2.65106	2.63275	2.61445	2.59614	2.57784	2.55954	2.54125	2.52295	2.50466	2.48637	2.46808	2.4498	2.43152	2.41324	2.39496	2.37668	2.35841	2.34014	2.32187	2.3036	2.28534	2.26708
23.6	3.1053	3.08695	3.06861	3.05026	3.03191	3.01357	2.99523	2.97689	2.95855	2.94022	2.92188	2.90355	2.88522	2.86689	2.84857	2.83024	2.81192	2.7936	2.77528	2.75696	2.73865	2.72033	2.70202	2.68371	2.66541	2.6471	2.6288	2.6105	2.5922	2.57391	2.55561	2.53732	2.51903	2.50075	2.48246	2.46418	2.4459	2.42762	2.40935	2.39108	2.37281	2.35454	2.33627	2.31801	2.29975	2.28149	2.26324	2.24498	2.22673
23.8	3.06449	3.04615	3.02781	3.00947	2.99114	2.9728	2.95447	2.93614	2.91781	2.89948	2.88116	2.86283	2.84451	2.82619	2.80787	2.78956	2.77124	2.75293	2.73462	2.71631	2.69801	2.6797	2.6614	2.6431	2.62481	2.60651	2.58822	2.56993	2.55164	2.53335	2.51507	2.49679	2.47851	2.46023	2.44196	2.42368	2.40541	2.38715	2.36888	2.35062	2.33236	2.3141	2.29585	2.27759	2.25934	2.2411	2.22285	2.20461	2.18637
24	3.02367	3.00533	2.987	2.96867	2.95034	2.93202	2.91369	2.89537	2.87705	2.85873	2.84041	2.8221	2.80378	2.78547	2.76716	2.74886	2.73055	2.71225	2.69395	2.67565	2.65735	2.63906	2.62077	2.60248	2.58419	2.5659	2.54762	2.52934	2.51106	2.49278	2.47451	2.45624	2.43797	2.4197	2.40143	2.38317	2.36491	2.34665	2.3284	2.31015	2.2919	2.27365	2.2554	2.23716	2.21892	2.20068	2.18245	2.16422	2.14599
24.2	2.98282	2.9645	2.94617	2.92785	2.90953	2.89121	2.8729	2.85458	2.83627	2.81796	2.79965	2.78135	2.76304	2.74474	2.72644	2.70814	2.68984	2.67155	2.65326	2.63497	2.61668	2.5984	2.58011	2.56183	2.54355	2.52528	2.507	2.48873	2.47046	2.45219	2.43393	2.41567	2.39741	2.37915	2.36089	2.34264	2.32439	2.30614	2.2879	2.26966	2.25142	2.23318	2.21494	2.19671	2.17848	2.16026	2.14203	2.12381	2.10559
24.4	2.94196	2.92364	2.90533	2.88702	2.8687	2.85039	2.83209	2.81378	2.79548	2.77717	2.75888	2.74058	2.72228	2.70399	2.6857	2.66741	2.64912	2.63083	2.61255	2.59427	2.57599	2.55772	2.53944	2.52117	2.5029	2.48463	2.46637	2.44811	2.42985	2.41159	2.39333	2.37508	2.35683	2.33858	2.32034	2.3021	2.28385	2.26562	2.24738	2.22915	2.21092	2.19269	2.17447	2.15625	2.13803	2.11981	2.1016	2.08339	2.06518
24.6	2.90108	2.88278	2.86447	2.84616	2.82786	2.80956	2.79126	2.77296	2.75467	2.73637	2.71808	2.69979	2.68151	2.66322	2.64494	2.62666	2.60838	2.5901	2.57183	2.55356	2.53529	2.51702	2.49876	2.48049	2.46223	2.44397	2.42572	2.40747	2.38922	2.37097	2.35272	2.33448	2.31624	2.298	2.27977	2.26153	2.2433	2.22507	2.20685	2.18863	2.17041	2.15219	2.13398	2.11576	2.09756	2.07935	2.06115	2.04295	2.02475
24.8	2.86019	2.84189	2.82359	2.80529	2.787	2.7687	2.75041	2.73212	2.71384	2.69555	2.67727	2.65899	2.64071	2.62244	2.60416	2.58589	2.56762	2.54935	2.53109	2.51283	2.49457	2.47631	2.45805	2.4398	2.42155	2.4033	2.38505	2.36681	2.34857	2.33033	2.31209	2.29386	2.27563	2.2574	2.23918	2.22095	2.20273	2.18451	2.1663	2.14809	2.12988	2.11167	2.09347	2.07527	2.05707	2.03887	2.02068	2.00249	1.9843
25	2.81928	2.80099	2.7827	2.76441	2.74612	2.72784	2.70955	2.69127	2.67299	2.65472	2.63644	2.61817	2.5999	2.58163	2.56337	2.54511	2.52685	2.50859	2.49033	2.47208	2.45383	2.43558	2.41733	2.39909	2.38085	2.36261	2.34437	2.32614	2.3079	2.28968	2.27145	2.25323	2.235	2.21679	2.19857	2.18036	2.16215	2.14394	2.12573	2.10753	2.08933	2.07114	2.05294	2.03475	2.01656	1.99838	1.9802	1.96202	1.94384
25.2	2.77835	2.76007	2.74178	2.7235	2.70522	2.68695	2.66867	2.6504	2.63213	2.61386	2.5956	2.57734	2.55908	2.54082	2.52256	2.50431	2.48605	2.46781	2.44956	2.43131	2.41307	2.39483	2.37659	2.35836	2.34013	2.3219	2.30367	2.28545	2.26722	2.249	2.23079	2.21257	2.19436	2.17615	2.15795	2.13974	2.12154	2.10335	2.08515	2.06696	2.04877	2.03058	2.0124	1.99422	1.97604	1.95787	1.93969	1.92153	1.90336
25.4	2.73741	2.71913	2.70086	2.68258	2.66431	2.64605	2.62778	2.60952	2.59125	2.573	2.55474	2.53648	2.51823	2.49998	2.48173	2.46349	2.44525	2.42701	2.40877	2.39053	2.3723	2.35407	2.33584	2.31762	2.29939	2.28117	2.26295	2.24474	2.22653	2.20832	2.19011	2.1719	2.1537	2.1355	2.11731	2.09911	2.08092	2.06274	2.04455	2.02637	2.00819	1.99001	1.97184	1.95367	1.9355	1.91734	1.89918	1.88102	1.86286
25.6	2.69644	2.67818	2.65991	2.64165	2.62338	2.60513	2.58687	2.56861	2.55036	2.53211	2.51386	2.49562	2.47737	2.45913	2.44089	2.42266	2.40442	2.38619	2.36796	2.34973	2.33151	2.31329	2.29507	2.27685	2.25864	2.24043	2.22222	2.20402	2.18581	2.16761	2.14941	2.13122	2.11303	2.09484	2.07665	2.05847	2.04029	2.02211	2.00393	1.98576	1.96759	1.94943	1.93126	1.9131	1.89495	1.87679	1.85864	1.8405	1.82235
25.8	2.65547	2.63721	2.61895	2.60069	2.58244	2.56419	2.54594	2.52769	2.50945	2.49121	2.47297	2.45473	2.43649	2.41826	2.40003	2.3818	2.36358	2.34536	2.32714	2.30892	2.29071	2.27249	2.25428	2.23608	2.21787	2.19967	2.18147	2.16327	2.14508	2.12689	2.1087	2.09052	2.07234	2.05416	2.03598	2.01781	1.99963	1.98147	1.9633	1.94514	1.92698	1.90883	1.89067	1.87252	1.85438	1.83623	1.81809	1.79996	1.78182
26	2.61447	2.59622	2.57797	2.55972	2.54148	2.52323	2.50499	2.48676	2.46852	2.45029	2.43206	2.41383	2.3956	2.37738	2.35916	2.34094	2.32272	2.30451	2.2863	2.26809	2.24988	2.23168	2.21348	2.19528	2.17709	2.15889	2.1407	2.12252	2.10433	2.08615	2.06797	2.0498	2.03163	2.01346	1.99529	1.97713	1.95897	1.94081	1.92265	1.9045	1.88635	1.86821	1.85006	1.83192	1.81379	1.79566	1.77753	1.7594	1.74128
26.2	2.57346	2.55522	2.53697	2.51874	2.5005	2.48226	2.46403	2.4458	2.42757	2.40935	2.39113	2.37291	2.35469	2.33648	2.31826	2.30005	2.28185	2.26364	2.24544	2.22724	2.20904	2.19085	2.17266	2.15447	2.13628	2.1181	2.09992	2.08174	2.06357	2.0454	2.02723	2.00906	1.9909	1.97274	1.95458	1.93643	1.91828	1.90013	1.88199	1.86384	1.84571	1.82757	1.80944	1.79131	1.77318	1.75506	1.73694	1.71883	1.70071
26.4	2.53243	2.51419	2.49596	2.47773	2.4595	2.44128	2.42305	2.40483	2.38661	2.3684	2.35018	2.33197	2.31376	2.29556	2.27735	2.25915	2.24095	2.22276	2.20457	2.18638	2.16819	2.15	2.13182	2.11364	2.09547	2.07729	2.05912	2.04095	2.02279	2.00463	1.98647	1.96831	1.95016	1.93201	1.91386	1.89572	1.87758	1.85944	1.8413	1.82317	1.80504	1.78692	1.7688	1.75068	1.73256	1.71445	1.69634	1.67824	1.66013
26.6	2.49138	2.47316	2.45493	2.43671	2.41849	2.40027	2.38206	2.36384	2.34563	2.32743	2.30922	2.29102	2.27282	2.25462	2.23643	2.21823	2.20005	2.18186	2.16367	2.14549	2.12732	2.10914	2.09097	2.0728	2.05463	2.03647	2.0183	2.00015	1.98199	1.96384	1.94569	1.92754	1.9094	1.89126	1.87312	1.85499	1.83686	1.81873	1.8006	1.78248	1.76436	1.74625	1.72814	1.71003	1.69192	1.67382	1.65572	1.63763	1.61954
26.8	2.45032	2.4321	2.41389	2.39567	2.37746	2.35925	2.34104	2.32284	2.30464	2.28644	2.26824	2.25005	2.23186	2.21367	2.19548	2.1773	2.15912	2.14094	2.12277	2.1046	2.08643	2.06826	2.0501	2.03194	2.01378	1.99562	1.97747	1.95932	1.94118	1.92303	1.90489	1.88676	1.86862	1.85049	1.83236	1.81424	1.79612	1.778	1.75989	1.74178	1.72367	1.70556	1.68746	1.66936	1.65127	1.63318	1.61509	1.59701	1.57892
27	2.40924	2.39103	2.37282	2.35462	2.33641	2.31821	2.30001	2.28182	2.26363	2.24544	2.22725	2.20906	2.19088	2.1727	2.15452	2.13635	2.11818	2.10001	2.08184	2.06368	2.04552	2.02736	2.00921	1.99106	1.97291	1.95476	1.93662	1.91848	1.90034	1.88221	1.86408	1.84595	1.82783	1.80971	1.79159	1.77348	1.75537	1.73726	1.71915	1.70105	1.68295	1.66486	1.64677	1.62868	1.6106	1.59252	1.57444	1.55637	1.53829
27.2	2.36815	2.34994	2.33174	2.31355	2.29535	2.27716	2.25897	2.24078	2.2226	2.20441	2.18624	2.16806	2.14989	2.13171	2.11355	2.09538	2.07722	2.05906	2.0409	2.02275	2.0046	1.98645	1.9683	1.95016	1.93202	1.91389	1.89575	1.87762	1.8595	1.84137	1.82325	1.80513	1.78702	1.76891	1.7508	1.7327	1.7146	1.6965	1.6784	1.66031	1.64223	1.62414	1.60606	1.58798	1.56991	1.55184	1.53377	1.51571	1.49765
27.4	2.32703	2.30884	2.29065	2.27246	2.25427	2.23609	2.21791	2.19973	2.18155	2.16338	2.14521	2.12704	2.10887	2.09071	2.07255	2.0544	2.03624	2.01809	1.99994	1.9818	1.96366	1.94552	1.92738	1.90925	1.89112	1.87299	1.85487	1.83675	1.81863	1.80052	1.78241	1.7643	1.74619	1.72809	1.71	1.6919	1.67381	1.65572	1.63764	1.61956	1.60148	1.5834	1.56533	1.54727	1.5292	1.51114	1.49309	1.47503
27.6	2.2859	2.26772	2.24953	2.23135	2.21317	2.195	2.17683	2.15865	2.14049	2.12232	2.10416	2.086	2.06785	2.04969	2.03154	2.01339	1.99525	1.97711	1.95897	1.94083	1.9227	1.90457	1.88644	1.86832	1.8502	1.83208	1.81397	1.79586	1.77775	1.75964	1.74154	1.72345	1.70535	1.68726	1.66917	1.65109	1.63301	1.61493	1.59685	1.57878	1.56072	1.54265	1.52459	1.50653	1.48848	1.47043
27.8	2.24476	2.22658	2.2084	2.19023	2.17206	2.15389	2.13573	2.11757	2.09941	2.08125	2.0631	2.04495	2.0268	2.00866	1.99051	1.97237	1.95424	1.93611	1.91798	1.89985	1.88173	1.86361	1.84549	1.82737	1.80926	1.79116	1.77305	1.75495	1.73685	1.71876	1.70066	1.68258	1.66449	1.64641	1.62833	1.61026	1.59219	1.57412	1.55605	1.53799	1.51994	1.50188	1.48383
28	2.20359	2.18542	2.16726	2.14909	2.13093	2.11277	2.09461	2.07646	2.05831	2.04016	2.02202	2.00388	1.98574	1.9676	1.94947	1.93134	1.91321	1.89509	1.87697	1.85885	1.84074	1.82262	1.80452	1.78641	1.76831	1.75021	1.73212	1.71402	1.69594	1.67785	1.65977	1.64169	1.62361	1.60554	1.58747	1.56941	1.55135	1.53329	1.51524	1.49719	1.47914
28.2	2.16241	2.14425	2.12609	2.10793	2.08978	2.07163	2.05348	2.03534	2.0172	1.99906	1.98092	1.96279	1.94466	1.92653	1.90841	1.89029	1.87217	1.85405	1.83594	1.81783	1.79973	1.78163	1.76353	1.74543	1.72734	1.70925	1.69116	1.67308	1.655	1.63693	1.61886	1.60079	1.58272	1.56466	1.5466	1.52855	1.51049	1.49245	1.4744
28.4	2.12121	2.10306	2.08491	2.06676	2.04862	2.03047	2.01234	1.9942	1.97607	1.95794	1.93981	1.92168	1.90356	1.88544	1.86733	1.84922	1.83111	1.813	1.7949	1.7768	1.7587	1.74061	1.72252	1.70444	1.68635	1.66827	1.6502	1.63212	1.61405	1.59599	1.57793	1.55987	1.54181	1.52376	1.50571	1.48767	1.46962
28.6	2.08	2.06185	2.04371	2.02557	2.00743	1.9893	1.97117	1.95304	1.93492	1.9168	1.89868	1.88056	1.86245	1.84434	1.82623	1.80813	1.79003	1.77193	1.75384	1.73575	1.71766	1.69958	1.6815	1.66342	1.64535	1.62728	1.60921	1.59115	1.57309	1.55503	1.53698	1.51893	1.50088	1.48284
28.8	2.03877	2.02063	2.0025	1.98436	1.96624	1.94811	1.92999	1.91187	1.89375	1.87564	1.85753	1.83942	1.82132	1.80322	1.78512	1.76703	1.74894	1.73085	1.71276	1.69468	1.67661	1.65853	1.64046	1.62239	1.60433	1.58627	1.56821	1.55016	1.53211	1.51406	1.49601	1.47798
29	1.99752	1.97939	1.96126	1.94314	1.92502	1.9069	1.88879	1.87068	1.85257	1.83447	1.81637	1.79827	1.78017	1.76208	1.74399	1.72591	1.70783	1.68975	1.67167	1.6536	1.63553	1.61747	1.5994	1.58134	1.56329	1.54524	1.52719	1.50915	1.49111	1.47307
29.2	1.95625	1.93813	1.92001	1.9019	1.88379	1.86568	1.84757	1.82947	1.81137	1.79328	1.77518	1.7571	1.73901	1.72093	1.70285	1.68477	1.6667	1.64863	1.63056	1.6125	1.59444	1.57638	1.55833	1.54028	1.52224	1.50419	1.48615
29.4	1.91497	1.89686	1.87875	1.86064	1.84254	1.82444	1.80634	1.78825	1.77016	1.75207	1.73399	1.71591	1.69783	1.67975	1.66168	1.64362	1.62555	1.60749	1.58943	1.57138	1.55333	1.53528	1.51724	1.4992	1.48116
29.6	1.87367	1.85557	1.83746	1.81937	1.80127	1.78318	1.76509	1.74701	1.72893	1.71085	1.69277	1.6747	1.65663	1.63857	1.6205	1.60244	1.58439	1.56634	1.54829	1.53025	1.5122	1.49417	1.47613
29.8	1.83235	1.81426	1.79616	1.77807	1.75999	1.74191	1.72383	1.70575	1.68768	1.66961	1.65154	1.63348	1.61542	1.59736	1.57931	1.56126	1.54321	1.52517	1.50713	1.48909	1.47106
30	1.79102	1.77293	1.75485	1.73677	1.71869	1.70061	1.68254	1.66447	1.64641	1.62835	1.61029	1.59224	1.57418	1.55614	1.53809	1.52005	1.50201	1.48398
30.2	1.74967	1.73159	1.71351	1.69544	1.67737	1.6593	1.64124	1.62318	1.60513	1.58707	1.56902	1.55098	1.53294	1.5149	1.49686	1.47883
30.4	1.7083	1.69023	1.67216	1.6541	1.63604	1.61798	1.59992	1.58187	1.56382	1.54578	1.52774	1.5097	1.49167	1.47364
30.6	1.66691	1.64885	1.63079	1.61274	1.59468	1.57663	1.55859	1.54055	1.52251	1.50447	1.48644
30.8	1.62551	1.60746	1.58941	1.57136	1.55331	1.53527	1.51724	1.4992	1.48117
31	1.58409	1.56605	1.548	1.52996	1.51193	1.4939	1.47587
31.2	1.54266	1.52462	1.50658	1.48855	1.47053
31.4	1.5012	1.48317
31.6
31.8
32
32.2
32.4
32.6
32.8
33
33.2
33.4
33.6
33.8
34
34.2
34.4
34.6
34.8
35
35.2
35.4
35.6
35.8
36
36.2
36.4
36.6
36.8
37
37.2
37.4
37.6
37.8
38
38.2
38.4
38.6
38.8
39
39.2
39.4
39.6
39.8
40
[truncated: 301 more columns]

## Sheet: c SBNL Outdoor-Young 3H
units: Binary (yes/no), x-axis: temperature (degrees Celsius, row 2), y-axis: specific humidity (g/kg, column A)
	25	25.1	25.2	25.3	25.4	25.5	25.6	25.7	25.8	25.9	26	26.1	26.2	26.3	26.4	26.5	26.6	26.7	26.8	26.9	27	27.1	27.2	27.3	27.4	27.5	27.6	27.7	27.8	27.9	28	28.1	28.2	28.3	28.4	28.5	28.6	28.7	28.8	28.9	29	29.1	29.2	29.3	29.4	29.5	29.6	29.7	29.8
0	FALSE	FALSE	FALSE	FALSE	FALSE	FALSE	FALSE	FALSE	FALSE	FALSE	FALSE	FALSE	FALSE	FALSE	FALSE	FALSE	FALSE	FALSE	FALSE	FALSE	FALSE	FALSE	FALSE	FALSE	FALSE	FALSE	FALSE	FALSE	FALSE	FALSE	FALSE	FALSE	FALSE	FALSE	FALSE	FALSE	FALSE	FALSE	FALSE	FALSE	FALSE	FALSE	FALSE	FALSE	FALSE	FALSE	FALSE	FALSE	FALSE
0.2	FALSE	FALSE	FALSE	FALSE	FALSE	FALSE	FALSE	FALSE	FALSE	FALSE	FALSE	FALSE	FALSE	FALSE	FALSE	FALSE	FALSE	FALSE	FALSE	FALSE	FALSE	FALSE	FALSE	FALSE	FALSE	FALSE	FALSE	FALSE	FALSE	FALSE	FALSE	FALSE	FALSE	FALSE	FALSE	FALSE	FALSE	FALSE	FALSE	FALSE	FALSE	FALSE	FALSE	FALSE	FALSE	FALSE	FALSE	FALSE	FALSE
0.4	FALSE	FALSE	FALSE	FALSE	FALSE	FALSE	FALSE	FALSE	FALSE	FALSE	FALSE	FALSE	FALSE	FALSE	FALSE	FALSE	FALSE	FALSE	FALSE	FALSE	FALSE	FALSE	FALSE	FALSE	FALSE	FALSE	FALSE	FALSE	FALSE	FALSE	FALSE	FALSE	FALSE	FALSE	FALSE	FALSE	FALSE	FALSE	FALSE	FALSE	FALSE	FALSE	FALSE	FALSE	FALSE	FALSE	FALSE	FALSE	FALSE
0.6	FALSE	FALSE	FALSE	FALSE	FALSE	FALSE	FALSE	FALSE	FALSE	FALSE	FALSE	FALSE	FALSE	FALSE	FALSE	FALSE	FALSE	FALSE	FALSE	FALSE	FALSE	FALSE	FALSE	FALSE	FALSE	FALSE	FALSE	FALSE	FALSE	FALSE	FALSE	FALSE	FALSE	FALSE	FALSE	FALSE	FALSE	FALSE	FALSE	FALSE	FALSE	FALSE	FALSE	FALSE	FALSE	FALSE	FALSE	FALSE	FALSE
0.8	FALSE	FALSE	FALSE	FALSE	FALSE	FALSE	FALSE	FALSE	FALSE	FALSE	FALSE	FALSE	FALSE	FALSE	FALSE	FALSE	FALSE	FALSE	FALSE	FALSE	FALSE	FALSE	FALSE	FALSE	FALSE	FALSE	FALSE	FALSE	FALSE	FALSE	FALSE	FALSE	FALSE	FALSE	FALSE	FALSE	FALSE	FALSE	FALSE	FALSE	FALSE	FALSE	FALSE	FALSE	FALSE	FALSE	FALSE	FALSE	FALSE
1	FALSE	FALSE	FALSE	FALSE	FALSE	FALSE	FALSE	FALSE	FALSE	FALSE	FALSE	FALSE	FALSE	FALSE	FALSE	FALSE	FALSE	FALSE	FALSE	FALSE	FALSE	FALSE	FALSE	FALSE	FALSE	FALSE	FALSE	FALSE	FALSE	FALSE	FALSE	FALSE	FALSE	FALSE	FALSE	FALSE	FALSE	FALSE	FALSE	FALSE	FALSE	FALSE	FALSE	FALSE	FALSE	FALSE	FALSE	FALSE	FALSE
1.2	FALSE	FALSE	FALSE	FALSE	FALSE	FALSE	FALSE	FALSE	FALSE	FALSE	FALSE	FALSE	FALSE	FALSE	FALSE	FALSE	FALSE	FALSE	FALSE	FALSE	FALSE	FALSE	FALSE	FALSE	FALSE	FALSE	FALSE	FALSE	FALSE	FALSE	FALSE	FALSE	FALSE	FALSE	FALSE	FALSE	FALSE	FALSE	FALSE	FALSE	FALSE	FALSE	FALSE	FALSE	FALSE	FALSE	FALSE	FALSE	FALSE
1.4	FALSE	FALSE	FALSE	FALSE	FALSE	FALSE	FALSE	FALSE	FALSE	FALSE	FALSE	FALSE	FALSE	FALSE	FALSE	FALSE	FALSE	FALSE	FALSE	FALSE	FALSE	FALSE	FALSE	FALSE	FALSE	FALSE	FALSE	FALSE	FALSE	FALSE	FALSE	FALSE	FALSE	FALSE	FALSE	FALSE	FALSE	FALSE	FALSE	FALSE	FALSE	FALSE	FALSE	FALSE	FALSE	FALSE	FALSE	FALSE	FALSE
1.6	FALSE	FALSE	FALSE	FALSE	FALSE	FALSE	FALSE	FALSE	FALSE	FALSE	FALSE	FALSE	FALSE	FALSE	FALSE	FALSE	FALSE	FALSE	FALSE	FALSE	FALSE	FALSE	FALSE	FALSE	FALSE	FALSE	FALSE	FALSE	FALSE	FALSE	FALSE	FALSE	FALSE	FALSE	FALSE	FALSE	FALSE	FALSE	FALSE	FALSE	FALSE	FALSE	FALSE	FALSE	FALSE	FALSE	FALSE	FALSE	FALSE
1.8	FALSE	FALSE	FALSE	FALSE	FALSE	FALSE	FALSE	FALSE	FALSE	FALSE	FALSE	FALSE	FALSE	FALSE	FALSE	FALSE	FALSE	FALSE	FALSE	FALSE	FALSE	FALSE	FALSE	FALSE	FALSE	FALSE	FALSE	FALSE	FALSE	FALSE	FALSE	FALSE	FALSE	FALSE	FALSE	FALSE	FALSE	FALSE	FALSE	FALSE	FALSE	FALSE	FALSE	FALSE	FALSE	FALSE	FALSE	FALSE	FALSE
2	FALSE	FALSE	FALSE	FALSE	FALSE	FALSE	FALSE	FALSE	FALSE	FALSE	FALSE	FALSE	FALSE	FALSE	FALSE	FALSE	FALSE	FALSE	FALSE	FALSE	FALSE	FALSE	FALSE	FALSE	FALSE	FALSE	FALSE	FALSE	FALSE	FALSE	FALSE	FALSE	FALSE	FALSE	FALSE	FALSE	FALSE	FALSE	FALSE	FALSE	FALSE	FALSE	FALSE	FALSE	FALSE	FALSE	FALSE	FALSE	FALSE
2.2	FALSE	FALSE	FALSE	FALSE	FALSE	FALSE	FALSE	FALSE	FALSE	FALSE	FALSE	FALSE	FALSE	FALSE	FALSE	FALSE	FALSE	FALSE	FALSE	FALSE	FALSE	FALSE	FALSE	FALSE	FALSE	FALSE	FALSE	FALSE	FALSE	FALSE	FALSE	FALSE	FALSE	FALSE	FALSE	FALSE	FALSE	FALSE	FALSE	FALSE	FALSE	FALSE	FALSE	FALSE	FALSE	FALSE	FALSE	FALSE	FALSE
2.4	FALSE	FALSE	FALSE	FALSE	FALSE	FALSE	FALSE	FALSE	FALSE	FALSE	FALSE	FALSE	FALSE	FALSE	FALSE	FALSE	FALSE	FALSE	FALSE	FALSE	FALSE	FALSE	FALSE	FALSE	FALSE	FALSE	FALSE	FALSE	FALSE	FALSE	FALSE	FALSE	FALSE	FALSE	FALSE	FALSE	FALSE	FALSE	FALSE	FALSE	FALSE	FALSE	FALSE	FALSE	FALSE	FALSE	FALSE	FALSE	FALSE
2.6	FALSE	FALSE	FALSE	FALSE	FALSE	FALSE	FALSE	FALSE	FALSE	FALSE	FALSE	FALSE	FALSE	FALSE	FALSE	FALSE	FALSE	FALSE	FALSE	FALSE	FALSE	FALSE	FALSE	FALSE	FALSE	FALSE	FALSE	FALSE	FALSE	FALSE	FALSE	FALSE	FALSE	FALSE	FALSE	FALSE	FALSE	FALSE	FALSE	FALSE	FALSE	FALSE	FALSE	FALSE	FALSE	FALSE	FALSE	FALSE	FALSE
2.8	FALSE	FALSE	FALSE	FALSE	FALSE	FALSE	FALSE	FALSE	FALSE	FALSE	FALSE	FALSE	FALSE	FALSE	FALSE	FALSE	FALSE	FALSE	FALSE	FALSE	FALSE	FALSE	FALSE	FALSE	FALSE	FALSE	FALSE	FALSE	FALSE	FALSE	FALSE	FALSE	FALSE	FALSE	FALSE	FALSE	FALSE	FALSE	FALSE	FALSE	FALSE	FALSE	FALSE	FALSE	FALSE	FALSE	FALSE	FALSE	FALSE
3	FALSE	FALSE	FALSE	FALSE	FALSE	FALSE	FALSE	FALSE	FALSE	FALSE	FALSE	FALSE	FALSE	FALSE	FALSE	FALSE	FALSE	FALSE	FALSE	FALSE	FALSE	FALSE	FALSE	FALSE	FALSE	FALSE	FALSE	FALSE	FALSE	FALSE	FALSE	FALSE	FALSE	FALSE	FALSE	FALSE	FALSE	FALSE	FALSE	FALSE	FALSE	FALSE	FALSE	FALSE	FALSE	FALSE	FALSE	FALSE	FALSE
3.2	FALSE	FALSE	FALSE	FALSE	FALSE	FALSE	FALSE	FALSE	FALSE	FALSE	FALSE	FALSE	FALSE	FALSE	FALSE	FALSE	FALSE	FALSE	FALSE	FALSE	FALSE	FALSE	FALSE	FALSE	FALSE	FALSE	FALSE	FALSE	FALSE	FALSE	FALSE	FALSE	FALSE	FALSE	FALSE	FALSE	FALSE	FALSE	FALSE	FALSE	FALSE	FALSE	FALSE	FALSE	FALSE	FALSE	FALSE	FALSE	FALSE
3.4	FALSE	FALSE	FALSE	FALSE	FALSE	FALSE	FALSE	FALSE	FALSE	FALSE	FALSE	FALSE	FALSE	FALSE	FALSE	FALSE	FALSE	FALSE	FALSE	FALSE	FALSE	FALSE	FALSE	FALSE	FALSE	FALSE	FALSE	FALSE	FALSE	FALSE	FALSE	FALSE	FALSE	FALSE	FALSE	FALSE	FALSE	FALSE	FALSE	FALSE	FALSE	FALSE	FALSE	FALSE	FALSE	FALSE	FALSE	FALSE	FALSE
3.6	FALSE	FALSE	FALSE	FALSE	FALSE	FALSE	FALSE	FALSE	FALSE	FALSE	FALSE	FALSE	FALSE	FALSE	FALSE	FALSE	FALSE	FALSE	FALSE	FALSE	FALSE	FALSE	FALSE	FALSE	FALSE	FALSE	FALSE	FALSE	FALSE	FALSE	FALSE	FALSE	FALSE	FALSE	FALSE	FALSE	FALSE	FALSE	FALSE	FALSE	FALSE	FALSE	FALSE	FALSE	FALSE	FALSE	FALSE	FALSE	FALSE
3.8	FALSE	FALSE	FALSE	FALSE	FALSE	FALSE	FALSE	FALSE	FALSE	FALSE	FALSE	FALSE	FALSE	FALSE	FALSE	FALSE	FALSE	FALSE	FALSE	FALSE	FALSE	FALSE	FALSE	FALSE	FALSE	FALSE	FALSE	FALSE	FALSE	FALSE	FALSE	FALSE	FALSE	FALSE	FALSE	FALSE	FALSE	FALSE	FALSE	FALSE	FALSE	FALSE	FALSE	FALSE	FALSE	FALSE	FALSE	FALSE	FALSE
4	FALSE	FALSE	FALSE	FALSE	FALSE	FALSE	FALSE	FALSE	FALSE	FALSE	FALSE	FALSE	FALSE	FALSE	FALSE	FALSE	FALSE	FALSE	FALSE	FALSE	FALSE	FALSE	FALSE	FALSE	FALSE	FALSE	FALSE	FALSE	FALSE	FALSE	FALSE	FALSE	FALSE	FALSE	FALSE	FALSE	FALSE	FALSE	FALSE	FALSE	FALSE	FALSE	FALSE	FALSE	FALSE	FALSE	FALSE	FALSE	FALSE
4.2	FALSE	FALSE	FALSE	FALSE	FALSE	FALSE	FALSE	FALSE	FALSE	FALSE	FALSE	FALSE	FALSE	FALSE	FALSE	FALSE	FALSE	FALSE	FALSE	FALSE	FALSE	FALSE	FALSE	FALSE	FALSE	FALSE	FALSE	FALSE	FALSE	FALSE	FALSE	FALSE	FALSE	FALSE	FALSE	FALSE	FALSE	FALSE	FALSE	FALSE	FALSE	FALSE	FALSE	FALSE	FALSE	FALSE	FALSE	FALSE	FALSE
4.4	FALSE	FALSE	FALSE	FALSE	FALSE	FALSE	FALSE	FALSE	FALSE	FALSE	FALSE	FALSE	FALSE	FALSE	FALSE	FALSE	FALSE	FALSE	FALSE	FALSE	FALSE	FALSE	FALSE	FALSE	FALSE	FALSE	FALSE	FALSE	FALSE	FALSE	FALSE	FALSE	FALSE	FALSE	FALSE	FALSE	FALSE	FALSE	FALSE	FALSE	FALSE	FALSE	FALSE	FALSE	FALSE	FALSE	FALSE	FALSE	FALSE
4.6	FALSE	FALSE	FALSE	FALSE	FALSE	FALSE	FALSE	FALSE	FALSE	FALSE	FALSE	FALSE	FALSE	FALSE	FALSE	FALSE	FALSE	FALSE	FALSE	FALSE	FALSE	FALSE	FALSE	FALSE	FALSE	FALSE	FALSE	FALSE	FALSE	FALSE	FALSE	FALSE	FALSE	FALSE	FALSE	FALSE	FALSE	FALSE	FALSE	FALSE	FALSE	FALSE	FALSE	FALSE	FALSE	FALSE	FALSE	FALSE	FALSE
4.8	FALSE	FALSE	FALSE	FALSE	FALSE	FALSE	FALSE	FALSE	FALSE	FALSE	FALSE	FALSE	FALSE	FALSE	FALSE	FALSE	FALSE	FALSE	FALSE	FALSE	FALSE	FALSE	FALSE	FALSE	FALSE	FALSE	FALSE	FALSE	FALSE	FALSE	FALSE	FALSE	FALSE	FALSE	FALSE	FALSE	FALSE	FALSE	FALSE	FALSE	FALSE	FALSE	FALSE	FALSE	FALSE	FALSE	FALSE	FALSE	FALSE
5	FALSE	FALSE	FALSE	FALSE	FALSE	FALSE	FALSE	FALSE	FALSE	FALSE	FALSE	FALSE	FALSE	FALSE	FALSE	FALSE	FALSE	FALSE	FALSE	FALSE	FALSE	FALSE	FALSE	FALSE	FALSE	FALSE	FALSE	FALSE	FALSE	FALSE	FALSE	FALSE	FALSE	FALSE	FALSE	FALSE	FALSE	FALSE	FALSE	FALSE	FALSE	FALSE	FALSE	FALSE	FALSE	FALSE	FALSE	FALSE	FALSE
5.2	FALSE	FALSE	FALSE	FALSE	FALSE	FALSE	FALSE	FALSE	FALSE	FALSE	FALSE	FALSE	FALSE	FALSE	FALSE	FALSE	FALSE	FALSE	FALSE	FALSE	FALSE	FALSE	FALSE	FALSE	FALSE	FALSE	FALSE	FALSE	FALSE	FALSE	FALSE	FALSE	FALSE	FALSE	FALSE	FALSE	FALSE	FALSE	FALSE	FALSE	FALSE	FALSE	FALSE	FALSE	FALSE	FALSE	FALSE	FALSE	FALSE
5.4	FALSE	FALSE	FALSE	FALSE	FALSE	FALSE	FALSE	FALSE	FALSE	FALSE	FALSE	FALSE	FALSE	FALSE	FALSE	FALSE	FALSE	FALSE	FALSE	FALSE	FALSE	FALSE	FALSE	FALSE	FALSE	FALSE	FALSE	FALSE	FALSE	FALSE	FALSE	FALSE	FALSE	FALSE	FALSE	FALSE	FALSE	FALSE	FALSE	FALSE	FALSE	FALSE	FALSE	FALSE	FALSE	FALSE	FALSE	FALSE	FALSE
5.6	FALSE	FALSE	FALSE	FALSE	FALSE	FALSE	FALSE	FALSE	FALSE	FALSE	FALSE	FALSE	FALSE	FALSE	FALSE	FALSE	FALSE	FALSE	FALSE	FALSE	FALSE	FALSE	FALSE	FALSE	FALSE	FALSE	FALSE	FALSE	FALSE	FALSE	FALSE	FALSE	FALSE	FALSE	FALSE	FALSE	FALSE	FALSE	FALSE	FALSE	FALSE	FALSE	FALSE	FALSE	FALSE	FALSE	FALSE	FALSE	FALSE
5.8	FALSE	FALSE	FALSE	FALSE	FALSE	FALSE	FALSE	FALSE	FALSE	FALSE	FALSE	FALSE	FALSE	FALSE	FALSE	FALSE	FALSE	FALSE	FALSE	FALSE	FALSE	FALSE	FALSE	FALSE	FALSE	FALSE	FALSE	FALSE	FALSE	FALSE	FALSE	FALSE	FALSE	FALSE	FALSE	FALSE	FALSE	FALSE	FALSE	FALSE	FALSE	FALSE	FALSE	FALSE	FALSE	FALSE	FALSE	FALSE	FALSE
6	FALSE	FALSE	FALSE	FALSE	FALSE	FALSE	FALSE	FALSE	FALSE	FALSE	FALSE	FALSE	FALSE	FALSE	FALSE	FALSE	FALSE	FALSE	FALSE	FALSE	FALSE	FALSE	FALSE	FALSE	FALSE	FALSE	FALSE	FALSE	FALSE	FALSE	FALSE	FALSE	FALSE	FALSE	FALSE	FALSE	FALSE	FALSE	FALSE	FALSE	FALSE	FALSE	FALSE	FALSE	FALSE	FALSE	FALSE	FALSE	FALSE
6.2	FALSE	FALSE	FALSE	FALSE	FALSE	FALSE	FALSE	FALSE	FALSE	FALSE	FALSE	FALSE	FALSE	FALSE	FALSE	FALSE	FALSE	FALSE	FALSE	FALSE	FALSE	FALSE	FALSE	FALSE	FALSE	FALSE	FALSE	FALSE	FALSE	FALSE	FALSE	FALSE	FALSE	FALSE	FALSE	FALSE	FALSE	FALSE	FALSE	FALSE	FALSE	FALSE	FALSE	FALSE	FALSE	FALSE	FALSE	FALSE	FALSE
6.4	FALSE	FALSE	FALSE	FALSE	FALSE	FALSE	FALSE	FALSE	FALSE	FALSE	FALSE	FALSE	FALSE	FALSE	FALSE	FALSE	FALSE	FALSE	FALSE	FALSE	FALSE	FALSE	FALSE	FALSE	FALSE	FALSE	FALSE	FALSE	FALSE	FALSE	FALSE	FALSE	FALSE	FALSE	FALSE	FALSE	FALSE	FALSE	FALSE	FALSE	FALSE	FALSE	FALSE	FALSE	FALSE	FALSE	FALSE	FALSE	FALSE
6.6	FALSE	FALSE	FALSE	FALSE	FALSE	FALSE	FALSE	FALSE	FALSE	FALSE	FALSE	FALSE	FALSE	FALSE	FALSE	FALSE	FALSE	FALSE	FALSE	FALSE	FALSE	FALSE	FALSE	FALSE	FALSE	FALSE	FALSE	FALSE	FALSE	FALSE	FALSE	FALSE	FALSE	FALSE	FALSE	FALSE	FALSE	FALSE	FALSE	FALSE	FALSE	FALSE	FALSE	FALSE	FALSE	FALSE	FALSE	FALSE	FALSE
6.8	FALSE	FALSE	FALSE	FALSE	FALSE	FALSE	FALSE	FALSE	FALSE	FALSE	FALSE	FALSE	FALSE	FALSE	FALSE	FALSE	FALSE	FALSE	FALSE	FALSE	FALSE	FALSE	FALSE	FALSE	FALSE	FALSE	FALSE	FALSE	FALSE	FALSE	FALSE	FALSE	FALSE	FALSE	FALSE	FALSE	FALSE	FALSE	FALSE	FALSE	FALSE	FALSE	FALSE	FALSE	FALSE	FALSE	FALSE	FALSE	FALSE
7	FALSE	FALSE	FALSE	FALSE	FALSE	FALSE	FALSE	FALSE	FALSE	FALSE	FALSE	FALSE	FALSE	FALSE	FALSE	FALSE	FALSE	FALSE	FALSE	FALSE	FALSE	FALSE	FALSE	FALSE	FALSE	FALSE	FALSE	FALSE	FALSE	FALSE	FALSE	FALSE	FALSE	FALSE	FALSE	FALSE	FALSE	FALSE	FALSE	FALSE	FALSE	FALSE	FALSE	FALSE	FALSE	FALSE	FALSE	FALSE	FALSE
7.2	FALSE	FALSE	FALSE	FALSE	FALSE	FALSE	FALSE	FALSE	FALSE	FALSE	FALSE	FALSE	FALSE	FALSE	FALSE	FALSE	FALSE	FALSE	FALSE	FALSE	FALSE	FALSE	FALSE	FALSE	FALSE	FALSE	FALSE	FALSE	FALSE	FALSE	FALSE	FALSE	FALSE	FALSE	FALSE	FALSE	FALSE	FALSE	FALSE	FALSE	FALSE	FALSE	FALSE	FALSE	FALSE	FALSE	FALSE	FALSE	FALSE
7.4	FALSE	FALSE	FALSE	FALSE	FALSE	FALSE	FALSE	FALSE	FALSE	FALSE	FALSE	FALSE	FALSE	FALSE	FALSE	FALSE	FALSE	FALSE	FALSE	FALSE	FALSE	FALSE	FALSE	FALSE	FALSE	FALSE	FALSE	FALSE	FALSE	FALSE	FALSE	FALSE	FALSE	FALSE	FALSE	FALSE	FALSE	FALSE	FALSE	FALSE	FALSE	FALSE	FALSE	FALSE	FALSE	FALSE	FALSE	FALSE	FALSE
7.6	FALSE	FALSE	FALSE	FALSE	FALSE	FALSE	FALSE	FALSE	FALSE	FALSE	FALSE	FALSE	FALSE	FALSE	FALSE	FALSE	FALSE	FALSE	FALSE	FALSE	FALSE	FALSE	FALSE	FALSE	FALSE	FALSE	FALSE	FALSE	FALSE	FALSE	FALSE	FALSE	FALSE	FALSE	FALSE	FALSE	FALSE	FALSE	FALSE	FALSE	FALSE	FALSE	FALSE	FALSE	FALSE	FALSE	FALSE	FALSE	FALSE
7.8	FALSE	FALSE	FALSE	FALSE	FALSE	FALSE	FALSE	FALSE	FALSE	FALSE	FALSE	FALSE	FALSE	FALSE	FALSE	FALSE	FALSE	FALSE	FALSE	FALSE	FALSE	FALSE	FALSE	FALSE	FALSE	FALSE	FALSE	FALSE	FALSE	FALSE	FALSE	FALSE	FALSE	FALSE	FALSE	FALSE	FALSE	FALSE	FALSE	FALSE	FALSE	FALSE	FALSE	FALSE	FALSE	FALSE	FALSE	FALSE	FALSE
8	FALSE	FALSE	FALSE	FALSE	FALSE	FALSE	FALSE	FALSE	FALSE	FALSE	FALSE	FALSE	FALSE	FALSE	FALSE	FALSE	FALSE	FALSE	FALSE	FALSE	FALSE	FALSE	FALSE	FALSE	FALSE	FALSE	FALSE	FALSE	FALSE	FALSE	FALSE	FALSE	FALSE	FALSE	FALSE	FALSE	FALSE	FALSE	FALSE	FALSE	FALSE	FALSE	FALSE	FALSE	FALSE	FALSE	FALSE	FALSE	FALSE
8.2	FALSE	FALSE	FALSE	FALSE	FALSE	FALSE	FALSE	FALSE	FALSE	FALSE	FALSE	FALSE	FALSE	FALSE	FALSE	FALSE	FALSE	FALSE	FALSE	FALSE	FALSE	FALSE	FALSE	FALSE	FALSE	FALSE	FALSE	FALSE	FALSE	FALSE	FALSE	FALSE	FALSE	FALSE	FALSE	FALSE	FALSE	FALSE	FALSE	FALSE	FALSE	FALSE	FALSE	FALSE	FALSE	FALSE	FALSE	FALSE	FALSE
8.4	FALSE	FALSE	FALSE	FALSE	FALSE	FALSE	FALSE	FALSE	FALSE	FALSE	FALSE	FALSE	FALSE	FALSE	FALSE	FALSE	FALSE	FALSE	FALSE	FALSE	FALSE	FALSE	FALSE	FALSE	FALSE	FALSE	FALSE	FALSE	FALSE	FALSE	FALSE	FALSE	FALSE	FALSE	FALSE	FALSE	FALSE	FALSE	FALSE	FALSE	FALSE	FALSE	FALSE	FALSE	FALSE	FALSE	FALSE	FALSE	FALSE
8.6	FALSE	FALSE	FALSE	FALSE	FALSE	FALSE	FALSE	FALSE	FALSE	FALSE	FALSE	FALSE	FALSE	FALSE	FALSE	FALSE	FALSE	FALSE	FALSE	FALSE	FALSE	FALSE	FALSE	FALSE	FALSE	FALSE	FALSE	FALSE	FALSE	FALSE	FALSE	FALSE	FALSE	FALSE	FALSE	FALSE	FALSE	FALSE	FALSE	FALSE	FALSE	FALSE	FALSE	FALSE	FALSE	FALSE	FALSE	FALSE	FALSE
8.8	FALSE	FALSE	FALSE	FALSE	FALSE	FALSE	FALSE	FALSE	FALSE	FALSE	FALSE	FALSE	FALSE	FALSE	FALSE	FALSE	FALSE	FALSE	FALSE	FALSE	FALSE	FALSE	FALSE	FALSE	FALSE	FALSE	FALSE	FALSE	FALSE	FALSE	FALSE	FALSE	FALSE	FALSE	FALSE	FALSE	FALSE	FALSE	FALSE	FALSE	FALSE	FALSE	FALSE	FALSE	FALSE	FALSE	FALSE	FALSE	FALSE
9	FALSE	FALSE	FALSE	FALSE	FALSE	FALSE	FALSE	FALSE	FALSE	FALSE	FALSE	FALSE	FALSE	FALSE	FALSE	FALSE	FALSE	FALSE	FALSE	FALSE	FALSE	FALSE	FALSE	FALSE	FALSE	FALSE	FALSE	FALSE	FALSE	FALSE	FALSE	FALSE	FALSE	FALSE	FALSE	FALSE	FALSE	FALSE	FALSE	FALSE	FALSE	FALSE	FALSE	FALSE	FALSE	FALSE	FALSE	FALSE	FALSE
9.2	FALSE	FALSE	FALSE	FALSE	FALSE	FALSE	FALSE	FALSE	FALSE	FALSE	FALSE	FALSE	FALSE	FALSE	FALSE	FALSE	FALSE	FALSE	FALSE	FALSE	FALSE	FALSE	FALSE	FALSE	FALSE	FALSE	FALSE	FALSE	FALSE	FALSE	FALSE	FALSE	FALSE	FALSE	FALSE	FALSE	FALSE	FALSE	FALSE	FALSE	FALSE	FALSE	FALSE	FALSE	FALSE	FALSE	FALSE	FALSE	FALSE
9.4	FALSE	FALSE	FALSE	FALSE	FALSE	FALSE	FALSE	FALSE	FALSE	FALSE	FALSE	FALSE	FALSE	FALSE	FALSE	FALSE	FALSE	FALSE	FALSE	FALSE	FALSE	FALSE	FALSE	FALSE	FALSE	FALSE	FALSE	FALSE	FALSE	FALSE	FALSE	FALSE	FALSE	FALSE	FALSE	FALSE	FALSE	FALSE	FALSE	FALSE	FALSE	FALSE	FALSE	FALSE	FALSE	FALSE	FALSE	FALSE	FALSE
9.6	FALSE	FALSE	FALSE	FALSE	FALSE	FALSE	FALSE	FALSE	FALSE	FALSE	FALSE	FALSE	FALSE	FALSE	FALSE	FALSE	FALSE	FALSE	FALSE	FALSE	FALSE	FALSE	FALSE	FALSE	FALSE	FALSE	FALSE	FALSE	FALSE	FALSE	FALSE	FALSE	FALSE	FALSE	FALSE	FALSE	FALSE	FALSE	FALSE	FALSE	FALSE	FALSE	FALSE	FALSE	FALSE	FALSE	FALSE	FALSE	FALSE
9.8	FALSE	FALSE	FALSE	FALSE	FALSE	FALSE	FALSE	FALSE	FALSE	FALSE	FALSE	FALSE	FALSE	FALSE	FALSE	FALSE	FALSE	FALSE	FALSE	FALSE	FALSE	FALSE	FALSE	FALSE	FALSE	FALSE	FALSE	FALSE	FALSE	FALSE	FALSE	FALSE	FALSE	FALSE	FALSE	FALSE	FALSE	FALSE	FALSE	FALSE	FALSE	FALSE	FALSE	FALSE	FALSE	FALSE	FALSE	FALSE	FALSE
10	FALSE	FALSE	FALSE	FALSE	FALSE	FALSE	FALSE	FALSE	FALSE	FALSE	FALSE	FALSE	FALSE	FALSE	FALSE	FALSE	FALSE	FALSE	FALSE	FALSE	FALSE	FALSE	FALSE	FALSE	FALSE	FALSE	FALSE	FALSE	FALSE	FALSE	FALSE	FALSE	FALSE	FALSE	FALSE	FALSE	FALSE	FALSE	FALSE	FALSE	FALSE	FALSE	FALSE	FALSE	FALSE	FALSE	FALSE	FALSE	FALSE
10.2	FALSE	FALSE	FALSE	FALSE	FALSE	FALSE	FALSE	FALSE	FALSE	FALSE	FALSE	FALSE	FALSE	FALSE	FALSE	FALSE	FALSE	FALSE	FALSE	FALSE	FALSE	FALSE	FALSE	FALSE	FALSE	FALSE	FALSE	FALSE	FALSE	FALSE	FALSE	FALSE	FALSE	FALSE	FALSE	FALSE	FALSE	FALSE	FALSE	FALSE	FALSE	FALSE	FALSE	FALSE	FALSE	FALSE	FALSE	FALSE	FALSE
10.4	FALSE	FALSE	FALSE	FALSE	FALSE	FALSE	FALSE	FALSE	FALSE	FALSE	FALSE	FALSE	FALSE	FALSE	FALSE	FALSE	FALSE	FALSE	FALSE	FALSE	FALSE	FALSE	FALSE	FALSE	FALSE	FALSE	FALSE	FALSE	FALSE	FALSE	FALSE	FALSE	FALSE	FALSE	FALSE	FALSE	FALSE	FALSE	FALSE	FALSE	FALSE	FALSE	FALSE	FALSE	FALSE	FALSE	FALSE	FALSE	FALSE
10.6	FALSE	FALSE	FALSE	FALSE	FALSE	FALSE	FALSE	FALSE	FALSE	FALSE	FALSE	FALSE	FALSE	FALSE	FALSE	FALSE	FALSE	FALSE	FALSE	FALSE	FALSE	FALSE	FALSE	FALSE	FALSE	FALSE	FALSE	FALSE	FALSE	FALSE	FALSE	FALSE	FALSE	FALSE	FALSE	FALSE	FALSE	FALSE	FALSE	FALSE	FALSE	FALSE	FALSE	FALSE	FALSE	FALSE	FALSE	FALSE	FALSE
10.8	FALSE	FALSE	FALSE	FALSE	FALSE	FALSE	FALSE	FALSE	FALSE	FALSE	FALSE	FALSE	FALSE	FALSE	FALSE	FALSE	FALSE	FALSE	FALSE	FALSE	FALSE	FALSE	FALSE	FALSE	FALSE	FALSE	FALSE	FALSE	FALSE	FALSE	FALSE	FALSE	FALSE	FALSE	FALSE	FALSE	FALSE	FALSE	FALSE	FALSE	FALSE	FALSE	FALSE	FALSE	FALSE	FALSE	FALSE	FALSE	FALSE
11	FALSE	FALSE	FALSE	FALSE	FALSE	FALSE	FALSE	FALSE	FALSE	FALSE	FALSE	FALSE	FALSE	FALSE	FALSE	FALSE	FALSE	FALSE	FALSE	FALSE	FALSE	FALSE	FALSE	FALSE	FALSE	FALSE	FALSE	FALSE	FALSE	FALSE	FALSE	FALSE	FALSE	FALSE	FALSE	FALSE	FALSE	FALSE	FALSE	FALSE	FALSE	FALSE	FALSE	FALSE	FALSE	FALSE	FALSE	FALSE	FALSE
11.2	FALSE	FALSE	FALSE	FALSE	FALSE	FALSE	FALSE	FALSE	FALSE	FALSE	FALSE	FALSE	FALSE	FALSE	FALSE	FALSE	FALSE	FALSE	FALSE	FALSE	FALSE	FALSE	FALSE	FALSE	FALSE	FALSE	FALSE	FALSE	FALSE	FALSE	FALSE	FALSE	FALSE	FALSE	FALSE	FALSE	FALSE	FALSE	FALSE	FALSE	FALSE	FALSE	FALSE	FALSE	FALSE	FALSE	FALSE	FALSE	FALSE
11.4	FALSE	FALSE	FALSE	FALSE	FALSE	FALSE	FALSE	FALSE	FALSE	FALSE	FALSE	FALSE	FALSE	FALSE	FALSE	FALSE	FALSE	FALSE	FALSE	FALSE	FALSE	FALSE	FALSE	FALSE	FALSE	FALSE	FALSE	FALSE	FALSE	FALSE	FALSE	FALSE	FALSE	FALSE	FALSE	FALSE	FALSE	FALSE	FALSE	FALSE	FALSE	FALSE	FALSE	FALSE	FALSE	FALSE	FALSE	FALSE	FALSE
11.6	FALSE	FALSE	FALSE	FALSE	FALSE	FALSE	FALSE	FALSE	FALSE	FALSE	FALSE	FALSE	FALSE	FALSE	FALSE	FALSE	FALSE	FALSE	FALSE	FALSE	FALSE	FALSE	FALSE	FALSE	FALSE	FALSE	FALSE	FALSE	FALSE	FALSE	FALSE	FALSE	FALSE	FALSE	FALSE	FALSE	FALSE	FALSE	FALSE	FALSE	FALSE	FALSE	FALSE	FALSE	FALSE	FALSE	FALSE	FALSE	FALSE
11.8	FALSE	FALSE	FALSE	FALSE	FALSE	FALSE	FALSE	FALSE	FALSE	FALSE	FALSE	FALSE	FALSE	FALSE	FALSE	FALSE	FALSE	FALSE	FALSE	FALSE	FALSE	FALSE	FALSE	FALSE	FALSE	FALSE	FALSE	FALSE	FALSE	FALSE	FALSE	FALSE	FALSE	FALSE	FALSE	FALSE	FALSE	FALSE	FALSE	FALSE	FALSE	FALSE	FALSE	FALSE	FALSE	FALSE	FALSE	FALSE	FALSE
12	FALSE	FALSE	FALSE	FALSE	FALSE	FALSE	FALSE	FALSE	FALSE	FALSE	FALSE	FALSE	FALSE	FALSE	FALSE	FALSE	FALSE	FALSE	FALSE	FALSE	FALSE	FALSE	FALSE	FALSE	FALSE	FALSE	FALSE	FALSE	FALSE	FALSE	FALSE	FALSE	FALSE	FALSE	FALSE	FALSE	FALSE	FALSE	FALSE	FALSE	FALSE	FALSE	FALSE	FALSE	FALSE	FALSE	FALSE	FALSE	FALSE
12.2	FALSE	FALSE	FALSE	FALSE	FALSE	FALSE	FALSE	FALSE	FALSE	FALSE	FALSE	FALSE	FALSE	FALSE	FALSE	FALSE	FALSE	FALSE	FALSE	FALSE	FALSE	FALSE	FALSE	FALSE	FALSE	FALSE	FALSE	FALSE	FALSE	FALSE	FALSE	FALSE	FALSE	FALSE	FALSE	FALSE	FALSE	FALSE	FALSE	FALSE	FALSE	FALSE	FALSE	FALSE	FALSE	FALSE	FALSE	FALSE	FALSE
12.4	FALSE	FALSE	FALSE	FALSE	FALSE	FALSE	FALSE	FALSE	FALSE	FALSE	FALSE	FALSE	FALSE	FALSE	FALSE	FALSE	FALSE	FALSE	FALSE	FALSE	FALSE	FALSE	FALSE	FALSE	FALSE	FALSE	FALSE	FALSE	FALSE	FALSE	FALSE	FALSE	FALSE	FALSE	FALSE	FALSE	FALSE	FALSE	FALSE	FALSE	FALSE	FALSE	FALSE	FALSE	FALSE	FALSE	FALSE	FALSE	FALSE
12.6	FALSE	FALSE	FALSE	FALSE	FALSE	FALSE	FALSE	FALSE	FALSE	FALSE	FALSE	FALSE	FALSE	FALSE	FALSE	FALSE	FALSE	FALSE	FALSE	FALSE	FALSE	FALSE	FALSE	FALSE	FALSE	FALSE	FALSE	FALSE	FALSE	FALSE	FALSE	FALSE	FALSE	FALSE	FALSE	FALSE	FALSE	FALSE	FALSE	FALSE	FALSE	FALSE	FALSE	FALSE	FALSE	FALSE	FALSE	FALSE	FALSE
12.8	FALSE	FALSE	FALSE	FALSE	FALSE	FALSE	FALSE	FALSE	FALSE	FALSE	FALSE	FALSE	FALSE	FALSE	FALSE	FALSE	FALSE	FALSE	FALSE	FALSE	FALSE	FALSE	FALSE	FALSE	FALSE	FALSE	FALSE	FALSE	FALSE	FALSE	FALSE	FALSE	FALSE	FALSE	FALSE	FALSE	FALSE	FALSE	FALSE	FALSE	FALSE	FALSE	FALSE	FALSE	FALSE	FALSE	FALSE	FALSE	FALSE
13	FALSE	FALSE	FALSE	FALSE	FALSE	FALSE	FALSE	FALSE	FALSE	FALSE	FALSE	FALSE	FALSE	FALSE	FALSE	FALSE	FALSE	FALSE	FALSE	FALSE	FALSE	FALSE	FALSE	FALSE	FALSE	FALSE	FALSE	FALSE	FALSE	FALSE	FALSE	FALSE	FALSE	FALSE	FALSE	FALSE	FALSE	FALSE	FALSE	FALSE	FALSE	FALSE	FALSE	FALSE	FALSE	FALSE	FALSE	FALSE	FALSE
13.2	FALSE	FALSE	FALSE	FALSE	FALSE	FALSE	FALSE	FALSE	FALSE	FALSE	FALSE	FALSE	FALSE	FALSE	FALSE	FALSE	FALSE	FALSE	FALSE	FALSE	FALSE	FALSE	FALSE	FALSE	FALSE	FALSE	FALSE	FALSE	FALSE	FALSE	FALSE	FALSE	FALSE	FALSE	FALSE	FALSE	FALSE	FALSE	FALSE	FALSE	FALSE	FALSE	FALSE	FALSE	FALSE	FALSE	FALSE	FALSE	FALSE
13.4	FALSE	FALSE	FALSE	FALSE	FALSE	FALSE	FALSE	FALSE	FALSE	FALSE	FALSE	FALSE	FALSE	FALSE	FALSE	FALSE	FALSE	FALSE	FALSE	FALSE	FALSE	FALSE	FALSE	FALSE	FALSE	FALSE	FALSE	FALSE	FALSE	FALSE	FALSE	FALSE	FALSE	FALSE	FALSE	FALSE	FALSE	FALSE	FALSE	FALSE	FALSE	FALSE	FALSE	FALSE	FALSE	FALSE	FALSE	FALSE	FALSE
13.6	FALSE	FALSE	FALSE	FALSE	FALSE	FALSE	FALSE	FALSE	FALSE	FALSE	FALSE	FALSE	FALSE	FALSE	FALSE	FALSE	FALSE	FALSE	FALSE	FALSE	FALSE	FALSE	FALSE	FALSE	FALSE	FALSE	FALSE	FALSE	FALSE	FALSE	FALSE	FALSE	FALSE	FALSE	FALSE	FALSE	FALSE	FALSE	FALSE	FALSE	FALSE	FALSE	FALSE	FALSE	FALSE	FALSE	FALSE	FALSE	FALSE
13.8	FALSE	FALSE	FALSE	FALSE	FALSE	FALSE	FALSE	FALSE	FALSE	FALSE	FALSE	FALSE	FALSE	FALSE	FALSE	FALSE	FALSE	FALSE	FALSE	FALSE	FALSE	FALSE	FALSE	FALSE	FALSE	FALSE	FALSE	FALSE	FALSE	FALSE	FALSE	FALSE	FALSE	FALSE	FALSE	FALSE	FALSE	FALSE	FALSE	FALSE	FALSE	FALSE	FALSE	FALSE	FALSE	FALSE	FALSE	FALSE	FALSE
14	FALSE	FALSE	FALSE	FALSE	FALSE	FALSE	FALSE	FALSE	FALSE	FALSE	FALSE	FALSE	FALSE	FALSE	FALSE	FALSE	FALSE	FALSE	FALSE	FALSE	FALSE	FALSE	FALSE	FALSE	FALSE	FALSE	FALSE	FALSE	FALSE	FALSE	FALSE	FALSE	FALSE	FALSE	FALSE	FALSE	FALSE	FALSE	FALSE	FALSE	FALSE	FALSE	FALSE	FALSE	FALSE	FALSE	FALSE	FALSE	FALSE
14.2	FALSE	FALSE	FALSE	FALSE	FALSE	FALSE	FALSE	FALSE	FALSE	FALSE	FALSE	FALSE	FALSE	FALSE	FALSE	FALSE	FALSE	FALSE	FALSE	FALSE	FALSE	FALSE	FALSE	FALSE	FALSE	FALSE	FALSE	FALSE	FALSE	FALSE	FALSE	FALSE	FALSE	FALSE	FALSE	FALSE	FALSE	FALSE	FALSE	FALSE	FALSE	FALSE	FALSE	FALSE	FALSE	FALSE	FALSE	FALSE	FALSE
14.4	FALSE	FALSE	FALSE	FALSE	FALSE	FALSE	FALSE	FALSE	FALSE	FALSE	FALSE	FALSE	FALSE	FALSE	FALSE	FALSE	FALSE	FALSE	FALSE	FALSE	FALSE	FALSE	FALSE	FALSE	FALSE	FALSE	FALSE	FALSE	FALSE	FALSE	FALSE	FALSE	FALSE	FALSE	FALSE	FALSE	FALSE	FALSE	FALSE	FALSE	FALSE	FALSE	FALSE	FALSE	FALSE	FALSE	FALSE	FALSE	FALSE
14.6	FALSE	FALSE	FALSE	FALSE	FALSE	FALSE	FALSE	FALSE	FALSE	FALSE	FALSE	FALSE	FALSE	FALSE	FALSE	FALSE	FALSE	FALSE	FALSE	FALSE	FALSE	FALSE	FALSE	FALSE	FALSE	FALSE	FALSE	FALSE	FALSE	FALSE	FALSE	FALSE	FALSE	FALSE	FALSE	FALSE	FALSE	FALSE	FALSE	FALSE	FALSE	FALSE	FALSE	FALSE	FALSE	FALSE	FALSE	FALSE	FALSE
14.8	FALSE	FALSE	FALSE	FALSE	FALSE	FALSE	FALSE	FALSE	FALSE	FALSE	FALSE	FALSE	FALSE	FALSE	FALSE	FALSE	FALSE	FALSE	FALSE	FALSE	FALSE	FALSE	FALSE	FALSE	FALSE	FALSE	FALSE	FALSE	FALSE	FALSE	FALSE	FALSE	FALSE	FALSE	FALSE	FALSE	FALSE	FALSE	FALSE	FALSE	FALSE	FALSE	FALSE	FALSE	FALSE	FALSE	FALSE	FALSE	FALSE
15	FALSE	FALSE	FALSE	FALSE	FALSE	FALSE	FALSE	FALSE	FALSE	FALSE	FALSE	FALSE	FALSE	FALSE	FALSE	FALSE	FALSE	FALSE	FALSE	FALSE	FALSE	FALSE	FALSE	FALSE	FALSE	FALSE	FALSE	FALSE	FALSE	FALSE	FALSE	FALSE	FALSE	FALSE	FALSE	FALSE	FALSE	FALSE	FALSE	FALSE	FALSE	FALSE	FALSE	FALSE	FALSE	FALSE	FALSE	FALSE	FALSE
15.2	FALSE	FALSE	FALSE	FALSE	FALSE	FALSE	FALSE	FALSE	FALSE	FALSE	FALSE	FALSE	FALSE	FALSE	FALSE	FALSE	FALSE	FALSE	FALSE	FALSE	FALSE	FALSE	FALSE	FALSE	FALSE	FALSE	FALSE	FALSE	FALSE	FALSE	FALSE	FALSE	FALSE	FALSE	FALSE	FALSE	FALSE	FALSE	FALSE	FALSE	FALSE	FALSE	FALSE	FALSE	FALSE	FALSE	FALSE	FALSE	FALSE
15.4	FALSE	FALSE	FALSE	FALSE	FALSE	FALSE	FALSE	FALSE	FALSE	FALSE	FALSE	FALSE	FALSE	FALSE	FALSE	FALSE	FALSE	FALSE	FALSE	FALSE	FALSE	FALSE	FALSE	FALSE	FALSE	FALSE	FALSE	FALSE	FALSE	FALSE	FALSE	FALSE	FALSE	FALSE	FALSE	FALSE	FALSE	FALSE	FALSE	FALSE	FALSE	FALSE	FALSE	FALSE	FALSE	FALSE	FALSE	FALSE	FALSE
15.6	FALSE	FALSE	FALSE	FALSE	FALSE	FALSE	FALSE	FALSE	FALSE	FALSE	FALSE	FALSE	FALSE	FALSE	FALSE	FALSE	FALSE	FALSE	FALSE	FALSE	FALSE	FALSE	FALSE	FALSE	FALSE	FALSE	FALSE	FALSE	FALSE	FALSE	FALSE	FALSE	FALSE	FALSE	FALSE	FALSE	FALSE	FALSE	FALSE	FALSE	FALSE	FALSE	FALSE	FALSE	FALSE	FALSE	FALSE	FALSE	FALSE
15.8	FALSE	FALSE	FALSE	FALSE	FALSE	FALSE	FALSE	FALSE	FALSE	FALSE	FALSE	FALSE	FALSE	FALSE	FALSE	FALSE	FALSE	FALSE	FALSE	FALSE	FALSE	FALSE	FALSE	FALSE	FALSE	FALSE	FALSE	FALSE	FALSE	FALSE	FALSE	FALSE	FALSE	FALSE	FALSE	FALSE	FALSE	FALSE	FALSE	FALSE	FALSE	FALSE	FALSE	FALSE	FALSE	FALSE	FALSE	FALSE	FALSE
16	FALSE	FALSE	FALSE	FALSE	FALSE	FALSE	FALSE	FALSE	FALSE	FALSE	FALSE	FALSE	FALSE	FALSE	FALSE	FALSE	FALSE	FALSE	FALSE	FALSE	FALSE	FALSE	FALSE	FALSE	FALSE	FALSE	FALSE	FALSE	FALSE	FALSE	FALSE	FALSE	FALSE	FALSE	FALSE	FALSE	FALSE	FALSE	FALSE	FALSE	FALSE	FALSE	FALSE	FALSE	FALSE	FALSE	FALSE	FALSE	FALSE
16.2	FALSE	FALSE	FALSE	FALSE	FALSE	FALSE	FALSE	FALSE	FALSE	FALSE	FALSE	FALSE	FALSE	FALSE	FALSE	FALSE	FALSE	FALSE	FALSE	FALSE	FALSE	FALSE	FALSE	FALSE	FALSE	FALSE	FALSE	FALSE	FALSE	FALSE	FALSE	FALSE	FALSE	FALSE	FALSE	FALSE	FALSE	FALSE	FALSE	FALSE	FALSE	FALSE	FALSE	FALSE	FALSE	FALSE	FALSE	FALSE	FALSE
16.4	FALSE	FALSE	FALSE	FALSE	FALSE	FALSE	FALSE	FALSE	FALSE	FALSE	FALSE	FALSE	FALSE	FALSE	FALSE	FALSE	FALSE	FALSE	FALSE	FALSE	FALSE	FALSE	FALSE	FALSE	FALSE	FALSE	FALSE	FALSE	FALSE	FALSE	FALSE	FALSE	FALSE	FALSE	FALSE	FALSE	FALSE	FALSE	FALSE	FALSE	FALSE	FALSE	FALSE	FALSE	FALSE	FALSE	FALSE	FALSE	FALSE
16.6	FALSE	FALSE	FALSE	FALSE	FALSE	FALSE	FALSE	FALSE	FALSE	FALSE	FALSE	FALSE	FALSE	FALSE	FALSE	FALSE	FALSE	FALSE	FALSE	FALSE	FALSE	FALSE	FALSE	FALSE	FALSE	FALSE	FALSE	FALSE	FALSE	FALSE	FALSE	FALSE	FALSE	FALSE	FALSE	FALSE	FALSE	FALSE	FALSE	FALSE	FALSE	FALSE	FALSE	FALSE	FALSE	FALSE	FALSE	FALSE	FALSE
16.8	FALSE	FALSE	FALSE	FALSE	FALSE	FALSE	FALSE	FALSE	FALSE	FALSE	FALSE	FALSE	FALSE	FALSE	FALSE	FALSE	FALSE	FALSE	FALSE	FALSE	FALSE	FALSE	FALSE	FALSE	FALSE	FALSE	FALSE	FALSE	FALSE	FALSE	FALSE	FALSE	FALSE	FALSE	FALSE	FALSE	FALSE	FALSE	FALSE	FALSE	FALSE	FALSE	FALSE	FALSE	FALSE	FALSE	FALSE	FALSE	FALSE
17	FALSE	FALSE	FALSE	FALSE	FALSE	FALSE	FALSE	FALSE	FALSE	FALSE	FALSE	FALSE	FALSE	FALSE	FALSE	FALSE	FALSE	FALSE	FALSE	FALSE	FALSE	FALSE	FALSE	FALSE	FALSE	FALSE	FALSE	FALSE	FALSE	FALSE	FALSE	FALSE	FALSE	FALSE	FALSE	FALSE	FALSE	FALSE	FALSE	FALSE	FALSE	FALSE	FALSE	FALSE	FALSE	FALSE	FALSE	FALSE	FALSE
17.2	FALSE	FALSE	FALSE	FALSE	FALSE	FALSE	FALSE	FALSE	FALSE	FALSE	FALSE	FALSE	FALSE	FALSE	FALSE	FALSE	FALSE	FALSE	FALSE	FALSE	FALSE	FALSE	FALSE	FALSE	FALSE	FALSE	FALSE	FALSE	FALSE	FALSE	FALSE	FALSE	FALSE	FALSE	FALSE	FALSE	FALSE	FALSE	FALSE	FALSE	FALSE	FALSE	FALSE	FALSE	FALSE	FALSE	FALSE	FALSE	FALSE
17.4	FALSE	FALSE	FALSE	FALSE	FALSE	FALSE	FALSE	FALSE	FALSE	FALSE	FALSE	FALSE	FALSE	FALSE	FALSE	FALSE	FALSE	FALSE	FALSE	FALSE	FALSE	FALSE	FALSE	FALSE	FALSE	FALSE	FALSE	FALSE	FALSE	FALSE	FALSE	FALSE	FALSE	FALSE	FALSE	FALSE	FALSE	FALSE	FALSE	FALSE	FALSE	FALSE	FALSE	FALSE	FALSE	FALSE	FALSE	FALSE	FALSE
17.6	FALSE	FALSE	FALSE	FALSE	FALSE	FALSE	FALSE	FALSE	FALSE	FALSE	FALSE	FALSE	FALSE	FALSE	FALSE	FALSE	FALSE	FALSE	FALSE	FALSE	FALSE	FALSE	FALSE	FALSE	FALSE	FALSE	FALSE	FALSE	FALSE	FALSE	FALSE	FALSE	FALSE	FALSE	FALSE	FALSE	FALSE	FALSE	FALSE	FALSE	FALSE	FALSE	FALSE	FALSE	FALSE	FALSE	FALSE	FALSE	FALSE
17.8	FALSE	FALSE	FALSE	FALSE	FALSE	FALSE	FALSE	FALSE	FALSE	FALSE	FALSE	FALSE	FALSE	FALSE	FALSE	FALSE	FALSE	FALSE	FALSE	FALSE	FALSE	FALSE	FALSE	FALSE	FALSE	FALSE	FALSE	FALSE	FALSE	FALSE	FALSE	FALSE	FALSE	FALSE	FALSE	FALSE	FALSE	FALSE	FALSE	FALSE	FALSE	FALSE	FALSE	FALSE	FALSE	FALSE	FALSE	FALSE	FALSE
18	FALSE	FALSE	FALSE	FALSE	FALSE	FALSE	FALSE	FALSE	FALSE	FALSE	FALSE	FALSE	FALSE	FALSE	FALSE	FALSE	FALSE	FALSE	FALSE	FALSE	FALSE	FALSE	FALSE	FALSE	FALSE	FALSE	FALSE	FALSE	FALSE	FALSE	FALSE	FALSE	FALSE	FALSE	FALSE	FALSE	FALSE	FALSE	FALSE	FALSE	FALSE	FALSE	FALSE	FALSE	FALSE	FALSE	FALSE	FALSE	FALSE
18.2	FALSE	FALSE	FALSE	FALSE	FALSE	FALSE	FALSE	FALSE	FALSE	FALSE	FALSE	FALSE	FALSE	FALSE	FALSE	FALSE	FALSE	FALSE	FALSE	FALSE	FALSE	FALSE	FALSE	FALSE	FALSE	FALSE	FALSE	FALSE	FALSE	FALSE	FALSE	FALSE	FALSE	FALSE	FALSE	FALSE	FALSE	FALSE	FALSE	FALSE	FALSE	FALSE	FALSE	FALSE	FALSE	FALSE	FALSE	FALSE	FALSE
18.4	FALSE	FALSE	FALSE	FALSE	FALSE	FALSE	FALSE	FALSE	FALSE	FALSE	FALSE	FALSE	FALSE	FALSE	FALSE	FALSE	FALSE	FALSE	FALSE	FALSE	FALSE	FALSE	FALSE	FALSE	FALSE	FALSE	FALSE	FALSE	FALSE	FALSE	FALSE	FALSE	FALSE	FALSE	FALSE	FALSE	FALSE	FALSE	FALSE	FALSE	FALSE	FALSE	FALSE	FALSE	FALSE	FALSE	FALSE	FALSE	FALSE
18.6	FALSE	FALSE	FALSE	FALSE	FALSE	FALSE	FALSE	FALSE	FALSE	FALSE	FALSE	FALSE	FALSE	FALSE	FALSE	FALSE	FALSE	FALSE	FALSE	FALSE	FALSE	FALSE	FALSE	FALSE	FALSE	FALSE	FALSE	FALSE	FALSE	FALSE	FALSE	FALSE	FALSE	FALSE	FALSE	FALSE	FALSE	FALSE	FALSE	FALSE	FALSE	FALSE	FALSE	FALSE	FALSE	FALSE	FALSE	FALSE	FALSE
18.8	FALSE	FALSE	FALSE	FALSE	FALSE	FALSE	FALSE	FALSE	FALSE	FALSE	FALSE	FALSE	FALSE	FALSE	FALSE	FALSE	FALSE	FALSE	FALSE	FALSE	FALSE	FALSE	FALSE	FALSE	FALSE	FALSE	FALSE	FALSE	FALSE	FALSE	FALSE	FALSE	FALSE	FALSE	FALSE	FALSE	FALSE	FALSE	FALSE	FALSE	FALSE	FALSE	FALSE	FALSE	FALSE	FALSE	FALSE	FALSE	FALSE
19	FALSE	FALSE	FALSE	FALSE	FALSE	FALSE	FALSE	FALSE	FALSE	FALSE	FALSE	FALSE	FALSE	FALSE	FALSE	FALSE	FALSE	FALSE	FALSE	FALSE	FALSE	FALSE	FALSE	FALSE	FALSE	FALSE	FALSE	FALSE	FALSE	FALSE	FALSE	FALSE	FALSE	FALSE	FALSE	FALSE	FALSE	FALSE	FALSE	FALSE	FALSE	FALSE	FALSE	FALSE	FALSE	FALSE	FALSE	FALSE	FALSE
19.2	FALSE	FALSE	FALSE	FALSE	FALSE	FALSE	FALSE	FALSE	FALSE	FALSE	FALSE	FALSE	FALSE	FALSE	FALSE	FALSE	FALSE	FALSE	FALSE	FALSE	FALSE	FALSE	FALSE	FALSE	FALSE	FALSE	FALSE	FALSE	FALSE	FALSE	FALSE	FALSE	FALSE	FALSE	FALSE	FALSE	FALSE	FALSE	FALSE	FALSE	FALSE	FALSE	FALSE	FALSE	FALSE	FALSE	FALSE	FALSE	FALSE
19.4	FALSE	FALSE	FALSE	FALSE	FALSE	FALSE	FALSE	FALSE	FALSE	FALSE	FALSE	FALSE	FALSE	FALSE	FALSE	FALSE	FALSE	FALSE	FALSE	FALSE	FALSE	FALSE	FALSE	FALSE	FALSE	FALSE	FALSE	FALSE	FALSE	FALSE	FALSE	FALSE	FALSE	FALSE	FALSE	FALSE	FALSE	FALSE	FALSE	FALSE	FALSE	FALSE	FALSE	FALSE	FALSE	FALSE	FALSE	FALSE	FALSE
19.6	FALSE	FALSE	FALSE	FALSE	FALSE	FALSE	FALSE	FALSE	FALSE	FALSE	FALSE	FALSE	FALSE	FALSE	FALSE	FALSE	FALSE	FALSE	FALSE	FALSE	FALSE	FALSE	FALSE	FALSE	FALSE	FALSE	FALSE	FALSE	FALSE	FALSE	FALSE	FALSE	FALSE	FALSE	FALSE	FALSE	FALSE	FALSE	FALSE	FALSE	FALSE	FALSE	FALSE	FALSE	FALSE	FALSE	FALSE	FALSE	FALSE
19.8	FALSE	FALSE	FALSE	FALSE	FALSE	FALSE	FALSE	FALSE	FALSE	FALSE	FALSE	FALSE	FALSE	FALSE	FALSE	FALSE	FALSE	FALSE	FALSE	FALSE	FALSE	FALSE	FALSE	FALSE	FALSE	FALSE	FALSE	FALSE	FALSE	FALSE	FALSE	FALSE	FALSE	FALSE	FALSE	FALSE	FALSE	FALSE	FALSE	FALSE	FALSE	FALSE	FALSE	FALSE	FALSE	FALSE	FALSE	FALSE	FALSE
20	FALSE	FALSE	FALSE	FALSE	FALSE	FALSE	FALSE	FALSE	FALSE	FALSE	FALSE	FALSE	FALSE	FALSE	FALSE	FALSE	FALSE	FALSE	FALSE	FALSE	FALSE	FALSE	FALSE	FALSE	FALSE	FALSE	FALSE	FALSE	FALSE	FALSE	FALSE	FALSE	FALSE	FALSE	FALSE	FALSE	FALSE	FALSE	FALSE	FALSE	FALSE	FALSE	FALSE	FALSE	FALSE	FALSE	FALSE	FALSE	FALSE
20.2	FALSE	FALSE	FALSE	FALSE	FALSE	FALSE	FALSE	FALSE	FALSE	FALSE	FALSE	FALSE	FALSE	FALSE	FALSE	FALSE	FALSE	FALSE	FALSE	FALSE	FALSE	FALSE	FALSE	FALSE	FALSE	FALSE	FALSE	FALSE	FALSE	FALSE	FALSE	FALSE	FALSE	FALSE	FALSE	FALSE	FALSE	FALSE	FALSE	FALSE	FALSE	FALSE	FALSE	FALSE	FALSE	FALSE	FALSE	FALSE	FALSE
20.4	FALSE	FALSE	FALSE	FALSE	FALSE	FALSE	FALSE	FALSE	FALSE	FALSE	FALSE	FALSE	FALSE	FALSE	FALSE	FALSE	FALSE	FALSE	FALSE	FALSE	FALSE	FALSE	FALSE	FALSE	FALSE	FALSE	FALSE	FALSE	FALSE	FALSE	FALSE	FALSE	FALSE	FALSE	FALSE	FALSE	FALSE	FALSE	FALSE	FALSE	FALSE	FALSE	FALSE	FALSE	FALSE	FALSE	FALSE	FALSE	FALSE
20.6	FALSE	FALSE	FALSE	FALSE	FALSE	FALSE	FALSE	FALSE	FALSE	FALSE	FALSE	FALSE	FALSE	FALSE	FALSE	FALSE	FALSE	FALSE	FALSE	FALSE	FALSE	FALSE	FALSE	FALSE	FALSE	FALSE	FALSE	FALSE	FALSE	FALSE	FALSE	FALSE	FALSE	FALSE	FALSE	FALSE	FALSE	FALSE	FALSE	FALSE	FALSE	FALSE	FALSE	FALSE	FALSE	FALSE	FALSE	FALSE	FALSE
20.8	FALSE	FALSE	FALSE	FALSE	FALSE	FALSE	FALSE	FALSE	FALSE	FALSE	FALSE	FALSE	FALSE	FALSE	FALSE	FALSE	FALSE	FALSE	FALSE	FALSE	FALSE	FALSE	FALSE	FALSE	FALSE	FALSE	FALSE	FALSE	FALSE	FALSE	FALSE	FALSE	FALSE	FALSE	FALSE	FALSE	FALSE	FALSE	FALSE	FALSE	FALSE	FALSE	FALSE	FALSE	FALSE	FALSE	FALSE	FALSE	FALSE
21	FALSE	FALSE	FALSE	FALSE	FALSE	FALSE	FALSE	FALSE	FALSE	FALSE	FALSE	FALSE	FALSE	FALSE	FALSE	FALSE	FALSE	FALSE	FALSE	FALSE	FALSE	FALSE	FALSE	FALSE	FALSE	FALSE	FALSE	FALSE	FALSE	FALSE	FALSE	FALSE	FALSE	FALSE	FALSE	FALSE	FALSE	FALSE	FALSE	FALSE	FALSE	FALSE	FALSE	FALSE	FALSE	FALSE	FALSE	FALSE	FALSE
21.2	FALSE	FALSE	FALSE	FALSE	FALSE	FALSE	FALSE	FALSE	FALSE	FALSE	FALSE	FALSE	FALSE	FALSE	FALSE	FALSE	FALSE	FALSE	FALSE	FALSE	FALSE	FALSE	FALSE	FALSE	FALSE	FALSE	FALSE	FALSE	FALSE	FALSE	FALSE	FALSE	FALSE	FALSE	FALSE	FALSE	FALSE	FALSE	FALSE	FALSE	FALSE	FALSE	FALSE	FALSE	FALSE	FALSE	FALSE	FALSE	FALSE
21.4	FALSE	FALSE	FALSE	FALSE	FALSE	FALSE	FALSE	FALSE	FALSE	FALSE	FALSE	FALSE	FALSE	FALSE	FALSE	FALSE	FALSE	FALSE	FALSE	FALSE	FALSE	FALSE	FALSE	FALSE	FALSE	FALSE	FALSE	FALSE	FALSE	FALSE	FALSE	FALSE	FALSE	FALSE	FALSE	FALSE	FALSE	FALSE	FALSE	FALSE	FALSE	FALSE	FALSE	FALSE	FALSE	FALSE	FALSE	FALSE	FALSE
21.6	FALSE	FALSE	FALSE	FALSE	FALSE	FALSE	FALSE	FALSE	FALSE	FALSE	FALSE	FALSE	FALSE	FALSE	FALSE	FALSE	FALSE	FALSE	FALSE	FALSE	FALSE	FALSE	FALSE	FALSE	FALSE	FALSE	FALSE	FALSE	FALSE	FALSE	FALSE	FALSE	FALSE	FALSE	FALSE	FALSE	FALSE	FALSE	FALSE	FALSE	FALSE	FALSE	FALSE	FALSE	FALSE	FALSE	FALSE	FALSE	FALSE
21.8	FALSE	FALSE	FALSE	FALSE	FALSE	FALSE	FALSE	FALSE	FALSE	FALSE	FALSE	FALSE	FALSE	FALSE	FALSE	FALSE	FALSE	FALSE	FALSE	FALSE	FALSE	FALSE	FALSE	FALSE	FALSE	FALSE	FALSE	FALSE	FALSE	FALSE	FALSE	FALSE	FALSE	FALSE	FALSE	FALSE	FALSE	FALSE	FALSE	FALSE	FALSE	FALSE	FALSE	FALSE	FALSE	FALSE	FALSE	FALSE	FALSE
22	FALSE	FALSE	FALSE	FALSE	FALSE	FALSE	FALSE	FALSE	FALSE	FALSE	FALSE	FALSE	FALSE	FALSE	FALSE	FALSE	FALSE	FALSE	FALSE	FALSE	FALSE	FALSE	FALSE	FALSE	FALSE	FALSE	FALSE	FALSE	FALSE	FALSE	FALSE	FALSE	FALSE	FALSE	FALSE	FALSE	FALSE	FALSE	FALSE	FALSE	FALSE	FALSE	FALSE	FALSE	FALSE	FALSE	FALSE	FALSE	FALSE
22.2	FALSE	FALSE	FALSE	FALSE	FALSE	FALSE	FALSE	FALSE	FALSE	FALSE	FALSE	FALSE	FALSE	FALSE	FALSE	FALSE	FALSE	FALSE	FALSE	FALSE	FALSE	FALSE	FALSE	FALSE	FALSE	FALSE	FALSE	FALSE	FALSE	FALSE	FALSE	FALSE	FALSE	FALSE	FALSE	FALSE	FALSE	FALSE	FALSE	FALSE	FALSE	FALSE	FALSE	FALSE	FALSE	FALSE	FALSE	FALSE	FALSE
22.4	FALSE	FALSE	FALSE	FALSE	FALSE	FALSE	FALSE	FALSE	FALSE	FALSE	FALSE	FALSE	FALSE	FALSE	FALSE	FALSE	FALSE	FALSE	FALSE	FALSE	FALSE	FALSE	FALSE	FALSE	FALSE	FALSE	FALSE	FALSE	FALSE	FALSE	FALSE	FALSE	FALSE	FALSE	FALSE	FALSE	FALSE	FALSE	FALSE	FALSE	FALSE	FALSE	FALSE	FALSE	FALSE	FALSE	FALSE	FALSE	FALSE
22.6	FALSE	FALSE	FALSE	FALSE	FALSE	FALSE	FALSE	FALSE	FALSE	FALSE	FALSE	FALSE	FALSE	FALSE	FALSE	FALSE	FALSE	FALSE	FALSE	FALSE	FALSE	FALSE	FALSE	FALSE	FALSE	FALSE	FALSE	FALSE	FALSE	FALSE	FALSE	FALSE	FALSE	FALSE	FALSE	FALSE	FALSE	FALSE	FALSE	FALSE	FALSE	FALSE	FALSE	FALSE	FALSE	FALSE	FALSE	FALSE	FALSE
22.8	FALSE	FALSE	FALSE	FALSE	FALSE	FALSE	FALSE	FALSE	FALSE	FALSE	FALSE	FALSE	FALSE	FALSE	FALSE	FALSE	FALSE	FALSE	FALSE	FALSE	FALSE	FALSE	FALSE	FALSE	FALSE	FALSE	FALSE	FALSE	FALSE	FALSE	FALSE	FALSE	FALSE	FALSE	FALSE	FALSE	FALSE	FALSE	FALSE	FALSE	FALSE	FALSE	FALSE	FALSE	FALSE	FALSE	FALSE	FALSE	FALSE
23	FALSE	FALSE	FALSE	FALSE	FALSE	FALSE	FALSE	FALSE	FALSE	FALSE	FALSE	FALSE	FALSE	FALSE	FALSE	FALSE	FALSE	FALSE	FALSE	FALSE	FALSE	FALSE	FALSE	FALSE	FALSE	FALSE	FALSE	FALSE	FALSE	FALSE	FALSE	FALSE	FALSE	FALSE	FALSE	FALSE	FALSE	FALSE	FALSE	FALSE	FALSE	FALSE	FALSE	FALSE	FALSE	FALSE	FALSE	FALSE	FALSE
23.2	FALSE	FALSE	FALSE	FALSE	FALSE	FALSE	FALSE	FALSE	FALSE	FALSE	FALSE	FALSE	FALSE	FALSE	FALSE	FALSE	FALSE	FALSE	FALSE	FALSE	FALSE	FALSE	FALSE	FALSE	FALSE	FALSE	FALSE	FALSE	FALSE	FALSE	FALSE	FALSE	FALSE	FALSE	FALSE	FALSE	FALSE	FALSE	FALSE	FALSE	FALSE	FALSE	FALSE	FALSE	FALSE	FALSE	FALSE	FALSE	FALSE
23.4	FALSE	FALSE	FALSE	FALSE	FALSE	FALSE	FALSE	FALSE	FALSE	FALSE	FALSE	FALSE	FALSE	FALSE	FALSE	FALSE	FALSE	FALSE	FALSE	FALSE	FALSE	FALSE	FALSE	FALSE	FALSE	FALSE	FALSE	FALSE	FALSE	FALSE	FALSE	FALSE	FALSE	FALSE	FALSE	FALSE	FALSE	FALSE	FALSE	FALSE	FALSE	FALSE	FALSE	FALSE	FALSE	FALSE	FALSE	FALSE	FALSE
23.6	FALSE	FALSE	FALSE	FALSE	FALSE	FALSE	FALSE	FALSE	FALSE	FALSE	FALSE	FALSE	FALSE	FALSE	FALSE	FALSE	FALSE	FALSE	FALSE	FALSE	FALSE	FALSE	FALSE	FALSE	FALSE	FALSE	FALSE	FALSE	FALSE	FALSE	FALSE	FALSE	FALSE	FALSE	FALSE	FALSE	FALSE	FALSE	FALSE	FALSE	FALSE	FALSE	FALSE	FALSE	FALSE	FALSE	FALSE	FALSE	FALSE
23.8	FALSE	FALSE	FALSE	FALSE	FALSE	FALSE	FALSE	FALSE	FALSE	FALSE	FALSE	FALSE	FALSE	FALSE	FALSE	FALSE	FALSE	FALSE	FALSE	FALSE	FALSE	FALSE	FALSE	FALSE	FALSE	FALSE	FALSE	FALSE	FALSE	FALSE	FALSE	FALSE	FALSE	FALSE	FALSE	FALSE	FALSE	FALSE	FALSE	FALSE	FALSE	FALSE	FALSE	FALSE	FALSE	FALSE	FALSE	FALSE	FALSE
24	FALSE	FALSE	FALSE	FALSE	FALSE	FALSE	FALSE	FALSE	FALSE	FALSE	FALSE	FALSE	FALSE	FALSE	FALSE	FALSE	FALSE	FALSE	FALSE	FALSE	FALSE	FALSE	FALSE	FALSE	FALSE	FALSE	FALSE	FALSE	FALSE	FALSE	FALSE	FALSE	FALSE	FALSE	FALSE	FALSE	FALSE	FALSE	FALSE	FALSE	FALSE	FALSE	FALSE	FALSE	FALSE	FALSE	FALSE	FALSE	FALSE
24.2	FALSE	FALSE	FALSE	FALSE	FALSE	FALSE	FALSE	FALSE	FALSE	FALSE	FALSE	FALSE	FALSE	FALSE	FALSE	FALSE	FALSE	FALSE	FALSE	FALSE	FALSE	FALSE	FALSE	FALSE	FALSE	FALSE	FALSE	FALSE	FALSE	FALSE	FALSE	FALSE	FALSE	FALSE	FALSE	FALSE	FALSE	FALSE	FALSE	FALSE	FALSE	FALSE	FALSE	FALSE	FALSE	FALSE	FALSE	FALSE	FALSE
24.4	FALSE	FALSE	FALSE	FALSE	FALSE	FALSE	FALSE	FALSE	FALSE	FALSE	FALSE	FALSE	FALSE	FALSE	FALSE	FALSE	FALSE	FALSE	FALSE	FALSE	FALSE	FALSE	FALSE	FALSE	FALSE	FALSE	FALSE	FALSE	FALSE	FALSE	FALSE	FALSE	FALSE	FALSE	FALSE	FALSE	FALSE	FALSE	FALSE	FALSE	FALSE	FALSE	FALSE	FALSE	FALSE	FALSE	FALSE	FALSE	FALSE
24.6	FALSE	FALSE	FALSE	FALSE	FALSE	FALSE	FALSE	FALSE	FALSE	FALSE	FALSE	FALSE	FALSE	FALSE	FALSE	FALSE	FALSE	FALSE	FALSE	FALSE	FALSE	FALSE	FALSE	FALSE	FALSE	FALSE	FALSE	FALSE	FALSE	FALSE	FALSE	FALSE	FALSE	FALSE	FALSE	FALSE	FALSE	FALSE	FALSE	FALSE	FALSE	FALSE	FALSE	FALSE	FALSE	FALSE	FALSE	FALSE	FALSE
24.8	FALSE	FALSE	FALSE	FALSE	FALSE	FALSE	FALSE	FALSE	FALSE	FALSE	FALSE	FALSE	FALSE	FALSE	FALSE	FALSE	FALSE	FALSE	FALSE	FALSE	FALSE	FALSE	FALSE	FALSE	FALSE	FALSE	FALSE	FALSE	FALSE	FALSE	FALSE	FALSE	FALSE	FALSE	FALSE	FALSE	FALSE	FALSE	FALSE	FALSE	FALSE	FALSE	FALSE	FALSE	FALSE	FALSE	FALSE	FALSE	FALSE
25	FALSE	FALSE	FALSE	FALSE	FALSE	FALSE	FALSE	FALSE	FALSE	FALSE	FALSE	FALSE	FALSE	FALSE	FALSE	FALSE	FALSE	FALSE	FALSE	FALSE	FALSE	FALSE	FALSE	FALSE	FALSE	FALSE	FALSE	FALSE	FALSE	FALSE	FALSE	FALSE	FALSE	FALSE	FALSE	FALSE	FALSE	FALSE	FALSE	FALSE	FALSE	FALSE	FALSE	FALSE	FALSE	FALSE	FALSE	FALSE	FALSE
25.2	FALSE	FALSE	FALSE	FALSE	FALSE	FALSE	FALSE	FALSE	FALSE	FALSE	FALSE	FALSE	FALSE	FALSE	FALSE	FALSE	FALSE	FALSE	FALSE	FALSE	FALSE	FALSE	FALSE	FALSE	FALSE	FALSE	FALSE	FALSE	FALSE	FALSE	FALSE	FALSE	FALSE	FALSE	FALSE	FALSE	FALSE	FALSE	FALSE	FALSE	FALSE	FALSE	FALSE	FALSE	FALSE	FALSE	FALSE	FALSE	FALSE
25.4	FALSE	FALSE	FALSE	FALSE	FALSE	FALSE	FALSE	FALSE	FALSE	FALSE	FALSE	FALSE	FALSE	FALSE	FALSE	FALSE	FALSE	FALSE	FALSE	FALSE	FALSE	FALSE	FALSE	FALSE	FALSE	FALSE	FALSE	FALSE	FALSE	FALSE	FALSE	FALSE	FALSE	FALSE	FALSE	FALSE	FALSE	FALSE	FALSE	FALSE	FALSE	FALSE	FALSE	FALSE	FALSE	FALSE	FALSE	FALSE	FALSE
25.6	FALSE	FALSE	FALSE	FALSE	FALSE	FALSE	FALSE	FALSE	FALSE	FALSE	FALSE	FALSE	FALSE	FALSE	FALSE	FALSE	FALSE	FALSE	FALSE	FALSE	FALSE	FALSE	FALSE	FALSE	FALSE	FALSE	FALSE	FALSE	FALSE	FALSE	FALSE	FALSE	FALSE	FALSE	FALSE	FALSE	FALSE	FALSE	FALSE	FALSE	FALSE	FALSE	FALSE	FALSE	FALSE	FALSE	FALSE	FALSE	FALSE
25.8	FALSE	FALSE	FALSE	FALSE	FALSE	FALSE	FALSE	FALSE	FALSE	FALSE	FALSE	FALSE	FALSE	FALSE	FALSE	FALSE	FALSE	FALSE	FALSE	FALSE	FALSE	FALSE	FALSE	FALSE	FALSE	FALSE	FALSE	FALSE	FALSE	FALSE	FALSE	FALSE	FALSE	FALSE	FALSE	FALSE	FALSE	FALSE	FALSE	FALSE	FALSE	FALSE	FALSE	FALSE	FALSE	FALSE	FALSE	FALSE	FALSE
26	FALSE	FALSE	FALSE	FALSE	FALSE	FALSE	FALSE	FALSE	FALSE	FALSE	FALSE	FALSE	FALSE	FALSE	FALSE	FALSE	FALSE	FALSE	FALSE	FALSE	FALSE	FALSE	FALSE	FALSE	FALSE	FALSE	FALSE	FALSE	FALSE	FALSE	FALSE	FALSE	FALSE	FALSE	FALSE	FALSE	FALSE	FALSE	FALSE	FALSE	FALSE	FALSE	FALSE	FALSE	FALSE	FALSE	FALSE	FALSE	FALSE
26.2	FALSE	FALSE	FALSE	FALSE	FALSE	FALSE	FALSE	FALSE	FALSE	FALSE	FALSE	FALSE	FALSE	FALSE	FALSE	FALSE	FALSE	FALSE	FALSE	FALSE	FALSE	FALSE	FALSE	FALSE	FALSE	FALSE	FALSE	FALSE	FALSE	FALSE	FALSE	FALSE	FALSE	FALSE	FALSE	FALSE	FALSE	FALSE	FALSE	FALSE	FALSE	FALSE	FALSE	FALSE	FALSE	FALSE	FALSE	FALSE	FALSE
26.4	FALSE	FALSE	FALSE	FALSE	FALSE	FALSE	FALSE	FALSE	FALSE	FALSE	FALSE	FALSE	FALSE	FALSE	FALSE	FALSE	FALSE	FALSE	FALSE	FALSE	FALSE	FALSE	FALSE	FALSE	FALSE	FALSE	FALSE	FALSE	FALSE	FALSE	FALSE	FALSE	FALSE	FALSE	FALSE	FALSE	FALSE	FALSE	FALSE	FALSE	FALSE	FALSE	FALSE	FALSE	FALSE	FALSE	FALSE	FALSE	FALSE
26.6	FALSE	FALSE	FALSE	FALSE	FALSE	FALSE	FALSE	FALSE	FALSE	FALSE	FALSE	FALSE	FALSE	FALSE	FALSE	FALSE	FALSE	FALSE	FALSE	FALSE	FALSE	FALSE	FALSE	FALSE	FALSE	FALSE	FALSE	FALSE	FALSE	FALSE	FALSE	FALSE	FALSE	FALSE	FALSE	FALSE	FALSE	FALSE	FALSE	FALSE	FALSE	FALSE	FALSE	FALSE	FALSE	FALSE	FALSE	FALSE	FALSE
26.8	FALSE	FALSE	FALSE	FALSE	FALSE	FALSE	FALSE	FALSE	FALSE	FALSE	FALSE	FALSE	FALSE	FALSE	FALSE	FALSE	FALSE	FALSE	FALSE	FALSE	FALSE	FALSE	FALSE	FALSE	FALSE	FALSE	FALSE	FALSE	FALSE	FALSE	FALSE	FALSE	FALSE	FALSE	FALSE	FALSE	FALSE	FALSE	FALSE	FALSE	FALSE	FALSE	FALSE	FALSE	FALSE	FALSE	FALSE	FALSE	FALSE
27	FALSE	FALSE	FALSE	FALSE	FALSE	FALSE	FALSE	FALSE	FALSE	FALSE	FALSE	FALSE	FALSE	FALSE	FALSE	FALSE	FALSE	FALSE	FALSE	FALSE	FALSE	FALSE	FALSE	FALSE	FALSE	FALSE	FALSE	FALSE	FALSE	FALSE	FALSE	FALSE	FALSE	FALSE	FALSE	FALSE	FALSE	FALSE	FALSE	FALSE	FALSE	FALSE	FALSE	FALSE	FALSE	FALSE	FALSE	FALSE	FALSE
27.2	FALSE	FALSE	FALSE	FALSE	FALSE	FALSE	FALSE	FALSE	FALSE	FALSE	FALSE	FALSE	FALSE	FALSE	FALSE	FALSE	FALSE	FALSE	FALSE	FALSE	FALSE	FALSE	FALSE	FALSE	FALSE	FALSE	FALSE	FALSE	FALSE	FALSE	FALSE	FALSE	FALSE	FALSE	FALSE	FALSE	FALSE	FALSE	FALSE	FALSE	FALSE	FALSE	FALSE	FALSE	FALSE	FALSE	FALSE	FALSE	FALSE
27.4	FALSE	FALSE	FALSE	FALSE	FALSE	FALSE	FALSE	FALSE	FALSE	FALSE	FALSE	FALSE	FALSE	FALSE	FALSE	FALSE	FALSE	FALSE	FALSE	FALSE	FALSE	FALSE	FALSE	FALSE	FALSE	FALSE	FALSE	FALSE	FALSE	FALSE	FALSE	FALSE	FALSE	FALSE	FALSE	FALSE	FALSE	FALSE	FALSE	FALSE	FALSE	FALSE	FALSE	FALSE	FALSE	FALSE	FALSE	FALSE	TRUE
27.6	FALSE	FALSE	FALSE	FALSE	FALSE	FALSE	FALSE	FALSE	FALSE	FALSE	FALSE	FALSE	FALSE	FALSE	FALSE	FALSE	FALSE	FALSE	FALSE	FALSE	FALSE	FALSE	FALSE	FALSE	FALSE	FALSE	FALSE	FALSE	FALSE	FALSE	FALSE	FALSE	FALSE	FALSE	FALSE	FALSE	FALSE	FALSE	FALSE	FALSE	FALSE	FALSE	FALSE	FALSE	FALSE	FALSE	TRUE	TRUE	TRUE
27.8	FALSE	FALSE	FALSE	FALSE	FALSE	FALSE	FALSE	FALSE	FALSE	FALSE	FALSE	FALSE	FALSE	FALSE	FALSE	FALSE	FALSE	FALSE	FALSE	FALSE	FALSE	FALSE	FALSE	FALSE	FALSE	FALSE	FALSE	FALSE	FALSE	FALSE	FALSE	FALSE	FALSE	FALSE	FALSE	FALSE	FALSE	FALSE	FALSE	FALSE	FALSE	FALSE	FALSE	TRUE	TRUE	TRUE	TRUE	TRUE	TRUE
28	FALSE	FALSE	FALSE	FALSE	FALSE	FALSE	FALSE	FALSE	FALSE	FALSE	FALSE	FALSE	FALSE	FALSE	FALSE	FALSE	FALSE	FALSE	FALSE	FALSE	FALSE	FALSE	FALSE	FALSE	FALSE	FALSE	FALSE	FALSE	FALSE	FALSE	FALSE	FALSE	FALSE	FALSE	FALSE	FALSE	FALSE	FALSE	FALSE	FALSE	FALSE	TRUE	TRUE	TRUE	TRUE	TRUE	TRUE	TRUE	TRUE
28.2	FALSE	FALSE	FALSE	FALSE	FALSE	FALSE	FALSE	FALSE	FALSE	FALSE	FALSE	FALSE	FALSE	FALSE	FALSE	FALSE	FALSE	FALSE	FALSE	FALSE	FALSE	FALSE	FALSE	FALSE	FALSE	FALSE	FALSE	FALSE	FALSE	FALSE	FALSE	FALSE	FALSE	FALSE	FALSE	FALSE	FALSE	FALSE	FALSE	TRUE	TRUE	TRUE	TRUE	TRUE	TRUE	TRUE	TRUE	TRUE	TRUE
28.4	FALSE	FALSE	FALSE	FALSE	FALSE	FALSE	FALSE	FALSE	FALSE	FALSE	FALSE	FALSE	FALSE	FALSE	FALSE	FALSE	FALSE	FALSE	FALSE	FALSE	FALSE	FALSE	FALSE	FALSE	FALSE	FALSE	FALSE	FALSE	FALSE	FALSE	FALSE	FALSE	FALSE	FALSE	FALSE	FALSE	FALSE	TRUE	TRUE	TRUE	TRUE	TRUE	TRUE	TRUE	TRUE	TRUE	TRUE	TRUE	TRUE
28.6	FALSE	FALSE	FALSE	FALSE	FALSE	FALSE	FALSE	FALSE	FALSE	FALSE	FALSE	FALSE	FALSE	FALSE	FALSE	FALSE	FALSE	FALSE	FALSE	FALSE	FALSE	FALSE	FALSE	FALSE	FALSE	FALSE	FALSE	FALSE	FALSE	FALSE	FALSE	FALSE	FALSE	FALSE	TRUE	TRUE	TRUE	TRUE	TRUE	TRUE	TRUE	TRUE	TRUE	TRUE	TRUE	TRUE	TRUE	TRUE	TRUE
28.8	FALSE	FALSE	FALSE	FALSE	FALSE	FALSE	FALSE	FALSE	FALSE	FALSE	FALSE	FALSE	FALSE	FALSE	FALSE	FALSE	FALSE	FALSE	FALSE	FALSE	FALSE	FALSE	FALSE	FALSE	FALSE	FALSE	FALSE	FALSE	FALSE	FALSE	FALSE	FALSE	TRUE	TRUE	TRUE	TRUE	TRUE	TRUE	TRUE	TRUE	TRUE	TRUE	TRUE	TRUE	TRUE	TRUE	TRUE	TRUE	TRUE
29	FALSE	FALSE	FALSE	FALSE	FALSE	FALSE	FALSE	FALSE	FALSE	FALSE	FALSE	FALSE	FALSE	FALSE	FALSE	FALSE	FALSE	FALSE	FALSE	FALSE	FALSE	FALSE	FALSE	FALSE	FALSE	FALSE	FALSE	FALSE	FALSE	FALSE	TRUE	TRUE	TRUE	TRUE	TRUE	TRUE	TRUE	TRUE	TRUE	TRUE	TRUE	TRUE	TRUE	TRUE	TRUE	TRUE	TRUE	TRUE	TRUE
29.2	FALSE	FALSE	FALSE	FALSE	FALSE	FALSE	FALSE	FALSE	FALSE	FALSE	FALSE	FALSE	FALSE	FALSE	FALSE	FALSE	FALSE	FALSE	FALSE	FALSE	FALSE	FALSE	FALSE	FALSE	FALSE	FALSE	FALSE	TRUE	TRUE	TRUE	TRUE	TRUE	TRUE	TRUE	TRUE	TRUE	TRUE	TRUE	TRUE	TRUE	TRUE	TRUE	TRUE	TRUE	TRUE	TRUE	TRUE	TRUE	TRUE
29.4	FALSE	FALSE	FALSE	FALSE	FALSE	FALSE	FALSE	FALSE	FALSE	FALSE	FALSE	FALSE	FALSE	FALSE	FALSE	FALSE	FALSE	FALSE	FALSE	FALSE	FALSE	FALSE	FALSE	FALSE	FALSE	TRUE	TRUE	TRUE	TRUE	TRUE	TRUE	TRUE	TRUE	TRUE	TRUE	TRUE	TRUE	TRUE	TRUE	TRUE	TRUE	TRUE	TRUE	TRUE	TRUE	TRUE	TRUE	TRUE	TRUE
29.6	FALSE	FALSE	FALSE	FALSE	FALSE	FALSE	FALSE	FALSE	FALSE	FALSE	FALSE	FALSE	FALSE	FALSE	FALSE	FALSE	FALSE	FALSE	FALSE	FALSE	FALSE	FALSE	FALSE	TRUE	TRUE	TRUE	TRUE	TRUE	TRUE	TRUE	TRUE	TRUE	TRUE	TRUE	TRUE	TRUE	TRUE	TRUE	TRUE	TRUE	TRUE	TRUE	TRUE	TRUE	TRUE	TRUE	TRUE	TRUE	TRUE
29.8	FALSE	FALSE	FALSE	FALSE	FALSE	FALSE	FALSE	FALSE	FALSE	FALSE	FALSE	FALSE	FALSE	FALSE	FALSE	FALSE	FALSE	FALSE	FALSE	FALSE	FALSE	TRUE	TRUE	TRUE	TRUE	TRUE	TRUE	TRUE	TRUE	TRUE	TRUE	TRUE	TRUE	TRUE	TRUE	TRUE	TRUE	TRUE	TRUE	TRUE	TRUE	TRUE	TRUE	TRUE	TRUE	TRUE	TRUE	TRUE	TRUE
30	FALSE	FALSE	FALSE	FALSE	FALSE	FALSE	FALSE	FALSE	FALSE	FALSE	FALSE	FALSE	FALSE	FALSE	FALSE	FALSE	FALSE	FALSE	TRUE	TRUE	TRUE	TRUE	TRUE	TRUE	TRUE	TRUE	TRUE	TRUE	TRUE	TRUE	TRUE	TRUE	TRUE	TRUE	TRUE	TRUE	TRUE	TRUE	TRUE	TRUE	TRUE	TRUE	TRUE	TRUE	TRUE	TRUE	TRUE	TRUE	TRUE
30.2	FALSE	FALSE	FALSE	FALSE	FALSE	FALSE	FALSE	FALSE	FALSE	FALSE	FALSE	FALSE	FALSE	FALSE	FALSE	FALSE	TRUE	TRUE	TRUE	TRUE	TRUE	TRUE	TRUE	TRUE	TRUE	TRUE	TRUE	TRUE	TRUE	TRUE	TRUE	TRUE	TRUE	TRUE	TRUE	TRUE	TRUE	TRUE	TRUE	TRUE	TRUE	TRUE	TRUE	TRUE	TRUE	TRUE	TRUE	TRUE	TRUE
30.4	FALSE	FALSE	FALSE	FALSE	FALSE	FALSE	FALSE	FALSE	FALSE	FALSE	FALSE	FALSE	FALSE	FALSE	TRUE	TRUE	TRUE	TRUE	TRUE	TRUE	TRUE	TRUE	TRUE	TRUE	TRUE	TRUE	TRUE	TRUE	TRUE	TRUE	TRUE	TRUE	TRUE	TRUE	TRUE	TRUE	TRUE	TRUE	TRUE	TRUE	TRUE	TRUE	TRUE	TRUE	TRUE	TRUE	TRUE	TRUE	TRUE
30.6	FALSE	FALSE	FALSE	FALSE	FALSE	FALSE	FALSE	FALSE	FALSE	FALSE	FALSE	TRUE	TRUE	TRUE	TRUE	TRUE	TRUE	TRUE	TRUE	TRUE	TRUE	TRUE	TRUE	TRUE	TRUE	TRUE	TRUE	TRUE	TRUE	TRUE	TRUE	TRUE	TRUE	TRUE	TRUE	TRUE	TRUE	TRUE	TRUE	TRUE	TRUE	TRUE	TRUE	TRUE	TRUE	TRUE	TRUE	TRUE	TRUE
30.8	FALSE	FALSE	FALSE	FALSE	FALSE	FALSE	FALSE	FALSE	FALSE	TRUE	TRUE	TRUE	TRUE	TRUE	TRUE	TRUE	TRUE	TRUE	TRUE	TRUE	TRUE	TRUE	TRUE	TRUE	TRUE	TRUE	TRUE	TRUE	TRUE	TRUE	TRUE	TRUE	TRUE	TRUE	TRUE	TRUE	TRUE	TRUE	TRUE	TRUE	TRUE	TRUE	TRUE	TRUE	TRUE	TRUE	TRUE	TRUE	TRUE
31	FALSE	FALSE	FALSE	FALSE	FALSE	FALSE	FALSE	TRUE	TRUE	TRUE	TRUE	TRUE	TRUE	TRUE	TRUE	TRUE	TRUE	TRUE	TRUE	TRUE	TRUE	TRUE	TRUE	TRUE	TRUE	TRUE	TRUE	TRUE	TRUE	TRUE	TRUE	TRUE	TRUE	TRUE	TRUE	TRUE	TRUE	TRUE	TRUE	TRUE	TRUE	TRUE	TRUE	TRUE	TRUE	TRUE	TRUE	TRUE	TRUE
31.2	FALSE	FALSE	FALSE	FALSE	FALSE	TRUE	TRUE	TRUE	TRUE	TRUE	TRUE	TRUE	TRUE	TRUE	TRUE	TRUE	TRUE	TRUE	TRUE	TRUE	TRUE	TRUE	TRUE	TRUE	TRUE	TRUE	TRUE	TRUE	TRUE	TRUE	TRUE	TRUE	TRUE	TRUE	TRUE	TRUE	TRUE	TRUE	TRUE	TRUE	TRUE	TRUE	TRUE	TRUE	TRUE	TRUE	TRUE	TRUE	TRUE
31.4	FALSE	FALSE	TRUE	TRUE	TRUE	TRUE	TRUE	TRUE	TRUE	TRUE	TRUE	TRUE	TRUE	TRUE	TRUE	TRUE	TRUE	TRUE	TRUE	TRUE	TRUE	TRUE	TRUE	TRUE	TRUE	TRUE	TRUE	TRUE	TRUE	TRUE	TRUE	TRUE	TRUE	TRUE	TRUE	TRUE	TRUE	TRUE	TRUE	TRUE	TRUE	TRUE	TRUE	TRUE	TRUE	TRUE	TRUE	TRUE	TRUE
31.6	TRUE	TRUE	TRUE	TRUE	TRUE	TRUE	TRUE	TRUE	TRUE	TRUE	TRUE	TRUE	TRUE	TRUE	TRUE	TRUE	TRUE	TRUE	TRUE	TRUE	TRUE	TRUE	TRUE	TRUE	TRUE	TRUE	TRUE	TRUE	TRUE	TRUE	TRUE	TRUE	TRUE	TRUE	TRUE	TRUE	TRUE	TRUE	TRUE	TRUE	TRUE	TRUE	TRUE	TRUE	TRUE	TRUE	TRUE	TRUE	TRUE
31.8	TRUE	TRUE	TRUE	TRUE	TRUE	TRUE	TRUE	TRUE	TRUE	TRUE	TRUE	TRUE	TRUE	TRUE	TRUE	TRUE	TRUE	TRUE	TRUE	TRUE	TRUE	TRUE	TRUE	TRUE	TRUE	TRUE	TRUE	TRUE	TRUE	TRUE	TRUE	TRUE	TRUE	TRUE	TRUE	TRUE	TRUE	TRUE	TRUE	TRUE	TRUE	TRUE	TRUE	TRUE	TRUE	TRUE	TRUE	TRUE	TRUE
32	TRUE	TRUE	TRUE	TRUE	TRUE	TRUE	TRUE	TRUE	TRUE	TRUE	TRUE	TRUE	TRUE	TRUE	TRUE	TRUE	TRUE	TRUE	TRUE	TRUE	TRUE	TRUE	TRUE	TRUE	TRUE	TRUE	TRUE	TRUE	TRUE	TRUE	TRUE	TRUE	TRUE	TRUE	TRUE	TRUE	TRUE	TRUE	TRUE	TRUE	TRUE	TRUE	TRUE	TRUE	TRUE	TRUE	TRUE	TRUE	TRUE
32.2	TRUE	TRUE	TRUE	TRUE	TRUE	TRUE	TRUE	TRUE	TRUE	TRUE	TRUE	TRUE	TRUE	TRUE	TRUE	TRUE	TRUE	TRUE	TRUE	TRUE	TRUE	TRUE	TRUE	TRUE	TRUE	TRUE	TRUE	TRUE	TRUE	TRUE	TRUE	TRUE	TRUE	TRUE	TRUE	TRUE	TRUE	TRUE	TRUE	TRUE	TRUE	TRUE	TRUE	TRUE	TRUE	TRUE	TRUE	TRUE	TRUE
32.4	TRUE	TRUE	TRUE	TRUE	TRUE	TRUE	TRUE	TRUE	TRUE	TRUE	TRUE	TRUE	TRUE	TRUE	TRUE	TRUE	TRUE	TRUE	TRUE	TRUE	TRUE	TRUE	TRUE	TRUE	TRUE	TRUE	TRUE	TRUE	TRUE	TRUE	TRUE	TRUE	TRUE	TRUE	TRUE	TRUE	TRUE	TRUE	TRUE	TRUE	TRUE	TRUE	TRUE	TRUE	TRUE	TRUE	TRUE	TRUE	TRUE
32.6	TRUE	TRUE	TRUE	TRUE	TRUE	TRUE	TRUE	TRUE	TRUE	TRUE	TRUE	TRUE	TRUE	TRUE	TRUE	TRUE	TRUE	TRUE	TRUE	TRUE	TRUE	TRUE	TRUE	TRUE	TRUE	TRUE	TRUE	TRUE	TRUE	TRUE	TRUE	TRUE	TRUE	TRUE	TRUE	TRUE	TRUE	TRUE	TRUE	TRUE	TRUE	TRUE	TRUE	TRUE	TRUE	TRUE	TRUE	TRUE	TRUE
32.8	TRUE	TRUE	TRUE	TRUE	TRUE	TRUE	TRUE	TRUE	TRUE	TRUE	TRUE	TRUE	TRUE	TRUE	TRUE	TRUE	TRUE	TRUE	TRUE	TRUE	TRUE	TRUE	TRUE	TRUE	TRUE	TRUE	TRUE	TRUE	TRUE	TRUE	TRUE	TRUE	TRUE	TRUE	TRUE	TRUE	TRUE	TRUE	TRUE	TRUE	TRUE	TRUE	TRUE	TRUE	TRUE	TRUE	TRUE	TRUE	TRUE
33	TRUE	TRUE	TRUE	TRUE	TRUE	TRUE	TRUE	TRUE	TRUE	TRUE	TRUE	TRUE	TRUE	TRUE	TRUE	TRUE	TRUE	TRUE	TRUE	TRUE	TRUE	TRUE	TRUE	TRUE	TRUE	TRUE	TRUE	TRUE	TRUE	TRUE	TRUE	TRUE	TRUE	TRUE	TRUE	TRUE	TRUE	TRUE	TRUE	TRUE	TRUE	TRUE	TRUE	TRUE	TRUE	TRUE	TRUE	TRUE	TRUE
33.2	TRUE	TRUE	TRUE	TRUE	TRUE	TRUE	TRUE	TRUE	TRUE	TRUE	TRUE	TRUE	TRUE	TRUE	TRUE	TRUE	TRUE	TRUE	TRUE	TRUE	TRUE	TRUE	TRUE	TRUE	TRUE	TRUE	TRUE	TRUE	TRUE	TRUE	TRUE	TRUE	TRUE	TRUE	TRUE	TRUE	TRUE	TRUE	TRUE	TRUE	TRUE	TRUE	TRUE	TRUE	TRUE	TRUE	TRUE	TRUE	TRUE
33.4	TRUE	TRUE	TRUE	TRUE	TRUE	TRUE	TRUE	TRUE	TRUE	TRUE	TRUE	TRUE	TRUE	TRUE	TRUE	TRUE	TRUE	TRUE	TRUE	TRUE	TRUE	TRUE	TRUE	TRUE	TRUE	TRUE	TRUE	TRUE	TRUE	TRUE	TRUE	TRUE	TRUE	TRUE	TRUE	TRUE	TRUE	TRUE	TRUE	TRUE	TRUE	TRUE	TRUE	TRUE	TRUE	TRUE	TRUE	TRUE	TRUE
33.6	TRUE	TRUE	TRUE	TRUE	TRUE	TRUE	TRUE	TRUE	TRUE	TRUE	TRUE	TRUE	TRUE	TRUE	TRUE	TRUE	TRUE	TRUE	TRUE	TRUE	TRUE	TRUE	TRUE	TRUE	TRUE	TRUE	TRUE	TRUE	TRUE	TRUE	TRUE	TRUE	TRUE	TRUE	TRUE	TRUE	TRUE	TRUE	TRUE	TRUE	TRUE	TRUE	TRUE	TRUE	TRUE	TRUE	TRUE	TRUE	TRUE
33.8	TRUE	TRUE	TRUE	TRUE	TRUE	TRUE	TRUE	TRUE	TRUE	TRUE	TRUE	TRUE	TRUE	TRUE	TRUE	TRUE	TRUE	TRUE	TRUE	TRUE	TRUE	TRUE	TRUE	TRUE	TRUE	TRUE	TRUE	TRUE	TRUE	TRUE	TRUE	TRUE	TRUE	TRUE	TRUE	TRUE	TRUE	TRUE	TRUE	TRUE	TRUE	TRUE	TRUE	TRUE	TRUE	TRUE	TRUE	TRUE	TRUE
34	TRUE	TRUE	TRUE	TRUE	TRUE	TRUE	TRUE	TRUE	TRUE	TRUE	TRUE	TRUE	TRUE	TRUE	TRUE	TRUE	TRUE	TRUE	TRUE	TRUE	TRUE	TRUE	TRUE	TRUE	TRUE	TRUE	TRUE	TRUE	TRUE	TRUE	TRUE	TRUE	TRUE	TRUE	TRUE	TRUE	TRUE	TRUE	TRUE	TRUE	TRUE	TRUE	TRUE	TRUE	TRUE	TRUE	TRUE	TRUE	TRUE
34.2	TRUE	TRUE	TRUE	TRUE	TRUE	TRUE	TRUE	TRUE	TRUE	TRUE	TRUE	TRUE	TRUE	TRUE	TRUE	TRUE	TRUE	TRUE	TRUE	TRUE	TRUE	TRUE	TRUE	TRUE	TRUE	TRUE	TRUE	TRUE	TRUE	TRUE	TRUE	TRUE	TRUE	TRUE	TRUE	TRUE	TRUE	TRUE	TRUE	TRUE	TRUE	TRUE	TRUE	TRUE	TRUE	TRUE	TRUE	TRUE	TRUE
34.4	TRUE	TRUE	TRUE	TRUE	TRUE	TRUE	TRUE	TRUE	TRUE	TRUE	TRUE	TRUE	TRUE	TRUE	TRUE	TRUE	TRUE	TRUE	TRUE	TRUE	TRUE	TRUE	TRUE	TRUE	TRUE	TRUE	TRUE	TRUE	TRUE	TRUE	TRUE	TRUE	TRUE	TRUE	TRUE	TRUE	TRUE	TRUE	TRUE	TRUE	TRUE	TRUE	TRUE	TRUE	TRUE	TRUE	TRUE	TRUE	FALSE
34.6	TRUE	TRUE	TRUE	TRUE	TRUE	TRUE	TRUE	TRUE	TRUE	TRUE	TRUE	TRUE	TRUE	TRUE	TRUE	TRUE	TRUE	TRUE	TRUE	TRUE	TRUE	TRUE	TRUE	TRUE	TRUE	TRUE	TRUE	TRUE	TRUE	TRUE	TRUE	TRUE	TRUE	TRUE	TRUE	TRUE	TRUE	TRUE	TRUE	TRUE	TRUE	TRUE	TRUE	TRUE	TRUE	FALSE	FALSE	FALSE	FALSE
34.8	TRUE	TRUE	TRUE	TRUE	TRUE	TRUE	TRUE	TRUE	TRUE	TRUE	TRUE	TRUE	TRUE	TRUE	TRUE	TRUE	TRUE	TRUE	TRUE	TRUE	TRUE	TRUE	TRUE	TRUE	TRUE	TRUE	TRUE	TRUE	TRUE	TRUE	TRUE	TRUE	TRUE	TRUE	TRUE	TRUE	TRUE	TRUE	TRUE	TRUE	TRUE	TRUE	TRUE	FALSE	FALSE	FALSE	FALSE	FALSE	FALSE
35	TRUE	TRUE	TRUE	TRUE	TRUE	TRUE	TRUE	TRUE	TRUE	TRUE	TRUE	TRUE	TRUE	TRUE	TRUE	TRUE	TRUE	TRUE	TRUE	TRUE	TRUE	TRUE	TRUE	TRUE	TRUE	TRUE	TRUE	TRUE	TRUE	TRUE	TRUE	TRUE	TRUE	TRUE	TRUE	TRUE	TRUE	TRUE	TRUE	TRUE	TRUE	TRUE	TRUE	FALSE	FALSE	FALSE	FALSE	FALSE	FALSE
35.2	TRUE	TRUE	TRUE	TRUE	TRUE	TRUE	TRUE	TRUE	TRUE	TRUE	TRUE	TRUE	TRUE	TRUE	TRUE	TRUE	TRUE	TRUE	TRUE	TRUE	TRUE	TRUE	TRUE	TRUE	TRUE	TRUE	TRUE	TRUE	TRUE	TRUE	TRUE	TRUE	TRUE	TRUE	TRUE	TRUE	TRUE	TRUE	TRUE	TRUE	TRUE	TRUE	TRUE	FALSE	FALSE	FALSE	FALSE	FALSE	FALSE
35.4	TRUE	TRUE	TRUE	TRUE	TRUE	TRUE	TRUE	TRUE	TRUE	TRUE	TRUE	TRUE	TRUE	TRUE	TRUE	TRUE	TRUE	TRUE	TRUE	TRUE	TRUE	TRUE	TRUE	TRUE	TRUE	TRUE	TRUE	TRUE	TRUE	TRUE	TRUE	TRUE	TRUE	TRUE	TRUE	TRUE	TRUE	TRUE	TRUE	TRUE	TRUE	TRUE	TRUE	FALSE	FALSE	FALSE	FALSE	FALSE	FALSE
35.6	TRUE	TRUE	TRUE	TRUE	TRUE	TRUE	TRUE	TRUE	TRUE	TRUE	TRUE	TRUE	TRUE	TRUE	TRUE	TRUE	TRUE	TRUE	TRUE	TRUE	TRUE	TRUE	TRUE	TRUE	TRUE	TRUE	TRUE	TRUE	TRUE	TRUE	TRUE	TRUE	TRUE	TRUE	TRUE	TRUE	TRUE	TRUE	TRUE	TRUE	TRUE	TRUE	TRUE	FALSE	FALSE	FALSE	FALSE	FALSE	FALSE
35.8	TRUE	TRUE	TRUE	TRUE	TRUE	TRUE	TRUE	TRUE	TRUE	TRUE	TRUE	TRUE	TRUE	TRUE	TRUE	TRUE	TRUE	TRUE	TRUE	TRUE	TRUE	TRUE	TRUE	TRUE	TRUE	TRUE	TRUE	TRUE	TRUE	TRUE	TRUE	TRUE	TRUE	TRUE	TRUE	TRUE	TRUE	TRUE	TRUE	TRUE	TRUE	TRUE	TRUE	FALSE	FALSE	FALSE	FALSE	FALSE	FALSE
36	TRUE	TRUE	TRUE	TRUE	TRUE	TRUE	TRUE	TRUE	TRUE	TRUE	TRUE	TRUE	TRUE	TRUE	TRUE	TRUE	TRUE	TRUE	TRUE	TRUE	TRUE	TRUE	TRUE	TRUE	TRUE	TRUE	TRUE	TRUE	TRUE	TRUE	TRUE	TRUE	TRUE	TRUE	TRUE	TRUE	TRUE	TRUE	TRUE	TRUE	TRUE	TRUE	FALSE	FALSE	FALSE	FALSE	FALSE	FALSE	FALSE
36.2	TRUE	TRUE	TRUE	TRUE	TRUE	TRUE	TRUE	TRUE	TRUE	TRUE	TRUE	TRUE	TRUE	TRUE	TRUE	TRUE	TRUE	TRUE	TRUE	TRUE	TRUE	TRUE	TRUE	TRUE	TRUE	TRUE	TRUE	TRUE	TRUE	TRUE	TRUE	TRUE	TRUE	TRUE	TRUE	TRUE	TRUE	TRUE	TRUE	TRUE	TRUE	TRUE	FALSE	FALSE	FALSE	FALSE	FALSE	FALSE	FALSE
36.4	TRUE	TRUE	TRUE	TRUE	TRUE	TRUE	TRUE	TRUE	TRUE	TRUE	TRUE	TRUE	TRUE	TRUE	TRUE	TRUE	TRUE	TRUE	TRUE	TRUE	TRUE	TRUE	TRUE	TRUE	TRUE	TRUE	TRUE	TRUE	TRUE	TRUE	TRUE	TRUE	TRUE	TRUE	TRUE	TRUE	TRUE	TRUE	TRUE	TRUE	TRUE	TRUE	FALSE	FALSE	FALSE	FALSE	FALSE	FALSE	FALSE
36.6	TRUE	TRUE	TRUE	TRUE	TRUE	TRUE	TRUE	TRUE	TRUE	TRUE	TRUE	TRUE	TRUE	TRUE	TRUE	TRUE	TRUE	TRUE	TRUE	TRUE	TRUE	TRUE	TRUE	TRUE	TRUE	TRUE	TRUE	TRUE	TRUE	TRUE	TRUE	TRUE	TRUE	TRUE	TRUE	TRUE	TRUE	TRUE	TRUE	TRUE	TRUE	TRUE	FALSE	FALSE	FALSE	FALSE	FALSE	FALSE	FALSE
36.8	TRUE	TRUE	TRUE	TRUE	TRUE	TRUE	TRUE	TRUE	TRUE	TRUE	TRUE	TRUE	TRUE	TRUE	TRUE	TRUE	TRUE	TRUE	TRUE	TRUE	TRUE	TRUE	TRUE	TRUE	TRUE	TRUE	TRUE	TRUE	TRUE	TRUE	TRUE	TRUE	TRUE	TRUE	TRUE	TRUE	TRUE	TRUE	TRUE	TRUE	TRUE	TRUE	FALSE	FALSE	FALSE	FALSE	FALSE	FALSE	FALSE
37	TRUE	TRUE	TRUE	TRUE	TRUE	TRUE	TRUE	TRUE	TRUE	TRUE	TRUE	TRUE	TRUE	TRUE	TRUE	TRUE	TRUE	TRUE	TRUE	TRUE	TRUE	TRUE	TRUE	TRUE	TRUE	TRUE	TRUE	TRUE	TRUE	TRUE	TRUE	TRUE	TRUE	TRUE	TRUE	TRUE	TRUE	TRUE	TRUE	TRUE	TRUE	TRUE	FALSE	FALSE	FALSE	FALSE	FALSE	FALSE	FALSE
37.2	TRUE	TRUE	TRUE	TRUE	TRUE	TRUE	TRUE	TRUE	TRUE	TRUE	TRUE	TRUE	TRUE	TRUE	TRUE	TRUE	TRUE	TRUE	TRUE	TRUE	TRUE	TRUE	TRUE	TRUE	TRUE	TRUE	TRUE	TRUE	TRUE	TRUE	TRUE	TRUE	TRUE	TRUE	TRUE	TRUE	TRUE	TRUE	TRUE	TRUE	TRUE	TRUE	FALSE	FALSE	FALSE	FALSE	FALSE	FALSE	FALSE
37.4	TRUE	TRUE	TRUE	TRUE	TRUE	TRUE	TRUE	TRUE	TRUE	TRUE	TRUE	TRUE	TRUE	TRUE	TRUE	TRUE	TRUE	TRUE	TRUE	TRUE	TRUE	TRUE	TRUE	TRUE	TRUE	TRUE	TRUE	TRUE	TRUE	TRUE	TRUE	TRUE	TRUE	TRUE	TRUE	TRUE	TRUE	TRUE	TRUE	TRUE	TRUE	TRUE	FALSE	FALSE	FALSE	FALSE	FALSE	FALSE	FALSE
37.6	TRUE	TRUE	TRUE	TRUE	TRUE	TRUE	TRUE	TRUE	TRUE	TRUE	TRUE	TRUE	TRUE	TRUE	TRUE	TRUE	TRUE	TRUE	TRUE	TRUE	TRUE	TRUE	TRUE	TRUE	TRUE	TRUE	TRUE	TRUE	TRUE	TRUE	TRUE	TRUE	TRUE	TRUE	TRUE	TRUE	TRUE	TRUE	TRUE	TRUE	TRUE	TRUE	FALSE	FALSE	FALSE	FALSE	FALSE	FALSE	FALSE
37.8	TRUE	TRUE	TRUE	TRUE	TRUE	TRUE	TRUE	TRUE	TRUE	TRUE	TRUE	TRUE	TRUE	TRUE	TRUE	TRUE	TRUE	TRUE	TRUE	TRUE	TRUE	TRUE	TRUE	TRUE	TRUE	TRUE	TRUE	TRUE	TRUE	TRUE	TRUE	TRUE	TRUE	TRUE	TRUE	TRUE	TRUE	TRUE	TRUE	TRUE	TRUE	TRUE	FALSE	FALSE	FALSE	FALSE	FALSE	FALSE	FALSE
38	TRUE	TRUE	TRUE	TRUE	TRUE	TRUE	TRUE	TRUE	TRUE	TRUE	TRUE	TRUE	TRUE	TRUE	TRUE	TRUE	TRUE	TRUE	TRUE	TRUE	TRUE	TRUE	TRUE	TRUE	TRUE	TRUE	TRUE	TRUE	TRUE	TRUE	TRUE	TRUE	TRUE	TRUE	TRUE	TRUE	TRUE	TRUE	TRUE	TRUE	TRUE	TRUE	FALSE	FALSE	FALSE	FALSE	FALSE	FALSE	FALSE
38.2	TRUE	TRUE	TRUE	TRUE	TRUE	TRUE	TRUE	TRUE	TRUE	TRUE	TRUE	TRUE	TRUE	TRUE	TRUE	TRUE	TRUE	TRUE	TRUE	TRUE	TRUE	TRUE	TRUE	TRUE	TRUE	TRUE	TRUE	TRUE	TRUE	TRUE	TRUE	TRUE	TRUE	TRUE	TRUE	TRUE	TRUE	TRUE	TRUE	TRUE	TRUE	TRUE	FALSE	FALSE	FALSE	FALSE	FALSE	FALSE	FALSE
38.4	TRUE	TRUE	TRUE	TRUE	TRUE	TRUE	TRUE	TRUE	TRUE	TRUE	TRUE	TRUE	TRUE	TRUE	TRUE	TRUE	TRUE	TRUE	TRUE	TRUE	TRUE	TRUE	TRUE	TRUE	TRUE	TRUE	TRUE	TRUE	TRUE	TRUE	TRUE	TRUE	TRUE	TRUE	TRUE	TRUE	TRUE	TRUE	TRUE	TRUE	TRUE	TRUE	FALSE	FALSE	FALSE	FALSE	FALSE	FALSE	FALSE
38.6	TRUE	TRUE	TRUE	TRUE	TRUE	TRUE	TRUE	TRUE	TRUE	TRUE	TRUE	TRUE	TRUE	TRUE	TRUE	TRUE	TRUE	TRUE	TRUE	TRUE	TRUE	TRUE	TRUE	TRUE	TRUE	TRUE	TRUE	TRUE	TRUE	TRUE	TRUE	TRUE	TRUE	TRUE	TRUE	TRUE	TRUE	TRUE	TRUE	TRUE	TRUE	TRUE	FALSE	FALSE	FALSE	FALSE	FALSE	FALSE	FALSE
38.8	TRUE	TRUE	TRUE	TRUE	TRUE	TRUE	TRUE	TRUE	TRUE	TRUE	TRUE	TRUE	TRUE	TRUE	TRUE	TRUE	TRUE	TRUE	TRUE	TRUE	TRUE	TRUE	TRUE	TRUE	TRUE	TRUE	TRUE	TRUE	TRUE	TRUE	TRUE	TRUE	TRUE	TRUE	TRUE	TRUE	TRUE	TRUE	TRUE	TRUE	TRUE	TRUE	FALSE	FALSE	FALSE	FALSE	FALSE	FALSE	FALSE
39	TRUE	TRUE	TRUE	TRUE	TRUE	TRUE	TRUE	TRUE	TRUE	TRUE	TRUE	TRUE	TRUE	TRUE	TRUE	TRUE	TRUE	TRUE	TRUE	TRUE	TRUE	TRUE	TRUE	TRUE	TRUE	TRUE	TRUE	TRUE	TRUE	TRUE	TRUE	TRUE	TRUE	TRUE	TRUE	TRUE	TRUE	TRUE	TRUE	TRUE	TRUE	TRUE	FALSE	FALSE	FALSE	FALSE	FALSE	FALSE	FALSE
39.2	TRUE	TRUE	TRUE	TRUE	TRUE	TRUE	TRUE	TRUE	TRUE	TRUE	TRUE	TRUE	TRUE	TRUE	TRUE	TRUE	TRUE	TRUE	TRUE	TRUE	TRUE	TRUE	TRUE	TRUE	TRUE	TRUE	TRUE	TRUE	TRUE	TRUE	TRUE	TRUE	TRUE	TRUE	TRUE	TRUE	TRUE	TRUE	TRUE	TRUE	TRUE	TRUE	FALSE	FALSE	FALSE	FALSE	FALSE	FALSE	FALSE
39.4	TRUE	TRUE	TRUE	TRUE	TRUE	TRUE	TRUE	TRUE	TRUE	TRUE	TRUE	TRUE	TRUE	TRUE	TRUE	TRUE	TRUE	TRUE	TRUE	TRUE	TRUE	TRUE	TRUE	TRUE	TRUE	TRUE	TRUE	TRUE	TRUE	TRUE	TRUE	TRUE	TRUE	TRUE	TRUE	TRUE	TRUE	TRUE	TRUE	TRUE	TRUE	TRUE	FALSE	FALSE	FALSE	FALSE	FALSE	FALSE	FALSE
39.6	TRUE	TRUE	TRUE	TRUE	TRUE	TRUE	TRUE	TRUE	TRUE	TRUE	TRUE	TRUE	TRUE	TRUE	TRUE	TRUE	TRUE	TRUE	TRUE	TRUE	TRUE	TRUE	TRUE	TRUE	TRUE	TRUE	TRUE	TRUE	TRUE	TRUE	TRUE	TRUE	TRUE	TRUE	TRUE	TRUE	TRUE	TRUE	TRUE	TRUE	TRUE	TRUE	FALSE	FALSE	FALSE	FALSE	FALSE	FALSE	FALSE
39.8	TRUE	TRUE	TRUE	TRUE	TRUE	TRUE	TRUE	TRUE	TRUE	TRUE	TRUE	TRUE	TRUE	TRUE	TRUE	TRUE	TRUE	TRUE	TRUE	TRUE	TRUE	TRUE	TRUE	TRUE	TRUE	TRUE	TRUE	TRUE	TRUE	TRUE	TRUE	TRUE	TRUE	TRUE	TRUE	TRUE	TRUE	TRUE	TRUE	TRUE	TRUE	TRUE	FALSE	FALSE	FALSE	FALSE	FALSE	FALSE	FALSE
40	TRUE	TRUE	TRUE	TRUE	TRUE	TRUE	TRUE	TRUE	TRUE	TRUE	TRUE	TRUE	TRUE	TRUE	TRUE	TRUE	TRUE	TRUE	TRUE	TRUE	TRUE	TRUE	TRUE	TRUE	TRUE	TRUE	TRUE	TRUE	TRUE	TRUE	TRUE	TRUE	TRUE	TRUE	TRUE	TRUE	TRUE	TRUE	TRUE	TRUE	TRUE	TRUE	FALSE	FALSE	FALSE	FALSE	FALSE	FALSE	FALSE
[truncated: 301 more columns]

## Sheet: d Mmax Outdoor-Older
units: METs, x-axis: temperature (degrees Celsius, row 2), y-axis:relative humidity (%, column A)
	25	25.1	25.2	25.3	25.4	25.5	25.6	25.7	25.8	25.9	26	26.1	26.2	26.3	26.4	26.5	26.6	26.7	26.8	26.9	27	27.1	27.2	27.3	27.4	27.5	27.6	27.7	27.8	27.9	28	28.1	28.2	28.3	28.4	28.5	28.6	28.7	28.8	28.9	29	29.1	29.2	29.3	29.4	29.5	29.6	29.7	29.8
0	4.79146	4.77439	4.7573	4.74017	4.72303	4.70585	4.68865	4.67143	4.65417	4.6369	4.61959	4.60226	4.5849	4.56752	4.5501	4.53267	4.5152	4.49771	4.4802	4.46265	4.44508	4.42749	4.40987	4.39222	4.37454	4.35684	4.33911	4.32135	4.30357	4.28576	4.26793	4.25007	4.23218	4.21426	4.19632	4.17835	4.16036	4.14234	4.12429	4.10621	4.08811	4.06998	4.05183	4.03364	4.01543	3.9972	3.97893	3.96064	3.94233
0.2	4.78987	4.77279	4.75569	4.73856	4.7214	4.70422	4.687	4.66977	4.6525	4.63521	4.6179	4.60055	4.58318	4.56579	4.54836	4.53091	4.51344	4.49593	4.4784	4.46085	4.44326	4.42565	4.40801	4.39035	4.37266	4.35494	4.3372	4.31943	4.30163	4.2838	4.26595	4.24807	4.23017	4.21224	4.19428	4.17629	4.15828	4.14024	4.12217	4.10408	4.08595	4.06781	4.04963	4.03143	4.0132	3.99494	3.97666	3.95835	3.94001
0.4	4.78828	4.77119	4.75407	4.73693	4.71977	4.70257	4.68535	4.6681	4.65083	4.63353	4.6162	4.59884	4.58146	4.56405	4.54661	4.52915	4.51166	4.49414	4.4766	4.45903	4.44143	4.42381	4.40615	4.38848	4.37077	4.35304	4.33528	4.31749	4.29967	4.28183	4.26396	4.24607	4.22815	4.2102	4.19222	4.17421	4.15618	4.13812	4.12004	4.10192	4.08378	4.06561	4.04742	4.0292	4.01095	3.99267	3.97436	3.95603	3.93767
0.6	4.78668	4.76958	4.75246	4.73531	4.71813	4.70092	4.68369	4.66643	4.64915	4.63183	4.61449	4.59712	4.57973	4.56231	4.54486	4.52738	4.50988	4.49235	4.47479	4.45721	4.43959	4.42195	4.40429	4.38659	4.36887	4.35112	4.33334	4.31554	4.29771	4.27985	4.26197	4.24405	4.22611	4.20814	4.19015	4.17213	4.15407	4.136	4.11789	4.09976	4.0816	4.06341	4.04519	4.02695	4.00868	3.99038	3.97206	3.9537	3.93532
0.8	4.78508	4.76797	4.75084	4.73368	4.71649	4.69927	4.68203	4.66476	4.64746	4.63013	4.61278	4.5954	4.57799	4.56056	4.5431	4.52561	4.50809	4.49054	4.47297	4.45537	4.43775	4.42009	4.40241	4.3847	4.36696	4.3492	4.3314	4.31358	4.29573	4.27786	4.25996	4.24202	4.22407	4.20608	4.18806	4.17002	4.15195	4.13386	4.11573	4.09758	4.0794	4.06119	4.04295	4.02469	4.0064	3.98808	3.96973	3.95135	3.93295
1	4.78347	4.76635	4.74921	4.73204	4.71484	4.69761	4.68036	4.66308	4.64577	4.62843	4.61106	4.59367	4.57625	4.5588	4.54133	4.52382	4.50629	4.48873	4.47115	4.45353	4.43589	4.41822	4.40052	4.38279	4.36504	4.34726	4.32945	4.31161	4.29375	4.27585	4.25793	4.23998	4.22201	4.204	4.18597	4.16791	4.14982	4.1317	4.11356	4.09538	4.07718	4.05895	4.04069	4.02241	4.00409	3.98575	3.96738	3.94898	3.93056
1.2	4.78186	4.76473	4.74758	4.7304	4.71319	4.69595	4.67868	4.66139	4.64407	4.62672	4.60934	4.59193	4.5745	4.55704	4.53955	4.52203	4.50449	4.48691	4.46931	4.45168	4.43402	4.41634	4.39862	4.38088	4.36311	4.34531	4.32749	4.30963	4.29175	4.27384	4.2559	4.23793	4.21993	4.20191	4.18386	4.16578	4.14767	4.12953	4.11137	4.09317	4.07495	4.0567	4.03842	4.02011	4.00178	3.98341	3.96502	3.9466	3.92815
1.4	4.78025	4.76311	4.74594	4.72875	4.71153	4.69428	4.677	4.6597	4.64236	4.625	4.60761	4.59019	4.57274	4.55527	4.53777	4.52023	4.50267	4.48508	4.46747	4.44982	4.43215	4.41445	4.39672	4.37896	4.36117	4.34336	4.32551	4.30764	4.28974	4.27181	4.25385	4.23586	4.21785	4.19981	4.18173	4.16363	4.1455	4.12735	4.10916	4.09095	4.0727	4.05443	4.03613	4.0178	3.99944	3.98105	3.96264	3.94419	3.92572
1.6	4.77863	4.76148	4.7443	4.7271	4.70987	4.69261	4.67532	4.658	4.64065	4.62328	4.60587	4.58844	4.57098	4.55349	4.53597	4.51843	4.50085	4.48325	4.46562	4.44795	4.43026	4.41255	4.3948	4.37702	4.35922	4.34139	4.32352	4.30563	4.28772	4.26977	4.25179	4.23378	4.21575	4.19769	4.1796	4.16147	4.14332	4.12515	4.10694	4.0887	4.07044	4.05214	4.03382	4.01547	3.99709	3.97868	3.96024	3.94177	3.92327
1.8	4.777	4.75985	4.74266	4.72544	4.7082	4.69093	4.67362	4.65629	4.63893	4.62155	4.60413	4.58668	4.56921	4.5517	4.53417	4.51661	4.49902	4.4814	4.46375	4.44608	4.42837	4.41064	4.39287	4.37508	4.35726	4.33941	4.32153	4.30362	4.28568	4.26771	4.24972	4.23169	4.21364	4.19555	4.17744	4.1593	4.14113	4.12293	4.1047	4.08644	4.06816	4.04984	4.03149	4.01312	3.99471	3.97628	3.95782	3.93933	3.9208
2	4.77538	4.75821	4.74101	4.72378	4.70653	4.68924	4.67193	4.65458	4.63721	4.61981	4.60238	4.58492	4.56743	4.54991	4.53236	4.51479	4.49718	4.47955	4.46188	4.44419	4.42647	4.40872	4.39093	4.37312	4.35528	4.33742	4.31952	4.30159	4.28363	4.26565	4.24763	4.22959	4.21151	4.19341	4.17527	4.15711	4.13892	4.1207	4.10245	4.08417	4.06586	4.04752	4.02915	4.01075	3.99232	3.97386	3.95538	3.93686	3.91831
2.2	4.77374	4.75656	4.73935	4.72211	4.70485	4.68755	4.67022	4.65287	4.63548	4.61806	4.60062	4.58315	4.56564	4.54811	4.53055	4.51295	4.49533	4.47768	4.46	4.44229	4.42455	4.40678	4.38899	4.37116	4.3533	4.33541	4.31749	4.29955	4.28157	4.26357	4.24553	4.22747	4.20937	4.19125	4.17309	4.15491	4.13669	4.11845	4.10018	4.08187	4.06354	4.04518	4.02679	4.00836	3.98991	3.97143	3.95292	3.93438	3.9158
2.4	4.77211	4.75491	4.73769	4.72044	4.70316	4.68585	4.66851	4.65114	4.63374	4.61631	4.59885	4.58137	4.56385	4.5463	4.52872	4.51111	4.49348	4.47581	4.45811	4.44038	4.42263	4.40484	4.38703	4.36918	4.3513	4.3334	4.31546	4.29749	4.2795	4.26147	4.24342	4.22533	4.20721	4.18907	4.17089	4.15269	4.13445	4.11618	4.09789	4.07956	4.06121	4.04282	4.0244	4.00596	3.98748	3.96897	3.95044	3.93187	3.91327
2.6	4.77046	4.75326	4.73603	4.71876	4.70147	4.68415	4.66679	4.64941	4.632	4.61455	4.59708	4.57958	4.56204	4.54448	4.52689	4.50926	4.49161	4.47393	4.45621	4.43847	4.42069	4.40289	4.38505	4.36719	4.34929	4.33137	4.31341	4.29543	4.27741	4.25936	4.24129	4.22318	4.20504	4.18688	4.16868	4.15045	4.13219	4.1139	4.09558	4.07723	4.05885	4.04044	4.022	4.00353	3.98503	3.9665	3.94793	3.92934	3.91072
2.8	4.76882	4.7516	4.73435	4.71708	4.69977	4.68244	4.66507	4.64767	4.63025	4.61279	4.5953	4.57778	4.56023	4.54265	4.52504	4.5074	4.48973	4.47203	4.4543	4.43654	4.41875	4.40092	4.38307	4.36519	4.34727	4.32933	4.31135	4.29335	4.27531	4.25724	4.23914	4.22102	4.20286	4.18467	4.16645	4.1482	4.12991	4.1116	4.09326	4.07489	4.05648	4.03805	4.01958	4.00108	3.98256	3.964	3.94541	3.92679	3.90814
3	4.76716	4.74993	4.73268	4.71539	4.69807	4.68072	4.66334	4.64593	4.62849	4.61101	4.59351	4.57598	4.55841	4.54082	4.52319	4.50553	4.48785	4.47013	4.45238	4.4346	4.41679	4.39895	4.38108	4.36317	4.34524	4.32727	4.30928	4.29125	4.27319	4.25511	4.23699	4.21884	4.20065	4.18244	4.1642	4.14592	4.12762	4.10928	4.09092	4.07252	4.05409	4.03563	4.01714	3.99861	3.98006	3.96148	3.94286	3.92421	3.90554
3.2	4.7655	4.74826	4.73099	4.71369	4.69636	4.679	4.6616	4.64418	4.62672	4.60923	4.59171	4.57416	4.55658	4.53897	4.52133	4.50366	4.48595	4.46821	4.45045	4.43265	4.41482	4.39696	4.37907	4.36115	4.34319	4.32521	4.30719	4.28914	4.27106	4.25295	4.23481	4.21664	4.19844	4.1802	4.16193	4.14364	4.12531	4.10695	4.08855	4.07013	4.05168	4.03319	4.01467	3.99612	3.97754	3.95893	3.94029	3.92162	3.90291
3.4	4.76384	4.74659	4.7293	4.71199	4.69464	4.67727	4.65986	4.64242	4.62494	4.60744	4.58991	4.57234	4.55475	4.53712	4.51946	4.50177	4.48404	4.46629	4.4485	4.43069	4.41284	4.39496	4.37705	4.35911	4.34113	4.32312	4.30509	4.28702	4.26892	4.25079	4.23262	4.21443	4.1962	4.17794	4.15965	4.14133	4.12297	4.10459	4.08617	4.06772	4.04924	4.03073	4.01219	3.99361	3.97501	3.95637	3.9377	3.91899	3.90026
3.6	4.76217	4.7449	4.72761	4.71028	4.69292	4.67553	4.6581	4.64065	4.62316	4.60564	4.58809	4.57051	4.5529	4.53525	4.51758	4.49987	4.48213	4.46435	4.44655	4.42871	4.41085	4.39295	4.37502	4.35705	4.33906	4.32103	4.30297	4.28488	4.26676	4.2486	4.23042	4.2122	4.19395	4.17566	4.15735	4.139	4.12062	4.10221	4.08377	4.0653	4.04679	4.02825	4.00968	3.99108	3.97244	3.95378	3.93508	3.91635	3.89758
3.8	4.76049	4.74322	4.72591	4.70856	4.69119	4.67378	4.65634	4.63887	4.62137	4.60384	4.58627	4.56867	4.55104	4.53338	4.51568	4.49796	4.4802	4.46241	4.44458	4.42673	4.40884	4.39092	4.37297	4.35498	4.33697	4.31892	4.30084	4.28273	4.26458	4.2464	4.22819	4.20995	4.19168	4.17337	4.15503	4.13666	4.11825	4.09982	4.08135	4.06285	4.04431	4.02575	4.00715	3.98852	3.96986	3.95116	3.93243	3.91367	3.89488
4	4.75881	4.74152	4.7242	4.70684	4.68945	4.67203	4.65458	4.63709	4.61957	4.60202	4.58444	4.56682	4.54918	4.5315	4.51378	4.49604	4.47826	4.46045	4.44261	4.42473	4.40682	4.38888	4.37091	4.3529	4.33487	4.31679	4.29869	4.28056	4.26239	4.24419	4.22595	4.20769	4.18939	4.17105	4.15269	4.13429	4.11586	4.0974	4.07891	4.06038	4.04182	4.02322	4.0046	3.98594	3.96725	3.94852	3.92976	3.91097	3.89215
4.2	4.75713	4.73982	4.72248	4.70511	4.68771	4.67027	4.6528	4.6353	4.61777	4.6002	4.5826	4.56497	4.5473	4.5296	4.51187	4.49411	4.47631	4.45848	4.44062	4.42272	4.40479	4.38683	4.36884	4.35081	4.33275	4.31465	4.29653	4.27837	4.26018	4.24195	4.22369	4.2054	4.18708	4.16872	4.15033	4.13191	4.11345	4.09496	4.07644	4.05788	4.0393	4.02067	4.00202	3.98333	3.96461	3.94586	3.92707	3.90825	3.88939
4.4	4.75543	4.73811	4.72076	4.70337	4.68596	4.6685	4.65102	4.6335	4.61595	4.59837	4.58075	4.5631	4.54541	4.5277	4.50995	4.49216	4.47435	4.4565	4.43861	4.4207	4.40275	4.38476	4.36675	4.3487	4.33061	4.3125	4.29435	4.27617	4.25795	4.2397	4.22142	4.2031	4.18475	4.16637	4.14795	4.1295	4.11102	4.0925	4.07395	4.05537	4.03675	4.0181	3.99942	3.9807	3.96195	3.94316	3.92435	3.90549	3.88661
4.6	4.74612	4.72984	4.71355	4.69725	4.68096	4.66466	4.64836	4.63169	4.61412	4.59652	4.57889	4.56122	4.54352	4.52578	4.50801	4.49021	4.47237	4.4545	4.4366	4.41866	4.40069	4.38268	4.36464	4.34657	4.32847	4.31033	4.29215	4.27395	4.25571	4.23743	4.21912	4.20078	4.18241	4.164	4.14555	4.12708	4.10856	4.09002	4.07144	4.05283	4.03418	4.0155	3.99679	3.97804	3.95926	3.94045	3.9216	3.90271	3.8838
4.8	4.72012	4.70383	4.68755	4.67126	4.65497	4.63868	4.62239	4.60609	4.58979	4.57349	4.55718	4.54088	4.52457	4.50825	4.49194	4.47562	4.45931	4.44298	4.42666	4.41033	4.39401	4.37768	4.36134	4.34443	4.3263	4.30814	4.28994	4.27171	4.25344	4.23514	4.21681	4.19844	4.18004	4.1616	4.14313	4.12463	4.10609	4.08752	4.06891	4.05027	4.03159	4.01288	3.99414	3.97536	3.95655	3.9377	3.91882	3.8999	3.88095
5	4.6941	4.67782	4.66154	4.64526	4.62897	4.61269	4.5964	4.58011	4.56381	4.54752	4.53122	4.51492	4.49861	4.48231	4.466	4.44969	4.43337	4.41706	4.40074	4.38442	4.3681	4.35177	4.33545	4.31912	4.30278	4.28645	4.27011	4.25377	4.23743	4.22109	4.20474	4.18839	4.17204	4.15569	4.13933	4.12216	4.10359	4.08499	4.06635	4.04768	4.02897	4.01023	3.99146	3.97265	3.9538	3.93492	3.91601	3.89706	3.87808
5.2	4.66807	4.6518	4.63552	4.61925	4.60297	4.58668	4.5704	4.55411	4.53783	4.52153	4.50524	4.48895	4.47265	4.45635	4.44004	4.42374	4.40743	4.39112	4.37481	4.3585	4.34218	4.32586	4.30954	4.29321	4.27689	4.26056	4.24423	4.2279	4.21156	4.19522	4.17888	4.16254	4.1462	4.12985	4.1135	4.09715	4.08079	4.06444	4.04808	4.03172	4.01535	3.99899	3.98262	3.96625	3.94988	3.93212	3.91317	3.89419	3.87517
5.4	4.64203	4.62576	4.60949	4.59322	4.57695	4.56067	4.54439	4.52811	4.51183	4.49554	4.47926	4.46297	4.44667	4.43038	4.41408	4.39778	4.38148	4.36518	4.34887	4.33256	4.31625	4.29994	4.28362	4.2673	4.25098	4.23466	4.21833	4.20201	4.18568	4.16935	4.15301	4.13668	4.12034	4.104	4.08765	4.07131	4.05496	4.03861	4.02226	4.0059	3.98955	3.97319	3.95683	3.94046	3.9241	3.90773	3.89136	3.87499	3.85861
5.6	4.61598	4.59972	4.58345	4.56719	4.55092	4.53465	4.51838	4.5021	4.48582	4.46954	4.45326	4.43697	4.42069	4.4044	4.38811	4.37181	4.35552	4.33922	4.32292	4.30661	4.29031	4.274	4.25769	4.24138	4.22507	4.20875	4.19243	4.17611	4.15979	4.14346	4.12713	4.1108	4.09447	4.07813	4.0618	4.04546	4.02912	4.01277	3.99643	3.98008	3.96373	3.94738	3.93102	3.91467	3.89831	3.88195	3.86558	3.84922	3.83285
5.8	4.58992	4.57366	4.5574	4.54114	4.52488	4.50861	4.49235	4.47608	4.4598	4.44353	4.42725	4.41097	4.39469	4.37841	4.36212	4.34583	4.32954	4.31325	4.29696	4.28066	4.26436	4.24806	4.23175	4.21545	4.19914	4.18283	4.16651	4.1502	4.13388	4.11756	4.10124	4.08492	4.06859	4.05226	4.03593	4.0196	4.00326	3.98693	3.97059	3.95425	3.9379	3.92156	3.90521	3.88886	3.87251	3.85615	3.83979	3.82344	3.80707
6	4.56385	4.5476	4.53134	4.51509	4.49883	4.48257	4.46631	4.45004	4.43378	4.41751	4.40123	4.38496	4.36869	4.35241	4.33613	4.31984	4.30356	4.28727	4.27098	4.25469	4.2384	4.2221	4.2058	4.1895	4.1732	4.1569	4.14059	4.12428	4.10797	4.09166	4.07534	4.05902	4.0427	4.02638	4.01006	3.99373	3.9774	3.96107	3.94474	3.9284	3.91206	3.89573	3.87938	3.86304	3.84669	3.83035	3.814	3.79764	3.78129
6.2	4.53777	4.52152	4.50527	4.48902	4.47277	4.45652	4.44026	4.424	4.40774	4.39147	4.37521	4.35894	4.34267	4.3264	4.31012	4.29384	4.27756	4.26128	4.245	4.22871	4.21243	4.19614	4.17984	4.16355	4.14725	4.13095	4.11465	4.09835	4.08205	4.06574	4.04943	4.03312	4.0168	4.00049	3.98417	3.96785	3.95153	3.9352	3.91888	3.90255	3.88622	3.86988	3.85355	3.83721	3.82087	3.80453	3.78819	3.77184	3.75549
6.4	4.51168	4.49544	4.47919	4.46295	4.4467	4.43045	4.4142	4.39794	4.38169	4.36543	4.34917	4.33291	4.31664	4.30037	4.2841	4.26783	4.25156	4.23528	4.21901	4.20273	4.18644	4.17016	4.15387	4.13759	4.12129	4.105	4.08871	4.07241	4.05611	4.03981	4.02351	4.0072	3.99089	3.97458	3.95827	3.94196	3.92564	3.90932	3.893	3.87668	3.86036	3.84403	3.8277	3.81137	3.79504	3.7787	3.76237	3.74603	3.72969
6.6	4.48557	4.46934	4.4531	4.43686	4.42062	4.40437	4.38813	4.37188	4.35563	4.33938	4.32312	4.30686	4.2906	4.27434	4.25808	4.24181	4.22554	4.20927	4.193	4.17673	4.16045	4.14417	4.12789	4.11161	4.09533	4.07904	4.06275	4.04646	4.03017	4.01387	3.99757	3.98127	3.96497	3.94867	3.93236	3.91606	3.89975	3.88344	3.86712	3.85081	3.83449	3.81817	3.80185	3.78552	3.7692	3.75287	3.73654	3.72021	3.70387
6.8	4.45946	4.44323	4.427	4.41076	4.39453	4.37829	4.36205	4.3458	4.32956	4.31331	4.29706	4.28081	4.26456	4.2483	4.23204	4.21578	4.19952	4.18325	4.16699	4.15072	4.13445	4.11818	4.1019	4.08563	4.06935	4.05307	4.03678	4.0205	4.00421	3.98792	3.97163	3.95534	3.93904	3.92275	3.90645	3.89014	3.87384	3.85754	3.84123	3.82492	3.80861	3.79229	3.77598	3.75966	3.74334	3.72702	3.7107	3.69437	3.67804
7	4.43334	4.41711	4.40089	4.38466	4.36842	4.35219	4.33595	4.31972	4.30348	4.28723	4.27099	4.25474	4.2385	4.22225	4.20599	4.18974	4.17348	4.15722	4.14096	4.1247	4.10844	4.09217	4.0759	4.05963	4.04336	4.02708	4.01081	3.99453	3.97825	3.96196	3.94568	3.92939	3.9131	3.89681	3.88052	3.86422	3.84793	3.83163	3.81533	3.79902	3.78272	3.76641	3.7501	3.73379	3.71748	3.70116	3.68485	3.66853	3.65221
7.2	4.4072	4.39098	4.37476	4.35854	4.34231	4.32608	4.30985	4.29362	4.27739	4.26115	4.24491	4.22867	4.21243	4.19618	4.17994	4.16369	4.14744	4.13118	4.11493	4.09867	4.08241	4.06615	4.04989	4.03362	4.01736	4.00109	3.98482	3.96854	3.95227	3.93599	3.91971	3.90343	3.88715	3.87087	3.85458	3.83829	3.822	3.80571	3.78941	3.77312	3.75682	3.74052	3.72421	3.70791	3.6916	3.6753	3.65899	3.64267	3.62636
7.4	4.38106	4.36484	4.34863	4.33241	4.31619	4.29997	4.28374	4.26751	4.25128	4.23505	4.21882	4.20258	4.18635	4.17011	4.15387	4.13762	4.12138	4.10513	4.08888	4.07263	4.05638	4.04012	4.02387	4.00761	3.99135	3.97508	3.95882	3.94255	3.92628	3.91001	3.89374	3.87747	3.86119	3.84491	3.82863	3.81235	3.79606	3.77978	3.76349	3.7472	3.73091	3.71461	3.69832	3.68202	3.66572	3.64942	3.63311	3.61681	3.6005
7.6	4.3549	4.3387	4.32248	4.30627	4.29005	4.27384	4.25762	4.2414	4.22517	4.20895	4.19272	4.17649	4.16026	4.14402	4.12779	4.11155	4.09531	4.07907	4.06283	4.04658	4.03033	4.01408	3.99783	3.98158	3.96533	3.94907	3.93281	3.91655	3.90029	3.88402	3.86775	3.85149	3.83522	3.81894	3.80267	3.78639	3.77012	3.75384	3.73755	3.72127	3.70498	3.6887	3.67241	3.65612	3.63982	3.62353	3.60723	3.59093	3.57463
7.8	4.32874	4.31253	4.29633	4.28012	4.26391	4.2477	4.23148	4.21527	4.19905	4.18283	4.16661	4.15038	4.13416	4.11793	4.1017	4.08547	4.06923	4.053	4.03676	4.02052	4.00428	3.98804	3.97179	3.95554	3.93929	3.92304	3.90679	3.89054	3.87428	3.85802	3.84176	3.8255	3.80923	3.79297	3.7767	3.76043	3.74416	3.72788	3.71161	3.69533	3.67905	3.66277	3.64649	3.6302	3.61392	3.59763	3.58134	3.56505	3.54875
8	4.30256	4.28636	4.27016	4.25396	4.23776	4.22155	4.20534	4.18913	4.17292	4.1567	4.14048	4.12427	4.10805	4.09182	4.0756	4.05937	4.04314	4.02691	4.01068	3.99445	3.97821	3.96198	3.94574	3.9295	3.91325	3.89701	3.88076	3.86451	3.84826	3.83201	3.81575	3.7995	3.78324	3.76698	3.75072	3.73446	3.71819	3.70192	3.68565	3.66938	3.65311	3.63684	3.62056	3.60428	3.588	3.57172	3.55544	3.53915	3.52287
8.2	4.27638	4.26018	4.24399	4.22779	4.21159	4.19539	4.17918	4.16298	4.14677	4.13056	4.11435	4.09814	4.08192	4.06571	4.04949	4.03327	4.01705	4.00082	3.98459	3.96837	3.95214	3.93591	3.91967	3.90344	3.8872	3.87096	3.85472	3.83848	3.82223	3.80599	3.78974	3.77349	3.75724	3.74098	3.72473	3.70847	3.69221	3.67595	3.65969	3.64342	3.62716	3.61089	3.59462	3.57835	3.56208	3.5458	3.52952	3.51325	3.49697
8.4	4.25018	4.23399	4.2178	4.20161	4.18541	4.16922	4.15302	4.13682	4.12062	4.10441	4.08821	4.072	4.05579	4.03958	4.02337	4.00715	3.99094	3.97472	3.9585	3.94227	3.92605	3.90982	3.8936	3.87737	3.86114	3.8449	3.82867	3.81243	3.79619	3.77995	3.76371	3.74747	3.73122	3.71497	3.69873	3.68247	3.66622	3.64997	3.63371	3.61745	3.60119	3.58493	3.56867	3.5524	3.53614	3.51987	3.5036	3.48733	3.47106
8.6	4.22397	4.20779	4.1916	4.17542	4.15923	4.14304	4.12684	4.11065	4.09445	4.07825	4.06205	4.04585	4.02965	4.01344	3.99724	3.98103	3.96482	3.9486	3.93239	3.91617	3.89995	3.88373	3.86751	3.85129	3.83506	3.81884	3.80261	3.78638	3.77014	3.75391	3.73767	3.72144	3.7052	3.68896	3.67271	3.65647	3.64022	3.62397	3.60772	3.59147	3.57522	3.55897	3.54271	3.52645	3.51019	3.49393	3.47767	3.4614	3.44513
8.8	4.19775	4.18158	4.1654	4.14921	4.13303	4.11684	4.10066	4.08447	4.06828	4.05208	4.03589	4.01969	4.00349	3.9873	3.97109	3.95489	3.93868	3.92248	3.90627	3.89006	3.87385	3.85763	3.84142	3.8252	3.80898	3.79276	3.77653	3.76031	3.74408	3.72786	3.71163	3.69539	3.67916	3.66293	3.64669	3.63045	3.61421	3.59797	3.58173	3.56548	3.54924	3.53299	3.51674	3.50049	3.48423	3.46798	3.45172	3.43546	3.4192
9	4.17152	4.15535	4.13918	4.123	4.10682	4.09064	4.07446	4.05828	4.04209	4.0259	4.00971	3.99352	3.97733	3.96114	3.94494	3.92874	3.91254	3.89634	3.88014	3.86393	3.84773	3.83152	3.81531	3.7991	3.78288	3.76667	3.75045	3.73423	3.71801	3.70179	3.68557	3.66934	3.65312	3.63689	3.62066	3.60443	3.58819	3.57196	3.55572	3.53948	3.52324	3.507	3.49076	3.47451	3.45826	3.44202	3.42577	3.40952	3.39326
9.2	4.14529	4.12912	4.11295	4.09678	4.0806	4.06443	4.04825	4.03207	4.01589	3.99971	3.98353	3.96734	3.95116	3.93497	3.91878	3.90259	3.88639	3.8702	3.854	3.8378	3.8216	3.8054	3.78919	3.77299	3.75678	3.74057	3.72436	3.70815	3.69193	3.67572	3.6595	3.64328	3.62706	3.61084	3.59461	3.57839	3.56216	3.54593	3.5297	3.51347	3.49724	3.481	3.46476	3.44853	3.43229	3.41604	3.3998	3.38356	3.36731
9.4	4.11904	4.10287	4.08671	4.07054	4.05438	4.03821	4.02203	4.00586	3.98969	3.97351	3.95733	3.94115	3.92497	3.90879	3.8926	3.87642	3.86023	3.84404	3.82785	3.81165	3.79546	3.77926	3.76306	3.74686	3.73066	3.71446	3.69826	3.68205	3.66584	3.64963	3.63342	3.61721	3.60099	3.58478	3.56856	3.55234	3.53612	3.5199	3.50367	3.48745	3.47122	3.45499	3.43876	3.42253	3.4063	3.39006	3.37382	3.35759	3.34135
9.6	4.09277	4.07662	4.06046	4.0443	4.02814	4.01197	3.99581	3.97964	3.96347	3.9473	3.93113	3.91495	3.89878	3.8826	3.86642	3.85024	3.83406	3.81787	3.80169	3.7855	3.76931	3.75312	3.73693	3.72073	3.70454	3.68834	3.67214	3.65594	3.63974	3.62354	3.60733	3.59112	3.57492	3.55871	3.54249	3.52628	3.51007	3.49385	3.47763	3.46141	3.44519	3.42897	3.41275	3.39652	3.3803	3.36407	3.34784	3.33161	3.31537
9.8	4.0665	4.05035	4.0342	4.01804	4.00189	3.98573	3.96957	3.9534	3.93724	3.92108	3.90491	3.88874	3.87257	3.8564	3.84022	3.82405	3.80787	3.79169	3.77551	3.75933	3.74315	3.72696	3.71078	3.69459	3.6784	3.66221	3.64602	3.62982	3.61363	3.59743	3.58123	3.56503	3.54883	3.53262	3.51642	3.50021	3.484	3.46779	3.45158	3.43537	3.41916	3.40294	3.38672	3.37051	3.35429	3.33806	3.32184	3.30562	3.28939
10	4.04022	4.02408	4.00793	3.99178	3.97562	3.95947	3.94332	3.92716	3.911	3.89484	3.87868	3.86252	3.84635	3.83019	3.81402	3.79785	3.78168	3.76551	3.74933	3.73316	3.71698	3.7008	3.68462	3.66844	3.65225	3.63607	3.61988	3.60369	3.5875	3.57131	3.55512	3.53893	3.52273	3.50653	3.49033	3.47413	3.45793	3.44173	3.42552	3.40932	3.39311	3.3769	3.36069	3.34448	3.32826	3.31205	3.29583	3.27962	3.2634
10.2	4.01393	3.99779	3.98164	3.9655	3.94935	3.93321	3.91706	3.9009	3.88475	3.8686	3.85244	3.83628	3.82013	3.80396	3.7878	3.77164	3.75547	3.73931	3.72314	3.70697	3.6908	3.67462	3.65845	3.64227	3.62609	3.60992	3.59374	3.57755	3.56137	3.54518	3.529	3.51281	3.49662	3.48043	3.46424	3.44804	3.43185	3.41565	3.39945	3.38325	3.36705	3.35085	3.33465	3.31844	3.30223	3.28603	3.26982	3.2536	3.23739
10.4	3.98763	3.97149	3.95535	3.93921	3.92307	3.90693	3.89078	3.87464	3.85849	3.84234	3.82619	3.81004	3.79389	3.77773	3.76158	3.74542	3.72926	3.7131	3.69693	3.68077	3.6646	3.64844	3.63227	3.6161	3.59993	3.58375	3.56758	3.5514	3.53523	3.51905	3.50287	3.48668	3.4705	3.45432	3.43813	3.42194	3.40575	3.38956	3.37337	3.35718	3.34098	3.32479	3.30859	3.29239	3.27619	3.25999	3.24379	3.22758	3.21138
10.6	3.96131	3.94518	3.92905	3.91291	3.89678	3.88064	3.8645	3.84836	3.83222	3.81608	3.79993	3.78379	3.76764	3.75149	3.73534	3.71919	3.70303	3.68688	3.67072	3.65456	3.6384	3.62224	3.60608	3.58991	3.57375	3.55758	3.54141	3.52524	3.50907	3.4929	3.47672	3.46055	3.44437	3.42819	3.41201	3.39583	3.37965	3.36346	3.34728	3.33109	3.3149	3.29872	3.28252	3.26633	3.25014	3.23394	3.21775	3.20155	3.18535
10.8	3.93499	3.91886	3.90274	3.88661	3.87048	3.85434	3.83821	3.82208	3.80594	3.7898	3.77366	3.75752	3.74138	3.72524	3.70909	3.69294	3.6768	3.66065	3.64449	3.62834	3.61219	3.59603	3.57988	3.56372	3.54756	3.5314	3.51523	3.49907	3.48291	3.46674	3.45057	3.4344	3.41823	3.40206	3.38588	3.36971	3.35353	3.33736	3.32118	3.305	3.28882	3.27263	3.25645	3.24026	3.22408	3.20789	3.1917	3.17551	3.15932
11	3.90865	3.89253	3.87641	3.86029	3.84416	3.82804	3.81191	3.79578	3.77965	3.76351	3.74738	3.73125	3.71511	3.69897	3.68283	3.66669	3.65055	3.6344	3.61826	3.60211	3.58596	3.56981	3.55366	3.53751	3.52136	3.5052	3.48905	3.47289	3.45673	3.44057	3.42441	3.40824	3.39208	3.37591	3.35975	3.34358	3.32741	3.31124	3.29506	3.27889	3.26272	3.24654	3.23036	3.21418	3.198	3.18182	3.16564	3.14945	3.13327
11.2	3.88231	3.86619	3.85008	3.83396	3.81784	3.80172	3.78559	3.76947	3.75334	3.73722	3.72109	3.70496	3.68883	3.6727	3.65656	3.64043	3.62429	3.60815	3.59201	3.57587	3.55973	3.54359	3.52744	3.51129	3.49515	3.479	3.46285	3.4467	3.43054	3.41439	3.39823	3.38208	3.36592	3.34976	3.3336	3.31743	3.30127	3.28511	3.26894	3.25277	3.2366	3.22043	3.20426	3.18809	3.17192	3.15574	3.13957	3.12339	3.10721
11.4	3.85595	3.83984	3.82373	3.80762	3.7915	3.77539	3.75927	3.74315	3.72703	3.71091	3.69479	3.67866	3.66254	3.64641	3.63028	3.61415	3.59802	3.58189	3.56576	3.54962	3.53348	3.51735	3.50121	3.48507	3.46893	3.45278	3.43664	3.42049	3.40435	3.3882	3.37205	3.3559	3.33974	3.32359	3.30744	3.29128	3.27512	3.25897	3.24281	3.22665	3.21048	3.19432	3.17816	3.16199	3.14582	3.12966	3.11349	3.09732	3.08114
11.6	3.82958	3.81348	3.79737	3.78127	3.76516	3.74905	3.73293	3.71682	3.70071	3.68459	3.66847	3.65236	3.63624	3.62011	3.60399	3.58787	3.57174	3.55562	3.53949	3.52336	3.50723	3.4911	3.47496	3.45883	3.44269	3.42656	3.41042	3.39428	3.37814	3.362	3.34585	3.32971	3.31356	3.29741	3.28127	3.26512	3.24897	3.23281	3.21666	3.20051	3.18435	3.1682	3.15204	3.13588	3.11972	3.10356	3.08739	3.07123	3.05507
11.8	3.80321	3.78711	3.77101	3.7549	3.7388	3.7227	3.70659	3.69048	3.67437	3.65826	3.64215	3.62604	3.60992	3.59381	3.57769	3.56157	3.54545	3.52933	3.51321	3.49709	3.48096	3.46484	3.44871	3.43258	3.41645	3.40032	3.38419	3.36805	3.35192	3.33578	3.31965	3.30351	3.28737	3.27123	3.25509	3.23894	3.2228	3.20665	3.19051	3.17436	3.15821	3.14206	3.12591	3.10976	3.0936	3.07745	3.06129	3.04514	3.02898
12	3.77682	3.76072	3.74463	3.72853	3.71243	3.69633	3.68023	3.66413	3.64803	3.63192	3.61582	3.59971	3.5836	3.56749	3.55138	3.53527	3.51915	3.50304	3.48692	3.4708	3.45468	3.43856	3.42244	3.40632	3.3902	3.37407	3.35795	3.34182	3.32569	3.30956	3.29343	3.2773	3.26116	3.24503	3.22889	3.21276	3.19662	3.18048	3.16434	3.1482	3.13206	3.11591	3.09977	3.08362	3.06748	3.05133	3.03518	3.01903	3.00288
12.2	3.75042	3.73433	3.71824	3.70215	3.68606	3.66996	3.65387	3.63777	3.62167	3.60557	3.58947	3.57337	3.55727	3.54116	3.52506	3.50895	3.49284	3.47673	3.46062	3.44451	3.4284	3.41228	3.39617	3.38005	3.36393	3.34781	3.33169	3.31557	3.29945	3.28333	3.2672	3.25108	3.23495	3.21882	3.20269	3.18656	3.17043	3.1543	3.13816	3.12203	3.10589	3.08976	3.07362	3.05748	3.04134	3.0252	3.00906	2.99291	2.97677
12.4	3.72401	3.70793	3.69184	3.67575	3.65967	3.64358	3.62749	3.6114	3.5953	3.57921	3.56312	3.54702	3.53092	3.51482	3.49872	3.48262	3.46652	3.45042	3.43431	3.41821	3.4021	3.38599	3.36988	3.35377	3.33766	3.32155	3.30543	3.28932	3.2732	3.25708	3.24096	3.22484	3.20872	3.1926	3.17648	3.16036	3.14423	3.1281	3.11198	3.09585	3.07972	3.06359	3.04746	3.03132	3.01519	2.99906	2.98292	2.96678	2.95065
12.6	3.69759	3.68151	3.66543	3.64935	3.63327	3.61718	3.6011	3.58501	3.56893	3.55284	3.53675	3.52066	3.50457	3.48847	3.47238	3.45628	3.44019	3.42409	3.40799	3.39189	3.37579	3.35969	3.34358	3.32748	3.31137	3.29527	3.27916	3.26305	3.24694	3.23083	3.21472	3.1986	3.18249	3.16637	3.15026	3.13414	3.11802	3.1019	3.08578	3.06966	3.05353	3.03741	3.02129	3.00516	2.98903	2.97291	2.95678	2.94065	2.92452
12.8	3.67116	3.65508	3.63901	3.62293	3.60686	3.59078	3.5747	3.55862	3.54254	3.52646	3.51037	3.49429	3.4782	3.46211	3.44603	3.42994	3.41384	3.39775	3.38166	3.36557	3.34947	3.33337	3.31728	3.30118	3.28508	3.26898	3.25287	3.23677	3.22067	3.20456	3.18846	3.17235	3.15624	3.14013	3.12402	3.10791	3.0918	3.07568	3.05957	3.04346	3.02734	3.01122	2.9951	2.97898	2.96286	2.94674	2.93062	2.9145	2.89837
13	3.64472	3.62865	3.61258	3.59651	3.58044	3.56437	3.54829	3.53222	3.51614	3.50006	3.48398	3.46791	3.45182	3.43574	3.41966	3.40358	3.38749	3.3714	3.35532	3.33923	3.32314	3.30705	3.29096	3.27486	3.25877	3.24268	3.22658	3.21048	3.19439	3.17829	3.16219	3.14609	3.12998	3.11388	3.09778	3.08167	3.06557	3.04946	3.03335	3.01724	3.00113	2.98502	2.96891	2.9528	2.93669	2.92057	2.90446	2.88834	2.87222
13.2	3.61826	3.6022	3.58614	3.57007	3.55401	3.53794	3.52187	3.5058	3.48973	3.47366	3.45759	3.44151	3.42544	3.40936	3.39328	3.37721	3.36113	3.34505	3.32896	3.31288	3.2968	3.28071	3.26463	3.24854	3.23245	3.21636	3.20028	3.18418	3.16809	3.152	3.13591	3.11981	3.10372	3.08762	3.07152	3.05542	3.03932	3.02322	3.00712	2.99102	2.97492	2.95881	2.94271	2.9266	2.9105	2.89439	2.87828	2.86217	2.84606
13.4	3.5918	3.57574	3.55968	3.54363	3.52756	3.5115	3.49544	3.47938	3.46331	3.44724	3.43118	3.41511	3.39904	3.38297	3.3669	3.35083	3.33475	3.31868	3.3026	3.28652	3.27045	3.25437	3.23829	3.22221	3.20613	3.19004	3.17396	3.15787	3.14179	3.1257	3.10962	3.09353	3.07744	3.06135	3.04526	3.02916	3.01307	2.99698	2.98088	2.96479	2.94869	2.93259	2.91649	2.90039	2.88429	2.86819	2.85209	2.83599	2.81989
13.6	3.56533	3.54927	3.53322	3.51717	3.50111	3.48506	3.469	3.45294	3.43688	3.42082	3.40476	3.38869	3.37263	3.35657	3.3405	3.32443	3.30837	3.2923	3.27623	3.26016	3.24408	3.22801	3.21194	3.19586	3.17979	3.16371	3.14763	3.13155	3.11548	3.09939	3.08331	3.06723	3.05115	3.03506	3.01898	3.00289	2.98681	2.97072	2.95463	2.93854	2.92245	2.90636	2.89027	2.87418	2.85808	2.84199	2.82589	2.8098	2.7937
13.8	3.53884	3.52279	3.50675	3.4907	3.47465	3.4586	3.44255	3.42649	3.41044	3.39438	3.37833	3.36227	3.34621	3.33015	3.31409	3.29803	3.28197	3.26591	3.24984	3.23378	3.21771	3.20164	3.18558	3.16951	3.15344	3.13737	3.1213	3.10522	3.08915	3.07308	3.057	3.04092	3.02485	3.00877	2.99269	2.97661	2.96053	2.94445	2.92837	2.91229	2.8962	2.88012	2.86403	2.84795	2.83186	2.81577	2.79969	2.7836	2.76751
14	3.51235	3.4963	3.48026	3.46422	3.44817	3.43213	3.41608	3.40003	3.38399	3.36794	3.35189	3.33583	3.31978	3.30373	3.28767	3.27162	3.25556	3.2395	3.22345	3.20739	3.19133	3.17527	3.1592	3.14314	3.12708	3.11101	3.09495	3.07888	3.06281	3.04675	3.03068	3.01461	2.99854	2.98247	2.96639	2.95032	2.93425	2.91817	2.9021	2.88602	2.86994	2.85387	2.83779	2.82171	2.80563	2.78955	2.77347	2.75738	2.7413
14.2	3.48584	3.4698	3.45377	3.43773	3.42169	3.40565	3.38961	3.37357	3.35752	3.34148	3.32543	3.30939	3.29334	3.27729	3.26124	3.24519	3.22914	3.21309	3.19704	3.18099	3.16493	3.14888	3.13282	3.11677	3.10071	3.08465	3.06859	3.05253	3.03647	3.02041	3.00434	2.98828	2.97222	2.95615	2.94009	2.92402	2.90795	2.89188	2.87581	2.85974	2.84367	2.8276	2.81153	2.79546	2.77939	2.76331	2.74724	2.73116	2.71509
14.4	3.45932	3.44329	3.42726	3.41123	3.39519	3.37916	3.36312	3.34709	3.33105	3.31501	3.29897	3.28293	3.26689	3.25085	3.2348	3.21876	3.20272	3.18667	3.17062	3.15458	3.13853	3.12248	3.10643	3.09038	3.07433	3.05827	3.04222	3.02617	3.01011	2.99406	2.978	2.96194	2.94588	2.92983	2.91377	2.89771	2.88165	2.86558	2.84952	2.83346	2.81739	2.80133	2.78526	2.7692	2.75313	2.73706	2.721	2.70493	2.68886
14.6	3.43279	3.41677	3.40074	3.38472	3.36869	3.35266	3.33663	3.3206	3.30456	3.28853	3.2725	3.25646	3.24043	3.22439	3.20835	3.19232	3.17628	3.16024	3.1442	3.12815	3.11211	3.09607	3.08002	3.06398	3.04793	3.03189	3.01584	2.99979	2.98374	2.96769	2.95164	2.93559	2.91954	2.90349	2.88744	2.87138	2.85533	2.83927	2.82322	2.80716	2.7911	2.77505	2.75899	2.74293	2.72687	2.71081	2.69475	2.67868	2.66262
14.8	3.40626	3.39024	3.37422	3.35819	3.34217	3.32615	3.31012	3.2941	3.27807	3.26204	3.24601	3.22998	3.21395	3.19792	3.18189	3.16586	3.14983	3.13379	3.11776	3.10172	3.08569	3.06965	3.05361	3.03757	3.02153	3.00549	2.98945	2.97341	2.95737	2.94132	2.92528	2.90923	2.89319	2.87714	2.8611	2.84505	2.829	2.81295	2.7969	2.78085	2.7648	2.74875	2.7327	2.71665	2.70059	2.68454	2.66848	2.65243	2.63637
15	3.37971	3.36369	3.34768	3.33166	3.31564	3.29962	3.2836	3.26758	3.25156	3.23554	3.21952	3.2035	3.18747	3.17145	3.15542	3.13939	3.12337	3.10734	3.09131	3.07528	3.05925	3.04322	3.02718	3.01115	2.99512	2.97908	2.96305	2.94701	2.93098	2.91494	2.8989	2.88286	2.86682	2.85078	2.83474	2.8187	2.80266	2.78662	2.77058	2.75453	2.73849	2.72244	2.7064	2.69035	2.67431	2.65826	2.64221	2.62616	2.61012
15.2	3.35315	3.33714	3.32113	3.30512	3.2891	3.27309	3.25708	3.24106	3.22505	3.20903	3.19301	3.177	3.16098	3.14496	3.12894	3.11292	3.09689	3.08087	3.06485	3.04882	3.0328	3.01677	3.00075	2.98472	2.96869	2.95267	2.93664	2.92061	2.90458	2.88855	2.87251	2.85648	2.84045	2.82442	2.80838	2.79235	2.77631	2.76028	2.74424	2.7282	2.71217	2.69613	2.68009	2.66405	2.64801	2.63197	2.61593	2.59989	2.58385
15.4	3.32658	3.31057	3.29457	3.27856	3.26255	3.24655	3.23054	3.21453	3.19852	3.18251	3.1665	3.15048	3.13447	3.11846	3.10244	3.08643	3.07041	3.0544	3.03838	3.02236	3.00634	2.99032	2.9743	2.95828	2.94226	2.92624	2.91021	2.89419	2.87817	2.86214	2.84612	2.83009	2.81406	2.79804	2.78201	2.76598	2.74995	2.73392	2.71789	2.70186	2.68583	2.6698	2.65377	2.63774	2.6217	2.60567	2.58964	2.5736	2.55757
15.6	3.29999	3.284	3.268	3.252	3.23599	3.21999	3.20399	3.18798	3.17198	3.15598	3.13997	3.12396	3.10796	3.09195	3.07594	3.05993	3.04392	3.02791	3.0119	2.99588	2.97987	2.96386	2.94784	2.93183	2.91581	2.8998	2.88378	2.86776	2.85175	2.83573	2.81971	2.80369	2.78767	2.77165	2.75563	2.7396	2.72358	2.70756	2.69154	2.67551	2.65949	2.64346	2.62744	2.61141	2.59539	2.57936	2.56333	2.5473	2.53128
[truncated: 122 more rows]
[truncated: 301 more columns]

## Sheet: d SBNL Outdoor-Older 3H
units: Binary (yes/no), x-axis: temperature (degrees Celsius, row 2), y-axis: specific humidity (g/kg, column A)
[truncated: 202 more rows]
[truncated: 301 more columns]

## Sheet: Tw Davis-Jones
units: Degrees Celsius, x-axis: temperature (degrees Celsius, row 2), y-axis: specific humidity (g/kg, column A)
[truncated: 202 more rows]
[truncated: 301 more columns]
