# Supplementary material for: A physiological approach for assessing human survivability and liveability to heat in a changing climate
Source: Nat Commun. 2023 Nov 29;14:7653. doi: 10.1038/s41467-023-43121-5 (PMC10687011; doi:10.1038/s41467-023-43121-5)
Supplement: Supplementary file 4 — Source Data [file 41467_2023_43121_MOESM4_ESM.zip › Source Data/source_data_figS9/Readme_variables_figs9.xlsx]

## Sheet: Sheet1
subplot	name file	variable	units
figs9a	figs9a.gfdl.ssp245.Young_adult.tover25.Mmaxq50Present.nc	Median Mmax for current decade (2016–2026) for GFDL-ESM4 SSP2-4.5	MET
figs9b	figs9b.gfdl.ssp245.Young_adult.tover25.Mmaxq50Future.nc	Median Mmax for end-of-century decade (2091–2100) for GFDL-ESM4 SSP2-4.5	MET
figs9c	figs9c.gfdl.ssp585.Young_adult.tover25.Mmaxq50Present.nc	Median Mmax for current decade (2016–2026) for GFDL-ESM4 SSP5-8.5	MET
figs9d	figs9d.gfdl.ssp585.Young_adult.tover25.Mmaxq50Future.nc	Median Mmax for end-of-century decade (2091–2100) for GFDL-ESM4 SSP5-8.5	MET
figs9e	figs9e.mpi.ssp245.Young_adult.tover25.Mmaxq50Present.nc	Median Mmax for current decade (2016–2026) for MPI-ESM1.2 SSP2-4.5	MET
figs9f	figs9f.mpi.ssp245.Young_adult.tover25.Mmaxq50Future.nc	Median Mmax for end-of-century decade (2091–2100) for MPI-ESM1.2 SSP2-4.5	MET
figs9g	figs9g.mpi.ssp585.Young_adult.tover25.Mmaxq50Present.nc	Median Mmax for current decade (2016–2026) for MPI-ESM1.2 SSP5-8.5	MET
figs9h	figs9h.mpi.ssp585.Young_adult.tover25.Mmaxq50Future.nc	Median Mmax for end-of-century decade (2091–2100) for MPI-ESM1.2 SSP5-8.5	MET
