# Supplementary material for: A physiological approach for assessing human survivability and liveability to heat in a changing climate
Source: Nat Commun. 2023 Nov 29;14:7653. doi: 10.1038/s41467-023-43121-5 (PMC10687011; doi:10.1038/s41467-023-43121-5)
Supplement: Supplementary file 4 — Source Data [file 41467_2023_43121_MOESM4_ESM.zip › Source Data/source_data_figS8/figs8.xlsx]

## Sheet: a Diff Mmax Young
units: METs, x-axis: temperature (degrees Celsius, row 2), y-axis:relative humidity (%, column A)
	25	25.1	25.2	25.3	25.4	25.5	25.6	25.7	25.8	25.9	26	26.1	26.2	26.3	26.4	26.5	26.6	26.7	26.8	26.9	27	27.1	27.2	27.3	27.4	27.5	27.6	27.7	27.8	27.9	28	28.1	28.2	28.3	28.4	28.5	28.6	28.7	28.8	28.9	29	29.1	29.2	29.3	29.4	29.5	29.6	29.7	29.8
0.5	1.01082	1.0115	1.01219	1.01288	1.01356	1.01425	1.01494	1.01562	1.01631	1.017	1.01768	1.01837	1.01906	1.01975	1.02043	1.02112	1.02181	1.0225	1.02319	1.02388	1.02457	1.02525	1.02594	1.02663	1.02732	1.02801	1.0287	1.02939	1.03008	1.03077	1.03146	1.03215	1.03284	1.03354	1.03423	1.03492	1.03561	1.0363	1.03699	1.03768	1.03838	1.03907	1.03976	1.04045	1.04115	1.04184	1.04253	1.04323	1.04392
1	1.01082	1.0115	1.01219	1.01288	1.01356	1.01425	1.01494	1.01562	1.01631	1.017	1.01768	1.01837	1.01906	1.01975	1.02043	1.02112	1.02181	1.0225	1.02319	1.02388	1.02457	1.02525	1.02594	1.02663	1.02732	1.02801	1.0287	1.02939	1.03008	1.03077	1.03146	1.03215	1.03284	1.03354	1.03423	1.03492	1.03561	1.0363	1.03699	1.03768	1.03838	1.03907	1.03976	1.04045	1.04115	1.04184	1.04253	1.04323	1.04392
1.5	1.01082	1.0115	1.01219	1.01288	1.01356	1.01425	1.01494	1.01562	1.01631	1.017	1.01768	1.01837	1.01906	1.01975	1.02043	1.02112	1.02181	1.0225	1.02319	1.02388	1.02457	1.02525	1.02594	1.02663	1.02732	1.02801	1.0287	1.02939	1.03008	1.03077	1.03146	1.03215	1.03284	1.03354	1.03423	1.03492	1.03561	1.0363	1.03699	1.03768	1.03838	1.03907	1.03976	1.04045	1.04115	1.04184	1.04253	1.04323	1.04392
2	1.01082	1.0115	1.01219	1.01288	1.01356	1.01425	1.01494	1.01562	1.01631	1.017	1.01768	1.01837	1.01906	1.01975	1.02043	1.02112	1.02181	1.0225	1.02319	1.02388	1.02457	1.02525	1.02594	1.02663	1.02732	1.02801	1.0287	1.02939	1.03008	1.03077	1.03146	1.03215	1.03284	1.03354	1.03423	1.03492	1.03561	1.0363	1.03699	1.03768	1.03838	1.03907	1.03976	1.04045	1.04115	1.04184	1.04253	1.04323	1.04392
2.5	1.01082	1.0115	1.01219	1.01288	1.01356	1.01425	1.01494	1.01562	1.01631	1.017	1.01768	1.01837	1.01906	1.01975	1.02043	1.02112	1.02181	1.0225	1.02319	1.02388	1.02457	1.02525	1.02594	1.02663	1.02732	1.02801	1.0287	1.02939	1.03008	1.03077	1.03146	1.03215	1.03284	1.03354	1.03423	1.03492	1.03561	1.0363	1.03699	1.03768	1.03838	1.03907	1.03976	1.04045	1.04115	1.04184	1.04253	1.04323	1.04392
3	1.01082	1.0115	1.01219	1.01288	1.01356	1.01425	1.01494	1.01562	1.01631	1.017	1.01768	1.01837	1.01906	1.01975	1.02043	1.02112	1.02181	1.0225	1.02319	1.02388	1.02457	1.02525	1.02594	1.02663	1.02732	1.02801	1.0287	1.02939	1.03008	1.03077	1.03146	1.03215	1.03284	1.03354	1.03423	1.03492	1.03561	1.0363	1.03699	1.03768	1.03838	1.03907	1.03976	1.04045	1.04115	1.04184	1.04253	1.04323	1.04392
3.5	1.01082	1.0115	1.01219	1.01288	1.01356	1.01425	1.01494	1.01562	1.01631	1.017	1.01768	1.01837	1.01906	1.01975	1.02043	1.02112	1.02181	1.0225	1.02319	1.02388	1.02457	1.02525	1.02594	1.02663	1.02732	1.02801	1.0287	1.02939	1.03008	1.03077	1.03146	1.03215	1.03284	1.03354	1.03423	1.03492	1.03561	1.0363	1.03699	1.03768	1.03838	1.03907	1.03976	1.04045	1.04115	1.04184	1.04253	1.04323	1.04392
4	1.01082	1.0115	1.01219	1.01288	1.01356	1.01425	1.01494	1.01562	1.01631	1.017	1.01768	1.01837	1.01906	1.01975	1.02043	1.02112	1.02181	1.0225	1.02319	1.02388	1.02457	1.02525	1.02594	1.02663	1.02732	1.02801	1.0287	1.02939	1.03008	1.03077	1.03146	1.03215	1.03284	1.03354	1.03423	1.03492	1.03561	1.0363	1.03699	1.03768	1.03838	1.03907	1.03976	1.04045	1.04115	1.04184	1.04253	1.04323	1.04392
4.5	1.01082	1.0115	1.01219	1.01288	1.01356	1.01425	1.01494	1.01562	1.01631	1.017	1.01768	1.01837	1.01906	1.01975	1.02043	1.02112	1.02181	1.0225	1.02319	1.02388	1.02457	1.02525	1.02594	1.02663	1.02732	1.02801	1.0287	1.02939	1.03008	1.03077	1.03146	1.03215	1.03284	1.03354	1.03423	1.03492	1.03561	1.0363	1.03699	1.03768	1.03838	1.03907	1.03976	1.04045	1.04115	1.04184	1.04253	1.04323	1.04392
5	1.01082	1.0115	1.01219	1.01288	1.01356	1.01425	1.01494	1.01562	1.01631	1.017	1.01768	1.01837	1.01906	1.01975	1.02043	1.02112	1.02181	1.0225	1.02319	1.02388	1.02457	1.02525	1.02594	1.02663	1.02732	1.02801	1.0287	1.02939	1.03008	1.03077	1.03146	1.03215	1.03284	1.03354	1.03423	1.03492	1.03561	1.0363	1.03699	1.03768	1.03838	1.03907	1.03976	1.04045	1.04115	1.04184	1.04253	1.04323	1.04392
5.5	1.01082	1.0115	1.01219	1.01288	1.01356	1.01425	1.01494	1.01562	1.01631	1.017	1.01768	1.01837	1.01906	1.01975	1.02043	1.02112	1.02181	1.0225	1.02319	1.02388	1.02457	1.02525	1.02594	1.02663	1.02732	1.02801	1.0287	1.02939	1.03008	1.03077	1.03146	1.03215	1.03284	1.03354	1.03423	1.03492	1.03561	1.0363	1.03699	1.03768	1.03838	1.03907	1.03976	1.04045	1.04115	1.04184	1.04253	1.04323	1.04392
6	1.01082	1.0115	1.01219	1.01288	1.01356	1.01425	1.01494	1.01562	1.01631	1.017	1.01768	1.01837	1.01906	1.01975	1.02043	1.02112	1.02181	1.0225	1.02319	1.02388	1.02457	1.02525	1.02594	1.02663	1.02732	1.02801	1.0287	1.02939	1.03008	1.03077	1.03146	1.03215	1.03284	1.03354	1.03423	1.03492	1.03561	1.0363	1.03699	1.03768	1.03838	1.03907	1.03976	1.04045	1.04115	1.04184	1.04253	1.04323	1.04392
6.5	1.01082	1.0115	1.01219	1.01288	1.01356	1.01425	1.01494	1.01562	1.01631	1.017	1.01768	1.01837	1.01906	1.01975	1.02043	1.02112	1.02181	1.0225	1.02319	1.02388	1.02457	1.02525	1.02594	1.02663	1.02732	1.02801	1.0287	1.02939	1.03008	1.03077	1.03146	1.03215	1.03284	1.03354	1.03423	1.03492	1.03561	1.0363	1.03699	1.03768	1.03838	1.03907	1.03976	1.04045	1.04115	1.04184	1.04253	1.04323	1.04392
7	1.01082	1.0115	1.01219	1.01288	1.01356	1.01425	1.01494	1.01562	1.01631	1.017	1.01768	1.01837	1.01906	1.01975	1.02043	1.02112	1.02181	1.0225	1.02319	1.02388	1.02457	1.02525	1.02594	1.02663	1.02732	1.02801	1.0287	1.02939	1.03008	1.03077	1.03146	1.03215	1.03284	1.03354	1.03423	1.03492	1.03561	1.0363	1.03699	1.03768	1.03838	1.03907	1.03976	1.04045	1.04115	1.04184	1.04253	1.04323	1.04392
7.5	1.01082	1.0115	1.01219	1.01288	1.01356	1.01425	1.01494	1.01562	1.01631	1.017	1.01768	1.01837	1.01906	1.01975	1.02043	1.02112	1.02181	1.0225	1.02319	1.02388	1.02457	1.02525	1.02594	1.02663	1.02732	1.02801	1.0287	1.02939	1.03008	1.03077	1.03146	1.03215	1.03284	1.03354	1.03423	1.03492	1.03561	1.0363	1.03699	1.03768	1.03838	1.03907	1.03976	1.04045	1.04115	1.04184	1.04253	1.04323	1.04392
8	1.01082	1.0115	1.01219	1.01288	1.01356	1.01425	1.01494	1.01562	1.01631	1.017	1.01768	1.01837	1.01906	1.01975	1.02043	1.02112	1.02181	1.0225	1.02319	1.02388	1.02457	1.02525	1.02594	1.02663	1.02732	1.02801	1.0287	1.02939	1.03008	1.03077	1.03146	1.03215	1.03284	1.03354	1.03423	1.03492	1.03561	1.0363	1.03699	1.03768	1.03838	1.03907	1.03976	1.04045	1.04115	1.04184	1.04253	1.04323	1.04392
8.5	1.01082	1.0115	1.01219	1.01288	1.01356	1.01425	1.01494	1.01562	1.01631	1.017	1.01768	1.01837	1.01906	1.01975	1.02043	1.02112	1.02181	1.0225	1.02319	1.02388	1.02457	1.02525	1.02594	1.02663	1.02732	1.02801	1.0287	1.02939	1.03008	1.03077	1.03146	1.03215	1.03284	1.03354	1.03423	1.03492	1.03561	1.0363	1.03699	1.03768	1.03838	1.03907	1.03976	1.04045	1.04115	1.04184	1.04253	1.04323	1.04392
9	1.01082	1.0115	1.01219	1.01288	1.01356	1.01425	1.01494	1.01562	1.01631	1.017	1.01768	1.01837	1.01906	1.01975	1.02043	1.02112	1.02181	1.0225	1.02319	1.02388	1.02457	1.02525	1.02594	1.02663	1.02732	1.02801	1.0287	1.02939	1.03008	1.03077	1.03146	1.03215	1.03284	1.03354	1.03423	1.03492	1.03561	1.0363	1.03699	1.03768	1.03838	1.03907	1.03976	1.04045	1.04115	1.04184	1.04253	1.04323	1.04392
9.5	1.01082	1.0115	1.01219	1.01288	1.01356	1.01425	1.01494	1.01562	1.01631	1.017	1.01768	1.01837	1.01906	1.01975	1.02043	1.02112	1.02181	1.0225	1.02319	1.02388	1.02457	1.02525	1.02594	1.02663	1.02732	1.02801	1.0287	1.02939	1.03008	1.03077	1.03146	1.03215	1.03284	1.03354	1.03423	1.03492	1.03561	1.0363	1.03699	1.03768	1.03838	1.03907	1.03976	1.04045	1.04115	1.04184	1.04253	1.04323	1.04392
10	1.01082	1.0115	1.01219	1.01288	1.01356	1.01425	1.01494	1.01562	1.01631	1.017	1.01768	1.01837	1.01906	1.01975	1.02043	1.02112	1.02181	1.0225	1.02319	1.02388	1.02457	1.02525	1.02594	1.02663	1.02732	1.02801	1.0287	1.02939	1.03008	1.03077	1.03146	1.03215	1.03284	1.03354	1.03423	1.03492	1.03561	1.0363	1.03699	1.03768	1.03838	1.03907	1.03976	1.04045	1.04115	1.04184	1.04253	1.04323	1.04392
10.5	1.01082	1.0115	1.01219	1.01288	1.01356	1.01425	1.01494	1.01562	1.01631	1.017	1.01768	1.01837	1.01906	1.01975	1.02043	1.02112	1.02181	1.0225	1.02319	1.02388	1.02457	1.02525	1.02594	1.02663	1.02732	1.02801	1.0287	1.02939	1.03008	1.03077	1.03146	1.03215	1.03284	1.03354	1.03423	1.03492	1.03561	1.0363	1.03699	1.03768	1.03838	1.03907	1.03976	1.04045	1.04115	1.04184	1.04253	1.04323	1.04392
11	1.01082	1.0115	1.01219	1.01288	1.01356	1.01425	1.01494	1.01562	1.01631	1.017	1.01768	1.01837	1.01906	1.01975	1.02043	1.02112	1.02181	1.0225	1.02319	1.02388	1.02457	1.02525	1.02594	1.02663	1.02732	1.02801	1.0287	1.02939	1.03008	1.03077	1.03146	1.03215	1.03284	1.03354	1.03423	1.03492	1.03561	1.0363	1.03699	1.03768	1.03838	1.03907	1.03976	1.04045	1.04115	1.04184	1.04253	1.04323	1.04392
11.5	1.01082	1.0115	1.01219	1.01288	1.01356	1.01425	1.01494	1.01562	1.01631	1.017	1.01768	1.01837	1.01906	1.01975	1.02043	1.02112	1.02181	1.0225	1.02319	1.02388	1.02457	1.02525	1.02594	1.02663	1.02732	1.02801	1.0287	1.02939	1.03008	1.03077	1.03146	1.03215	1.03284	1.03354	1.03423	1.03492	1.03561	1.0363	1.03699	1.03768	1.03838	1.03907	1.03976	1.04045	1.04115	1.04184	1.04253	1.04323	1.04392
12	1.01082	1.0115	1.01219	1.01288	1.01356	1.01425	1.01494	1.01562	1.01631	1.017	1.01768	1.01837	1.01906	1.01975	1.02043	1.02112	1.02181	1.0225	1.02319	1.02388	1.02457	1.02525	1.02594	1.02663	1.02732	1.02801	1.0287	1.02939	1.03008	1.03077	1.03146	1.03215	1.03284	1.03354	1.03423	1.03492	1.03561	1.0363	1.03699	1.03768	1.03838	1.03907	1.03976	1.04045	1.04115	1.04184	1.04253	1.04323	1.04392
12.5	1.01082	1.0115	1.01219	1.01288	1.01356	1.01425	1.01494	1.01562	1.01631	1.017	1.01768	1.01837	1.01906	1.01975	1.02043	1.02112	1.02181	1.0225	1.02319	1.02388	1.02457	1.02525	1.02594	1.02663	1.02732	1.02801	1.0287	1.02939	1.03008	1.03077	1.03146	1.03215	1.03284	1.03354	1.03423	1.03492	1.03561	1.0363	1.03699	1.03768	1.03838	1.03907	1.03976	1.04045	1.04115	1.04184	1.04253	1.04323	1.04392
13	1.01082	1.0115	1.01219	1.01288	1.01356	1.01425	1.01494	1.01562	1.01631	1.017	1.01768	1.01837	1.01906	1.01975	1.02043	1.02112	1.02181	1.0225	1.02319	1.02388	1.02457	1.02525	1.02594	1.02663	1.02732	1.02801	1.0287	1.02939	1.03008	1.03077	1.03146	1.03215	1.03284	1.03354	1.03423	1.03492	1.03561	1.0363	1.03699	1.03768	1.03838	1.03907	1.03976	1.04045	1.04115	1.04184	1.04253	1.04323	1.04392
13.5	1.01082	1.0115	1.01219	1.01288	1.01356	1.01425	1.01494	1.01562	1.01631	1.017	1.01768	1.01837	1.01906	1.01975	1.02043	1.02112	1.02181	1.0225	1.02319	1.02388	1.02457	1.02525	1.02594	1.02663	1.02732	1.02801	1.0287	1.02939	1.03008	1.03077	1.03146	1.03215	1.03284	1.03354	1.03423	1.03492	1.03561	1.0363	1.03699	1.03768	1.03838	1.03907	1.03976	1.04045	1.04115	1.04184	1.04253	1.04323	1.04392
14	1.01082	1.0115	1.01219	1.01288	1.01356	1.01425	1.01494	1.01562	1.01631	1.017	1.01768	1.01837	1.01906	1.01975	1.02043	1.02112	1.02181	1.0225	1.02319	1.02388	1.02457	1.02525	1.02594	1.02663	1.02732	1.02801	1.0287	1.02939	1.03008	1.03077	1.03146	1.03215	1.03284	1.03354	1.03423	1.03492	1.03561	1.0363	1.03699	1.03768	1.03838	1.03907	1.03976	1.04045	1.04115	1.04184	1.04253	1.04323	1.04392
14.5	1.01082	1.0115	1.01219	1.01288	1.01356	1.01425	1.01494	1.01562	1.01631	1.017	1.01768	1.01837	1.01906	1.01975	1.02043	1.02112	1.02181	1.0225	1.02319	1.02388	1.02457	1.02525	1.02594	1.02663	1.02732	1.02801	1.0287	1.02939	1.03008	1.03077	1.03146	1.03215	1.03284	1.03354	1.03423	1.03492	1.03561	1.0363	1.03699	1.03768	1.03838	1.03907	1.03976	1.04045	1.04115	1.04184	1.04253	1.04323	1.04392
15	1.01082	1.0115	1.01219	1.01288	1.01356	1.01425	1.01494	1.01562	1.01631	1.017	1.01768	1.01837	1.01906	1.01975	1.02043	1.02112	1.02181	1.0225	1.02319	1.02388	1.02457	1.02525	1.02594	1.02663	1.02732	1.02801	1.0287	1.02939	1.03008	1.03077	1.03146	1.03215	1.03284	1.03354	1.03423	1.03492	1.03561	1.0363	1.03699	1.03768	1.03838	1.03907	1.03976	1.04045	1.04115	1.04184	1.04253	1.04323	1.04392
15.5	1.01082	1.0115	1.01219	1.01288	1.01356	1.01425	1.01494	1.01562	1.01631	1.017	1.01768	1.01837	1.01906	1.01975	1.02043	1.02112	1.02181	1.0225	1.02319	1.02388	1.02457	1.02525	1.02594	1.02663	1.02732	1.02801	1.0287	1.02939	1.03008	1.03077	1.03146	1.03215	1.03284	1.03354	1.03423	1.03492	1.03561	1.0363	1.03699	1.03768	1.03838	1.03907	1.03976	1.04045	1.04115	1.04184	1.04253	1.04323	1.04392
16	1.01082	1.0115	1.01219	1.01288	1.01356	1.01425	1.01494	1.01562	1.01631	1.017	1.01768	1.01837	1.01906	1.01975	1.02043	1.02112	1.02181	1.0225	1.02319	1.02388	1.02457	1.02525	1.02594	1.02663	1.02732	1.02801	1.0287	1.02939	1.03008	1.03077	1.03146	1.03215	1.03284	1.03354	1.03423	1.03492	1.03561	1.0363	1.03699	1.03768	1.03838	1.03907	1.03976	1.04045	1.04115	1.04184	1.04253	1.04323	1.04392
16.5	1.01082	1.0115	1.01219	1.01288	1.01356	1.01425	1.01494	1.01562	1.01631	1.017	1.01768	1.01837	1.01906	1.01975	1.02043	1.02112	1.02181	1.0225	1.02319	1.02388	1.02457	1.02525	1.02594	1.02663	1.02732	1.02801	1.0287	1.02939	1.03008	1.03077	1.03146	1.03215	1.03284	1.03354	1.03423	1.03492	1.03561	1.0363	1.03699	1.03768	1.03838	1.03907	1.03976	1.04045	1.04115	1.04184	1.04253	1.04323	1.04392
17	1.01082	1.0115	1.01219	1.01288	1.01356	1.01425	1.01494	1.01562	1.01631	1.017	1.01768	1.01837	1.01906	1.01975	1.02043	1.02112	1.02181	1.0225	1.02319	1.02388	1.02457	1.02525	1.02594	1.02663	1.02732	1.02801	1.0287	1.02939	1.03008	1.03077	1.03146	1.03215	1.03284	1.03354	1.03423	1.03492	1.03561	1.0363	1.03699	1.03768	1.03838	1.03907	1.03976	1.04045	1.04115	1.04184	1.04253	1.04323	1.04392
17.5	1.01082	1.0115	1.01219	1.01288	1.01356	1.01425	1.01494	1.01562	1.01631	1.017	1.01768	1.01837	1.01906	1.01975	1.02043	1.02112	1.02181	1.0225	1.02319	1.02388	1.02457	1.02525	1.02594	1.02663	1.02732	1.02801	1.0287	1.02939	1.03008	1.03077	1.03146	1.03215	1.03284	1.03354	1.03423	1.03492	1.03561	1.0363	1.03699	1.03768	1.03838	1.03907	1.03976	1.04045	1.04115	1.04184	1.04253	1.04323	1.04392
18	1.01082	1.0115	1.01219	1.01288	1.01356	1.01425	1.01494	1.01562	1.01631	1.017	1.01768	1.01837	1.01906	1.01975	1.02043	1.02112	1.02181	1.0225	1.02319	1.02388	1.02457	1.02525	1.02594	1.02663	1.02732	1.02801	1.0287	1.02939	1.03008	1.03077	1.03146	1.03215	1.03284	1.03354	1.03423	1.03492	1.03561	1.0363	1.03699	1.03768	1.03838	1.03907	1.03976	1.04045	1.04115	1.04184	1.04253	1.04323	1.04392
18.5	1.01082	1.0115	1.01219	1.01288	1.01356	1.01425	1.01494	1.01562	1.01631	1.017	1.01768	1.01837	1.01906	1.01975	1.02043	1.02112	1.02181	1.0225	1.02319	1.02388	1.02457	1.02525	1.02594	1.02663	1.02732	1.02801	1.0287	1.02939	1.03008	1.03077	1.03146	1.03215	1.03284	1.03354	1.03423	1.03492	1.03561	1.0363	1.03699	1.03768	1.03838	1.03907	1.03976	1.04045	1.04115	1.04184	1.04253	1.04323	1.04392
19	1.01082	1.0115	1.01219	1.01288	1.01356	1.01425	1.01494	1.01562	1.01631	1.017	1.01768	1.01837	1.01906	1.01975	1.02043	1.02112	1.02181	1.0225	1.02319	1.02388	1.02457	1.02525	1.02594	1.02663	1.02732	1.02801	1.0287	1.02939	1.03008	1.03077	1.03146	1.03215	1.03284	1.03354	1.03423	1.03492	1.03561	1.0363	1.03699	1.03768	1.03838	1.03907	1.03976	1.04045	1.04115	1.04184	1.04253	1.04323	1.04392
19.5	1.01082	1.0115	1.01219	1.01288	1.01356	1.01425	1.01494	1.01562	1.01631	1.017	1.01768	1.01837	1.01906	1.01975	1.02043	1.02112	1.02181	1.0225	1.02319	1.02388	1.02457	1.02525	1.02594	1.02663	1.02732	1.02801	1.0287	1.02939	1.03008	1.03077	1.03146	1.03215	1.03284	1.03354	1.03423	1.03492	1.03561	1.0363	1.03699	1.03768	1.03838	1.03907	1.03976	1.04045	1.04115	1.04184	1.04253	1.04323	1.04392
20	1.01082	1.0115	1.01219	1.01288	1.01356	1.01425	1.01494	1.01562	1.01631	1.017	1.01768	1.01837	1.01906	1.01975	1.02043	1.02112	1.02181	1.0225	1.02319	1.02388	1.02457	1.02525	1.02594	1.02663	1.02732	1.02801	1.0287	1.02939	1.03008	1.03077	1.03146	1.03215	1.03284	1.03354	1.03423	1.03492	1.03561	1.0363	1.03699	1.03768	1.03838	1.03907	1.03976	1.04045	1.04115	1.04184	1.04253	1.04323	1.04392
20.5	1.01082	1.0115	1.01219	1.01288	1.01356	1.01425	1.01494	1.01562	1.01631	1.017	1.01768	1.01837	1.01906	1.01975	1.02043	1.02112	1.02181	1.0225	1.02319	1.02388	1.02457	1.02525	1.02594	1.02663	1.02732	1.02801	1.0287	1.02939	1.03008	1.03077	1.03146	1.03215	1.03284	1.03354	1.03423	1.03492	1.03561	1.0363	1.03699	1.03768	1.03838	1.03907	1.03976	1.04045	1.04115	1.04184	1.04253	1.04323	1.04392
21	1.01082	1.0115	1.01219	1.01288	1.01356	1.01425	1.01494	1.01562	1.01631	1.017	1.01768	1.01837	1.01906	1.01975	1.02043	1.02112	1.02181	1.0225	1.02319	1.02388	1.02457	1.02525	1.02594	1.02663	1.02732	1.02801	1.0287	1.02939	1.03008	1.03077	1.03146	1.03215	1.03284	1.03354	1.03423	1.03492	1.03561	1.0363	1.03699	1.03768	1.03838	1.03907	1.03976	1.04045	1.04115	1.04184	1.04253	1.04323	1.04392
21.5	1.01082	1.0115	1.01219	1.01288	1.01356	1.01425	1.01494	1.01562	1.01631	1.017	1.01768	1.01837	1.01906	1.01975	1.02043	1.02112	1.02181	1.0225	1.02319	1.02388	1.02457	1.02525	1.02594	1.02663	1.02732	1.02801	1.0287	1.02939	1.03008	1.03077	1.03146	1.03215	1.03284	1.03354	1.03423	1.03492	1.03561	1.0363	1.03699	1.03768	1.03838	1.03907	1.03976	1.04045	1.04115	1.04184	1.04253	1.04323	1.04392
22	1.01082	1.0115	1.01219	1.01288	1.01356	1.01425	1.01494	1.01562	1.01631	1.017	1.01768	1.01837	1.01906	1.01975	1.02043	1.02112	1.02181	1.0225	1.02319	1.02388	1.02457	1.02525	1.02594	1.02663	1.02732	1.02801	1.0287	1.02939	1.03008	1.03077	1.03146	1.03215	1.03284	1.03354	1.03423	1.03492	1.03561	1.0363	1.03699	1.03768	1.03838	1.03907	1.03976	1.04045	1.04115	1.04184	1.04253	1.04323	1.04392
22.5	1.01082	1.0115	1.01219	1.01288	1.01356	1.01425	1.01494	1.01562	1.01631	1.017	1.01768	1.01837	1.01906	1.01975	1.02043	1.02112	1.02181	1.0225	1.02319	1.02388	1.02457	1.02525	1.02594	1.02663	1.02732	1.02801	1.0287	1.02939	1.03008	1.03077	1.03146	1.03215	1.03284	1.03354	1.03423	1.03492	1.03561	1.0363	1.03699	1.03768	1.03838	1.03907	1.03976	1.04045	1.04115	1.04184	1.04253	1.04323	1.04392
23	1.01082	1.0115	1.01219	1.01288	1.01356	1.01425	1.01494	1.01562	1.01631	1.017	1.01768	1.01837	1.01906	1.01975	1.02043	1.02112	1.02181	1.0225	1.02319	1.02388	1.02457	1.02525	1.02594	1.02663	1.02732	1.02801	1.0287	1.02939	1.03008	1.03077	1.03146	1.03215	1.03284	1.03354	1.03423	1.03492	1.03561	1.0363	1.03699	1.03768	1.03838	1.03907	1.03976	1.04045	1.04115	1.04184	1.04253	1.04323	1.04392
23.5	1.01082	1.0115	1.01219	1.01288	1.01356	1.01425	1.01494	1.01562	1.01631	1.017	1.01768	1.01837	1.01906	1.01975	1.02043	1.02112	1.02181	1.0225	1.02319	1.02388	1.02457	1.02525	1.02594	1.02663	1.02732	1.02801	1.0287	1.02939	1.03008	1.03077	1.03146	1.03215	1.03284	1.03354	1.03423	1.03492	1.03561	1.0363	1.03699	1.03768	1.03838	1.03907	1.03976	1.04045	1.04115	1.04184	1.04253	1.04323	1.04392
24	1.01082	1.0115	1.01219	1.01288	1.01356	1.01425	1.01494	1.01562	1.01631	1.017	1.01768	1.01837	1.01906	1.01975	1.02043	1.02112	1.02181	1.0225	1.02319	1.02388	1.02457	1.02525	1.02594	1.02663	1.02732	1.02801	1.0287	1.02939	1.03008	1.03077	1.03146	1.03215	1.03284	1.03354	1.03423	1.03492	1.03561	1.0363	1.03699	1.03768	1.03838	1.03907	1.03976	1.04045	1.04115	1.04184	1.04253	1.04323	1.04392
24.5	1.01082	1.0115	1.01219	1.01288	1.01356	1.01425	1.01494	1.01562	1.01631	1.017	1.01768	1.01837	1.01906	1.01975	1.02043	1.02112	1.02181	1.0225	1.02319	1.02388	1.02457	1.02525	1.02594	1.02663	1.02732	1.02801	1.0287	1.02939	1.03008	1.03077	1.03146	1.03215	1.03284	1.03354	1.03423	1.03492	1.03561	1.0363	1.03699	1.03768	1.03838	1.03907	1.03976	1.04045	1.04115	1.04184	1.04253	1.04323	1.04392
25	1.01082	1.0115	1.01219	1.01288	1.01356	1.01425	1.01494	1.01562	1.01631	1.017	1.01768	1.01837	1.01906	1.01975	1.02043	1.02112	1.02181	1.0225	1.02319	1.02388	1.02457	1.02525	1.02594	1.02663	1.02732	1.02801	1.0287	1.02939	1.03008	1.03077	1.03146	1.03215	1.03284	1.03354	1.03423	1.03492	1.03561	1.0363	1.03699	1.03768	1.03838	1.03907	1.03976	1.04045	1.04115	1.04184	1.04253	1.04323	1.04392
25.5	1.01082	1.0115	1.01219	1.01288	1.01356	1.01425	1.01494	1.01562	1.01631	1.017	1.01768	1.01837	1.01906	1.01975	1.02043	1.02112	1.02181	1.0225	1.02319	1.02388	1.02457	1.02525	1.02594	1.02663	1.02732	1.02801	1.0287	1.02939	1.03008	1.03077	1.03146	1.03215	1.03284	1.03354	1.03423	1.03492	1.03561	1.0363	1.03699	1.03768	1.03838	1.03907	1.03976	1.04045	1.04115	1.04184	1.04253	1.04323	1.04392
26	1.01082	1.0115	1.01219	1.01288	1.01356	1.01425	1.01494	1.01562	1.01631	1.017	1.01768	1.01837	1.01906	1.01975	1.02043	1.02112	1.02181	1.0225	1.02319	1.02388	1.02457	1.02525	1.02594	1.02663	1.02732	1.02801	1.0287	1.02939	1.03008	1.03077	1.03146	1.03215	1.03284	1.03354	1.03423	1.03492	1.03561	1.0363	1.03699	1.03768	1.03838	1.03907	1.03976	1.04045	1.04115	1.04184	1.04253	1.04323	1.04392
26.5	1.01082	1.0115	1.01219	1.01288	1.01356	1.01425	1.01494	1.01562	1.01631	1.017	1.01768	1.01837	1.01906	1.01975	1.02043	1.02112	1.02181	1.0225	1.02319	1.02388	1.02457	1.02525	1.02594	1.02663	1.02732	1.02801	1.0287	1.02939	1.03008	1.03077	1.03146	1.03215	1.03284	1.03354	1.03423	1.03492	1.03561	1.0363	1.03699	1.03768	1.03838	1.03907	1.03976	1.04045	1.04115	1.04184	1.04253	1.04323	1.04392
27	1.01082	1.0115	1.01219	1.01288	1.01356	1.01425	1.01494	1.01562	1.01631	1.017	1.01768	1.01837	1.01906	1.01975	1.02043	1.02112	1.02181	1.0225	1.02319	1.02388	1.02457	1.02525	1.02594	1.02663	1.02732	1.02801	1.0287	1.02939	1.03008	1.03077	1.03146	1.03215	1.03284	1.03354	1.03423	1.03492	1.03561	1.0363	1.03699	1.03768	1.03838	1.03907	1.03976	1.04045	1.04115	1.04184	1.04253	1.04323	1.04392
27.5	1.01082	1.0115	1.01219	1.01288	1.01356	1.01425	1.01494	1.01562	1.01631	1.017	1.01768	1.01837	1.01906	1.01975	1.02043	1.02112	1.02181	1.0225	1.02319	1.02388	1.02457	1.02525	1.02594	1.02663	1.02732	1.02801	1.0287	1.02939	1.03008	1.03077	1.03146	1.03215	1.03284	1.03354	1.03423	1.03492	1.03561	1.0363	1.03699	1.03768	1.03838	1.03907	1.03976	1.04045	1.04115	1.04184	1.04253	1.04323	1.04392
28	1.01082	1.0115	1.01219	1.01288	1.01356	1.01425	1.01494	1.01562	1.01631	1.017	1.01768	1.01837	1.01906	1.01975	1.02043	1.02112	1.02181	1.0225	1.02319	1.02388	1.02457	1.02525	1.02594	1.02663	1.02732	1.02801	1.0287	1.02939	1.03008	1.03077	1.03146	1.03215	1.03284	1.03354	1.03423	1.03492	1.03561	1.0363	1.03699	1.03768	1.03838	1.03907	1.03976	1.04045	1.04115	1.04184	1.04253	1.04323	1.04392
28.5	1.01082	1.0115	1.01219	1.01288	1.01356	1.01425	1.01494	1.01562	1.01631	1.017	1.01768	1.01837	1.01906	1.01975	1.02043	1.02112	1.02181	1.0225	1.02319	1.02388	1.02457	1.02525	1.02594	1.02663	1.02732	1.02801	1.0287	1.02939	1.03008	1.03077	1.03146	1.03215	1.03284	1.03354	1.03423	1.03492	1.03561	1.0363	1.03699	1.03768	1.03838	1.03907	1.03976	1.04045	1.04115	1.04184	1.04253	1.04323	1.04392
29	1.01082	1.0115	1.01219	1.01288	1.01356	1.01425	1.01494	1.01562	1.01631	1.017	1.01768	1.01837	1.01906	1.01975	1.02043	1.02112	1.02181	1.0225	1.02319	1.02388	1.02457	1.02525	1.02594	1.02663	1.02732	1.02801	1.0287	1.02939	1.03008	1.03077	1.03146	1.03215	1.03284	1.03354	1.03423	1.03492	1.03561	1.0363	1.03699	1.03768	1.03838	1.03907	1.03976	1.04045	1.04115	1.04184	1.04253	1.04323	1.04392
29.5	1.01082	1.0115	1.01219	1.01288	1.01356	1.01425	1.01494	1.01562	1.01631	1.017	1.01768	1.01837	1.01906	1.01975	1.02043	1.02112	1.02181	1.0225	1.02319	1.02388	1.02457	1.02525	1.02594	1.02663	1.02732	1.02801	1.0287	1.02939	1.03008	1.03077	1.03146	1.03215	1.03284	1.03354	1.03423	1.03492	1.03561	1.0363	1.03699	1.03768	1.03838	1.03907	1.03976	1.04045	1.04115	1.04184	1.04253	1.04323	1.04392
30	1.01082	1.0115	1.01219	1.01288	1.01356	1.01425	1.01494	1.01562	1.01631	1.017	1.01768	1.01837	1.01906	1.01975	1.02043	1.02112	1.02181	1.0225	1.02319	1.02388	1.02457	1.02525	1.02594	1.02663	1.02732	1.02801	1.0287	1.02939	1.03008	1.03077	1.03146	1.03215	1.03284	1.03354	1.03423	1.03492	1.03561	1.0363	1.03699	1.03768	1.03838	1.03907	1.03976	1.04045	1.04115	1.04184	1.04253	1.04323	1.04392
30.5	1.01082	1.0115	1.01219	1.01288	1.01356	1.01425	1.01494	1.01562	1.01631	1.017	1.01768	1.01837	1.01906	1.01975	1.02043	1.02112	1.02181	1.0225	1.02319	1.02388	1.02457	1.02525	1.02594	1.02663	1.02732	1.02801	1.0287	1.02939	1.03008	1.03077	1.03146	1.03215	1.03284	1.03354	1.03423	1.03492	1.03561	1.0363	1.03699	1.03768	1.03838	1.03907	1.03976	1.04045	1.04115	1.04184	1.04253	1.04323	1.04392
31	1.01082	1.0115	1.01219	1.01288	1.01356	1.01425	1.01494	1.01562	1.01631	1.017	1.01768	1.01837	1.01906	1.01975	1.02043	1.02112	1.02181	1.0225	1.02319	1.02388	1.02457	1.02525	1.02594	1.02663	1.02732	1.02801	1.0287	1.02939	1.03008	1.03077	1.03146	1.03215	1.03284	1.03354	1.03423	1.03492	1.03561	1.0363	1.03699	1.03768	1.03838	1.03907	1.03976	1.04045	1.04115	1.04184	1.04253	1.04323	1.04392
31.5	1.01082	1.0115	1.01219	1.01288	1.01356	1.01425	1.01494	1.01562	1.01631	1.017	1.01768	1.01837	1.01906	1.01975	1.02043	1.02112	1.02181	1.0225	1.02319	1.02388	1.02457	1.02525	1.02594	1.02663	1.02732	1.02801	1.0287	1.02939	1.03008	1.03077	1.03146	1.03215	1.03284	1.03354	1.03423	1.03492	1.03561	1.0363	1.03699	1.03768	1.03838	1.03907	1.03976	1.04045	1.04115	1.04184	1.04253	1.04323	1.04392
32	1.01082	1.0115	1.01219	1.01288	1.01356	1.01425	1.01494	1.01562	1.01631	1.017	1.01768	1.01837	1.01906	1.01975	1.02043	1.02112	1.02181	1.0225	1.02319	1.02388	1.02457	1.02525	1.02594	1.02663	1.02732	1.02801	1.0287	1.02939	1.03008	1.03077	1.03146	1.03215	1.03284	1.03354	1.03423	1.03492	1.03561	1.0363	1.03699	1.03768	1.03838	1.03907	1.03976	1.04045	1.04115	1.04184	1.04253	1.04323	1.04392
32.5	1.01082	1.0115	1.01219	1.01288	1.01356	1.01425	1.01494	1.01562	1.01631	1.017	1.01768	1.01837	1.01906	1.01975	1.02043	1.02112	1.02181	1.0225	1.02319	1.02388	1.02457	1.02525	1.02594	1.02663	1.02732	1.02801	1.0287	1.02939	1.03008	1.03077	1.03146	1.03215	1.03284	1.03354	1.03423	1.03492	1.03561	1.0363	1.03699	1.03768	1.03838	1.03907	1.03976	1.04045	1.04115	1.04184	1.04253	1.04323	1.04392
33	1.01082	1.0115	1.01219	1.01288	1.01356	1.01425	1.01494	1.01562	1.01631	1.017	1.01768	1.01837	1.01906	1.01975	1.02043	1.02112	1.02181	1.0225	1.02319	1.02388	1.02457	1.02525	1.02594	1.02663	1.02732	1.02801	1.0287	1.02939	1.03008	1.03077	1.03146	1.03215	1.03284	1.03354	1.03423	1.03492	1.03561	1.0363	1.03699	1.03768	1.03838	1.03907	1.03976	1.04045	1.04115	1.04184	1.04253	1.04323	1.04392
33.5	1.01082	1.0115	1.01219	1.01288	1.01356	1.01425	1.01494	1.01562	1.01631	1.017	1.01768	1.01837	1.01906	1.01975	1.02043	1.02112	1.02181	1.0225	1.02319	1.02388	1.02457	1.02525	1.02594	1.02663	1.02732	1.02801	1.0287	1.02939	1.03008	1.03077	1.03146	1.03215	1.03284	1.03354	1.03423	1.03492	1.03561	1.0363	1.03699	1.03768	1.03838	1.03907	1.03976	1.04045	1.04115	1.04184	1.04253	1.04323	1.04392
34	1.01082	1.0115	1.01219	1.01288	1.01356	1.01425	1.01494	1.01562	1.01631	1.017	1.01768	1.01837	1.01906	1.01975	1.02043	1.02112	1.02181	1.0225	1.02319	1.02388	1.02457	1.02525	1.02594	1.02663	1.02732	1.02801	1.0287	1.02939	1.03008	1.03077	1.03146	1.03215	1.03284	1.03354	1.03423	1.03492	1.03561	1.0363	1.03699	1.03768	1.03838	1.03907	1.03976	1.04045	1.04115	1.04184	1.04253	1.04323	1.04392
34.5	1.01082	1.0115	1.01219	1.01288	1.01356	1.01425	1.01494	1.01562	1.01631	1.017	1.01768	1.01837	1.01906	1.01975	1.02043	1.02112	1.02181	1.0225	1.02319	1.02388	1.02457	1.02525	1.02594	1.02663	1.02732	1.02801	1.0287	1.02939	1.03008	1.03077	1.03146	1.03215	1.03284	1.03354	1.03423	1.03492	1.03561	1.0363	1.03699	1.03768	1.03838	1.03907	1.03976	1.04045	1.04115	1.04184	1.04253	1.04323	1.04392
35	1.01082	1.0115	1.01219	1.01288	1.01356	1.01425	1.01494	1.01562	1.01631	1.017	1.01768	1.01837	1.01906	1.01975	1.02043	1.02112	1.02181	1.0225	1.02319	1.02388	1.02457	1.02525	1.02594	1.02663	1.02732	1.02801	1.0287	1.02939	1.03008	1.03077	1.03146	1.03215	1.03284	1.03354	1.03423	1.03492	1.03561	1.0363	1.03699	1.03768	1.03838	1.03907	1.03976	1.04045	1.04115	1.04184	1.04253	1.04323	1.04392
35.5	1.01082	1.0115	1.01219	1.01288	1.01356	1.01425	1.01494	1.01562	1.01631	1.017	1.01768	1.01837	1.01906	1.01975	1.02043	1.02112	1.02181	1.0225	1.02319	1.02388	1.02457	1.02525	1.02594	1.02663	1.02732	1.02801	1.0287	1.02939	1.03008	1.03077	1.03146	1.03215	1.03284	1.03354	1.03423	1.03492	1.03561	1.0363	1.03699	1.03768	1.03838	1.03907	1.03976	1.04045	1.04115	1.04184	1.04253	1.04323	1.04392
36	1.01082	1.0115	1.01219	1.01288	1.01356	1.01425	1.01494	1.01562	1.01631	1.017	1.01768	1.01837	1.01906	1.01975	1.02043	1.02112	1.02181	1.0225	1.02319	1.02388	1.02457	1.02525	1.02594	1.02663	1.02732	1.02801	1.0287	1.02939	1.03008	1.03077	1.03146	1.03215	1.03284	1.03354	1.03423	1.03492	1.03561	1.0363	1.03699	1.03768	1.03838	1.03907	1.03976	1.04045	1.04115	1.04184	1.04253	1.04323	1.04392
36.5	1.01082	1.0115	1.01219	1.01288	1.01356	1.01425	1.01494	1.01562	1.01631	1.017	1.01768	1.01837	1.01906	1.01975	1.02043	1.02112	1.02181	1.0225	1.02319	1.02388	1.02457	1.02525	1.02594	1.02663	1.02732	1.02801	1.0287	1.02939	1.03008	1.03077	1.03146	1.03215	1.03284	1.03354	1.03423	1.03492	1.03561	1.0363	1.03699	1.03768	1.03838	1.03907	1.03976	1.04045	1.04115	1.04184	1.04253	1.04323	1.04392
37	1.01082	1.0115	1.01219	1.01288	1.01356	1.01425	1.01494	1.01562	1.01631	1.017	1.01768	1.01837	1.01906	1.01975	1.02043	1.02112	1.02181	1.0225	1.02319	1.02388	1.02457	1.02525	1.02594	1.02663	1.02732	1.02801	1.0287	1.02939	1.03008	1.03077	1.03146	1.03215	1.03284	1.03354	1.03423	1.03492	1.03561	1.0363	1.03699	1.03768	1.03838	1.03907	1.03976	1.04045	1.04115	1.04184	1.04253	1.04323	1.04392
37.5	1.01082	1.0115	1.01219	1.01288	1.01356	1.01425	1.01494	1.01562	1.01631	1.017	1.01768	1.01837	1.01906	1.01975	1.02043	1.02112	1.02181	1.0225	1.02319	1.02388	1.02457	1.02525	1.02594	1.02663	1.02732	1.02801	1.0287	1.02939	1.03008	1.03077	1.03146	1.03215	1.03284	1.03354	1.03423	1.03492	1.03561	1.0363	1.03699	1.03768	1.03838	1.03907	1.03976	1.04045	1.04115	1.04184	1.04253	1.04323	1.04392
38	1.01082	1.0115	1.01219	1.01288	1.01356	1.01425	1.01494	1.01562	1.01631	1.017	1.01768	1.01837	1.01906	1.01975	1.02043	1.02112	1.02181	1.0225	1.02319	1.02388	1.02457	1.02525	1.02594	1.02663	1.02732	1.02801	1.0287	1.02939	1.03008	1.03077	1.03146	1.03215	1.03284	1.03354	1.03423	1.03492	1.03561	1.0363	1.03699	1.03768	1.03838	1.03907	1.03976	1.04045	1.04115	1.04184	1.04253	1.04323	1.04392
38.5	1.01082	1.0115	1.01219	1.01288	1.01356	1.01425	1.01494	1.01562	1.01631	1.017	1.01768	1.01837	1.01906	1.01975	1.02043	1.02112	1.02181	1.0225	1.02319	1.02388	1.02457	1.02525	1.02594	1.02663	1.02732	1.02801	1.0287	1.02939	1.03008	1.03077	1.03146	1.03215	1.03284	1.03354	1.03423	1.03492	1.03561	1.0363	1.03699	1.03768	1.03838	1.03907	1.03976	1.04045	1.04115	1.04184	1.04253	1.04323	1.04392
39	1.01082	1.0115	1.01219	1.01288	1.01356	1.01425	1.01494	1.01562	1.01631	1.017	1.01768	1.01837	1.01906	1.01975	1.02043	1.02112	1.02181	1.0225	1.02319	1.02388	1.02457	1.02525	1.02594	1.02663	1.02732	1.02801	1.0287	1.02939	1.03008	1.03077	1.03146	1.03215	1.03284	1.03354	1.03423	1.03492	1.03561	1.0363	1.03699	1.03768	1.03838	1.03907	1.03976	1.04045	1.04115	1.04184	1.04253	1.04323	1.04392
39.5	1.01082	1.0115	1.01219	1.01288	1.01356	1.01425	1.01494	1.01562	1.01631	1.017	1.01768	1.01837	1.01906	1.01975	1.02043	1.02112	1.02181	1.0225	1.02319	1.02388	1.02457	1.02525	1.02594	1.02663	1.02732	1.02801	1.0287	1.02939	1.03008	1.03077	1.03146	1.03215	1.03284	1.03354	1.03423	1.03492	1.03561	1.0363	1.03699	1.03768	1.03838	1.03907	1.03976	1.04045	1.04115	1.04184	1.04253	1.04323	1.04392
40	1.01082	1.0115	1.01219	1.01288	1.01356	1.01425	1.01494	1.01562	1.01631	1.017	1.01768	1.01837	1.01906	1.01975	1.02043	1.02112	1.02181	1.0225	1.02319	1.02388	1.02457	1.02525	1.02594	1.02663	1.02732	1.02801	1.0287	1.02939	1.03008	1.03077	1.03146	1.03215	1.03284	1.03354	1.03423	1.03492	1.03561	1.0363	1.03699	1.03768	1.03838	1.03907	1.03976	1.04045	1.04115	1.04184	1.04253	1.04323	1.04392
40.5	1.01082	1.0115	1.01219	1.01288	1.01356	1.01425	1.01494	1.01562	1.01631	1.017	1.01768	1.01837	1.01906	1.01975	1.02043	1.02112	1.02181	1.0225	1.02319	1.02388	1.02457	1.02525	1.02594	1.02663	1.02732	1.02801	1.0287	1.02939	1.03008	1.03077	1.03146	1.03215	1.03284	1.03354	1.03423	1.03492	1.03561	1.0363	1.03699	1.03768	1.03838	1.03907	1.03976	1.04045	1.04115	1.04184	1.04253	1.04323	1.04392
41	1.01082	1.0115	1.01219	1.01288	1.01356	1.01425	1.01494	1.01562	1.01631	1.017	1.01768	1.01837	1.01906	1.01975	1.02043	1.02112	1.02181	1.0225	1.02319	1.02388	1.02457	1.02525	1.02594	1.02663	1.02732	1.02801	1.0287	1.02939	1.03008	1.03077	1.03146	1.03215	1.03284	1.03354	1.03423	1.03492	1.03561	1.0363	1.03699	1.03768	1.03838	1.03907	1.03976	1.04045	1.04115	1.04184	1.04253	1.04323	1.04392
41.5	1.01082	1.0115	1.01219	1.01288	1.01356	1.01425	1.01494	1.01562	1.01631	1.017	1.01768	1.01837	1.01906	1.01975	1.02043	1.02112	1.02181	1.0225	1.02319	1.02388	1.02457	1.02525	1.02594	1.02663	1.02732	1.02801	1.0287	1.02939	1.03008	1.03077	1.03146	1.03215	1.03284	1.03354	1.03423	1.03492	1.03561	1.0363	1.03699	1.03768	1.03838	1.03907	1.03976	1.04045	1.04115	1.04184	1.04253	1.04323	1.04392
42	1.01082	1.0115	1.01219	1.01288	1.01356	1.01425	1.01494	1.01562	1.01631	1.017	1.01768	1.01837	1.01906	1.01975	1.02043	1.02112	1.02181	1.0225	1.02319	1.02388	1.02457	1.02525	1.02594	1.02663	1.02732	1.02801	1.0287	1.02939	1.03008	1.03077	1.03146	1.03215	1.03284	1.03354	1.03423	1.03492	1.03561	1.0363	1.03699	1.03768	1.03838	1.03907	1.03976	1.04045	1.04115	1.04184	1.04253	1.04323	1.04392
42.5	1.01082	1.0115	1.01219	1.01288	1.01356	1.01425	1.01494	1.01562	1.01631	1.017	1.01768	1.01837	1.01906	1.01975	1.02043	1.02112	1.02181	1.0225	1.02319	1.02388	1.02457	1.02525	1.02594	1.02663	1.02732	1.02801	1.0287	1.02939	1.03008	1.03077	1.03146	1.03215	1.03284	1.03354	1.03423	1.03492	1.03561	1.0363	1.03699	1.03768	1.03838	1.03907	1.03976	1.04045	1.04115	1.04184	1.04253	1.04323	1.04392
43	1.01082	1.0115	1.01219	1.01288	1.01356	1.01425	1.01494	1.01562	1.01631	1.017	1.01768	1.01837	1.01906	1.01975	1.02043	1.02112	1.02181	1.0225	1.02319	1.02388	1.02457	1.02525	1.02594	1.02663	1.02732	1.02801	1.0287	1.02939	1.03008	1.03077	1.03146	1.03215	1.03284	1.03354	1.03423	1.03492	1.03561	1.0363	1.03699	1.03768	1.03838	1.03907	1.03976	1.04045	1.04115	1.04184	1.04253	1.04323	1.04392
43.5	1.01082	1.0115	1.01219	1.01288	1.01356	1.01425	1.01494	1.01562	1.01631	1.017	1.01768	1.01837	1.01906	1.01975	1.02043	1.02112	1.02181	1.0225	1.02319	1.02388	1.02457	1.02525	1.02594	1.02663	1.02732	1.02801	1.0287	1.02939	1.03008	1.03077	1.03146	1.03215	1.03284	1.03354	1.03423	1.03492	1.03561	1.0363	1.03699	1.03768	1.03838	1.03907	1.03976	1.04045	1.04115	1.04184	1.04253	1.04323	1.04392
44	1.01082	1.0115	1.01219	1.01288	1.01356	1.01425	1.01494	1.01562	1.01631	1.017	1.01768	1.01837	1.01906	1.01975	1.02043	1.02112	1.02181	1.0225	1.02319	1.02388	1.02457	1.02525	1.02594	1.02663	1.02732	1.02801	1.0287	1.02939	1.03008	1.03077	1.03146	1.03215	1.03284	1.03354	1.03423	1.03492	1.03561	1.0363	1.03699	1.03768	1.03838	1.03907	1.03976	1.04045	1.04115	1.04184	1.04253	1.04323	1.04392
44.5	1.01082	1.0115	1.01219	1.01288	1.01356	1.01425	1.01494	1.01562	1.01631	1.017	1.01768	1.01837	1.01906	1.01975	1.02043	1.02112	1.02181	1.0225	1.02319	1.02388	1.02457	1.02525	1.02594	1.02663	1.02732	1.02801	1.0287	1.02939	1.03008	1.03077	1.03146	1.03215	1.03284	1.03354	1.03423	1.03492	1.03561	1.0363	1.03699	1.03768	1.03838	1.03907	1.03976	1.04045	1.04115	1.04184	1.04253	1.04323	1.04392
45	1.01082	1.0115	1.01219	1.01288	1.01356	1.01425	1.01494	1.01562	1.01631	1.017	1.01768	1.01837	1.01906	1.01975	1.02043	1.02112	1.02181	1.0225	1.02319	1.02388	1.02457	1.02525	1.02594	1.02663	1.02732	1.02801	1.0287	1.02939	1.03008	1.03077	1.03146	1.03215	1.03284	1.03354	1.03423	1.03492	1.03561	1.0363	1.03699	1.03768	1.03838	1.03907	1.03976	1.04045	1.04115	1.04184	1.04253	1.04323	1.04392
45.5	1.01082	1.0115	1.01219	1.01288	1.01356	1.01425	1.01494	1.01562	1.01631	1.017	1.01768	1.01837	1.01906	1.01975	1.02043	1.02112	1.02181	1.0225	1.02319	1.02388	1.02457	1.02525	1.02594	1.02663	1.02732	1.02801	1.0287	1.02939	1.03008	1.03077	1.03146	1.03215	1.03284	1.03354	1.03423	1.03492	1.03561	1.0363	1.03699	1.03768	1.03838	1.03907	1.03976	1.04045	1.04115	1.04184	1.04253	1.04323	1.04392
46	1.01082	1.0115	1.01219	1.01288	1.01356	1.01425	1.01494	1.01562	1.01631	1.017	1.01768	1.01837	1.01906	1.01975	1.02043	1.02112	1.02181	1.0225	1.02319	1.02388	1.02457	1.02525	1.02594	1.02663	1.02732	1.02801	1.0287	1.02939	1.03008	1.03077	1.03146	1.03215	1.03284	1.03354	1.03423	1.03492	1.03561	1.0363	1.03699	1.03768	1.03838	1.03907	1.03976	1.04045	1.04115	1.04184	1.04253	1.04323	1.04392
46.5	1.01082	1.0115	1.01219	1.01288	1.01356	1.01425	1.01494	1.01562	1.01631	1.017	1.01768	1.01837	1.01906	1.01975	1.02043	1.02112	1.02181	1.0225	1.02319	1.02388	1.02457	1.02525	1.02594	1.02663	1.02732	1.02801	1.0287	1.02939	1.03008	1.03077	1.03146	1.03215	1.03284	1.03354	1.03423	1.03492	1.03561	1.0363	1.03699	1.03768	1.03838	1.03907	1.03976	1.04045	1.04115	1.04184	1.04253	1.04323	1.04392
47	1.01082	1.0115	1.01219	1.01288	1.01356	1.01425	1.01494	1.01562	1.01631	1.017	1.01768	1.01837	1.01906	1.01975	1.02043	1.02112	1.02181	1.0225	1.02319	1.02388	1.02457	1.02525	1.02594	1.02663	1.02732	1.02801	1.0287	1.02939	1.03008	1.03077	1.03146	1.03215	1.03284	1.03354	1.03423	1.03492	1.03561	1.0363	1.03699	1.03768	1.03838	1.03907	1.03976	1.04045	1.04115	1.04184	1.04253	1.04323	1.04392
47.5	1.01082	1.0115	1.01219	1.01288	1.01356	1.01425	1.01494	1.01562	1.01631	1.017	1.01768	1.01837	1.01906	1.01975	1.02043	1.02112	1.02181	1.0225	1.02319	1.02388	1.02457	1.02525	1.02594	1.02663	1.02732	1.02801	1.0287	1.02939	1.03008	1.03077	1.03146	1.03215	1.03284	1.03354	1.03423	1.03492	1.03561	1.0363	1.03699	1.03768	1.03838	1.03907	1.03976	1.04045	1.04115	1.04184	1.04253	1.04323	1.04392
48	1.01082	1.0115	1.01219	1.01288	1.01356	1.01425	1.01494	1.01562	1.01631	1.017	1.01768	1.01837	1.01906	1.01975	1.02043	1.02112	1.02181	1.0225	1.02319	1.02388	1.02457	1.02525	1.02594	1.02663	1.02732	1.02801	1.0287	1.02939	1.03008	1.03077	1.03146	1.03215	1.03284	1.03354	1.03423	1.03492	1.03561	1.0363	1.03699	1.03768	1.03838	1.03907	1.03976	1.04045	1.04115	1.04184	1.04253	1.04323	1.04392
48.5	1.01082	1.0115	1.01219	1.01288	1.01356	1.01425	1.01494	1.01562	1.01631	1.017	1.01768	1.01837	1.01906	1.01975	1.02043	1.02112	1.02181	1.0225	1.02319	1.02388	1.02457	1.02525	1.02594	1.02663	1.02732	1.02801	1.0287	1.02939	1.03008	1.03077	1.03146	1.03215	1.03284	1.03354	1.03423	1.03492	1.03561	1.0363	1.03699	1.03768	1.03838	1.03907	1.03976	1.04045	1.04115	1.04184	1.04253	1.04323	1.04392
49	1.01082	1.0115	1.01219	1.01288	1.01356	1.01425	1.01494	1.01562	1.01631	1.017	1.01768	1.01837	1.01906	1.01975	1.02043	1.02112	1.02181	1.0225	1.02319	1.02388	1.02457	1.02525	1.02594	1.02663	1.02732	1.02801	1.0287	1.02939	1.03008	1.03077	1.03146	1.03215	1.03284	1.03354	1.03423	1.03492	1.03561	1.0363	1.03699	1.03768	1.03838	1.03907	1.03976	1.04045	1.04115	1.04184	1.04253	1.04323	1.04392
49.5	1.01082	1.0115	1.01219	1.01288	1.01356	1.01425	1.01494	1.01562	1.01631	1.017	1.01768	1.01837	1.01906	1.01975	1.02043	1.02112	1.02181	1.0225	1.02319	1.02388	1.02457	1.02525	1.02594	1.02663	1.02732	1.02801	1.0287	1.02939	1.03008	1.03077	1.03146	1.03215	1.03284	1.03354	1.03423	1.03492	1.03561	1.0363	1.03699	1.03768	1.03838	1.03907	1.03976	1.04045	1.04115	1.04184	1.04253	1.04323	1.04392
50	1.01082	1.0115	1.01219	1.01288	1.01356	1.01425	1.01494	1.01562	1.01631	1.017	1.01768	1.01837	1.01906	1.01975	1.02043	1.02112	1.02181	1.0225	1.02319	1.02388	1.02457	1.02525	1.02594	1.02663	1.02732	1.02801	1.0287	1.02939	1.03008	1.03077	1.03146	1.03215	1.03284	1.03354	1.03423	1.03492	1.03561	1.0363	1.03699	1.03768	1.03838	1.03907	1.03976	1.04045	1.04115	1.04184	1.04253	1.04323	1.04392
50.5	1.01082	1.0115	1.01219	1.01288	1.01356	1.01425	1.01494	1.01562	1.01631	1.017	1.01768	1.01837	1.01906	1.01975	1.02043	1.02112	1.02181	1.0225	1.02319	1.02388	1.02457	1.02525	1.02594	1.02663	1.02732	1.02801	1.0287	1.02939	1.03008	1.03077	1.03146	1.03215	1.03284	1.03354	1.03423	1.03492	1.03561	1.0363	1.03699	1.03768	1.03838	1.03907	1.03976	1.04045	1.04115	1.04184	1.04253	1.04323	1.04392
51	1.01082	1.0115	1.01219	1.01288	1.01356	1.01425	1.01494	1.01562	1.01631	1.017	1.01768	1.01837	1.01906	1.01975	1.02043	1.02112	1.02181	1.0225	1.02319	1.02388	1.02457	1.02525	1.02594	1.02663	1.02732	1.02801	1.0287	1.02939	1.03008	1.03077	1.03146	1.03215	1.03284	1.03354	1.03423	1.03492	1.03561	1.0363	1.03699	1.03768	1.03838	1.03907	1.03976	1.04045	1.04115	1.04184	1.04253	1.04323	1.04392
51.5	1.01082	1.0115	1.01219	1.01288	1.01356	1.01425	1.01494	1.01562	1.01631	1.017	1.01768	1.01837	1.01906	1.01975	1.02043	1.02112	1.02181	1.0225	1.02319	1.02388	1.02457	1.02525	1.02594	1.02663	1.02732	1.02801	1.0287	1.02939	1.03008	1.03077	1.03146	1.03215	1.03284	1.03354	1.03423	1.03492	1.03561	1.0363	1.03699	1.03768	1.03838	1.03907	1.03976	1.04045	1.04115	1.04184	1.04253	1.04323	1.04392
52	1.01082	1.0115	1.01219	1.01288	1.01356	1.01425	1.01494	1.01562	1.01631	1.017	1.01768	1.01837	1.01906	1.01975	1.02043	1.02112	1.02181	1.0225	1.02319	1.02388	1.02457	1.02525	1.02594	1.02663	1.02732	1.02801	1.0287	1.02939	1.03008	1.03077	1.03146	1.03215	1.03284	1.03354	1.03423	1.03492	1.03561	1.0363	1.03699	1.03768	1.03838	1.03907	1.03976	1.04045	1.04115	1.04184	1.04253	1.04323	1.04392
52.5	1.01082	1.0115	1.01219	1.01288	1.01356	1.01425	1.01494	1.01562	1.01631	1.017	1.01768	1.01837	1.01906	1.01975	1.02043	1.02112	1.02181	1.0225	1.02319	1.02388	1.02457	1.02525	1.02594	1.02663	1.02732	1.02801	1.0287	1.02939	1.03008	1.03077	1.03146	1.03215	1.03284	1.03354	1.03423	1.03492	1.03561	1.0363	1.03699	1.03768	1.03838	1.03907	1.03976	1.04045	1.04115	1.04184	1.04253	1.04323	1.04392
53	1.01082	1.0115	1.01219	1.01288	1.01356	1.01425	1.01494	1.01562	1.01631	1.017	1.01768	1.01837	1.01906	1.01975	1.02043	1.02112	1.02181	1.0225	1.02319	1.02388	1.02457	1.02525	1.02594	1.02663	1.02732	1.02801	1.0287	1.02939	1.03008	1.03077	1.03146	1.03215	1.03284	1.03354	1.03423	1.03492	1.03561	1.0363	1.03699	1.03768	1.03838	1.03907	1.03976	1.04045	1.04115	1.04184	1.04253	1.04323	1.04392
53.5	1.01082	1.0115	1.01219	1.01288	1.01356	1.01425	1.01494	1.01562	1.01631	1.017	1.01768	1.01837	1.01906	1.01975	1.02043	1.02112	1.02181	1.0225	1.02319	1.02388	1.02457	1.02525	1.02594	1.02663	1.02732	1.02801	1.0287	1.02939	1.03008	1.03077	1.03146	1.03215	1.03284	1.03354	1.03423	1.03492	1.03561	1.0363	1.03699	1.03768	1.03838	1.03907	1.03976	1.04045	1.04115	1.04184	1.04253	1.04323	1.04392
54	1.01082	1.0115	1.01219	1.01288	1.01356	1.01425	1.01494	1.01562	1.01631	1.017	1.01768	1.01837	1.01906	1.01975	1.02043	1.02112	1.02181	1.0225	1.02319	1.02388	1.02457	1.02525	1.02594	1.02663	1.02732	1.02801	1.0287	1.02939	1.03008	1.03077	1.03146	1.03215	1.03284	1.03354	1.03423	1.03492	1.03561	1.0363	1.03699	1.03768	1.03838	1.03907	1.03976	1.04045	1.04115	1.04184	1.04253	1.04323	1.04392
54.5	1.01082	1.0115	1.01219	1.01288	1.01356	1.01425	1.01494	1.01562	1.01631	1.017	1.01768	1.01837	1.01906	1.01975	1.02043	1.02112	1.02181	1.0225	1.02319	1.02388	1.02457	1.02525	1.02594	1.02663	1.02732	1.02801	1.0287	1.02939	1.03008	1.03077	1.03146	1.03215	1.03284	1.03354	1.03423	1.03492	1.03561	1.0363	1.03699	1.03768	1.03838	1.03907	1.03976	1.04045	1.04115	1.04184	1.04253	1.04323	1.04392
55	1.01082	1.0115	1.01219	1.01288	1.01356	1.01425	1.01494	1.01562	1.01631	1.017	1.01768	1.01837	1.01906	1.01975	1.02043	1.02112	1.02181	1.0225	1.02319	1.02388	1.02457	1.02525	1.02594	1.02663	1.02732	1.02801	1.0287	1.02939	1.03008	1.03077	1.03146	1.03215	1.03284	1.03354	1.03423	1.03492	1.03561	1.0363	1.03699	1.03768	1.03838	1.03907	1.03976	1.04045	1.04115	1.04184	1.04253	1.04323	1.04392
55.5	1.01082	1.0115	1.01219	1.01288	1.01356	1.01425	1.01494	1.01562	1.01631	1.017	1.01768	1.01837	1.01906	1.01975	1.02043	1.02112	1.02181	1.0225	1.02319	1.02388	1.02457	1.02525	1.02594	1.02663	1.02732	1.02801	1.0287	1.02939	1.03008	1.03077	1.03146	1.03215	1.03284	1.03354	1.03423	1.03492	1.03561	1.0363	1.03699	1.03768	1.03838	1.03907	1.03976	1.04045	1.04115	1.04184	1.04253	1.04323	1.04392
56	1.01082	1.0115	1.01219	1.01288	1.01356	1.01425	1.01494	1.01562	1.01631	1.017	1.01768	1.01837	1.01906	1.01975	1.02043	1.02112	1.02181	1.0225	1.02319	1.02388	1.02457	1.02525	1.02594	1.02663	1.02732	1.02801	1.0287	1.02939	1.03008	1.03077	1.03146	1.03215	1.03284	1.03354	1.03423	1.03492	1.03561	1.0363	1.03699	1.03768	1.03838	1.03907	1.03976	1.04045	1.04115	1.04184	1.04253	1.04323	1.04392
56.5	1.01082	1.0115	1.01219	1.01288	1.01356	1.01425	1.01494	1.01562	1.01631	1.017	1.01768	1.01837	1.01906	1.01975	1.02043	1.02112	1.02181	1.0225	1.02319	1.02388	1.02457	1.02525	1.02594	1.02663	1.02732	1.02801	1.0287	1.02939	1.03008	1.03077	1.03146	1.03215	1.03284	1.03354	1.03423	1.03492	1.03561	1.0363	1.03699	1.03768	1.03838	1.03907	1.03976	1.04045	1.04115	1.04184	1.04253	1.04323	1.04392
57	1.01082	1.0115	1.01219	1.01288	1.01356	1.01425	1.01494	1.01562	1.01631	1.017	1.01768	1.01837	1.01906	1.01975	1.02043	1.02112	1.02181	1.0225	1.02319	1.02388	1.02457	1.02525	1.02594	1.02663	1.02732	1.02801	1.0287	1.02939	1.03008	1.03077	1.03146	1.03215	1.03284	1.03354	1.03423	1.03492	1.03561	1.0363	1.03699	1.03768	1.03838	1.03907	1.03976	1.04045	1.04115	1.04184	1.04253	1.04323	1.04392
57.5	1.01082	1.0115	1.01219	1.01288	1.01356	1.01425	1.01494	1.01562	1.01631	1.017	1.01768	1.01837	1.01906	1.01975	1.02043	1.02112	1.02181	1.0225	1.02319	1.02388	1.02457	1.02525	1.02594	1.02663	1.02732	1.02801	1.0287	1.02939	1.03008	1.03077	1.03146	1.03215	1.03284	1.03354	1.03423	1.03492	1.03561	1.0363	1.03699	1.03768	1.03838	1.03907	1.03976	1.04045	1.04115	1.04184	1.04253	1.04323	1.04392
58	1.01082	1.0115	1.01219	1.01288	1.01356	1.01425	1.01494	1.01562	1.01631	1.017	1.01768	1.01837	1.01906	1.01975	1.02043	1.02112	1.02181	1.0225	1.02319	1.02388	1.02457	1.02525	1.02594	1.02663	1.02732	1.02801	1.0287	1.02939	1.03008	1.03077	1.03146	1.03215	1.03284	1.03354	1.03423	1.03492	1.03561	1.0363	1.03699	1.03768	1.03838	1.03907	1.03976	1.04045	1.04115	1.04184	1.04253	1.04323	1.04392
58.5	1.01082	1.0115	1.01219	1.01288	1.01356	1.01425	1.01494	1.01562	1.01631	1.017	1.01768	1.01837	1.01906	1.01975	1.02043	1.02112	1.02181	1.0225	1.02319	1.02388	1.02457	1.02525	1.02594	1.02663	1.02732	1.02801	1.0287	1.02939	1.03008	1.03077	1.03146	1.03215	1.03284	1.03354	1.03423	1.03492	1.03561	1.0363	1.03699	1.03768	1.03838	1.03907	1.03976	1.04045	1.04115	1.04184	1.04253	1.04323	1.04392
59	1.01082	1.0115	1.01219	1.01288	1.01356	1.01425	1.01494	1.01562	1.01631	1.017	1.01768	1.01837	1.01906	1.01975	1.02043	1.02112	1.02181	1.0225	1.02319	1.02388	1.02457	1.02525	1.02594	1.02663	1.02732	1.02801	1.0287	1.02939	1.03008	1.03077	1.03146	1.03215	1.03284	1.03354	1.03423	1.03492	1.03561	1.0363	1.03699	1.03768	1.03838	1.03907	1.03976	1.04045	1.04115	1.04184	1.04253	1.04323	1.04392
59.5	1.01082	1.0115	1.01219	1.01288	1.01356	1.01425	1.01494	1.01562	1.01631	1.017	1.01768	1.01837	1.01906	1.01975	1.02043	1.02112	1.02181	1.0225	1.02319	1.02388	1.02457	1.02525	1.02594	1.02663	1.02732	1.02801	1.0287	1.02939	1.03008	1.03077	1.03146	1.03215	1.03284	1.03354	1.03423	1.03492	1.03561	1.0363	1.03699	1.03768	1.03838	1.03907	1.03976	1.04045	1.04115	1.04184	1.04253	1.04323	1.04392
60	1.01082	1.0115	1.01219	1.01288	1.01356	1.01425	1.01494	1.01562	1.01631	1.017	1.01768	1.01837	1.01906	1.01975	1.02043	1.02112	1.02181	1.0225	1.02319	1.02388	1.02457	1.02525	1.02594	1.02663	1.02732	1.02801	1.0287	1.02939	1.03008	1.03077	1.03146	1.03215	1.03284	1.03354	1.03423	1.03492	1.03561	1.0363	1.03699	1.03768	1.03838	1.03907	1.03976	1.04045	1.04115	1.04184	1.04253	1.04323	1.04392
60.5	1.01082	1.0115	1.01219	1.01288	1.01356	1.01425	1.01494	1.01562	1.01631	1.017	1.01768	1.01837	1.01906	1.01975	1.02043	1.02112	1.02181	1.0225	1.02319	1.02388	1.02457	1.02525	1.02594	1.02663	1.02732	1.02801	1.0287	1.02939	1.03008	1.03077	1.03146	1.03215	1.03284	1.03354	1.03423	1.03492	1.03561	1.0363	1.03699	1.03768	1.03838	1.03907	1.03976	1.04045	1.04115	1.04184	1.04253	1.04323	1.04392
61	1.01082	1.0115	1.01219	1.01288	1.01356	1.01425	1.01494	1.01562	1.01631	1.017	1.01768	1.01837	1.01906	1.01975	1.02043	1.02112	1.02181	1.0225	1.02319	1.02388	1.02457	1.02525	1.02594	1.02663	1.02732	1.02801	1.0287	1.02939	1.03008	1.03077	1.03146	1.03215	1.03284	1.03354	1.03423	1.03492	1.03561	1.0363	1.03699	1.03768	1.03838	1.03907	1.03976	1.04045	1.04115	1.04184	1.04253	1.04323	1.04392
61.5	1.01082	1.0115	1.01219	1.01288	1.01356	1.01425	1.01494	1.01562	1.01631	1.017	1.01768	1.01837	1.01906	1.01975	1.02043	1.02112	1.02181	1.0225	1.02319	1.02388	1.02457	1.02525	1.02594	1.02663	1.02732	1.02801	1.0287	1.02939	1.03008	1.03077	1.03146	1.03215	1.03284	1.03354	1.03423	1.03492	1.03561	1.0363	1.03699	1.03768	1.03838	1.03907	1.03976	1.04045	1.04115	1.04184	1.04253	1.04323	1.04392
62	1.01082	1.0115	1.01219	1.01288	1.01356	1.01425	1.01494	1.01562	1.01631	1.017	1.01768	1.01837	1.01906	1.01975	1.02043	1.02112	1.02181	1.0225	1.02319	1.02388	1.02457	1.02525	1.02594	1.02663	1.02732	1.02801	1.0287	1.02939	1.03008	1.03077	1.03146	1.03215	1.03284	1.03354	1.03423	1.03492	1.03561	1.0363	1.03699	1.03768	1.03838	1.03907	1.03976	1.04045	1.04115	1.04184	1.04253	1.04323	1.04392
62.5	1.01082	1.0115	1.01219	1.01288	1.01356	1.01425	1.01494	1.01562	1.01631	1.017	1.01768	1.01837	1.01906	1.01975	1.02043	1.02112	1.02181	1.0225	1.02319	1.02388	1.02457	1.02525	1.02594	1.02663	1.02732	1.02801	1.0287	1.02939	1.03008	1.03077	1.03146	1.03215	1.03284	1.03354	1.03423	1.03492	1.03561	1.0363	1.03699	1.03768	1.03838	1.03907	1.03976	1.04045	1.04115	1.04184	1.04253	1.04323	1.04392
63	1.01082	1.0115	1.01219	1.01288	1.01356	1.01425	1.01494	1.01562	1.01631	1.017	1.01768	1.01837	1.01906	1.01975	1.02043	1.02112	1.02181	1.0225	1.02319	1.02388	1.02457	1.02525	1.02594	1.02663	1.02732	1.02801	1.0287	1.02939	1.03008	1.03077	1.03146	1.03215	1.03284	1.03354	1.03423	1.03492	1.03561	1.0363	1.03699	1.03768	1.03838	1.03907	1.03976	1.04045	1.04115	1.04184	1.04253	1.04323	1.04392
63.5	1.01082	1.0115	1.01219	1.01288	1.01356	1.01425	1.01494	1.01562	1.01631	1.017	1.01768	1.01837	1.01906	1.01975	1.02043	1.02112	1.02181	1.0225	1.02319	1.02388	1.02457	1.02525	1.02594	1.02663	1.02732	1.02801	1.0287	1.02939	1.03008	1.03077	1.03146	1.03215	1.03284	1.03354	1.03423	1.03492	1.03561	1.0363	1.03699	1.03768	1.03838	1.03907	1.03976	1.04045	1.04115	1.04184	1.04253	1.04323	1.04392
64	1.01082	1.0115	1.01219	1.01288	1.01356	1.01425	1.01494	1.01562	1.01631	1.017	1.01768	1.01837	1.01906	1.01975	1.02043	1.02112	1.02181	1.0225	1.02319	1.02388	1.02457	1.02525	1.02594	1.02663	1.02732	1.02801	1.0287	1.02939	1.03008	1.03077	1.03146	1.03215	1.03284	1.03354	1.03423	1.03492	1.03561	1.0363	1.03699	1.03768	1.03838	1.03907	1.03976	1.04045	1.04115	1.04184	1.04253	1.04323	1.04392
64.5	1.01082	1.0115	1.01219	1.01288	1.01356	1.01425	1.01494	1.01562	1.01631	1.017	1.01768	1.01837	1.01906	1.01975	1.02043	1.02112	1.02181	1.0225	1.02319	1.02388	1.02457	1.02525	1.02594	1.02663	1.02732	1.02801	1.0287	1.02939	1.03008	1.03077	1.03146	1.03215	1.03284	1.03354	1.03423	1.03492	1.03561	1.0363	1.03699	1.03768	1.03838	1.03907	1.03976	1.04045	1.04115	1.04184	1.04253	1.04323	1.04392
65	1.01082	1.0115	1.01219	1.01288	1.01356	1.01425	1.01494	1.01562	1.01631	1.017	1.01768	1.01837	1.01906	1.01975	1.02043	1.02112	1.02181	1.0225	1.02319	1.02388	1.02457	1.02525	1.02594	1.02663	1.02732	1.02801	1.0287	1.02939	1.03008	1.03077	1.03146	1.03215	1.03284	1.03354	1.03423	1.03492	1.03561	1.0363	1.03699	1.03768	1.03838	1.03907	1.03976	1.04045	1.04115	1.04184	1.04253	1.04323	1.04392
65.5	1.01082	1.0115	1.01219	1.01288	1.01356	1.01425	1.01494	1.01562	1.01631	1.017	1.01768	1.01837	1.01906	1.01975	1.02043	1.02112	1.02181	1.0225	1.02319	1.02388	1.02457	1.02525	1.02594	1.02663	1.02732	1.02801	1.0287	1.02939	1.03008	1.03077	1.03146	1.03215	1.03284	1.03354	1.03423	1.03492	1.03561	1.0363	1.03699	1.03768	1.03838	1.03907	1.03976	1.04045	1.04115	1.04184	1.04253	1.04323	1.04392
66	1.01082	1.0115	1.01219	1.01288	1.01356	1.01425	1.01494	1.01562	1.01631	1.017	1.01768	1.01837	1.01906	1.01975	1.02043	1.02112	1.02181	1.0225	1.02319	1.02388	1.02457	1.02525	1.02594	1.02663	1.02732	1.02801	1.0287	1.02939	1.03008	1.03077	1.03146	1.03215	1.03284	1.03354	1.03423	1.03492	1.03561	1.0363	1.03699	1.03768	1.03838	1.03907	1.03976	1.04045	1.04115	1.04184	1.04253	1.04323	1.04392
66.5	1.01082	1.0115	1.01219	1.01288	1.01356	1.01425	1.01494	1.01562	1.01631	1.017	1.01768	1.01837	1.01906	1.01975	1.02043	1.02112	1.02181	1.0225	1.02319	1.02388	1.02457	1.02525	1.02594	1.02663	1.02732	1.02801	1.0287	1.02939	1.03008	1.03077	1.03146	1.03215	1.03284	1.03354	1.03423	1.03492	1.03561	1.0363	1.03699	1.03768	1.03838	1.03907	1.03976	1.04045	1.04115	1.04184	1.04253	1.04323	1.04392
67	1.01082	1.0115	1.01219	1.01288	1.01356	1.01425	1.01494	1.01562	1.01631	1.017	1.01768	1.01837	1.01906	1.01975	1.02043	1.02112	1.02181	1.0225	1.02319	1.02388	1.02457	1.02525	1.02594	1.02663	1.02732	1.02801	1.0287	1.02939	1.03008	1.03077	1.03146	1.03215	1.03284	1.03354	1.03423	1.03492	1.03561	1.0363	1.03699	1.03768	1.03838	1.03907	1.03976	1.04045	1.04115	1.04184	1.04253	1.04323	1.04392
67.5	1.01082	1.0115	1.01219	1.01288	1.01356	1.01425	1.01494	1.01562	1.01631	1.017	1.01768	1.01837	1.01906	1.01975	1.02043	1.02112	1.02181	1.0225	1.02319	1.02388	1.02457	1.02525	1.02594	1.02663	1.02732	1.02801	1.0287	1.02939	1.03008	1.03077	1.03146	1.03215	1.03284	1.03354	1.03423	1.03492	1.03561	1.0363	1.03699	1.03768	1.03838	1.03907	1.03976	1.04045	1.04115	1.04184	1.04253	1.04323	1.04392
68	1.01082	1.0115	1.01219	1.01288	1.01356	1.01425	1.01494	1.01562	1.01631	1.017	1.01768	1.01837	1.01906	1.01975	1.02043	1.02112	1.02181	1.0225	1.02319	1.02388	1.02457	1.02525	1.02594	1.02663	1.02732	1.02801	1.0287	1.02939	1.03008	1.03077	1.03146	1.03215	1.03284	1.03354	1.03423	1.03492	1.03561	1.0363	1.03699	1.03768	1.03838	1.03907	1.03976	1.04045	1.04115	1.04184	1.04253	1.04323	1.04392
68.5	1.01082	1.0115	1.01219	1.01288	1.01356	1.01425	1.01494	1.01562	1.01631	1.017	1.01768	1.01837	1.01906	1.01975	1.02043	1.02112	1.02181	1.0225	1.02319	1.02388	1.02457	1.02525	1.02594	1.02663	1.02732	1.02801	1.0287	1.02939	1.03008	1.03077	1.03146	1.03215	1.03284	1.03354	1.03423	1.03492	1.03561	1.0363	1.03699	1.03768	1.03838	1.03907	1.03976	1.04045	1.04115	1.04184	1.04253	1.04323	1.04392
69	1.01082	1.0115	1.01219	1.01288	1.01356	1.01425	1.01494	1.01562	1.01631	1.017	1.01768	1.01837	1.01906	1.01975	1.02043	1.02112	1.02181	1.0225	1.02319	1.02388	1.02457	1.02525	1.02594	1.02663	1.02732	1.02801	1.0287	1.02939	1.03008	1.03077	1.03146	1.03215	1.03284	1.03354	1.03423	1.03492	1.03561	1.0363	1.03699	1.03768	1.03838	1.03907	1.03976	1.04045	1.04115	1.04184	1.04253	1.04323	1.04392
69.5	1.01082	1.0115	1.01219	1.01288	1.01356	1.01425	1.01494	1.01562	1.01631	1.017	1.01768	1.01837	1.01906	1.01975	1.02043	1.02112	1.02181	1.0225	1.02319	1.02388	1.02457	1.02525	1.02594	1.02663	1.02732	1.02801	1.0287	1.02939	1.03008	1.03077	1.03146	1.03215	1.03284	1.03354	1.03423	1.03492	1.03561	1.0363	1.03699	1.03768	1.03838	1.03907	1.03976	1.04045	1.04115	1.04184	1.04253	1.04323	1.04392
70	1.01082	1.0115	1.01219	1.01288	1.01356	1.01425	1.01494	1.01562	1.01631	1.017	1.01768	1.01837	1.01906	1.01975	1.02043	1.02112	1.02181	1.0225	1.02319	1.02388	1.02457	1.02525	1.02594	1.02663	1.02732	1.02801	1.0287	1.02939	1.03008	1.03077	1.03146	1.03215	1.03284	1.03354	1.03423	1.03492	1.03561	1.0363	1.03699	1.03768	1.03838	1.03907	1.03976	1.04045	1.04115	1.04184	1.04253	1.04323	1.04392
70.5	1.01082	1.0115	1.01219	1.01288	1.01356	1.01425	1.01494	1.01562	1.01631	1.017	1.01768	1.01837	1.01906	1.01975	1.02043	1.02112	1.02181	1.0225	1.02319	1.02388	1.02457	1.02525	1.02594	1.02663	1.02732	1.02801	1.0287	1.02939	1.03008	1.03077	1.03146	1.03215	1.03284	1.03354	1.03423	1.03492	1.03561	1.0363	1.03699	1.03768	1.03838	1.03907	1.03976	1.04045	1.04115	1.04184	1.04253	1.04323	1.04392
71	1.01082	1.0115	1.01219	1.01288	1.01356	1.01425	1.01494	1.01562	1.01631	1.017	1.01768	1.01837	1.01906	1.01975	1.02043	1.02112	1.02181	1.0225	1.02319	1.02388	1.02457	1.02525	1.02594	1.02663	1.02732	1.02801	1.0287	1.02939	1.03008	1.03077	1.03146	1.03215	1.03284	1.03354	1.03423	1.03492	1.03561	1.0363	1.03699	1.03768	1.03838	1.03907	1.03976	1.04045	1.04115	1.04184	1.04253	1.04323	1.04392
71.5	1.01082	1.0115	1.01219	1.01288	1.01356	1.01425	1.01494	1.01562	1.01631	1.017	1.01768	1.01837	1.01906	1.01975	1.02043	1.02112	1.02181	1.0225	1.02319	1.02388	1.02457	1.02525	1.02594	1.02663	1.02732	1.02801	1.0287	1.02939	1.03008	1.03077	1.03146	1.03215	1.03284	1.03354	1.03423	1.03492	1.03561	1.0363	1.03699	1.03768	1.03838	1.03907	1.03976	1.04045	1.04115	1.04184	1.04253	1.04323	1.04392
72	1.01082	1.0115	1.01219	1.01288	1.01356	1.01425	1.01494	1.01562	1.01631	1.017	1.01768	1.01837	1.01906	1.01975	1.02043	1.02112	1.02181	1.0225	1.02319	1.02388	1.02457	1.02525	1.02594	1.02663	1.02732	1.02801	1.0287	1.02939	1.03008	1.03077	1.03146	1.03215	1.03284	1.03354	1.03423	1.03492	1.03561	1.0363	1.03699	1.03768	1.03838	1.03907	1.03976	1.04045	1.04115	1.04184	1.04253	1.04323	1.04392
72.5	1.01082	1.0115	1.01219	1.01288	1.01356	1.01425	1.01494	1.01562	1.01631	1.017	1.01768	1.01837	1.01906	1.01975	1.02043	1.02112	1.02181	1.0225	1.02319	1.02388	1.02457	1.02525	1.02594	1.02663	1.02732	1.02801	1.0287	1.02939	1.03008	1.03077	1.03146	1.03215	1.03284	1.03354	1.03423	1.03492	1.03561	1.0363	1.03699	1.03768	1.03838	1.03907	1.03976	1.04045	1.04115	1.04184	1.04253	1.04323	1.04392
73	1.01082	1.0115	1.01219	1.01288	1.01356	1.01425	1.01494	1.01562	1.01631	1.017	1.01768	1.01837	1.01906	1.01975	1.02043	1.02112	1.02181	1.0225	1.02319	1.02388	1.02457	1.02525	1.02594	1.02663	1.02732	1.02801	1.0287	1.02939	1.03008	1.03077	1.03146	1.03215	1.03284	1.03354	1.03423	1.03492	1.03561	1.0363	1.03699	1.03768	1.03838	1.03907	1.03976	1.04045	1.04115	1.04184	1.04253	1.04323	1.04392
73.5	1.01082	1.0115	1.01219	1.01288	1.01356	1.01425	1.01494	1.01562	1.01631	1.017	1.01768	1.01837	1.01906	1.01975	1.02043	1.02112	1.02181	1.0225	1.02319	1.02388	1.02457	1.02525	1.02594	1.02663	1.02732	1.02801	1.0287	1.02939	1.03008	1.03077	1.03146	1.03215	1.03284	1.03354	1.03423	1.03492	1.03561	1.0363	1.03699	1.03768	1.03838	1.03907	1.03976	1.04045	1.04115	1.04184	1.04253	1.04323	1.04392
74	1.01082	1.0115	1.01219	1.01288	1.01356	1.01425	1.01494	1.01562	1.01631	1.017	1.01768	1.01837	1.01906	1.01975	1.02043	1.02112	1.02181	1.0225	1.02319	1.02388	1.02457	1.02525	1.02594	1.02663	1.02732	1.02801	1.0287	1.02939	1.03008	1.03077	1.03146	1.03215	1.03284	1.03354	1.03423	1.03492	1.03561	1.0363	1.03699	1.03768	1.03838	1.03907	1.03976	1.04045	1.04115	1.04184	1.04253	1.04323	1.04392
74.5	1.01082	1.0115	1.01219	1.01288	1.01356	1.01425	1.01494	1.01562	1.01631	1.017	1.01768	1.01837	1.01906	1.01975	1.02043	1.02112	1.02181	1.0225	1.02319	1.02388	1.02457	1.02525	1.02594	1.02663	1.02732	1.02801	1.0287	1.02939	1.03008	1.03077	1.03146	1.03215	1.03284	1.03354	1.03423	1.03492	1.03561	1.0363	1.03699	1.03768	1.03838	1.03907	1.03976	1.04045	1.04115	1.04184	1.04253	1.04323	1.04392
75	1.01082	1.0115	1.01219	1.01288	1.01356	1.01425	1.01494	1.01562	1.01631	1.017	1.01768	1.01837	1.01906	1.01975	1.02043	1.02112	1.02181	1.0225	1.02319	1.02388	1.02457	1.02525	1.02594	1.02663	1.02732	1.02801	1.0287	1.02939	1.03008	1.03077	1.03146	1.03215	1.03284	1.03354	1.03423	1.03492	1.03561	1.0363	1.03699	1.03768	1.03838	1.03907	1.03976	1.04045	1.04115	1.04184	1.04253	1.04323	1.04392
75.5	1.01082	1.0115	1.01219	1.01288	1.01356	1.01425	1.01494	1.01562	1.01631	1.017	1.01768	1.01837	1.01906	1.01975	1.02043	1.02112	1.02181	1.0225	1.02319	1.02388	1.02457	1.02525	1.02594	1.02663	1.02732	1.02801	1.0287	1.02939	1.03008	1.03077	1.03146	1.03215	1.03284	1.03354	1.03423	1.03492	1.03561	1.0363	1.03699	1.03768	1.03838	1.03907	1.03976	1.04045	1.04115	1.04184	1.04253	1.04323	1.04392
76	1.01082	1.0115	1.01219	1.01288	1.01356	1.01425	1.01494	1.01562	1.01631	1.017	1.01768	1.01837	1.01906	1.01975	1.02043	1.02112	1.02181	1.0225	1.02319	1.02388	1.02457	1.02525	1.02594	1.02663	1.02732	1.02801	1.0287	1.02939	1.03008	1.03077	1.03146	1.03215	1.03284	1.03354	1.03423	1.03492	1.03561	1.0363	1.03699	1.03768	1.03838	1.03907	1.03976	1.04045	1.04115	1.04184	1.04253	1.04323	1.04392
76.5	1.01082	1.0115	1.01219	1.01288	1.01356	1.01425	1.01494	1.01562	1.01631	1.017	1.01768	1.01837	1.01906	1.01975	1.02043	1.02112	1.02181	1.0225	1.02319	1.02388	1.02457	1.02525	1.02594	1.02663	1.02732	1.02801	1.0287	1.02939	1.03008	1.03077	1.03146	1.03215	1.03284	1.03354	1.03423	1.03492	1.03561	1.0363	1.03699	1.03768	1.03838	1.03907	1.03976	1.04045	1.04115	1.04184	1.04253	1.04323	1.04392
77	1.01082	1.0115	1.01219	1.01288	1.01356	1.01425	1.01494	1.01562	1.01631	1.017	1.01768	1.01837	1.01906	1.01975	1.02043	1.02112	1.02181	1.0225	1.02319	1.02388	1.02457	1.02525	1.02594	1.02663	1.02732	1.02801	1.0287	1.02939	1.03008	1.03077	1.03146	1.03215	1.03284	1.03354	1.03423	1.03492	1.03561	1.0363	1.03699	1.03768	1.03838	1.03907	1.03976	1.04045	1.04115	1.04184	1.04253	1.04323	1.04392
77.5	1.01082	1.0115	1.01219	1.01288	1.01356	1.01425	1.01494	1.01562	1.01631	1.017	1.01768	1.01837	1.01906	1.01975	1.02043	1.02112	1.02181	1.0225	1.02319	1.02388	1.02457	1.02525	1.02594	1.02663	1.02732	1.02801	1.0287	1.02939	1.03008	1.03077	1.03146	1.03215	1.03284	1.03354	1.03423	1.03492	1.03561	1.0363	1.03699	1.03768	1.03838	1.03907	1.03976	1.04045	1.04115	1.04184	1.04253	1.04323	1.04392
78	1.01082	1.0115	1.01219	1.01288	1.01356	1.01425	1.01494	1.01562	1.01631	1.017	1.01768	1.01837	1.01906	1.01975	1.02043	1.02112	1.02181	1.0225	1.02319	1.02388	1.02457	1.02525	1.02594	1.02663	1.02732	1.02801	1.0287	1.02939	1.03008	1.03077	1.03146	1.03215	1.03284	1.03354	1.03423	1.03492	1.03561	1.0363	1.03699	1.03768	1.03838	1.03907	1.03976	1.04045	1.04115	1.04184	1.04253	1.04323	1.04392
78.5	1.01082	1.0115	1.01219	1.01288	1.01356	1.01425	1.01494	1.01562	1.01631	1.017	1.01768	1.01837	1.01906	1.01975	1.02043	1.02112	1.02181	1.0225	1.02319	1.02388	1.02457	1.02525	1.02594	1.02663	1.02732	1.02801	1.0287	1.02939	1.03008	1.03077	1.03146	1.03215	1.03284	1.03354	1.03423	1.03492	1.03561	1.0363	1.03699	1.03768	1.03838	1.03907	1.03976	1.04045	1.04115	1.04184	1.04253	1.04323	1.04392
79	1.01082	1.0115	1.01219	1.01288	1.01356	1.01425	1.01494	1.01562	1.01631	1.017	1.01768	1.01837	1.01906	1.01975	1.02043	1.02112	1.02181	1.0225	1.02319	1.02388	1.02457	1.02525	1.02594	1.02663	1.02732	1.02801	1.0287	1.02939	1.03008	1.03077	1.03146	1.03215	1.03284	1.03354	1.03423	1.03492	1.03561	1.0363	1.03699	1.03768	1.03838	1.03907	1.03976	1.04045	1.04115	1.04184	1.04253	1.04323	1.04392
79.5	1.01082	1.0115	1.01219	1.01288	1.01356	1.01425	1.01494	1.01562	1.01631	1.017	1.01768	1.01837	1.01906	1.01975	1.02043	1.02112	1.02181	1.0225	1.02319	1.02388	1.02457	1.02525	1.02594	1.02663	1.02732	1.02801	1.0287	1.02939	1.03008	1.03077	1.03146	1.03215	1.03284	1.03354	1.03423	1.03492	1.03561	1.0363	1.03699	1.03768	1.03838	1.03907	1.03976	1.04045	1.04115	1.04184	1.04253	1.04323	1.04392
80	1.01082	1.0115	1.01219	1.01288	1.01356	1.01425	1.01494	1.01562	1.01631	1.017	1.01768	1.01837	1.01906	1.01975	1.02043	1.02112	1.02181	1.0225	1.02319	1.02388	1.02457	1.02525	1.02594	1.02663	1.02732	1.02801	1.0287	1.02939	1.03008	1.03077	1.03146	1.03215	1.03284	1.03354	1.03423	1.03492	1.03561	1.0363	1.03699	1.03768	1.03838	1.03907	1.03976	1.04045	1.04115	1.04184	1.04253	1.04323	1.04392
80.5	1.01082	1.0115	1.01219	1.01288	1.01356	1.01425	1.01494	1.01562	1.01631	1.017	1.01768	1.01837	1.01906	1.01975	1.02043	1.02112	1.02181	1.0225	1.02319	1.02388	1.02457	1.02525	1.02594	1.02663	1.02732	1.02801	1.0287	1.02939	1.03008	1.03077	1.03146	1.03215	1.03284	1.03354	1.03423	1.03492	1.03561	1.0363	1.03699	1.03768	1.03838	1.03907	1.03976	1.04045	1.04115	1.04184	1.04253	1.04323	1.04392
81	1.01082	1.0115	1.01219	1.01288	1.01356	1.01425	1.01494	1.01562	1.01631	1.017	1.01768	1.01837	1.01906	1.01975	1.02043	1.02112	1.02181	1.0225	1.02319	1.02388	1.02457	1.02525	1.02594	1.02663	1.02732	1.02801	1.0287	1.02939	1.03008	1.03077	1.03146	1.03215	1.03284	1.03354	1.03423	1.03492	1.03561	1.0363	1.03699	1.03768	1.03838	1.03907	1.03976	1.04045	1.04115	1.04184	1.04253	1.04323	1.04392
81.5	1.01082	1.0115	1.01219	1.01288	1.01356	1.01425	1.01494	1.01562	1.01631	1.017	1.01768	1.01837	1.01906	1.01975	1.02043	1.02112	1.02181	1.0225	1.02319	1.02388	1.02457	1.02525	1.02594	1.02663	1.02732	1.02801	1.0287	1.02939	1.03008	1.03077	1.03146	1.03215	1.03284	1.03354	1.03423	1.03492	1.03561	1.0363	1.03699	1.03768	1.03838	1.03907	1.03976	1.04045	1.04115	1.04184	1.04253	1.04323	1.04392
82	1.01082	1.0115	1.01219	1.01288	1.01356	1.01425	1.01494	1.01562	1.01631	1.017	1.01768	1.01837	1.01906	1.01975	1.02043	1.02112	1.02181	1.0225	1.02319	1.02388	1.02457	1.02525	1.02594	1.02663	1.02732	1.02801	1.0287	1.02939	1.03008	1.03077	1.03146	1.03215	1.03284	1.03354	1.03423	1.03492	1.03561	1.0363	1.03699	1.03768	1.03838	1.03907	1.03976	1.04045	1.04115	1.04184	1.04253	1.04323	1.04392
82.5	1.01082	1.0115	1.01219	1.01288	1.01356	1.01425	1.01494	1.01562	1.01631	1.017	1.01768	1.01837	1.01906	1.01975	1.02043	1.02112	1.02181	1.0225	1.02319	1.02388	1.02457	1.02525	1.02594	1.02663	1.02732	1.02801	1.0287	1.02939	1.03008	1.03077	1.03146	1.03215	1.03284	1.03354	1.03423	1.03492	1.03561	1.0363	1.03699	1.03768	1.03838	1.03907	1.03976	1.04045	1.04115	1.04184	1.04253	1.04323	1.04392
83	1.01082	1.0115	1.01219	1.01288	1.01356	1.01425	1.01494	1.01562	1.01631	1.017	1.01768	1.01837	1.01906	1.01975	1.02043	1.02112	1.02181	1.0225	1.02319	1.02388	1.02457	1.02525	1.02594	1.02663	1.02732	1.02801	1.0287	1.02939	1.03008	1.03077	1.03146	1.03215	1.03284	1.03354	1.03423	1.03492	1.03561	1.0363	1.03699	1.03768	1.03838	1.03907	1.03976	1.04045	1.04115	1.04184	1.04253	1.04323	1.04392
83.5	1.01082	1.0115	1.01219	1.01288	1.01356	1.01425	1.01494	1.01562	1.01631	1.017	1.01768	1.01837	1.01906	1.01975	1.02043	1.02112	1.02181	1.0225	1.02319	1.02388	1.02457	1.02525	1.02594	1.02663	1.02732	1.02801	1.0287	1.02939	1.03008	1.03077	1.03146	1.03215	1.03284	1.03354	1.03423	1.03492	1.03561	1.0363	1.03699	1.03768	1.03838	1.03907	1.03976	1.04045	1.04115	1.04184	1.04253	1.04323	1.04392
84	1.01082	1.0115	1.01219	1.01288	1.01356	1.01425	1.01494	1.01562	1.01631	1.017	1.01768	1.01837	1.01906	1.01975	1.02043	1.02112	1.02181	1.0225	1.02319	1.02388	1.02457	1.02525	1.02594	1.02663	1.02732	1.02801	1.0287	1.02939	1.03008	1.03077	1.03146	1.03215	1.03284	1.03354	1.03423	1.03492	1.03561	1.0363	1.03699	1.03768	1.03838	1.03907	1.03976	1.04045	1.04115	1.04184	1.04253	1.04323	1.04392
84.5	1.01082	1.0115	1.01219	1.01288	1.01356	1.01425	1.01494	1.01562	1.01631	1.017	1.01768	1.01837	1.01906	1.01975	1.02043	1.02112	1.02181	1.0225	1.02319	1.02388	1.02457	1.02525	1.02594	1.02663	1.02732	1.02801	1.0287	1.02939	1.03008	1.03077	1.03146	1.03215	1.03284	1.03354	1.03423	1.03492	1.03561	1.0363	1.03699	1.03768	1.03838	1.03907	1.03976	1.04045	1.04115	1.04184	1.04253	1.04323	1.04392
85	1.01082	1.0115	1.01219	1.01288	1.01356	1.01425	1.01494	1.01562	1.01631	1.017	1.01768	1.01837	1.01906	1.01975	1.02043	1.02112	1.02181	1.0225	1.02319	1.02388	1.02457	1.02525	1.02594	1.02663	1.02732	1.02801	1.0287	1.02939	1.03008	1.03077	1.03146	1.03215	1.03284	1.03354	1.03423	1.03492	1.03561	1.0363	1.03699	1.03768	1.03838	1.03907	1.03976	1.04045	1.04115	1.04184	1.04253	1.04323	1.04392
85.5	1.01082	1.0115	1.01219	1.01288	1.01356	1.01425	1.01494	1.01562	1.01631	1.017	1.01768	1.01837	1.01906	1.01975	1.02043	1.02112	1.02181	1.0225	1.02319	1.02388	1.02457	1.02525	1.02594	1.02663	1.02732	1.02801	1.0287	1.02939	1.03008	1.03077	1.03146	1.03215	1.03284	1.03354	1.03423	1.03492	1.03561	1.0363	1.03699	1.03768	1.03838	1.03907	1.03976	1.04045	1.04115	1.04184	1.04253	1.04323	1.04392
86	1.01082	1.0115	1.01219	1.01288	1.01356	1.01425	1.01494	1.01562	1.01631	1.017	1.01768	1.01837	1.01906	1.01975	1.02043	1.02112	1.02181	1.0225	1.02319	1.02388	1.02457	1.02525	1.02594	1.02663	1.02732	1.02801	1.0287	1.02939	1.03008	1.03077	1.03146	1.03215	1.03284	1.03354	1.03423	1.03492	1.03561	1.0363	1.03699	1.03768	1.03838	1.03907	1.03976	1.04045	1.04115	1.04184	1.04253	1.04323	1.04392
86.5	1.01082	1.0115	1.01219	1.01288	1.01356	1.01425	1.01494	1.01562	1.01631	1.017	1.01768	1.01837	1.01906	1.01975	1.02043	1.02112	1.02181	1.0225	1.02319	1.02388	1.02457	1.02525	1.02594	1.02663	1.02732	1.02801	1.0287	1.02939	1.03008	1.03077	1.03146	1.03215	1.03284	1.03354	1.03423	1.03492	1.03561	1.0363	1.03699	1.03768	1.03838	1.03907	1.03976	1.04045	1.04115	1.04184	1.04253	1.04323	1.04392
87	1.01082	1.0115	1.01219	1.01288	1.01356	1.01425	1.01494	1.01562	1.01631	1.017	1.01768	1.01837	1.01906	1.01975	1.02043	1.02112	1.02181	1.0225	1.02319	1.02388	1.02457	1.02525	1.02594	1.02663	1.02732	1.02801	1.0287	1.02939	1.03008	1.03077	1.03146	1.03215	1.03284	1.03354	1.03423	1.03492	1.03561	1.0363	1.03699	1.03768	1.03838	1.03907	1.03976	1.04045	1.04115	1.04184	1.04253	1.04323	1.04392
87.5	1.01082	1.0115	1.01219	1.01288	1.01356	1.01425	1.01494	1.01562	1.01631	1.017	1.01768	1.01837	1.01906	1.01975	1.02043	1.02112	1.02181	1.0225	1.02319	1.02388	1.02457	1.02525	1.02594	1.02663	1.02732	1.02801	1.0287	1.02939	1.03008	1.03077	1.03146	1.03215	1.03284	1.03354	1.03423	1.03492	1.03561	1.0363	1.03699	1.03768	1.03838	1.03907	1.03976	1.04045	1.04115	1.04184	1.04253	1.04323	1.04392
88	1.01082	1.0115	1.01219	1.01288	1.01356	1.01425	1.01494	1.01562	1.01631	1.017	1.01768	1.01837	1.01906	1.01975	1.02043	1.02112	1.02181	1.0225	1.02319	1.02388	1.02457	1.02525	1.02594	1.02663	1.02732	1.02801	1.0287	1.02939	1.03008	1.03077	1.03146	1.03215	1.03284	1.03354	1.03423	1.03492	1.03561	1.0363	1.03699	1.03768	1.03838	1.03907	1.03976	1.04045	1.04115	1.04184	1.04253	1.04323	1.04392
88.5	1.01082	1.0115	1.01219	1.01288	1.01356	1.01425	1.01494	1.01562	1.01631	1.017	1.01768	1.01837	1.01906	1.01975	1.02043	1.02112	1.02181	1.0225	1.02319	1.02388	1.02457	1.02525	1.02594	1.02663	1.02732	1.02801	1.0287	1.02939	1.03008	1.03077	1.03146	1.03215	1.03284	1.03354	1.03423	1.03492	1.03561	1.0363	1.03699	1.03768	1.03838	1.03907	1.03976	1.04045	1.04115	1.04184	1.04253	1.04323	1.04392
89	1.01082	1.0115	1.01219	1.01288	1.01356	1.01425	1.01494	1.01562	1.01631	1.017	1.01768	1.01837	1.01906	1.01975	1.02043	1.02112	1.02181	1.0225	1.02319	1.02388	1.02457	1.02525	1.02594	1.02663	1.02732	1.02801	1.0287	1.02939	1.03008	1.03077	1.03146	1.03215	1.03284	1.03354	1.03423	1.03492	1.03561	1.0363	1.03699	1.03768	1.03838	1.03907	1.03976	1.04045	1.04115	1.04184	1.04253	1.04323	1.04392
89.5	1.01082	1.0115	1.01219	1.01288	1.01356	1.01425	1.01494	1.01562	1.01631	1.017	1.01768	1.01837	1.01906	1.01975	1.02043	1.02112	1.02181	1.0225	1.02319	1.02388	1.02457	1.02525	1.02594	1.02663	1.02732	1.02801	1.0287	1.02939	1.03008	1.03077	1.03146	1.03215	1.03284	1.03354	1.03423	1.03492	1.03561	1.0363	1.03699	1.03768	1.03838	1.03907	1.03976	1.04045	1.04115	1.04184	1.04253	1.04323	1.04392
90	1.01082	1.0115	1.01219	1.01288	1.01356	1.01425	1.01494	1.01562	1.01631	1.017	1.01768	1.01837	1.01906	1.01975	1.02043	1.02112	1.02181	1.0225	1.02319	1.02388	1.02457	1.02525	1.02594	1.02663	1.02732	1.02801	1.0287	1.02939	1.03008	1.03077	1.03146	1.03215	1.03284	1.03354	1.03423	1.03492	1.03561	1.0363	1.03699	1.03768	1.03838	1.03907	1.03976	1.04045	1.04115	1.04184	1.04253	1.04323	1.04392
90.5	1.01082	1.0115	1.01219	1.01288	1.01356	1.01425	1.01494	1.01562	1.01631	1.017	1.01768	1.01837	1.01906	1.01975	1.02043	1.02112	1.02181	1.0225	1.02319	1.02388	1.02457	1.02525	1.02594	1.02663	1.02732	1.02801	1.0287	1.02939	1.03008	1.03077	1.03146	1.03215	1.03284	1.03354	1.03423	1.03492	1.03561	1.0363	1.03699	1.03768	1.03838	1.03907	1.03976	1.04045	1.04115	1.04184	1.04253	1.04323	1.04392
91	1.01082	1.0115	1.01219	1.01288	1.01356	1.01425	1.01494	1.01562	1.01631	1.017	1.01768	1.01837	1.01906	1.01975	1.02043	1.02112	1.02181	1.0225	1.02319	1.02388	1.02457	1.02525	1.02594	1.02663	1.02732	1.02801	1.0287	1.02939	1.03008	1.03077	1.03146	1.03215	1.03284	1.03354	1.03423	1.03492	1.03561	1.0363	1.03699	1.03768	1.03838	1.03907	1.03976	1.04045	1.04115	1.04184	1.04253	1.04323	1.04392
91.5	1.01082	1.0115	1.01219	1.01288	1.01356	1.01425	1.01494	1.01562	1.01631	1.017	1.01768	1.01837	1.01906	1.01975	1.02043	1.02112	1.02181	1.0225	1.02319	1.02388	1.02457	1.02525	1.02594	1.02663	1.02732	1.02801	1.0287	1.02939	1.03008	1.03077	1.03146	1.03215	1.03284	1.03354	1.03423	1.03492	1.03561	1.0363	1.03699	1.03768	1.03838	1.03907	1.03976	1.04045	1.04115	1.04184	1.04253	1.04323	1.04392
92	1.01082	1.0115	1.01219	1.01288	1.01356	1.01425	1.01494	1.01562	1.01631	1.017	1.01768	1.01837	1.01906	1.01975	1.02043	1.02112	1.02181	1.0225	1.02319	1.02388	1.02457	1.02525	1.02594	1.02663	1.02732	1.02801	1.0287	1.02939	1.03008	1.03077	1.03146	1.03215	1.03284	1.03354	1.03423	1.03492	1.03561	1.0363	1.03699	1.03768	1.03838	1.03907	1.03976	1.04045	1.04115	1.04184	1.04253	1.04323	1.04392
92.5	1.01082	1.0115	1.01219	1.01288	1.01356	1.01425	1.01494	1.01562	1.01631	1.017	1.01768	1.01837	1.01906	1.01975	1.02043	1.02112	1.02181	1.0225	1.02319	1.02388	1.02457	1.02525	1.02594	1.02663	1.02732	1.02801	1.0287	1.02939	1.03008	1.03077	1.03146	1.03215	1.03284	1.03354	1.03423	1.03492	1.03561	1.0363	1.03699	1.03768	1.03838	1.03907	1.03976	1.04045	1.04115	1.04184	1.04253	1.04323	1.04392
93	1.01082	1.0115	1.01219	1.01288	1.01356	1.01425	1.01494	1.01562	1.01631	1.017	1.01768	1.01837	1.01906	1.01975	1.02043	1.02112	1.02181	1.0225	1.02319	1.02388	1.02457	1.02525	1.02594	1.02663	1.02732	1.02801	1.0287	1.02939	1.03008	1.03077	1.03146	1.03215	1.03284	1.03354	1.03423	1.03492	1.03561	1.0363	1.03699	1.03768	1.03838	1.03907	1.03976	1.04045	1.04115	1.04184	1.04253	1.04323	1.04392
93.5	1.01082	1.0115	1.01219	1.01288	1.01356	1.01425	1.01494	1.01562	1.01631	1.017	1.01768	1.01837	1.01906	1.01975	1.02043	1.02112	1.02181	1.0225	1.02319	1.02388	1.02457	1.02525	1.02594	1.02663	1.02732	1.02801	1.0287	1.02939	1.03008	1.03077	1.03146	1.03215	1.03284	1.03354	1.03423	1.03492	1.03561	1.0363	1.03699	1.03768	1.03838	1.03907	1.03976	1.04045	1.04115	1.04184	1.04253	1.04323	1.04392
94	1.01082	1.0115	1.01219	1.01288	1.01356	1.01425	1.01494	1.01562	1.01631	1.017	1.01768	1.01837	1.01906	1.01975	1.02043	1.02112	1.02181	1.0225	1.02319	1.02388	1.02457	1.02525	1.02594	1.02663	1.02732	1.02801	1.0287	1.02939	1.03008	1.03077	1.03146	1.03215	1.03284	1.03354	1.03423	1.03492	1.03561	1.0363	1.03699	1.03768	1.03838	1.03907	1.03976	1.04045	1.04115	1.04184	1.04253	1.04323	1.04392
94.5	1.01082	1.0115	1.01219	1.01288	1.01356	1.01425	1.01494	1.01562	1.01631	1.017	1.01768	1.01837	1.01906	1.01975	1.02043	1.02112	1.02181	1.0225	1.02319	1.02388	1.02457	1.02525	1.02594	1.02663	1.02732	1.02801	1.0287	1.02939	1.03008	1.03077	1.03146	1.03215	1.03284	1.03354	1.03423	1.03492	1.03561	1.0363	1.03699	1.03768	1.03838	1.03907	1.03976	1.04045	1.04115	1.04184	1.04253	1.04323	1.04392
95	1.01082	1.0115	1.01219	1.01288	1.01356	1.01425	1.01494	1.01562	1.01631	1.017	1.01768	1.01837	1.01906	1.01975	1.02043	1.02112	1.02181	1.0225	1.02319	1.02388	1.02457	1.02525	1.02594	1.02663	1.02732	1.02801	1.0287	1.02939	1.03008	1.03077	1.03146	1.03215	1.03284	1.03354	1.03423	1.03492	1.03561	1.0363	1.03699	1.03768	1.03838	1.03907	1.03976	1.04045	1.04115	1.04184	1.04253	1.04323	1.04392
95.5	1.01082	1.0115	1.01219	1.01288	1.01356	1.01425	1.01494	1.01562	1.01631	1.017	1.01768	1.01837	1.01906	1.01975	1.02043	1.02112	1.02181	1.0225	1.02319	1.02388	1.02457	1.02525	1.02594	1.02663	1.02732	1.02801	1.0287	1.02939	1.03008	1.03077	1.03146	1.03215	1.03284	1.03354	1.03423	1.03492	1.03561	1.0363	1.03699	1.03768	1.03838	1.03907	1.03976	1.04045	1.04115	1.04184	1.04253	1.04323	1.04392
96	1.01082	1.0115	1.01219	1.01288	1.01356	1.01425	1.01494	1.01562	1.01631	1.017	1.01768	1.01837	1.01906	1.01975	1.02043	1.02112	1.02181	1.0225	1.02319	1.02388	1.02457	1.02525	1.02594	1.02663	1.02732	1.02801	1.0287	1.02939	1.03008	1.03077	1.03146	1.03215	1.03284	1.03354	1.03423	1.03492	1.03561	1.0363	1.03699	1.03768	1.03838	1.03907	1.03976	1.04045	1.04115	1.04184	1.04253	1.04323	1.04392
96.5	1.01082	1.0115	1.01219	1.01288	1.01356	1.01425	1.01494	1.01562	1.01631	1.017	1.01768	1.01837	1.01906	1.01975	1.02043	1.02112	1.02181	1.0225	1.02319	1.02388	1.02457	1.02525	1.02594	1.02663	1.02732	1.02801	1.0287	1.02939	1.03008	1.03077	1.03146	1.03215	1.03284	1.03354	1.03423	1.03492	1.03561	1.0363	1.03699	1.03768	1.03838	1.03907	1.03976	1.04045	1.04115	1.04184	1.04253	1.04323	1.04392
97	1.01082	1.0115	1.01219	1.01288	1.01356	1.01425	1.01494	1.01562	1.01631	1.017	1.01768	1.01837	1.01906	1.01975	1.02043	1.02112	1.02181	1.0225	1.02319	1.02388	1.02457	1.02525	1.02594	1.02663	1.02732	1.02801	1.0287	1.02939	1.03008	1.03077	1.03146	1.03215	1.03284	1.03354	1.03423	1.03492	1.03561	1.0363	1.03699	1.03768	1.03838	1.03907	1.03976	1.04045	1.04115	1.04184	1.04253	1.04323	1.04392
97.5	1.01082	1.0115	1.01219	1.01288	1.01356	1.01425	1.01494	1.01562	1.01631	1.017	1.01768	1.01837	1.01906	1.01975	1.02043	1.02112	1.02181	1.0225	1.02319	1.02388	1.02457	1.02525	1.02594	1.02663	1.02732	1.02801	1.0287	1.02939	1.03008	1.03077	1.03146	1.03215	1.03284	1.03354	1.03423	1.03492	1.03561	1.0363	1.03699	1.03768	1.03838	1.03907	1.03976	1.04045	1.04115	1.04184	1.04253	1.04323	1.04392
98	1.01082	1.0115	1.01219	1.01288	1.01356	1.01425	1.01494	1.01562	1.01631	1.017	1.01768	1.01837	1.01906	1.01975	1.02043	1.02112	1.02181	1.0225	1.02319	1.02388	1.02457	1.02525	1.02594	1.02663	1.02732	1.02801	1.0287	1.02939	1.03008	1.03077	1.03146	1.03215	1.03284	1.03354	1.03423	1.03492	1.03561	1.0363	1.03699	1.03768	1.03838	1.03907	1.03976	1.04045	1.04115	1.04184	1.04253	1.04323	1.04392
98.5	1.01082	1.0115	1.01219	1.01288	1.01356	1.01425	1.01494	1.01562	1.01631	1.017	1.01768	1.01837	1.01906	1.01975	1.02043	1.02112	1.02181	1.0225	1.02319	1.02388	1.02457	1.02525	1.02594	1.02663	1.02732	1.02801	1.0287	1.02939	1.03008	1.03077	1.03146	1.03215	1.03284	1.03354	1.03423	1.03492	1.03561	1.0363	1.03699	1.03768	1.03838	1.03907	1.03976	1.04045	1.04115	1.04184	1.04253	1.04323	1.04392
99	1.01082	1.0115	1.01219	1.01288	1.01356	1.01425	1.01494	1.01562	1.01631	1.017	1.01768	1.01837	1.01906	1.01975	1.02043	1.02112	1.02181	1.0225	1.02319	1.02388	1.02457	1.02525	1.02594	1.02663	1.02732	1.02801	1.0287	1.02939	1.03008	1.03077	1.03146	1.03215	1.03284	1.03354	1.03423	1.03492	1.03561	1.0363	1.03699	1.03768	1.03838	1.03907	1.03976	1.04045	1.04115	1.04184	1.04253	1.04323	1.04392
99.5	1.01082	1.0115	1.01219	1.01288	1.01356	1.01425	1.01494	1.01562	1.01631	1.017	1.01768	1.01837	1.01906	1.01975	1.02043	1.02112	1.02181	1.0225	1.02319	1.02388	1.02457	1.02525	1.02594	1.02663	1.02732	1.02801	1.0287	1.02939	1.03008	1.03077	1.03146	1.03215	1.03284	1.03354	1.03423	1.03492	1.03561	1.0363	1.03699	1.03768	1.03838	1.03907	1.03976	1.04045	1.04115	1.04184	1.04253	1.04323	1.04392
100	1.01082	1.0115	1.01219	1.01288	1.01356	1.01425	1.01494	1.01562	1.01631	1.017	1.01768	1.01837	1.01906	1.01975	1.02043	1.02112	1.02181	1.0225	1.02319	1.02388	1.02457	1.02525	1.02594	1.02663	1.02732	1.02801	1.0287	1.02939	1.03008	1.03077	1.03146	1.03215	1.03284	1.03354	1.03423	1.03492	1.03561	1.0363	1.03699	1.03768	1.03838	1.03907	1.03976	1.04045	1.04115	1.04184	1.04253	1.04323	1.04392
[truncated: 301 more columns]

## Sheet: a SBNL_age Young
units: Binary (yes/no), x-axis: temperature (degrees Celsius, row 2), y-axis:relative humidity (%, column A)
	25	25.1	25.2	25.3	25.4	25.5	25.6	25.7	25.8	25.9	26	26.1	26.2	26.3	26.4	26.5	26.6	26.7	26.8	26.9	27	27.1	27.2	27.3	27.4	27.5	27.6	27.7	27.8	27.9	28	28.1	28.2	28.3	28.4	28.5	28.6	28.7	28.8	28.9	29	29.1	29.2	29.3	29.4	29.5	29.6	29.7	29.8
0.5	FALSE	FALSE	FALSE	FALSE	FALSE	FALSE	FALSE	FALSE	FALSE	FALSE	FALSE	FALSE	FALSE	FALSE	FALSE	FALSE	FALSE	FALSE	FALSE	FALSE	FALSE	FALSE	FALSE	FALSE	FALSE	FALSE	FALSE	FALSE	FALSE	FALSE	FALSE	FALSE	FALSE	FALSE	FALSE	FALSE	FALSE	FALSE	FALSE	FALSE	FALSE	FALSE	FALSE	FALSE	FALSE	FALSE	FALSE	FALSE	FALSE
1	FALSE	FALSE	FALSE	FALSE	FALSE	FALSE	FALSE	FALSE	FALSE	FALSE	FALSE	FALSE	FALSE	FALSE	FALSE	FALSE	FALSE	FALSE	FALSE	FALSE	FALSE	FALSE	FALSE	FALSE	FALSE	FALSE	FALSE	FALSE	FALSE	FALSE	FALSE	FALSE	FALSE	FALSE	FALSE	FALSE	FALSE	FALSE	FALSE	FALSE	FALSE	FALSE	FALSE	FALSE	FALSE	FALSE	FALSE	FALSE	FALSE
1.5	FALSE	FALSE	FALSE	FALSE	FALSE	FALSE	FALSE	FALSE	FALSE	FALSE	FALSE	FALSE	FALSE	FALSE	FALSE	FALSE	FALSE	FALSE	FALSE	FALSE	FALSE	FALSE	FALSE	FALSE	FALSE	FALSE	FALSE	FALSE	FALSE	FALSE	FALSE	FALSE	FALSE	FALSE	FALSE	FALSE	FALSE	FALSE	FALSE	FALSE	FALSE	FALSE	FALSE	FALSE	FALSE	FALSE	FALSE	FALSE	FALSE
2	FALSE	FALSE	FALSE	FALSE	FALSE	FALSE	FALSE	FALSE	FALSE	FALSE	FALSE	FALSE	FALSE	FALSE	FALSE	FALSE	FALSE	FALSE	FALSE	FALSE	FALSE	FALSE	FALSE	FALSE	FALSE	FALSE	FALSE	FALSE	FALSE	FALSE	FALSE	FALSE	FALSE	FALSE	FALSE	FALSE	FALSE	FALSE	FALSE	FALSE	FALSE	FALSE	FALSE	FALSE	FALSE	FALSE	FALSE	FALSE	FALSE
2.5	FALSE	FALSE	FALSE	FALSE	FALSE	FALSE	FALSE	FALSE	FALSE	FALSE	FALSE	FALSE	FALSE	FALSE	FALSE	FALSE	FALSE	FALSE	FALSE	FALSE	FALSE	FALSE	FALSE	FALSE	FALSE	FALSE	FALSE	FALSE	FALSE	FALSE	FALSE	FALSE	FALSE	FALSE	FALSE	FALSE	FALSE	FALSE	FALSE	FALSE	FALSE	FALSE	FALSE	FALSE	FALSE	FALSE	FALSE	FALSE	FALSE
3	FALSE	FALSE	FALSE	FALSE	FALSE	FALSE	FALSE	FALSE	FALSE	FALSE	FALSE	FALSE	FALSE	FALSE	FALSE	FALSE	FALSE	FALSE	FALSE	FALSE	FALSE	FALSE	FALSE	FALSE	FALSE	FALSE	FALSE	FALSE	FALSE	FALSE	FALSE	FALSE	FALSE	FALSE	FALSE	FALSE	FALSE	FALSE	FALSE	FALSE	FALSE	FALSE	FALSE	FALSE	FALSE	FALSE	FALSE	FALSE	FALSE
3.5	FALSE	FALSE	FALSE	FALSE	FALSE	FALSE	FALSE	FALSE	FALSE	FALSE	FALSE	FALSE	FALSE	FALSE	FALSE	FALSE	FALSE	FALSE	FALSE	FALSE	FALSE	FALSE	FALSE	FALSE	FALSE	FALSE	FALSE	FALSE	FALSE	FALSE	FALSE	FALSE	FALSE	FALSE	FALSE	FALSE	FALSE	FALSE	FALSE	FALSE	FALSE	FALSE	FALSE	FALSE	FALSE	FALSE	FALSE	FALSE	FALSE
4	FALSE	FALSE	FALSE	FALSE	FALSE	FALSE	FALSE	FALSE	FALSE	FALSE	FALSE	FALSE	FALSE	FALSE	FALSE	FALSE	FALSE	FALSE	FALSE	FALSE	FALSE	FALSE	FALSE	FALSE	FALSE	FALSE	FALSE	FALSE	FALSE	FALSE	FALSE	FALSE	FALSE	FALSE	FALSE	FALSE	FALSE	FALSE	FALSE	FALSE	FALSE	FALSE	FALSE	FALSE	FALSE	FALSE	FALSE	FALSE	FALSE
4.5	FALSE	FALSE	FALSE	FALSE	FALSE	FALSE	FALSE	FALSE	FALSE	FALSE	FALSE	FALSE	FALSE	FALSE	FALSE	FALSE	FALSE	FALSE	FALSE	FALSE	FALSE	FALSE	FALSE	FALSE	FALSE	FALSE	FALSE	FALSE	FALSE	FALSE	FALSE	FALSE	FALSE	FALSE	FALSE	FALSE	FALSE	FALSE	FALSE	FALSE	FALSE	FALSE	FALSE	FALSE	FALSE	FALSE	FALSE	FALSE	FALSE
5	FALSE	FALSE	FALSE	FALSE	FALSE	FALSE	FALSE	FALSE	FALSE	FALSE	FALSE	FALSE	FALSE	FALSE	FALSE	FALSE	FALSE	FALSE	FALSE	FALSE	FALSE	FALSE	FALSE	FALSE	FALSE	FALSE	FALSE	FALSE	FALSE	FALSE	FALSE	FALSE	FALSE	FALSE	FALSE	FALSE	FALSE	FALSE	FALSE	FALSE	FALSE	FALSE	FALSE	FALSE	FALSE	FALSE	FALSE	FALSE	FALSE
5.5	FALSE	FALSE	FALSE	FALSE	FALSE	FALSE	FALSE	FALSE	FALSE	FALSE	FALSE	FALSE	FALSE	FALSE	FALSE	FALSE	FALSE	FALSE	FALSE	FALSE	FALSE	FALSE	FALSE	FALSE	FALSE	FALSE	FALSE	FALSE	FALSE	FALSE	FALSE	FALSE	FALSE	FALSE	FALSE	FALSE	FALSE	FALSE	FALSE	FALSE	FALSE	FALSE	FALSE	FALSE	FALSE	FALSE	FALSE	FALSE	FALSE
6	FALSE	FALSE	FALSE	FALSE	FALSE	FALSE	FALSE	FALSE	FALSE	FALSE	FALSE	FALSE	FALSE	FALSE	FALSE	FALSE	FALSE	FALSE	FALSE	FALSE	FALSE	FALSE	FALSE	FALSE	FALSE	FALSE	FALSE	FALSE	FALSE	FALSE	FALSE	FALSE	FALSE	FALSE	FALSE	FALSE	FALSE	FALSE	FALSE	FALSE	FALSE	FALSE	FALSE	FALSE	FALSE	FALSE	FALSE	FALSE	FALSE
6.5	FALSE	FALSE	FALSE	FALSE	FALSE	FALSE	FALSE	FALSE	FALSE	FALSE	FALSE	FALSE	FALSE	FALSE	FALSE	FALSE	FALSE	FALSE	FALSE	FALSE	FALSE	FALSE	FALSE	FALSE	FALSE	FALSE	FALSE	FALSE	FALSE	FALSE	FALSE	FALSE	FALSE	FALSE	FALSE	FALSE	FALSE	FALSE	FALSE	FALSE	FALSE	FALSE	FALSE	FALSE	FALSE	FALSE	FALSE	FALSE	FALSE
7	FALSE	FALSE	FALSE	FALSE	FALSE	FALSE	FALSE	FALSE	FALSE	FALSE	FALSE	FALSE	FALSE	FALSE	FALSE	FALSE	FALSE	FALSE	FALSE	FALSE	FALSE	FALSE	FALSE	FALSE	FALSE	FALSE	FALSE	FALSE	FALSE	FALSE	FALSE	FALSE	FALSE	FALSE	FALSE	FALSE	FALSE	FALSE	FALSE	FALSE	FALSE	FALSE	FALSE	FALSE	FALSE	FALSE	FALSE	FALSE	FALSE
7.5	FALSE	FALSE	FALSE	FALSE	FALSE	FALSE	FALSE	FALSE	FALSE	FALSE	FALSE	FALSE	FALSE	FALSE	FALSE	FALSE	FALSE	FALSE	FALSE	FALSE	FALSE	FALSE	FALSE	FALSE	FALSE	FALSE	FALSE	FALSE	FALSE	FALSE	FALSE	FALSE	FALSE	FALSE	FALSE	FALSE	FALSE	FALSE	FALSE	FALSE	FALSE	FALSE	FALSE	FALSE	FALSE	FALSE	FALSE	FALSE	FALSE
8	FALSE	FALSE	FALSE	FALSE	FALSE	FALSE	FALSE	FALSE	FALSE	FALSE	FALSE	FALSE	FALSE	FALSE	FALSE	FALSE	FALSE	FALSE	FALSE	FALSE	FALSE	FALSE	FALSE	FALSE	FALSE	FALSE	FALSE	FALSE	FALSE	FALSE	FALSE	FALSE	FALSE	FALSE	FALSE	FALSE	FALSE	FALSE	FALSE	FALSE	FALSE	FALSE	FALSE	FALSE	FALSE	FALSE	FALSE	FALSE	FALSE
8.5	FALSE	FALSE	FALSE	FALSE	FALSE	FALSE	FALSE	FALSE	FALSE	FALSE	FALSE	FALSE	FALSE	FALSE	FALSE	FALSE	FALSE	FALSE	FALSE	FALSE	FALSE	FALSE	FALSE	FALSE	FALSE	FALSE	FALSE	FALSE	FALSE	FALSE	FALSE	FALSE	FALSE	FALSE	FALSE	FALSE	FALSE	FALSE	FALSE	FALSE	FALSE	FALSE	FALSE	FALSE	FALSE	FALSE	FALSE	FALSE	FALSE
9	FALSE	FALSE	FALSE	FALSE	FALSE	FALSE	FALSE	FALSE	FALSE	FALSE	FALSE	FALSE	FALSE	FALSE	FALSE	FALSE	FALSE	FALSE	FALSE	FALSE	FALSE	FALSE	FALSE	FALSE	FALSE	FALSE	FALSE	FALSE	FALSE	FALSE	FALSE	FALSE	FALSE	FALSE	FALSE	FALSE	FALSE	FALSE	FALSE	FALSE	FALSE	FALSE	FALSE	FALSE	FALSE	FALSE	FALSE	FALSE	FALSE
9.5	FALSE	FALSE	FALSE	FALSE	FALSE	FALSE	FALSE	FALSE	FALSE	FALSE	FALSE	FALSE	FALSE	FALSE	FALSE	FALSE	FALSE	FALSE	FALSE	FALSE	FALSE	FALSE	FALSE	FALSE	FALSE	FALSE	FALSE	FALSE	FALSE	FALSE	FALSE	FALSE	FALSE	FALSE	FALSE	FALSE	FALSE	FALSE	FALSE	FALSE	FALSE	FALSE	FALSE	FALSE	FALSE	FALSE	FALSE	FALSE	FALSE
10	FALSE	FALSE	FALSE	FALSE	FALSE	FALSE	FALSE	FALSE	FALSE	FALSE	FALSE	FALSE	FALSE	FALSE	FALSE	FALSE	FALSE	FALSE	FALSE	FALSE	FALSE	FALSE	FALSE	FALSE	FALSE	FALSE	FALSE	FALSE	FALSE	FALSE	FALSE	FALSE	FALSE	FALSE	FALSE	FALSE	FALSE	FALSE	FALSE	FALSE	FALSE	FALSE	FALSE	FALSE	FALSE	FALSE	FALSE	FALSE	FALSE
10.5	FALSE	FALSE	FALSE	FALSE	FALSE	FALSE	FALSE	FALSE	FALSE	FALSE	FALSE	FALSE	FALSE	FALSE	FALSE	FALSE	FALSE	FALSE	FALSE	FALSE	FALSE	FALSE	FALSE	FALSE	FALSE	FALSE	FALSE	FALSE	FALSE	FALSE	FALSE	FALSE	FALSE	FALSE	FALSE	FALSE	FALSE	FALSE	FALSE	FALSE	FALSE	FALSE	FALSE	FALSE	FALSE	FALSE	FALSE	FALSE	FALSE
11	FALSE	FALSE	FALSE	FALSE	FALSE	FALSE	FALSE	FALSE	FALSE	FALSE	FALSE	FALSE	FALSE	FALSE	FALSE	FALSE	FALSE	FALSE	FALSE	FALSE	FALSE	FALSE	FALSE	FALSE	FALSE	FALSE	FALSE	FALSE	FALSE	FALSE	FALSE	FALSE	FALSE	FALSE	FALSE	FALSE	FALSE	FALSE	FALSE	FALSE	FALSE	FALSE	FALSE	FALSE	FALSE	FALSE	FALSE	FALSE	FALSE
11.5	FALSE	FALSE	FALSE	FALSE	FALSE	FALSE	FALSE	FALSE	FALSE	FALSE	FALSE	FALSE	FALSE	FALSE	FALSE	FALSE	FALSE	FALSE	FALSE	FALSE	FALSE	FALSE	FALSE	FALSE	FALSE	FALSE	FALSE	FALSE	FALSE	FALSE	FALSE	FALSE	FALSE	FALSE	FALSE	FALSE	FALSE	FALSE	FALSE	FALSE	FALSE	FALSE	FALSE	FALSE	FALSE	FALSE	FALSE	FALSE	FALSE
12	FALSE	FALSE	FALSE	FALSE	FALSE	FALSE	FALSE	FALSE	FALSE	FALSE	FALSE	FALSE	FALSE	FALSE	FALSE	FALSE	FALSE	FALSE	FALSE	FALSE	FALSE	FALSE	FALSE	FALSE	FALSE	FALSE	FALSE	FALSE	FALSE	FALSE	FALSE	FALSE	FALSE	FALSE	FALSE	FALSE	FALSE	FALSE	FALSE	FALSE	FALSE	FALSE	FALSE	FALSE	FALSE	FALSE	FALSE	FALSE	FALSE
12.5	FALSE	FALSE	FALSE	FALSE	FALSE	FALSE	FALSE	FALSE	FALSE	FALSE	FALSE	FALSE	FALSE	FALSE	FALSE	FALSE	FALSE	FALSE	FALSE	FALSE	FALSE	FALSE	FALSE	FALSE	FALSE	FALSE	FALSE	FALSE	FALSE	FALSE	FALSE	FALSE	FALSE	FALSE	FALSE	FALSE	FALSE	FALSE	FALSE	FALSE	FALSE	FALSE	FALSE	FALSE	FALSE	FALSE	FALSE	FALSE	FALSE
13	FALSE	FALSE	FALSE	FALSE	FALSE	FALSE	FALSE	FALSE	FALSE	FALSE	FALSE	FALSE	FALSE	FALSE	FALSE	FALSE	FALSE	FALSE	FALSE	FALSE	FALSE	FALSE	FALSE	FALSE	FALSE	FALSE	FALSE	FALSE	FALSE	FALSE	FALSE	FALSE	FALSE	FALSE	FALSE	FALSE	FALSE	FALSE	FALSE	FALSE	FALSE	FALSE	FALSE	FALSE	FALSE	FALSE	FALSE	FALSE	FALSE
13.5	FALSE	FALSE	FALSE	FALSE	FALSE	FALSE	FALSE	FALSE	FALSE	FALSE	FALSE	FALSE	FALSE	FALSE	FALSE	FALSE	FALSE	FALSE	FALSE	FALSE	FALSE	FALSE	FALSE	FALSE	FALSE	FALSE	FALSE	FALSE	FALSE	FALSE	FALSE	FALSE	FALSE	FALSE	FALSE	FALSE	FALSE	FALSE	FALSE	FALSE	FALSE	FALSE	FALSE	FALSE	FALSE	FALSE	FALSE	FALSE	FALSE
14	FALSE	FALSE	FALSE	FALSE	FALSE	FALSE	FALSE	FALSE	FALSE	FALSE	FALSE	FALSE	FALSE	FALSE	FALSE	FALSE	FALSE	FALSE	FALSE	FALSE	FALSE	FALSE	FALSE	FALSE	FALSE	FALSE	FALSE	FALSE	FALSE	FALSE	FALSE	FALSE	FALSE	FALSE	FALSE	FALSE	FALSE	FALSE	FALSE	FALSE	FALSE	FALSE	FALSE	FALSE	FALSE	FALSE	FALSE	FALSE	FALSE
14.5	FALSE	FALSE	FALSE	FALSE	FALSE	FALSE	FALSE	FALSE	FALSE	FALSE	FALSE	FALSE	FALSE	FALSE	FALSE	FALSE	FALSE	FALSE	FALSE	FALSE	FALSE	FALSE	FALSE	FALSE	FALSE	FALSE	FALSE	FALSE	FALSE	FALSE	FALSE	FALSE	FALSE	FALSE	FALSE	FALSE	FALSE	FALSE	FALSE	FALSE	FALSE	FALSE	FALSE	FALSE	FALSE	FALSE	FALSE	FALSE	FALSE
15	FALSE	FALSE	FALSE	FALSE	FALSE	FALSE	FALSE	FALSE	FALSE	FALSE	FALSE	FALSE	FALSE	FALSE	FALSE	FALSE	FALSE	FALSE	FALSE	FALSE	FALSE	FALSE	FALSE	FALSE	FALSE	FALSE	FALSE	FALSE	FALSE	FALSE	FALSE	FALSE	FALSE	FALSE	FALSE	FALSE	FALSE	FALSE	FALSE	FALSE	FALSE	FALSE	FALSE	FALSE	FALSE	FALSE	FALSE	FALSE	FALSE
15.5	FALSE	FALSE	FALSE	FALSE	FALSE	FALSE	FALSE	FALSE	FALSE	FALSE	FALSE	FALSE	FALSE	FALSE	FALSE	FALSE	FALSE	FALSE	FALSE	FALSE	FALSE	FALSE	FALSE	FALSE	FALSE	FALSE	FALSE	FALSE	FALSE	FALSE	FALSE	FALSE	FALSE	FALSE	FALSE	FALSE	FALSE	FALSE	FALSE	FALSE	FALSE	FALSE	FALSE	FALSE	FALSE	FALSE	FALSE	FALSE	FALSE
16	FALSE	FALSE	FALSE	FALSE	FALSE	FALSE	FALSE	FALSE	FALSE	FALSE	FALSE	FALSE	FALSE	FALSE	FALSE	FALSE	FALSE	FALSE	FALSE	FALSE	FALSE	FALSE	FALSE	FALSE	FALSE	FALSE	FALSE	FALSE	FALSE	FALSE	FALSE	FALSE	FALSE	FALSE	FALSE	FALSE	FALSE	FALSE	FALSE	FALSE	FALSE	FALSE	FALSE	FALSE	FALSE	FALSE	FALSE	FALSE	FALSE
16.5	FALSE	FALSE	FALSE	FALSE	FALSE	FALSE	FALSE	FALSE	FALSE	FALSE	FALSE	FALSE	FALSE	FALSE	FALSE	FALSE	FALSE	FALSE	FALSE	FALSE	FALSE	FALSE	FALSE	FALSE	FALSE	FALSE	FALSE	FALSE	FALSE	FALSE	FALSE	FALSE	FALSE	FALSE	FALSE	FALSE	FALSE	FALSE	FALSE	FALSE	FALSE	FALSE	FALSE	FALSE	FALSE	FALSE	FALSE	FALSE	FALSE
17	FALSE	FALSE	FALSE	FALSE	FALSE	FALSE	FALSE	FALSE	FALSE	FALSE	FALSE	FALSE	FALSE	FALSE	FALSE	FALSE	FALSE	FALSE	FALSE	FALSE	FALSE	FALSE	FALSE	FALSE	FALSE	FALSE	FALSE	FALSE	FALSE	FALSE	FALSE	FALSE	FALSE	FALSE	FALSE	FALSE	FALSE	FALSE	FALSE	FALSE	FALSE	FALSE	FALSE	FALSE	FALSE	FALSE	FALSE	FALSE	FALSE
17.5	FALSE	FALSE	FALSE	FALSE	FALSE	FALSE	FALSE	FALSE	FALSE	FALSE	FALSE	FALSE	FALSE	FALSE	FALSE	FALSE	FALSE	FALSE	FALSE	FALSE	FALSE	FALSE	FALSE	FALSE	FALSE	FALSE	FALSE	FALSE	FALSE	FALSE	FALSE	FALSE	FALSE	FALSE	FALSE	FALSE	FALSE	FALSE	FALSE	FALSE	FALSE	FALSE	FALSE	FALSE	FALSE	FALSE	FALSE	FALSE	FALSE
18	FALSE	FALSE	FALSE	FALSE	FALSE	FALSE	FALSE	FALSE	FALSE	FALSE	FALSE	FALSE	FALSE	FALSE	FALSE	FALSE	FALSE	FALSE	FALSE	FALSE	FALSE	FALSE	FALSE	FALSE	FALSE	FALSE	FALSE	FALSE	FALSE	FALSE	FALSE	FALSE	FALSE	FALSE	FALSE	FALSE	FALSE	FALSE	FALSE	FALSE	FALSE	FALSE	FALSE	FALSE	FALSE	FALSE	FALSE	FALSE	FALSE
18.5	FALSE	FALSE	FALSE	FALSE	FALSE	FALSE	FALSE	FALSE	FALSE	FALSE	FALSE	FALSE	FALSE	FALSE	FALSE	FALSE	FALSE	FALSE	FALSE	FALSE	FALSE	FALSE	FALSE	FALSE	FALSE	FALSE	FALSE	FALSE	FALSE	FALSE	FALSE	FALSE	FALSE	FALSE	FALSE	FALSE	FALSE	FALSE	FALSE	FALSE	FALSE	FALSE	FALSE	FALSE	FALSE	FALSE	FALSE	FALSE	FALSE
19	FALSE	FALSE	FALSE	FALSE	FALSE	FALSE	FALSE	FALSE	FALSE	FALSE	FALSE	FALSE	FALSE	FALSE	FALSE	FALSE	FALSE	FALSE	FALSE	FALSE	FALSE	FALSE	FALSE	FALSE	FALSE	FALSE	FALSE	FALSE	FALSE	FALSE	FALSE	FALSE	FALSE	FALSE	FALSE	FALSE	FALSE	FALSE	FALSE	FALSE	FALSE	FALSE	FALSE	FALSE	FALSE	FALSE	FALSE	FALSE	FALSE
19.5	FALSE	FALSE	FALSE	FALSE	FALSE	FALSE	FALSE	FALSE	FALSE	FALSE	FALSE	FALSE	FALSE	FALSE	FALSE	FALSE	FALSE	FALSE	FALSE	FALSE	FALSE	FALSE	FALSE	FALSE	FALSE	FALSE	FALSE	FALSE	FALSE	FALSE	FALSE	FALSE	FALSE	FALSE	FALSE	FALSE	FALSE	FALSE	FALSE	FALSE	FALSE	FALSE	FALSE	FALSE	FALSE	FALSE	FALSE	FALSE	FALSE
20	FALSE	FALSE	FALSE	FALSE	FALSE	FALSE	FALSE	FALSE	FALSE	FALSE	FALSE	FALSE	FALSE	FALSE	FALSE	FALSE	FALSE	FALSE	FALSE	FALSE	FALSE	FALSE	FALSE	FALSE	FALSE	FALSE	FALSE	FALSE	FALSE	FALSE	FALSE	FALSE	FALSE	FALSE	FALSE	FALSE	FALSE	FALSE	FALSE	FALSE	FALSE	FALSE	FALSE	FALSE	FALSE	FALSE	FALSE	FALSE	FALSE
20.5	FALSE	FALSE	FALSE	FALSE	FALSE	FALSE	FALSE	FALSE	FALSE	FALSE	FALSE	FALSE	FALSE	FALSE	FALSE	FALSE	FALSE	FALSE	FALSE	FALSE	FALSE	FALSE	FALSE	FALSE	FALSE	FALSE	FALSE	FALSE	FALSE	FALSE	FALSE	FALSE	FALSE	FALSE	FALSE	FALSE	FALSE	FALSE	FALSE	FALSE	FALSE	FALSE	FALSE	FALSE	FALSE	FALSE	FALSE	FALSE	FALSE
21	FALSE	FALSE	FALSE	FALSE	FALSE	FALSE	FALSE	FALSE	FALSE	FALSE	FALSE	FALSE	FALSE	FALSE	FALSE	FALSE	FALSE	FALSE	FALSE	FALSE	FALSE	FALSE	FALSE	FALSE	FALSE	FALSE	FALSE	FALSE	FALSE	FALSE	FALSE	FALSE	FALSE	FALSE	FALSE	FALSE	FALSE	FALSE	FALSE	FALSE	FALSE	FALSE	FALSE	FALSE	FALSE	FALSE	FALSE	FALSE	FALSE
21.5	FALSE	FALSE	FALSE	FALSE	FALSE	FALSE	FALSE	FALSE	FALSE	FALSE	FALSE	FALSE	FALSE	FALSE	FALSE	FALSE	FALSE	FALSE	FALSE	FALSE	FALSE	FALSE	FALSE	FALSE	FALSE	FALSE	FALSE	FALSE	FALSE	FALSE	FALSE	FALSE	FALSE	FALSE	FALSE	FALSE	FALSE	FALSE	FALSE	FALSE	FALSE	FALSE	FALSE	FALSE	FALSE	FALSE	FALSE	FALSE	FALSE
22	FALSE	FALSE	FALSE	FALSE	FALSE	FALSE	FALSE	FALSE	FALSE	FALSE	FALSE	FALSE	FALSE	FALSE	FALSE	FALSE	FALSE	FALSE	FALSE	FALSE	FALSE	FALSE	FALSE	FALSE	FALSE	FALSE	FALSE	FALSE	FALSE	FALSE	FALSE	FALSE	FALSE	FALSE	FALSE	FALSE	FALSE	FALSE	FALSE	FALSE	FALSE	FALSE	FALSE	FALSE	FALSE	FALSE	FALSE	FALSE	FALSE
22.5	FALSE	FALSE	FALSE	FALSE	FALSE	FALSE	FALSE	FALSE	FALSE	FALSE	FALSE	FALSE	FALSE	FALSE	FALSE	FALSE	FALSE	FALSE	FALSE	FALSE	FALSE	FALSE	FALSE	FALSE	FALSE	FALSE	FALSE	FALSE	FALSE	FALSE	FALSE	FALSE	FALSE	FALSE	FALSE	FALSE	FALSE	FALSE	FALSE	FALSE	FALSE	FALSE	FALSE	FALSE	FALSE	FALSE	FALSE	FALSE	FALSE
23	FALSE	FALSE	FALSE	FALSE	FALSE	FALSE	FALSE	FALSE	FALSE	FALSE	FALSE	FALSE	FALSE	FALSE	FALSE	FALSE	FALSE	FALSE	FALSE	FALSE	FALSE	FALSE	FALSE	FALSE	FALSE	FALSE	FALSE	FALSE	FALSE	FALSE	FALSE	FALSE	FALSE	FALSE	FALSE	FALSE	FALSE	FALSE	FALSE	FALSE	FALSE	FALSE	FALSE	FALSE	FALSE	FALSE	FALSE	FALSE	FALSE
23.5	FALSE	FALSE	FALSE	FALSE	FALSE	FALSE	FALSE	FALSE	FALSE	FALSE	FALSE	FALSE	FALSE	FALSE	FALSE	FALSE	FALSE	FALSE	FALSE	FALSE	FALSE	FALSE	FALSE	FALSE	FALSE	FALSE	FALSE	FALSE	FALSE	FALSE	FALSE	FALSE	FALSE	FALSE	FALSE	FALSE	FALSE	FALSE	FALSE	FALSE	FALSE	FALSE	FALSE	FALSE	FALSE	FALSE	FALSE	FALSE	FALSE
24	FALSE	FALSE	FALSE	FALSE	FALSE	FALSE	FALSE	FALSE	FALSE	FALSE	FALSE	FALSE	FALSE	FALSE	FALSE	FALSE	FALSE	FALSE	FALSE	FALSE	FALSE	FALSE	FALSE	FALSE	FALSE	FALSE	FALSE	FALSE	FALSE	FALSE	FALSE	FALSE	FALSE	FALSE	FALSE	FALSE	FALSE	FALSE	FALSE	FALSE	FALSE	FALSE	FALSE	FALSE	FALSE	FALSE	FALSE	FALSE	FALSE
24.5	FALSE	FALSE	FALSE	FALSE	FALSE	FALSE	FALSE	FALSE	FALSE	FALSE	FALSE	FALSE	FALSE	FALSE	FALSE	FALSE	FALSE	FALSE	FALSE	FALSE	FALSE	FALSE	FALSE	FALSE	FALSE	FALSE	FALSE	FALSE	FALSE	FALSE	FALSE	FALSE	FALSE	FALSE	FALSE	FALSE	FALSE	FALSE	FALSE	FALSE	FALSE	FALSE	FALSE	FALSE	FALSE	FALSE	FALSE	FALSE	FALSE
25	FALSE	FALSE	FALSE	FALSE	FALSE	FALSE	FALSE	FALSE	FALSE	FALSE	FALSE	FALSE	FALSE	FALSE	FALSE	FALSE	FALSE	FALSE	FALSE	FALSE	FALSE	FALSE	FALSE	FALSE	FALSE	FALSE	FALSE	FALSE	FALSE	FALSE	FALSE	FALSE	FALSE	FALSE	FALSE	FALSE	FALSE	FALSE	FALSE	FALSE	FALSE	FALSE	FALSE	FALSE	FALSE	FALSE	FALSE	FALSE	FALSE
25.5	FALSE	FALSE	FALSE	FALSE	FALSE	FALSE	FALSE	FALSE	FALSE	FALSE	FALSE	FALSE	FALSE	FALSE	FALSE	FALSE	FALSE	FALSE	FALSE	FALSE	FALSE	FALSE	FALSE	FALSE	FALSE	FALSE	FALSE	FALSE	FALSE	FALSE	FALSE	FALSE	FALSE	FALSE	FALSE	FALSE	FALSE	FALSE	FALSE	FALSE	FALSE	FALSE	FALSE	FALSE	FALSE	FALSE	FALSE	FALSE	FALSE
26	FALSE	FALSE	FALSE	FALSE	FALSE	FALSE	FALSE	FALSE	FALSE	FALSE	FALSE	FALSE	FALSE	FALSE	FALSE	FALSE	FALSE	FALSE	FALSE	FALSE	FALSE	FALSE	FALSE	FALSE	FALSE	FALSE	FALSE	FALSE	FALSE	FALSE	FALSE	FALSE	FALSE	FALSE	FALSE	FALSE	FALSE	FALSE	FALSE	FALSE	FALSE	FALSE	FALSE	FALSE	FALSE	FALSE	FALSE	FALSE	FALSE
26.5	FALSE	FALSE	FALSE	FALSE	FALSE	FALSE	FALSE	FALSE	FALSE	FALSE	FALSE	FALSE	FALSE	FALSE	FALSE	FALSE	FALSE	FALSE	FALSE	FALSE	FALSE	FALSE	FALSE	FALSE	FALSE	FALSE	FALSE	FALSE	FALSE	FALSE	FALSE	FALSE	FALSE	FALSE	FALSE	FALSE	FALSE	FALSE	FALSE	FALSE	FALSE	FALSE	FALSE	FALSE	FALSE	FALSE	FALSE	FALSE	FALSE
27	FALSE	FALSE	FALSE	FALSE	FALSE	FALSE	FALSE	FALSE	FALSE	FALSE	FALSE	FALSE	FALSE	FALSE	FALSE	FALSE	FALSE	FALSE	FALSE	FALSE	FALSE	FALSE	FALSE	FALSE	FALSE	FALSE	FALSE	FALSE	FALSE	FALSE	FALSE	FALSE	FALSE	FALSE	FALSE	FALSE	FALSE	FALSE	FALSE	FALSE	FALSE	FALSE	FALSE	FALSE	FALSE	FALSE	FALSE	FALSE	FALSE
27.5	FALSE	FALSE	FALSE	FALSE	FALSE	FALSE	FALSE	FALSE	FALSE	FALSE	FALSE	FALSE	FALSE	FALSE	FALSE	FALSE	FALSE	FALSE	FALSE	FALSE	FALSE	FALSE	FALSE	FALSE	FALSE	FALSE	FALSE	FALSE	FALSE	FALSE	FALSE	FALSE	FALSE	FALSE	FALSE	FALSE	FALSE	FALSE	FALSE	FALSE	FALSE	FALSE	FALSE	FALSE	FALSE	FALSE	FALSE	FALSE	FALSE
28	FALSE	FALSE	FALSE	FALSE	FALSE	FALSE	FALSE	FALSE	FALSE	FALSE	FALSE	FALSE	FALSE	FALSE	FALSE	FALSE	FALSE	FALSE	FALSE	FALSE	FALSE	FALSE	FALSE	FALSE	FALSE	FALSE	FALSE	FALSE	FALSE	FALSE	FALSE	FALSE	FALSE	FALSE	FALSE	FALSE	FALSE	FALSE	FALSE	FALSE	FALSE	FALSE	FALSE	FALSE	FALSE	FALSE	FALSE	FALSE	FALSE
28.5	FALSE	FALSE	FALSE	FALSE	FALSE	FALSE	FALSE	FALSE	FALSE	FALSE	FALSE	FALSE	FALSE	FALSE	FALSE	FALSE	FALSE	FALSE	FALSE	FALSE	FALSE	FALSE	FALSE	FALSE	FALSE	FALSE	FALSE	FALSE	FALSE	FALSE	FALSE	FALSE	FALSE	FALSE	FALSE	FALSE	FALSE	FALSE	FALSE	FALSE	FALSE	FALSE	FALSE	FALSE	FALSE	FALSE	FALSE	FALSE	FALSE
29	FALSE	FALSE	FALSE	FALSE	FALSE	FALSE	FALSE	FALSE	FALSE	FALSE	FALSE	FALSE	FALSE	FALSE	FALSE	FALSE	FALSE	FALSE	FALSE	FALSE	FALSE	FALSE	FALSE	FALSE	FALSE	FALSE	FALSE	FALSE	FALSE	FALSE	FALSE	FALSE	FALSE	FALSE	FALSE	FALSE	FALSE	FALSE	FALSE	FALSE	FALSE	FALSE	FALSE	FALSE	FALSE	FALSE	FALSE	FALSE	FALSE
29.5	FALSE	FALSE	FALSE	FALSE	FALSE	FALSE	FALSE	FALSE	FALSE	FALSE	FALSE	FALSE	FALSE	FALSE	FALSE	FALSE	FALSE	FALSE	FALSE	FALSE	FALSE	FALSE	FALSE	FALSE	FALSE	FALSE	FALSE	FALSE	FALSE	FALSE	FALSE	FALSE	FALSE	FALSE	FALSE	FALSE	FALSE	FALSE	FALSE	FALSE	FALSE	FALSE	FALSE	FALSE	FALSE	FALSE	FALSE	FALSE	FALSE
30	FALSE	FALSE	FALSE	FALSE	FALSE	FALSE	FALSE	FALSE	FALSE	FALSE	FALSE	FALSE	FALSE	FALSE	FALSE	FALSE	FALSE	FALSE	FALSE	FALSE	FALSE	FALSE	FALSE	FALSE	FALSE	FALSE	FALSE	FALSE	FALSE	FALSE	FALSE	FALSE	FALSE	FALSE	FALSE	FALSE	FALSE	FALSE	FALSE	FALSE	FALSE	FALSE	FALSE	FALSE	FALSE	FALSE	FALSE	FALSE	FALSE
30.5	FALSE	FALSE	FALSE	FALSE	FALSE	FALSE	FALSE	FALSE	FALSE	FALSE	FALSE	FALSE	FALSE	FALSE	FALSE	FALSE	FALSE	FALSE	FALSE	FALSE	FALSE	FALSE	FALSE	FALSE	FALSE	FALSE	FALSE	FALSE	FALSE	FALSE	FALSE	FALSE	FALSE	FALSE	FALSE	FALSE	FALSE	FALSE	FALSE	FALSE	FALSE	FALSE	FALSE	FALSE	FALSE	FALSE	FALSE	FALSE	FALSE
31	FALSE	FALSE	FALSE	FALSE	FALSE	FALSE	FALSE	FALSE	FALSE	FALSE	FALSE	FALSE	FALSE	FALSE	FALSE	FALSE	FALSE	FALSE	FALSE	FALSE	FALSE	FALSE	FALSE	FALSE	FALSE	FALSE	FALSE	FALSE	FALSE	FALSE	FALSE	FALSE	FALSE	FALSE	FALSE	FALSE	FALSE	FALSE	FALSE	FALSE	FALSE	FALSE	FALSE	FALSE	FALSE	FALSE	FALSE	FALSE	FALSE
31.5	FALSE	FALSE	FALSE	FALSE	FALSE	FALSE	FALSE	FALSE	FALSE	FALSE	FALSE	FALSE	FALSE	FALSE	FALSE	FALSE	FALSE	FALSE	FALSE	FALSE	FALSE	FALSE	FALSE	FALSE	FALSE	FALSE	FALSE	FALSE	FALSE	FALSE	FALSE	FALSE	FALSE	FALSE	FALSE	FALSE	FALSE	FALSE	FALSE	FALSE	FALSE	FALSE	FALSE	FALSE	FALSE	FALSE	FALSE	FALSE	FALSE
32	FALSE	FALSE	FALSE	FALSE	FALSE	FALSE	FALSE	FALSE	FALSE	FALSE	FALSE	FALSE	FALSE	FALSE	FALSE	FALSE	FALSE	FALSE	FALSE	FALSE	FALSE	FALSE	FALSE	FALSE	FALSE	FALSE	FALSE	FALSE	FALSE	FALSE	FALSE	FALSE	FALSE	FALSE	FALSE	FALSE	FALSE	FALSE	FALSE	FALSE	FALSE	FALSE	FALSE	FALSE	FALSE	FALSE	FALSE	FALSE	FALSE
32.5	FALSE	FALSE	FALSE	FALSE	FALSE	FALSE	FALSE	FALSE	FALSE	FALSE	FALSE	FALSE	FALSE	FALSE	FALSE	FALSE	FALSE	FALSE	FALSE	FALSE	FALSE	FALSE	FALSE	FALSE	FALSE	FALSE	FALSE	FALSE	FALSE	FALSE	FALSE	FALSE	FALSE	FALSE	FALSE	FALSE	FALSE	FALSE	FALSE	FALSE	FALSE	FALSE	FALSE	FALSE	FALSE	FALSE	FALSE	FALSE	FALSE
33	FALSE	FALSE	FALSE	FALSE	FALSE	FALSE	FALSE	FALSE	FALSE	FALSE	FALSE	FALSE	FALSE	FALSE	FALSE	FALSE	FALSE	FALSE	FALSE	FALSE	FALSE	FALSE	FALSE	FALSE	FALSE	FALSE	FALSE	FALSE	FALSE	FALSE	FALSE	FALSE	FALSE	FALSE	FALSE	FALSE	FALSE	FALSE	FALSE	FALSE	FALSE	FALSE	FALSE	FALSE	FALSE	FALSE	FALSE	FALSE	FALSE
33.5	FALSE	FALSE	FALSE	FALSE	FALSE	FALSE	FALSE	FALSE	FALSE	FALSE	FALSE	FALSE	FALSE	FALSE	FALSE	FALSE	FALSE	FALSE	FALSE	FALSE	FALSE	FALSE	FALSE	FALSE	FALSE	FALSE	FALSE	FALSE	FALSE	FALSE	FALSE	FALSE	FALSE	FALSE	FALSE	FALSE	FALSE	FALSE	FALSE	FALSE	FALSE	FALSE	FALSE	FALSE	FALSE	FALSE	FALSE	FALSE	FALSE
34	FALSE	FALSE	FALSE	FALSE	FALSE	FALSE	FALSE	FALSE	FALSE	FALSE	FALSE	FALSE	FALSE	FALSE	FALSE	FALSE	FALSE	FALSE	FALSE	FALSE	FALSE	FALSE	FALSE	FALSE	FALSE	FALSE	FALSE	FALSE	FALSE	FALSE	FALSE	FALSE	FALSE	FALSE	FALSE	FALSE	FALSE	FALSE	FALSE	FALSE	FALSE	FALSE	FALSE	FALSE	FALSE	FALSE	FALSE	FALSE	FALSE
34.5	FALSE	FALSE	FALSE	FALSE	FALSE	FALSE	FALSE	FALSE	FALSE	FALSE	FALSE	FALSE	FALSE	FALSE	FALSE	FALSE	FALSE	FALSE	FALSE	FALSE	FALSE	FALSE	FALSE	FALSE	FALSE	FALSE	FALSE	FALSE	FALSE	FALSE	FALSE	FALSE	FALSE	FALSE	FALSE	FALSE	FALSE	FALSE	FALSE	FALSE	FALSE	FALSE	FALSE	FALSE	FALSE	FALSE	FALSE	FALSE	FALSE
35	FALSE	FALSE	FALSE	FALSE	FALSE	FALSE	FALSE	FALSE	FALSE	FALSE	FALSE	FALSE	FALSE	FALSE	FALSE	FALSE	FALSE	FALSE	FALSE	FALSE	FALSE	FALSE	FALSE	FALSE	FALSE	FALSE	FALSE	FALSE	FALSE	FALSE	FALSE	FALSE	FALSE	FALSE	FALSE	FALSE	FALSE	FALSE	FALSE	FALSE	FALSE	FALSE	FALSE	FALSE	FALSE	FALSE	FALSE	FALSE	FALSE
35.5	FALSE	FALSE	FALSE	FALSE	FALSE	FALSE	FALSE	FALSE	FALSE	FALSE	FALSE	FALSE	FALSE	FALSE	FALSE	FALSE	FALSE	FALSE	FALSE	FALSE	FALSE	FALSE	FALSE	FALSE	FALSE	FALSE	FALSE	FALSE	FALSE	FALSE	FALSE	FALSE	FALSE	FALSE	FALSE	FALSE	FALSE	FALSE	FALSE	FALSE	FALSE	FALSE	FALSE	FALSE	FALSE	FALSE	FALSE	FALSE	FALSE
36	FALSE	FALSE	FALSE	FALSE	FALSE	FALSE	FALSE	FALSE	FALSE	FALSE	FALSE	FALSE	FALSE	FALSE	FALSE	FALSE	FALSE	FALSE	FALSE	FALSE	FALSE	FALSE	FALSE	FALSE	FALSE	FALSE	FALSE	FALSE	FALSE	FALSE	FALSE	FALSE	FALSE	FALSE	FALSE	FALSE	FALSE	FALSE	FALSE	FALSE	FALSE	FALSE	FALSE	FALSE	FALSE	FALSE	FALSE	FALSE	FALSE
36.5	FALSE	FALSE	FALSE	FALSE	FALSE	FALSE	FALSE	FALSE	FALSE	FALSE	FALSE	FALSE	FALSE	FALSE	FALSE	FALSE	FALSE	FALSE	FALSE	FALSE	FALSE	FALSE	FALSE	FALSE	FALSE	FALSE	FALSE	FALSE	FALSE	FALSE	FALSE	FALSE	FALSE	FALSE	FALSE	FALSE	FALSE	FALSE	FALSE	FALSE	FALSE	FALSE	FALSE	FALSE	FALSE	FALSE	FALSE	FALSE	FALSE
37	FALSE	FALSE	FALSE	FALSE	FALSE	FALSE	FALSE	FALSE	FALSE	FALSE	FALSE	FALSE	FALSE	FALSE	FALSE	FALSE	FALSE	FALSE	FALSE	FALSE	FALSE	FALSE	FALSE	FALSE	FALSE	FALSE	FALSE	FALSE	FALSE	FALSE	FALSE	FALSE	FALSE	FALSE	FALSE	FALSE	FALSE	FALSE	FALSE	FALSE	FALSE	FALSE	FALSE	FALSE	FALSE	FALSE	FALSE	FALSE	FALSE
37.5	FALSE	FALSE	FALSE	FALSE	FALSE	FALSE	FALSE	FALSE	FALSE	FALSE	FALSE	FALSE	FALSE	FALSE	FALSE	FALSE	FALSE	FALSE	FALSE	FALSE	FALSE	FALSE	FALSE	FALSE	FALSE	FALSE	FALSE	FALSE	FALSE	FALSE	FALSE	FALSE	FALSE	FALSE	FALSE	FALSE	FALSE	FALSE	FALSE	FALSE	FALSE	FALSE	FALSE	FALSE	FALSE	FALSE	FALSE	FALSE	FALSE
38	FALSE	FALSE	FALSE	FALSE	FALSE	FALSE	FALSE	FALSE	FALSE	FALSE	FALSE	FALSE	FALSE	FALSE	FALSE	FALSE	FALSE	FALSE	FALSE	FALSE	FALSE	FALSE	FALSE	FALSE	FALSE	FALSE	FALSE	FALSE	FALSE	FALSE	FALSE	FALSE	FALSE	FALSE	FALSE	FALSE	FALSE	FALSE	FALSE	FALSE	FALSE	FALSE	FALSE	FALSE	FALSE	FALSE	FALSE	FALSE	FALSE
38.5	FALSE	FALSE	FALSE	FALSE	FALSE	FALSE	FALSE	FALSE	FALSE	FALSE	FALSE	FALSE	FALSE	FALSE	FALSE	FALSE	FALSE	FALSE	FALSE	FALSE	FALSE	FALSE	FALSE	FALSE	FALSE	FALSE	FALSE	FALSE	FALSE	FALSE	FALSE	FALSE	FALSE	FALSE	FALSE	FALSE	FALSE	FALSE	FALSE	FALSE	FALSE	FALSE	FALSE	FALSE	FALSE	FALSE	FALSE	FALSE	FALSE
39	FALSE	FALSE	FALSE	FALSE	FALSE	FALSE	FALSE	FALSE	FALSE	FALSE	FALSE	FALSE	FALSE	FALSE	FALSE	FALSE	FALSE	FALSE	FALSE	FALSE	FALSE	FALSE	FALSE	FALSE	FALSE	FALSE	FALSE	FALSE	FALSE	FALSE	FALSE	FALSE	FALSE	FALSE	FALSE	FALSE	FALSE	FALSE	FALSE	FALSE	FALSE	FALSE	FALSE	FALSE	FALSE	FALSE	FALSE	FALSE	FALSE
39.5	FALSE	FALSE	FALSE	FALSE	FALSE	FALSE	FALSE	FALSE	FALSE	FALSE	FALSE	FALSE	FALSE	FALSE	FALSE	FALSE	FALSE	FALSE	FALSE	FALSE	FALSE	FALSE	FALSE	FALSE	FALSE	FALSE	FALSE	FALSE	FALSE	FALSE	FALSE	FALSE	FALSE	FALSE	FALSE	FALSE	FALSE	FALSE	FALSE	FALSE	FALSE	FALSE	FALSE	FALSE	FALSE	FALSE	FALSE	FALSE	FALSE
40	FALSE	FALSE	FALSE	FALSE	FALSE	FALSE	FALSE	FALSE	FALSE	FALSE	FALSE	FALSE	FALSE	FALSE	FALSE	FALSE	FALSE	FALSE	FALSE	FALSE	FALSE	FALSE	FALSE	FALSE	FALSE	FALSE	FALSE	FALSE	FALSE	FALSE	FALSE	FALSE	FALSE	FALSE	FALSE	FALSE	FALSE	FALSE	FALSE	FALSE	FALSE	FALSE	FALSE	FALSE	FALSE	FALSE	FALSE	FALSE	FALSE
40.5	FALSE	FALSE	FALSE	FALSE	FALSE	FALSE	FALSE	FALSE	FALSE	FALSE	FALSE	FALSE	FALSE	FALSE	FALSE	FALSE	FALSE	FALSE	FALSE	FALSE	FALSE	FALSE	FALSE	FALSE	FALSE	FALSE	FALSE	FALSE	FALSE	FALSE	FALSE	FALSE	FALSE	FALSE	FALSE	FALSE	FALSE	FALSE	FALSE	FALSE	FALSE	FALSE	FALSE	FALSE	FALSE	FALSE	FALSE	FALSE	FALSE
41	FALSE	FALSE	FALSE	FALSE	FALSE	FALSE	FALSE	FALSE	FALSE	FALSE	FALSE	FALSE	FALSE	FALSE	FALSE	FALSE	FALSE	FALSE	FALSE	FALSE	FALSE	FALSE	FALSE	FALSE	FALSE	FALSE	FALSE	FALSE	FALSE	FALSE	FALSE	FALSE	FALSE	FALSE	FALSE	FALSE	FALSE	FALSE	FALSE	FALSE	FALSE	FALSE	FALSE	FALSE	FALSE	FALSE	FALSE	FALSE	FALSE
41.5	FALSE	FALSE	FALSE	FALSE	FALSE	FALSE	FALSE	FALSE	FALSE	FALSE	FALSE	FALSE	FALSE	FALSE	FALSE	FALSE	FALSE	FALSE	FALSE	FALSE	FALSE	FALSE	FALSE	FALSE	FALSE	FALSE	FALSE	FALSE	FALSE	FALSE	FALSE	FALSE	FALSE	FALSE	FALSE	FALSE	FALSE	FALSE	FALSE	FALSE	FALSE	FALSE	FALSE	FALSE	FALSE	FALSE	FALSE	FALSE	FALSE
42	FALSE	FALSE	FALSE	FALSE	FALSE	FALSE	FALSE	FALSE	FALSE	FALSE	FALSE	FALSE	FALSE	FALSE	FALSE	FALSE	FALSE	FALSE	FALSE	FALSE	FALSE	FALSE	FALSE	FALSE	FALSE	FALSE	FALSE	FALSE	FALSE	FALSE	FALSE	FALSE	FALSE	FALSE	FALSE	FALSE	FALSE	FALSE	FALSE	FALSE	FALSE	FALSE	FALSE	FALSE	FALSE	FALSE	FALSE	FALSE	FALSE
42.5	FALSE	FALSE	FALSE	FALSE	FALSE	FALSE	FALSE	FALSE	FALSE	FALSE	FALSE	FALSE	FALSE	FALSE	FALSE	FALSE	FALSE	FALSE	FALSE	FALSE	FALSE	FALSE	FALSE	FALSE	FALSE	FALSE	FALSE	FALSE	FALSE	FALSE	FALSE	FALSE	FALSE	FALSE	FALSE	FALSE	FALSE	FALSE	FALSE	FALSE	FALSE	FALSE	FALSE	FALSE	FALSE	FALSE	FALSE	FALSE	FALSE
43	FALSE	FALSE	FALSE	FALSE	FALSE	FALSE	FALSE	FALSE	FALSE	FALSE	FALSE	FALSE	FALSE	FALSE	FALSE	FALSE	FALSE	FALSE	FALSE	FALSE	FALSE	FALSE	FALSE	FALSE	FALSE	FALSE	FALSE	FALSE	FALSE	FALSE	FALSE	FALSE	FALSE	FALSE	FALSE	FALSE	FALSE	FALSE	FALSE	FALSE	FALSE	FALSE	FALSE	FALSE	FALSE	FALSE	FALSE	FALSE	FALSE
43.5	FALSE	FALSE	FALSE	FALSE	FALSE	FALSE	FALSE	FALSE	FALSE	FALSE	FALSE	FALSE	FALSE	FALSE	FALSE	FALSE	FALSE	FALSE	FALSE	FALSE	FALSE	FALSE	FALSE	FALSE	FALSE	FALSE	FALSE	FALSE	FALSE	FALSE	FALSE	FALSE	FALSE	FALSE	FALSE	FALSE	FALSE	FALSE	FALSE	FALSE	FALSE	FALSE	FALSE	FALSE	FALSE	FALSE	FALSE	FALSE	FALSE
44	FALSE	FALSE	FALSE	FALSE	FALSE	FALSE	FALSE	FALSE	FALSE	FALSE	FALSE	FALSE	FALSE	FALSE	FALSE	FALSE	FALSE	FALSE	FALSE	FALSE	FALSE	FALSE	FALSE	FALSE	FALSE	FALSE	FALSE	FALSE	FALSE	FALSE	FALSE	FALSE	FALSE	FALSE	FALSE	FALSE	FALSE	FALSE	FALSE	FALSE	FALSE	FALSE	FALSE	FALSE	FALSE	FALSE	FALSE	FALSE	FALSE
44.5	FALSE	FALSE	FALSE	FALSE	FALSE	FALSE	FALSE	FALSE	FALSE	FALSE	FALSE	FALSE	FALSE	FALSE	FALSE	FALSE	FALSE	FALSE	FALSE	FALSE	FALSE	FALSE	FALSE	FALSE	FALSE	FALSE	FALSE	FALSE	FALSE	FALSE	FALSE	FALSE	FALSE	FALSE	FALSE	FALSE	FALSE	FALSE	FALSE	FALSE	FALSE	FALSE	FALSE	FALSE	FALSE	FALSE	FALSE	FALSE	FALSE
45	FALSE	FALSE	FALSE	FALSE	FALSE	FALSE	FALSE	FALSE	FALSE	FALSE	FALSE	FALSE	FALSE	FALSE	FALSE	FALSE	FALSE	FALSE	FALSE	FALSE	FALSE	FALSE	FALSE	FALSE	FALSE	FALSE	FALSE	FALSE	FALSE	FALSE	FALSE	FALSE	FALSE	FALSE	FALSE	FALSE	FALSE	FALSE	FALSE	FALSE	FALSE	FALSE	FALSE	FALSE	FALSE	FALSE	FALSE	FALSE	FALSE
45.5	FALSE	FALSE	FALSE	FALSE	FALSE	FALSE	FALSE	FALSE	FALSE	FALSE	FALSE	FALSE	FALSE	FALSE	FALSE	FALSE	FALSE	FALSE	FALSE	FALSE	FALSE	FALSE	FALSE	FALSE	FALSE	FALSE	FALSE	FALSE	FALSE	FALSE	FALSE	FALSE	FALSE	FALSE	FALSE	FALSE	FALSE	FALSE	FALSE	FALSE	FALSE	FALSE	FALSE	FALSE	FALSE	FALSE	FALSE	FALSE	FALSE
46	FALSE	FALSE	FALSE	FALSE	FALSE	FALSE	FALSE	FALSE	FALSE	FALSE	FALSE	FALSE	FALSE	FALSE	FALSE	FALSE	FALSE	FALSE	FALSE	FALSE	FALSE	FALSE	FALSE	FALSE	FALSE	FALSE	FALSE	FALSE	FALSE	FALSE	FALSE	FALSE	FALSE	FALSE	FALSE	FALSE	FALSE	FALSE	FALSE	FALSE	FALSE	FALSE	FALSE	FALSE	FALSE	FALSE	FALSE	FALSE	FALSE
46.5	FALSE	FALSE	FALSE	FALSE	FALSE	FALSE	FALSE	FALSE	FALSE	FALSE	FALSE	FALSE	FALSE	FALSE	FALSE	FALSE	FALSE	FALSE	FALSE	FALSE	FALSE	FALSE	FALSE	FALSE	FALSE	FALSE	FALSE	FALSE	FALSE	FALSE	FALSE	FALSE	FALSE	FALSE	FALSE	FALSE	FALSE	FALSE	FALSE	FALSE	FALSE	FALSE	FALSE	FALSE	FALSE	FALSE	FALSE	FALSE	FALSE
47	FALSE	FALSE	FALSE	FALSE	FALSE	FALSE	FALSE	FALSE	FALSE	FALSE	FALSE	FALSE	FALSE	FALSE	FALSE	FALSE	FALSE	FALSE	FALSE	FALSE	FALSE	FALSE	FALSE	FALSE	FALSE	FALSE	FALSE	FALSE	FALSE	FALSE	FALSE	FALSE	FALSE	FALSE	FALSE	FALSE	FALSE	FALSE	FALSE	FALSE	FALSE	FALSE	FALSE	FALSE	FALSE	FALSE	FALSE	FALSE	FALSE
47.5	FALSE	FALSE	FALSE	FALSE	FALSE	FALSE	FALSE	FALSE	FALSE	FALSE	FALSE	FALSE	FALSE	FALSE	FALSE	FALSE	FALSE	FALSE	FALSE	FALSE	FALSE	FALSE	FALSE	FALSE	FALSE	FALSE	FALSE	FALSE	FALSE	FALSE	FALSE	FALSE	FALSE	FALSE	FALSE	FALSE	FALSE	FALSE	FALSE	FALSE	FALSE	FALSE	FALSE	FALSE	FALSE	FALSE	FALSE	FALSE	FALSE
48	FALSE	FALSE	FALSE	FALSE	FALSE	FALSE	FALSE	FALSE	FALSE	FALSE	FALSE	FALSE	FALSE	FALSE	FALSE	FALSE	FALSE	FALSE	FALSE	FALSE	FALSE	FALSE	FALSE	FALSE	FALSE	FALSE	FALSE	FALSE	FALSE	FALSE	FALSE	FALSE	FALSE	FALSE	FALSE	FALSE	FALSE	FALSE	FALSE	FALSE	FALSE	FALSE	FALSE	FALSE	FALSE	FALSE	FALSE	FALSE	FALSE
48.5	FALSE	FALSE	FALSE	FALSE	FALSE	FALSE	FALSE	FALSE	FALSE	FALSE	FALSE	FALSE	FALSE	FALSE	FALSE	FALSE	FALSE	FALSE	FALSE	FALSE	FALSE	FALSE	FALSE	FALSE	FALSE	FALSE	FALSE	FALSE	FALSE	FALSE	FALSE	FALSE	FALSE	FALSE	FALSE	FALSE	FALSE	FALSE	FALSE	FALSE	FALSE	FALSE	FALSE	FALSE	FALSE	FALSE	FALSE	FALSE	FALSE
49	FALSE	FALSE	FALSE	FALSE	FALSE	FALSE	FALSE	FALSE	FALSE	FALSE	FALSE	FALSE	FALSE	FALSE	FALSE	FALSE	FALSE	FALSE	FALSE	FALSE	FALSE	FALSE	FALSE	FALSE	FALSE	FALSE	FALSE	FALSE	FALSE	FALSE	FALSE	FALSE	FALSE	FALSE	FALSE	FALSE	FALSE	FALSE	FALSE	FALSE	FALSE	FALSE	FALSE	FALSE	FALSE	FALSE	FALSE	FALSE	FALSE
49.5	FALSE	FALSE	FALSE	FALSE	FALSE	FALSE	FALSE	FALSE	FALSE	FALSE	FALSE	FALSE	FALSE	FALSE	FALSE	FALSE	FALSE	FALSE	FALSE	FALSE	FALSE	FALSE	FALSE	FALSE	FALSE	FALSE	FALSE	FALSE	FALSE	FALSE	FALSE	FALSE	FALSE	FALSE	FALSE	FALSE	FALSE	FALSE	FALSE	FALSE	FALSE	FALSE	FALSE	FALSE	FALSE	FALSE	FALSE	FALSE	FALSE
50	FALSE	FALSE	FALSE	FALSE	FALSE	FALSE	FALSE	FALSE	FALSE	FALSE	FALSE	FALSE	FALSE	FALSE	FALSE	FALSE	FALSE	FALSE	FALSE	FALSE	FALSE	FALSE	FALSE	FALSE	FALSE	FALSE	FALSE	FALSE	FALSE	FALSE	FALSE	FALSE	FALSE	FALSE	FALSE	FALSE	FALSE	FALSE	FALSE	FALSE	FALSE	FALSE	FALSE	FALSE	FALSE	FALSE	FALSE	FALSE	FALSE
50.5	FALSE	FALSE	FALSE	FALSE	FALSE	FALSE	FALSE	FALSE	FALSE	FALSE	FALSE	FALSE	FALSE	FALSE	FALSE	FALSE	FALSE	FALSE	FALSE	FALSE	FALSE	FALSE	FALSE	FALSE	FALSE	FALSE	FALSE	FALSE	FALSE	FALSE	FALSE	FALSE	FALSE	FALSE	FALSE	FALSE	FALSE	FALSE	FALSE	FALSE	FALSE	FALSE	FALSE	FALSE	FALSE	FALSE	FALSE	FALSE	FALSE
51	FALSE	FALSE	FALSE	FALSE	FALSE	FALSE	FALSE	FALSE	FALSE	FALSE	FALSE	FALSE	FALSE	FALSE	FALSE	FALSE	FALSE	FALSE	FALSE	FALSE	FALSE	FALSE	FALSE	FALSE	FALSE	FALSE	FALSE	FALSE	FALSE	FALSE	FALSE	FALSE	FALSE	FALSE	FALSE	FALSE	FALSE	FALSE	FALSE	FALSE	FALSE	FALSE	FALSE	FALSE	FALSE	FALSE	FALSE	FALSE	FALSE
51.5	FALSE	FALSE	FALSE	FALSE	FALSE	FALSE	FALSE	FALSE	FALSE	FALSE	FALSE	FALSE	FALSE	FALSE	FALSE	FALSE	FALSE	FALSE	FALSE	FALSE	FALSE	FALSE	FALSE	FALSE	FALSE	FALSE	FALSE	FALSE	FALSE	FALSE	FALSE	FALSE	FALSE	FALSE	FALSE	FALSE	FALSE	FALSE	FALSE	FALSE	FALSE	FALSE	FALSE	FALSE	FALSE	FALSE	FALSE	FALSE	FALSE
52	FALSE	FALSE	FALSE	FALSE	FALSE	FALSE	FALSE	FALSE	FALSE	FALSE	FALSE	FALSE	FALSE	FALSE	FALSE	FALSE	FALSE	FALSE	FALSE	FALSE	FALSE	FALSE	FALSE	FALSE	FALSE	FALSE	FALSE	FALSE	FALSE	FALSE	FALSE	FALSE	FALSE	FALSE	FALSE	FALSE	FALSE	FALSE	FALSE	FALSE	FALSE	FALSE	FALSE	FALSE	FALSE	FALSE	FALSE	FALSE	FALSE
52.5	FALSE	FALSE	FALSE	FALSE	FALSE	FALSE	FALSE	FALSE	FALSE	FALSE	FALSE	FALSE	FALSE	FALSE	FALSE	FALSE	FALSE	FALSE	FALSE	FALSE	FALSE	FALSE	FALSE	FALSE	FALSE	FALSE	FALSE	FALSE	FALSE	FALSE	FALSE	FALSE	FALSE	FALSE	FALSE	FALSE	FALSE	FALSE	FALSE	FALSE	FALSE	FALSE	FALSE	FALSE	FALSE	FALSE	FALSE	FALSE	FALSE
53	FALSE	FALSE	FALSE	FALSE	FALSE	FALSE	FALSE	FALSE	FALSE	FALSE	FALSE	FALSE	FALSE	FALSE	FALSE	FALSE	FALSE	FALSE	FALSE	FALSE	FALSE	FALSE	FALSE	FALSE	FALSE	FALSE	FALSE	FALSE	FALSE	FALSE	FALSE	FALSE	FALSE	FALSE	FALSE	FALSE	FALSE	FALSE	FALSE	FALSE	FALSE	FALSE	FALSE	FALSE	FALSE	FALSE	FALSE	FALSE	FALSE
53.5	FALSE	FALSE	FALSE	FALSE	FALSE	FALSE	FALSE	FALSE	FALSE	FALSE	FALSE	FALSE	FALSE	FALSE	FALSE	FALSE	FALSE	FALSE	FALSE	FALSE	FALSE	FALSE	FALSE	FALSE	FALSE	FALSE	FALSE	FALSE	FALSE	FALSE	FALSE	FALSE	FALSE	FALSE	FALSE	FALSE	FALSE	FALSE	FALSE	FALSE	FALSE	FALSE	FALSE	FALSE	FALSE	FALSE	FALSE	FALSE	FALSE
54	FALSE	FALSE	FALSE	FALSE	FALSE	FALSE	FALSE	FALSE	FALSE	FALSE	FALSE	FALSE	FALSE	FALSE	FALSE	FALSE	FALSE	FALSE	FALSE	FALSE	FALSE	FALSE	FALSE	FALSE	FALSE	FALSE	FALSE	FALSE	FALSE	FALSE	FALSE	FALSE	FALSE	FALSE	FALSE	FALSE	FALSE	FALSE	FALSE	FALSE	FALSE	FALSE	FALSE	FALSE	FALSE	FALSE	FALSE	FALSE	FALSE
54.5	FALSE	FALSE	FALSE	FALSE	FALSE	FALSE	FALSE	FALSE	FALSE	FALSE	FALSE	FALSE	FALSE	FALSE	FALSE	FALSE	FALSE	FALSE	FALSE	FALSE	FALSE	FALSE	FALSE	FALSE	FALSE	FALSE	FALSE	FALSE	FALSE	FALSE	FALSE	FALSE	FALSE	FALSE	FALSE	FALSE	FALSE	FALSE	FALSE	FALSE	FALSE	FALSE	FALSE	FALSE	FALSE	FALSE	FALSE	FALSE	FALSE
55	FALSE	FALSE	FALSE	FALSE	FALSE	FALSE	FALSE	FALSE	FALSE	FALSE	FALSE	FALSE	FALSE	FALSE	FALSE	FALSE	FALSE	FALSE	FALSE	FALSE	FALSE	FALSE	FALSE	FALSE	FALSE	FALSE	FALSE	FALSE	FALSE	FALSE	FALSE	FALSE	FALSE	FALSE	FALSE	FALSE	FALSE	FALSE	FALSE	FALSE	FALSE	FALSE	FALSE	FALSE	FALSE	FALSE	FALSE	FALSE	FALSE
55.5	FALSE	FALSE	FALSE	FALSE	FALSE	FALSE	FALSE	FALSE	FALSE	FALSE	FALSE	FALSE	FALSE	FALSE	FALSE	FALSE	FALSE	FALSE	FALSE	FALSE	FALSE	FALSE	FALSE	FALSE	FALSE	FALSE	FALSE	FALSE	FALSE	FALSE	FALSE	FALSE	FALSE	FALSE	FALSE	FALSE	FALSE	FALSE	FALSE	FALSE	FALSE	FALSE	FALSE	FALSE	FALSE	FALSE	FALSE	FALSE	FALSE
56	FALSE	FALSE	FALSE	FALSE	FALSE	FALSE	FALSE	FALSE	FALSE	FALSE	FALSE	FALSE	FALSE	FALSE	FALSE	FALSE	FALSE	FALSE	FALSE	FALSE	FALSE	FALSE	FALSE	FALSE	FALSE	FALSE	FALSE	FALSE	FALSE	FALSE	FALSE	FALSE	FALSE	FALSE	FALSE	FALSE	FALSE	FALSE	FALSE	FALSE	FALSE	FALSE	FALSE	FALSE	FALSE	FALSE	FALSE	FALSE	FALSE
56.5	FALSE	FALSE	FALSE	FALSE	FALSE	FALSE	FALSE	FALSE	FALSE	FALSE	FALSE	FALSE	FALSE	FALSE	FALSE	FALSE	FALSE	FALSE	FALSE	FALSE	FALSE	FALSE	FALSE	FALSE	FALSE	FALSE	FALSE	FALSE	FALSE	FALSE	FALSE	FALSE	FALSE	FALSE	FALSE	FALSE	FALSE	FALSE	FALSE	FALSE	FALSE	FALSE	FALSE	FALSE	FALSE	FALSE	FALSE	FALSE	FALSE
57	FALSE	FALSE	FALSE	FALSE	FALSE	FALSE	FALSE	FALSE	FALSE	FALSE	FALSE	FALSE	FALSE	FALSE	FALSE	FALSE	FALSE	FALSE	FALSE	FALSE	FALSE	FALSE	FALSE	FALSE	FALSE	FALSE	FALSE	FALSE	FALSE	FALSE	FALSE	FALSE	FALSE	FALSE	FALSE	FALSE	FALSE	FALSE	FALSE	FALSE	FALSE	FALSE	FALSE	FALSE	FALSE	FALSE	FALSE	FALSE	FALSE
57.5	FALSE	FALSE	FALSE	FALSE	FALSE	FALSE	FALSE	FALSE	FALSE	FALSE	FALSE	FALSE	FALSE	FALSE	FALSE	FALSE	FALSE	FALSE	FALSE	FALSE	FALSE	FALSE	FALSE	FALSE	FALSE	FALSE	FALSE	FALSE	FALSE	FALSE	FALSE	FALSE	FALSE	FALSE	FALSE	FALSE	FALSE	FALSE	FALSE	FALSE	FALSE	FALSE	FALSE	FALSE	FALSE	FALSE	FALSE	FALSE	FALSE
58	FALSE	FALSE	FALSE	FALSE	FALSE	FALSE	FALSE	FALSE	FALSE	FALSE	FALSE	FALSE	FALSE	FALSE	FALSE	FALSE	FALSE	FALSE	FALSE	FALSE	FALSE	FALSE	FALSE	FALSE	FALSE	FALSE	FALSE	FALSE	FALSE	FALSE	FALSE	FALSE	FALSE	FALSE	FALSE	FALSE	FALSE	FALSE	FALSE	FALSE	FALSE	FALSE	FALSE	FALSE	FALSE	FALSE	FALSE	FALSE	FALSE
58.5	FALSE	FALSE	FALSE	FALSE	FALSE	FALSE	FALSE	FALSE	FALSE	FALSE	FALSE	FALSE	FALSE	FALSE	FALSE	FALSE	FALSE	FALSE	FALSE	FALSE	FALSE	FALSE	FALSE	FALSE	FALSE	FALSE	FALSE	FALSE	FALSE	FALSE	FALSE	FALSE	FALSE	FALSE	FALSE	FALSE	FALSE	FALSE	FALSE	FALSE	FALSE	FALSE	FALSE	FALSE	FALSE	FALSE	FALSE	FALSE	FALSE
59	FALSE	FALSE	FALSE	FALSE	FALSE	FALSE	FALSE	FALSE	FALSE	FALSE	FALSE	FALSE	FALSE	FALSE	FALSE	FALSE	FALSE	FALSE	FALSE	FALSE	FALSE	FALSE	FALSE	FALSE	FALSE	FALSE	FALSE	FALSE	FALSE	FALSE	FALSE	FALSE	FALSE	FALSE	FALSE	FALSE	FALSE	FALSE	FALSE	FALSE	FALSE	FALSE	FALSE	FALSE	FALSE	FALSE	FALSE	FALSE	FALSE
59.5	FALSE	FALSE	FALSE	FALSE	FALSE	FALSE	FALSE	FALSE	FALSE	FALSE	FALSE	FALSE	FALSE	FALSE	FALSE	FALSE	FALSE	FALSE	FALSE	FALSE	FALSE	FALSE	FALSE	FALSE	FALSE	FALSE	FALSE	FALSE	FALSE	FALSE	FALSE	FALSE	FALSE	FALSE	FALSE	FALSE	FALSE	FALSE	FALSE	FALSE	FALSE	FALSE	FALSE	FALSE	FALSE	FALSE	FALSE	FALSE	FALSE
60	FALSE	FALSE	FALSE	FALSE	FALSE	FALSE	FALSE	FALSE	FALSE	FALSE	FALSE	FALSE	FALSE	FALSE	FALSE	FALSE	FALSE	FALSE	FALSE	FALSE	FALSE	FALSE	FALSE	FALSE	FALSE	FALSE	FALSE	FALSE	FALSE	FALSE	FALSE	FALSE	FALSE	FALSE	FALSE	FALSE	FALSE	FALSE	FALSE	FALSE	FALSE	FALSE	FALSE	FALSE	FALSE	FALSE	FALSE	FALSE	FALSE
60.5	FALSE	FALSE	FALSE	FALSE	FALSE	FALSE	FALSE	FALSE	FALSE	FALSE	FALSE	FALSE	FALSE	FALSE	FALSE	FALSE	FALSE	FALSE	FALSE	FALSE	FALSE	FALSE	FALSE	FALSE	FALSE	FALSE	FALSE	FALSE	FALSE	FALSE	FALSE	FALSE	FALSE	FALSE	FALSE	FALSE	FALSE	FALSE	FALSE	FALSE	FALSE	FALSE	FALSE	FALSE	FALSE	FALSE	FALSE	FALSE	FALSE
61	FALSE	FALSE	FALSE	FALSE	FALSE	FALSE	FALSE	FALSE	FALSE	FALSE	FALSE	FALSE	FALSE	FALSE	FALSE	FALSE	FALSE	FALSE	FALSE	FALSE	FALSE	FALSE	FALSE	FALSE	FALSE	FALSE	FALSE	FALSE	FALSE	FALSE	FALSE	FALSE	FALSE	FALSE	FALSE	FALSE	FALSE	FALSE	FALSE	FALSE	FALSE	FALSE	FALSE	FALSE	FALSE	FALSE	FALSE	FALSE	FALSE
61.5	FALSE	FALSE	FALSE	FALSE	FALSE	FALSE	FALSE	FALSE	FALSE	FALSE	FALSE	FALSE	FALSE	FALSE	FALSE	FALSE	FALSE	FALSE	FALSE	FALSE	FALSE	FALSE	FALSE	FALSE	FALSE	FALSE	FALSE	FALSE	FALSE	FALSE	FALSE	FALSE	FALSE	FALSE	FALSE	FALSE	FALSE	FALSE	FALSE	FALSE	FALSE	FALSE	FALSE	FALSE	FALSE	FALSE	FALSE	FALSE	FALSE
62	FALSE	FALSE	FALSE	FALSE	FALSE	FALSE	FALSE	FALSE	FALSE	FALSE	FALSE	FALSE	FALSE	FALSE	FALSE	FALSE	FALSE	FALSE	FALSE	FALSE	FALSE	FALSE	FALSE	FALSE	FALSE	FALSE	FALSE	FALSE	FALSE	FALSE	FALSE	FALSE	FALSE	FALSE	FALSE	FALSE	FALSE	FALSE	FALSE	FALSE	FALSE	FALSE	FALSE	FALSE	FALSE	FALSE	FALSE	FALSE	FALSE
62.5	FALSE	FALSE	FALSE	FALSE	FALSE	FALSE	FALSE	FALSE	FALSE	FALSE	FALSE	FALSE	FALSE	FALSE	FALSE	FALSE	FALSE	FALSE	FALSE	FALSE	FALSE	FALSE	FALSE	FALSE	FALSE	FALSE	FALSE	FALSE	FALSE	FALSE	FALSE	FALSE	FALSE	FALSE	FALSE	FALSE	FALSE	FALSE	FALSE	FALSE	FALSE	FALSE	FALSE	FALSE	FALSE	FALSE	FALSE	FALSE	FALSE
63	FALSE	FALSE	FALSE	FALSE	FALSE	FALSE	FALSE	FALSE	FALSE	FALSE	FALSE	FALSE	FALSE	FALSE	FALSE	FALSE	FALSE	FALSE	FALSE	FALSE	FALSE	FALSE	FALSE	FALSE	FALSE	FALSE	FALSE	FALSE	FALSE	FALSE	FALSE	FALSE	FALSE	FALSE	FALSE	FALSE	FALSE	FALSE	FALSE	FALSE	FALSE	FALSE	FALSE	FALSE	FALSE	FALSE	FALSE	FALSE	FALSE
63.5	FALSE	FALSE	FALSE	FALSE	FALSE	FALSE	FALSE	FALSE	FALSE	FALSE	FALSE	FALSE	FALSE	FALSE	FALSE	FALSE	FALSE	FALSE	FALSE	FALSE	FALSE	FALSE	FALSE	FALSE	FALSE	FALSE	FALSE	FALSE	FALSE	FALSE	FALSE	FALSE	FALSE	FALSE	FALSE	FALSE	FALSE	FALSE	FALSE	FALSE	FALSE	FALSE	FALSE	FALSE	FALSE	FALSE	FALSE	FALSE	FALSE
64	FALSE	FALSE	FALSE	FALSE	FALSE	FALSE	FALSE	FALSE	FALSE	FALSE	FALSE	FALSE	FALSE	FALSE	FALSE	FALSE	FALSE	FALSE	FALSE	FALSE	FALSE	FALSE	FALSE	FALSE	FALSE	FALSE	FALSE	FALSE	FALSE	FALSE	FALSE	FALSE	FALSE	FALSE	FALSE	FALSE	FALSE	FALSE	FALSE	FALSE	FALSE	FALSE	FALSE	FALSE	FALSE	FALSE	FALSE	FALSE	FALSE
64.5	FALSE	FALSE	FALSE	FALSE	FALSE	FALSE	FALSE	FALSE	FALSE	FALSE	FALSE	FALSE	FALSE	FALSE	FALSE	FALSE	FALSE	FALSE	FALSE	FALSE	FALSE	FALSE	FALSE	FALSE	FALSE	FALSE	FALSE	FALSE	FALSE	FALSE	FALSE	FALSE	FALSE	FALSE	FALSE	FALSE	FALSE	FALSE	FALSE	FALSE	FALSE	FALSE	FALSE	FALSE	FALSE	FALSE	FALSE	FALSE	FALSE
65	FALSE	FALSE	FALSE	FALSE	FALSE	FALSE	FALSE	FALSE	FALSE	FALSE	FALSE	FALSE	FALSE	FALSE	FALSE	FALSE	FALSE	FALSE	FALSE	FALSE	FALSE	FALSE	FALSE	FALSE	FALSE	FALSE	FALSE	FALSE	FALSE	FALSE	FALSE	FALSE	FALSE	FALSE	FALSE	FALSE	FALSE	FALSE	FALSE	FALSE	FALSE	FALSE	FALSE	FALSE	FALSE	FALSE	FALSE	FALSE	FALSE
65.5	FALSE	FALSE	FALSE	FALSE	FALSE	FALSE	FALSE	FALSE	FALSE	FALSE	FALSE	FALSE	FALSE	FALSE	FALSE	FALSE	FALSE	FALSE	FALSE	FALSE	FALSE	FALSE	FALSE	FALSE	FALSE	FALSE	FALSE	FALSE	FALSE	FALSE	FALSE	FALSE	FALSE	FALSE	FALSE	FALSE	FALSE	FALSE	FALSE	FALSE	FALSE	FALSE	FALSE	FALSE	FALSE	FALSE	FALSE	FALSE	FALSE
66	FALSE	FALSE	FALSE	FALSE	FALSE	FALSE	FALSE	FALSE	FALSE	FALSE	FALSE	FALSE	FALSE	FALSE	FALSE	FALSE	FALSE	FALSE	FALSE	FALSE	FALSE	FALSE	FALSE	FALSE	FALSE	FALSE	FALSE	FALSE	FALSE	FALSE	FALSE	FALSE	FALSE	FALSE	FALSE	FALSE	FALSE	FALSE	FALSE	FALSE	FALSE	FALSE	FALSE	FALSE	FALSE	FALSE	FALSE	FALSE	FALSE
66.5	FALSE	FALSE	FALSE	FALSE	FALSE	FALSE	FALSE	FALSE	FALSE	FALSE	FALSE	FALSE	FALSE	FALSE	FALSE	FALSE	FALSE	FALSE	FALSE	FALSE	FALSE	FALSE	FALSE	FALSE	FALSE	FALSE	FALSE	FALSE	FALSE	FALSE	FALSE	FALSE	FALSE	FALSE	FALSE	FALSE	FALSE	FALSE	FALSE	FALSE	FALSE	FALSE	FALSE	FALSE	FALSE	FALSE	FALSE	FALSE	FALSE
67	FALSE	FALSE	FALSE	FALSE	FALSE	FALSE	FALSE	FALSE	FALSE	FALSE	FALSE	FALSE	FALSE	FALSE	FALSE	FALSE	FALSE	FALSE	FALSE	FALSE	FALSE	FALSE	FALSE	FALSE	FALSE	FALSE	FALSE	FALSE	FALSE	FALSE	FALSE	FALSE	FALSE	FALSE	FALSE	FALSE	FALSE	FALSE	FALSE	FALSE	FALSE	FALSE	FALSE	FALSE	FALSE	FALSE	FALSE	FALSE	FALSE
67.5	FALSE	FALSE	FALSE	FALSE	FALSE	FALSE	FALSE	FALSE	FALSE	FALSE	FALSE	FALSE	FALSE	FALSE	FALSE	FALSE	FALSE	FALSE	FALSE	FALSE	FALSE	FALSE	FALSE	FALSE	FALSE	FALSE	FALSE	FALSE	FALSE	FALSE	FALSE	FALSE	FALSE	FALSE	FALSE	FALSE	FALSE	FALSE	FALSE	FALSE	FALSE	FALSE	FALSE	FALSE	FALSE	FALSE	FALSE	FALSE	FALSE
68	FALSE	FALSE	FALSE	FALSE	FALSE	FALSE	FALSE	FALSE	FALSE	FALSE	FALSE	FALSE	FALSE	FALSE	FALSE	FALSE	FALSE	FALSE	FALSE	FALSE	FALSE	FALSE	FALSE	FALSE	FALSE	FALSE	FALSE	FALSE	FALSE	FALSE	FALSE	FALSE	FALSE	FALSE	FALSE	FALSE	FALSE	FALSE	FALSE	FALSE	FALSE	FALSE	FALSE	FALSE	FALSE	FALSE	FALSE	FALSE	FALSE
68.5	FALSE	FALSE	FALSE	FALSE	FALSE	FALSE	FALSE	FALSE	FALSE	FALSE	FALSE	FALSE	FALSE	FALSE	FALSE	FALSE	FALSE	FALSE	FALSE	FALSE	FALSE	FALSE	FALSE	FALSE	FALSE	FALSE	FALSE	FALSE	FALSE	FALSE	FALSE	FALSE	FALSE	FALSE	FALSE	FALSE	FALSE	FALSE	FALSE	FALSE	FALSE	FALSE	FALSE	FALSE	FALSE	FALSE	FALSE	FALSE	FALSE
69	FALSE	FALSE	FALSE	FALSE	FALSE	FALSE	FALSE	FALSE	FALSE	FALSE	FALSE	FALSE	FALSE	FALSE	FALSE	FALSE	FALSE	FALSE	FALSE	FALSE	FALSE	FALSE	FALSE	FALSE	FALSE	FALSE	FALSE	FALSE	FALSE	FALSE	FALSE	FALSE	FALSE	FALSE	FALSE	FALSE	FALSE	FALSE	FALSE	FALSE	FALSE	FALSE	FALSE	FALSE	FALSE	FALSE	FALSE	FALSE	FALSE
69.5	FALSE	FALSE	FALSE	FALSE	FALSE	FALSE	FALSE	FALSE	FALSE	FALSE	FALSE	FALSE	FALSE	FALSE	FALSE	FALSE	FALSE	FALSE	FALSE	FALSE	FALSE	FALSE	FALSE	FALSE	FALSE	FALSE	FALSE	FALSE	FALSE	FALSE	FALSE	FALSE	FALSE	FALSE	FALSE	FALSE	FALSE	FALSE	FALSE	FALSE	FALSE	FALSE	FALSE	FALSE	FALSE	FALSE	FALSE	FALSE	FALSE
70	FALSE	FALSE	FALSE	FALSE	FALSE	FALSE	FALSE	FALSE	FALSE	FALSE	FALSE	FALSE	FALSE	FALSE	FALSE	FALSE	FALSE	FALSE	FALSE	FALSE	FALSE	FALSE	FALSE	FALSE	FALSE	FALSE	FALSE	FALSE	FALSE	FALSE	FALSE	FALSE	FALSE	FALSE	FALSE	FALSE	FALSE	FALSE	FALSE	FALSE	FALSE	FALSE	FALSE	FALSE	FALSE	FALSE	FALSE	FALSE	FALSE
70.5	FALSE	FALSE	FALSE	FALSE	FALSE	FALSE	FALSE	FALSE	FALSE	FALSE	FALSE	FALSE	FALSE	FALSE	FALSE	FALSE	FALSE	FALSE	FALSE	FALSE	FALSE	FALSE	FALSE	FALSE	FALSE	FALSE	FALSE	FALSE	FALSE	FALSE	FALSE	FALSE	FALSE	FALSE	FALSE	FALSE	FALSE	FALSE	FALSE	FALSE	FALSE	FALSE	FALSE	FALSE	FALSE	FALSE	FALSE	FALSE	FALSE
71	FALSE	FALSE	FALSE	FALSE	FALSE	FALSE	FALSE	FALSE	FALSE	FALSE	FALSE	FALSE	FALSE	FALSE	FALSE	FALSE	FALSE	FALSE	FALSE	FALSE	FALSE	FALSE	FALSE	FALSE	FALSE	FALSE	FALSE	FALSE	FALSE	FALSE	FALSE	FALSE	FALSE	FALSE	FALSE	FALSE	FALSE	FALSE	FALSE	FALSE	FALSE	FALSE	FALSE	FALSE	FALSE	FALSE	FALSE	FALSE	FALSE
71.5	FALSE	FALSE	FALSE	FALSE	FALSE	FALSE	FALSE	FALSE	FALSE	FALSE	FALSE	FALSE	FALSE	FALSE	FALSE	FALSE	FALSE	FALSE	FALSE	FALSE	FALSE	FALSE	FALSE	FALSE	FALSE	FALSE	FALSE	FALSE	FALSE	FALSE	FALSE	FALSE	FALSE	FALSE	FALSE	FALSE	FALSE	FALSE	FALSE	FALSE	FALSE	FALSE	FALSE	FALSE	FALSE	FALSE	FALSE	FALSE	FALSE
72	FALSE	FALSE	FALSE	FALSE	FALSE	FALSE	FALSE	FALSE	FALSE	FALSE	FALSE	FALSE	FALSE	FALSE	FALSE	FALSE	FALSE	FALSE	FALSE	FALSE	FALSE	FALSE	FALSE	FALSE	FALSE	FALSE	FALSE	FALSE	FALSE	FALSE	FALSE	FALSE	FALSE	FALSE	FALSE	FALSE	FALSE	FALSE	FALSE	FALSE	FALSE	FALSE	FALSE	FALSE	FALSE	FALSE	FALSE	FALSE	FALSE
72.5	FALSE	FALSE	FALSE	FALSE	FALSE	FALSE	FALSE	FALSE	FALSE	FALSE	FALSE	FALSE	FALSE	FALSE	FALSE	FALSE	FALSE	FALSE	FALSE	FALSE	FALSE	FALSE	FALSE	FALSE	FALSE	FALSE	FALSE	FALSE	FALSE	FALSE	FALSE	FALSE	FALSE	FALSE	FALSE	FALSE	FALSE	FALSE	FALSE	FALSE	FALSE	FALSE	FALSE	FALSE	FALSE	FALSE	FALSE	FALSE	FALSE
73	FALSE	FALSE	FALSE	FALSE	FALSE	FALSE	FALSE	FALSE	FALSE	FALSE	FALSE	FALSE	FALSE	FALSE	FALSE	FALSE	FALSE	FALSE	FALSE	FALSE	FALSE	FALSE	FALSE	FALSE	FALSE	FALSE	FALSE	FALSE	FALSE	FALSE	FALSE	FALSE	FALSE	FALSE	FALSE	FALSE	FALSE	FALSE	FALSE	FALSE	FALSE	FALSE	FALSE	FALSE	FALSE	FALSE	FALSE	FALSE	FALSE
73.5	FALSE	FALSE	FALSE	FALSE	FALSE	FALSE	FALSE	FALSE	FALSE	FALSE	FALSE	FALSE	FALSE	FALSE	FALSE	FALSE	FALSE	FALSE	FALSE	FALSE	FALSE	FALSE	FALSE	FALSE	FALSE	FALSE	FALSE	FALSE	FALSE	FALSE	FALSE	FALSE	FALSE	FALSE	FALSE	FALSE	FALSE	FALSE	FALSE	FALSE	FALSE	FALSE	FALSE	FALSE	FALSE	FALSE	FALSE	FALSE	FALSE
74	FALSE	FALSE	FALSE	FALSE	FALSE	FALSE	FALSE	FALSE	FALSE	FALSE	FALSE	FALSE	FALSE	FALSE	FALSE	FALSE	FALSE	FALSE	FALSE	FALSE	FALSE	FALSE	FALSE	FALSE	FALSE	FALSE	FALSE	FALSE	FALSE	FALSE	FALSE	FALSE	FALSE	FALSE	FALSE	FALSE	FALSE	FALSE	FALSE	FALSE	FALSE	FALSE	FALSE	FALSE	FALSE	FALSE	FALSE	FALSE	FALSE
74.5	FALSE	FALSE	FALSE	FALSE	FALSE	FALSE	FALSE	FALSE	FALSE	FALSE	FALSE	FALSE	FALSE	FALSE	FALSE	FALSE	FALSE	FALSE	FALSE	FALSE	FALSE	FALSE	FALSE	FALSE	FALSE	FALSE	FALSE	FALSE	FALSE	FALSE	FALSE	FALSE	FALSE	FALSE	FALSE	FALSE	FALSE	FALSE	FALSE	FALSE	FALSE	FALSE	FALSE	FALSE	FALSE	FALSE	FALSE	FALSE	FALSE
75	FALSE	FALSE	FALSE	FALSE	FALSE	FALSE	FALSE	FALSE	FALSE	FALSE	FALSE	FALSE	FALSE	FALSE	FALSE	FALSE	FALSE	FALSE	FALSE	FALSE	FALSE	FALSE	FALSE	FALSE	FALSE	FALSE	FALSE	FALSE	FALSE	FALSE	FALSE	FALSE	FALSE	FALSE	FALSE	FALSE	FALSE	FALSE	FALSE	FALSE	FALSE	FALSE	FALSE	FALSE	FALSE	FALSE	FALSE	FALSE	FALSE
75.5	FALSE	FALSE	FALSE	FALSE	FALSE	FALSE	FALSE	FALSE	FALSE	FALSE	FALSE	FALSE	FALSE	FALSE	FALSE	FALSE	FALSE	FALSE	FALSE	FALSE	FALSE	FALSE	FALSE	FALSE	FALSE	FALSE	FALSE	FALSE	FALSE	FALSE	FALSE	FALSE	FALSE	FALSE	FALSE	FALSE	FALSE	FALSE	FALSE	FALSE	FALSE	FALSE	FALSE	FALSE	FALSE	FALSE	FALSE	FALSE	FALSE
76	FALSE	FALSE	FALSE	FALSE	FALSE	FALSE	FALSE	FALSE	FALSE	FALSE	FALSE	FALSE	FALSE	FALSE	FALSE	FALSE	FALSE	FALSE	FALSE	FALSE	FALSE	FALSE	FALSE	FALSE	FALSE	FALSE	FALSE	FALSE	FALSE	FALSE	FALSE	FALSE	FALSE	FALSE	FALSE	FALSE	FALSE	FALSE	FALSE	FALSE	FALSE	FALSE	FALSE	FALSE	FALSE	FALSE	FALSE	FALSE	FALSE
76.5	FALSE	FALSE	FALSE	FALSE	FALSE	FALSE	FALSE	FALSE	FALSE	FALSE	FALSE	FALSE	FALSE	FALSE	FALSE	FALSE	FALSE	FALSE	FALSE	FALSE	FALSE	FALSE	FALSE	FALSE	FALSE	FALSE	FALSE	FALSE	FALSE	FALSE	FALSE	FALSE	FALSE	FALSE	FALSE	FALSE	FALSE	FALSE	FALSE	FALSE	FALSE	FALSE	FALSE	FALSE	FALSE	FALSE	FALSE	FALSE	FALSE
77	FALSE	FALSE	FALSE	FALSE	FALSE	FALSE	FALSE	FALSE	FALSE	FALSE	FALSE	FALSE	FALSE	FALSE	FALSE	FALSE	FALSE	FALSE	FALSE	FALSE	FALSE	FALSE	FALSE	FALSE	FALSE	FALSE	FALSE	FALSE	FALSE	FALSE	FALSE	FALSE	FALSE	FALSE	FALSE	FALSE	FALSE	FALSE	FALSE	FALSE	FALSE	FALSE	FALSE	FALSE	FALSE	FALSE	FALSE	FALSE	FALSE
77.5	FALSE	FALSE	FALSE	FALSE	FALSE	FALSE	FALSE	FALSE	FALSE	FALSE	FALSE	FALSE	FALSE	FALSE	FALSE	FALSE	FALSE	FALSE	FALSE	FALSE	FALSE	FALSE	FALSE	FALSE	FALSE	FALSE	FALSE	FALSE	FALSE	FALSE	FALSE	FALSE	FALSE	FALSE	FALSE	FALSE	FALSE	FALSE	FALSE	FALSE	FALSE	FALSE	FALSE	FALSE	FALSE	FALSE	FALSE	FALSE	FALSE
78	FALSE	FALSE	FALSE	FALSE	FALSE	FALSE	FALSE	FALSE	FALSE	FALSE	FALSE	FALSE	FALSE	FALSE	FALSE	FALSE	FALSE	FALSE	FALSE	FALSE	FALSE	FALSE	FALSE	FALSE	FALSE	FALSE	FALSE	FALSE	FALSE	FALSE	FALSE	FALSE	FALSE	FALSE	FALSE	FALSE	FALSE	FALSE	FALSE	FALSE	FALSE	FALSE	FALSE	FALSE	FALSE	FALSE	FALSE	FALSE	FALSE
78.5	FALSE	FALSE	FALSE	FALSE	FALSE	FALSE	FALSE	FALSE	FALSE	FALSE	FALSE	FALSE	FALSE	FALSE	FALSE	FALSE	FALSE	FALSE	FALSE	FALSE	FALSE	FALSE	FALSE	FALSE	FALSE	FALSE	FALSE	FALSE	FALSE	FALSE	FALSE	FALSE	FALSE	FALSE	FALSE	FALSE	FALSE	FALSE	FALSE	FALSE	FALSE	FALSE	FALSE	FALSE	FALSE	FALSE	FALSE	FALSE	FALSE
79	FALSE	FALSE	FALSE	FALSE	FALSE	FALSE	FALSE	FALSE	FALSE	FALSE	FALSE	FALSE	FALSE	FALSE	FALSE	FALSE	FALSE	FALSE	FALSE	FALSE	FALSE	FALSE	FALSE	FALSE	FALSE	FALSE	FALSE	FALSE	FALSE	FALSE	FALSE	FALSE	FALSE	FALSE	FALSE	FALSE	FALSE	FALSE	FALSE	FALSE	FALSE	FALSE	FALSE	FALSE	FALSE	FALSE	FALSE	FALSE	FALSE
79.5	FALSE	FALSE	FALSE	FALSE	FALSE	FALSE	FALSE	FALSE	FALSE	FALSE	FALSE	FALSE	FALSE	FALSE	FALSE	FALSE	FALSE	FALSE	FALSE	FALSE	FALSE	FALSE	FALSE	FALSE	FALSE	FALSE	FALSE	FALSE	FALSE	FALSE	FALSE	FALSE	FALSE	FALSE	FALSE	FALSE	FALSE	FALSE	FALSE	FALSE	FALSE	FALSE	FALSE	FALSE	FALSE	FALSE	FALSE	FALSE	FALSE
80	FALSE	FALSE	FALSE	FALSE	FALSE	FALSE	FALSE	FALSE	FALSE	FALSE	FALSE	FALSE	FALSE	FALSE	FALSE	FALSE	FALSE	FALSE	FALSE	FALSE	FALSE	FALSE	FALSE	FALSE	FALSE	FALSE	FALSE	FALSE	FALSE	FALSE	FALSE	FALSE	FALSE	FALSE	FALSE	FALSE	FALSE	FALSE	FALSE	FALSE	FALSE	FALSE	FALSE	FALSE	FALSE	FALSE	FALSE	FALSE	FALSE
80.5	FALSE	FALSE	FALSE	FALSE	FALSE	FALSE	FALSE	FALSE	FALSE	FALSE	FALSE	FALSE	FALSE	FALSE	FALSE	FALSE	FALSE	FALSE	FALSE	FALSE	FALSE	FALSE	FALSE	FALSE	FALSE	FALSE	FALSE	FALSE	FALSE	FALSE	FALSE	FALSE	FALSE	FALSE	FALSE	FALSE	FALSE	FALSE	FALSE	FALSE	FALSE	FALSE	FALSE	FALSE	FALSE	FALSE	FALSE	FALSE	FALSE
81	FALSE	FALSE	FALSE	FALSE	FALSE	FALSE	FALSE	FALSE	FALSE	FALSE	FALSE	FALSE	FALSE	FALSE	FALSE	FALSE	FALSE	FALSE	FALSE	FALSE	FALSE	FALSE	FALSE	FALSE	FALSE	FALSE	FALSE	FALSE	FALSE	FALSE	FALSE	FALSE	FALSE	FALSE	FALSE	FALSE	FALSE	FALSE	FALSE	FALSE	FALSE	FALSE	FALSE	FALSE	FALSE	FALSE	FALSE	FALSE	FALSE
81.5	FALSE	FALSE	FALSE	FALSE	FALSE	FALSE	FALSE	FALSE	FALSE	FALSE	FALSE	FALSE	FALSE	FALSE	FALSE	FALSE	FALSE	FALSE	FALSE	FALSE	FALSE	FALSE	FALSE	FALSE	FALSE	FALSE	FALSE	FALSE	FALSE	FALSE	FALSE	FALSE	FALSE	FALSE	FALSE	FALSE	FALSE	FALSE	FALSE	FALSE	FALSE	FALSE	FALSE	FALSE	FALSE	FALSE	FALSE	FALSE	FALSE
82	FALSE	FALSE	FALSE	FALSE	FALSE	FALSE	FALSE	FALSE	FALSE	FALSE	FALSE	FALSE	FALSE	FALSE	FALSE	FALSE	FALSE	FALSE	FALSE	FALSE	FALSE	FALSE	FALSE	FALSE	FALSE	FALSE	FALSE	FALSE	FALSE	FALSE	FALSE	FALSE	FALSE	FALSE	FALSE	FALSE	FALSE	FALSE	FALSE	FALSE	FALSE	FALSE	FALSE	FALSE	FALSE	FALSE	FALSE	FALSE	FALSE
82.5	FALSE	FALSE	FALSE	FALSE	FALSE	FALSE	FALSE	FALSE	FALSE	FALSE	FALSE	FALSE	FALSE	FALSE	FALSE	FALSE	FALSE	FALSE	FALSE	FALSE	FALSE	FALSE	FALSE	FALSE	FALSE	FALSE	FALSE	FALSE	FALSE	FALSE	FALSE	FALSE	FALSE	FALSE	FALSE	FALSE	FALSE	FALSE	FALSE	FALSE	FALSE	FALSE	FALSE	FALSE	FALSE	FALSE	FALSE	FALSE	FALSE
83	FALSE	FALSE	FALSE	FALSE	FALSE	FALSE	FALSE	FALSE	FALSE	FALSE	FALSE	FALSE	FALSE	FALSE	FALSE	FALSE	FALSE	FALSE	FALSE	FALSE	FALSE	FALSE	FALSE	FALSE	FALSE	FALSE	FALSE	FALSE	FALSE	FALSE	FALSE	FALSE	FALSE	FALSE	FALSE	FALSE	FALSE	FALSE	FALSE	FALSE	FALSE	FALSE	FALSE	FALSE	FALSE	FALSE	FALSE	FALSE	FALSE
83.5	FALSE	FALSE	FALSE	FALSE	FALSE	FALSE	FALSE	FALSE	FALSE	FALSE	FALSE	FALSE	FALSE	FALSE	FALSE	FALSE	FALSE	FALSE	FALSE	FALSE	FALSE	FALSE	FALSE	FALSE	FALSE	FALSE	FALSE	FALSE	FALSE	FALSE	FALSE	FALSE	FALSE	FALSE	FALSE	FALSE	FALSE	FALSE	FALSE	FALSE	FALSE	FALSE	FALSE	FALSE	FALSE	FALSE	FALSE	FALSE	FALSE
84	FALSE	FALSE	FALSE	FALSE	FALSE	FALSE	FALSE	FALSE	FALSE	FALSE	FALSE	FALSE	FALSE	FALSE	FALSE	FALSE	FALSE	FALSE	FALSE	FALSE	FALSE	FALSE	FALSE	FALSE	FALSE	FALSE	FALSE	FALSE	FALSE	FALSE	FALSE	FALSE	FALSE	FALSE	FALSE	FALSE	FALSE	FALSE	FALSE	FALSE	FALSE	FALSE	FALSE	FALSE	FALSE	FALSE	FALSE	FALSE	FALSE
84.5	FALSE	FALSE	FALSE	FALSE	FALSE	FALSE	FALSE	FALSE	FALSE	FALSE	FALSE	FALSE	FALSE	FALSE	FALSE	FALSE	FALSE	FALSE	FALSE	FALSE	FALSE	FALSE	FALSE	FALSE	FALSE	FALSE	FALSE	FALSE	FALSE	FALSE	FALSE	FALSE	FALSE	FALSE	FALSE	FALSE	FALSE	FALSE	FALSE	FALSE	FALSE	FALSE	FALSE	FALSE	FALSE	FALSE	FALSE	FALSE	FALSE
85	FALSE	FALSE	FALSE	FALSE	FALSE	FALSE	FALSE	FALSE	FALSE	FALSE	FALSE	FALSE	FALSE	FALSE	FALSE	FALSE	FALSE	FALSE	FALSE	FALSE	FALSE	FALSE	FALSE	FALSE	FALSE	FALSE	FALSE	FALSE	FALSE	FALSE	FALSE	FALSE	FALSE	FALSE	FALSE	FALSE	FALSE	FALSE	FALSE	FALSE	FALSE	FALSE	FALSE	FALSE	FALSE	FALSE	FALSE	FALSE	FALSE
85.5	FALSE	FALSE	FALSE	FALSE	FALSE	FALSE	FALSE	FALSE	FALSE	FALSE	FALSE	FALSE	FALSE	FALSE	FALSE	FALSE	FALSE	FALSE	FALSE	FALSE	FALSE	FALSE	FALSE	FALSE	FALSE	FALSE	FALSE	FALSE	FALSE	FALSE	FALSE	FALSE	FALSE	FALSE	FALSE	FALSE	FALSE	FALSE	FALSE	FALSE	FALSE	FALSE	FALSE	FALSE	FALSE	FALSE	FALSE	FALSE	FALSE
86	FALSE	FALSE	FALSE	FALSE	FALSE	FALSE	FALSE	FALSE	FALSE	FALSE	FALSE	FALSE	FALSE	FALSE	FALSE	FALSE	FALSE	FALSE	FALSE	FALSE	FALSE	FALSE	FALSE	FALSE	FALSE	FALSE	FALSE	FALSE	FALSE	FALSE	FALSE	FALSE	FALSE	FALSE	FALSE	FALSE	FALSE	FALSE	FALSE	FALSE	FALSE	FALSE	FALSE	FALSE	FALSE	FALSE	FALSE	FALSE	FALSE
86.5	FALSE	FALSE	FALSE	FALSE	FALSE	FALSE	FALSE	FALSE	FALSE	FALSE	FALSE	FALSE	FALSE	FALSE	FALSE	FALSE	FALSE	FALSE	FALSE	FALSE	FALSE	FALSE	FALSE	FALSE	FALSE	FALSE	FALSE	FALSE	FALSE	FALSE	FALSE	FALSE	FALSE	FALSE	FALSE	FALSE	FALSE	FALSE	FALSE	FALSE	FALSE	FALSE	FALSE	FALSE	FALSE	FALSE	FALSE	FALSE	FALSE
87	FALSE	FALSE	FALSE	FALSE	FALSE	FALSE	FALSE	FALSE	FALSE	FALSE	FALSE	FALSE	FALSE	FALSE	FALSE	FALSE	FALSE	FALSE	FALSE	FALSE	FALSE	FALSE	FALSE	FALSE	FALSE	FALSE	FALSE	FALSE	FALSE	FALSE	FALSE	FALSE	FALSE	FALSE	FALSE	FALSE	FALSE	FALSE	FALSE	FALSE	FALSE	FALSE	FALSE	FALSE	FALSE	FALSE	FALSE	FALSE	FALSE
87.5	FALSE	FALSE	FALSE	FALSE	FALSE	FALSE	FALSE	FALSE	FALSE	FALSE	FALSE	FALSE	FALSE	FALSE	FALSE	FALSE	FALSE	FALSE	FALSE	FALSE	FALSE	FALSE	FALSE	FALSE	FALSE	FALSE	FALSE	FALSE	FALSE	FALSE	FALSE	FALSE	FALSE	FALSE	FALSE	FALSE	FALSE	FALSE	FALSE	FALSE	FALSE	FALSE	FALSE	FALSE	FALSE	FALSE	FALSE	FALSE	FALSE
88	FALSE	FALSE	FALSE	FALSE	FALSE	FALSE	FALSE	FALSE	FALSE	FALSE	FALSE	FALSE	FALSE	FALSE	FALSE	FALSE	FALSE	FALSE	FALSE	FALSE	FALSE	FALSE	FALSE	FALSE	FALSE	FALSE	FALSE	FALSE	FALSE	FALSE	FALSE	FALSE	FALSE	FALSE	FALSE	FALSE	FALSE	FALSE	FALSE	FALSE	FALSE	FALSE	FALSE	FALSE	FALSE	FALSE	FALSE	FALSE	FALSE
88.5	FALSE	FALSE	FALSE	FALSE	FALSE	FALSE	FALSE	FALSE	FALSE	FALSE	FALSE	FALSE	FALSE	FALSE	FALSE	FALSE	FALSE	FALSE	FALSE	FALSE	FALSE	FALSE	FALSE	FALSE	FALSE	FALSE	FALSE	FALSE	FALSE	FALSE	FALSE	FALSE	FALSE	FALSE	FALSE	FALSE	FALSE	FALSE	FALSE	FALSE	FALSE	FALSE	FALSE	FALSE	FALSE	FALSE	FALSE	FALSE	FALSE
89	FALSE	FALSE	FALSE	FALSE	FALSE	FALSE	FALSE	FALSE	FALSE	FALSE	FALSE	FALSE	FALSE	FALSE	FALSE	FALSE	FALSE	FALSE	FALSE	FALSE	FALSE	FALSE	FALSE	FALSE	FALSE	FALSE	FALSE	FALSE	FALSE	FALSE	FALSE	FALSE	FALSE	FALSE	FALSE	FALSE	FALSE	FALSE	FALSE	FALSE	FALSE	FALSE	FALSE	FALSE	FALSE	FALSE	FALSE	FALSE	FALSE
89.5	FALSE	FALSE	FALSE	FALSE	FALSE	FALSE	FALSE	FALSE	FALSE	FALSE	FALSE	FALSE	FALSE	FALSE	FALSE	FALSE	FALSE	FALSE	FALSE	FALSE	FALSE	FALSE	FALSE	FALSE	FALSE	FALSE	FALSE	FALSE	FALSE	FALSE	FALSE	FALSE	FALSE	FALSE	FALSE	FALSE	FALSE	FALSE	FALSE	FALSE	FALSE	FALSE	FALSE	FALSE	FALSE	FALSE	FALSE	FALSE	FALSE
90	FALSE	FALSE	FALSE	FALSE	FALSE	FALSE	FALSE	FALSE	FALSE	FALSE	FALSE	FALSE	FALSE	FALSE	FALSE	FALSE	FALSE	FALSE	FALSE	FALSE	FALSE	FALSE	FALSE	FALSE	FALSE	FALSE	FALSE	FALSE	FALSE	FALSE	FALSE	FALSE	FALSE	FALSE	FALSE	FALSE	FALSE	FALSE	FALSE	FALSE	FALSE	FALSE	FALSE	FALSE	FALSE	FALSE	FALSE	FALSE	FALSE
90.5	FALSE	FALSE	FALSE	FALSE	FALSE	FALSE	FALSE	FALSE	FALSE	FALSE	FALSE	FALSE	FALSE	FALSE	FALSE	FALSE	FALSE	FALSE	FALSE	FALSE	FALSE	FALSE	FALSE	FALSE	FALSE	FALSE	FALSE	FALSE	FALSE	FALSE	FALSE	FALSE	FALSE	FALSE	FALSE	FALSE	FALSE	FALSE	FALSE	FALSE	FALSE	FALSE	FALSE	FALSE	FALSE	FALSE	FALSE	FALSE	FALSE
91	FALSE	FALSE	FALSE	FALSE	FALSE	FALSE	FALSE	FALSE	FALSE	FALSE	FALSE	FALSE	FALSE	FALSE	FALSE	FALSE	FALSE	FALSE	FALSE	FALSE	FALSE	FALSE	FALSE	FALSE	FALSE	FALSE	FALSE	FALSE	FALSE	FALSE	FALSE	FALSE	FALSE	FALSE	FALSE	FALSE	FALSE	FALSE	FALSE	FALSE	FALSE	FALSE	FALSE	FALSE	FALSE	FALSE	FALSE	FALSE	FALSE
91.5	FALSE	FALSE	FALSE	FALSE	FALSE	FALSE	FALSE	FALSE	FALSE	FALSE	FALSE	FALSE	FALSE	FALSE	FALSE	FALSE	FALSE	FALSE	FALSE	FALSE	FALSE	FALSE	FALSE	FALSE	FALSE	FALSE	FALSE	FALSE	FALSE	FALSE	FALSE	FALSE	FALSE	FALSE	FALSE	FALSE	FALSE	FALSE	FALSE	FALSE	FALSE	FALSE	FALSE	FALSE	FALSE	FALSE	FALSE	FALSE	FALSE
92	FALSE	FALSE	FALSE	FALSE	FALSE	FALSE	FALSE	FALSE	FALSE	FALSE	FALSE	FALSE	FALSE	FALSE	FALSE	FALSE	FALSE	FALSE	FALSE	FALSE	FALSE	FALSE	FALSE	FALSE	FALSE	FALSE	FALSE	FALSE	FALSE	FALSE	FALSE	FALSE	FALSE	FALSE	FALSE	FALSE	FALSE	FALSE	FALSE	FALSE	FALSE	FALSE	FALSE	FALSE	FALSE	FALSE	FALSE	FALSE	FALSE
92.5	FALSE	FALSE	FALSE	FALSE	FALSE	FALSE	FALSE	FALSE	FALSE	FALSE	FALSE	FALSE	FALSE	FALSE	FALSE	FALSE	FALSE	FALSE	FALSE	FALSE	FALSE	FALSE	FALSE	FALSE	FALSE	FALSE	FALSE	FALSE	FALSE	FALSE	FALSE	FALSE	FALSE	FALSE	FALSE	FALSE	FALSE	FALSE	FALSE	FALSE	FALSE	FALSE	FALSE	FALSE	FALSE	FALSE	FALSE	FALSE	FALSE
93	FALSE	FALSE	FALSE	FALSE	FALSE	FALSE	FALSE	FALSE	FALSE	FALSE	FALSE	FALSE	FALSE	FALSE	FALSE	FALSE	FALSE	FALSE	FALSE	FALSE	FALSE	FALSE	FALSE	FALSE	FALSE	FALSE	FALSE	FALSE	FALSE	FALSE	FALSE	FALSE	FALSE	FALSE	FALSE	FALSE	FALSE	FALSE	FALSE	FALSE	FALSE	FALSE	FALSE	FALSE	FALSE	FALSE	FALSE	FALSE	FALSE
93.5	FALSE	FALSE	FALSE	FALSE	FALSE	FALSE	FALSE	FALSE	FALSE	FALSE	FALSE	FALSE	FALSE	FALSE	FALSE	FALSE	FALSE	FALSE	FALSE	FALSE	FALSE	FALSE	FALSE	FALSE	FALSE	FALSE	FALSE	FALSE	FALSE	FALSE	FALSE	FALSE	FALSE	FALSE	FALSE	FALSE	FALSE	FALSE	FALSE	FALSE	FALSE	FALSE	FALSE	FALSE	FALSE	FALSE	FALSE	FALSE	FALSE
94	FALSE	FALSE	FALSE	FALSE	FALSE	FALSE	FALSE	FALSE	FALSE	FALSE	FALSE	FALSE	FALSE	FALSE	FALSE	FALSE	FALSE	FALSE	FALSE	FALSE	FALSE	FALSE	FALSE	FALSE	FALSE	FALSE	FALSE	FALSE	FALSE	FALSE	FALSE	FALSE	FALSE	FALSE	FALSE	FALSE	FALSE	FALSE	FALSE	FALSE	FALSE	FALSE	FALSE	FALSE	FALSE	FALSE	FALSE	FALSE	FALSE
94.5	FALSE	FALSE	FALSE	FALSE	FALSE	FALSE	FALSE	FALSE	FALSE	FALSE	FALSE	FALSE	FALSE	FALSE	FALSE	FALSE	FALSE	FALSE	FALSE	FALSE	FALSE	FALSE	FALSE	FALSE	FALSE	FALSE	FALSE	FALSE	FALSE	FALSE	FALSE	FALSE	FALSE	FALSE	FALSE	FALSE	FALSE	FALSE	FALSE	FALSE	FALSE	FALSE	FALSE	FALSE	FALSE	FALSE	FALSE	FALSE	FALSE
95	FALSE	FALSE	FALSE	FALSE	FALSE	FALSE	FALSE	FALSE	FALSE	FALSE	FALSE	FALSE	FALSE	FALSE	FALSE	FALSE	FALSE	FALSE	FALSE	FALSE	FALSE	FALSE	FALSE	FALSE	FALSE	FALSE	FALSE	FALSE	FALSE	FALSE	FALSE	FALSE	FALSE	FALSE	FALSE	FALSE	FALSE	FALSE	FALSE	FALSE	FALSE	FALSE	FALSE	FALSE	FALSE	FALSE	FALSE	FALSE	FALSE
95.5	FALSE	FALSE	FALSE	FALSE	FALSE	FALSE	FALSE	FALSE	FALSE	FALSE	FALSE	FALSE	FALSE	FALSE	FALSE	FALSE	FALSE	FALSE	FALSE	FALSE	FALSE	FALSE	FALSE	FALSE	FALSE	FALSE	FALSE	FALSE	FALSE	FALSE	FALSE	FALSE	FALSE	FALSE	FALSE	FALSE	FALSE	FALSE	FALSE	FALSE	FALSE	FALSE	FALSE	FALSE	FALSE	FALSE	FALSE	FALSE	FALSE
96	FALSE	FALSE	FALSE	FALSE	FALSE	FALSE	FALSE	FALSE	FALSE	FALSE	FALSE	FALSE	FALSE	FALSE	FALSE	FALSE	FALSE	FALSE	FALSE	FALSE	FALSE	FALSE	FALSE	FALSE	FALSE	FALSE	FALSE	FALSE	FALSE	FALSE	FALSE	FALSE	FALSE	FALSE	FALSE	FALSE	FALSE	FALSE	FALSE	FALSE	FALSE	FALSE	FALSE	FALSE	FALSE	FALSE	FALSE	FALSE	FALSE
96.5	FALSE	FALSE	FALSE	FALSE	FALSE	FALSE	FALSE	FALSE	FALSE	FALSE	FALSE	FALSE	FALSE	FALSE	FALSE	FALSE	FALSE	FALSE	FALSE	FALSE	FALSE	FALSE	FALSE	FALSE	FALSE	FALSE	FALSE	FALSE	FALSE	FALSE	FALSE	FALSE	FALSE	FALSE	FALSE	FALSE	FALSE	FALSE	FALSE	FALSE	FALSE	FALSE	FALSE	FALSE	FALSE	FALSE	FALSE	FALSE	FALSE
97	FALSE	FALSE	FALSE	FALSE	FALSE	FALSE	FALSE	FALSE	FALSE	FALSE	FALSE	FALSE	FALSE	FALSE	FALSE	FALSE	FALSE	FALSE	FALSE	FALSE	FALSE	FALSE	FALSE	FALSE	FALSE	FALSE	FALSE	FALSE	FALSE	FALSE	FALSE	FALSE	FALSE	FALSE	FALSE	FALSE	FALSE	FALSE	FALSE	FALSE	FALSE	FALSE	FALSE	FALSE	FALSE	FALSE	FALSE	FALSE	FALSE
97.5	FALSE	FALSE	FALSE	FALSE	FALSE	FALSE	FALSE	FALSE	FALSE	FALSE	FALSE	FALSE	FALSE	FALSE	FALSE	FALSE	FALSE	FALSE	FALSE	FALSE	FALSE	FALSE	FALSE	FALSE	FALSE	FALSE	FALSE	FALSE	FALSE	FALSE	FALSE	FALSE	FALSE	FALSE	FALSE	FALSE	FALSE	FALSE	FALSE	FALSE	FALSE	FALSE	FALSE	FALSE	FALSE	FALSE	FALSE	FALSE	FALSE
98	FALSE	FALSE	FALSE	FALSE	FALSE	FALSE	FALSE	FALSE	FALSE	FALSE	FALSE	FALSE	FALSE	FALSE	FALSE	FALSE	FALSE	FALSE	FALSE	FALSE	FALSE	FALSE	FALSE	FALSE	FALSE	FALSE	FALSE	FALSE	FALSE	FALSE	FALSE	FALSE	FALSE	FALSE	FALSE	FALSE	FALSE	FALSE	FALSE	FALSE	FALSE	FALSE	FALSE	FALSE	FALSE	FALSE	FALSE	FALSE	FALSE
98.5	FALSE	FALSE	FALSE	FALSE	FALSE	FALSE	FALSE	FALSE	FALSE	FALSE	FALSE	FALSE	FALSE	FALSE	FALSE	FALSE	FALSE	FALSE	FALSE	FALSE	FALSE	FALSE	FALSE	FALSE	FALSE	FALSE	FALSE	FALSE	FALSE	FALSE	FALSE	FALSE	FALSE	FALSE	FALSE	FALSE	FALSE	FALSE	FALSE	FALSE	FALSE	FALSE	FALSE	FALSE	FALSE	FALSE	FALSE	FALSE	FALSE
99	FALSE	FALSE	FALSE	FALSE	FALSE	FALSE	FALSE	FALSE	FALSE	FALSE	FALSE	FALSE	FALSE	FALSE	FALSE	FALSE	FALSE	FALSE	FALSE	FALSE	FALSE	FALSE	FALSE	FALSE	FALSE	FALSE	FALSE	FALSE	FALSE	FALSE	FALSE	FALSE	FALSE	FALSE	FALSE	FALSE	FALSE	FALSE	FALSE	FALSE	FALSE	FALSE	FALSE	FALSE	FALSE	FALSE	FALSE	FALSE	FALSE
99.5	FALSE	FALSE	FALSE	FALSE	FALSE	FALSE	FALSE	FALSE	FALSE	FALSE	FALSE	FALSE	FALSE	FALSE	FALSE	FALSE	FALSE	FALSE	FALSE	FALSE	FALSE	FALSE	FALSE	FALSE	FALSE	FALSE	FALSE	FALSE	FALSE	FALSE	FALSE	FALSE	FALSE	FALSE	FALSE	FALSE	FALSE	FALSE	FALSE	FALSE	FALSE	FALSE	FALSE	FALSE	FALSE	FALSE	FALSE	FALSE	FALSE
100	FALSE	FALSE	FALSE	FALSE	FALSE	FALSE	FALSE	FALSE	FALSE	FALSE	FALSE	FALSE	FALSE	FALSE	FALSE	FALSE	FALSE	FALSE	FALSE	FALSE	FALSE	FALSE	FALSE	FALSE	FALSE	FALSE	FALSE	FALSE	FALSE	FALSE	FALSE	FALSE	FALSE	FALSE	FALSE	FALSE	FALSE	FALSE	FALSE	FALSE	FALSE	FALSE	FALSE	FALSE	FALSE	FALSE	FALSE	FALSE	FALSE
[truncated: 301 more columns]

## Sheet: b Diff Mmax Older
units: METs, x-axis: temperature (degrees Celsius, row 2), y-axis:relative humidity (%, column A)
	25	25.1	25.2	25.3	25.4	25.5	25.6	25.7	25.8	25.9	26	26.1	26.2	26.3	26.4	26.5	26.6	26.7	26.8	26.9	27	27.1	27.2	27.3	27.4	27.5	27.6	27.7	27.8	27.9	28	28.1	28.2	28.3	28.4	28.5	28.6	28.7	28.8	28.9	29	29.1	29.2	29.3	29.4	29.5	29.6	29.7	29.8
0.5	0.858002	0.859767	0.861534	0.863304	0.865075	0.866849	0.868624	0.870402	0.872181	0.873963	0.875747	0.877533	0.879321	0.881111	0.882903	0.884697	0.886493	0.888291	0.890092	0.891894	0.893699	0.895505	0.897314	0.899125	0.900938	0.902753	0.90457	0.906389	0.90821	0.910034	0.911859	0.913687	0.915517	0.917348	0.919182	0.921018	0.922856	0.924697	0.926539	0.928384	0.93023	0.932079	0.93393	0.935783	0.937638	0.939495	0.941355	0.943216	0.94508
1	0.858071	0.859843	0.861618	0.863394	0.865173	0.866954	0.868738	0.870523	0.872311	0.8741	0.875892	0.877686	0.879483	0.881281	0.883081	0.884884	0.886689	0.888496	0.890306	0.892117	0.893931	0.895747	0.897565	0.899385	0.901208	0.903032	0.904859	0.906689	0.90852	0.910354	0.912189	0.914027	0.915868	0.91771	0.919555	0.921402	0.923251	0.925103	0.926957	0.928813	0.930671	0.932531	0.934394	0.936259	0.938127	0.939996	0.941868	0.943742	0.945619
1.5	0.85814	0.85992	0.861702	0.863486	0.865273	0.867061	0.868852	0.870646	0.872441	0.874239	0.876039	0.877841	0.879646	0.881453	0.883262	0.885074	0.886887	0.888703	0.890522	0.892342	0.894165	0.895991	0.897818	0.899648	0.901481	0.903315	0.905152	0.906991	0.908833	0.910677	0.912523	0.914372	0.916223	0.918076	0.919932	0.92179	0.923651	0.925513	0.927379	0.929246	0.931116	0.932989	0.934864	0.936741	0.938621	0.940503	0.942387	0.944274	0.946163
2	0.85821	0.859997	0.861787	0.863579	0.865373	0.867169	0.868968	0.870769	0.872573	0.874379	0.876187	0.877998	0.879811	0.881627	0.883444	0.885265	0.887087	0.888913	0.89074	0.89257	0.894402	0.896237	0.898074	0.899914	0.901756	0.903601	0.905448	0.907297	0.909149	0.911004	0.912861	0.91472	0.916582	0.918446	0.920313	0.922182	0.924054	0.925929	0.927806	0.929685	0.931567	0.933452	0.935339	0.937228	0.93912	0.941015	0.942912	0.944812	0.946715
2.5	0.858281	0.860076	0.861873	0.863672	0.865474	0.867278	0.869085	0.870894	0.872706	0.87452	0.876337	0.878156	0.879978	0.881802	0.883629	0.885458	0.88729	0.889124	0.890961	0.8928	0.894642	0.896486	0.898333	0.900183	0.902035	0.90389	0.905747	0.907607	0.909469	0.911334	0.913202	0.915072	0.916945	0.91882	0.920698	0.922579	0.924463	0.926349	0.928237	0.930129	0.932023	0.93392	0.935819	0.937721	0.939626	0.941534	0.943444	0.945357	0.947273
3	0.858353	0.860155	0.86196	0.863767	0.865576	0.867389	0.869203	0.871021	0.872841	0.874663	0.876488	0.878316	0.880146	0.881979	0.883815	0.885653	0.887494	0.889337	0.891184	0.893032	0.894884	0.896738	0.898595	0.900454	0.902316	0.904181	0.906049	0.907919	0.909792	0.911668	0.913547	0.915428	0.917312	0.919199	0.921088	0.92298	0.924876	0.926773	0.928674	0.930578	0.932484	0.934393	0.936305	0.93822	0.940138	0.942058	0.943982	0.945908	0.947837
3.5	0.858426	0.860235	0.862047	0.863862	0.86568	0.8675	0.869323	0.871148	0.872977	0.874808	0.876641	0.878478	0.880317	0.882159	0.884003	0.88585	0.8877	0.889553	0.891409	0.893267	0.895128	0.896992	0.898859	0.900729	0.902601	0.904476	0.906354	0.908235	0.910119	0.912006	0.913895	0.915788	0.917683	0.919581	0.921482	0.923386	0.925293	0.927203	0.929116	0.931032	0.93295	0.934872	0.936797	0.938725	0.940655	0.942589	0.944526	0.946466	0.948409
4	0.858499	0.860316	0.862136	0.863959	0.865784	0.867612	0.869444	0.871277	0.873114	0.874953	0.876796	0.878641	0.880489	0.88234	0.884193	0.88605	0.887909	0.889771	0.891637	0.893505	0.895376	0.897249	0.899126	0.901006	0.902889	0.904774	0.906663	0.908555	0.910449	0.912347	0.914248	0.916151	0.918058	0.919968	0.921881	0.923796	0.925715	0.927637	0.929563	0.931491	0.933422	0.935357	0.937294	0.939235	0.941179	0.943126	0.945077	0.94703	0.948987
4.5	0.858573	0.860398	0.862226	0.864056	0.86589	0.867726	0.869566	0.871408	0.873253	0.875101	0.876952	0.878806	0.880663	0.882522	0.884385	0.886251	0.88812	0.889992	0.891867	0.893744	0.895625	0.897509	0.899396	0.901286	0.90318	0.905076	0.906975	0.908878	0.910783	0.912692	0.914604	0.916519	0.918437	0.920359	0.922284	0.924211	0.926143	0.928077	0.930015	0.931955	0.9339	0.935847	0.937798	0.939752	0.941709	0.94367	0.945634	0.947601	0.949572
5	0.858648	0.860481	0.862316	0.864155	0.865996	0.867841	0.869689	0.871539	0.873393	0.87525	0.87711	0.878972	0.880838	0.882707	0.884579	0.886455	0.888333	0.890214	0.892099	0.893987	0.895878	0.897772	0.899669	0.90157	0.903474	0.90538	0.907291	0.909204	0.911121	0.913041	0.914964	0.916891	0.918821	0.920754	0.922691	0.924631	0.926575	0.928521	0.930472	0.932425	0.934382	0.936343	0.938307	0.940274	0.942245	0.94422	0.946198	0.948179	0.950165
5.5	0.858724	0.860564	0.862408	0.864255	0.866104	0.867957	0.869813	0.871672	0.873535	0.8754	0.877269	0.879141	0.881016	0.882894	0.884776	0.88666	0.888548	0.890439	0.892334	0.894232	0.896133	0.898037	0.899945	0.901856	0.903771	0.905688	0.90761	0.909534	0.911462	0.913394	0.915329	0.917267	0.919209	0.921154	0.923103	0.925056	0.927012	0.928971	0.930934	0.932901	0.934871	0.936845	0.938822	0.940803	0.942788	0.944777	0.946769	0.948765	0.950764
6	0.8588	0.860649	0.8625	0.864355	0.866213	0.868075	0.869939	0.871807	0.873678	0.875552	0.87743	0.879311	0.881195	0.883083	0.884974	0.886868	0.888766	0.890667	0.892571	0.894479	0.896391	0.898306	0.900224	0.902146	0.904071	0.906	0.907932	0.909868	0.911808	0.913751	0.915697	0.917647	0.919601	0.921559	0.92352	0.925485	0.927454	0.929426	0.931402	0.933382	0.935365	0.937352	0.939344	0.941338	0.943337	0.94534	0.947346	0.949357	0.951371
6.5	0.858878	0.860734	0.862594	0.864457	0.866323	0.868193	0.870066	0.871943	0.873823	0.875706	0.877593	0.879483	0.881376	0.883274	0.885174	0.887078	0.888986	0.890897	0.892811	0.89473	0.896651	0.898577	0.900506	0.902438	0.904375	0.906315	0.908258	0.910206	0.912157	0.914111	0.91607	0.918032	0.919998	0.921968	0.923942	0.925919	0.927901	0.929886	0.931875	0.933868	0.935865	0.937866	0.939871	0.94188	0.943893	0.94591	0.947931	0.949956	0.951985
7	0.858956	0.86082	0.862688	0.86456	0.866435	0.868313	0.870195	0.87208	0.873969	0.875861	0.877757	0.879657	0.88156	0.883466	0.885376	0.88729	0.889208	0.891129	0.893054	0.894983	0.896915	0.898851	0.900791	0.902734	0.904682	0.906633	0.908588	0.910547	0.912509	0.914476	0.916447	0.918421	0.920399	0.922382	0.924368	0.926359	0.928353	0.930351	0.932354	0.93436	0.936371	0.938386	0.940405	0.942428	0.944456	0.946487	0.948523	0.950563	0.952607
7.5	0.859035	0.860908	0.862784	0.864664	0.866547	0.868434	0.870325	0.872219	0.874117	0.876018	0.877923	0.879832	0.881745	0.883661	0.885581	0.887505	0.889433	0.891364	0.893299	0.895238	0.897181	0.899128	0.901079	0.903033	0.904992	0.906955	0.908921	0.910892	0.912866	0.914845	0.916828	0.918814	0.920805	0.9228	0.9248	0.926803	0.92881	0.930822	0.932838	0.934859	0.936883	0.938912	0.940945	0.942983	0.945025	0.947071	0.949122	0.951177	0.953237
8	0.859115	0.860996	0.86288	0.864769	0.866661	0.868556	0.870456	0.872359	0.874266	0.876177	0.878091	0.88001	0.881932	0.883858	0.885788	0.887722	0.88966	0.891601	0.893547	0.895497	0.89745	0.899408	0.90137	0.903336	0.905306	0.90728	0.909258	0.911241	0.913227	0.915218	0.917213	0.919212	0.921216	0.923224	0.925236	0.927252	0.929273	0.931299	0.933328	0.935363	0.937401	0.939444	0.941492	0.943544	0.945601	0.947663	0.949729	0.951799	0.953875
8.5	0.859196	0.861085	0.862978	0.864875	0.866776	0.86868	0.870588	0.872501	0.874417	0.876337	0.878261	0.880189	0.882121	0.884057	0.885997	0.887941	0.889889	0.891841	0.893797	0.895758	0.897723	0.899691	0.901664	0.903642	0.905623	0.907609	0.909599	0.911593	0.913592	0.915595	0.917603	0.919615	0.921631	0.923652	0.925677	0.927707	0.929742	0.931781	0.933824	0.935873	0.937925	0.939983	0.942045	0.944113	0.946184	0.948261	0.950343	0.952429	0.95452
9	0.859278	0.861175	0.863077	0.864982	0.866892	0.868805	0.870723	0.872644	0.874569	0.876499	0.878432	0.88037	0.882312	0.884258	0.886208	0.888162	0.890121	0.892084	0.894051	0.896022	0.897998	0.899978	0.901962	0.903951	0.905944	0.907941	0.909943	0.91195	0.913961	0.915977	0.917997	0.920022	0.922051	0.924085	0.926124	0.928167	0.930215	0.932268	0.934326	0.936389	0.938456	0.940528	0.942606	0.944688	0.946775	0.948867	0.950964	0.953066	0.955174
9.5	0.85936	0.861266	0.863176	0.865091	0.867009	0.868931	0.870858	0.872789	0.874724	0.876663	0.878606	0.880553	0.882505	0.884461	0.886422	0.888386	0.890355	0.892329	0.894307	0.896289	0.898276	0.900267	0.902263	0.904263	0.906268	0.908278	0.910292	0.912311	0.914334	0.916363	0.918396	0.920433	0.922476	0.924523	0.926576	0.928633	0.930695	0.932762	0.934834	0.936911	0.938993	0.94108	0.943172	0.94527	0.947373	0.94948	0.951593	0.953712	0.955835
10	0.859444	0.861358	0.863277	0.8652	0.867128	0.869059	0.870995	0.872935	0.874879	0.876828	0.878781	0.880738	0.8827	0.884667	0.886637	0.888613	0.890592	0.892577	0.894565	0.896559	0.898557	0.90056	0.902567	0.904579	0.906596	0.908618	0.910644	0.912676	0.914712	0.916753	0.918799	0.92085	0.922906	0.924967	0.927033	0.929104	0.93118	0.933261	0.935348	0.937439	0.939536	0.941639	0.943746	0.945859	0.947978	0.950101	0.952231	0.954365	0.956506
10.5	0.859528	0.861452	0.863379	0.865311	0.867248	0.869188	0.871133	0.873083	0.875037	0.876995	0.878958	0.880926	0.882898	0.884874	0.886855	0.888841	0.890832	0.892827	0.894827	0.896832	0.898841	0.900856	0.902875	0.904899	0.906928	0.908962	0.911001	0.913045	0.915094	0.917148	0.919207	0.921271	0.92334	0.925415	0.927495	0.92958	0.931671	0.933767	0.935868	0.937974	0.940086	0.942204	0.944327	0.946456	0.94859	0.95073	0.952876	0.955027	0.957184
11	0.859614	0.861546	0.863482	0.865423	0.867369	0.869319	0.871273	0.873232	0.875196	0.877164	0.879137	0.881115	0.883097	0.885084	0.887076	0.889073	0.891074	0.89308	0.895091	0.897108	0.899129	0.901155	0.903186	0.905222	0.907263	0.90931	0.911361	0.913418	0.91548	0.917547	0.919619	0.921697	0.92378	0.925869	0.927963	0.930062	0.932167	0.934278	0.936394	0.938516	0.940643	0.942776	0.944915	0.94706	0.94921	0.951367	0.953529	0.955697	0.957871
11.5	0.8597	0.861641	0.863586	0.865537	0.867491	0.869451	0.871415	0.873383	0.875357	0.877335	0.879318	0.881306	0.883299	0.885296	0.887299	0.889306	0.891319	0.893336	0.895359	0.897387	0.899419	0.901457	0.9035	0.905549	0.907602	0.909661	0.911726	0.913795	0.91587	0.917951	0.920037	0.922128	0.924225	0.926328	0.928436	0.93055	0.93267	0.934795	0.936927	0.939064	0.941207	0.943356	0.945511	0.947671	0.949838	0.952011	0.95419	0.956376	0.958567
12	0.859787	0.861737	0.863692	0.865651	0.867615	0.869584	0.871558	0.873536	0.875519	0.877508	0.879501	0.881499	0.883502	0.885511	0.887524	0.889543	0.891566	0.893595	0.895629	0.897669	0.899713	0.901763	0.903818	0.905879	0.907945	0.910017	0.912094	0.914177	0.916265	0.918359	0.920459	0.922564	0.924676	0.926793	0.928915	0.931044	0.933179	0.935319	0.937466	0.939618	0.941777	0.943942	0.946113	0.94829	0.950474	0.952664	0.95486	0.957063	0.959272
12.5	0.859876	0.861835	0.863798	0.865767	0.86774	0.869719	0.871702	0.87369	0.875684	0.877682	0.879686	0.881695	0.883708	0.885728	0.887752	0.889782	0.891816	0.893857	0.895903	0.897954	0.90001	0.902072	0.90414	0.906213	0.908292	0.910377	0.912467	0.914563	0.916665	0.918773	0.920886	0.923006	0.925131	0.927263	0.9294	0.931544	0.933693	0.935849	0.938011	0.94018	0.942355	0.944536	0.946723	0.948917	0.951118	0.953325	0.955539	0.957759	0.959986
13	0.859965	0.861933	0.863906	0.865884	0.867867	0.869855	0.871848	0.873846	0.87585	0.877859	0.879873	0.881892	0.883917	0.885947	0.887982	0.890023	0.892069	0.894121	0.896179	0.898242	0.900311	0.902385	0.904465	0.906551	0.908643	0.910741	0.912844	0.914954	0.917069	0.919191	0.921318	0.923452	0.925592	0.927738	0.929891	0.932049	0.934214	0.936386	0.938564	0.940748	0.942939	0.945137	0.947341	0.949552	0.95177	0.953994	0.956226	0.958464	0.96071
13.5	0.860055	0.862032	0.864015	0.866002	0.867995	0.869993	0.871996	0.874004	0.876018	0.878037	0.880062	0.882092	0.884127	0.886168	0.888215	0.890267	0.892325	0.894389	0.896458	0.898534	0.900615	0.902702	0.904794	0.906893	0.908998	0.911109	0.913226	0.915349	0.917478	0.919614	0.921756	0.923904	0.926059	0.92822	0.930387	0.932561	0.934742	0.936929	0.939123	0.941324	0.943531	0.945745	0.947967	0.950195	0.95243	0.954672	0.956922	0.959178	0.961442
14	0.860147	0.862133	0.864125	0.866122	0.868124	0.870132	0.872145	0.874164	0.876188	0.878217	0.880253	0.882293	0.88434	0.886392	0.88845	0.890514	0.892584	0.894659	0.896741	0.898828	0.900922	0.903021	0.905127	0.907239	0.909357	0.911481	0.913612	0.915749	0.917892	0.920042	0.922198	0.924361	0.926531	0.928707	0.930889	0.933079	0.935275	0.937479	0.939689	0.941906	0.94413	0.946362	0.9486	0.950846	0.953099	0.955359	0.957627	0.959902	0.962184
14.5	0.860239	0.862235	0.864236	0.866243	0.868255	0.870273	0.872296	0.874325	0.876359	0.8784	0.880446	0.882498	0.884555	0.886619	0.888688	0.890764	0.892845	0.894933	0.897027	0.899127	0.901233	0.903345	0.905464	0.907589	0.90972	0.911858	0.914002	0.916153	0.918311	0.920475	0.922646	0.924824	0.927008	0.9292	0.931398	0.933603	0.935816	0.938035	0.940262	0.942496	0.944737	0.946986	0.949242	0.951505	0.953776	0.956054	0.958341	0.960634	0.962936
15	0.860332	0.862338	0.864348	0.866365	0.868387	0.870415	0.872448	0.874488	0.876533	0.878584	0.880641	0.882704	0.884773	0.886848	0.888929	0.891016	0.89311	0.89521	0.897316	0.899428	0.901547	0.903672	0.905804	0.907942	0.910087	0.912239	0.914397	0.916562	0.918734	0.920913	0.923099	0.925292	0.927492	0.929699	0.931913	0.934134	0.936363	0.938599	0.940842	0.943093	0.945351	0.947617	0.949891	0.952172	0.954462	0.956759	0.959064	0.961377	0.963698
15.5	0.860427	0.862442	0.864462	0.866489	0.868521	0.870559	0.872603	0.874652	0.876708	0.87877	0.880838	0.882912	0.884993	0.887079	0.889172	0.891272	0.893377	0.895489	0.897608	0.899733	0.901865	0.904003	0.906148	0.9083	0.910459	0.912624	0.914797	0.916976	0.919163	0.921357	0.923557	0.925765	0.927981	0.930203	0.932434	0.934671	0.936916	0.939169	0.941429	0.943697	0.945973	0.948257	0.950549	0.952849	0.955156	0.957472	0.959796	0.962129	0.96447
16	0.860522	0.862547	0.864577	0.866614	0.868656	0.870704	0.872758	0.874819	0.876886	0.878959	0.881038	0.883123	0.885215	0.887313	0.889418	0.89153	0.893648	0.895772	0.897903	0.900041	0.902186	0.904338	0.906496	0.908662	0.910835	0.913014	0.915201	0.917395	0.919597	0.921805	0.924021	0.926245	0.928476	0.930715	0.932961	0.935215	0.937477	0.939746	0.942024	0.94431	0.946603	0.948905	0.951215	0.953533	0.95586	0.958195	0.960539	0.962891	0.965252
16.5	0.860619	0.862653	0.864694	0.86674	0.868792	0.870851	0.872916	0.874987	0.877065	0.879149	0.88124	0.883337	0.88544	0.88755	0.889667	0.891791	0.893921	0.896058	0.898202	0.900353	0.902511	0.904676	0.906849	0.909028	0.911215	0.913409	0.91561	0.917819	0.920035	0.922259	0.924491	0.92673	0.928977	0.931232	0.933495	0.935765	0.938044	0.940331	0.942626	0.94493	0.947241	0.949561	0.95189	0.954227	0.956573	0.958927	0.961291	0.963663	0.966044
17	0.860717	0.862761	0.864811	0.866868	0.868931	0.871	0.873076	0.875158	0.877246	0.879342	0.881444	0.883552	0.885667	0.88779	0.889919	0.892055	0.894197	0.896347	0.898505	0.900669	0.90284	0.905019	0.907205	0.909398	0.911599	0.913808	0.916024	0.918248	0.920479	0.922719	0.924966	0.927221	0.929484	0.931756	0.934035	0.936323	0.938619	0.940923	0.943236	0.945557	0.947887	0.950226	0.952573	0.95493	0.957295	0.959669	0.962053	0.964445	0.966789
17.5	0.860816	0.86287	0.86493	0.866997	0.86907	0.87115	0.873237	0.87533	0.87743	0.879536	0.88165	0.88377	0.885897	0.888032	0.890173	0.892322	0.894477	0.89664	0.89881	0.900988	0.903173	0.905365	0.907565	0.909773	0.911989	0.914212	0.916443	0.918682	0.920929	0.923184	0.925447	0.927718	0.929998	0.932286	0.934582	0.936887	0.9392	0.941522	0.943853	0.946193	0.948542	0.950899	0.952424	0.952216	0.952032	0.951874	0.95174	0.951632	0.951549
18	0.860916	0.86298	0.86505	0.867128	0.869212	0.871302	0.8734	0.875504	0.877615	0.879733	0.881858	0.883991	0.88613	0.888277	0.89043	0.892591	0.89476	0.896936	0.89912	0.901311	0.903509	0.905716	0.90793	0.910152	0.912382	0.91462	0.916867	0.919121	0.921384	0.923654	0.925934	0.928221	0.930517	0.932822	0.935136	0.937458	0.939716	0.939299	0.938906	0.938537	0.938192	0.937871	0.937575	0.937303	0.937056	0.936834	0.936638	0.936467	0.936322
18.5	0.861017	0.863091	0.865172	0.86726	0.869354	0.871456	0.873565	0.87568	0.877803	0.879932	0.882069	0.884214	0.886365	0.888524	0.890691	0.892865	0.895046	0.897235	0.899432	0.901637	0.90385	0.90607	0.908299	0.910536	0.912781	0.915034	0.917295	0.919565	0.921844	0.924131	0.926426	0.928014	0.927417	0.926843	0.926292	0.925765	0.92526	0.924779	0.924322	0.923889	0.92348	0.923096	0.922736	0.922401	0.922091	0.921807	0.921548	0.921314	0.921107
19	0.861119	0.863204	0.865295	0.867394	0.869499	0.871611	0.873731	0.875858	0.877992	0.880134	0.882283	0.884439	0.886603	0.888775	0.890954	0.893141	0.895335	0.897538	0.899749	0.901967	0.904194	0.906429	0.908672	0.910924	0.913184	0.915452	0.917532	0.916759	0.916008	0.915279	0.914573	0.913889	0.913227	0.912589	0.911974	0.911381	0.910813	0.910268	0.909747	0.90925	0.908778	0.90833	0.907908	0.90751	0.907137	0.906791	0.90647	0.906175	0.905906
19.5	0.861223	0.863317	0.86542	0.867529	0.869645	0.871769	0.8739	0.876038	0.878184	0.880337	0.882498	0.884667	0.886843	0.889028	0.89122	0.89342	0.895628	0.897844	0.900069	0.902302	0.904543	0.906792	0.907306	0.906382	0.905479	0.904598	0.903738	0.9029	0.902084	0.90129	0.900519	0.899771	0.899045	0.898342	0.897662	0.897006	0.896374	0.895766	0.895181	0.894621	0.894086	0.893575	0.89309	0.89263	0.892195	0.891787	0.891404	0.891048	0.890719
20	0.861327	0.863433	0.865545	0.867665	0.869793	0.871928	0.87407	0.87622	0.878378	0.880543	0.882717	0.884898	0.887087	0.889284	0.891489	0.893703	0.895924	0.898154	0.897944	0.896871	0.895819	0.894788	0.893777	0.892788	0.89182	0.890874	0.889949	0.889047	0.888166	0.887308	0.886472	0.885659	0.884869	0.884103	0.883359	0.882639	0.881944	0.881272	0.880624	0.880002	0.879404	0.879096	0.879682	0.880268	0.880854	0.88144	0.882026	0.882613	0.883199
20.5	0.861433	0.863549	0.865673	0.867804	0.869942	0.872089	0.874242	0.876404	0.878574	0.880752	0.882937	0.885131	0.887333	0.889543	0.889434	0.888216	0.887017	0.885838	0.88468	0.883542	0.882425	0.881328	0.880253	0.879199	0.878166	0.877155	0.876166	0.875199	0.874254	0.873331	0.872661	0.873246	0.87383	0.874415	0.874999	0.875584	0.876169	0.876754	0.87734	0.877925	0.87851	0.879096	0.879682	0.880268	0.880854	0.88144	0.882026	0.882613	0.883199
21	0.86154	0.863667	0.865801	0.867943	0.870093	0.872251	0.874417	0.87659	0.878772	0.880962	0.881766	0.880404	0.879061	0.877738	0.876434	0.87515	0.873886	0.872643	0.871419	0.870217	0.869034	0.867873	0.867992	0.868575	0.869158	0.869742	0.870325	0.870909	0.871493	0.872077	0.872661	0.873246	0.87383	0.874415	0.874999	0.875584	0.876169	0.876754	0.87734	0.877925	0.87851	0.879096	0.879682	0.880268	0.880854	0.88144	0.882026	0.882613	0.883199
21.5	0.861649	0.863786	0.865932	0.868085	0.870246	0.872416	0.874593	0.873425	0.871941	0.870476	0.869029	0.867602	0.866194	0.864806	0.863437	0.863913	0.864495	0.865078	0.86566	0.866243	0.866826	0.867409	0.867992	0.868575	0.869158	0.869742	0.870325	0.870909	0.871493	0.872077	0.872661	0.873246	0.87383	0.874415	0.874999	0.875584	0.876169	0.876754	0.87734	0.877925	0.87851	0.879096	0.879682	0.880268	0.880854	0.88144	0.882026	0.882613	0.883199
22	0.861758	0.863907	0.866063	0.867266	0.865643	0.864039	0.862453	0.860885	0.859841	0.860422	0.861004	0.861585	0.862167	0.862749	0.863331	0.863913	0.864495	0.865078	0.86566	0.866243	0.866826	0.867409	0.867992	0.868575	0.869158	0.869742	0.870325	0.870909	0.871493	0.872077	0.872661	0.873246	0.87383	0.874415	0.874999	0.875584	0.876169	0.876754	0.87734	0.877925	0.87851	0.879096	0.879682	0.880268	0.880854	0.88144	0.882026	0.882613	0.883199
22.5	0.860156	0.858415	0.856692	0.856936	0.857517	0.858098	0.858678	0.85926	0.859841	0.860422	0.861004	0.861585	0.862167	0.862749	0.863331	0.863913	0.864495	0.865078	0.86566	0.866243	0.866826	0.867409	0.867992	0.868575	0.869158	0.869742	0.870325	0.870909	0.871493	0.872077	0.872661	0.873246	0.87383	0.874415	0.874999	0.875584	0.876169	0.876754	0.87734	0.877925	0.87851	0.879096	0.879682	0.880268	0.880854	0.88144	0.882026	0.882613	0.883199
23	0.855195	0.855775	0.856356	0.856936	0.857517	0.858098	0.858678	0.85926	0.859841	0.860422	0.861004	0.861585	0.862167	0.862749	0.863331	0.863913	0.864495	0.865078	0.86566	0.866243	0.866826	0.867409	0.867992	0.868575	0.869158	0.869742	0.870325	0.870909	0.871493	0.872077	0.872661	0.873246	0.87383	0.874415	0.874999	0.875584	0.876169	0.876754	0.87734	0.877925	0.87851	0.879096	0.879682	0.880268	0.880854	0.88144	0.882026	0.882613	0.883199
23.5	0.855195	0.855775	0.856356	0.856936	0.857517	0.858098	0.858678	0.85926	0.859841	0.860422	0.861004	0.861585	0.862167	0.862749	0.863331	0.863913	0.864495	0.865078	0.86566	0.866243	0.866826	0.867409	0.867992	0.868575	0.869158	0.869742	0.870325	0.870909	0.871493	0.872077	0.872661	0.873246	0.87383	0.874415	0.874999	0.875584	0.876169	0.876754	0.87734	0.877925	0.87851	0.879096	0.879682	0.880268	0.880854	0.88144	0.882026	0.882613	0.883199
24	0.855195	0.855775	0.856356	0.856936	0.857517	0.858098	0.858678	0.85926	0.859841	0.860422	0.861004	0.861585	0.862167	0.862749	0.863331	0.863913	0.864495	0.865078	0.86566	0.866243	0.866826	0.867409	0.867992	0.868575	0.869158	0.869742	0.870325	0.870909	0.871493	0.872077	0.872661	0.873246	0.87383	0.874415	0.874999	0.875584	0.876169	0.876754	0.87734	0.877925	0.87851	0.879096	0.879682	0.880268	0.880854	0.88144	0.882026	0.882613	0.883199
24.5	0.855195	0.855775	0.856356	0.856936	0.857517	0.858098	0.858678	0.85926	0.859841	0.860422	0.861004	0.861585	0.862167	0.862749	0.863331	0.863913	0.864495	0.865078	0.86566	0.866243	0.866826	0.867409	0.867992	0.868575	0.869158	0.869742	0.870325	0.870909	0.871493	0.872077	0.872661	0.873246	0.87383	0.874415	0.874999	0.875584	0.876169	0.876754	0.87734	0.877925	0.87851	0.879096	0.879682	0.880268	0.880854	0.88144	0.882026	0.882613	0.883199
25	0.855195	0.855775	0.856356	0.856936	0.857517	0.858098	0.858678	0.85926	0.859841	0.860422	0.861004	0.861585	0.862167	0.862749	0.863331	0.863913	0.864495	0.865078	0.86566	0.866243	0.866826	0.867409	0.867992	0.868575	0.869158	0.869742	0.870325	0.870909	0.871493	0.872077	0.872661	0.873246	0.87383	0.874415	0.874999	0.875584	0.876169	0.876754	0.87734	0.877925	0.87851	0.879096	0.879682	0.880268	0.880854	0.88144	0.882026	0.882613	0.883199
25.5	0.855195	0.855775	0.856356	0.856936	0.857517	0.858098	0.858678	0.85926	0.859841	0.860422	0.861004	0.861585	0.862167	0.862749	0.863331	0.863913	0.864495	0.865078	0.86566	0.866243	0.866826	0.867409	0.867992	0.868575	0.869158	0.869742	0.870325	0.870909	0.871493	0.872077	0.872661	0.873246	0.87383	0.874415	0.874999	0.875584	0.876169	0.876754	0.87734	0.877925	0.87851	0.879096	0.879682	0.880268	0.880854	0.88144	0.882026	0.882613	0.883199
26	0.855195	0.855775	0.856356	0.856936	0.857517	0.858098	0.858678	0.85926	0.859841	0.860422	0.861004	0.861585	0.862167	0.862749	0.863331	0.863913	0.864495	0.865078	0.86566	0.866243	0.866826	0.867409	0.867992	0.868575	0.869158	0.869742	0.870325	0.870909	0.871493	0.872077	0.872661	0.873246	0.87383	0.874415	0.874999	0.875584	0.876169	0.876754	0.87734	0.877925	0.87851	0.879096	0.879682	0.880268	0.880854	0.88144	0.882026	0.882613	0.883199
26.5	0.855195	0.855775	0.856356	0.856936	0.857517	0.858098	0.858678	0.85926	0.859841	0.860422	0.861004	0.861585	0.862167	0.862749	0.863331	0.863913	0.864495	0.865078	0.86566	0.866243	0.866826	0.867409	0.867992	0.868575	0.869158	0.869742	0.870325	0.870909	0.871493	0.872077	0.872661	0.873246	0.87383	0.874415	0.874999	0.875584	0.876169	0.876754	0.87734	0.877925	0.87851	0.879096	0.879682	0.880268	0.880854	0.88144	0.882026	0.882613	0.883199
27	0.855195	0.855775	0.856356	0.856936	0.857517	0.858098	0.858678	0.85926	0.859841	0.860422	0.861004	0.861585	0.862167	0.862749	0.863331	0.863913	0.864495	0.865078	0.86566	0.866243	0.866826	0.867409	0.867992	0.868575	0.869158	0.869742	0.870325	0.870909	0.871493	0.872077	0.872661	0.873246	0.87383	0.874415	0.874999	0.875584	0.876169	0.876754	0.87734	0.877925	0.87851	0.879096	0.879682	0.880268	0.880854	0.88144	0.882026	0.882613	0.883199
27.5	0.855195	0.855775	0.856356	0.856936	0.857517	0.858098	0.858678	0.85926	0.859841	0.860422	0.861004	0.861585	0.862167	0.862749	0.863331	0.863913	0.864495	0.865078	0.86566	0.866243	0.866826	0.867409	0.867992	0.868575	0.869158	0.869742	0.870325	0.870909	0.871493	0.872077	0.872661	0.873246	0.87383	0.874415	0.874999	0.875584	0.876169	0.876754	0.87734	0.877925	0.87851	0.879096	0.879682	0.880268	0.880854	0.88144	0.882026	0.882613	0.883199
28	0.855195	0.855775	0.856356	0.856936	0.857517	0.858098	0.858678	0.85926	0.859841	0.860422	0.861004	0.861585	0.862167	0.862749	0.863331	0.863913	0.864495	0.865078	0.86566	0.866243	0.866826	0.867409	0.867992	0.868575	0.869158	0.869742	0.870325	0.870909	0.871493	0.872077	0.872661	0.873246	0.87383	0.874415	0.874999	0.875584	0.876169	0.876754	0.87734	0.877925	0.87851	0.879096	0.879682	0.880268	0.880854	0.88144	0.882026	0.882613	0.883199
28.5	0.855195	0.855775	0.856356	0.856936	0.857517	0.858098	0.858678	0.85926	0.859841	0.860422	0.861004	0.861585	0.862167	0.862749	0.863331	0.863913	0.864495	0.865078	0.86566	0.866243	0.866826	0.867409	0.867992	0.868575	0.869158	0.869742	0.870325	0.870909	0.871493	0.872077	0.872661	0.873246	0.87383	0.874415	0.874999	0.875584	0.876169	0.876754	0.87734	0.877925	0.87851	0.879096	0.879682	0.880268	0.880854	0.88144	0.882026	0.882613	0.883199
29	0.855195	0.855775	0.856356	0.856936	0.857517	0.858098	0.858678	0.85926	0.859841	0.860422	0.861004	0.861585	0.862167	0.862749	0.863331	0.863913	0.864495	0.865078	0.86566	0.866243	0.866826	0.867409	0.867992	0.868575	0.869158	0.869742	0.870325	0.870909	0.871493	0.872077	0.872661	0.873246	0.87383	0.874415	0.874999	0.875584	0.876169	0.876754	0.87734	0.877925	0.87851	0.879096	0.879682	0.880268	0.880854	0.88144	0.882026	0.882613	0.883199
29.5	0.855195	0.855775	0.856356	0.856936	0.857517	0.858098	0.858678	0.85926	0.859841	0.860422	0.861004	0.861585	0.862167	0.862749	0.863331	0.863913	0.864495	0.865078	0.86566	0.866243	0.866826	0.867409	0.867992	0.868575	0.869158	0.869742	0.870325	0.870909	0.871493	0.872077	0.872661	0.873246	0.87383	0.874415	0.874999	0.875584	0.876169	0.876754	0.87734	0.877925	0.87851	0.879096	0.879682	0.880268	0.880854	0.88144	0.882026	0.882613	0.883199
30	0.855195	0.855775	0.856356	0.856936	0.857517	0.858098	0.858678	0.85926	0.859841	0.860422	0.861004	0.861585	0.862167	0.862749	0.863331	0.863913	0.864495	0.865078	0.86566	0.866243	0.866826	0.867409	0.867992	0.868575	0.869158	0.869742	0.870325	0.870909	0.871493	0.872077	0.872661	0.873246	0.87383	0.874415	0.874999	0.875584	0.876169	0.876754	0.87734	0.877925	0.87851	0.879096	0.879682	0.880268	0.880854	0.88144	0.882026	0.882613	0.883199
30.5	0.855195	0.855775	0.856356	0.856936	0.857517	0.858098	0.858678	0.85926	0.859841	0.860422	0.861004	0.861585	0.862167	0.862749	0.863331	0.863913	0.864495	0.865078	0.86566	0.866243	0.866826	0.867409	0.867992	0.868575	0.869158	0.869742	0.870325	0.870909	0.871493	0.872077	0.872661	0.873246	0.87383	0.874415	0.874999	0.875584	0.876169	0.876754	0.87734	0.877925	0.87851	0.879096	0.879682	0.880268	0.880854	0.88144	0.882026	0.882613	0.883199
31	0.855195	0.855775	0.856356	0.856936	0.857517	0.858098	0.858678	0.85926	0.859841	0.860422	0.861004	0.861585	0.862167	0.862749	0.863331	0.863913	0.864495	0.865078	0.86566	0.866243	0.866826	0.867409	0.867992	0.868575	0.869158	0.869742	0.870325	0.870909	0.871493	0.872077	0.872661	0.873246	0.87383	0.874415	0.874999	0.875584	0.876169	0.876754	0.87734	0.877925	0.87851	0.879096	0.879682	0.880268	0.880854	0.88144	0.882026	0.882613	0.883199
31.5	0.855195	0.855775	0.856356	0.856936	0.857517	0.858098	0.858678	0.85926	0.859841	0.860422	0.861004	0.861585	0.862167	0.862749	0.863331	0.863913	0.864495	0.865078	0.86566	0.866243	0.866826	0.867409	0.867992	0.868575	0.869158	0.869742	0.870325	0.870909	0.871493	0.872077	0.872661	0.873246	0.87383	0.874415	0.874999	0.875584	0.876169	0.876754	0.87734	0.877925	0.87851	0.879096	0.879682	0.880268	0.880854	0.88144	0.882026	0.882613	0.883199
32	0.855195	0.855775	0.856356	0.856936	0.857517	0.858098	0.858678	0.85926	0.859841	0.860422	0.861004	0.861585	0.862167	0.862749	0.863331	0.863913	0.864495	0.865078	0.86566	0.866243	0.866826	0.867409	0.867992	0.868575	0.869158	0.869742	0.870325	0.870909	0.871493	0.872077	0.872661	0.873246	0.87383	0.874415	0.874999	0.875584	0.876169	0.876754	0.87734	0.877925	0.87851	0.879096	0.879682	0.880268	0.880854	0.88144	0.882026	0.882613	0.883199
32.5	0.855195	0.855775	0.856356	0.856936	0.857517	0.858098	0.858678	0.85926	0.859841	0.860422	0.861004	0.861585	0.862167	0.862749	0.863331	0.863913	0.864495	0.865078	0.86566	0.866243	0.866826	0.867409	0.867992	0.868575	0.869158	0.869742	0.870325	0.870909	0.871493	0.872077	0.872661	0.873246	0.87383	0.874415	0.874999	0.875584	0.876169	0.876754	0.87734	0.877925	0.87851	0.879096	0.879682	0.880268	0.880854	0.88144	0.882026	0.882613	0.883199
33	0.855195	0.855775	0.856356	0.856936	0.857517	0.858098	0.858678	0.85926	0.859841	0.860422	0.861004	0.861585	0.862167	0.862749	0.863331	0.863913	0.864495	0.865078	0.86566	0.866243	0.866826	0.867409	0.867992	0.868575	0.869158	0.869742	0.870325	0.870909	0.871493	0.872077	0.872661	0.873246	0.87383	0.874415	0.874999	0.875584	0.876169	0.876754	0.87734	0.877925	0.87851	0.879096	0.879682	0.880268	0.880854	0.88144	0.882026	0.882613	0.883199
33.5	0.855195	0.855775	0.856356	0.856936	0.857517	0.858098	0.858678	0.85926	0.859841	0.860422	0.861004	0.861585	0.862167	0.862749	0.863331	0.863913	0.864495	0.865078	0.86566	0.866243	0.866826	0.867409	0.867992	0.868575	0.869158	0.869742	0.870325	0.870909	0.871493	0.872077	0.872661	0.873246	0.87383	0.874415	0.874999	0.875584	0.876169	0.876754	0.87734	0.877925	0.87851	0.879096	0.879682	0.880268	0.880854	0.88144	0.882026	0.882613	0.883199
34	0.855195	0.855775	0.856356	0.856936	0.857517	0.858098	0.858678	0.85926	0.859841	0.860422	0.861004	0.861585	0.862167	0.862749	0.863331	0.863913	0.864495	0.865078	0.86566	0.866243	0.866826	0.867409	0.867992	0.868575	0.869158	0.869742	0.870325	0.870909	0.871493	0.872077	0.872661	0.873246	0.87383	0.874415	0.874999	0.875584	0.876169	0.876754	0.87734	0.877925	0.87851	0.879096	0.879682	0.880268	0.880854	0.88144	0.882026	0.882613	0.883199
34.5	0.855195	0.855775	0.856356	0.856936	0.857517	0.858098	0.858678	0.85926	0.859841	0.860422	0.861004	0.861585	0.862167	0.862749	0.863331	0.863913	0.864495	0.865078	0.86566	0.866243	0.866826	0.867409	0.867992	0.868575	0.869158	0.869742	0.870325	0.870909	0.871493	0.872077	0.872661	0.873246	0.87383	0.874415	0.874999	0.875584	0.876169	0.876754	0.87734	0.877925	0.87851	0.879096	0.879682	0.880268	0.880854	0.88144	0.882026	0.882613	0.883199
35	0.855195	0.855775	0.856356	0.856936	0.857517	0.858098	0.858678	0.85926	0.859841	0.860422	0.861004	0.861585	0.862167	0.862749	0.863331	0.863913	0.864495	0.865078	0.86566	0.866243	0.866826	0.867409	0.867992	0.868575	0.869158	0.869742	0.870325	0.870909	0.871493	0.872077	0.872661	0.873246	0.87383	0.874415	0.874999	0.875584	0.876169	0.876754	0.87734	0.877925	0.87851	0.879096	0.879682	0.880268	0.880854	0.88144	0.882026	0.882613	0.883199
35.5	0.855195	0.855775	0.856356	0.856936	0.857517	0.858098	0.858678	0.85926	0.859841	0.860422	0.861004	0.861585	0.862167	0.862749	0.863331	0.863913	0.864495	0.865078	0.86566	0.866243	0.866826	0.867409	0.867992	0.868575	0.869158	0.869742	0.870325	0.870909	0.871493	0.872077	0.872661	0.873246	0.87383	0.874415	0.874999	0.875584	0.876169	0.876754	0.87734	0.877925	0.87851	0.879096	0.879682	0.880268	0.880854	0.88144	0.882026	0.882613	0.883199
36	0.855195	0.855775	0.856356	0.856936	0.857517	0.858098	0.858678	0.85926	0.859841	0.860422	0.861004	0.861585	0.862167	0.862749	0.863331	0.863913	0.864495	0.865078	0.86566	0.866243	0.866826	0.867409	0.867992	0.868575	0.869158	0.869742	0.870325	0.870909	0.871493	0.872077	0.872661	0.873246	0.87383	0.874415	0.874999	0.875584	0.876169	0.876754	0.87734	0.877925	0.87851	0.879096	0.879682	0.880268	0.880854	0.88144	0.882026	0.882613	0.883199
36.5	0.855195	0.855775	0.856356	0.856936	0.857517	0.858098	0.858678	0.85926	0.859841	0.860422	0.861004	0.861585	0.862167	0.862749	0.863331	0.863913	0.864495	0.865078	0.86566	0.866243	0.866826	0.867409	0.867992	0.868575	0.869158	0.869742	0.870325	0.870909	0.871493	0.872077	0.872661	0.873246	0.87383	0.874415	0.874999	0.875584	0.876169	0.876754	0.87734	0.877925	0.87851	0.879096	0.879682	0.880268	0.880854	0.88144	0.882026	0.882613	0.883199
37	0.855195	0.855775	0.856356	0.856936	0.857517	0.858098	0.858678	0.85926	0.859841	0.860422	0.861004	0.861585	0.862167	0.862749	0.863331	0.863913	0.864495	0.865078	0.86566	0.866243	0.866826	0.867409	0.867992	0.868575	0.869158	0.869742	0.870325	0.870909	0.871493	0.872077	0.872661	0.873246	0.87383	0.874415	0.874999	0.875584	0.876169	0.876754	0.87734	0.877925	0.87851	0.879096	0.879682	0.880268	0.880854	0.88144	0.882026	0.882613	0.883199
37.5	0.855195	0.855775	0.856356	0.856936	0.857517	0.858098	0.858678	0.85926	0.859841	0.860422	0.861004	0.861585	0.862167	0.862749	0.863331	0.863913	0.864495	0.865078	0.86566	0.866243	0.866826	0.867409	0.867992	0.868575	0.869158	0.869742	0.870325	0.870909	0.871493	0.872077	0.872661	0.873246	0.87383	0.874415	0.874999	0.875584	0.876169	0.876754	0.87734	0.877925	0.87851	0.879096	0.879682	0.880268	0.880854	0.88144	0.882026	0.882613	0.883199
38	0.855195	0.855775	0.856356	0.856936	0.857517	0.858098	0.858678	0.85926	0.859841	0.860422	0.861004	0.861585	0.862167	0.862749	0.863331	0.863913	0.864495	0.865078	0.86566	0.866243	0.866826	0.867409	0.867992	0.868575	0.869158	0.869742	0.870325	0.870909	0.871493	0.872077	0.872661	0.873246	0.87383	0.874415	0.874999	0.875584	0.876169	0.876754	0.87734	0.877925	0.87851	0.879096	0.879682	0.880268	0.880854	0.88144	0.882026	0.882613	0.883199
38.5	0.855195	0.855775	0.856356	0.856936	0.857517	0.858098	0.858678	0.85926	0.859841	0.860422	0.861004	0.861585	0.862167	0.862749	0.863331	0.863913	0.864495	0.865078	0.86566	0.866243	0.866826	0.867409	0.867992	0.868575	0.869158	0.869742	0.870325	0.870909	0.871493	0.872077	0.872661	0.873246	0.87383	0.874415	0.874999	0.875584	0.876169	0.876754	0.87734	0.877925	0.87851	0.879096	0.879682	0.880268	0.880854	0.88144	0.882026	0.882613	0.883199
39	0.855195	0.855775	0.856356	0.856936	0.857517	0.858098	0.858678	0.85926	0.859841	0.860422	0.861004	0.861585	0.862167	0.862749	0.863331	0.863913	0.864495	0.865078	0.86566	0.866243	0.866826	0.867409	0.867992	0.868575	0.869158	0.869742	0.870325	0.870909	0.871493	0.872077	0.872661	0.873246	0.87383	0.874415	0.874999	0.875584	0.876169	0.876754	0.87734	0.877925	0.87851	0.879096	0.879682	0.880268	0.880854	0.88144	0.882026	0.882613	0.883199
39.5	0.855195	0.855775	0.856356	0.856936	0.857517	0.858098	0.858678	0.85926	0.859841	0.860422	0.861004	0.861585	0.862167	0.862749	0.863331	0.863913	0.864495	0.865078	0.86566	0.866243	0.866826	0.867409	0.867992	0.868575	0.869158	0.869742	0.870325	0.870909	0.871493	0.872077	0.872661	0.873246	0.87383	0.874415	0.874999	0.875584	0.876169	0.876754	0.87734	0.877925	0.87851	0.879096	0.879682	0.880268	0.880854	0.88144	0.882026	0.882613	0.883199
40	0.855195	0.855775	0.856356	0.856936	0.857517	0.858098	0.858678	0.85926	0.859841	0.860422	0.861004	0.861585	0.862167	0.862749	0.863331	0.863913	0.864495	0.865078	0.86566	0.866243	0.866826	0.867409	0.867992	0.868575	0.869158	0.869742	0.870325	0.870909	0.871493	0.872077	0.872661	0.873246	0.87383	0.874415	0.874999	0.875584	0.876169	0.876754	0.87734	0.877925	0.87851	0.879096	0.879682	0.880268	0.880854	0.88144	0.882026	0.882613	0.883199
40.5	0.855195	0.855775	0.856356	0.856936	0.857517	0.858098	0.858678	0.85926	0.859841	0.860422	0.861004	0.861585	0.862167	0.862749	0.863331	0.863913	0.864495	0.865078	0.86566	0.866243	0.866826	0.867409	0.867992	0.868575	0.869158	0.869742	0.870325	0.870909	0.871493	0.872077	0.872661	0.873246	0.87383	0.874415	0.874999	0.875584	0.876169	0.876754	0.87734	0.877925	0.87851	0.879096	0.879682	0.880268	0.880854	0.88144	0.882026	0.882613	0.883199
41	0.855195	0.855775	0.856356	0.856936	0.857517	0.858098	0.858678	0.85926	0.859841	0.860422	0.861004	0.861585	0.862167	0.862749	0.863331	0.863913	0.864495	0.865078	0.86566	0.866243	0.866826	0.867409	0.867992	0.868575	0.869158	0.869742	0.870325	0.870909	0.871493	0.872077	0.872661	0.873246	0.87383	0.874415	0.874999	0.875584	0.876169	0.876754	0.87734	0.877925	0.87851	0.879096	0.879682	0.880268	0.880854	0.88144	0.882026	0.882613	0.883199
41.5	0.855195	0.855775	0.856356	0.856936	0.857517	0.858098	0.858678	0.85926	0.859841	0.860422	0.861004	0.861585	0.862167	0.862749	0.863331	0.863913	0.864495	0.865078	0.86566	0.866243	0.866826	0.867409	0.867992	0.868575	0.869158	0.869742	0.870325	0.870909	0.871493	0.872077	0.872661	0.873246	0.87383	0.874415	0.874999	0.875584	0.876169	0.876754	0.87734	0.877925	0.87851	0.879096	0.879682	0.880268	0.880854	0.88144	0.882026	0.882613	0.883199
42	0.855195	0.855775	0.856356	0.856936	0.857517	0.858098	0.858678	0.85926	0.859841	0.860422	0.861004	0.861585	0.862167	0.862749	0.863331	0.863913	0.864495	0.865078	0.86566	0.866243	0.866826	0.867409	0.867992	0.868575	0.869158	0.869742	0.870325	0.870909	0.871493	0.872077	0.872661	0.873246	0.87383	0.874415	0.874999	0.875584	0.876169	0.876754	0.87734	0.877925	0.87851	0.879096	0.879682	0.880268	0.880854	0.88144	0.882026	0.882613	0.883199
42.5	0.855195	0.855775	0.856356	0.856936	0.857517	0.858098	0.858678	0.85926	0.859841	0.860422	0.861004	0.861585	0.862167	0.862749	0.863331	0.863913	0.864495	0.865078	0.86566	0.866243	0.866826	0.867409	0.867992	0.868575	0.869158	0.869742	0.870325	0.870909	0.871493	0.872077	0.872661	0.873246	0.87383	0.874415	0.874999	0.875584	0.876169	0.876754	0.87734	0.877925	0.87851	0.879096	0.879682	0.880268	0.880854	0.88144	0.882026	0.882613	0.883199
43	0.855195	0.855775	0.856356	0.856936	0.857517	0.858098	0.858678	0.85926	0.859841	0.860422	0.861004	0.861585	0.862167	0.862749	0.863331	0.863913	0.864495	0.865078	0.86566	0.866243	0.866826	0.867409	0.867992	0.868575	0.869158	0.869742	0.870325	0.870909	0.871493	0.872077	0.872661	0.873246	0.87383	0.874415	0.874999	0.875584	0.876169	0.876754	0.87734	0.877925	0.87851	0.879096	0.879682	0.880268	0.880854	0.88144	0.882026	0.882613	0.883199
43.5	0.855195	0.855775	0.856356	0.856936	0.857517	0.858098	0.858678	0.85926	0.859841	0.860422	0.861004	0.861585	0.862167	0.862749	0.863331	0.863913	0.864495	0.865078	0.86566	0.866243	0.866826	0.867409	0.867992	0.868575	0.869158	0.869742	0.870325	0.870909	0.871493	0.872077	0.872661	0.873246	0.87383	0.874415	0.874999	0.875584	0.876169	0.876754	0.87734	0.877925	0.87851	0.879096	0.879682	0.880268	0.880854	0.88144	0.882026	0.882613	0.883199
44	0.855195	0.855775	0.856356	0.856936	0.857517	0.858098	0.858678	0.85926	0.859841	0.860422	0.861004	0.861585	0.862167	0.862749	0.863331	0.863913	0.864495	0.865078	0.86566	0.866243	0.866826	0.867409	0.867992	0.868575	0.869158	0.869742	0.870325	0.870909	0.871493	0.872077	0.872661	0.873246	0.87383	0.874415	0.874999	0.875584	0.876169	0.876754	0.87734	0.877925	0.87851	0.879096	0.879682	0.880268	0.880854	0.88144	0.882026	0.882613	0.883199
44.5	0.855195	0.855775	0.856356	0.856936	0.857517	0.858098	0.858678	0.85926	0.859841	0.860422	0.861004	0.861585	0.862167	0.862749	0.863331	0.863913	0.864495	0.865078	0.86566	0.866243	0.866826	0.867409	0.867992	0.868575	0.869158	0.869742	0.870325	0.870909	0.871493	0.872077	0.872661	0.873246	0.87383	0.874415	0.874999	0.875584	0.876169	0.876754	0.87734	0.877925	0.87851	0.879096	0.879682	0.880268	0.880854	0.88144	0.882026	0.882613	0.883199
45	0.855195	0.855775	0.856356	0.856936	0.857517	0.858098	0.858678	0.85926	0.859841	0.860422	0.861004	0.861585	0.862167	0.862749	0.863331	0.863913	0.864495	0.865078	0.86566	0.866243	0.866826	0.867409	0.867992	0.868575	0.869158	0.869742	0.870325	0.870909	0.871493	0.872077	0.872661	0.873246	0.87383	0.874415	0.874999	0.875584	0.876169	0.876754	0.87734	0.877925	0.87851	0.879096	0.879682	0.880268	0.880854	0.88144	0.882026	0.882613	0.883199
45.5	0.855195	0.855775	0.856356	0.856936	0.857517	0.858098	0.858678	0.85926	0.859841	0.860422	0.861004	0.861585	0.862167	0.862749	0.863331	0.863913	0.864495	0.865078	0.86566	0.866243	0.866826	0.867409	0.867992	0.868575	0.869158	0.869742	0.870325	0.870909	0.871493	0.872077	0.872661	0.873246	0.87383	0.874415	0.874999	0.875584	0.876169	0.876754	0.87734	0.877925	0.87851	0.879096	0.879682	0.880268	0.880854	0.88144	0.882026	0.882613	0.883199
46	0.855195	0.855775	0.856356	0.856936	0.857517	0.858098	0.858678	0.85926	0.859841	0.860422	0.861004	0.861585	0.862167	0.862749	0.863331	0.863913	0.864495	0.865078	0.86566	0.866243	0.866826	0.867409	0.867992	0.868575	0.869158	0.869742	0.870325	0.870909	0.871493	0.872077	0.872661	0.873246	0.87383	0.874415	0.874999	0.875584	0.876169	0.876754	0.87734	0.877925	0.87851	0.879096	0.879682	0.880268	0.880854	0.88144	0.882026	0.882613	0.883199
46.5	0.855195	0.855775	0.856356	0.856936	0.857517	0.858098	0.858678	0.85926	0.859841	0.860422	0.861004	0.861585	0.862167	0.862749	0.863331	0.863913	0.864495	0.865078	0.86566	0.866243	0.866826	0.867409	0.867992	0.868575	0.869158	0.869742	0.870325	0.870909	0.871493	0.872077	0.872661	0.873246	0.87383	0.874415	0.874999	0.875584	0.876169	0.876754	0.87734	0.877925	0.87851	0.879096	0.879682	0.880268	0.880854	0.88144	0.882026	0.882613	0.883199
47	0.855195	0.855775	0.856356	0.856936	0.857517	0.858098	0.858678	0.85926	0.859841	0.860422	0.861004	0.861585	0.862167	0.862749	0.863331	0.863913	0.864495	0.865078	0.86566	0.866243	0.866826	0.867409	0.867992	0.868575	0.869158	0.869742	0.870325	0.870909	0.871493	0.872077	0.872661	0.873246	0.87383	0.874415	0.874999	0.875584	0.876169	0.876754	0.87734	0.877925	0.87851	0.879096	0.879682	0.880268	0.880854	0.88144	0.882026	0.882613	0.883199
47.5	0.855195	0.855775	0.856356	0.856936	0.857517	0.858098	0.858678	0.85926	0.859841	0.860422	0.861004	0.861585	0.862167	0.862749	0.863331	0.863913	0.864495	0.865078	0.86566	0.866243	0.866826	0.867409	0.867992	0.868575	0.869158	0.869742	0.870325	0.870909	0.871493	0.872077	0.872661	0.873246	0.87383	0.874415	0.874999	0.875584	0.876169	0.876754	0.87734	0.877925	0.87851	0.879096	0.879682	0.880268	0.880854	0.88144	0.882026	0.882613	0.883199
48	0.855195	0.855775	0.856356	0.856936	0.857517	0.858098	0.858678	0.85926	0.859841	0.860422	0.861004	0.861585	0.862167	0.862749	0.863331	0.863913	0.864495	0.865078	0.86566	0.866243	0.866826	0.867409	0.867992	0.868575	0.869158	0.869742	0.870325	0.870909	0.871493	0.872077	0.872661	0.873246	0.87383	0.874415	0.874999	0.875584	0.876169	0.876754	0.87734	0.877925	0.87851	0.879096	0.879682	0.880268	0.880854	0.88144	0.882026	0.882613	0.883199
48.5	0.855195	0.855775	0.856356	0.856936	0.857517	0.858098	0.858678	0.85926	0.859841	0.860422	0.861004	0.861585	0.862167	0.862749	0.863331	0.863913	0.864495	0.865078	0.86566	0.866243	0.866826	0.867409	0.867992	0.868575	0.869158	0.869742	0.870325	0.870909	0.871493	0.872077	0.872661	0.873246	0.87383	0.874415	0.874999	0.875584	0.876169	0.876754	0.87734	0.877925	0.87851	0.879096	0.879682	0.880268	0.880854	0.88144	0.882026	0.882613	0.883199
49	0.855195	0.855775	0.856356	0.856936	0.857517	0.858098	0.858678	0.85926	0.859841	0.860422	0.861004	0.861585	0.862167	0.862749	0.863331	0.863913	0.864495	0.865078	0.86566	0.866243	0.866826	0.867409	0.867992	0.868575	0.869158	0.869742	0.870325	0.870909	0.871493	0.872077	0.872661	0.873246	0.87383	0.874415	0.874999	0.875584	0.876169	0.876754	0.87734	0.877925	0.87851	0.879096	0.879682	0.880268	0.880854	0.88144	0.882026	0.882613	0.883199
49.5	0.855195	0.855775	0.856356	0.856936	0.857517	0.858098	0.858678	0.85926	0.859841	0.860422	0.861004	0.861585	0.862167	0.862749	0.863331	0.863913	0.864495	0.865078	0.86566	0.866243	0.866826	0.867409	0.867992	0.868575	0.869158	0.869742	0.870325	0.870909	0.871493	0.872077	0.872661	0.873246	0.87383	0.874415	0.874999	0.875584	0.876169	0.876754	0.87734	0.877925	0.87851	0.879096	0.879682	0.880268	0.880854	0.88144	0.882026	0.882613	0.883199
50	0.855195	0.855775	0.856356	0.856936	0.857517	0.858098	0.858678	0.85926	0.859841	0.860422	0.861004	0.861585	0.862167	0.862749	0.863331	0.863913	0.864495	0.865078	0.86566	0.866243	0.866826	0.867409	0.867992	0.868575	0.869158	0.869742	0.870325	0.870909	0.871493	0.872077	0.872661	0.873246	0.87383	0.874415	0.874999	0.875584	0.876169	0.876754	0.87734	0.877925	0.87851	0.879096	0.879682	0.880268	0.880854	0.88144	0.882026	0.882613	0.883199
50.5	0.855195	0.855775	0.856356	0.856936	0.857517	0.858098	0.858678	0.85926	0.859841	0.860422	0.861004	0.861585	0.862167	0.862749	0.863331	0.863913	0.864495	0.865078	0.86566	0.866243	0.866826	0.867409	0.867992	0.868575	0.869158	0.869742	0.870325	0.870909	0.871493	0.872077	0.872661	0.873246	0.87383	0.874415	0.874999	0.875584	0.876169	0.876754	0.87734	0.877925	0.87851	0.879096	0.879682	0.880268	0.880854	0.88144	0.882026	0.882613	0.883199
51	0.855195	0.855775	0.856356	0.856936	0.857517	0.858098	0.858678	0.85926	0.859841	0.860422	0.861004	0.861585	0.862167	0.862749	0.863331	0.863913	0.864495	0.865078	0.86566	0.866243	0.866826	0.867409	0.867992	0.868575	0.869158	0.869742	0.870325	0.870909	0.871493	0.872077	0.872661	0.873246	0.87383	0.874415	0.874999	0.875584	0.876169	0.876754	0.87734	0.877925	0.87851	0.879096	0.879682	0.880268	0.880854	0.88144	0.882026	0.882613	0.883199
51.5	0.855195	0.855775	0.856356	0.856936	0.857517	0.858098	0.858678	0.85926	0.859841	0.860422	0.861004	0.861585	0.862167	0.862749	0.863331	0.863913	0.864495	0.865078	0.86566	0.866243	0.866826	0.867409	0.867992	0.868575	0.869158	0.869742	0.870325	0.870909	0.871493	0.872077	0.872661	0.873246	0.87383	0.874415	0.874999	0.875584	0.876169	0.876754	0.87734	0.877925	0.87851	0.879096	0.879682	0.880268	0.880854	0.88144	0.882026	0.882613	0.883199
52	0.855195	0.855775	0.856356	0.856936	0.857517	0.858098	0.858678	0.85926	0.859841	0.860422	0.861004	0.861585	0.862167	0.862749	0.863331	0.863913	0.864495	0.865078	0.86566	0.866243	0.866826	0.867409	0.867992	0.868575	0.869158	0.869742	0.870325	0.870909	0.871493	0.872077	0.872661	0.873246	0.87383	0.874415	0.874999	0.875584	0.876169	0.876754	0.87734	0.877925	0.87851	0.879096	0.879682	0.880268	0.880854	0.88144	0.882026	0.882613	0.883199
52.5	0.855195	0.855775	0.856356	0.856936	0.857517	0.858098	0.858678	0.85926	0.859841	0.860422	0.861004	0.861585	0.862167	0.862749	0.863331	0.863913	0.864495	0.865078	0.86566	0.866243	0.866826	0.867409	0.867992	0.868575	0.869158	0.869742	0.870325	0.870909	0.871493	0.872077	0.872661	0.873246	0.87383	0.874415	0.874999	0.875584	0.876169	0.876754	0.87734	0.877925	0.87851	0.879096	0.879682	0.880268	0.880854	0.88144	0.882026	0.882613	0.883199
53	0.855195	0.855775	0.856356	0.856936	0.857517	0.858098	0.858678	0.85926	0.859841	0.860422	0.861004	0.861585	0.862167	0.862749	0.863331	0.863913	0.864495	0.865078	0.86566	0.866243	0.866826	0.867409	0.867992	0.868575	0.869158	0.869742	0.870325	0.870909	0.871493	0.872077	0.872661	0.873246	0.87383	0.874415	0.874999	0.875584	0.876169	0.876754	0.87734	0.877925	0.87851	0.879096	0.879682	0.880268	0.880854	0.88144	0.882026	0.882613	0.883199
53.5	0.855195	0.855775	0.856356	0.856936	0.857517	0.858098	0.858678	0.85926	0.859841	0.860422	0.861004	0.861585	0.862167	0.862749	0.863331	0.863913	0.864495	0.865078	0.86566	0.866243	0.866826	0.867409	0.867992	0.868575	0.869158	0.869742	0.870325	0.870909	0.871493	0.872077	0.872661	0.873246	0.87383	0.874415	0.874999	0.875584	0.876169	0.876754	0.87734	0.877925	0.87851	0.879096	0.879682	0.880268	0.880854	0.88144	0.882026	0.882613	0.883199
54	0.855195	0.855775	0.856356	0.856936	0.857517	0.858098	0.858678	0.85926	0.859841	0.860422	0.861004	0.861585	0.862167	0.862749	0.863331	0.863913	0.864495	0.865078	0.86566	0.866243	0.866826	0.867409	0.867992	0.868575	0.869158	0.869742	0.870325	0.870909	0.871493	0.872077	0.872661	0.873246	0.87383	0.874415	0.874999	0.875584	0.876169	0.876754	0.87734	0.877925	0.87851	0.879096	0.879682	0.880268	0.880854	0.88144	0.882026	0.882613	0.883199
54.5	0.855195	0.855775	0.856356	0.856936	0.857517	0.858098	0.858678	0.85926	0.859841	0.860422	0.861004	0.861585	0.862167	0.862749	0.863331	0.863913	0.864495	0.865078	0.86566	0.866243	0.866826	0.867409	0.867992	0.868575	0.869158	0.869742	0.870325	0.870909	0.871493	0.872077	0.872661	0.873246	0.87383	0.874415	0.874999	0.875584	0.876169	0.876754	0.87734	0.877925	0.87851	0.879096	0.879682	0.880268	0.880854	0.88144	0.882026	0.882613	0.883199
55	0.855195	0.855775	0.856356	0.856936	0.857517	0.858098	0.858678	0.85926	0.859841	0.860422	0.861004	0.861585	0.862167	0.862749	0.863331	0.863913	0.864495	0.865078	0.86566	0.866243	0.866826	0.867409	0.867992	0.868575	0.869158	0.869742	0.870325	0.870909	0.871493	0.872077	0.872661	0.873246	0.87383	0.874415	0.874999	0.875584	0.876169	0.876754	0.87734	0.877925	0.87851	0.879096	0.879682	0.880268	0.880854	0.88144	0.882026	0.882613	0.883199
55.5	0.855195	0.855775	0.856356	0.856936	0.857517	0.858098	0.858678	0.85926	0.859841	0.860422	0.861004	0.861585	0.862167	0.862749	0.863331	0.863913	0.864495	0.865078	0.86566	0.866243	0.866826	0.867409	0.867992	0.868575	0.869158	0.869742	0.870325	0.870909	0.871493	0.872077	0.872661	0.873246	0.87383	0.874415	0.874999	0.875584	0.876169	0.876754	0.87734	0.877925	0.87851	0.879096	0.879682	0.880268	0.880854	0.88144	0.882026	0.882613	0.883199
56	0.855195	0.855775	0.856356	0.856936	0.857517	0.858098	0.858678	0.85926	0.859841	0.860422	0.861004	0.861585	0.862167	0.862749	0.863331	0.863913	0.864495	0.865078	0.86566	0.866243	0.866826	0.867409	0.867992	0.868575	0.869158	0.869742	0.870325	0.870909	0.871493	0.872077	0.872661	0.873246	0.87383	0.874415	0.874999	0.875584	0.876169	0.876754	0.87734	0.877925	0.87851	0.879096	0.879682	0.880268	0.880854	0.88144	0.882026	0.882613	0.883199
56.5	0.855195	0.855775	0.856356	0.856936	0.857517	0.858098	0.858678	0.85926	0.859841	0.860422	0.861004	0.861585	0.862167	0.862749	0.863331	0.863913	0.864495	0.865078	0.86566	0.866243	0.866826	0.867409	0.867992	0.868575	0.869158	0.869742	0.870325	0.870909	0.871493	0.872077	0.872661	0.873246	0.87383	0.874415	0.874999	0.875584	0.876169	0.876754	0.87734	0.877925	0.87851	0.879096	0.879682	0.880268	0.880854	0.88144	0.882026	0.882613	0.883199
57	0.855195	0.855775	0.856356	0.856936	0.857517	0.858098	0.858678	0.85926	0.859841	0.860422	0.861004	0.861585	0.862167	0.862749	0.863331	0.863913	0.864495	0.865078	0.86566	0.866243	0.866826	0.867409	0.867992	0.868575	0.869158	0.869742	0.870325	0.870909	0.871493	0.872077	0.872661	0.873246	0.87383	0.874415	0.874999	0.875584	0.876169	0.876754	0.87734	0.877925	0.87851	0.879096	0.879682	0.880268	0.880854	0.88144	0.882026	0.882613	0.883199
57.5	0.855195	0.855775	0.856356	0.856936	0.857517	0.858098	0.858678	0.85926	0.859841	0.860422	0.861004	0.861585	0.862167	0.862749	0.863331	0.863913	0.864495	0.865078	0.86566	0.866243	0.866826	0.867409	0.867992	0.868575	0.869158	0.869742	0.870325	0.870909	0.871493	0.872077	0.872661	0.873246	0.87383	0.874415	0.874999	0.875584	0.876169	0.876754	0.87734	0.877925	0.87851	0.879096	0.879682	0.880268	0.880854	0.88144	0.882026	0.882613	0.883199
58	0.855195	0.855775	0.856356	0.856936	0.857517	0.858098	0.858678	0.85926	0.859841	0.860422	0.861004	0.861585	0.862167	0.862749	0.863331	0.863913	0.864495	0.865078	0.86566	0.866243	0.866826	0.867409	0.867992	0.868575	0.869158	0.869742	0.870325	0.870909	0.871493	0.872077	0.872661	0.873246	0.87383	0.874415	0.874999	0.875584	0.876169	0.876754	0.87734	0.877925	0.87851	0.879096	0.879682	0.880268	0.880854	0.88144	0.882026	0.882613	0.883199
58.5	0.855195	0.855775	0.856356	0.856936	0.857517	0.858098	0.858678	0.85926	0.859841	0.860422	0.861004	0.861585	0.862167	0.862749	0.863331	0.863913	0.864495	0.865078	0.86566	0.866243	0.866826	0.867409	0.867992	0.868575	0.869158	0.869742	0.870325	0.870909	0.871493	0.872077	0.872661	0.873246	0.87383	0.874415	0.874999	0.875584	0.876169	0.876754	0.87734	0.877925	0.87851	0.879096	0.879682	0.880268	0.880854	0.88144	0.882026	0.882613	0.883199
59	0.855195	0.855775	0.856356	0.856936	0.857517	0.858098	0.858678	0.85926	0.859841	0.860422	0.861004	0.861585	0.862167	0.862749	0.863331	0.863913	0.864495	0.865078	0.86566	0.866243	0.866826	0.867409	0.867992	0.868575	0.869158	0.869742	0.870325	0.870909	0.871493	0.872077	0.872661	0.873246	0.87383	0.874415	0.874999	0.875584	0.876169	0.876754	0.87734	0.877925	0.87851	0.879096	0.879682	0.880268	0.880854	0.88144	0.882026	0.882613	0.883199
59.5	0.855195	0.855775	0.856356	0.856936	0.857517	0.858098	0.858678	0.85926	0.859841	0.860422	0.861004	0.861585	0.862167	0.862749	0.863331	0.863913	0.864495	0.865078	0.86566	0.866243	0.866826	0.867409	0.867992	0.868575	0.869158	0.869742	0.870325	0.870909	0.871493	0.872077	0.872661	0.873246	0.87383	0.874415	0.874999	0.875584	0.876169	0.876754	0.87734	0.877925	0.87851	0.879096	0.879682	0.880268	0.880854	0.88144	0.882026	0.882613	0.883199
60	0.855195	0.855775	0.856356	0.856936	0.857517	0.858098	0.858678	0.85926	0.859841	0.860422	0.861004	0.861585	0.862167	0.862749	0.863331	0.863913	0.864495	0.865078	0.86566	0.866243	0.866826	0.867409	0.867992	0.868575	0.869158	0.869742	0.870325	0.870909	0.871493	0.872077	0.872661	0.873246	0.87383	0.874415	0.874999	0.875584	0.876169	0.876754	0.87734	0.877925	0.87851	0.879096	0.879682	0.880268	0.880854	0.88144	0.882026	0.882613	0.883199
60.5	0.855195	0.855775	0.856356	0.856936	0.857517	0.858098	0.858678	0.85926	0.859841	0.860422	0.861004	0.861585	0.862167	0.862749	0.863331	0.863913	0.864495	0.865078	0.86566	0.866243	0.866826	0.867409	0.867992	0.868575	0.869158	0.869742	0.870325	0.870909	0.871493	0.872077	0.872661	0.873246	0.87383	0.874415	0.874999	0.875584	0.876169	0.876754	0.87734	0.877925	0.87851	0.879096	0.879682	0.880268	0.880854	0.88144	0.882026	0.882613	0.883199
61	0.855195	0.855775	0.856356	0.856936	0.857517	0.858098	0.858678	0.85926	0.859841	0.860422	0.861004	0.861585	0.862167	0.862749	0.863331	0.863913	0.864495	0.865078	0.86566	0.866243	0.866826	0.867409	0.867992	0.868575	0.869158	0.869742	0.870325	0.870909	0.871493	0.872077	0.872661	0.873246	0.87383	0.874415	0.874999	0.875584	0.876169	0.876754	0.87734	0.877925	0.87851	0.879096	0.879682	0.880268	0.880854	0.88144	0.882026	0.882613	0.883199
61.5	0.855195	0.855775	0.856356	0.856936	0.857517	0.858098	0.858678	0.85926	0.859841	0.860422	0.861004	0.861585	0.862167	0.862749	0.863331	0.863913	0.864495	0.865078	0.86566	0.866243	0.866826	0.867409	0.867992	0.868575	0.869158	0.869742	0.870325	0.870909	0.871493	0.872077	0.872661	0.873246	0.87383	0.874415	0.874999	0.875584	0.876169	0.876754	0.87734	0.877925	0.87851	0.879096	0.879682	0.880268	0.880854	0.88144	0.882026	0.882613	0.883199
62	0.855195	0.855775	0.856356	0.856936	0.857517	0.858098	0.858678	0.85926	0.859841	0.860422	0.861004	0.861585	0.862167	0.862749	0.863331	0.863913	0.864495	0.865078	0.86566	0.866243	0.866826	0.867409	0.867992	0.868575	0.869158	0.869742	0.870325	0.870909	0.871493	0.872077	0.872661	0.873246	0.87383	0.874415	0.874999	0.875584	0.876169	0.876754	0.87734	0.877925	0.87851	0.879096	0.879682	0.880268	0.880854	0.88144	0.882026	0.882613	0.883199
62.5	0.855195	0.855775	0.856356	0.856936	0.857517	0.858098	0.858678	0.85926	0.859841	0.860422	0.861004	0.861585	0.862167	0.862749	0.863331	0.863913	0.864495	0.865078	0.86566	0.866243	0.866826	0.867409	0.867992	0.868575	0.869158	0.869742	0.870325	0.870909	0.871493	0.872077	0.872661	0.873246	0.87383	0.874415	0.874999	0.875584	0.876169	0.876754	0.87734	0.877925	0.87851	0.879096	0.879682	0.880268	0.880854	0.88144	0.882026	0.882613	0.883199
63	0.855195	0.855775	0.856356	0.856936	0.857517	0.858098	0.858678	0.85926	0.859841	0.860422	0.861004	0.861585	0.862167	0.862749	0.863331	0.863913	0.864495	0.865078	0.86566	0.866243	0.866826	0.867409	0.867992	0.868575	0.869158	0.869742	0.870325	0.870909	0.871493	0.872077	0.872661	0.873246	0.87383	0.874415	0.874999	0.875584	0.876169	0.876754	0.87734	0.877925	0.87851	0.879096	0.879682	0.880268	0.880854	0.88144	0.882026	0.882613	0.883199
63.5	0.855195	0.855775	0.856356	0.856936	0.857517	0.858098	0.858678	0.85926	0.859841	0.860422	0.861004	0.861585	0.862167	0.862749	0.863331	0.863913	0.864495	0.865078	0.86566	0.866243	0.866826	0.867409	0.867992	0.868575	0.869158	0.869742	0.870325	0.870909	0.871493	0.872077	0.872661	0.873246	0.87383	0.874415	0.874999	0.875584	0.876169	0.876754	0.87734	0.877925	0.87851	0.879096	0.879682	0.880268	0.880854	0.88144	0.882026	0.882613	0.883199
64	0.855195	0.855775	0.856356	0.856936	0.857517	0.858098	0.858678	0.85926	0.859841	0.860422	0.861004	0.861585	0.862167	0.862749	0.863331	0.863913	0.864495	0.865078	0.86566	0.866243	0.866826	0.867409	0.867992	0.868575	0.869158	0.869742	0.870325	0.870909	0.871493	0.872077	0.872661	0.873246	0.87383	0.874415	0.874999	0.875584	0.876169	0.876754	0.87734	0.877925	0.87851	0.879096	0.879682	0.880268	0.880854	0.88144	0.882026	0.882613	0.883199
64.5	0.855195	0.855775	0.856356	0.856936	0.857517	0.858098	0.858678	0.85926	0.859841	0.860422	0.861004	0.861585	0.862167	0.862749	0.863331	0.863913	0.864495	0.865078	0.86566	0.866243	0.866826	0.867409	0.867992	0.868575	0.869158	0.869742	0.870325	0.870909	0.871493	0.872077	0.872661	0.873246	0.87383	0.874415	0.874999	0.875584	0.876169	0.876754	0.87734	0.877925	0.87851	0.879096	0.879682	0.880268	0.880854	0.88144	0.882026	0.882613	0.883199
65	0.855195	0.855775	0.856356	0.856936	0.857517	0.858098	0.858678	0.85926	0.859841	0.860422	0.861004	0.861585	0.862167	0.862749	0.863331	0.863913	0.864495	0.865078	0.86566	0.866243	0.866826	0.867409	0.867992	0.868575	0.869158	0.869742	0.870325	0.870909	0.871493	0.872077	0.872661	0.873246	0.87383	0.874415	0.874999	0.875584	0.876169	0.876754	0.87734	0.877925	0.87851	0.879096	0.879682	0.880268	0.880854	0.88144	0.882026	0.882613	0.883199
65.5	0.855195	0.855775	0.856356	0.856936	0.857517	0.858098	0.858678	0.85926	0.859841	0.860422	0.861004	0.861585	0.862167	0.862749	0.863331	0.863913	0.864495	0.865078	0.86566	0.866243	0.866826	0.867409	0.867992	0.868575	0.869158	0.869742	0.870325	0.870909	0.871493	0.872077	0.872661	0.873246	0.87383	0.874415	0.874999	0.875584	0.876169	0.876754	0.87734	0.877925	0.87851	0.879096	0.879682	0.880268	0.880854	0.88144	0.882026	0.882613	0.883199
66	0.855195	0.855775	0.856356	0.856936	0.857517	0.858098	0.858678	0.85926	0.859841	0.860422	0.861004	0.861585	0.862167	0.862749	0.863331	0.863913	0.864495	0.865078	0.86566	0.866243	0.866826	0.867409	0.867992	0.868575	0.869158	0.869742	0.870325	0.870909	0.871493	0.872077	0.872661	0.873246	0.87383	0.874415	0.874999	0.875584	0.876169	0.876754	0.87734	0.877925	0.87851	0.879096	0.879682	0.880268	0.880854	0.88144	0.882026	0.882613	0.883199
66.5	0.855195	0.855775	0.856356	0.856936	0.857517	0.858098	0.858678	0.85926	0.859841	0.860422	0.861004	0.861585	0.862167	0.862749	0.863331	0.863913	0.864495	0.865078	0.86566	0.866243	0.866826	0.867409	0.867992	0.868575	0.869158	0.869742	0.870325	0.870909	0.871493	0.872077	0.872661	0.873246	0.87383	0.874415	0.874999	0.875584	0.876169	0.876754	0.87734	0.877925	0.87851	0.879096	0.879682	0.880268	0.880854	0.88144	0.882026	0.882613	0.883199
67	0.855195	0.855775	0.856356	0.856936	0.857517	0.858098	0.858678	0.85926	0.859841	0.860422	0.861004	0.861585	0.862167	0.862749	0.863331	0.863913	0.864495	0.865078	0.86566	0.866243	0.866826	0.867409	0.867992	0.868575	0.869158	0.869742	0.870325	0.870909	0.871493	0.872077	0.872661	0.873246	0.87383	0.874415	0.874999	0.875584	0.876169	0.876754	0.87734	0.877925	0.87851	0.879096	0.879682	0.880268	0.880854	0.88144	0.882026	0.882613	0.883199
67.5	0.855195	0.855775	0.856356	0.856936	0.857517	0.858098	0.858678	0.85926	0.859841	0.860422	0.861004	0.861585	0.862167	0.862749	0.863331	0.863913	0.864495	0.865078	0.86566	0.866243	0.866826	0.867409	0.867992	0.868575	0.869158	0.869742	0.870325	0.870909	0.871493	0.872077	0.872661	0.873246	0.87383	0.874415	0.874999	0.875584	0.876169	0.876754	0.87734	0.877925	0.87851	0.879096	0.879682	0.880268	0.880854	0.88144	0.882026	0.882613	0.883199
68	0.855195	0.855775	0.856356	0.856936	0.857517	0.858098	0.858678	0.85926	0.859841	0.860422	0.861004	0.861585	0.862167	0.862749	0.863331	0.863913	0.864495	0.865078	0.86566	0.866243	0.866826	0.867409	0.867992	0.868575	0.869158	0.869742	0.870325	0.870909	0.871493	0.872077	0.872661	0.873246	0.87383	0.874415	0.874999	0.875584	0.876169	0.876754	0.87734	0.877925	0.87851	0.879096	0.879682	0.880268	0.880854	0.88144	0.882026	0.882613	0.883199
68.5	0.855195	0.855775	0.856356	0.856936	0.857517	0.858098	0.858678	0.85926	0.859841	0.860422	0.861004	0.861585	0.862167	0.862749	0.863331	0.863913	0.864495	0.865078	0.86566	0.866243	0.866826	0.867409	0.867992	0.868575	0.869158	0.869742	0.870325	0.870909	0.871493	0.872077	0.872661	0.873246	0.87383	0.874415	0.874999	0.875584	0.876169	0.876754	0.87734	0.877925	0.87851	0.879096	0.879682	0.880268	0.880854	0.88144	0.882026	0.882613	0.883199
69	0.855195	0.855775	0.856356	0.856936	0.857517	0.858098	0.858678	0.85926	0.859841	0.860422	0.861004	0.861585	0.862167	0.862749	0.863331	0.863913	0.864495	0.865078	0.86566	0.866243	0.866826	0.867409	0.867992	0.868575	0.869158	0.869742	0.870325	0.870909	0.871493	0.872077	0.872661	0.873246	0.87383	0.874415	0.874999	0.875584	0.876169	0.876754	0.87734	0.877925	0.87851	0.879096	0.879682	0.880268	0.880854	0.88144	0.882026	0.882613	0.883199
69.5	0.855195	0.855775	0.856356	0.856936	0.857517	0.858098	0.858678	0.85926	0.859841	0.860422	0.861004	0.861585	0.862167	0.862749	0.863331	0.863913	0.864495	0.865078	0.86566	0.866243	0.866826	0.867409	0.867992	0.868575	0.869158	0.869742	0.870325	0.870909	0.871493	0.872077	0.872661	0.873246	0.87383	0.874415	0.874999	0.875584	0.876169	0.876754	0.87734	0.877925	0.87851	0.879096	0.879682	0.880268	0.880854	0.88144	0.882026	0.882613	0.883199
70	0.855195	0.855775	0.856356	0.856936	0.857517	0.858098	0.858678	0.85926	0.859841	0.860422	0.861004	0.861585	0.862167	0.862749	0.863331	0.863913	0.864495	0.865078	0.86566	0.866243	0.866826	0.867409	0.867992	0.868575	0.869158	0.869742	0.870325	0.870909	0.871493	0.872077	0.872661	0.873246	0.87383	0.874415	0.874999	0.875584	0.876169	0.876754	0.87734	0.877925	0.87851	0.879096	0.879682	0.880268	0.880854	0.88144	0.882026	0.882613	0.883199
70.5	0.855195	0.855775	0.856356	0.856936	0.857517	0.858098	0.858678	0.85926	0.859841	0.860422	0.861004	0.861585	0.862167	0.862749	0.863331	0.863913	0.864495	0.865078	0.86566	0.866243	0.866826	0.867409	0.867992	0.868575	0.869158	0.869742	0.870325	0.870909	0.871493	0.872077	0.872661	0.873246	0.87383	0.874415	0.874999	0.875584	0.876169	0.876754	0.87734	0.877925	0.87851	0.879096	0.879682	0.880268	0.880854	0.88144	0.882026	0.882613	0.883199
71	0.855195	0.855775	0.856356	0.856936	0.857517	0.858098	0.858678	0.85926	0.859841	0.860422	0.861004	0.861585	0.862167	0.862749	0.863331	0.863913	0.864495	0.865078	0.86566	0.866243	0.866826	0.867409	0.867992	0.868575	0.869158	0.869742	0.870325	0.870909	0.871493	0.872077	0.872661	0.873246	0.87383	0.874415	0.874999	0.875584	0.876169	0.876754	0.87734	0.877925	0.87851	0.879096	0.879682	0.880268	0.880854	0.88144	0.882026	0.882613	0.883199
71.5	0.855195	0.855775	0.856356	0.856936	0.857517	0.858098	0.858678	0.85926	0.859841	0.860422	0.861004	0.861585	0.862167	0.862749	0.863331	0.863913	0.864495	0.865078	0.86566	0.866243	0.866826	0.867409	0.867992	0.868575	0.869158	0.869742	0.870325	0.870909	0.871493	0.872077	0.872661	0.873246	0.87383	0.874415	0.874999	0.875584	0.876169	0.876754	0.87734	0.877925	0.87851	0.879096	0.879682	0.880268	0.880854	0.88144	0.882026	0.882613	0.883199
72	0.855195	0.855775	0.856356	0.856936	0.857517	0.858098	0.858678	0.85926	0.859841	0.860422	0.861004	0.861585	0.862167	0.862749	0.863331	0.863913	0.864495	0.865078	0.86566	0.866243	0.866826	0.867409	0.867992	0.868575	0.869158	0.869742	0.870325	0.870909	0.871493	0.872077	0.872661	0.873246	0.87383	0.874415	0.874999	0.875584	0.876169	0.876754	0.87734	0.877925	0.87851	0.879096	0.879682	0.880268	0.880854	0.88144	0.882026	0.882613	0.883199
72.5	0.855195	0.855775	0.856356	0.856936	0.857517	0.858098	0.858678	0.85926	0.859841	0.860422	0.861004	0.861585	0.862167	0.862749	0.863331	0.863913	0.864495	0.865078	0.86566	0.866243	0.866826	0.867409	0.867992	0.868575	0.869158	0.869742	0.870325	0.870909	0.871493	0.872077	0.872661	0.873246	0.87383	0.874415	0.874999	0.875584	0.876169	0.876754	0.87734	0.877925	0.87851	0.879096	0.879682	0.880268	0.880854	0.88144	0.882026	0.882613	0.883199
73	0.855195	0.855775	0.856356	0.856936	0.857517	0.858098	0.858678	0.85926	0.859841	0.860422	0.861004	0.861585	0.862167	0.862749	0.863331	0.863913	0.864495	0.865078	0.86566	0.866243	0.866826	0.867409	0.867992	0.868575	0.869158	0.869742	0.870325	0.870909	0.871493	0.872077	0.872661	0.873246	0.87383	0.874415	0.874999	0.875584	0.876169	0.876754	0.87734	0.877925	0.87851	0.879096	0.879682	0.880268	0.880854	0.88144	0.882026	0.882613	0.883199
73.5	0.855195	0.855775	0.856356	0.856936	0.857517	0.858098	0.858678	0.85926	0.859841	0.860422	0.861004	0.861585	0.862167	0.862749	0.863331	0.863913	0.864495	0.865078	0.86566	0.866243	0.866826	0.867409	0.867992	0.868575	0.869158	0.869742	0.870325	0.870909	0.871493	0.872077	0.872661	0.873246	0.87383	0.874415	0.874999	0.875584	0.876169	0.876754	0.87734	0.877925	0.87851	0.879096	0.879682	0.880268	0.880854	0.88144	0.882026	0.882613	0.883199
74	0.855195	0.855775	0.856356	0.856936	0.857517	0.858098	0.858678	0.85926	0.859841	0.860422	0.861004	0.861585	0.862167	0.862749	0.863331	0.863913	0.864495	0.865078	0.86566	0.866243	0.866826	0.867409	0.867992	0.868575	0.869158	0.869742	0.870325	0.870909	0.871493	0.872077	0.872661	0.873246	0.87383	0.874415	0.874999	0.875584	0.876169	0.876754	0.87734	0.877925	0.87851	0.879096	0.879682	0.880268	0.880854	0.88144	0.882026	0.882613	0.883199
74.5	0.855195	0.855775	0.856356	0.856936	0.857517	0.858098	0.858678	0.85926	0.859841	0.860422	0.861004	0.861585	0.862167	0.862749	0.863331	0.863913	0.864495	0.865078	0.86566	0.866243	0.866826	0.867409	0.867992	0.868575	0.869158	0.869742	0.870325	0.870909	0.871493	0.872077	0.872661	0.873246	0.87383	0.874415	0.874999	0.875584	0.876169	0.876754	0.87734	0.877925	0.87851	0.879096	0.879682	0.880268	0.880854	0.88144	0.882026	0.882613	0.883199
75	0.855195	0.855775	0.856356	0.856936	0.857517	0.858098	0.858678	0.85926	0.859841	0.860422	0.861004	0.861585	0.862167	0.862749	0.863331	0.863913	0.864495	0.865078	0.86566	0.866243	0.866826	0.867409	0.867992	0.868575	0.869158	0.869742	0.870325	0.870909	0.871493	0.872077	0.872661	0.873246	0.87383	0.874415	0.874999	0.875584	0.876169	0.876754	0.87734	0.877925	0.87851	0.879096	0.879682	0.880268	0.880854	0.88144	0.882026	0.882613	0.883199
75.5	0.855195	0.855775	0.856356	0.856936	0.857517	0.858098	0.858678	0.85926	0.859841	0.860422	0.861004	0.861585	0.862167	0.862749	0.863331	0.863913	0.864495	0.865078	0.86566	0.866243	0.866826	0.867409	0.867992	0.868575	0.869158	0.869742	0.870325	0.870909	0.871493	0.872077	0.872661	0.873246	0.87383	0.874415	0.874999	0.875584	0.876169	0.876754	0.87734	0.877925	0.87851	0.879096	0.879682	0.880268	0.880854	0.88144	0.882026	0.882613	0.883199
76	0.855195	0.855775	0.856356	0.856936	0.857517	0.858098	0.858678	0.85926	0.859841	0.860422	0.861004	0.861585	0.862167	0.862749	0.863331	0.863913	0.864495	0.865078	0.86566	0.866243	0.866826	0.867409	0.867992	0.868575	0.869158	0.869742	0.870325	0.870909	0.871493	0.872077	0.872661	0.873246	0.87383	0.874415	0.874999	0.875584	0.876169	0.876754	0.87734	0.877925	0.87851	0.879096	0.879682	0.880268	0.880854	0.88144	0.882026	0.882613	0.883199
76.5	0.855195	0.855775	0.856356	0.856936	0.857517	0.858098	0.858678	0.85926	0.859841	0.860422	0.861004	0.861585	0.862167	0.862749	0.863331	0.863913	0.864495	0.865078	0.86566	0.866243	0.866826	0.867409	0.867992	0.868575	0.869158	0.869742	0.870325	0.870909	0.871493	0.872077	0.872661	0.873246	0.87383	0.874415	0.874999	0.875584	0.876169	0.876754	0.87734	0.877925	0.87851	0.879096	0.879682	0.880268	0.880854	0.88144	0.882026	0.882613	0.883199
77	0.855195	0.855775	0.856356	0.856936	0.857517	0.858098	0.858678	0.85926	0.859841	0.860422	0.861004	0.861585	0.862167	0.862749	0.863331	0.863913	0.864495	0.865078	0.86566	0.866243	0.866826	0.867409	0.867992	0.868575	0.869158	0.869742	0.870325	0.870909	0.871493	0.872077	0.872661	0.873246	0.87383	0.874415	0.874999	0.875584	0.876169	0.876754	0.87734	0.877925	0.87851	0.879096	0.879682	0.880268	0.880854	0.88144	0.882026	0.882613	0.883199
77.5	0.855195	0.855775	0.856356	0.856936	0.857517	0.858098	0.858678	0.85926	0.859841	0.860422	0.861004	0.861585	0.862167	0.862749	0.863331	0.863913	0.864495	0.865078	0.86566	0.866243	0.866826	0.867409	0.867992	0.868575	0.869158	0.869742	0.870325	0.870909	0.871493	0.872077	0.872661	0.873246	0.87383	0.874415	0.874999	0.875584	0.876169	0.876754	0.87734	0.877925	0.87851	0.879096	0.879682	0.880268	0.880854	0.88144	0.882026	0.882613	0.883199
78	0.855195	0.855775	0.856356	0.856936	0.857517	0.858098	0.858678	0.85926	0.859841	0.860422	0.861004	0.861585	0.862167	0.862749	0.863331	0.863913	0.864495	0.865078	0.86566	0.866243	0.866826	0.867409	0.867992	0.868575	0.869158	0.869742	0.870325	0.870909	0.871493	0.872077	0.872661	0.873246	0.87383	0.874415	0.874999	0.875584	0.876169	0.876754	0.87734	0.877925	0.87851	0.879096	0.879682	0.880268	0.880854	0.88144	0.882026	0.882613	0.883199
78.5	0.855195	0.855775	0.856356	0.856936	0.857517	0.858098	0.858678	0.85926	0.859841	0.860422	0.861004	0.861585	0.862167	0.862749	0.863331	0.863913	0.864495	0.865078	0.86566	0.866243	0.866826	0.867409	0.867992	0.868575	0.869158	0.869742	0.870325	0.870909	0.871493	0.872077	0.872661	0.873246	0.87383	0.874415	0.874999	0.875584	0.876169	0.876754	0.87734	0.877925	0.87851	0.879096	0.879682	0.880268	0.880854	0.88144	0.882026	0.882613	0.883199
79	0.855195	0.855775	0.856356	0.856936	0.857517	0.858098	0.858678	0.85926	0.859841	0.860422	0.861004	0.861585	0.862167	0.862749	0.863331	0.863913	0.864495	0.865078	0.86566	0.866243	0.866826	0.867409	0.867992	0.868575	0.869158	0.869742	0.870325	0.870909	0.871493	0.872077	0.872661	0.873246	0.87383	0.874415	0.874999	0.875584	0.876169	0.876754	0.87734	0.877925	0.87851	0.879096	0.879682	0.880268	0.880854	0.88144	0.882026	0.882613	0.883199
79.5	0.855195	0.855775	0.856356	0.856936	0.857517	0.858098	0.858678	0.85926	0.859841	0.860422	0.861004	0.861585	0.862167	0.862749	0.863331	0.863913	0.864495	0.865078	0.86566	0.866243	0.866826	0.867409	0.867992	0.868575	0.869158	0.869742	0.870325	0.870909	0.871493	0.872077	0.872661	0.873246	0.87383	0.874415	0.874999	0.875584	0.876169	0.876754	0.87734	0.877925	0.87851	0.879096	0.879682	0.880268	0.880854	0.88144	0.882026	0.882613	0.883199
80	0.855195	0.855775	0.856356	0.856936	0.857517	0.858098	0.858678	0.85926	0.859841	0.860422	0.861004	0.861585	0.862167	0.862749	0.863331	0.863913	0.864495	0.865078	0.86566	0.866243	0.866826	0.867409	0.867992	0.868575	0.869158	0.869742	0.870325	0.870909	0.871493	0.872077	0.872661	0.873246	0.87383	0.874415	0.874999	0.875584	0.876169	0.876754	0.87734	0.877925	0.87851	0.879096	0.879682	0.880268	0.880854	0.88144	0.882026	0.882613	0.883199
80.5	0.855195	0.855775	0.856356	0.856936	0.857517	0.858098	0.858678	0.85926	0.859841	0.860422	0.861004	0.861585	0.862167	0.862749	0.863331	0.863913	0.864495	0.865078	0.86566	0.866243	0.866826	0.867409	0.867992	0.868575	0.869158	0.869742	0.870325	0.870909	0.871493	0.872077	0.872661	0.873246	0.87383	0.874415	0.874999	0.875584	0.876169	0.876754	0.87734	0.877925	0.87851	0.879096	0.879682	0.880268	0.880854	0.88144	0.882026	0.882613	0.883199
81	0.855195	0.855775	0.856356	0.856936	0.857517	0.858098	0.858678	0.85926	0.859841	0.860422	0.861004	0.861585	0.862167	0.862749	0.863331	0.863913	0.864495	0.865078	0.86566	0.866243	0.866826	0.867409	0.867992	0.868575	0.869158	0.869742	0.870325	0.870909	0.871493	0.872077	0.872661	0.873246	0.87383	0.874415	0.874999	0.875584	0.876169	0.876754	0.87734	0.877925	0.87851	0.879096	0.879682	0.880268	0.880854	0.88144	0.882026	0.882613	0.883199
81.5	0.855195	0.855775	0.856356	0.856936	0.857517	0.858098	0.858678	0.85926	0.859841	0.860422	0.861004	0.861585	0.862167	0.862749	0.863331	0.863913	0.864495	0.865078	0.86566	0.866243	0.866826	0.867409	0.867992	0.868575	0.869158	0.869742	0.870325	0.870909	0.871493	0.872077	0.872661	0.873246	0.87383	0.874415	0.874999	0.875584	0.876169	0.876754	0.87734	0.877925	0.87851	0.879096	0.879682	0.880268	0.880854	0.88144	0.882026	0.882613	0.883199
82	0.855195	0.855775	0.856356	0.856936	0.857517	0.858098	0.858678	0.85926	0.859841	0.860422	0.861004	0.861585	0.862167	0.862749	0.863331	0.863913	0.864495	0.865078	0.86566	0.866243	0.866826	0.867409	0.867992	0.868575	0.869158	0.869742	0.870325	0.870909	0.871493	0.872077	0.872661	0.873246	0.87383	0.874415	0.874999	0.875584	0.876169	0.876754	0.87734	0.877925	0.87851	0.879096	0.879682	0.880268	0.880854	0.88144	0.882026	0.882613	0.883199
82.5	0.855195	0.855775	0.856356	0.856936	0.857517	0.858098	0.858678	0.85926	0.859841	0.860422	0.861004	0.861585	0.862167	0.862749	0.863331	0.863913	0.864495	0.865078	0.86566	0.866243	0.866826	0.867409	0.867992	0.868575	0.869158	0.869742	0.870325	0.870909	0.871493	0.872077	0.872661	0.873246	0.87383	0.874415	0.874999	0.875584	0.876169	0.876754	0.87734	0.877925	0.87851	0.879096	0.879682	0.880268	0.880854	0.88144	0.882026	0.882613	0.883199
83	0.855195	0.855775	0.856356	0.856936	0.857517	0.858098	0.858678	0.85926	0.859841	0.860422	0.861004	0.861585	0.862167	0.862749	0.863331	0.863913	0.864495	0.865078	0.86566	0.866243	0.866826	0.867409	0.867992	0.868575	0.869158	0.869742	0.870325	0.870909	0.871493	0.872077	0.872661	0.873246	0.87383	0.874415	0.874999	0.875584	0.876169	0.876754	0.87734	0.877925	0.87851	0.879096	0.879682	0.880268	0.880854	0.88144	0.882026	0.882613	0.883199
83.5	0.855195	0.855775	0.856356	0.856936	0.857517	0.858098	0.858678	0.85926	0.859841	0.860422	0.861004	0.861585	0.862167	0.862749	0.863331	0.863913	0.864495	0.865078	0.86566	0.866243	0.866826	0.867409	0.867992	0.868575	0.869158	0.869742	0.870325	0.870909	0.871493	0.872077	0.872661	0.873246	0.87383	0.874415	0.874999	0.875584	0.876169	0.876754	0.87734	0.877925	0.87851	0.879096	0.879682	0.880268	0.880854	0.88144	0.882026	0.882613	0.883199
84	0.855195	0.855775	0.856356	0.856936	0.857517	0.858098	0.858678	0.85926	0.859841	0.860422	0.861004	0.861585	0.862167	0.862749	0.863331	0.863913	0.864495	0.865078	0.86566	0.866243	0.866826	0.867409	0.867992	0.868575	0.869158	0.869742	0.870325	0.870909	0.871493	0.872077	0.872661	0.873246	0.87383	0.874415	0.874999	0.875584	0.876169	0.876754	0.87734	0.877925	0.87851	0.879096	0.879682	0.880268	0.880854	0.88144	0.882026	0.882613	0.883199
84.5	0.855195	0.855775	0.856356	0.856936	0.857517	0.858098	0.858678	0.85926	0.859841	0.860422	0.861004	0.861585	0.862167	0.862749	0.863331	0.863913	0.864495	0.865078	0.86566	0.866243	0.866826	0.867409	0.867992	0.868575	0.869158	0.869742	0.870325	0.870909	0.871493	0.872077	0.872661	0.873246	0.87383	0.874415	0.874999	0.875584	0.876169	0.876754	0.87734	0.877925	0.87851	0.879096	0.879682	0.880268	0.880854	0.88144	0.882026	0.882613	0.883199
85	0.855195	0.855775	0.856356	0.856936	0.857517	0.858098	0.858678	0.85926	0.859841	0.860422	0.861004	0.861585	0.862167	0.862749	0.863331	0.863913	0.864495	0.865078	0.86566	0.866243	0.866826	0.867409	0.867992	0.868575	0.869158	0.869742	0.870325	0.870909	0.871493	0.872077	0.872661	0.873246	0.87383	0.874415	0.874999	0.875584	0.876169	0.876754	0.87734	0.877925	0.87851	0.879096	0.879682	0.880268	0.880854	0.88144	0.882026	0.882613	0.883199
85.5	0.855195	0.855775	0.856356	0.856936	0.857517	0.858098	0.858678	0.85926	0.859841	0.860422	0.861004	0.861585	0.862167	0.862749	0.863331	0.863913	0.864495	0.865078	0.86566	0.866243	0.866826	0.867409	0.867992	0.868575	0.869158	0.869742	0.870325	0.870909	0.871493	0.872077	0.872661	0.873246	0.87383	0.874415	0.874999	0.875584	0.876169	0.876754	0.87734	0.877925	0.87851	0.879096	0.879682	0.880268	0.880854	0.88144	0.882026	0.882613	0.883199
86	0.855195	0.855775	0.856356	0.856936	0.857517	0.858098	0.858678	0.85926	0.859841	0.860422	0.861004	0.861585	0.862167	0.862749	0.863331	0.863913	0.864495	0.865078	0.86566	0.866243	0.866826	0.867409	0.867992	0.868575	0.869158	0.869742	0.870325	0.870909	0.871493	0.872077	0.872661	0.873246	0.87383	0.874415	0.874999	0.875584	0.876169	0.876754	0.87734	0.877925	0.87851	0.879096	0.879682	0.880268	0.880854	0.88144	0.882026	0.882613	0.883199
86.5	0.855195	0.855775	0.856356	0.856936	0.857517	0.858098	0.858678	0.85926	0.859841	0.860422	0.861004	0.861585	0.862167	0.862749	0.863331	0.863913	0.864495	0.865078	0.86566	0.866243	0.866826	0.867409	0.867992	0.868575	0.869158	0.869742	0.870325	0.870909	0.871493	0.872077	0.872661	0.873246	0.87383	0.874415	0.874999	0.875584	0.876169	0.876754	0.87734	0.877925	0.87851	0.879096	0.879682	0.880268	0.880854	0.88144	0.882026	0.882613	0.883199
87	0.855195	0.855775	0.856356	0.856936	0.857517	0.858098	0.858678	0.85926	0.859841	0.860422	0.861004	0.861585	0.862167	0.862749	0.863331	0.863913	0.864495	0.865078	0.86566	0.866243	0.866826	0.867409	0.867992	0.868575	0.869158	0.869742	0.870325	0.870909	0.871493	0.872077	0.872661	0.873246	0.87383	0.874415	0.874999	0.875584	0.876169	0.876754	0.87734	0.877925	0.87851	0.879096	0.879682	0.880268	0.880854	0.88144	0.882026	0.882613	0.883199
87.5	0.855195	0.855775	0.856356	0.856936	0.857517	0.858098	0.858678	0.85926	0.859841	0.860422	0.861004	0.861585	0.862167	0.862749	0.863331	0.863913	0.864495	0.865078	0.86566	0.866243	0.866826	0.867409	0.867992	0.868575	0.869158	0.869742	0.870325	0.870909	0.871493	0.872077	0.872661	0.873246	0.87383	0.874415	0.874999	0.875584	0.876169	0.876754	0.87734	0.877925	0.87851	0.879096	0.879682	0.880268	0.880854	0.88144	0.882026	0.882613	0.883199
88	0.855195	0.855775	0.856356	0.856936	0.857517	0.858098	0.858678	0.85926	0.859841	0.860422	0.861004	0.861585	0.862167	0.862749	0.863331	0.863913	0.864495	0.865078	0.86566	0.866243	0.866826	0.867409	0.867992	0.868575	0.869158	0.869742	0.870325	0.870909	0.871493	0.872077	0.872661	0.873246	0.87383	0.874415	0.874999	0.875584	0.876169	0.876754	0.87734	0.877925	0.87851	0.879096	0.879682	0.880268	0.880854	0.88144	0.882026	0.882613	0.883199
88.5	0.855195	0.855775	0.856356	0.856936	0.857517	0.858098	0.858678	0.85926	0.859841	0.860422	0.861004	0.861585	0.862167	0.862749	0.863331	0.863913	0.864495	0.865078	0.86566	0.866243	0.866826	0.867409	0.867992	0.868575	0.869158	0.869742	0.870325	0.870909	0.871493	0.872077	0.872661	0.873246	0.87383	0.874415	0.874999	0.875584	0.876169	0.876754	0.87734	0.877925	0.87851	0.879096	0.879682	0.880268	0.880854	0.88144	0.882026	0.882613	0.883199
89	0.855195	0.855775	0.856356	0.856936	0.857517	0.858098	0.858678	0.85926	0.859841	0.860422	0.861004	0.861585	0.862167	0.862749	0.863331	0.863913	0.864495	0.865078	0.86566	0.866243	0.866826	0.867409	0.867992	0.868575	0.869158	0.869742	0.870325	0.870909	0.871493	0.872077	0.872661	0.873246	0.87383	0.874415	0.874999	0.875584	0.876169	0.876754	0.87734	0.877925	0.87851	0.879096	0.879682	0.880268	0.880854	0.88144	0.882026	0.882613	0.883199
89.5	0.855195	0.855775	0.856356	0.856936	0.857517	0.858098	0.858678	0.85926	0.859841	0.860422	0.861004	0.861585	0.862167	0.862749	0.863331	0.863913	0.864495	0.865078	0.86566	0.866243	0.866826	0.867409	0.867992	0.868575	0.869158	0.869742	0.870325	0.870909	0.871493	0.872077	0.872661	0.873246	0.87383	0.874415	0.874999	0.875584	0.876169	0.876754	0.87734	0.877925	0.87851	0.879096	0.879682	0.880268	0.880854	0.88144	0.882026	0.882613	0.883199
90	0.855195	0.855775	0.856356	0.856936	0.857517	0.858098	0.858678	0.85926	0.859841	0.860422	0.861004	0.861585	0.862167	0.862749	0.863331	0.863913	0.864495	0.865078	0.86566	0.866243	0.866826	0.867409	0.867992	0.868575	0.869158	0.869742	0.870325	0.870909	0.871493	0.872077	0.872661	0.873246	0.87383	0.874415	0.874999	0.875584	0.876169	0.876754	0.87734	0.877925	0.87851	0.879096	0.879682	0.880268	0.880854	0.88144	0.882026	0.882613
90.5	0.855195	0.855775	0.856356	0.856936	0.857517	0.858098	0.858678	0.85926	0.859841	0.860422	0.861004	0.861585	0.862167	0.862749	0.863331	0.863913	0.864495	0.865078	0.86566	0.866243	0.866826	0.867409	0.867992	0.868575	0.869158	0.869742	0.870325	0.870909	0.871493	0.872077	0.872661	0.873246	0.87383	0.874415	0.874999	0.875584	0.876169	0.876754	0.87734	0.877925	0.87851	0.879096	0.879682	0.880268	0.880854	0.88144	0.882026	0.882613
91	0.855195	0.855775	0.856356	0.856936	0.857517	0.858098	0.858678	0.85926	0.859841	0.860422	0.861004	0.861585	0.862167	0.862749	0.863331	0.863913	0.864495	0.865078	0.86566	0.866243	0.866826	0.867409	0.867992	0.868575	0.869158	0.869742	0.870325	0.870909	0.871493	0.872077	0.872661	0.873246	0.87383	0.874415	0.874999	0.875584	0.876169	0.876754	0.87734	0.877925	0.87851	0.879096	0.879682	0.880268	0.880854	0.88144	0.882026
91.5	0.855195	0.855775	0.856356	0.856936	0.857517	0.858098	0.858678	0.85926	0.859841	0.860422	0.861004	0.861585	0.862167	0.862749	0.863331	0.863913	0.864495	0.865078	0.86566	0.866243	0.866826	0.867409	0.867992	0.868575	0.869158	0.869742	0.870325	0.870909	0.871493	0.872077	0.872661	0.873246	0.87383	0.874415	0.874999	0.875584	0.876169	0.876754	0.87734	0.877925	0.87851	0.879096	0.879682	0.880268	0.880854	0.88144	0.882026
92	0.855195	0.855775	0.856356	0.856936	0.857517	0.858098	0.858678	0.85926	0.859841	0.860422	0.861004	0.861585	0.862167	0.862749	0.863331	0.863913	0.864495	0.865078	0.86566	0.866243	0.866826	0.867409	0.867992	0.868575	0.869158	0.869742	0.870325	0.870909	0.871493	0.872077	0.872661	0.873246	0.87383	0.874415	0.874999	0.875584	0.876169	0.876754	0.87734	0.877925	0.87851	0.879096	0.879682	0.880268	0.880854	0.88144
92.5	0.855195	0.855775	0.856356	0.856936	0.857517	0.858098	0.858678	0.85926	0.859841	0.860422	0.861004	0.861585	0.862167	0.862749	0.863331	0.863913	0.864495	0.865078	0.86566	0.866243	0.866826	0.867409	0.867992	0.868575	0.869158	0.869742	0.870325	0.870909	0.871493	0.872077	0.872661	0.873246	0.87383	0.874415	0.874999	0.875584	0.876169	0.876754	0.87734	0.877925	0.87851	0.879096	0.879682	0.880268	0.880854	0.88144
93	0.855195	0.855775	0.856356	0.856936	0.857517	0.858098	0.858678	0.85926	0.859841	0.860422	0.861004	0.861585	0.862167	0.862749	0.863331	0.863913	0.864495	0.865078	0.86566	0.866243	0.866826	0.867409	0.867992	0.868575	0.869158	0.869742	0.870325	0.870909	0.871493	0.872077	0.872661	0.873246	0.87383	0.874415	0.874999	0.875584	0.876169	0.876754	0.87734	0.877925	0.87851	0.879096	0.879682	0.880268	0.880854
93.5	0.855195	0.855775	0.856356	0.856936	0.857517	0.858098	0.858678	0.85926	0.859841	0.860422	0.861004	0.861585	0.862167	0.862749	0.863331	0.863913	0.864495	0.865078	0.86566	0.866243	0.866826	0.867409	0.867992	0.868575	0.869158	0.869742	0.870325	0.870909	0.871493	0.872077	0.872661	0.873246	0.87383	0.874415	0.874999	0.875584	0.876169	0.876754	0.87734	0.877925	0.87851	0.879096	0.879682	0.880268	0.880854
94	0.855195	0.855775	0.856356	0.856936	0.857517	0.858098	0.858678	0.85926	0.859841	0.860422	0.861004	0.861585	0.862167	0.862749	0.863331	0.863913	0.864495	0.865078	0.86566	0.866243	0.866826	0.867409	0.867992	0.868575	0.869158	0.869742	0.870325	0.870909	0.871493	0.872077	0.872661	0.873246	0.87383	0.874415	0.874999	0.875584	0.876169	0.876754	0.87734	0.877925	0.87851	0.879096	0.879682	0.880268	0.880854
94.5	0.855195	0.855775	0.856356	0.856936	0.857517	0.858098	0.858678	0.85926	0.859841	0.860422	0.861004	0.861585	0.862167	0.862749	0.863331	0.863913	0.864495	0.865078	0.86566	0.866243	0.866826	0.867409	0.867992	0.868575	0.869158	0.869742	0.870325	0.870909	0.871493	0.872077	0.872661	0.873246	0.87383	0.874415	0.874999	0.875584	0.876169	0.876754	0.87734	0.877925	0.87851	0.879096	0.879682	0.880268
95	0.855195	0.855775	0.856356	0.856936	0.857517	0.858098	0.858678	0.85926	0.859841	0.860422	0.861004	0.861585	0.862167	0.862749	0.863331	0.863913	0.864495	0.865078	0.86566	0.866243	0.866826	0.867409	0.867992	0.868575	0.869158	0.869742	0.870325	0.870909	0.871493	0.872077	0.872661	0.873246	0.87383	0.874415	0.874999	0.875584	0.876169	0.876754	0.87734	0.877925	0.87851	0.879096	0.879682	0.880268
95.5	0.855195	0.855775	0.856356	0.856936	0.857517	0.858098	0.858678	0.85926	0.859841	0.860422	0.861004	0.861585	0.862167	0.862749	0.863331	0.863913	0.864495	0.865078	0.86566	0.866243	0.866826	0.867409	0.867992	0.868575	0.869158	0.869742	0.870325	0.870909	0.871493	0.872077	0.872661	0.873246	0.87383	0.874415	0.874999	0.875584	0.876169	0.876754	0.87734	0.877925	0.87851	0.879096	0.879682
96	0.855195	0.855775	0.856356	0.856936	0.857517	0.858098	0.858678	0.85926	0.859841	0.860422	0.861004	0.861585	0.862167	0.862749	0.863331	0.863913	0.864495	0.865078	0.86566	0.866243	0.866826	0.867409	0.867992	0.868575	0.869158	0.869742	0.870325	0.870909	0.871493	0.872077	0.872661	0.873246	0.87383	0.874415	0.874999	0.875584	0.876169	0.876754	0.87734	0.877925	0.87851	0.879096	0.879682
96.5	0.855195	0.855775	0.856356	0.856936	0.857517	0.858098	0.858678	0.85926	0.859841	0.860422	0.861004	0.861585	0.862167	0.862749	0.863331	0.863913	0.864495	0.865078	0.86566	0.866243	0.866826	0.867409	0.867992	0.868575	0.869158	0.869742	0.870325	0.870909	0.871493	0.872077	0.872661	0.873246	0.87383	0.874415	0.874999	0.875584	0.876169	0.876754	0.87734	0.877925	0.87851	0.879096
97	0.855195	0.855775	0.856356	0.856936	0.857517	0.858098	0.858678	0.85926	0.859841	0.860422	0.861004	0.861585	0.862167	0.862749	0.863331	0.863913	0.864495	0.865078	0.86566	0.866243	0.866826	0.867409	0.867992	0.868575	0.869158	0.869742	0.870325	0.870909	0.871493	0.872077	0.872661	0.873246	0.87383	0.874415	0.874999	0.875584	0.876169	0.876754	0.87734	0.877925	0.87851	0.879096
97.5	0.855195	0.855775	0.856356	0.856936	0.857517	0.858098	0.858678	0.85926	0.859841	0.860422	0.861004	0.861585	0.862167	0.862749	0.863331	0.863913	0.864495	0.865078	0.86566	0.866243	0.866826	0.867409	0.867992	0.868575	0.869158	0.869742	0.870325	0.870909	0.871493	0.872077	0.872661	0.873246	0.87383	0.874415	0.874999	0.875584	0.876169	0.876754	0.87734	0.877925	0.87851
98	0.855195	0.855775	0.856356	0.856936	0.857517	0.858098	0.858678	0.85926	0.859841	0.860422	0.861004	0.861585	0.862167	0.862749	0.863331	0.863913	0.864495	0.865078	0.86566	0.866243	0.866826	0.867409	0.867992	0.868575	0.869158	0.869742	0.870325	0.870909	0.871493	0.872077	0.872661	0.873246	0.87383	0.874415	0.874999	0.875584	0.876169	0.876754	0.87734	0.877925	0.87851
98.5	0.855195	0.855775	0.856356	0.856936	0.857517	0.858098	0.858678	0.85926	0.859841	0.860422	0.861004	0.861585	0.862167	0.862749	0.863331	0.863913	0.864495	0.865078	0.86566	0.866243	0.866826	0.867409	0.867992	0.868575	0.869158	0.869742	0.870325	0.870909	0.871493	0.872077	0.872661	0.873246	0.87383	0.874415	0.874999	0.875584	0.876169	0.876754	0.87734	0.877925
99	0.855195	0.855775	0.856356	0.856936	0.857517	0.858098	0.858678	0.85926	0.859841	0.860422	0.861004	0.861585	0.862167	0.862749	0.863331	0.863913	0.864495	0.865078	0.86566	0.866243	0.866826	0.867409	0.867992	0.868575	0.869158	0.869742	0.870325	0.870909	0.871493	0.872077	0.872661	0.873246	0.87383	0.874415	0.874999	0.875584	0.876169	0.876754	0.87734	0.877925
99.5	0.855195	0.855775	0.856356	0.856936	0.857517	0.858098	0.858678	0.85926	0.859841	0.860422	0.861004	0.861585	0.862167	0.862749	0.863331	0.863913	0.864495	0.865078	0.86566	0.866243	0.866826	0.867409	0.867992	0.868575	0.869158	0.869742	0.870325	0.870909	0.871493	0.872077	0.872661	0.873246	0.87383	0.874415	0.874999	0.875584	0.876169	0.876754	0.87734
100	0.855195	0.855775	0.856356	0.856936	0.857517	0.858098	0.858678	0.85926	0.859841	0.860422	0.861004	0.861585	0.862167	0.862749	0.863331	0.863913	0.864495	0.865078	0.86566	0.866243	0.866826	0.867409	0.867992	0.868575	0.869158	0.869742	0.870325	0.870909	0.871493	0.872077	0.872661	0.873246	0.87383	0.874415	0.874999	0.875584	0.876169	0.876754	0.87734
[truncated: 301 more columns]

## Sheet: b SBNL_age older
units: Binary (yes/no), x-axis: temperature (degrees Celsius, row 2), y-axis:relative humidity (%, column A)
	25	25.1	25.2	25.3	25.4	25.5	25.6	25.7	25.8	25.9	26	26.1	26.2	26.3	26.4	26.5	26.6	26.7	26.8	26.9	27	27.1	27.2	27.3	27.4	27.5	27.6	27.7	27.8	27.9	28	28.1	28.2	28.3	28.4	28.5	28.6	28.7	28.8	28.9	29	29.1	29.2	29.3	29.4	29.5	29.6	29.7	29.8
0.5	FALSE	FALSE	FALSE	FALSE	FALSE	FALSE	FALSE	FALSE	FALSE	FALSE	FALSE	FALSE	FALSE	FALSE	FALSE	FALSE	FALSE	FALSE	FALSE	FALSE	FALSE	FALSE	FALSE	FALSE	FALSE	FALSE	FALSE	FALSE	FALSE	FALSE	FALSE	FALSE	FALSE	FALSE	FALSE	FALSE	FALSE	FALSE	FALSE	FALSE	FALSE	FALSE	FALSE	FALSE	FALSE	FALSE	FALSE	FALSE	FALSE
1	FALSE	FALSE	FALSE	FALSE	FALSE	FALSE	FALSE	FALSE	FALSE	FALSE	FALSE	FALSE	FALSE	FALSE	FALSE	FALSE	FALSE	FALSE	FALSE	FALSE	FALSE	FALSE	FALSE	FALSE	FALSE	FALSE	FALSE	FALSE	FALSE	FALSE	FALSE	FALSE	FALSE	FALSE	FALSE	FALSE	FALSE	FALSE	FALSE	FALSE	FALSE	FALSE	FALSE	FALSE	FALSE	FALSE	FALSE	FALSE	FALSE
1.5	FALSE	FALSE	FALSE	FALSE	FALSE	FALSE	FALSE	FALSE	FALSE	FALSE	FALSE	FALSE	FALSE	FALSE	FALSE	FALSE	FALSE	FALSE	FALSE	FALSE	FALSE	FALSE	FALSE	FALSE	FALSE	FALSE	FALSE	FALSE	FALSE	FALSE	FALSE	FALSE	FALSE	FALSE	FALSE	FALSE	FALSE	FALSE	FALSE	FALSE	FALSE	FALSE	FALSE	FALSE	FALSE	FALSE	FALSE	FALSE	FALSE
2	FALSE	FALSE	FALSE	FALSE	FALSE	FALSE	FALSE	FALSE	FALSE	FALSE	FALSE	FALSE	FALSE	FALSE	FALSE	FALSE	FALSE	FALSE	FALSE	FALSE	FALSE	FALSE	FALSE	FALSE	FALSE	FALSE	FALSE	FALSE	FALSE	FALSE	FALSE	FALSE	FALSE	FALSE	FALSE	FALSE	FALSE	FALSE	FALSE	FALSE	FALSE	FALSE	FALSE	FALSE	FALSE	FALSE	FALSE	FALSE	FALSE
2.5	FALSE	FALSE	FALSE	FALSE	FALSE	FALSE	FALSE	FALSE	FALSE	FALSE	FALSE	FALSE	FALSE	FALSE	FALSE	FALSE	FALSE	FALSE	FALSE	FALSE	FALSE	FALSE	FALSE	FALSE	FALSE	FALSE	FALSE	FALSE	FALSE	FALSE	FALSE	FALSE	FALSE	FALSE	FALSE	FALSE	FALSE	FALSE	FALSE	FALSE	FALSE	FALSE	FALSE	FALSE	FALSE	FALSE	FALSE	FALSE	FALSE
3	FALSE	FALSE	FALSE	FALSE	FALSE	FALSE	FALSE	FALSE	FALSE	FALSE	FALSE	FALSE	FALSE	FALSE	FALSE	FALSE	FALSE	FALSE	FALSE	FALSE	FALSE	FALSE	FALSE	FALSE	FALSE	FALSE	FALSE	FALSE	FALSE	FALSE	FALSE	FALSE	FALSE	FALSE	FALSE	FALSE	FALSE	FALSE	FALSE	FALSE	FALSE	FALSE	FALSE	FALSE	FALSE	FALSE	FALSE	FALSE	FALSE
3.5	FALSE	FALSE	FALSE	FALSE	FALSE	FALSE	FALSE	FALSE	FALSE	FALSE	FALSE	FALSE	FALSE	FALSE	FALSE	FALSE	FALSE	FALSE	FALSE	FALSE	FALSE	FALSE	FALSE	FALSE	FALSE	FALSE	FALSE	FALSE	FALSE	FALSE	FALSE	FALSE	FALSE	FALSE	FALSE	FALSE	FALSE	FALSE	FALSE	FALSE	FALSE	FALSE	FALSE	FALSE	FALSE	FALSE	FALSE	FALSE	FALSE
4	FALSE	FALSE	FALSE	FALSE	FALSE	FALSE	FALSE	FALSE	FALSE	FALSE	FALSE	FALSE	FALSE	FALSE	FALSE	FALSE	FALSE	FALSE	FALSE	FALSE	FALSE	FALSE	FALSE	FALSE	FALSE	FALSE	FALSE	FALSE	FALSE	FALSE	FALSE	FALSE	FALSE	FALSE	FALSE	FALSE	FALSE	FALSE	FALSE	FALSE	FALSE	FALSE	FALSE	FALSE	FALSE	FALSE	FALSE	FALSE	FALSE
4.5	FALSE	FALSE	FALSE	FALSE	FALSE	FALSE	FALSE	FALSE	FALSE	FALSE	FALSE	FALSE	FALSE	FALSE	FALSE	FALSE	FALSE	FALSE	FALSE	FALSE	FALSE	FALSE	FALSE	FALSE	FALSE	FALSE	FALSE	FALSE	FALSE	FALSE	FALSE	FALSE	FALSE	FALSE	FALSE	FALSE	FALSE	FALSE	FALSE	FALSE	FALSE	FALSE	FALSE	FALSE	FALSE	FALSE	FALSE	FALSE	FALSE
5	FALSE	FALSE	FALSE	FALSE	FALSE	FALSE	FALSE	FALSE	FALSE	FALSE	FALSE	FALSE	FALSE	FALSE	FALSE	FALSE	FALSE	FALSE	FALSE	FALSE	FALSE	FALSE	FALSE	FALSE	FALSE	FALSE	FALSE	FALSE	FALSE	FALSE	FALSE	FALSE	FALSE	FALSE	FALSE	FALSE	FALSE	FALSE	FALSE	FALSE	FALSE	FALSE	FALSE	FALSE	FALSE	FALSE	FALSE	FALSE	FALSE
5.5	FALSE	FALSE	FALSE	FALSE	FALSE	FALSE	FALSE	FALSE	FALSE	FALSE	FALSE	FALSE	FALSE	FALSE	FALSE	FALSE	FALSE	FALSE	FALSE	FALSE	FALSE	FALSE	FALSE	FALSE	FALSE	FALSE	FALSE	FALSE	FALSE	FALSE	FALSE	FALSE	FALSE	FALSE	FALSE	FALSE	FALSE	FALSE	FALSE	FALSE	FALSE	FALSE	FALSE	FALSE	FALSE	FALSE	FALSE	FALSE	FALSE
6	FALSE	FALSE	FALSE	FALSE	FALSE	FALSE	FALSE	FALSE	FALSE	FALSE	FALSE	FALSE	FALSE	FALSE	FALSE	FALSE	FALSE	FALSE	FALSE	FALSE	FALSE	FALSE	FALSE	FALSE	FALSE	FALSE	FALSE	FALSE	FALSE	FALSE	FALSE	FALSE	FALSE	FALSE	FALSE	FALSE	FALSE	FALSE	FALSE	FALSE	FALSE	FALSE	FALSE	FALSE	FALSE	FALSE	FALSE	FALSE	FALSE
6.5	FALSE	FALSE	FALSE	FALSE	FALSE	FALSE	FALSE	FALSE	FALSE	FALSE	FALSE	FALSE	FALSE	FALSE	FALSE	FALSE	FALSE	FALSE	FALSE	FALSE	FALSE	FALSE	FALSE	FALSE	FALSE	FALSE	FALSE	FALSE	FALSE	FALSE	FALSE	FALSE	FALSE	FALSE	FALSE	FALSE	FALSE	FALSE	FALSE	FALSE	FALSE	FALSE	FALSE	FALSE	FALSE	FALSE	FALSE	FALSE	FALSE
7	FALSE	FALSE	FALSE	FALSE	FALSE	FALSE	FALSE	FALSE	FALSE	FALSE	FALSE	FALSE	FALSE	FALSE	FALSE	FALSE	FALSE	FALSE	FALSE	FALSE	FALSE	FALSE	FALSE	FALSE	FALSE	FALSE	FALSE	FALSE	FALSE	FALSE	FALSE	FALSE	FALSE	FALSE	FALSE	FALSE	FALSE	FALSE	FALSE	FALSE	FALSE	FALSE	FALSE	FALSE	FALSE	FALSE	FALSE	FALSE	FALSE
7.5	FALSE	FALSE	FALSE	FALSE	FALSE	FALSE	FALSE	FALSE	FALSE	FALSE	FALSE	FALSE	FALSE	FALSE	FALSE	FALSE	FALSE	FALSE	FALSE	FALSE	FALSE	FALSE	FALSE	FALSE	FALSE	FALSE	FALSE	FALSE	FALSE	FALSE	FALSE	FALSE	FALSE	FALSE	FALSE	FALSE	FALSE	FALSE	FALSE	FALSE	FALSE	FALSE	FALSE	FALSE	FALSE	FALSE	FALSE	FALSE	FALSE
8	FALSE	FALSE	FALSE	FALSE	FALSE	FALSE	FALSE	FALSE	FALSE	FALSE	FALSE	FALSE	FALSE	FALSE	FALSE	FALSE	FALSE	FALSE	FALSE	FALSE	FALSE	FALSE	FALSE	FALSE	FALSE	FALSE	FALSE	FALSE	FALSE	FALSE	FALSE	FALSE	FALSE	FALSE	FALSE	FALSE	FALSE	FALSE	FALSE	FALSE	FALSE	FALSE	FALSE	FALSE	FALSE	FALSE	FALSE	FALSE	FALSE
8.5	FALSE	FALSE	FALSE	FALSE	FALSE	FALSE	FALSE	FALSE	FALSE	FALSE	FALSE	FALSE	FALSE	FALSE	FALSE	FALSE	FALSE	FALSE	FALSE	FALSE	FALSE	FALSE	FALSE	FALSE	FALSE	FALSE	FALSE	FALSE	FALSE	FALSE	FALSE	FALSE	FALSE	FALSE	FALSE	FALSE	FALSE	FALSE	FALSE	FALSE	FALSE	FALSE	FALSE	FALSE	FALSE	FALSE	FALSE	FALSE	FALSE
9	FALSE	FALSE	FALSE	FALSE	FALSE	FALSE	FALSE	FALSE	FALSE	FALSE	FALSE	FALSE	FALSE	FALSE	FALSE	FALSE	FALSE	FALSE	FALSE	FALSE	FALSE	FALSE	FALSE	FALSE	FALSE	FALSE	FALSE	FALSE	FALSE	FALSE	FALSE	FALSE	FALSE	FALSE	FALSE	FALSE	FALSE	FALSE	FALSE	FALSE	FALSE	FALSE	FALSE	FALSE	FALSE	FALSE	FALSE	FALSE	FALSE
9.5	FALSE	FALSE	FALSE	FALSE	FALSE	FALSE	FALSE	FALSE	FALSE	FALSE	FALSE	FALSE	FALSE	FALSE	FALSE	FALSE	FALSE	FALSE	FALSE	FALSE	FALSE	FALSE	FALSE	FALSE	FALSE	FALSE	FALSE	FALSE	FALSE	FALSE	FALSE	FALSE	FALSE	FALSE	FALSE	FALSE	FALSE	FALSE	FALSE	FALSE	FALSE	FALSE	FALSE	FALSE	FALSE	FALSE	FALSE	FALSE	FALSE
10	FALSE	FALSE	FALSE	FALSE	FALSE	FALSE	FALSE	FALSE	FALSE	FALSE	FALSE	FALSE	FALSE	FALSE	FALSE	FALSE	FALSE	FALSE	FALSE	FALSE	FALSE	FALSE	FALSE	FALSE	FALSE	FALSE	FALSE	FALSE	FALSE	FALSE	FALSE	FALSE	FALSE	FALSE	FALSE	FALSE	FALSE	FALSE	FALSE	FALSE	FALSE	FALSE	FALSE	FALSE	FALSE	FALSE	FALSE	FALSE	FALSE
10.5	FALSE	FALSE	FALSE	FALSE	FALSE	FALSE	FALSE	FALSE	FALSE	FALSE	FALSE	FALSE	FALSE	FALSE	FALSE	FALSE	FALSE	FALSE	FALSE	FALSE	FALSE	FALSE	FALSE	FALSE	FALSE	FALSE	FALSE	FALSE	FALSE	FALSE	FALSE	FALSE	FALSE	FALSE	FALSE	FALSE	FALSE	FALSE	FALSE	FALSE	FALSE	FALSE	FALSE	FALSE	FALSE	FALSE	FALSE	FALSE	FALSE
11	FALSE	FALSE	FALSE	FALSE	FALSE	FALSE	FALSE	FALSE	FALSE	FALSE	FALSE	FALSE	FALSE	FALSE	FALSE	FALSE	FALSE	FALSE	FALSE	FALSE	FALSE	FALSE	FALSE	FALSE	FALSE	FALSE	FALSE	FALSE	FALSE	FALSE	FALSE	FALSE	FALSE	FALSE	FALSE	FALSE	FALSE	FALSE	FALSE	FALSE	FALSE	FALSE	FALSE	FALSE	FALSE	FALSE	FALSE	FALSE	FALSE
11.5	FALSE	FALSE	FALSE	FALSE	FALSE	FALSE	FALSE	FALSE	FALSE	FALSE	FALSE	FALSE	FALSE	FALSE	FALSE	FALSE	FALSE	FALSE	FALSE	FALSE	FALSE	FALSE	FALSE	FALSE	FALSE	FALSE	FALSE	FALSE	FALSE	FALSE	FALSE	FALSE	FALSE	FALSE	FALSE	FALSE	FALSE	FALSE	FALSE	FALSE	FALSE	FALSE	FALSE	FALSE	FALSE	FALSE	FALSE	FALSE	FALSE
12	FALSE	FALSE	FALSE	FALSE	FALSE	FALSE	FALSE	FALSE	FALSE	FALSE	FALSE	FALSE	FALSE	FALSE	FALSE	FALSE	FALSE	FALSE	FALSE	FALSE	FALSE	FALSE	FALSE	FALSE	FALSE	FALSE	FALSE	FALSE	FALSE	FALSE	FALSE	FALSE	FALSE	FALSE	FALSE	FALSE	FALSE	FALSE	FALSE	FALSE	FALSE	FALSE	FALSE	FALSE	FALSE	FALSE	FALSE	FALSE	FALSE
12.5	FALSE	FALSE	FALSE	FALSE	FALSE	FALSE	FALSE	FALSE	FALSE	FALSE	FALSE	FALSE	FALSE	FALSE	FALSE	FALSE	FALSE	FALSE	FALSE	FALSE	FALSE	FALSE	FALSE	FALSE	FALSE	FALSE	FALSE	FALSE	FALSE	FALSE	FALSE	FALSE	FALSE	FALSE	FALSE	FALSE	FALSE	FALSE	FALSE	FALSE	FALSE	FALSE	FALSE	FALSE	FALSE	FALSE	FALSE	FALSE	FALSE
13	FALSE	FALSE	FALSE	FALSE	FALSE	FALSE	FALSE	FALSE	FALSE	FALSE	FALSE	FALSE	FALSE	FALSE	FALSE	FALSE	FALSE	FALSE	FALSE	FALSE	FALSE	FALSE	FALSE	FALSE	FALSE	FALSE	FALSE	FALSE	FALSE	FALSE	FALSE	FALSE	FALSE	FALSE	FALSE	FALSE	FALSE	FALSE	FALSE	FALSE	FALSE	FALSE	FALSE	FALSE	FALSE	FALSE	FALSE	FALSE	FALSE
13.5	FALSE	FALSE	FALSE	FALSE	FALSE	FALSE	FALSE	FALSE	FALSE	FALSE	FALSE	FALSE	FALSE	FALSE	FALSE	FALSE	FALSE	FALSE	FALSE	FALSE	FALSE	FALSE	FALSE	FALSE	FALSE	FALSE	FALSE	FALSE	FALSE	FALSE	FALSE	FALSE	FALSE	FALSE	FALSE	FALSE	FALSE	FALSE	FALSE	FALSE	FALSE	FALSE	FALSE	FALSE	FALSE	FALSE	FALSE	FALSE	FALSE
14	FALSE	FALSE	FALSE	FALSE	FALSE	FALSE	FALSE	FALSE	FALSE	FALSE	FALSE	FALSE	FALSE	FALSE	FALSE	FALSE	FALSE	FALSE	FALSE	FALSE	FALSE	FALSE	FALSE	FALSE	FALSE	FALSE	FALSE	FALSE	FALSE	FALSE	FALSE	FALSE	FALSE	FALSE	FALSE	FALSE	FALSE	FALSE	FALSE	FALSE	FALSE	FALSE	FALSE	FALSE	FALSE	FALSE	FALSE	FALSE	FALSE
14.5	FALSE	FALSE	FALSE	FALSE	FALSE	FALSE	FALSE	FALSE	FALSE	FALSE	FALSE	FALSE	FALSE	FALSE	FALSE	FALSE	FALSE	FALSE	FALSE	FALSE	FALSE	FALSE	FALSE	FALSE	FALSE	FALSE	FALSE	FALSE	FALSE	FALSE	FALSE	FALSE	FALSE	FALSE	FALSE	FALSE	FALSE	FALSE	FALSE	FALSE	FALSE	FALSE	FALSE	FALSE	FALSE	FALSE	FALSE	FALSE	FALSE
15	FALSE	FALSE	FALSE	FALSE	FALSE	FALSE	FALSE	FALSE	FALSE	FALSE	FALSE	FALSE	FALSE	FALSE	FALSE	FALSE	FALSE	FALSE	FALSE	FALSE	FALSE	FALSE	FALSE	FALSE	FALSE	FALSE	FALSE	FALSE	FALSE	FALSE	FALSE	FALSE	FALSE	FALSE	FALSE	FALSE	FALSE	FALSE	FALSE	FALSE	FALSE	FALSE	FALSE	FALSE	FALSE	FALSE	FALSE	FALSE	FALSE
15.5	FALSE	FALSE	FALSE	FALSE	FALSE	FALSE	FALSE	FALSE	FALSE	FALSE	FALSE	FALSE	FALSE	FALSE	FALSE	FALSE	FALSE	FALSE	FALSE	FALSE	FALSE	FALSE	FALSE	FALSE	FALSE	FALSE	FALSE	FALSE	FALSE	FALSE	FALSE	FALSE	FALSE	FALSE	FALSE	FALSE	FALSE	FALSE	FALSE	FALSE	FALSE	FALSE	FALSE	FALSE	FALSE	FALSE	FALSE	FALSE	FALSE
16	FALSE	FALSE	FALSE	FALSE	FALSE	FALSE	FALSE	FALSE	FALSE	FALSE	FALSE	FALSE	FALSE	FALSE	FALSE	FALSE	FALSE	FALSE	FALSE	FALSE	FALSE	FALSE	FALSE	FALSE	FALSE	FALSE	FALSE	FALSE	FALSE	FALSE	FALSE	FALSE	FALSE	FALSE	FALSE	FALSE	FALSE	FALSE	FALSE	FALSE	FALSE	FALSE	FALSE	FALSE	FALSE	FALSE	FALSE	FALSE	FALSE
16.5	FALSE	FALSE	FALSE	FALSE	FALSE	FALSE	FALSE	FALSE	FALSE	FALSE	FALSE	FALSE	FALSE	FALSE	FALSE	FALSE	FALSE	FALSE	FALSE	FALSE	FALSE	FALSE	FALSE	FALSE	FALSE	FALSE	FALSE	FALSE	FALSE	FALSE	FALSE	FALSE	FALSE	FALSE	FALSE	FALSE	FALSE	FALSE	FALSE	FALSE	FALSE	FALSE	FALSE	FALSE	FALSE	FALSE	FALSE	FALSE	FALSE
17	FALSE	FALSE	FALSE	FALSE	FALSE	FALSE	FALSE	FALSE	FALSE	FALSE	FALSE	FALSE	FALSE	FALSE	FALSE	FALSE	FALSE	FALSE	FALSE	FALSE	FALSE	FALSE	FALSE	FALSE	FALSE	FALSE	FALSE	FALSE	FALSE	FALSE	FALSE	FALSE	FALSE	FALSE	FALSE	FALSE	FALSE	FALSE	FALSE	FALSE	FALSE	FALSE	FALSE	FALSE	FALSE	FALSE	FALSE	FALSE	FALSE
17.5	FALSE	FALSE	FALSE	FALSE	FALSE	FALSE	FALSE	FALSE	FALSE	FALSE	FALSE	FALSE	FALSE	FALSE	FALSE	FALSE	FALSE	FALSE	FALSE	FALSE	FALSE	FALSE	FALSE	FALSE	FALSE	FALSE	FALSE	FALSE	FALSE	FALSE	FALSE	FALSE	FALSE	FALSE	FALSE	FALSE	FALSE	FALSE	FALSE	FALSE	FALSE	FALSE	FALSE	FALSE	FALSE	FALSE	FALSE	FALSE	FALSE
18	FALSE	FALSE	FALSE	FALSE	FALSE	FALSE	FALSE	FALSE	FALSE	FALSE	FALSE	FALSE	FALSE	FALSE	FALSE	FALSE	FALSE	FALSE	FALSE	FALSE	FALSE	FALSE	FALSE	FALSE	FALSE	FALSE	FALSE	FALSE	FALSE	FALSE	FALSE	FALSE	FALSE	FALSE	FALSE	FALSE	FALSE	FALSE	FALSE	FALSE	FALSE	FALSE	FALSE	FALSE	FALSE	FALSE	FALSE	FALSE	FALSE
18.5	FALSE	FALSE	FALSE	FALSE	FALSE	FALSE	FALSE	FALSE	FALSE	FALSE	FALSE	FALSE	FALSE	FALSE	FALSE	FALSE	FALSE	FALSE	FALSE	FALSE	FALSE	FALSE	FALSE	FALSE	FALSE	FALSE	FALSE	FALSE	FALSE	FALSE	FALSE	FALSE	FALSE	FALSE	FALSE	FALSE	FALSE	FALSE	FALSE	FALSE	FALSE	FALSE	FALSE	FALSE	FALSE	FALSE	FALSE	FALSE	FALSE
19	FALSE	FALSE	FALSE	FALSE	FALSE	FALSE	FALSE	FALSE	FALSE	FALSE	FALSE	FALSE	FALSE	FALSE	FALSE	FALSE	FALSE	FALSE	FALSE	FALSE	FALSE	FALSE	FALSE	FALSE	FALSE	FALSE	FALSE	FALSE	FALSE	FALSE	FALSE	FALSE	FALSE	FALSE	FALSE	FALSE	FALSE	FALSE	FALSE	FALSE	FALSE	FALSE	FALSE	FALSE	FALSE	FALSE	FALSE	FALSE	FALSE
19.5	FALSE	FALSE	FALSE	FALSE	FALSE	FALSE	FALSE	FALSE	FALSE	FALSE	FALSE	FALSE	FALSE	FALSE	FALSE	FALSE	FALSE	FALSE	FALSE	FALSE	FALSE	FALSE	FALSE	FALSE	FALSE	FALSE	FALSE	FALSE	FALSE	FALSE	FALSE	FALSE	FALSE	FALSE	FALSE	FALSE	FALSE	FALSE	FALSE	FALSE	FALSE	FALSE	FALSE	FALSE	FALSE	FALSE	FALSE	FALSE	FALSE
20	FALSE	FALSE	FALSE	FALSE	FALSE	FALSE	FALSE	FALSE	FALSE	FALSE	FALSE	FALSE	FALSE	FALSE	FALSE	FALSE	FALSE	FALSE	FALSE	FALSE	FALSE	FALSE	FALSE	FALSE	FALSE	FALSE	FALSE	FALSE	FALSE	FALSE	FALSE	FALSE	FALSE	FALSE	FALSE	FALSE	FALSE	FALSE	FALSE	FALSE	FALSE	FALSE	FALSE	FALSE	FALSE	FALSE	FALSE	FALSE	FALSE
20.5	FALSE	FALSE	FALSE	FALSE	FALSE	FALSE	FALSE	FALSE	FALSE	FALSE	FALSE	FALSE	FALSE	FALSE	FALSE	FALSE	FALSE	FALSE	FALSE	FALSE	FALSE	FALSE	FALSE	FALSE	FALSE	FALSE	FALSE	FALSE	FALSE	FALSE	FALSE	FALSE	FALSE	FALSE	FALSE	FALSE	FALSE	FALSE	FALSE	FALSE	FALSE	FALSE	FALSE	FALSE	FALSE	FALSE	FALSE	FALSE	FALSE
21	FALSE	FALSE	FALSE	FALSE	FALSE	FALSE	FALSE	FALSE	FALSE	FALSE	FALSE	FALSE	FALSE	FALSE	FALSE	FALSE	FALSE	FALSE	FALSE	FALSE	FALSE	FALSE	FALSE	FALSE	FALSE	FALSE	FALSE	FALSE	FALSE	FALSE	FALSE	FALSE	FALSE	FALSE	FALSE	FALSE	FALSE	FALSE	FALSE	FALSE	FALSE	FALSE	FALSE	FALSE	FALSE	FALSE	FALSE	FALSE	FALSE
21.5	FALSE	FALSE	FALSE	FALSE	FALSE	FALSE	FALSE	FALSE	FALSE	FALSE	FALSE	FALSE	FALSE	FALSE	FALSE	FALSE	FALSE	FALSE	FALSE	FALSE	FALSE	FALSE	FALSE	FALSE	FALSE	FALSE	FALSE	FALSE	FALSE	FALSE	FALSE	FALSE	FALSE	FALSE	FALSE	FALSE	FALSE	FALSE	FALSE	FALSE	FALSE	FALSE	FALSE	FALSE	FALSE	FALSE	FALSE	FALSE	FALSE
22	FALSE	FALSE	FALSE	FALSE	FALSE	FALSE	FALSE	FALSE	FALSE	FALSE	FALSE	FALSE	FALSE	FALSE	FALSE	FALSE	FALSE	FALSE	FALSE	FALSE	FALSE	FALSE	FALSE	FALSE	FALSE	FALSE	FALSE	FALSE	FALSE	FALSE	FALSE	FALSE	FALSE	FALSE	FALSE	FALSE	FALSE	FALSE	FALSE	FALSE	FALSE	FALSE	FALSE	FALSE	FALSE	FALSE	FALSE	FALSE	FALSE
22.5	FALSE	FALSE	FALSE	FALSE	FALSE	FALSE	FALSE	FALSE	FALSE	FALSE	FALSE	FALSE	FALSE	FALSE	FALSE	FALSE	FALSE	FALSE	FALSE	FALSE	FALSE	FALSE	FALSE	FALSE	FALSE	FALSE	FALSE	FALSE	FALSE	FALSE	FALSE	FALSE	FALSE	FALSE	FALSE	FALSE	FALSE	FALSE	FALSE	FALSE	FALSE	FALSE	FALSE	FALSE	FALSE	FALSE	FALSE	FALSE	FALSE
23	FALSE	FALSE	FALSE	FALSE	FALSE	FALSE	FALSE	FALSE	FALSE	FALSE	FALSE	FALSE	FALSE	FALSE	FALSE	FALSE	FALSE	FALSE	FALSE	FALSE	FALSE	FALSE	FALSE	FALSE	FALSE	FALSE	FALSE	FALSE	FALSE	FALSE	FALSE	FALSE	FALSE	FALSE	FALSE	FALSE	FALSE	FALSE	FALSE	FALSE	FALSE	FALSE	FALSE	FALSE	FALSE	FALSE	FALSE	FALSE	FALSE
23.5	FALSE	FALSE	FALSE	FALSE	FALSE	FALSE	FALSE	FALSE	FALSE	FALSE	FALSE	FALSE	FALSE	FALSE	FALSE	FALSE	FALSE	FALSE	FALSE	FALSE	FALSE	FALSE	FALSE	FALSE	FALSE	FALSE	FALSE	FALSE	FALSE	FALSE	FALSE	FALSE	FALSE	FALSE	FALSE	FALSE	FALSE	FALSE	FALSE	FALSE	FALSE	FALSE	FALSE	FALSE	FALSE	FALSE	FALSE	FALSE	FALSE
24	FALSE	FALSE	FALSE	FALSE	FALSE	FALSE	FALSE	FALSE	FALSE	FALSE	FALSE	FALSE	FALSE	FALSE	FALSE	FALSE	FALSE	FALSE	FALSE	FALSE	FALSE	FALSE	FALSE	FALSE	FALSE	FALSE	FALSE	FALSE	FALSE	FALSE	FALSE	FALSE	FALSE	FALSE	FALSE	FALSE	FALSE	FALSE	FALSE	FALSE	FALSE	FALSE	FALSE	FALSE	FALSE	FALSE	FALSE	FALSE	FALSE
24.5	FALSE	FALSE	FALSE	FALSE	FALSE	FALSE	FALSE	FALSE	FALSE	FALSE	FALSE	FALSE	FALSE	FALSE	FALSE	FALSE	FALSE	FALSE	FALSE	FALSE	FALSE	FALSE	FALSE	FALSE	FALSE	FALSE	FALSE	FALSE	FALSE	FALSE	FALSE	FALSE	FALSE	FALSE	FALSE	FALSE	FALSE	FALSE	FALSE	FALSE	FALSE	FALSE	FALSE	FALSE	FALSE	FALSE	FALSE	FALSE	FALSE
25	FALSE	FALSE	FALSE	FALSE	FALSE	FALSE	FALSE	FALSE	FALSE	FALSE	FALSE	FALSE	FALSE	FALSE	FALSE	FALSE	FALSE	FALSE	FALSE	FALSE	FALSE	FALSE	FALSE	FALSE	FALSE	FALSE	FALSE	FALSE	FALSE	FALSE	FALSE	FALSE	FALSE	FALSE	FALSE	FALSE	FALSE	FALSE	FALSE	FALSE	FALSE	FALSE	FALSE	FALSE	FALSE	FALSE	FALSE	FALSE	FALSE
25.5	FALSE	FALSE	FALSE	FALSE	FALSE	FALSE	FALSE	FALSE	FALSE	FALSE	FALSE	FALSE	FALSE	FALSE	FALSE	FALSE	FALSE	FALSE	FALSE	FALSE	FALSE	FALSE	FALSE	FALSE	FALSE	FALSE	FALSE	FALSE	FALSE	FALSE	FALSE	FALSE	FALSE	FALSE	FALSE	FALSE	FALSE	FALSE	FALSE	FALSE	FALSE	FALSE	FALSE	FALSE	FALSE	FALSE	FALSE	FALSE	FALSE
26	FALSE	FALSE	FALSE	FALSE	FALSE	FALSE	FALSE	FALSE	FALSE	FALSE	FALSE	FALSE	FALSE	FALSE	FALSE	FALSE	FALSE	FALSE	FALSE	FALSE	FALSE	FALSE	FALSE	FALSE	FALSE	FALSE	FALSE	FALSE	FALSE	FALSE	FALSE	FALSE	FALSE	FALSE	FALSE	FALSE	FALSE	FALSE	FALSE	FALSE	FALSE	FALSE	FALSE	FALSE	FALSE	FALSE	FALSE	FALSE	FALSE
26.5	FALSE	FALSE	FALSE	FALSE	FALSE	FALSE	FALSE	FALSE	FALSE	FALSE	FALSE	FALSE	FALSE	FALSE	FALSE	FALSE	FALSE	FALSE	FALSE	FALSE	FALSE	FALSE	FALSE	FALSE	FALSE	FALSE	FALSE	FALSE	FALSE	FALSE	FALSE	FALSE	FALSE	FALSE	FALSE	FALSE	FALSE	FALSE	FALSE	FALSE	FALSE	FALSE	FALSE	FALSE	FALSE	FALSE	FALSE	FALSE	FALSE
27	FALSE	FALSE	FALSE	FALSE	FALSE	FALSE	FALSE	FALSE	FALSE	FALSE	FALSE	FALSE	FALSE	FALSE	FALSE	FALSE	FALSE	FALSE	FALSE	FALSE	FALSE	FALSE	FALSE	FALSE	FALSE	FALSE	FALSE	FALSE	FALSE	FALSE	FALSE	FALSE	FALSE	FALSE	FALSE	FALSE	FALSE	FALSE	FALSE	FALSE	FALSE	FALSE	FALSE	FALSE	FALSE	FALSE	FALSE	FALSE	FALSE
27.5	FALSE	FALSE	FALSE	FALSE	FALSE	FALSE	FALSE	FALSE	FALSE	FALSE	FALSE	FALSE	FALSE	FALSE	FALSE	FALSE	FALSE	FALSE	FALSE	FALSE	FALSE	FALSE	FALSE	FALSE	FALSE	FALSE	FALSE	FALSE	FALSE	FALSE	FALSE	FALSE	FALSE	FALSE	FALSE	FALSE	FALSE	FALSE	FALSE	FALSE	FALSE	FALSE	FALSE	FALSE	FALSE	FALSE	FALSE	FALSE	FALSE
28	FALSE	FALSE	FALSE	FALSE	FALSE	FALSE	FALSE	FALSE	FALSE	FALSE	FALSE	FALSE	FALSE	FALSE	FALSE	FALSE	FALSE	FALSE	FALSE	FALSE	FALSE	FALSE	FALSE	FALSE	FALSE	FALSE	FALSE	FALSE	FALSE	FALSE	FALSE	FALSE	FALSE	FALSE	FALSE	FALSE	FALSE	FALSE	FALSE	FALSE	FALSE	FALSE	FALSE	FALSE	FALSE	FALSE	FALSE	FALSE	FALSE
28.5	FALSE	FALSE	FALSE	FALSE	FALSE	FALSE	FALSE	FALSE	FALSE	FALSE	FALSE	FALSE	FALSE	FALSE	FALSE	FALSE	FALSE	FALSE	FALSE	FALSE	FALSE	FALSE	FALSE	FALSE	FALSE	FALSE	FALSE	FALSE	FALSE	FALSE	FALSE	FALSE	FALSE	FALSE	FALSE	FALSE	FALSE	FALSE	FALSE	FALSE	FALSE	FALSE	FALSE	FALSE	FALSE	FALSE	FALSE	FALSE	FALSE
29	FALSE	FALSE	FALSE	FALSE	FALSE	FALSE	FALSE	FALSE	FALSE	FALSE	FALSE	FALSE	FALSE	FALSE	FALSE	FALSE	FALSE	FALSE	FALSE	FALSE	FALSE	FALSE	FALSE	FALSE	FALSE	FALSE	FALSE	FALSE	FALSE	FALSE	FALSE	FALSE	FALSE	FALSE	FALSE	FALSE	FALSE	FALSE	FALSE	FALSE	FALSE	FALSE	FALSE	FALSE	FALSE	FALSE	FALSE	FALSE	FALSE
29.5	FALSE	FALSE	FALSE	FALSE	FALSE	FALSE	FALSE	FALSE	FALSE	FALSE	FALSE	FALSE	FALSE	FALSE	FALSE	FALSE	FALSE	FALSE	FALSE	FALSE	FALSE	FALSE	FALSE	FALSE	FALSE	FALSE	FALSE	FALSE	FALSE	FALSE	FALSE	FALSE	FALSE	FALSE	FALSE	FALSE	FALSE	FALSE	FALSE	FALSE	FALSE	FALSE	FALSE	FALSE	FALSE	FALSE	FALSE	FALSE	FALSE
30	FALSE	FALSE	FALSE	FALSE	FALSE	FALSE	FALSE	FALSE	FALSE	FALSE	FALSE	FALSE	FALSE	FALSE	FALSE	FALSE	FALSE	FALSE	FALSE	FALSE	FALSE	FALSE	FALSE	FALSE	FALSE	FALSE	FALSE	FALSE	FALSE	FALSE	FALSE	FALSE	FALSE	FALSE	FALSE	FALSE	FALSE	FALSE	FALSE	FALSE	FALSE	FALSE	FALSE	FALSE	FALSE	FALSE	FALSE	FALSE	FALSE
30.5	FALSE	FALSE	FALSE	FALSE	FALSE	FALSE	FALSE	FALSE	FALSE	FALSE	FALSE	FALSE	FALSE	FALSE	FALSE	FALSE	FALSE	FALSE	FALSE	FALSE	FALSE	FALSE	FALSE	FALSE	FALSE	FALSE	FALSE	FALSE	FALSE	FALSE	FALSE	FALSE	FALSE	FALSE	FALSE	FALSE	FALSE	FALSE	FALSE	FALSE	FALSE	FALSE	FALSE	FALSE	FALSE	FALSE	FALSE	FALSE	FALSE
31	FALSE	FALSE	FALSE	FALSE	FALSE	FALSE	FALSE	FALSE	FALSE	FALSE	FALSE	FALSE	FALSE	FALSE	FALSE	FALSE	FALSE	FALSE	FALSE	FALSE	FALSE	FALSE	FALSE	FALSE	FALSE	FALSE	FALSE	FALSE	FALSE	FALSE	FALSE	FALSE	FALSE	FALSE	FALSE	FALSE	FALSE	FALSE	FALSE	FALSE	FALSE	FALSE	FALSE	FALSE	FALSE	FALSE	FALSE	FALSE	FALSE
31.5	FALSE	FALSE	FALSE	FALSE	FALSE	FALSE	FALSE	FALSE	FALSE	FALSE	FALSE	FALSE	FALSE	FALSE	FALSE	FALSE	FALSE	FALSE	FALSE	FALSE	FALSE	FALSE	FALSE	FALSE	FALSE	FALSE	FALSE	FALSE	FALSE	FALSE	FALSE	FALSE	FALSE	FALSE	FALSE	FALSE	FALSE	FALSE	FALSE	FALSE	FALSE	FALSE	FALSE	FALSE	FALSE	FALSE	FALSE	FALSE	FALSE
32	FALSE	FALSE	FALSE	FALSE	FALSE	FALSE	FALSE	FALSE	FALSE	FALSE	FALSE	FALSE	FALSE	FALSE	FALSE	FALSE	FALSE	FALSE	FALSE	FALSE	FALSE	FALSE	FALSE	FALSE	FALSE	FALSE	FALSE	FALSE	FALSE	FALSE	FALSE	FALSE	FALSE	FALSE	FALSE	FALSE	FALSE	FALSE	FALSE	FALSE	FALSE	FALSE	FALSE	FALSE	FALSE	FALSE	FALSE	FALSE	FALSE
32.5	FALSE	FALSE	FALSE	FALSE	FALSE	FALSE	FALSE	FALSE	FALSE	FALSE	FALSE	FALSE	FALSE	FALSE	FALSE	FALSE	FALSE	FALSE	FALSE	FALSE	FALSE	FALSE	FALSE	FALSE	FALSE	FALSE	FALSE	FALSE	FALSE	FALSE	FALSE	FALSE	FALSE	FALSE	FALSE	FALSE	FALSE	FALSE	FALSE	FALSE	FALSE	FALSE	FALSE	FALSE	FALSE	FALSE	FALSE	FALSE	FALSE
33	FALSE	FALSE	FALSE	FALSE	FALSE	FALSE	FALSE	FALSE	FALSE	FALSE	FALSE	FALSE	FALSE	FALSE	FALSE	FALSE	FALSE	FALSE	FALSE	FALSE	FALSE	FALSE	FALSE	FALSE	FALSE	FALSE	FALSE	FALSE	FALSE	FALSE	FALSE	FALSE	FALSE	FALSE	FALSE	FALSE	FALSE	FALSE	FALSE	FALSE	FALSE	FALSE	FALSE	FALSE	FALSE	FALSE	FALSE	FALSE	FALSE
33.5	FALSE	FALSE	FALSE	FALSE	FALSE	FALSE	FALSE	FALSE	FALSE	FALSE	FALSE	FALSE	FALSE	FALSE	FALSE	FALSE	FALSE	FALSE	FALSE	FALSE	FALSE	FALSE	FALSE	FALSE	FALSE	FALSE	FALSE	FALSE	FALSE	FALSE	FALSE	FALSE	FALSE	FALSE	FALSE	FALSE	FALSE	FALSE	FALSE	FALSE	FALSE	FALSE	FALSE	FALSE	FALSE	FALSE	FALSE	FALSE	FALSE
34	FALSE	FALSE	FALSE	FALSE	FALSE	FALSE	FALSE	FALSE	FALSE	FALSE	FALSE	FALSE	FALSE	FALSE	FALSE	FALSE	FALSE	FALSE	FALSE	FALSE	FALSE	FALSE	FALSE	FALSE	FALSE	FALSE	FALSE	FALSE	FALSE	FALSE	FALSE	FALSE	FALSE	FALSE	FALSE	FALSE	FALSE	FALSE	FALSE	FALSE	FALSE	FALSE	FALSE	FALSE	FALSE	FALSE	FALSE	FALSE	FALSE
34.5	FALSE	FALSE	FALSE	FALSE	FALSE	FALSE	FALSE	FALSE	FALSE	FALSE	FALSE	FALSE	FALSE	FALSE	FALSE	FALSE	FALSE	FALSE	FALSE	FALSE	FALSE	FALSE	FALSE	FALSE	FALSE	FALSE	FALSE	FALSE	FALSE	FALSE	FALSE	FALSE	FALSE	FALSE	FALSE	FALSE	FALSE	FALSE	FALSE	FALSE	FALSE	FALSE	FALSE	FALSE	FALSE	FALSE	FALSE	FALSE	FALSE
35	FALSE	FALSE	FALSE	FALSE	FALSE	FALSE	FALSE	FALSE	FALSE	FALSE	FALSE	FALSE	FALSE	FALSE	FALSE	FALSE	FALSE	FALSE	FALSE	FALSE	FALSE	FALSE	FALSE	FALSE	FALSE	FALSE	FALSE	FALSE	FALSE	FALSE	FALSE	FALSE	FALSE	FALSE	FALSE	FALSE	FALSE	FALSE	FALSE	FALSE	FALSE	FALSE	FALSE	FALSE	FALSE	FALSE	FALSE	FALSE	FALSE
35.5	FALSE	FALSE	FALSE	FALSE	FALSE	FALSE	FALSE	FALSE	FALSE	FALSE	FALSE	FALSE	FALSE	FALSE	FALSE	FALSE	FALSE	FALSE	FALSE	FALSE	FALSE	FALSE	FALSE	FALSE	FALSE	FALSE	FALSE	FALSE	FALSE	FALSE	FALSE	FALSE	FALSE	FALSE	FALSE	FALSE	FALSE	FALSE	FALSE	FALSE	FALSE	FALSE	FALSE	FALSE	FALSE	FALSE	FALSE	FALSE	FALSE
36	FALSE	FALSE	FALSE	FALSE	FALSE	FALSE	FALSE	FALSE	FALSE	FALSE	FALSE	FALSE	FALSE	FALSE	FALSE	FALSE	FALSE	FALSE	FALSE	FALSE	FALSE	FALSE	FALSE	FALSE	FALSE	FALSE	FALSE	FALSE	FALSE	FALSE	FALSE	FALSE	FALSE	FALSE	FALSE	FALSE	FALSE	FALSE	FALSE	FALSE	FALSE	FALSE	FALSE	FALSE	FALSE	FALSE	FALSE	FALSE	FALSE
36.5	FALSE	FALSE	FALSE	FALSE	FALSE	FALSE	FALSE	FALSE	FALSE	FALSE	FALSE	FALSE	FALSE	FALSE	FALSE	FALSE	FALSE	FALSE	FALSE	FALSE	FALSE	FALSE	FALSE	FALSE	FALSE	FALSE	FALSE	FALSE	FALSE	FALSE	FALSE	FALSE	FALSE	FALSE	FALSE	FALSE	FALSE	FALSE	FALSE	FALSE	FALSE	FALSE	FALSE	FALSE	FALSE	FALSE	FALSE	FALSE	FALSE
37	FALSE	FALSE	FALSE	FALSE	FALSE	FALSE	FALSE	FALSE	FALSE	FALSE	FALSE	FALSE	FALSE	FALSE	FALSE	FALSE	FALSE	FALSE	FALSE	FALSE	FALSE	FALSE	FALSE	FALSE	FALSE	FALSE	FALSE	FALSE	FALSE	FALSE	FALSE	FALSE	FALSE	FALSE	FALSE	FALSE	FALSE	FALSE	FALSE	FALSE	FALSE	FALSE	FALSE	FALSE	FALSE	FALSE	FALSE	FALSE	FALSE
37.5	FALSE	FALSE	FALSE	FALSE	FALSE	FALSE	FALSE	FALSE	FALSE	FALSE	FALSE	FALSE	FALSE	FALSE	FALSE	FALSE	FALSE	FALSE	FALSE	FALSE	FALSE	FALSE	FALSE	FALSE	FALSE	FALSE	FALSE	FALSE	FALSE	FALSE	FALSE	FALSE	FALSE	FALSE	FALSE	FALSE	FALSE	FALSE	FALSE	FALSE	FALSE	FALSE	FALSE	FALSE	FALSE	FALSE	FALSE	FALSE	FALSE
38	FALSE	FALSE	FALSE	FALSE	FALSE	FALSE	FALSE	FALSE	FALSE	FALSE	FALSE	FALSE	FALSE	FALSE	FALSE	FALSE	FALSE	FALSE	FALSE	FALSE	FALSE	FALSE	FALSE	FALSE	FALSE	FALSE	FALSE	FALSE	FALSE	FALSE	FALSE	FALSE	FALSE	FALSE	FALSE	FALSE	FALSE	FALSE	FALSE	FALSE	FALSE	FALSE	FALSE	FALSE	FALSE	FALSE	FALSE	FALSE	FALSE
38.5	FALSE	FALSE	FALSE	FALSE	FALSE	FALSE	FALSE	FALSE	FALSE	FALSE	FALSE	FALSE	FALSE	FALSE	FALSE	FALSE	FALSE	FALSE	FALSE	FALSE	FALSE	FALSE	FALSE	FALSE	FALSE	FALSE	FALSE	FALSE	FALSE	FALSE	FALSE	FALSE	FALSE	FALSE	FALSE	FALSE	FALSE	FALSE	FALSE	FALSE	FALSE	FALSE	FALSE	FALSE	FALSE	FALSE	FALSE	FALSE	FALSE
39	FALSE	FALSE	FALSE	FALSE	FALSE	FALSE	FALSE	FALSE	FALSE	FALSE	FALSE	FALSE	FALSE	FALSE	FALSE	FALSE	FALSE	FALSE	FALSE	FALSE	FALSE	FALSE	FALSE	FALSE	FALSE	FALSE	FALSE	FALSE	FALSE	FALSE	FALSE	FALSE	FALSE	FALSE	FALSE	FALSE	FALSE	FALSE	FALSE	FALSE	FALSE	FALSE	FALSE	FALSE	FALSE	FALSE	FALSE	FALSE	FALSE
39.5	FALSE	FALSE	FALSE	FALSE	FALSE	FALSE	FALSE	FALSE	FALSE	FALSE	FALSE	FALSE	FALSE	FALSE	FALSE	FALSE	FALSE	FALSE	FALSE	FALSE	FALSE	FALSE	FALSE	FALSE	FALSE	FALSE	FALSE	FALSE	FALSE	FALSE	FALSE	FALSE	FALSE	FALSE	FALSE	FALSE	FALSE	FALSE	FALSE	FALSE	FALSE	FALSE	FALSE	FALSE	FALSE	FALSE	FALSE	FALSE	FALSE
40	FALSE	FALSE	FALSE	FALSE	FALSE	FALSE	FALSE	FALSE	FALSE	FALSE	FALSE	FALSE	FALSE	FALSE	FALSE	FALSE	FALSE	FALSE	FALSE	FALSE	FALSE	FALSE	FALSE	FALSE	FALSE	FALSE	FALSE	FALSE	FALSE	FALSE	FALSE	FALSE	FALSE	FALSE	FALSE	FALSE	FALSE	FALSE	FALSE	FALSE	FALSE	FALSE	FALSE	FALSE	FALSE	FALSE	FALSE	FALSE	FALSE
40.5	FALSE	FALSE	FALSE	FALSE	FALSE	FALSE	FALSE	FALSE	FALSE	FALSE	FALSE	FALSE	FALSE	FALSE	FALSE	FALSE	FALSE	FALSE	FALSE	FALSE	FALSE	FALSE	FALSE	FALSE	FALSE	FALSE	FALSE	FALSE	FALSE	FALSE	FALSE	FALSE	FALSE	FALSE	FALSE	FALSE	FALSE	FALSE	FALSE	FALSE	FALSE	FALSE	FALSE	FALSE	FALSE	FALSE	FALSE	FALSE	FALSE
41	FALSE	FALSE	FALSE	FALSE	FALSE	FALSE	FALSE	FALSE	FALSE	FALSE	FALSE	FALSE	FALSE	FALSE	FALSE	FALSE	FALSE	FALSE	FALSE	FALSE	FALSE	FALSE	FALSE	FALSE	FALSE	FALSE	FALSE	FALSE	FALSE	FALSE	FALSE	FALSE	FALSE	FALSE	FALSE	FALSE	FALSE	FALSE	FALSE	FALSE	FALSE	FALSE	FALSE	FALSE	FALSE	FALSE	FALSE	FALSE	FALSE
41.5	FALSE	FALSE	FALSE	FALSE	FALSE	FALSE	FALSE	FALSE	FALSE	FALSE	FALSE	FALSE	FALSE	FALSE	FALSE	FALSE	FALSE	FALSE	FALSE	FALSE	FALSE	FALSE	FALSE	FALSE	FALSE	FALSE	FALSE	FALSE	FALSE	FALSE	FALSE	FALSE	FALSE	FALSE	FALSE	FALSE	FALSE	FALSE	FALSE	FALSE	FALSE	FALSE	FALSE	FALSE	FALSE	FALSE	FALSE	FALSE	FALSE
42	FALSE	FALSE	FALSE	FALSE	FALSE	FALSE	FALSE	FALSE	FALSE	FALSE	FALSE	FALSE	FALSE	FALSE	FALSE	FALSE	FALSE	FALSE	FALSE	FALSE	FALSE	FALSE	FALSE	FALSE	FALSE	FALSE	FALSE	FALSE	FALSE	FALSE	FALSE	FALSE	FALSE	FALSE	FALSE	FALSE	FALSE	FALSE	FALSE	FALSE	FALSE	FALSE	FALSE	FALSE	FALSE	FALSE	FALSE	FALSE	FALSE
42.5	FALSE	FALSE	FALSE	FALSE	FALSE	FALSE	FALSE	FALSE	FALSE	FALSE	FALSE	FALSE	FALSE	FALSE	FALSE	FALSE	FALSE	FALSE	FALSE	FALSE	FALSE	FALSE	FALSE	FALSE	FALSE	FALSE	FALSE	FALSE	FALSE	FALSE	FALSE	FALSE	FALSE	FALSE	FALSE	FALSE	FALSE	FALSE	FALSE	FALSE	FALSE	FALSE	FALSE	FALSE	FALSE	FALSE	FALSE	FALSE	FALSE
43	FALSE	FALSE	FALSE	FALSE	FALSE	FALSE	FALSE	FALSE	FALSE	FALSE	FALSE	FALSE	FALSE	FALSE	FALSE	FALSE	FALSE	FALSE	FALSE	FALSE	FALSE	FALSE	FALSE	FALSE	FALSE	FALSE	FALSE	FALSE	FALSE	FALSE	FALSE	FALSE	FALSE	FALSE	FALSE	FALSE	FALSE	FALSE	FALSE	FALSE	FALSE	FALSE	FALSE	FALSE	FALSE	FALSE	FALSE	FALSE	FALSE
43.5	FALSE	FALSE	FALSE	FALSE	FALSE	FALSE	FALSE	FALSE	FALSE	FALSE	FALSE	FALSE	FALSE	FALSE	FALSE	FALSE	FALSE	FALSE	FALSE	FALSE	FALSE	FALSE	FALSE	FALSE	FALSE	FALSE	FALSE	FALSE	FALSE	FALSE	FALSE	FALSE	FALSE	FALSE	FALSE	FALSE	FALSE	FALSE	FALSE	FALSE	FALSE	FALSE	FALSE	FALSE	FALSE	FALSE	FALSE	FALSE	FALSE
44	FALSE	FALSE	FALSE	FALSE	FALSE	FALSE	FALSE	FALSE	FALSE	FALSE	FALSE	FALSE	FALSE	FALSE	FALSE	FALSE	FALSE	FALSE	FALSE	FALSE	FALSE	FALSE	FALSE	FALSE	FALSE	FALSE	FALSE	FALSE	FALSE	FALSE	FALSE	FALSE	FALSE	FALSE	FALSE	FALSE	FALSE	FALSE	FALSE	FALSE	FALSE	FALSE	FALSE	FALSE	FALSE	FALSE	FALSE	FALSE	FALSE
44.5	FALSE	FALSE	FALSE	FALSE	FALSE	FALSE	FALSE	FALSE	FALSE	FALSE	FALSE	FALSE	FALSE	FALSE	FALSE	FALSE	FALSE	FALSE	FALSE	FALSE	FALSE	FALSE	FALSE	FALSE	FALSE	FALSE	FALSE	FALSE	FALSE	FALSE	FALSE	FALSE	FALSE	FALSE	FALSE	FALSE	FALSE	FALSE	FALSE	FALSE	FALSE	FALSE	FALSE	FALSE	FALSE	FALSE	FALSE	FALSE	FALSE
45	FALSE	FALSE	FALSE	FALSE	FALSE	FALSE	FALSE	FALSE	FALSE	FALSE	FALSE	FALSE	FALSE	FALSE	FALSE	FALSE	FALSE	FALSE	FALSE	FALSE	FALSE	FALSE	FALSE	FALSE	FALSE	FALSE	FALSE	FALSE	FALSE	FALSE	FALSE	FALSE	FALSE	FALSE	FALSE	FALSE	FALSE	FALSE	FALSE	FALSE	FALSE	FALSE	FALSE	FALSE	FALSE	FALSE	FALSE	FALSE	FALSE
45.5	FALSE	FALSE	FALSE	FALSE	FALSE	FALSE	FALSE	FALSE	FALSE	FALSE	FALSE	FALSE	FALSE	FALSE	FALSE	FALSE	FALSE	FALSE	FALSE	FALSE	FALSE	FALSE	FALSE	FALSE	FALSE	FALSE	FALSE	FALSE	FALSE	FALSE	FALSE	FALSE	FALSE	FALSE	FALSE	FALSE	FALSE	FALSE	FALSE	FALSE	FALSE	FALSE	FALSE	FALSE	FALSE	FALSE	FALSE	FALSE	FALSE
46	FALSE	FALSE	FALSE	FALSE	FALSE	FALSE	FALSE	FALSE	FALSE	FALSE	FALSE	FALSE	FALSE	FALSE	FALSE	FALSE	FALSE	FALSE	FALSE	FALSE	FALSE	FALSE	FALSE	FALSE	FALSE	FALSE	FALSE	FALSE	FALSE	FALSE	FALSE	FALSE	FALSE	FALSE	FALSE	FALSE	FALSE	FALSE	FALSE	FALSE	FALSE	FALSE	FALSE	FALSE	FALSE	FALSE	FALSE	FALSE	FALSE
46.5	FALSE	FALSE	FALSE	FALSE	FALSE	FALSE	FALSE	FALSE	FALSE	FALSE	FALSE	FALSE	FALSE	FALSE	FALSE	FALSE	FALSE	FALSE	FALSE	FALSE	FALSE	FALSE	FALSE	FALSE	FALSE	FALSE	FALSE	FALSE	FALSE	FALSE	FALSE	FALSE	FALSE	FALSE	FALSE	FALSE	FALSE	FALSE	FALSE	FALSE	FALSE	FALSE	FALSE	FALSE	FALSE	FALSE	FALSE	FALSE	FALSE
47	FALSE	FALSE	FALSE	FALSE	FALSE	FALSE	FALSE	FALSE	FALSE	FALSE	FALSE	FALSE	FALSE	FALSE	FALSE	FALSE	FALSE	FALSE	FALSE	FALSE	FALSE	FALSE	FALSE	FALSE	FALSE	FALSE	FALSE	FALSE	FALSE	FALSE	FALSE	FALSE	FALSE	FALSE	FALSE	FALSE	FALSE	FALSE	FALSE	FALSE	FALSE	FALSE	FALSE	FALSE	FALSE	FALSE	FALSE	FALSE	FALSE
47.5	FALSE	FALSE	FALSE	FALSE	FALSE	FALSE	FALSE	FALSE	FALSE	FALSE	FALSE	FALSE	FALSE	FALSE	FALSE	FALSE	FALSE	FALSE	FALSE	FALSE	FALSE	FALSE	FALSE	FALSE	FALSE	FALSE	FALSE	FALSE	FALSE	FALSE	FALSE	FALSE	FALSE	FALSE	FALSE	FALSE	FALSE	FALSE	FALSE	FALSE	FALSE	FALSE	FALSE	FALSE	FALSE	FALSE	FALSE	FALSE	FALSE
48	FALSE	FALSE	FALSE	FALSE	FALSE	FALSE	FALSE	FALSE	FALSE	FALSE	FALSE	FALSE	FALSE	FALSE	FALSE	FALSE	FALSE	FALSE	FALSE	FALSE	FALSE	FALSE	FALSE	FALSE	FALSE	FALSE	FALSE	FALSE	FALSE	FALSE	FALSE	FALSE	FALSE	FALSE	FALSE	FALSE	FALSE	FALSE	FALSE	FALSE	FALSE	FALSE	FALSE	FALSE	FALSE	FALSE	FALSE	FALSE	FALSE
48.5	FALSE	FALSE	FALSE	FALSE	FALSE	FALSE	FALSE	FALSE	FALSE	FALSE	FALSE	FALSE	FALSE	FALSE	FALSE	FALSE	FALSE	FALSE	FALSE	FALSE	FALSE	FALSE	FALSE	FALSE	FALSE	FALSE	FALSE	FALSE	FALSE	FALSE	FALSE	FALSE	FALSE	FALSE	FALSE	FALSE	FALSE	FALSE	FALSE	FALSE	FALSE	FALSE	FALSE	FALSE	FALSE	FALSE	FALSE	FALSE	FALSE
49	FALSE	FALSE	FALSE	FALSE	FALSE	FALSE	FALSE	FALSE	FALSE	FALSE	FALSE	FALSE	FALSE	FALSE	FALSE	FALSE	FALSE	FALSE	FALSE	FALSE	FALSE	FALSE	FALSE	FALSE	FALSE	FALSE	FALSE	FALSE	FALSE	FALSE	FALSE	FALSE	FALSE	FALSE	FALSE	FALSE	FALSE	FALSE	FALSE	FALSE	FALSE	FALSE	FALSE	FALSE	FALSE	FALSE	FALSE	FALSE	FALSE
49.5	FALSE	FALSE	FALSE	FALSE	FALSE	FALSE	FALSE	FALSE	FALSE	FALSE	FALSE	FALSE	FALSE	FALSE	FALSE	FALSE	FALSE	FALSE	FALSE	FALSE	FALSE	FALSE	FALSE	FALSE	FALSE	FALSE	FALSE	FALSE	FALSE	FALSE	FALSE	FALSE	FALSE	FALSE	FALSE	FALSE	FALSE	FALSE	FALSE	FALSE	FALSE	FALSE	FALSE	FALSE	FALSE	FALSE	FALSE	FALSE	FALSE
50	FALSE	FALSE	FALSE	FALSE	FALSE	FALSE	FALSE	FALSE	FALSE	FALSE	FALSE	FALSE	FALSE	FALSE	FALSE	FALSE	FALSE	FALSE	FALSE	FALSE	FALSE	FALSE	FALSE	FALSE	FALSE	FALSE	FALSE	FALSE	FALSE	FALSE	FALSE	FALSE	FALSE	FALSE	FALSE	FALSE	FALSE	FALSE	FALSE	FALSE	FALSE	FALSE	FALSE	FALSE	FALSE	FALSE	FALSE	FALSE	FALSE
50.5	FALSE	FALSE	FALSE	FALSE	FALSE	FALSE	FALSE	FALSE	FALSE	FALSE	FALSE	FALSE	FALSE	FALSE	FALSE	FALSE	FALSE	FALSE	FALSE	FALSE	FALSE	FALSE	FALSE	FALSE	FALSE	FALSE	FALSE	FALSE	FALSE	FALSE	FALSE	FALSE	FALSE	FALSE	FALSE	FALSE	FALSE	FALSE	FALSE	FALSE	FALSE	FALSE	FALSE	FALSE	FALSE	FALSE	FALSE	FALSE	FALSE
51	FALSE	FALSE	FALSE	FALSE	FALSE	FALSE	FALSE	FALSE	FALSE	FALSE	FALSE	FALSE	FALSE	FALSE	FALSE	FALSE	FALSE	FALSE	FALSE	FALSE	FALSE	FALSE	FALSE	FALSE	FALSE	FALSE	FALSE	FALSE	FALSE	FALSE	FALSE	FALSE	FALSE	FALSE	FALSE	FALSE	FALSE	FALSE	FALSE	FALSE	FALSE	FALSE	FALSE	FALSE	FALSE	FALSE	FALSE	FALSE	FALSE
51.5	FALSE	FALSE	FALSE	FALSE	FALSE	FALSE	FALSE	FALSE	FALSE	FALSE	FALSE	FALSE	FALSE	FALSE	FALSE	FALSE	FALSE	FALSE	FALSE	FALSE	FALSE	FALSE	FALSE	FALSE	FALSE	FALSE	FALSE	FALSE	FALSE	FALSE	FALSE	FALSE	FALSE	FALSE	FALSE	FALSE	FALSE	FALSE	FALSE	FALSE	FALSE	FALSE	FALSE	FALSE	FALSE	FALSE	FALSE	FALSE	FALSE
52	FALSE	FALSE	FALSE	FALSE	FALSE	FALSE	FALSE	FALSE	FALSE	FALSE	FALSE	FALSE	FALSE	FALSE	FALSE	FALSE	FALSE	FALSE	FALSE	FALSE	FALSE	FALSE	FALSE	FALSE	FALSE	FALSE	FALSE	FALSE	FALSE	FALSE	FALSE	FALSE	FALSE	FALSE	FALSE	FALSE	FALSE	FALSE	FALSE	FALSE	FALSE	FALSE	FALSE	FALSE	FALSE	FALSE	FALSE	FALSE	FALSE
52.5	FALSE	FALSE	FALSE	FALSE	FALSE	FALSE	FALSE	FALSE	FALSE	FALSE	FALSE	FALSE	FALSE	FALSE	FALSE	FALSE	FALSE	FALSE	FALSE	FALSE	FALSE	FALSE	FALSE	FALSE	FALSE	FALSE	FALSE	FALSE	FALSE	FALSE	FALSE	FALSE	FALSE	FALSE	FALSE	FALSE	FALSE	FALSE	FALSE	FALSE	FALSE	FALSE	FALSE	FALSE	FALSE	FALSE	FALSE	FALSE	FALSE
53	FALSE	FALSE	FALSE	FALSE	FALSE	FALSE	FALSE	FALSE	FALSE	FALSE	FALSE	FALSE	FALSE	FALSE	FALSE	FALSE	FALSE	FALSE	FALSE	FALSE	FALSE	FALSE	FALSE	FALSE	FALSE	FALSE	FALSE	FALSE	FALSE	FALSE	FALSE	FALSE	FALSE	FALSE	FALSE	FALSE	FALSE	FALSE	FALSE	FALSE	FALSE	FALSE	FALSE	FALSE	FALSE	FALSE	FALSE	FALSE	FALSE
53.5	FALSE	FALSE	FALSE	FALSE	FALSE	FALSE	FALSE	FALSE	FALSE	FALSE	FALSE	FALSE	FALSE	FALSE	FALSE	FALSE	FALSE	FALSE	FALSE	FALSE	FALSE	FALSE	FALSE	FALSE	FALSE	FALSE	FALSE	FALSE	FALSE	FALSE	FALSE	FALSE	FALSE	FALSE	FALSE	FALSE	FALSE	FALSE	FALSE	FALSE	FALSE	FALSE	FALSE	FALSE	FALSE	FALSE	FALSE	FALSE	FALSE
54	FALSE	FALSE	FALSE	FALSE	FALSE	FALSE	FALSE	FALSE	FALSE	FALSE	FALSE	FALSE	FALSE	FALSE	FALSE	FALSE	FALSE	FALSE	FALSE	FALSE	FALSE	FALSE	FALSE	FALSE	FALSE	FALSE	FALSE	FALSE	FALSE	FALSE	FALSE	FALSE	FALSE	FALSE	FALSE	FALSE	FALSE	FALSE	FALSE	FALSE	FALSE	FALSE	FALSE	FALSE	FALSE	FALSE	FALSE	FALSE	FALSE
54.5	FALSE	FALSE	FALSE	FALSE	FALSE	FALSE	FALSE	FALSE	FALSE	FALSE	FALSE	FALSE	FALSE	FALSE	FALSE	FALSE	FALSE	FALSE	FALSE	FALSE	FALSE	FALSE	FALSE	FALSE	FALSE	FALSE	FALSE	FALSE	FALSE	FALSE	FALSE	FALSE	FALSE	FALSE	FALSE	FALSE	FALSE	FALSE	FALSE	FALSE	FALSE	FALSE	FALSE	FALSE	FALSE	FALSE	FALSE	FALSE	FALSE
55	FALSE	FALSE	FALSE	FALSE	FALSE	FALSE	FALSE	FALSE	FALSE	FALSE	FALSE	FALSE	FALSE	FALSE	FALSE	FALSE	FALSE	FALSE	FALSE	FALSE	FALSE	FALSE	FALSE	FALSE	FALSE	FALSE	FALSE	FALSE	FALSE	FALSE	FALSE	FALSE	FALSE	FALSE	FALSE	FALSE	FALSE	FALSE	FALSE	FALSE	FALSE	FALSE	FALSE	FALSE	FALSE	FALSE	FALSE	FALSE	FALSE
55.5	FALSE	FALSE	FALSE	FALSE	FALSE	FALSE	FALSE	FALSE	FALSE	FALSE	FALSE	FALSE	FALSE	FALSE	FALSE	FALSE	FALSE	FALSE	FALSE	FALSE	FALSE	FALSE	FALSE	FALSE	FALSE	FALSE	FALSE	FALSE	FALSE	FALSE	FALSE	FALSE	FALSE	FALSE	FALSE	FALSE	FALSE	FALSE	FALSE	FALSE	FALSE	FALSE	FALSE	FALSE	FALSE	FALSE	FALSE	FALSE	FALSE
56	FALSE	FALSE	FALSE	FALSE	FALSE	FALSE	FALSE	FALSE	FALSE	FALSE	FALSE	FALSE	FALSE	FALSE	FALSE	FALSE	FALSE	FALSE	FALSE	FALSE	FALSE	FALSE	FALSE	FALSE	FALSE	FALSE	FALSE	FALSE	FALSE	FALSE	FALSE	FALSE	FALSE	FALSE	FALSE	FALSE	FALSE	FALSE	FALSE	FALSE	FALSE	FALSE	FALSE	FALSE	FALSE	FALSE	FALSE	FALSE	FALSE
56.5	FALSE	FALSE	FALSE	FALSE	FALSE	FALSE	FALSE	FALSE	FALSE	FALSE	FALSE	FALSE	FALSE	FALSE	FALSE	FALSE	FALSE	FALSE	FALSE	FALSE	FALSE	FALSE	FALSE	FALSE	FALSE	FALSE	FALSE	FALSE	FALSE	FALSE	FALSE	FALSE	FALSE	FALSE	FALSE	FALSE	FALSE	FALSE	FALSE	FALSE	FALSE	FALSE	FALSE	FALSE	FALSE	FALSE	FALSE	FALSE	FALSE
57	FALSE	FALSE	FALSE	FALSE	FALSE	FALSE	FALSE	FALSE	FALSE	FALSE	FALSE	FALSE	FALSE	FALSE	FALSE	FALSE	FALSE	FALSE	FALSE	FALSE	FALSE	FALSE	FALSE	FALSE	FALSE	FALSE	FALSE	FALSE	FALSE	FALSE	FALSE	FALSE	FALSE	FALSE	FALSE	FALSE	FALSE	FALSE	FALSE	FALSE	FALSE	FALSE	FALSE	FALSE	FALSE	FALSE	FALSE	FALSE	FALSE
57.5	FALSE	FALSE	FALSE	FALSE	FALSE	FALSE	FALSE	FALSE	FALSE	FALSE	FALSE	FALSE	FALSE	FALSE	FALSE	FALSE	FALSE	FALSE	FALSE	FALSE	FALSE	FALSE	FALSE	FALSE	FALSE	FALSE	FALSE	FALSE	FALSE	FALSE	FALSE	FALSE	FALSE	FALSE	FALSE	FALSE	FALSE	FALSE	FALSE	FALSE	FALSE	FALSE	FALSE	FALSE	FALSE	FALSE	FALSE	FALSE	FALSE
58	FALSE	FALSE	FALSE	FALSE	FALSE	FALSE	FALSE	FALSE	FALSE	FALSE	FALSE	FALSE	FALSE	FALSE	FALSE	FALSE	FALSE	FALSE	FALSE	FALSE	FALSE	FALSE	FALSE	FALSE	FALSE	FALSE	FALSE	FALSE	FALSE	FALSE	FALSE	FALSE	FALSE	FALSE	FALSE	FALSE	FALSE	FALSE	FALSE	FALSE	FALSE	FALSE	FALSE	FALSE	FALSE	FALSE	FALSE	FALSE	FALSE
58.5	FALSE	FALSE	FALSE	FALSE	FALSE	FALSE	FALSE	FALSE	FALSE	FALSE	FALSE	FALSE	FALSE	FALSE	FALSE	FALSE	FALSE	FALSE	FALSE	FALSE	FALSE	FALSE	FALSE	FALSE	FALSE	FALSE	FALSE	FALSE	FALSE	FALSE	FALSE	FALSE	FALSE	FALSE	FALSE	FALSE	FALSE	FALSE	FALSE	FALSE	FALSE	FALSE	FALSE	FALSE	FALSE	FALSE	FALSE	FALSE	FALSE
59	FALSE	FALSE	FALSE	FALSE	FALSE	FALSE	FALSE	FALSE	FALSE	FALSE	FALSE	FALSE	FALSE	FALSE	FALSE	FALSE	FALSE	FALSE	FALSE	FALSE	FALSE	FALSE	FALSE	FALSE	FALSE	FALSE	FALSE	FALSE	FALSE	FALSE	FALSE	FALSE	FALSE	FALSE	FALSE	FALSE	FALSE	FALSE	FALSE	FALSE	FALSE	FALSE	FALSE	FALSE	FALSE	FALSE	FALSE	FALSE	FALSE
59.5	FALSE	FALSE	FALSE	FALSE	FALSE	FALSE	FALSE	FALSE	FALSE	FALSE	FALSE	FALSE	FALSE	FALSE	FALSE	FALSE	FALSE	FALSE	FALSE	FALSE	FALSE	FALSE	FALSE	FALSE	FALSE	FALSE	FALSE	FALSE	FALSE	FALSE	FALSE	FALSE	FALSE	FALSE	FALSE	FALSE	FALSE	FALSE	FALSE	FALSE	FALSE	FALSE	FALSE	FALSE	FALSE	FALSE	FALSE	FALSE	FALSE
60	FALSE	FALSE	FALSE	FALSE	FALSE	FALSE	FALSE	FALSE	FALSE	FALSE	FALSE	FALSE	FALSE	FALSE	FALSE	FALSE	FALSE	FALSE	FALSE	FALSE	FALSE	FALSE	FALSE	FALSE	FALSE	FALSE	FALSE	FALSE	FALSE	FALSE	FALSE	FALSE	FALSE	FALSE	FALSE	FALSE	FALSE	FALSE	FALSE	FALSE	FALSE	FALSE	FALSE	FALSE	FALSE	FALSE	FALSE	FALSE	FALSE
60.5	FALSE	FALSE	FALSE	FALSE	FALSE	FALSE	FALSE	FALSE	FALSE	FALSE	FALSE	FALSE	FALSE	FALSE	FALSE	FALSE	FALSE	FALSE	FALSE	FALSE	FALSE	FALSE	FALSE	FALSE	FALSE	FALSE	FALSE	FALSE	FALSE	FALSE	FALSE	FALSE	FALSE	FALSE	FALSE	FALSE	FALSE	FALSE	FALSE	FALSE	FALSE	FALSE	FALSE	FALSE	FALSE	FALSE	FALSE	FALSE	FALSE
61	FALSE	FALSE	FALSE	FALSE	FALSE	FALSE	FALSE	FALSE	FALSE	FALSE	FALSE	FALSE	FALSE	FALSE	FALSE	FALSE	FALSE	FALSE	FALSE	FALSE	FALSE	FALSE	FALSE	FALSE	FALSE	FALSE	FALSE	FALSE	FALSE	FALSE	FALSE	FALSE	FALSE	FALSE	FALSE	FALSE	FALSE	FALSE	FALSE	FALSE	FALSE	FALSE	FALSE	FALSE	FALSE	FALSE	FALSE	FALSE	FALSE
61.5	FALSE	FALSE	FALSE	FALSE	FALSE	FALSE	FALSE	FALSE	FALSE	FALSE	FALSE	FALSE	FALSE	FALSE	FALSE	FALSE	FALSE	FALSE	FALSE	FALSE	FALSE	FALSE	FALSE	FALSE	FALSE	FALSE	FALSE	FALSE	FALSE	FALSE	FALSE	FALSE	FALSE	FALSE	FALSE	FALSE	FALSE	FALSE	FALSE	FALSE	FALSE	FALSE	FALSE	FALSE	FALSE	FALSE	FALSE	FALSE	FALSE
62	FALSE	FALSE	FALSE	FALSE	FALSE	FALSE	FALSE	FALSE	FALSE	FALSE	FALSE	FALSE	FALSE	FALSE	FALSE	FALSE	FALSE	FALSE	FALSE	FALSE	FALSE	FALSE	FALSE	FALSE	FALSE	FALSE	FALSE	FALSE	FALSE	FALSE	FALSE	FALSE	FALSE	FALSE	FALSE	FALSE	FALSE	FALSE	FALSE	FALSE	FALSE	FALSE	FALSE	FALSE	FALSE	FALSE	FALSE	FALSE	FALSE
62.5	FALSE	FALSE	FALSE	FALSE	FALSE	FALSE	FALSE	FALSE	FALSE	FALSE	FALSE	FALSE	FALSE	FALSE	FALSE	FALSE	FALSE	FALSE	FALSE	FALSE	FALSE	FALSE	FALSE	FALSE	FALSE	FALSE	FALSE	FALSE	FALSE	FALSE	FALSE	FALSE	FALSE	FALSE	FALSE	FALSE	FALSE	FALSE	FALSE	FALSE	FALSE	FALSE	FALSE	FALSE	FALSE	FALSE	FALSE	FALSE	FALSE
63	FALSE	FALSE	FALSE	FALSE	FALSE	FALSE	FALSE	FALSE	FALSE	FALSE	FALSE	FALSE	FALSE	FALSE	FALSE	FALSE	FALSE	FALSE	FALSE	FALSE	FALSE	FALSE	FALSE	FALSE	FALSE	FALSE	FALSE	FALSE	FALSE	FALSE	FALSE	FALSE	FALSE	FALSE	FALSE	FALSE	FALSE	FALSE	FALSE	FALSE	FALSE	FALSE	FALSE	FALSE	FALSE	FALSE	FALSE	FALSE	FALSE
63.5	FALSE	FALSE	FALSE	FALSE	FALSE	FALSE	FALSE	FALSE	FALSE	FALSE	FALSE	FALSE	FALSE	FALSE	FALSE	FALSE	FALSE	FALSE	FALSE	FALSE	FALSE	FALSE	FALSE	FALSE	FALSE	FALSE	FALSE	FALSE	FALSE	FALSE	FALSE	FALSE	FALSE	FALSE	FALSE	FALSE	FALSE	FALSE	FALSE	FALSE	FALSE	FALSE	FALSE	FALSE	FALSE	FALSE	FALSE	FALSE	FALSE
64	FALSE	FALSE	FALSE	FALSE	FALSE	FALSE	FALSE	FALSE	FALSE	FALSE	FALSE	FALSE	FALSE	FALSE	FALSE	FALSE	FALSE	FALSE	FALSE	FALSE	FALSE	FALSE	FALSE	FALSE	FALSE	FALSE	FALSE	FALSE	FALSE	FALSE	FALSE	FALSE	FALSE	FALSE	FALSE	FALSE	FALSE	FALSE	FALSE	FALSE	FALSE	FALSE	FALSE	FALSE	FALSE	FALSE	FALSE	FALSE	FALSE
64.5	FALSE	FALSE	FALSE	FALSE	FALSE	FALSE	FALSE	FALSE	FALSE	FALSE	FALSE	FALSE	FALSE	FALSE	FALSE	FALSE	FALSE	FALSE	FALSE	FALSE	FALSE	FALSE	FALSE	FALSE	FALSE	FALSE	FALSE	FALSE	FALSE	FALSE	FALSE	FALSE	FALSE	FALSE	FALSE	FALSE	FALSE	FALSE	FALSE	FALSE	FALSE	FALSE	FALSE	FALSE	FALSE	FALSE	FALSE	FALSE	FALSE
65	FALSE	FALSE	FALSE	FALSE	FALSE	FALSE	FALSE	FALSE	FALSE	FALSE	FALSE	FALSE	FALSE	FALSE	FALSE	FALSE	FALSE	FALSE	FALSE	FALSE	FALSE	FALSE	FALSE	FALSE	FALSE	FALSE	FALSE	FALSE	FALSE	FALSE	FALSE	FALSE	FALSE	FALSE	FALSE	FALSE	FALSE	FALSE	FALSE	FALSE	FALSE	FALSE	FALSE	FALSE	FALSE	FALSE	FALSE	FALSE	FALSE
65.5	FALSE	FALSE	FALSE	FALSE	FALSE	FALSE	FALSE	FALSE	FALSE	FALSE	FALSE	FALSE	FALSE	FALSE	FALSE	FALSE	FALSE	FALSE	FALSE	FALSE	FALSE	FALSE	FALSE	FALSE	FALSE	FALSE	FALSE	FALSE	FALSE	FALSE	FALSE	FALSE	FALSE	FALSE	FALSE	FALSE	FALSE	FALSE	FALSE	FALSE	FALSE	FALSE	FALSE	FALSE	FALSE	FALSE	FALSE	FALSE	FALSE
66	FALSE	FALSE	FALSE	FALSE	FALSE	FALSE	FALSE	FALSE	FALSE	FALSE	FALSE	FALSE	FALSE	FALSE	FALSE	FALSE	FALSE	FALSE	FALSE	FALSE	FALSE	FALSE	FALSE	FALSE	FALSE	FALSE	FALSE	FALSE	FALSE	FALSE	FALSE	FALSE	FALSE	FALSE	FALSE	FALSE	FALSE	FALSE	FALSE	FALSE	FALSE	FALSE	FALSE	FALSE	FALSE	FALSE	FALSE	FALSE	FALSE
66.5	FALSE	FALSE	FALSE	FALSE	FALSE	FALSE	FALSE	FALSE	FALSE	FALSE	FALSE	FALSE	FALSE	FALSE	FALSE	FALSE	FALSE	FALSE	FALSE	FALSE	FALSE	FALSE	FALSE	FALSE	FALSE	FALSE	FALSE	FALSE	FALSE	FALSE	FALSE	FALSE	FALSE	FALSE	FALSE	FALSE	FALSE	FALSE	FALSE	FALSE	FALSE	FALSE	FALSE	FALSE	FALSE	FALSE	FALSE	FALSE	FALSE
67	FALSE	FALSE	FALSE	FALSE	FALSE	FALSE	FALSE	FALSE	FALSE	FALSE	FALSE	FALSE	FALSE	FALSE	FALSE	FALSE	FALSE	FALSE	FALSE	FALSE	FALSE	FALSE	FALSE	FALSE	FALSE	FALSE	FALSE	FALSE	FALSE	FALSE	FALSE	FALSE	FALSE	FALSE	FALSE	FALSE	FALSE	FALSE	FALSE	FALSE	FALSE	FALSE	FALSE	FALSE	FALSE	FALSE	FALSE	FALSE	FALSE
67.5	FALSE	FALSE	FALSE	FALSE	FALSE	FALSE	FALSE	FALSE	FALSE	FALSE	FALSE	FALSE	FALSE	FALSE	FALSE	FALSE	FALSE	FALSE	FALSE	FALSE	FALSE	FALSE	FALSE	FALSE	FALSE	FALSE	FALSE	FALSE	FALSE	FALSE	FALSE	FALSE	FALSE	FALSE	FALSE	FALSE	FALSE	FALSE	FALSE	FALSE	FALSE	FALSE	FALSE	FALSE	FALSE	FALSE	FALSE	FALSE	FALSE
68	FALSE	FALSE	FALSE	FALSE	FALSE	FALSE	FALSE	FALSE	FALSE	FALSE	FALSE	FALSE	FALSE	FALSE	FALSE	FALSE	FALSE	FALSE	FALSE	FALSE	FALSE	FALSE	FALSE	FALSE	FALSE	FALSE	FALSE	FALSE	FALSE	FALSE	FALSE	FALSE	FALSE	FALSE	FALSE	FALSE	FALSE	FALSE	FALSE	FALSE	FALSE	FALSE	FALSE	FALSE	FALSE	FALSE	FALSE	FALSE	FALSE
68.5	FALSE	FALSE	FALSE	FALSE	FALSE	FALSE	FALSE	FALSE	FALSE	FALSE	FALSE	FALSE	FALSE	FALSE	FALSE	FALSE	FALSE	FALSE	FALSE	FALSE	FALSE	FALSE	FALSE	FALSE	FALSE	FALSE	FALSE	FALSE	FALSE	FALSE	FALSE	FALSE	FALSE	FALSE	FALSE	FALSE	FALSE	FALSE	FALSE	FALSE	FALSE	FALSE	FALSE	FALSE	FALSE	FALSE	FALSE	FALSE	FALSE
69	FALSE	FALSE	FALSE	FALSE	FALSE	FALSE	FALSE	FALSE	FALSE	FALSE	FALSE	FALSE	FALSE	FALSE	FALSE	FALSE	FALSE	FALSE	FALSE	FALSE	FALSE	FALSE	FALSE	FALSE	FALSE	FALSE	FALSE	FALSE	FALSE	FALSE	FALSE	FALSE	FALSE	FALSE	FALSE	FALSE	FALSE	FALSE	FALSE	FALSE	FALSE	FALSE	FALSE	FALSE	FALSE	FALSE	FALSE	FALSE	FALSE
69.5	FALSE	FALSE	FALSE	FALSE	FALSE	FALSE	FALSE	FALSE	FALSE	FALSE	FALSE	FALSE	FALSE	FALSE	FALSE	FALSE	FALSE	FALSE	FALSE	FALSE	FALSE	FALSE	FALSE	FALSE	FALSE	FALSE	FALSE	FALSE	FALSE	FALSE	FALSE	FALSE	FALSE	FALSE	FALSE	FALSE	FALSE	FALSE	FALSE	FALSE	FALSE	FALSE	FALSE	FALSE	FALSE	FALSE	FALSE	FALSE	FALSE
70	FALSE	FALSE	FALSE	FALSE	FALSE	FALSE	FALSE	FALSE	FALSE	FALSE	FALSE	FALSE	FALSE	FALSE	FALSE	FALSE	FALSE	FALSE	FALSE	FALSE	FALSE	FALSE	FALSE	FALSE	FALSE	FALSE	FALSE	FALSE	FALSE	FALSE	FALSE	FALSE	FALSE	FALSE	FALSE	FALSE	FALSE	FALSE	FALSE	FALSE	FALSE	FALSE	FALSE	FALSE	FALSE	FALSE	FALSE	FALSE	FALSE
70.5	FALSE	FALSE	FALSE	FALSE	FALSE	FALSE	FALSE	FALSE	FALSE	FALSE	FALSE	FALSE	FALSE	FALSE	FALSE	FALSE	FALSE	FALSE	FALSE	FALSE	FALSE	FALSE	FALSE	FALSE	FALSE	FALSE	FALSE	FALSE	FALSE	FALSE	FALSE	FALSE	FALSE	FALSE	FALSE	FALSE	FALSE	FALSE	FALSE	FALSE	FALSE	FALSE	FALSE	FALSE	FALSE	FALSE	FALSE	FALSE	FALSE
71	FALSE	FALSE	FALSE	FALSE	FALSE	FALSE	FALSE	FALSE	FALSE	FALSE	FALSE	FALSE	FALSE	FALSE	FALSE	FALSE	FALSE	FALSE	FALSE	FALSE	FALSE	FALSE	FALSE	FALSE	FALSE	FALSE	FALSE	FALSE	FALSE	FALSE	FALSE	FALSE	FALSE	FALSE	FALSE	FALSE	FALSE	FALSE	FALSE	FALSE	FALSE	FALSE	FALSE	FALSE	FALSE	FALSE	FALSE	FALSE	FALSE
71.5	FALSE	FALSE	FALSE	FALSE	FALSE	FALSE	FALSE	FALSE	FALSE	FALSE	FALSE	FALSE	FALSE	FALSE	FALSE	FALSE	FALSE	FALSE	FALSE	FALSE	FALSE	FALSE	FALSE	FALSE	FALSE	FALSE	FALSE	FALSE	FALSE	FALSE	FALSE	FALSE	FALSE	FALSE	FALSE	FALSE	FALSE	FALSE	FALSE	FALSE	FALSE	FALSE	FALSE	FALSE	FALSE	FALSE	FALSE	FALSE	FALSE
72	FALSE	FALSE	FALSE	FALSE	FALSE	FALSE	FALSE	FALSE	FALSE	FALSE	FALSE	FALSE	FALSE	FALSE	FALSE	FALSE	FALSE	FALSE	FALSE	FALSE	FALSE	FALSE	FALSE	FALSE	FALSE	FALSE	FALSE	FALSE	FALSE	FALSE	FALSE	FALSE	FALSE	FALSE	FALSE	FALSE	FALSE	FALSE	FALSE	FALSE	FALSE	FALSE	FALSE	FALSE	FALSE	FALSE	FALSE	FALSE	FALSE
72.5	FALSE	FALSE	FALSE	FALSE	FALSE	FALSE	FALSE	FALSE	FALSE	FALSE	FALSE	FALSE	FALSE	FALSE	FALSE	FALSE	FALSE	FALSE	FALSE	FALSE	FALSE	FALSE	FALSE	FALSE	FALSE	FALSE	FALSE	FALSE	FALSE	FALSE	FALSE	FALSE	FALSE	FALSE	FALSE	FALSE	FALSE	FALSE	FALSE	FALSE	FALSE	FALSE	FALSE	FALSE	FALSE	FALSE	FALSE	FALSE	FALSE
73	FALSE	FALSE	FALSE	FALSE	FALSE	FALSE	FALSE	FALSE	FALSE	FALSE	FALSE	FALSE	FALSE	FALSE	FALSE	FALSE	FALSE	FALSE	FALSE	FALSE	FALSE	FALSE	FALSE	FALSE	FALSE	FALSE	FALSE	FALSE	FALSE	FALSE	FALSE	FALSE	FALSE	FALSE	FALSE	FALSE	FALSE	FALSE	FALSE	FALSE	FALSE	FALSE	FALSE	FALSE	FALSE	FALSE	FALSE	FALSE	FALSE
73.5	FALSE	FALSE	FALSE	FALSE	FALSE	FALSE	FALSE	FALSE	FALSE	FALSE	FALSE	FALSE	FALSE	FALSE	FALSE	FALSE	FALSE	FALSE	FALSE	FALSE	FALSE	FALSE	FALSE	FALSE	FALSE	FALSE	FALSE	FALSE	FALSE	FALSE	FALSE	FALSE	FALSE	FALSE	FALSE	FALSE	FALSE	FALSE	FALSE	FALSE	FALSE	FALSE	FALSE	FALSE	FALSE	FALSE	FALSE	FALSE	FALSE
74	FALSE	FALSE	FALSE	FALSE	FALSE	FALSE	FALSE	FALSE	FALSE	FALSE	FALSE	FALSE	FALSE	FALSE	FALSE	FALSE	FALSE	FALSE	FALSE	FALSE	FALSE	FALSE	FALSE	FALSE	FALSE	FALSE	FALSE	FALSE	FALSE	FALSE	FALSE	FALSE	FALSE	FALSE	FALSE	FALSE	FALSE	FALSE	FALSE	FALSE	FALSE	FALSE	FALSE	FALSE	FALSE	FALSE	FALSE	FALSE	FALSE
74.5	FALSE	FALSE	FALSE	FALSE	FALSE	FALSE	FALSE	FALSE	FALSE	FALSE	FALSE	FALSE	FALSE	FALSE	FALSE	FALSE	FALSE	FALSE	FALSE	FALSE	FALSE	FALSE	FALSE	FALSE	FALSE	FALSE	FALSE	FALSE	FALSE	FALSE	FALSE	FALSE	FALSE	FALSE	FALSE	FALSE	FALSE	FALSE	FALSE	FALSE	FALSE	FALSE	FALSE	FALSE	FALSE	FALSE	FALSE	FALSE	FALSE
75	FALSE	FALSE	FALSE	FALSE	FALSE	FALSE	FALSE	FALSE	FALSE	FALSE	FALSE	FALSE	FALSE	FALSE	FALSE	FALSE	FALSE	FALSE	FALSE	FALSE	FALSE	FALSE	FALSE	FALSE	FALSE	FALSE	FALSE	FALSE	FALSE	FALSE	FALSE	FALSE	FALSE	FALSE	FALSE	FALSE	FALSE	FALSE	FALSE	FALSE	FALSE	FALSE	FALSE	FALSE	FALSE	FALSE	FALSE	FALSE	FALSE
75.5	FALSE	FALSE	FALSE	FALSE	FALSE	FALSE	FALSE	FALSE	FALSE	FALSE	FALSE	FALSE	FALSE	FALSE	FALSE	FALSE	FALSE	FALSE	FALSE	FALSE	FALSE	FALSE	FALSE	FALSE	FALSE	FALSE	FALSE	FALSE	FALSE	FALSE	FALSE	FALSE	FALSE	FALSE	FALSE	FALSE	FALSE	FALSE	FALSE	FALSE	FALSE	FALSE	FALSE	FALSE	FALSE	FALSE	FALSE	FALSE	FALSE
76	FALSE	FALSE	FALSE	FALSE	FALSE	FALSE	FALSE	FALSE	FALSE	FALSE	FALSE	FALSE	FALSE	FALSE	FALSE	FALSE	FALSE	FALSE	FALSE	FALSE	FALSE	FALSE	FALSE	FALSE	FALSE	FALSE	FALSE	FALSE	FALSE	FALSE	FALSE	FALSE	FALSE	FALSE	FALSE	FALSE	FALSE	FALSE	FALSE	FALSE	FALSE	FALSE	FALSE	FALSE	FALSE	FALSE	FALSE	FALSE	FALSE
76.5	FALSE	FALSE	FALSE	FALSE	FALSE	FALSE	FALSE	FALSE	FALSE	FALSE	FALSE	FALSE	FALSE	FALSE	FALSE	FALSE	FALSE	FALSE	FALSE	FALSE	FALSE	FALSE	FALSE	FALSE	FALSE	FALSE	FALSE	FALSE	FALSE	FALSE	FALSE	FALSE	FALSE	FALSE	FALSE	FALSE	FALSE	FALSE	FALSE	FALSE	FALSE	FALSE	FALSE	FALSE	FALSE	FALSE	FALSE	FALSE	FALSE
77	FALSE	FALSE	FALSE	FALSE	FALSE	FALSE	FALSE	FALSE	FALSE	FALSE	FALSE	FALSE	FALSE	FALSE	FALSE	FALSE	FALSE	FALSE	FALSE	FALSE	FALSE	FALSE	FALSE	FALSE	FALSE	FALSE	FALSE	FALSE	FALSE	FALSE	FALSE	FALSE	FALSE	FALSE	FALSE	FALSE	FALSE	FALSE	FALSE	FALSE	FALSE	FALSE	FALSE	FALSE	FALSE	FALSE	FALSE	FALSE	FALSE
77.5	FALSE	FALSE	FALSE	FALSE	FALSE	FALSE	FALSE	FALSE	FALSE	FALSE	FALSE	FALSE	FALSE	FALSE	FALSE	FALSE	FALSE	FALSE	FALSE	FALSE	FALSE	FALSE	FALSE	FALSE	FALSE	FALSE	FALSE	FALSE	FALSE	FALSE	FALSE	FALSE	FALSE	FALSE	FALSE	FALSE	FALSE	FALSE	FALSE	FALSE	FALSE	FALSE	FALSE	FALSE	FALSE	FALSE	FALSE	FALSE	FALSE
78	FALSE	FALSE	FALSE	FALSE	FALSE	FALSE	FALSE	FALSE	FALSE	FALSE	FALSE	FALSE	FALSE	FALSE	FALSE	FALSE	FALSE	FALSE	FALSE	FALSE	FALSE	FALSE	FALSE	FALSE	FALSE	FALSE	FALSE	FALSE	FALSE	FALSE	FALSE	FALSE	FALSE	FALSE	FALSE	FALSE	FALSE	FALSE	FALSE	FALSE	FALSE	FALSE	FALSE	FALSE	FALSE	FALSE	FALSE	FALSE	FALSE
78.5	FALSE	FALSE	FALSE	FALSE	FALSE	FALSE	FALSE	FALSE	FALSE	FALSE	FALSE	FALSE	FALSE	FALSE	FALSE	FALSE	FALSE	FALSE	FALSE	FALSE	FALSE	FALSE	FALSE	FALSE	FALSE	FALSE	FALSE	FALSE	FALSE	FALSE	FALSE	FALSE	FALSE	FALSE	FALSE	FALSE	FALSE	FALSE	FALSE	FALSE	FALSE	FALSE	FALSE	FALSE	FALSE	FALSE	FALSE	FALSE	FALSE
79	FALSE	FALSE	FALSE	FALSE	FALSE	FALSE	FALSE	FALSE	FALSE	FALSE	FALSE	FALSE	FALSE	FALSE	FALSE	FALSE	FALSE	FALSE	FALSE	FALSE	FALSE	FALSE	FALSE	FALSE	FALSE	FALSE	FALSE	FALSE	FALSE	FALSE	FALSE	FALSE	FALSE	FALSE	FALSE	FALSE	FALSE	FALSE	FALSE	FALSE	FALSE	FALSE	FALSE	FALSE	FALSE	FALSE	FALSE	FALSE	FALSE
79.5	FALSE	FALSE	FALSE	FALSE	FALSE	FALSE	FALSE	FALSE	FALSE	FALSE	FALSE	FALSE	FALSE	FALSE	FALSE	FALSE	FALSE	FALSE	FALSE	FALSE	FALSE	FALSE	FALSE	FALSE	FALSE	FALSE	FALSE	FALSE	FALSE	FALSE	FALSE	FALSE	FALSE	FALSE	FALSE	FALSE	FALSE	FALSE	FALSE	FALSE	FALSE	FALSE	FALSE	FALSE	FALSE	FALSE	FALSE	FALSE	FALSE
80	FALSE	FALSE	FALSE	FALSE	FALSE	FALSE	FALSE	FALSE	FALSE	FALSE	FALSE	FALSE	FALSE	FALSE	FALSE	FALSE	FALSE	FALSE	FALSE	FALSE	FALSE	FALSE	FALSE	FALSE	FALSE	FALSE	FALSE	FALSE	FALSE	FALSE	FALSE	FALSE	FALSE	FALSE	FALSE	FALSE	FALSE	FALSE	FALSE	FALSE	FALSE	FALSE	FALSE	FALSE	FALSE	FALSE	FALSE	FALSE	FALSE
80.5	FALSE	FALSE	FALSE	FALSE	FALSE	FALSE	FALSE	FALSE	FALSE	FALSE	FALSE	FALSE	FALSE	FALSE	FALSE	FALSE	FALSE	FALSE	FALSE	FALSE	FALSE	FALSE	FALSE	FALSE	FALSE	FALSE	FALSE	FALSE	FALSE	FALSE	FALSE	FALSE	FALSE	FALSE	FALSE	FALSE	FALSE	FALSE	FALSE	FALSE	FALSE	FALSE	FALSE	FALSE	FALSE	FALSE	FALSE	FALSE	FALSE
81	FALSE	FALSE	FALSE	FALSE	FALSE	FALSE	FALSE	FALSE	FALSE	FALSE	FALSE	FALSE	FALSE	FALSE	FALSE	FALSE	FALSE	FALSE	FALSE	FALSE	FALSE	FALSE	FALSE	FALSE	FALSE	FALSE	FALSE	FALSE	FALSE	FALSE	FALSE	FALSE	FALSE	FALSE	FALSE	FALSE	FALSE	FALSE	FALSE	FALSE	FALSE	FALSE	FALSE	FALSE	FALSE	FALSE	FALSE	FALSE	FALSE
81.5	FALSE	FALSE	FALSE	FALSE	FALSE	FALSE	FALSE	FALSE	FALSE	FALSE	FALSE	FALSE	FALSE	FALSE	FALSE	FALSE	FALSE	FALSE	FALSE	FALSE	FALSE	FALSE	FALSE	FALSE	FALSE	FALSE	FALSE	FALSE	FALSE	FALSE	FALSE	FALSE	FALSE	FALSE	FALSE	FALSE	FALSE	FALSE	FALSE	FALSE	FALSE	FALSE	FALSE	FALSE	FALSE	FALSE	FALSE	FALSE	FALSE
82	FALSE	FALSE	FALSE	FALSE	FALSE	FALSE	FALSE	FALSE	FALSE	FALSE	FALSE	FALSE	FALSE	FALSE	FALSE	FALSE	FALSE	FALSE	FALSE	FALSE	FALSE	FALSE	FALSE	FALSE	FALSE	FALSE	FALSE	FALSE	FALSE	FALSE	FALSE	FALSE	FALSE	FALSE	FALSE	FALSE	FALSE	FALSE	FALSE	FALSE	FALSE	FALSE	FALSE	FALSE	FALSE	FALSE	FALSE	FALSE	FALSE
82.5	FALSE	FALSE	FALSE	FALSE	FALSE	FALSE	FALSE	FALSE	FALSE	FALSE	FALSE	FALSE	FALSE	FALSE	FALSE	FALSE	FALSE	FALSE	FALSE	FALSE	FALSE	FALSE	FALSE	FALSE	FALSE	FALSE	FALSE	FALSE	FALSE	FALSE	FALSE	FALSE	FALSE	FALSE	FALSE	FALSE	FALSE	FALSE	FALSE	FALSE	FALSE	FALSE	FALSE	FALSE	FALSE	FALSE	FALSE	FALSE	FALSE
83	FALSE	FALSE	FALSE	FALSE	FALSE	FALSE	FALSE	FALSE	FALSE	FALSE	FALSE	FALSE	FALSE	FALSE	FALSE	FALSE	FALSE	FALSE	FALSE	FALSE	FALSE	FALSE	FALSE	FALSE	FALSE	FALSE	FALSE	FALSE	FALSE	FALSE	FALSE	FALSE	FALSE	FALSE	FALSE	FALSE	FALSE	FALSE	FALSE	FALSE	FALSE	FALSE	FALSE	FALSE	FALSE	FALSE	FALSE	FALSE	FALSE
83.5	FALSE	FALSE	FALSE	FALSE	FALSE	FALSE	FALSE	FALSE	FALSE	FALSE	FALSE	FALSE	FALSE	FALSE	FALSE	FALSE	FALSE	FALSE	FALSE	FALSE	FALSE	FALSE	FALSE	FALSE	FALSE	FALSE	FALSE	FALSE	FALSE	FALSE	FALSE	FALSE	FALSE	FALSE	FALSE	FALSE	FALSE	FALSE	FALSE	FALSE	FALSE	FALSE	FALSE	FALSE	FALSE	FALSE	FALSE	FALSE	FALSE
84	FALSE	FALSE	FALSE	FALSE	FALSE	FALSE	FALSE	FALSE	FALSE	FALSE	FALSE	FALSE	FALSE	FALSE	FALSE	FALSE	FALSE	FALSE	FALSE	FALSE	FALSE	FALSE	FALSE	FALSE	FALSE	FALSE	FALSE	FALSE	FALSE	FALSE	FALSE	FALSE	FALSE	FALSE	FALSE	FALSE	FALSE	FALSE	FALSE	FALSE	FALSE	FALSE	FALSE	FALSE	FALSE	FALSE	FALSE	FALSE	FALSE
84.5	FALSE	FALSE	FALSE	FALSE	FALSE	FALSE	FALSE	FALSE	FALSE	FALSE	FALSE	FALSE	FALSE	FALSE	FALSE	FALSE	FALSE	FALSE	FALSE	FALSE	FALSE	FALSE	FALSE	FALSE	FALSE	FALSE	FALSE	FALSE	FALSE	FALSE	FALSE	FALSE	FALSE	FALSE	FALSE	FALSE	FALSE	FALSE	FALSE	FALSE	FALSE	FALSE	FALSE	FALSE	FALSE	FALSE	FALSE	FALSE	FALSE
85	FALSE	FALSE	FALSE	FALSE	FALSE	FALSE	FALSE	FALSE	FALSE	FALSE	FALSE	FALSE	FALSE	FALSE	FALSE	FALSE	FALSE	FALSE	FALSE	FALSE	FALSE	FALSE	FALSE	FALSE	FALSE	FALSE	FALSE	FALSE	FALSE	FALSE	FALSE	FALSE	FALSE	FALSE	FALSE	FALSE	FALSE	FALSE	FALSE	FALSE	FALSE	FALSE	FALSE	FALSE	FALSE	FALSE	FALSE	FALSE	FALSE
85.5	FALSE	FALSE	FALSE	FALSE	FALSE	FALSE	FALSE	FALSE	FALSE	FALSE	FALSE	FALSE	FALSE	FALSE	FALSE	FALSE	FALSE	FALSE	FALSE	FALSE	FALSE	FALSE	FALSE	FALSE	FALSE	FALSE	FALSE	FALSE	FALSE	FALSE	FALSE	FALSE	FALSE	FALSE	FALSE	FALSE	FALSE	FALSE	FALSE	FALSE	FALSE	FALSE	FALSE	FALSE	FALSE	FALSE	FALSE	FALSE	FALSE
86	FALSE	FALSE	FALSE	FALSE	FALSE	FALSE	FALSE	FALSE	FALSE	FALSE	FALSE	FALSE	FALSE	FALSE	FALSE	FALSE	FALSE	FALSE	FALSE	FALSE	FALSE	FALSE	FALSE	FALSE	FALSE	FALSE	FALSE	FALSE	FALSE	FALSE	FALSE	FALSE	FALSE	FALSE	FALSE	FALSE	FALSE	FALSE	FALSE	FALSE	FALSE	FALSE	FALSE	FALSE	FALSE	FALSE	FALSE	FALSE	FALSE
86.5	FALSE	FALSE	FALSE	FALSE	FALSE	FALSE	FALSE	FALSE	FALSE	FALSE	FALSE	FALSE	FALSE	FALSE	FALSE	FALSE	FALSE	FALSE	FALSE	FALSE	FALSE	FALSE	FALSE	FALSE	FALSE	FALSE	FALSE	FALSE	FALSE	FALSE	FALSE	FALSE	FALSE	FALSE	FALSE	FALSE	FALSE	FALSE	FALSE	FALSE	FALSE	FALSE	FALSE	FALSE	FALSE	FALSE	FALSE	FALSE	FALSE
87	FALSE	FALSE	FALSE	FALSE	FALSE	FALSE	FALSE	FALSE	FALSE	FALSE	FALSE	FALSE	FALSE	FALSE	FALSE	FALSE	FALSE	FALSE	FALSE	FALSE	FALSE	FALSE	FALSE	FALSE	FALSE	FALSE	FALSE	FALSE	FALSE	FALSE	FALSE	FALSE	FALSE	FALSE	FALSE	FALSE	FALSE	FALSE	FALSE	FALSE	FALSE	FALSE	FALSE	FALSE	FALSE	FALSE	FALSE	FALSE	FALSE
87.5	FALSE	FALSE	FALSE	FALSE	FALSE	FALSE	FALSE	FALSE	FALSE	FALSE	FALSE	FALSE	FALSE	FALSE	FALSE	FALSE	FALSE	FALSE	FALSE	FALSE	FALSE	FALSE	FALSE	FALSE	FALSE	FALSE	FALSE	FALSE	FALSE	FALSE	FALSE	FALSE	FALSE	FALSE	FALSE	FALSE	FALSE	FALSE	FALSE	FALSE	FALSE	FALSE	FALSE	FALSE	FALSE	FALSE	FALSE	FALSE	FALSE
88	FALSE	FALSE	FALSE	FALSE	FALSE	FALSE	FALSE	FALSE	FALSE	FALSE	FALSE	FALSE	FALSE	FALSE	FALSE	FALSE	FALSE	FALSE	FALSE	FALSE	FALSE	FALSE	FALSE	FALSE	FALSE	FALSE	FALSE	FALSE	FALSE	FALSE	FALSE	FALSE	FALSE	FALSE	FALSE	FALSE	FALSE	FALSE	FALSE	FALSE	FALSE	FALSE	FALSE	FALSE	FALSE	FALSE	FALSE	FALSE	FALSE
88.5	FALSE	FALSE	FALSE	FALSE	FALSE	FALSE	FALSE	FALSE	FALSE	FALSE	FALSE	FALSE	FALSE	FALSE	FALSE	FALSE	FALSE	FALSE	FALSE	FALSE	FALSE	FALSE	FALSE	FALSE	FALSE	FALSE	FALSE	FALSE	FALSE	FALSE	FALSE	FALSE	FALSE	FALSE	FALSE	FALSE	FALSE	FALSE	FALSE	FALSE	FALSE	FALSE	FALSE	FALSE	FALSE	FALSE	FALSE	FALSE	FALSE
89	FALSE	FALSE	FALSE	FALSE	FALSE	FALSE	FALSE	FALSE	FALSE	FALSE	FALSE	FALSE	FALSE	FALSE	FALSE	FALSE	FALSE	FALSE	FALSE	FALSE	FALSE	FALSE	FALSE	FALSE	FALSE	FALSE	FALSE	FALSE	FALSE	FALSE	FALSE	FALSE	FALSE	FALSE	FALSE	FALSE	FALSE	FALSE	FALSE	FALSE	FALSE	FALSE	FALSE	FALSE	FALSE	FALSE	FALSE	FALSE	FALSE
89.5	FALSE	FALSE	FALSE	FALSE	FALSE	FALSE	FALSE	FALSE	FALSE	FALSE	FALSE	FALSE	FALSE	FALSE	FALSE	FALSE	FALSE	FALSE	FALSE	FALSE	FALSE	FALSE	FALSE	FALSE	FALSE	FALSE	FALSE	FALSE	FALSE	FALSE	FALSE	FALSE	FALSE	FALSE	FALSE	FALSE	FALSE	FALSE	FALSE	FALSE	FALSE	FALSE	FALSE	FALSE	FALSE	FALSE	FALSE	FALSE	FALSE
90	FALSE	FALSE	FALSE	FALSE	FALSE	FALSE	FALSE	FALSE	FALSE	FALSE	FALSE	FALSE	FALSE	FALSE	FALSE	FALSE	FALSE	FALSE	FALSE	FALSE	FALSE	FALSE	FALSE	FALSE	FALSE	FALSE	FALSE	FALSE	FALSE	FALSE	FALSE	FALSE	FALSE	FALSE	FALSE	FALSE	FALSE	FALSE	FALSE	FALSE	FALSE	FALSE	FALSE	FALSE	FALSE	FALSE	FALSE	FALSE	TRUE
90.5	FALSE	FALSE	FALSE	FALSE	FALSE	FALSE	FALSE	FALSE	FALSE	FALSE	FALSE	FALSE	FALSE	FALSE	FALSE	FALSE	FALSE	FALSE	FALSE	FALSE	FALSE	FALSE	FALSE	FALSE	FALSE	FALSE	FALSE	FALSE	FALSE	FALSE	FALSE	FALSE	FALSE	FALSE	FALSE	FALSE	FALSE	FALSE	FALSE	FALSE	FALSE	FALSE	FALSE	FALSE	FALSE	FALSE	FALSE	FALSE	TRUE
91	FALSE	FALSE	FALSE	FALSE	FALSE	FALSE	FALSE	FALSE	FALSE	FALSE	FALSE	FALSE	FALSE	FALSE	FALSE	FALSE	FALSE	FALSE	FALSE	FALSE	FALSE	FALSE	FALSE	FALSE	FALSE	FALSE	FALSE	FALSE	FALSE	FALSE	FALSE	FALSE	FALSE	FALSE	FALSE	FALSE	FALSE	FALSE	FALSE	FALSE	FALSE	FALSE	FALSE	FALSE	FALSE	FALSE	FALSE	TRUE	TRUE
91.5	FALSE	FALSE	FALSE	FALSE	FALSE	FALSE	FALSE	FALSE	FALSE	FALSE	FALSE	FALSE	FALSE	FALSE	FALSE	FALSE	FALSE	FALSE	FALSE	FALSE	FALSE	FALSE	FALSE	FALSE	FALSE	FALSE	FALSE	FALSE	FALSE	FALSE	FALSE	FALSE	FALSE	FALSE	FALSE	FALSE	FALSE	FALSE	FALSE	FALSE	FALSE	FALSE	FALSE	FALSE	FALSE	FALSE	FALSE	TRUE	TRUE
92	FALSE	FALSE	FALSE	FALSE	FALSE	FALSE	FALSE	FALSE	FALSE	FALSE	FALSE	FALSE	FALSE	FALSE	FALSE	FALSE	FALSE	FALSE	FALSE	FALSE	FALSE	FALSE	FALSE	FALSE	FALSE	FALSE	FALSE	FALSE	FALSE	FALSE	FALSE	FALSE	FALSE	FALSE	FALSE	FALSE	FALSE	FALSE	FALSE	FALSE	FALSE	FALSE	FALSE	FALSE	FALSE	FALSE	TRUE	TRUE	TRUE
92.5	FALSE	FALSE	FALSE	FALSE	FALSE	FALSE	FALSE	FALSE	FALSE	FALSE	FALSE	FALSE	FALSE	FALSE	FALSE	FALSE	FALSE	FALSE	FALSE	FALSE	FALSE	FALSE	FALSE	FALSE	FALSE	FALSE	FALSE	FALSE	FALSE	FALSE	FALSE	FALSE	FALSE	FALSE	FALSE	FALSE	FALSE	FALSE	FALSE	FALSE	FALSE	FALSE	FALSE	FALSE	FALSE	FALSE	TRUE	TRUE	TRUE
93	FALSE	FALSE	FALSE	FALSE	FALSE	FALSE	FALSE	FALSE	FALSE	FALSE	FALSE	FALSE	FALSE	FALSE	FALSE	FALSE	FALSE	FALSE	FALSE	FALSE	FALSE	FALSE	FALSE	FALSE	FALSE	FALSE	FALSE	FALSE	FALSE	FALSE	FALSE	FALSE	FALSE	FALSE	FALSE	FALSE	FALSE	FALSE	FALSE	FALSE	FALSE	FALSE	FALSE	FALSE	FALSE	TRUE	TRUE	TRUE	TRUE
93.5	FALSE	FALSE	FALSE	FALSE	FALSE	FALSE	FALSE	FALSE	FALSE	FALSE	FALSE	FALSE	FALSE	FALSE	FALSE	FALSE	FALSE	FALSE	FALSE	FALSE	FALSE	FALSE	FALSE	FALSE	FALSE	FALSE	FALSE	FALSE	FALSE	FALSE	FALSE	FALSE	FALSE	FALSE	FALSE	FALSE	FALSE	FALSE	FALSE	FALSE	FALSE	FALSE	FALSE	FALSE	FALSE	TRUE	TRUE	TRUE	TRUE
94	FALSE	FALSE	FALSE	FALSE	FALSE	FALSE	FALSE	FALSE	FALSE	FALSE	FALSE	FALSE	FALSE	FALSE	FALSE	FALSE	FALSE	FALSE	FALSE	FALSE	FALSE	FALSE	FALSE	FALSE	FALSE	FALSE	FALSE	FALSE	FALSE	FALSE	FALSE	FALSE	FALSE	FALSE	FALSE	FALSE	FALSE	FALSE	FALSE	FALSE	FALSE	FALSE	FALSE	FALSE	FALSE	TRUE	TRUE	TRUE	TRUE
94.5	FALSE	FALSE	FALSE	FALSE	FALSE	FALSE	FALSE	FALSE	FALSE	FALSE	FALSE	FALSE	FALSE	FALSE	FALSE	FALSE	FALSE	FALSE	FALSE	FALSE	FALSE	FALSE	FALSE	FALSE	FALSE	FALSE	FALSE	FALSE	FALSE	FALSE	FALSE	FALSE	FALSE	FALSE	FALSE	FALSE	FALSE	FALSE	FALSE	FALSE	FALSE	FALSE	FALSE	FALSE	TRUE	TRUE	TRUE	TRUE	TRUE
95	FALSE	FALSE	FALSE	FALSE	FALSE	FALSE	FALSE	FALSE	FALSE	FALSE	FALSE	FALSE	FALSE	FALSE	FALSE	FALSE	FALSE	FALSE	FALSE	FALSE	FALSE	FALSE	FALSE	FALSE	FALSE	FALSE	FALSE	FALSE	FALSE	FALSE	FALSE	FALSE	FALSE	FALSE	FALSE	FALSE	FALSE	FALSE	FALSE	FALSE	FALSE	FALSE	FALSE	FALSE	TRUE	TRUE	TRUE	TRUE	TRUE
95.5	FALSE	FALSE	FALSE	FALSE	FALSE	FALSE	FALSE	FALSE	FALSE	FALSE	FALSE	FALSE	FALSE	FALSE	FALSE	FALSE	FALSE	FALSE	FALSE	FALSE	FALSE	FALSE	FALSE	FALSE	FALSE	FALSE	FALSE	FALSE	FALSE	FALSE	FALSE	FALSE	FALSE	FALSE	FALSE	FALSE	FALSE	FALSE	FALSE	FALSE	FALSE	FALSE	FALSE	TRUE	TRUE	TRUE	TRUE	TRUE	TRUE
96	FALSE	FALSE	FALSE	FALSE	FALSE	FALSE	FALSE	FALSE	FALSE	FALSE	FALSE	FALSE	FALSE	FALSE	FALSE	FALSE	FALSE	FALSE	FALSE	FALSE	FALSE	FALSE	FALSE	FALSE	FALSE	FALSE	FALSE	FALSE	FALSE	FALSE	FALSE	FALSE	FALSE	FALSE	FALSE	FALSE	FALSE	FALSE	FALSE	FALSE	FALSE	FALSE	FALSE	TRUE	TRUE	TRUE	TRUE	TRUE	TRUE
96.5	FALSE	FALSE	FALSE	FALSE	FALSE	FALSE	FALSE	FALSE	FALSE	FALSE	FALSE	FALSE	FALSE	FALSE	FALSE	FALSE	FALSE	FALSE	FALSE	FALSE	FALSE	FALSE	FALSE	FALSE	FALSE	FALSE	FALSE	FALSE	FALSE	FALSE	FALSE	FALSE	FALSE	FALSE	FALSE	FALSE	FALSE	FALSE	FALSE	FALSE	FALSE	FALSE	TRUE	TRUE	TRUE	TRUE	TRUE	TRUE	TRUE
97	FALSE	FALSE	FALSE	FALSE	FALSE	FALSE	FALSE	FALSE	FALSE	FALSE	FALSE	FALSE	FALSE	FALSE	FALSE	FALSE	FALSE	FALSE	FALSE	FALSE	FALSE	FALSE	FALSE	FALSE	FALSE	FALSE	FALSE	FALSE	FALSE	FALSE	FALSE	FALSE	FALSE	FALSE	FALSE	FALSE	FALSE	FALSE	FALSE	FALSE	FALSE	FALSE	TRUE	TRUE	TRUE	TRUE	TRUE	TRUE	TRUE
97.5	FALSE	FALSE	FALSE	FALSE	FALSE	FALSE	FALSE	FALSE	FALSE	FALSE	FALSE	FALSE	FALSE	FALSE	FALSE	FALSE	FALSE	FALSE	FALSE	FALSE	FALSE	FALSE	FALSE	FALSE	FALSE	FALSE	FALSE	FALSE	FALSE	FALSE	FALSE	FALSE	FALSE	FALSE	FALSE	FALSE	FALSE	FALSE	FALSE	FALSE	FALSE	TRUE	TRUE	TRUE	TRUE	TRUE	TRUE	TRUE	TRUE
98	FALSE	FALSE	FALSE	FALSE	FALSE	FALSE	FALSE	FALSE	FALSE	FALSE	FALSE	FALSE	FALSE	FALSE	FALSE	FALSE	FALSE	FALSE	FALSE	FALSE	FALSE	FALSE	FALSE	FALSE	FALSE	FALSE	FALSE	FALSE	FALSE	FALSE	FALSE	FALSE	FALSE	FALSE	FALSE	FALSE	FALSE	FALSE	FALSE	FALSE	FALSE	TRUE	TRUE	TRUE	TRUE	TRUE	TRUE	TRUE	TRUE
98.5	FALSE	FALSE	FALSE	FALSE	FALSE	FALSE	FALSE	FALSE	FALSE	FALSE	FALSE	FALSE	FALSE	FALSE	FALSE	FALSE	FALSE	FALSE	FALSE	FALSE	FALSE	FALSE	FALSE	FALSE	FALSE	FALSE	FALSE	FALSE	FALSE	FALSE	FALSE	FALSE	FALSE	FALSE	FALSE	FALSE	FALSE	FALSE	FALSE	FALSE	TRUE	TRUE	TRUE	TRUE	TRUE	TRUE	TRUE	TRUE	TRUE
99	FALSE	FALSE	FALSE	FALSE	FALSE	FALSE	FALSE	FALSE	FALSE	FALSE	FALSE	FALSE	FALSE	FALSE	FALSE	FALSE	FALSE	FALSE	FALSE	FALSE	FALSE	FALSE	FALSE	FALSE	FALSE	FALSE	FALSE	FALSE	FALSE	FALSE	FALSE	FALSE	FALSE	FALSE	FALSE	FALSE	FALSE	FALSE	FALSE	FALSE	TRUE	TRUE	TRUE	TRUE	TRUE	TRUE	TRUE	TRUE	TRUE
99.5	FALSE	FALSE	FALSE	FALSE	FALSE	FALSE	FALSE	FALSE	FALSE	FALSE	FALSE	FALSE	FALSE	FALSE	FALSE	FALSE	FALSE	FALSE	FALSE	FALSE	FALSE	FALSE	FALSE	FALSE	FALSE	FALSE	FALSE	FALSE	FALSE	FALSE	FALSE	FALSE	FALSE	FALSE	FALSE	FALSE	FALSE	FALSE	FALSE	TRUE	TRUE	TRUE	TRUE	TRUE	TRUE	TRUE	TRUE	TRUE	TRUE
100	FALSE	FALSE	FALSE	FALSE	FALSE	FALSE	FALSE	FALSE	FALSE	FALSE	FALSE	FALSE	FALSE	FALSE	FALSE	FALSE	FALSE	FALSE	FALSE	FALSE	FALSE	FALSE	FALSE	FALSE	FALSE	FALSE	FALSE	FALSE	FALSE	FALSE	FALSE	FALSE	FALSE	FALSE	FALSE	FALSE	FALSE	FALSE	FALSE	TRUE	TRUE	TRUE	TRUE	TRUE	TRUE	TRUE	TRUE	TRUE	TRUE
[truncated: 301 more columns]

## Sheet: Tw Davis-Jones
units: Degrees Celsius, x-axis: temperature (degrees Celsius, row 2), y-axis:relative humidity (%, column A)
	25	25.1	25.2	25.3	25.4	25.5	25.6	25.7	25.8	25.9	26	26.1	26.2	26.3	26.4	26.5	26.6	26.7	26.8	26.9	27	27.1	27.2	27.3	27.4	27.5	27.6	27.7	27.8	27.9	28	28.1	28.2	28.3	28.4	28.5	28.6	28.7	28.8	28.9	29	29.1	29.2	29.3	29.4	29.5	29.6	29.7	29.8
0.5	7.57	7.62	7.66	7.71	7.75	7.8	7.84	7.89	7.93	7.98	8.02	8.06	8.11	8.15	8.2	8.24	8.29	8.33	8.37	8.42	8.46	8.51	8.55	8.59	8.64	8.68	8.73	8.77	8.81	8.86	8.9	8.94	8.99	9.03	9.07	9.12	9.16	9.2	9.24	9.29	9.33	9.37	9.41	9.46	9.5	9.54	9.58	9.63	9.67
1	7.72	7.77	7.81	7.86	7.91	7.95	8	8.04	8.09	8.13	8.18	8.23	8.27	8.32	8.36	8.41	8.45	8.5	8.54	8.59	8.63	8.67	8.72	8.76	8.81	8.85	8.9	8.94	8.99	9.03	9.07	9.12	9.16	9.21	9.25	9.29	9.34	9.38	9.43	9.47	9.51	9.56	9.6	9.64	9.69	9.73	9.77	9.82	9.86
1.5	7.87	7.92	7.96	8.01	8.06	8.1	8.15	8.2	8.24	8.29	8.33	8.38	8.43	8.47	8.52	8.56	8.61	8.66	8.7	8.75	8.79	8.84	8.88	8.93	8.97	9.02	9.06	9.11	9.15	9.2	9.24	9.29	9.33	9.38	9.42	9.47	9.51	9.56	9.6	9.64	9.69	9.73	9.78	9.82	9.87	9.91	9.95	10	10.04
2	8.01	8.06	8.11	8.16	8.2	8.25	8.3	8.34	8.39	8.44	8.49	8.53	8.58	8.63	8.67	8.72	8.76	8.81	8.86	8.9	8.95	9	9.04	9.09	9.13	9.18	9.23	9.27	9.32	9.36	9.41	9.45	9.5	9.54	9.59	9.64	9.68	9.73	9.77	9.82	9.86	9.91	9.95	10	10.04	10.09	10.13	10.18	10.22
2.5	8.16	8.2	8.25	8.3	8.35	8.4	8.44	8.49	8.54	8.59	8.63	8.68	8.73	8.77	8.82	8.87	8.92	8.96	9.01	9.06	9.1	9.15	9.2	9.24	9.29	9.34	9.38	9.43	9.48	9.52	9.57	9.62	9.66	9.71	9.75	9.8	9.85	9.89	9.94	9.98	10.03	10.08	10.12	10.17	10.21	10.26	10.3	10.35	10.39
3	8.3	8.34	8.39	8.44	8.49	8.54	8.59	8.63	8.68	8.73	8.78	8.83	8.87	8.92	8.97	9.02	9.07	9.11	9.16	9.21	9.26	9.3	9.35	9.4	9.45	9.49	9.54	9.59	9.63	9.68	9.73	9.78	9.82	9.87	9.92	9.96	10.01	10.06	10.1	10.15	10.2	10.24	10.29	10.34	10.38	10.43	10.47	10.52	10.57
3.5	8.43	8.48	8.53	8.58	8.63	8.68	8.73	8.78	8.82	8.87	8.92	8.97	9.02	9.07	9.12	9.16	9.21	9.26	9.31	9.36	9.41	9.45	9.5	9.55	9.6	9.65	9.69	9.74	9.79	9.84	9.88	9.93	9.98	10.03	10.07	10.12	10.17	10.22	10.26	10.31	10.36	10.41	10.45	10.5	10.55	10.59	10.64	10.69	10.74
4	8.57	8.62	8.67	8.72	8.77	8.82	8.87	8.91	8.96	9.01	9.06	9.11	9.16	9.21	9.26	9.31	9.36	9.41	9.46	9.5	9.55	9.6	9.65	9.7	9.75	9.8	9.85	9.89	9.94	9.99	10.04	10.09	10.14	10.18	10.23	10.28	10.33	10.38	10.42	10.47	10.52	10.57	10.62	10.66	10.71	10.76	10.81	10.85	10.9
4.5	8.7	8.75	8.8	8.85	8.9	8.95	9	9.05	9.1	9.15	9.2	9.25	9.3	9.35	9.4	9.45	9.5	9.55	9.6	9.65	9.7	9.75	9.8	9.85	9.9	9.95	9.99	10.04	10.09	10.14	10.19	10.24	10.29	10.34	10.39	10.44	10.48	10.53	10.58	10.63	10.68	10.73	10.78	10.82	10.87	10.92	10.97	11.02	11.07
5	8.83	8.88	8.94	8.99	9.04	9.09	9.14	9.19	9.24	9.29	9.34	9.39	9.44	9.49	9.54	9.59	9.64	9.69	9.74	9.79	9.84	9.89	9.94	9.99	10.04	10.09	10.14	10.19	10.24	10.29	10.34	10.39	10.44	10.49	10.54	10.59	10.64	10.69	10.74	10.79	10.84	10.88	10.93	10.98	11.03	11.08	11.13	11.18	11.23
5.5	8.96	9.02	9.07	9.12	9.17	9.22	9.27	9.32	9.37	9.43	9.48	9.53	9.58	9.63	9.68	9.73	9.78	9.83	9.88	9.93	9.99	10.04	10.09	10.14	10.19	10.24	10.29	10.34	10.39	10.44	10.49	10.54	10.59	10.64	10.69	10.74	10.79	10.84	10.89	10.94	10.99	11.04	11.09	11.14	11.19	11.24	11.29	11.34	11.39
6	9.09	9.15	9.2	9.25	9.3	9.35	9.41	9.46	9.51	9.56	9.61	9.66	9.72	9.77	9.82	9.87	9.92	9.97	10.02	10.08	10.13	10.18	10.23	10.28	10.33	10.38	10.43	10.48	10.54	10.59	10.64	10.69	10.74	10.79	10.84	10.89	10.94	10.99	11.04	11.09	11.14	11.19	11.24	11.29	11.35	11.4	11.45	11.5	11.55
6.5	9.22	9.27	9.33	9.38	9.43	9.48	9.54	9.59	9.64	9.69	9.75	9.8	9.85	9.9	9.95	10.01	10.06	10.11	10.16	10.21	10.27	10.32	10.37	10.42	10.47	10.52	10.58	10.63	10.68	10.73	10.78	10.83	10.89	10.94	10.99	11.04	11.09	11.14	11.19	11.24	11.3	11.35	11.4	11.45	11.5	11.55	11.6	11.65	11.7
7	9.35	9.4	9.46	9.51	9.56	9.61	9.67	9.72	9.77	9.83	9.88	9.93	9.98	10.04	10.09	10.14	10.19	10.25	10.3	10.35	10.4	10.46	10.51	10.56	10.61	10.67	10.72	10.77	10.82	10.87	10.93	10.98	11.03	11.08	11.13	11.19	11.24	11.29	11.34	11.39	11.45	11.5	11.55	11.6	11.65	11.7	11.76	11.81	11.86
7.5	9.48	9.53	9.58	9.64	9.69	9.74	9.8	9.85	9.9	9.96	10.01	10.06	10.12	10.17	10.22	10.28	10.33	10.38	10.44	10.49	10.54	10.59	10.65	10.7	10.75	10.81	10.86	10.91	10.96	11.02	11.07	11.12	11.17	11.23	11.28	11.33	11.38	11.44	11.49	11.54	11.59	11.65	11.7	11.75	11.8	11.86	11.91	11.96	12.01
8	9.6	9.65	9.71	9.76	9.82	9.87	9.92	9.98	10.03	10.09	10.14	10.19	10.25	10.3	10.36	10.41	10.46	10.52	10.57	10.62	10.68	10.73	10.78	10.84	10.89	10.94	11	11.05	11.1	11.16	11.21	11.26	11.32	11.37	11.42	11.48	11.53	11.58	11.64	11.69	11.74	11.79	11.85	11.9	11.95	12.01	12.06	12.11	12.16
8.5	9.72	9.78	9.83	9.89	9.94	10	10.05	10.11	10.16	10.22	10.27	10.32	10.38	10.43	10.49	10.54	10.6	10.65	10.7	10.76	10.81	10.87	10.92	10.97	11.03	11.08	11.14	11.19	11.24	11.3	11.35	11.4	11.46	11.51	11.57	11.62	11.67	11.73	11.78	11.83	11.89	11.94	11.99	12.05	12.1	12.16	12.21	12.26	12.32
9	9.85	9.9	9.96	10.01	10.07	10.12	10.18	10.23	10.29	10.34	10.4	10.45	10.51	10.56	10.62	10.67	10.73	10.78	10.84	10.89	10.95	11	11.05	11.11	11.16	11.22	11.27	11.33	11.38	11.44	11.49	11.54	11.6	11.65	11.71	11.76	11.82	11.87	11.92	11.98	12.03	12.09	12.14	12.19	12.25	12.3	12.36	12.41	12.46
9.5	9.97	10.02	10.08	10.14	10.19	10.25	10.3	10.36	10.41	10.47	10.53	10.58	10.64	10.69	10.75	10.8	10.86	10.91	10.97	11.02	11.08	11.13	11.19	11.24	11.3	11.35	11.41	11.46	11.52	11.57	11.63	11.68	11.74	11.79	11.85	11.9	11.96	12.01	12.07	12.12	12.18	12.23	12.29	12.34	12.39	12.45	12.5	12.56	12.61
10	10.09	10.15	10.2	10.26	10.32	10.37	10.43	10.48	10.54	10.6	10.65	10.71	10.76	10.82	10.87	10.93	10.99	11.04	11.1	11.15	11.21	11.27	11.32	11.38	11.43	11.49	11.54	11.6	11.65	11.71	11.77	11.82	11.88	11.93	11.99	12.04	12.1	12.15	12.21	12.26	12.32	12.37	12.43	12.48	12.54	12.59	12.65	12.7	12.76
10.5	10.21	10.27	10.32	10.38	10.44	10.49	10.55	10.61	10.66	10.72	10.78	10.83	10.89	10.95	11	11.06	11.11	11.17	11.23	11.28	11.34	11.4	11.45	11.51	11.56	11.62	11.68	11.73	11.79	11.84	11.9	11.96	12.01	12.07	12.12	12.18	12.24	12.29	12.35	12.4	12.46	12.52	12.57	12.63	12.68	12.74	12.79	12.85	12.91
11	10.33	10.39	10.44	10.5	10.56	10.62	10.67	10.73	10.79	10.84	10.9	10.96	11.02	11.07	11.13	11.19	11.24	11.3	11.36	11.41	11.47	11.53	11.58	11.64	11.7	11.75	11.81	11.87	11.92	11.98	12.04	12.09	12.15	12.21	12.26	12.32	12.37	12.43	12.49	12.54	12.6	12.66	12.71	12.77	12.83	12.88	12.94	12.99	13.05
11.5	10.45	10.51	10.56	10.62	10.68	10.74	10.79	10.85	10.91	10.97	11.02	11.08	11.14	11.2	11.25	11.31	11.37	11.43	11.48	11.54	11.6	11.66	11.71	11.77	11.83	11.88	11.94	12	12.06	12.11	12.17	12.23	12.28	12.34	12.4	12.45	12.51	12.57	12.63	12.68	12.74	12.8	12.85	12.91	12.97	13.02	13.08	13.14	13.19
12	10.57	10.62	10.68	10.74	10.8	10.86	10.92	10.97	11.03	11.09	11.15	11.21	11.26	11.32	11.38	11.44	11.49	11.55	11.61	11.67	11.73	11.78	11.84	11.9	11.96	12.01	12.07	12.13	12.19	12.24	12.3	12.36	12.42	12.47	12.53	12.59	12.65	12.7	12.76	12.82	12.88	12.93	12.99	13.05	13.11	13.16	13.22	13.28	13.34
12.5	10.68	10.74	10.8	10.86	10.92	10.98	11.04	11.09	11.15	11.21	11.27	11.33	11.39	11.44	11.5	11.56	11.62	11.68	11.74	11.79	11.85	11.91	11.97	12.03	12.09	12.14	12.2	12.26	12.32	12.38	12.43	12.49	12.55	12.61	12.67	12.72	12.78	12.84	12.9	12.96	13.01	13.07	13.13	13.19	13.25	13.3	13.36	13.42	13.48
13	10.8	10.86	10.92	10.98	11.04	11.1	11.15	11.21	11.27	11.33	11.39	11.45	11.51	11.57	11.63	11.68	11.74	11.8	11.86	11.92	11.98	12.04	12.1	12.15	12.21	12.27	12.33	12.39	12.45	12.51	12.56	12.62	12.68	12.74	12.8	12.86	12.92	12.97	13.03	13.09	13.15	13.21	13.27	13.33	13.38	13.44	13.5	13.56	13.62
13.5	10.92	10.98	11.03	11.09	11.15	11.21	11.27	11.33	11.39	11.45	11.51	11.57	11.63	11.69	11.75	11.81	11.87	11.93	11.99	12.04	12.1	12.16	12.22	12.28	12.34	12.4	12.46	12.52	12.58	12.64	12.69	12.75	12.81	12.87	12.93	12.99	13.05	13.11	13.17	13.23	13.28	13.34	13.4	13.46	13.52	13.58	13.64	13.7	13.76
14	11.03	11.09	11.15	11.21	11.27	11.33	11.39	11.45	11.51	11.57	11.63	11.69	11.75	11.81	11.87	11.93	11.99	12.05	12.11	12.17	12.23	12.29	12.35	12.41	12.47	12.53	12.59	12.65	12.7	12.76	12.82	12.88	12.94	13	13.06	13.12	13.18	13.24	13.3	13.36	13.42	13.48	13.54	13.6	13.66	13.72	13.78	13.83	13.89
14.5	11.14	11.21	11.27	11.33	11.39	11.45	11.51	11.57	11.63	11.69	11.75	11.81	11.87	11.93	11.99	12.05	12.11	12.17	12.23	12.29	12.35	12.41	12.47	12.53	12.59	12.65	12.71	12.77	12.83	12.89	12.95	13.01	13.07	13.13	13.19	13.25	13.31	13.37	13.43	13.49	13.55	13.61	13.67	13.73	13.79	13.85	13.91	13.97	14.03
15	11.26	11.32	11.38	11.44	11.5	11.56	11.62	11.68	11.75	11.81	11.87	11.93	11.99	12.05	12.11	12.17	12.23	12.29	12.35	12.41	12.47	12.53	12.59	12.66	12.72	12.78	12.84	12.9	12.96	13.02	13.08	13.14	13.2	13.26	13.32	13.38	13.44	13.5	13.56	13.62	13.68	13.74	13.81	13.87	13.93	13.99	14.05	14.11	14.17
15.5	11.37	11.43	11.49	11.56	11.62	11.68	11.74	11.8	11.86	11.92	11.98	12.05	12.11	12.17	12.23	12.29	12.35	12.41	12.47	12.53	12.6	12.66	12.72	12.78	12.84	12.9	12.96	13.02	13.08	13.14	13.21	13.27	13.33	13.39	13.45	13.51	13.57	13.63	13.69	13.75	13.82	13.88	13.94	14	14.06	14.12	14.18	14.24	14.3
16	11.48	11.55	11.61	11.67	11.73	11.79	11.85	11.92	11.98	12.04	12.1	12.16	12.22	12.29	12.35	12.41	12.47	12.53	12.59	12.66	12.72	12.78	12.84	12.9	12.96	13.02	13.09	13.15	13.21	13.27	13.33	13.39	13.45	13.52	13.58	13.64	13.7	13.76	13.82	13.88	13.95	14.01	14.07	14.13	14.19	14.25	14.31	14.38	14.44
16.5	11.6	11.66	11.72	11.78	11.84	11.91	11.97	12.03	12.09	12.15	12.22	12.28	12.34	12.4	12.46	12.53	12.59	12.65	12.71	12.78	12.84	12.9	12.96	13.02	13.08	13.15	13.21	13.27	13.33	13.39	13.46	13.52	13.58	13.64	13.7	13.77	13.83	13.89	13.95	14.01	14.08	14.14	14.2	14.26	14.32	14.38	14.45	14.51	14.57
17	11.71	11.77	11.83	11.89	11.96	12.02	12.08	12.14	12.21	12.27	12.33	12.39	12.46	12.52	12.58	12.64	12.71	12.77	12.83	12.89	12.96	13.02	13.08	13.14	13.21	13.27	13.33	13.39	13.46	13.52	13.58	13.64	13.71	13.77	13.83	13.89	13.95	14.02	14.08	14.14	14.2	14.27	14.33	14.39	14.45	14.52	14.58	14.64	14.7
17.5	11.82	11.88	11.94	12.01	12.07	12.13	12.19	12.26	12.32	12.38	12.45	12.51	12.57	12.64	12.7	12.76	12.82	12.89	12.95	13.01	13.08	13.14	13.2	13.26	13.33	13.39	13.45	13.52	13.58	13.64	13.7	13.77	13.83	13.89	13.96	14.02	14.08	14.14	14.21	14.27	14.33	14.4	14.46	14.52	14.58	14.65	14.71	14.77	14.83
18	11.93	11.99	12.05	12.12	12.18	12.24	12.31	12.37	12.43	12.5	12.56	12.62	12.69	12.75	12.81	12.88	12.94	13	13.07	13.13	13.19	13.26	13.32	13.38	13.45	13.51	13.57	13.64	13.7	13.76	13.83	13.89	13.95	14.02	14.08	14.14	14.21	14.27	14.33	14.4	14.46	14.52	14.59	14.65	14.71	14.78	14.84	14.9	14.97
18.5	12.03	12.1	12.16	12.23	12.29	12.35	12.42	12.48	12.55	12.61	12.67	12.74	12.8	12.86	12.93	12.99	13.06	13.12	13.18	13.25	13.31	13.37	13.44	13.5	13.57	13.63	13.69	13.76	13.82	13.88	13.95	14.01	14.08	14.14	14.2	14.27	14.33	14.39	14.46	14.52	14.59	14.65	14.71	14.78	14.84	14.9	14.97	15.03	15.1
19	12.14	12.21	12.27	12.34	12.4	12.46	12.53	12.59	12.66	12.72	12.79	12.85	12.91	12.98	13.04	13.11	13.17	13.24	13.3	13.36	13.43	13.49	13.56	13.62	13.68	13.75	13.81	13.88	13.94	14.01	14.07	14.13	14.2	14.26	14.33	14.39	14.45	14.52	14.58	14.65	14.71	14.78	14.84	14.9	14.97	15.03	15.1	15.16	15.22
19.5	12.25	12.32	12.38	12.45	12.51	12.57	12.64	12.7	12.77	12.83	12.9	12.96	13.03	13.09	13.16	13.22	13.29	13.35	13.41	13.48	13.54	13.61	13.67	13.74	13.8	13.87	13.93	14	14.06	14.13	14.19	14.25	14.32	14.38	14.45	14.51	14.58	14.64	14.71	14.77	14.84	14.9	14.97	15.03	15.09	15.16	15.22	15.29	15.35
20	12.36	12.42	12.49	12.55	12.62	12.68	12.75	12.81	12.88	12.94	13.01	13.07	13.14	13.2	13.27	13.33	13.4	13.46	13.53	13.59	13.66	13.72	13.79	13.85	13.92	13.98	14.05	14.11	14.18	14.24	14.31	14.37	14.44	14.5	14.57	14.63	14.7	14.76	14.83	14.89	14.96	15.02	15.09	15.16	15.22	15.29	15.35	15.42	15.48
20.5	12.47	12.53	12.6	12.66	12.73	12.79	12.86	12.92	12.99	13.05	13.12	13.19	13.25	13.32	13.38	13.45	13.51	13.58	13.64	13.71	13.77	13.84	13.91	13.97	14.04	14.1	14.17	14.23	14.3	14.36	14.43	14.49	14.56	14.63	14.69	14.76	14.82	14.89	14.95	15.02	15.08	15.15	15.21	15.28	15.35	15.41	15.48	15.54	15.61
21	12.57	12.64	12.7	12.77	12.84	12.9	12.97	13.03	13.1	13.16	13.23	13.3	13.36	13.43	13.49	13.56	13.63	13.69	13.76	13.82	13.89	13.95	14.02	14.09	14.15	14.22	14.28	14.35	14.42	14.48	14.55	14.61	14.68	14.74	14.81	14.88	14.94	15.01	15.07	15.14	15.21	15.27	15.34	15.4	15.47	15.54	15.6	15.67	15.73
21.5	12.68	12.74	12.81	12.88	12.94	13.01	13.07	13.14	13.21	13.27	13.34	13.41	13.47	13.54	13.6	13.67	13.74	13.8	13.87	13.94	14	14.07	14.13	14.2	14.27	14.33	14.4	14.47	14.53	14.6	14.66	14.73	14.8	14.86	14.93	15	15.06	15.13	15.19	15.26	15.33	15.39	15.46	15.53	15.59	15.66	15.73	15.79	15.86
22	12.78	12.85	12.92	12.98	13.05	13.12	13.18	13.25	13.32	13.38	13.45	13.52	13.58	13.65	13.72	13.78	13.85	13.92	13.98	14.05	14.12	14.18	14.25	14.32	14.38	14.45	14.52	14.58	14.65	14.72	14.78	14.85	14.92	14.98	15.05	15.12	15.18	15.25	15.32	15.38	15.45	15.52	15.58	15.65	15.72	15.78	15.85	15.92	15.98
22.5	12.89	12.95	13.02	13.09	13.15	13.22	13.29	13.36	13.42	13.49	13.56	13.62	13.69	13.76	13.83	13.89	13.96	14.03	14.09	14.16	14.23	14.29	14.36	14.43	14.5	14.56	14.63	14.7	14.76	14.83	14.9	14.97	15.03	15.1	15.17	15.23	15.3	15.37	15.43	15.5	15.57	15.64	15.7	15.77	15.84	15.9	15.97	16.04	16.11
23	12.99	13.06	13.13	13.19	13.26	13.33	13.4	13.46	13.53	13.6	13.67	13.73	13.8	13.87	13.93	14	14.07	14.14	14.2	14.27	14.34	14.41	14.47	14.54	14.61	14.68	14.74	14.81	14.88	14.95	15.01	15.08	15.15	15.22	15.28	15.35	15.42	15.49	15.55	15.62	15.69	15.76	15.82	15.89	15.96	16.03	16.09	16.16	16.23
23.5	13.09	13.16	13.23	13.3	13.37	13.43	13.5	13.57	13.64	13.7	13.77	13.84	13.91	13.98	14.04	14.11	14.18	14.25	14.31	14.38	14.45	14.52	14.59	14.65	14.72	14.79	14.86	14.93	14.99	15.06	15.13	15.2	15.26	15.33	15.4	15.47	15.54	15.6	15.67	15.74	15.81	15.88	15.94	16.01	16.08	16.15	16.22	16.28	16.35
24	13.2	13.27	13.33	13.4	13.47	13.54	13.61	13.67	13.74	13.81	13.88	13.95	14.02	14.08	14.15	14.22	14.29	14.36	14.42	14.49	14.56	14.63	14.7	14.77	14.83	14.9	14.97	15.04	15.11	15.17	15.24	15.31	15.38	15.45	15.52	15.58	15.65	15.72	15.79	15.86	15.93	15.99	16.06	16.13	16.2	16.27	16.34	16.4	16.47
24.5	13.3	13.37	13.44	13.51	13.57	13.64	13.71	13.78	13.85	13.92	13.99	14.05	14.12	14.19	14.26	14.33	14.4	14.47	14.53	14.6	14.67	14.74	14.81	14.88	14.95	15.01	15.08	15.15	15.22	15.29	15.36	15.43	15.49	15.56	15.63	15.7	15.77	15.84	15.91	15.98	16.04	16.11	16.18	16.25	16.32	16.39	16.46	16.53	16.59
25	13.4	13.47	13.54	13.61	13.68	13.75	13.82	13.88	13.95	14.02	14.09	14.16	14.23	14.3	14.37	14.44	14.5	14.57	14.64	14.71	14.78	14.85	14.92	14.99	15.06	15.13	15.19	15.26	15.33	15.4	15.47	15.54	15.61	15.68	15.75	15.82	15.88	15.95	16.02	16.09	16.16	16.23	16.3	16.37	16.44	16.51	16.58	16.64	16.71
25.5	13.5	13.57	13.64	13.71	13.78	13.85	13.92	13.99	14.06	14.13	14.2	14.27	14.33	14.4	14.47	14.54	14.61	14.68	14.75	14.82	14.89	14.96	15.03	15.1	15.17	15.24	15.31	15.37	15.44	15.51	15.58	15.65	15.72	15.79	15.86	15.93	16	16.07	16.14	16.21	16.28	16.35	16.42	16.49	16.56	16.62	16.69	16.76	16.83
26	13.6	13.67	13.74	13.81	13.88	13.95	14.02	14.09	14.16	14.23	14.3	14.37	14.44	14.51	14.58	14.65	14.72	14.79	14.86	14.93	15	15.07	15.14	15.21	15.28	15.35	15.42	15.49	15.56	15.62	15.69	15.76	15.83	15.9	15.97	16.04	16.11	16.18	16.25	16.32	16.39	16.46	16.53	16.6	16.67	16.74	16.81	16.88	16.95
26.5	13.71	13.77	13.84	13.91	13.98	14.05	14.12	14.19	14.26	14.33	14.4	14.47	14.54	14.61	14.68	14.75	14.82	14.89	14.97	15.04	15.11	15.18	15.25	15.32	15.39	15.46	15.53	15.6	15.67	15.74	15.81	15.88	15.95	16.02	16.09	16.16	16.23	16.3	16.37	16.44	16.51	16.58	16.65	16.72	16.79	16.86	16.93	17	17.07
27	13.81	13.88	13.95	14.02	14.09	14.16	14.23	14.3	14.37	14.44	14.51	14.58	14.65	14.72	14.79	14.86	14.93	15	15.07	15.14	15.21	15.28	15.35	15.42	15.49	15.56	15.63	15.71	15.78	15.85	15.92	15.99	16.06	16.13	16.2	16.27	16.34	16.41	16.48	16.55	16.62	16.69	16.76	16.83	16.91	16.98	17.05	17.12	17.19
27.5	13.9	13.98	14.05	14.12	14.19	14.26	14.33	14.4	14.47	14.54	14.61	14.68	14.75	14.82	14.89	14.97	15.04	15.11	15.18	15.25	15.32	15.39	15.46	15.53	15.6	15.67	15.74	15.81	15.89	15.96	16.03	16.1	16.17	16.24	16.31	16.38	16.45	16.52	16.59	16.67	16.74	16.81	16.88	16.95	17.02	17.09	17.16	17.23	17.3
28	14	14.07	14.15	14.22	14.29	14.36	14.43	14.5	14.57	14.64	14.71	14.79	14.86	14.93	15	15.07	15.14	15.21	15.28	15.35	15.43	15.5	15.57	15.64	15.71	15.78	15.85	15.92	15.99	16.07	16.14	16.21	16.28	16.35	16.42	16.49	16.56	16.64	16.71	16.78	16.85	16.92	16.99	17.06	17.14	17.21	17.28	17.35	17.42
28.5	14.1	14.17	14.25	14.32	14.39	14.46	14.53	14.6	14.67	14.74	14.82	14.89	14.96	15.03	15.1	15.17	15.24	15.32	15.39	15.46	15.53	15.6	15.67	15.75	15.82	15.89	15.96	16.03	16.1	16.17	16.25	16.32	16.39	16.46	16.53	16.6	16.68	16.75	16.82	16.89	16.96	17.03	17.11	17.18	17.25	17.32	17.39	17.46	17.54
29	14.2	14.27	14.34	14.42	14.49	14.56	14.63	14.7	14.77	14.85	14.92	14.99	15.06	15.13	15.2	15.28	15.35	15.42	15.49	15.56	15.64	15.71	15.78	15.85	15.92	15.99	16.07	16.14	16.21	16.28	16.35	16.43	16.5	16.57	16.64	16.71	16.79	16.86	16.93	17	17.07	17.15	17.22	17.29	17.36	17.43	17.51	17.58	17.65
29.5	14.3	14.37	14.44	14.51	14.59	14.66	14.73	14.8	14.87	14.95	15.02	15.09	15.16	15.24	15.31	15.38	15.45	15.52	15.6	15.67	15.74	15.81	15.88	15.96	16.03	16.1	16.17	16.25	16.32	16.39	16.46	16.53	16.61	16.68	16.75	16.82	16.9	16.97	17.04	17.11	17.19	17.26	17.33	17.4	17.48	17.55	17.62	17.69	17.77
30	14.4	14.47	14.54	14.61	14.69	14.76	14.83	14.9	14.97	15.05	15.12	15.19	15.26	15.34	15.41	15.48	15.55	15.63	15.7	15.77	15.84	15.92	15.99	16.06	16.13	16.21	16.28	16.35	16.42	16.5	16.57	16.64	16.72	16.79	16.86	16.93	17.01	17.08	17.15	17.22	17.3	17.37	17.44	17.52	17.59	17.66	17.73	17.81	17.88
30.5	14.49	14.57	14.64	14.71	14.78	14.86	14.93	15	15.07	15.15	15.22	15.29	15.37	15.44	15.51	15.58	15.66	15.73	15.8	15.88	15.95	16.02	16.09	16.17	16.24	16.31	16.39	16.46	16.53	16.6	16.68	16.75	16.82	16.9	16.97	17.04	17.11	17.19	17.26	17.33	17.41	17.48	17.55	17.63	17.7	17.77	17.85	17.92	17.99
31	14.59	14.66	14.74	14.81	14.88	14.95	15.03	15.1	15.17	15.25	15.32	15.39	15.47	15.54	15.61	15.69	15.76	15.83	15.9	15.98	16.05	16.12	16.2	16.27	16.34	16.42	16.49	16.56	16.64	16.71	16.78	16.86	16.93	17	17.08	17.15	17.22	17.3	17.37	17.44	17.52	17.59	17.66	17.74	17.81	17.88	17.96	18.03	18.11
31.5	14.69	14.76	14.83	14.91	14.98	15.05	15.13	15.2	15.27	15.35	15.42	15.49	15.57	15.64	15.71	15.79	15.86	15.93	16.01	16.08	16.15	16.23	16.3	16.37	16.45	16.52	16.59	16.67	16.74	16.82	16.89	16.96	17.04	17.11	17.18	17.26	17.33	17.41	17.48	17.55	17.63	17.7	17.77	17.85	17.92	18	18.07	18.14	18.22
32	14.78	14.85	14.93	15	15.08	15.15	15.22	15.3	15.37	15.44	15.52	15.59	15.67	15.74	15.81	15.89	15.96	16.03	16.11	16.18	16.26	16.33	16.4	16.48	16.55	16.62	16.7	16.77	16.85	16.92	16.99	17.07	17.14	17.22	17.29	17.36	17.44	17.51	17.59	17.66	17.74	17.81	17.88	17.96	18.03	18.11	18.18	18.25	18.33
32.5	14.88	14.95	15.02	15.1	15.17	15.25	15.32	15.39	15.47	15.54	15.62	15.69	15.76	15.84	15.91	15.99	16.06	16.13	16.21	16.28	16.36	16.43	16.51	16.58	16.65	16.73	16.8	16.88	16.95	17.03	17.1	17.17	17.25	17.32	17.4	17.47	17.55	17.62	17.69	17.77	17.84	17.92	17.99	18.07	18.14	18.22	18.29	18.36	18.44
33	14.97	15.05	15.12	15.19	15.27	15.34	15.42	15.49	15.57	15.64	15.71	15.79	15.86	15.94	16.01	16.09	16.16	16.24	16.31	16.38	16.46	16.53	16.61	16.68	16.76	16.83	16.91	16.98	17.05	17.13	17.2	17.28	17.35	17.43	17.5	17.58	17.65	17.73	17.8	17.88	17.95	18.03	18.1	18.18	18.25	18.32	18.4	18.47	18.55
33.5	15.07	15.14	15.21	15.29	15.36	15.44	15.51	15.59	15.66	15.74	15.81	15.89	15.96	16.04	16.11	16.19	16.26	16.33	16.41	16.48	16.56	16.63	16.71	16.78	16.86	16.93	17.01	17.08	17.16	17.23	17.31	17.38	17.46	17.53	17.61	17.68	17.76	17.83	17.91	17.98	18.06	18.13	18.21	18.28	18.36	18.43	18.51	18.58	18.66
34	15.16	15.23	15.31	15.38	15.46	15.53	15.61	15.68	15.76	15.83	15.91	15.98	16.06	16.13	16.21	16.28	16.36	16.43	16.51	16.58	16.66	16.73	16.81	16.88	16.96	17.03	17.11	17.19	17.26	17.34	17.41	17.49	17.56	17.64	17.71	17.79	17.86	17.94	18.01	18.09	18.16	18.24	18.32	18.39	18.47	18.54	18.62	18.69	18.77
34.5	15.25	15.33	15.4	15.48	15.55	15.63	15.7	15.78	15.85	15.93	16.01	16.08	16.16	16.23	16.31	16.38	16.46	16.53	16.61	16.68	16.76	16.83	16.91	16.99	17.06	17.14	17.21	17.29	17.36	17.44	17.51	17.59	17.67	17.74	17.82	17.89	17.97	18.04	18.12	18.19	18.27	18.35	18.42	18.5	18.57	18.65	18.73	18.8	18.88
35	15.35	15.42	15.5	15.57	15.65	15.72	15.8	15.87	15.95	16.03	16.1	16.18	16.25	16.33	16.4	16.48	16.56	16.63	16.71	16.78	16.86	16.93	17.01	17.09	17.16	17.24	17.31	17.39	17.46	17.54	17.62	17.69	17.77	17.84	17.92	18	18.07	18.15	18.22	18.3	18.38	18.45	18.53	18.6	18.68	18.76	18.83	18.91	18.99
35.5	15.44	15.51	15.59	15.67	15.74	15.82	15.89	15.97	16.05	16.12	16.2	16.27	16.35	16.43	16.5	16.58	16.65	16.73	16.81	16.88	16.96	17.03	17.11	17.19	17.26	17.34	17.41	17.49	17.57	17.64	17.72	17.79	17.87	17.95	18.02	18.1	18.18	18.25	18.33	18.4	18.48	18.56	18.63	18.71	18.79	18.86	18.94	19.02	19.09
36	15.53	15.61	15.68	15.76	15.84	15.91	15.99	16.06	16.14	16.22	16.29	16.37	16.45	16.52	16.6	16.67	16.75	16.83	16.9	16.98	17.06	17.13	17.21	17.28	17.36	17.44	17.51	17.59	17.67	17.74	17.82	17.9	17.97	18.05	18.13	18.2	18.28	18.36	18.43	18.51	18.59	18.66	18.74	18.82	18.89	18.97	19.05	19.12	19.2
36.5	15.62	15.7	15.78	15.85	15.93	16.01	16.08	16.16	16.23	16.31	16.39	16.46	16.54	16.62	16.69	16.77	16.85	16.92	17	17.08	17.15	17.23	17.31	17.38	17.46	17.54	17.61	17.69	17.77	17.84	17.92	18	18.07	18.15	18.23	18.3	18.38	18.46	18.54	18.61	18.69	18.77	18.84	18.92	19	19.07	19.15	19.23	19.31
37	15.72	15.79	15.87	15.95	16.02	16.1	16.18	16.25	16.33	16.41	16.48	16.56	16.64	16.71	16.79	16.87	16.94	17.02	17.1	17.17	17.25	17.33	17.4	17.48	17.56	17.64	17.71	17.79	17.87	17.94	18.02	18.1	18.18	18.25	18.33	18.41	18.48	18.56	18.64	18.72	18.79	18.87	18.95	19.02	19.1	19.18	19.26	19.33	19.41
37.5	15.81	15.88	15.96	16.04	16.11	16.19	16.27	16.35	16.42	16.5	16.58	16.65	16.73	16.81	16.89	16.96	17.04	17.12	17.19	17.27	17.35	17.43	17.5	17.58	17.66	17.73	17.81	17.89	17.97	18.04	18.12	18.2	18.28	18.35	18.43	18.51	18.59	18.66	18.74	18.82	18.9	18.97	19.05	19.13	19.21	19.28	19.36	19.44	19.52
38	15.9	15.97	16.05	16.13	16.21	16.28	16.36	16.44	16.52	16.59	16.67	16.75	16.83	16.9	16.98	17.06	17.13	17.21	17.29	17.37	17.44	17.52	17.6	17.68	17.75	17.83	17.91	17.99	18.07	18.14	18.22	18.3	18.38	18.45	18.53	18.61	18.69	18.77	18.84	18.92	19	19.08	19.15	19.23	19.31	19.39	19.47	19.54	19.62
38.5	15.99	16.07	16.14	16.22	16.3	16.38	16.45	16.53	16.61	16.69	16.76	16.84	16.92	17	17.07	17.15	17.23	17.31	17.39	17.46	17.54	17.62	17.7	17.77	17.85	17.93	18.01	18.09	18.16	18.24	18.32	18.4	18.48	18.55	18.63	18.71	18.79	18.87	18.94	19.02	19.1	19.18	19.26	19.34	19.41	19.49	19.57	19.65	19.73
39	16.08	16.16	16.23	16.31	16.39	16.47	16.54	16.62	16.7	16.78	16.86	16.93	17.01	17.09	17.17	17.25	17.32	17.4	17.48	17.56	17.64	17.71	17.79	17.87	17.95	18.03	18.11	18.18	18.26	18.34	18.42	18.5	18.58	18.65	18.73	18.81	18.89	18.97	19.05	19.12	19.2	19.28	19.36	19.44	19.52	19.59	19.67	19.75	19.83
39.5	16.17	16.25	16.32	16.4	16.48	16.56	16.64	16.71	16.79	16.87	16.95	17.03	17.11	17.18	17.26	17.34	17.42	17.5	17.58	17.65	17.73	17.81	17.89	17.97	18.05	18.12	18.2	18.28	18.36	18.44	18.52	18.6	18.67	18.75	18.83	18.91	18.99	19.07	19.15	19.22	19.3	19.38	19.46	19.54	19.62	19.7	19.78	19.85	19.93
40	16.26	16.34	16.41	16.49	16.57	16.65	16.73	16.81	16.88	16.96	17.04	17.12	17.2	17.28	17.36	17.43	17.51	17.59	17.67	17.75	17.83	17.91	17.98	18.06	18.14	18.22	18.3	18.38	18.46	18.54	18.61	18.69	18.77	18.85	18.93	19.01	19.09	19.17	19.25	19.32	19.4	19.48	19.56	19.64	19.72	19.8	19.88	19.96	20.04
40.5	16.35	16.42	16.5	16.58	16.66	16.74	16.82	16.9	16.98	17.05	17.13	17.21	17.29	17.37	17.45	17.53	17.61	17.69	17.76	17.84	17.92	18	18.08	18.16	18.24	18.32	18.4	18.47	18.55	18.63	18.71	18.79	18.87	18.95	19.03	19.11	19.19	19.27	19.35	19.42	19.5	19.58	19.66	19.74	19.82	19.9	19.98	20.06	20.14
41	16.43	16.51	16.59	16.67	16.75	16.83	16.91	16.99	17.07	17.15	17.22	17.3	17.38	17.46	17.54	17.62	17.7	17.78	17.86	17.94	18.02	18.1	18.17	18.25	18.33	18.41	18.49	18.57	18.65	18.73	18.81	18.89	18.97	19.05	19.13	19.21	19.29	19.37	19.44	19.52	19.6	19.68	19.76	19.84	19.92	20	20.08	20.16	20.24
41.5	16.52	16.6	16.68	16.76	16.84	16.92	17	17.08	17.16	17.24	17.32	17.39	17.47	17.55	17.63	17.71	17.79	17.87	17.95	18.03	18.11	18.19	18.27	18.35	18.43	18.51	18.59	18.67	18.75	18.83	18.91	18.99	19.06	19.14	19.22	19.3	19.38	19.46	19.54	19.62	19.7	19.78	19.86	19.94	20.02	20.1	20.18	20.26	20.34
42	16.61	16.69	16.77	16.85	16.93	17.01	17.09	17.17	17.25	17.33	17.41	17.49	17.57	17.65	17.72	17.8	17.88	17.96	18.04	18.12	18.2	18.28	18.36	18.44	18.52	18.6	18.68	18.76	18.84	18.92	19	19.08	19.16	19.24	19.32	19.4	19.48	19.56	19.64	19.72	19.8	19.88	19.96	20.04	20.12	20.2	20.28	20.36	20.44
42.5	16.7	16.78	16.86	16.94	17.02	17.1	17.18	17.26	17.34	17.42	17.5	17.58	17.66	17.74	17.82	17.9	17.98	18.06	18.14	18.22	18.3	18.38	18.46	18.54	18.62	18.7	18.78	18.86	18.94	19.02	19.1	19.18	19.26	19.34	19.42	19.5	19.58	19.66	19.74	19.82	19.9	19.98	20.06	20.14	20.22	20.3	20.38	20.46	20.54
43	16.79	16.87	16.95	17.03	17.11	17.19	17.27	17.35	17.43	17.51	17.59	17.67	17.75	17.83	17.91	17.99	18.07	18.15	18.23	18.31	18.39	18.47	18.55	18.63	18.71	18.79	18.87	18.95	19.03	19.11	19.19	19.27	19.35	19.43	19.51	19.6	19.68	19.76	19.84	19.92	20	20.08	20.16	20.24	20.32	20.4	20.48	20.56	20.64
43.5	16.87	16.95	17.03	17.11	17.19	17.27	17.35	17.43	17.52	17.6	17.68	17.76	17.84	17.92	18	18.08	18.16	18.24	18.32	18.4	18.48	18.56	18.64	18.72	18.8	18.88	18.96	19.05	19.13	19.21	19.29	19.37	19.45	19.53	19.61	19.69	19.77	19.85	19.93	20.01	20.1	20.18	20.26	20.34	20.42	20.5	20.58	20.66	20.74
44	16.96	17.04	17.12	17.2	17.28	17.36	17.44	17.52	17.6	17.68	17.77	17.85	17.93	18.01	18.09	18.17	18.25	18.33	18.41	18.49	18.57	18.65	18.73	18.82	18.9	18.98	19.06	19.14	19.22	19.3	19.38	19.46	19.54	19.62	19.71	19.79	19.87	19.95	20.03	20.11	20.19	20.27	20.36	20.44	20.52	20.6	20.68	20.76	20.84
44.5	17.05	17.13	17.21	17.29	17.37	17.45	17.53	17.61	17.69	17.77	17.85	17.94	18.02	18.1	18.18	18.26	18.34	18.42	18.5	18.58	18.66	18.75	18.83	18.91	18.99	19.07	19.15	19.23	19.31	19.39	19.48	19.56	19.64	19.72	19.8	19.88	19.96	20.05	20.13	20.21	20.29	20.37	20.45	20.53	20.62	20.7	20.78	20.86	20.94
45	17.13	17.21	17.29	17.37	17.46	17.54	17.62	17.7	17.78	17.86	17.94	18.02	18.11	18.19	18.27	18.35	18.43	18.51	18.59	18.67	18.76	18.84	18.92	19	19.08	19.16	19.24	19.32	19.41	19.49	19.57	19.65	19.73	19.81	19.9	19.98	20.06	20.14	20.22	20.3	20.39	20.47	20.55	20.63	20.71	20.79	20.88	20.96	21.04
45.5	17.22	17.3	17.38	17.46	17.54	17.62	17.71	17.79	17.87	17.95	18.03	18.11	18.19	18.28	18.36	18.44	18.52	18.6	18.68	18.76	18.85	18.93	19.01	19.09	19.17	19.25	19.34	19.42	19.5	19.58	19.66	19.74	19.83	19.91	19.99	20.07	20.15	20.24	20.32	20.4	20.48	20.56	20.65	20.73	20.81	20.89	20.97	21.06	21.14
46	17.3	17.38	17.47	17.55	17.63	17.71	17.79	17.87	17.96	18.04	18.12	18.2	18.28	18.36	18.45	18.53	18.61	18.69	18.77	18.85	18.94	19.02	19.1	19.18	19.26	19.35	19.43	19.51	19.59	19.67	19.76	19.84	19.92	20	20.08	20.17	20.25	20.33	20.41	20.49	20.58	20.66	20.74	20.82	20.91	20.99	21.07	21.15	21.24
46.5	17.39	17.47	17.55	17.63	17.71	17.8	17.88	17.96	18.04	18.12	18.21	18.29	18.37	18.45	18.53	18.62	18.7	18.78	18.86	18.94	19.03	19.11	19.19	19.27	19.35	19.44	19.52	19.6	19.68	19.77	19.85	19.93	20.01	20.09	20.18	20.26	20.34	20.42	20.51	20.59	20.67	20.75	20.84	20.92	21	21.08	21.17	21.25	21.33
47	17.47	17.55	17.64	17.72	17.8	17.88	17.96	18.05	18.13	18.21	18.29	18.38	18.46	18.54	18.62	18.7	18.79	18.87	18.95	19.03	19.12	19.2	19.28	19.36	19.45	19.53	19.61	19.69	19.78	19.86	19.94	20.02	20.11	20.19	20.27	20.35	20.44	20.52	20.6	20.68	20.77	20.85	20.93	21.01	21.1	21.18	21.26	21.35	21.43
47.5	17.56	17.64	17.72	17.8	17.89	17.97	18.05	18.13	18.22	18.3	18.38	18.46	18.54	18.63	18.71	18.79	18.87	18.96	19.04	19.12	19.2	19.29	19.37	19.45	19.54	19.62	19.7	19.78	19.87	19.95	20.03	20.11	20.2	20.28	20.36	20.45	20.53	20.61	20.69	20.78	20.86	20.94	21.03	21.11	21.19	21.28	21.36	21.44	21.52
48	17.64	17.72	17.81	17.89	17.97	18.05	18.14	18.22	18.3	18.38	18.47	18.55	18.63	18.71	18.8	18.88	18.96	19.05	19.13	19.21	19.29	19.38	19.46	19.54	19.63	19.71	19.79	19.87	19.96	20.04	20.12	20.21	20.29	20.37	20.46	20.54	20.62	20.7	20.79	20.87	20.95	21.04	21.12	21.2	21.29	21.37	21.45	21.54	21.62
48.5	17.72	17.81	17.89	17.97	18.06	18.14	18.22	18.3	18.39	18.47	18.55	18.64	18.72	18.8	18.88	18.97	19.05	19.13	19.22	19.3	19.38	19.47	19.55	19.63	19.71	19.8	19.88	19.96	20.05	20.13	20.21	20.3	20.38	20.46	20.55	20.63	20.71	20.8	20.88	20.96	21.05	21.13	21.21	21.3	21.38	21.47	21.55	21.63	21.72
49	17.81	17.89	17.97	18.06	18.14	18.22	18.31	18.39	18.47	18.56	18.64	18.72	18.8	18.89	18.97	19.05	19.14	19.22	19.3	19.39	19.47	19.55	19.64	19.72	19.8	19.89	19.97	20.05	20.14	20.22	20.3	20.39	20.47	20.56	20.64	20.72	20.81	20.89	20.97	21.06	21.14	21.22	21.31	21.39	21.48	21.56	21.64	21.73	21.81
49.5	17.89	17.97	18.06	18.14	18.22	18.31	18.39	18.47	18.56	18.64	18.72	18.81	18.89	18.97	19.06	19.14	19.22	19.31	19.39	19.47	19.56	19.64	19.73	19.81	19.89	19.98	20.06	20.14	20.23	20.31	20.39	20.48	20.56	20.65	20.73	20.81	20.9	20.98	21.07	21.15	21.23	21.32	21.4	21.48	21.57	21.65	21.74	21.82	21.91
50	17.97	18.06	18.14	18.22	18.31	18.39	18.47	18.56	18.64	18.73	18.81	18.89	18.98	19.06	19.14	19.23	19.31	19.39	19.48	19.56	19.65	19.73	19.81	19.9	19.98	20.06	20.15	20.23	20.32	20.4	20.48	20.57	20.65	20.74	20.82	20.9	20.99	21.07	21.16	21.24	21.33	21.41	21.49	21.58	21.66	21.75	21.83	21.91	22
50.5	18.06	18.14	18.22	18.31	18.39	18.47	18.56	18.64	18.73	18.81	18.89	18.98	19.06	19.15	19.23	19.31	19.4	19.48	19.56	19.65	19.73	19.82	19.9	19.98	20.07	20.15	20.24	20.32	20.41	20.49	20.57	20.66	20.74	20.83	20.91	21	21.08	21.16	21.25	21.33	21.42	21.5	21.59	21.67	21.75	21.84	21.92	22.01	22.09
51	18.14	18.22	18.31	18.39	18.47	18.56	18.64	18.73	18.81	18.89	18.98	19.06	19.15	19.23	19.31	19.4	19.48	19.57	19.65	19.74	19.82	19.9	19.99	20.07	20.16	20.24	20.33	20.41	20.49	20.58	20.66	20.75	20.83	20.92	21	21.09	21.17	21.25	21.34	21.42	21.51	21.59	21.68	21.76	21.85	21.93	22.02	22.1	22.19
51.5	18.22	18.3	18.39	18.47	18.56	18.64	18.72	18.81	18.89	18.98	19.06	19.15	19.23	19.32	19.4	19.48	19.57	19.65	19.74	19.82	19.91	19.99	20.08	20.16	20.24	20.33	20.41	20.5	20.58	20.67	20.75	20.84	20.92	21.01	21.09	21.18	21.26	21.34	21.43	21.51	21.6	21.68	21.77	21.85	21.94	22.02	22.11	22.19	22.28
52	18.3	18.39	18.47	18.55	18.64	18.72	18.81	18.89	18.98	19.06	19.15	19.23	19.31	19.4	19.48	19.57	19.65	19.74	19.82	19.91	19.99	20.08	20.16	20.25	20.33	20.42	20.5	20.59	20.67	20.76	20.84	20.93	21.01	21.09	21.18	21.26	21.35	21.43	21.52	21.6	21.69	21.78	21.86	21.95	22.03	22.12	22.2	22.29	22.37
52.5	18.38	18.47	18.55	18.64	18.72	18.81	18.89	18.98	19.06	19.14	19.23	19.31	19.4	19.48	19.57	19.65	19.74	19.82	19.91	19.99	20.08	20.16	20.25	20.33	20.42	20.5	20.59	20.67	20.76	20.84	20.93	21.01	21.1	21.18	21.27	21.35	21.44	21.52	21.61	21.7	21.78	21.87	21.95	22.04	22.12	22.21	22.29	22.38	22.46
53	18.46	18.55	18.63	18.72	18.8	18.89	18.97	19.06	19.14	19.23	19.31	19.4	19.48	19.57	19.65	19.74	19.82	19.91	19.99	20.08	20.16	20.25	20.33	20.42	20.5	20.59	20.67	20.76	20.85	20.93	21.02	21.1	21.19	21.27	21.36	21.44	21.53	21.61	21.7	21.78	21.87	21.96	22.04	22.13	22.21	22.3	22.38	22.47	22.56
53.5	18.54	18.63	18.71	18.8	18.88	18.97	19.05	19.14	19.23	19.31	19.4	19.48	19.57	19.65	19.74	19.82	19.91	19.99	20.08	20.16	20.25	20.33	20.42	20.5	20.59	20.68	20.76	20.85	20.93	21.02	21.1	21.19	21.27	21.36	21.45	21.53	21.62	21.7	21.79	21.87	21.96	22.05	22.13	22.22	22.3	22.39	22.47	22.56	22.65
54	18.62	18.71	18.79	18.88	18.97	19.05	19.14	19.22	19.31	19.39	19.48	19.56	19.65	19.73	19.82	19.91	19.99	20.08	20.16	20.25	20.33	20.42	20.5	20.59	20.68	20.76	20.85	20.93	21.02	21.1	21.19	21.28	21.36	21.45	21.53	21.62	21.71	21.79	21.88	21.96	22.05	22.13	22.22	22.31	22.39	22.48	22.57	22.65	22.74
54.5	18.7	18.79	18.88	18.96	19.05	19.13	19.22	19.3	19.39	19.47	19.56	19.65	19.73	19.82	19.9	19.99	20.07	20.16	20.25	20.33	20.42	20.5	20.59	20.68	20.76	20.85	20.93	21.02	21.1	21.19	21.28	21.36	21.45	21.53	21.62	21.71	21.79	21.88	21.97	22.05	22.14	22.22	22.31	22.4	22.48	22.57	22.66	22.74	22.83
55	18.78	18.87	18.96	19.04	19.13	19.21	19.3	19.38	19.47	19.56	19.64	19.73	19.81	19.9	19.99	20.07	20.16	20.24	20.33	20.42	20.5	20.59	20.67	20.76	20.85	20.93	21.02	21.1	21.19	21.28	21.36	21.45	21.54	21.62	21.71	21.79	21.88	21.97	22.05	22.14	22.23	22.31	22.4	22.49	22.57	22.66	22.74	22.83	22.92
55.5	18.86	18.95	19.04	19.12	19.21	19.29	19.38	19.47	19.55	19.64	19.72	19.81	19.9	19.98	20.07	20.15	20.24	20.33	20.41	20.5	20.59	20.67	20.76	20.84	20.93	21.02	21.1	21.19	21.28	21.36	21.45	21.54	21.62	21.71	21.79	21.88	21.97	22.05	22.14	22.23	22.31	22.4	22.49	22.57	22.66	22.75	22.83	22.92	23.01
56	18.94	19.03	19.12	19.2	19.29	19.37	19.46	19.55	19.63	19.72	19.81	19.89	19.98	20.06	20.15	20.24	20.32	20.41	20.5	20.58	20.67	20.76	20.84	20.93	21.02	21.1	21.19	21.27	21.36	21.45	21.53	21.62	21.71	21.79	21.88	21.97	22.05	22.14	22.23	22.32	22.4	22.49	22.58	22.66	22.75	22.84	22.92	23.01	23.1
56.5	19.02	19.11	19.19	19.28	19.37	19.45	19.54	19.63	19.71	19.8	19.89	19.97	20.06	20.15	20.23	20.32	20.41	20.49	20.58	20.67	20.75	20.84	20.93	21.01	21.1	21.19	21.27	21.36	21.45	21.53	21.62	21.71	21.79	21.88	21.97	22.05	22.14	22.23	22.32	22.4	22.49	22.58	22.66	22.75	22.84	22.92	23.01	23.1	23.19
57	19.1	19.19	19.27	19.36	19.45	19.53	19.62	19.71	19.79	19.88	19.97	20.05	20.14	20.23	20.31	20.4	20.49	20.57	20.66	20.75	20.84	20.92	21.01	21.1	21.18	21.27	21.36	21.44	21.53	21.62	21.7	21.79	21.88	21.97	22.05	22.14	22.23	22.31	22.4	22.49	22.58	22.66	22.75	22.84	22.93	23.01	23.1	23.19	23.28
57.5	19.18	19.27	19.35	19.44	19.53	19.61	19.7	19.79	19.87	19.96	20.05	20.13	20.22	20.31	20.4	20.48	20.57	20.66	20.74	20.83	20.92	21	21.09	21.18	21.27	21.35	21.44	21.53	21.61	21.7	21.79	21.88	21.96	22.05	22.14	22.23	22.31	22.4	22.49	22.58	22.66	22.75	22.84	22.93	23.01	23.1	23.19	23.28	23.36
58	19.26	19.34	19.43	19.52	19.61	19.69	19.78	19.87	19.95	20.04	20.13	20.21	20.3	20.39	20.48	20.56	20.65	20.74	20.83	20.91	21	21.09	21.17	21.26	21.35	21.44	21.52	21.61	21.7	21.79	21.87	21.96	22.05	22.14	22.22	22.31	22.4	22.49	22.57	22.66	22.75	22.84	22.92	23.01	23.1	23.19	23.28	23.36	23.45
58.5	19.33	19.42	19.51	19.6	19.68	19.77	19.86	19.95	20.03	20.12	20.21	20.29	20.38	20.47	20.56	20.64	20.73	20.82	20.91	20.99	21.08	21.17	21.26	21.34	21.43	21.52	21.61	21.69	21.78	21.87	21.96	22.05	22.13	22.22	22.31	22.4	22.48	22.57	22.66	22.75	22.84	22.92	23.01	23.1	23.19	23.28	23.36	23.45	23.54
59	19.41	19.5	19.59	19.67	19.76	19.85	19.94	20.02	20.11	20.2	20.29	20.37	20.46	20.55	20.64	20.73	20.81	20.9	20.99	21.08	21.16	21.25	21.34	21.43	21.51	21.6	21.69	21.78	21.87	21.95	22.04	22.13	22.22	22.31	22.39	22.48	22.57	22.66	22.75	22.83	22.92	23.01	23.1	23.19	23.27	23.36	23.45	23.54	23.63
59.5	19.49	19.58	19.67	19.75	19.84	19.93	20.02	20.1	20.19	20.28	20.37	20.45	20.54	20.63	20.72	20.81	20.89	20.98	21.07	21.16	21.24	21.33	21.42	21.51	21.6	21.68	21.77	21.86	21.95	22.04	22.12	22.21	22.3	22.39	22.48	22.57	22.65	22.74	22.83	22.92	23.01	23.09	23.18	23.27	23.36	23.45	23.54	23.62	23.71
60	19.57	19.65	19.74	19.83	19.92	20.01	20.09	20.18	20.27	20.36	20.45	20.53	20.62	20.71	20.8	20.89	20.97	21.06	21.15	21.24	21.33	21.41	21.5	21.59	21.68	21.77	21.85	21.94	22.03	22.12	22.21	22.3	22.38	22.47	22.56	22.65	22.74	22.83	22.91	23	23.09	23.18	23.27	23.36	23.45	23.53	23.62	23.71	23.8
60.5	19.64	19.73	19.82	19.91	20	20.08	20.17	20.26	20.35	20.44	20.52	20.61	20.7	20.79	20.88	20.97	21.05	21.14	21.23	21.32	21.41	21.49	21.58	21.67	21.76	21.85	21.94	22.03	22.11	22.2	22.29	22.38	22.47	22.56	22.64	22.73	22.82	22.91	23	23.09	23.18	23.26	23.35	23.44	23.53	23.62	23.71	23.8	23.89
61	19.72	19.81	19.9	19.98	20.07	20.16	20.25	20.34	20.43	20.51	20.6	20.69	20.78	20.87	20.96	21.04	21.13	21.22	21.31	21.4	21.49	21.58	21.66	21.75	21.84	21.93	22.02	22.11	22.2	22.28	22.37	22.46	22.55	22.64	22.73	22.82	22.91	22.99	23.08	23.17	23.26	23.35	23.44	23.53	23.62	23.71	23.79	23.88	23.97
61.5	19.8	19.88	19.97	20.06	20.15	20.24	20.33	20.42	20.5	20.59	20.68	20.77	20.86	20.95	21.04	21.12	21.21	21.3	21.39	21.48	21.57	21.66	21.74	21.83	21.92	22.01	22.1	22.19	22.28	22.37	22.46	22.54	22.63	22.72	22.81	22.9	22.99	23.08	23.17	23.26	23.34	23.43	23.52	23.61	23.7	23.79	23.88	23.97	24.06
62	19.87	19.96	20.05	20.14	20.23	20.32	20.4	20.49	20.58	20.67	20.76	20.85	20.94	21.03	21.11	21.2	21.29	21.38	21.47	21.56	21.65	21.74	21.82	21.91	22	22.09	22.18	22.27	22.36	22.45	22.54	22.63	22.72	22.8	22.89	22.98	23.07	23.16	23.25	23.34	23.43	23.52	23.61	23.7	23.79	23.87	23.96	24.05	24.14
62.5	19.95	20.04	20.13	20.21	20.3	20.39	20.48	20.57	20.66	20.75	20.84	20.93	21.01	21.1	21.19	21.28	21.37	21.46	21.55	21.64	21.73	21.82	21.9	21.99	22.08	22.17	22.26	22.35	22.44	22.53	22.62	22.71	22.8	22.89	22.98	23.06	23.15	23.24	23.33	23.42	23.51	23.6	23.69	23.78	23.87	23.96	24.05	24.14	24.23
63	20.02	20.11	20.2	20.29	20.38	20.47	20.56	20.65	20.74	20.82	20.91	21	21.09	21.18	21.27	21.36	21.45	21.54	21.63	21.72	21.81	21.9	21.98	22.07	22.16	22.25	22.34	22.43	22.52	22.61	22.7	22.79	22.88	22.97	23.06	23.15	23.24	23.33	23.42	23.51	23.59	23.68	23.77	23.86	23.95	24.04	24.13	24.22	24.31
63.5	20.1	20.19	20.28	20.37	20.46	20.54	20.63	20.72	20.81	20.9	20.99	21.08	21.17	21.26	21.35	21.44	21.53	21.62	21.71	21.8	21.89	21.97	22.06	22.15	22.24	22.33	22.42	22.51	22.6	22.69	22.78	22.87	22.96	23.05	23.14	23.23	23.32	23.41	23.5	23.59	23.68	23.77	23.86	23.95	24.04	24.13	24.22	24.31	24.4
64	20.17	20.26	20.35	20.44	20.53	20.62	20.71	20.8	20.89	20.98	21.07	21.16	21.25	21.34	21.43	21.52	21.61	21.69	21.78	21.87	21.96	22.05	22.14	22.23	22.32	22.41	22.5	22.59	22.68	22.77	22.86	22.95	23.04	23.13	23.22	23.31	23.4	23.49	23.58	23.67	23.76	23.85	23.94	24.03	24.12	24.21	24.3	24.39	24.48
64.5	20.25	20.34	20.43	20.52	20.61	20.7	20.79	20.88	20.97	21.06	21.14	21.23	21.32	21.41	21.5	21.59	21.68	21.77	21.86	21.95	22.04	22.13	22.22	22.31	22.4	22.49	22.58	22.67	22.76	22.85	22.94	23.03	23.12	23.21	23.3	23.39	23.48	23.57	23.66	23.75	23.84	23.93	24.02	24.11	24.2	24.29	24.38	24.47	24.56
65	20.32	20.41	20.5	20.59	20.68	20.77	20.86	20.95	21.04	21.13	21.22	21.31	21.4	21.49	21.58	21.67	21.76	21.85	21.94	22.03	22.12	22.21	22.3	22.39	22.48	22.57	22.66	22.75	22.84	22.93	23.02	23.11	23.2	23.29	23.38	23.47	23.56	23.65	23.74	23.83	23.92	24.01	24.1	24.2	24.29	24.38	24.47	24.56	24.65
65.5	20.4	20.49	20.58	20.67	20.76	20.85	20.94	21.03	21.12	21.21	21.3	21.39	21.48	21.57	21.66	21.75	21.84	21.93	22.02	22.11	22.2	22.29	22.38	22.47	22.56	22.65	22.74	22.83	22.92	23.01	23.1	23.19	23.28	23.37	23.46	23.55	23.64	23.73	23.82	23.92	24.01	24.1	24.19	24.28	24.37	24.46	24.55	24.64	24.73
66	20.47	20.56	20.65	20.74	20.83	20.92	21.01	21.1	21.19	21.28	21.37	21.46	21.55	21.64	21.73	21.82	21.91	22	22.1	22.19	22.28	22.37	22.46	22.55	22.64	22.73	22.82	22.91	23	23.09	23.18	23.27	23.36	23.45	23.54	23.63	23.72	23.81	23.91	24	24.09	24.18	24.27	24.36	24.45	24.54	24.63	24.72	24.81
66.5	20.54	20.64	20.73	20.82	20.91	21	21.09	21.18	21.27	21.36	21.45	21.54	21.63	21.72	21.81	21.9	21.99	22.08	22.17	22.26	22.35	22.44	22.53	22.63	22.72	22.81	22.9	22.99	23.08	23.17	23.26	23.35	23.44	23.53	23.62	23.71	23.8	23.9	23.99	24.08	24.17	24.26	24.35	24.44	24.53	24.62	24.71	24.8	24.9
67	20.62	20.71	20.8	20.89	20.98	21.07	21.16	21.25	21.34	21.43	21.52	21.61	21.7	21.8	21.89	21.98	22.07	22.16	22.25	22.34	22.43	22.52	22.61	22.7	22.79	22.88	22.98	23.07	23.16	23.25	23.34	23.43	23.52	23.61	23.7	23.79	23.88	23.98	24.07	24.16	24.25	24.34	24.43	24.52	24.61	24.7	24.79	24.89	24.98
67.5	20.69	20.78	20.87	20.96	21.05	21.15	21.24	21.33	21.42	21.51	21.6	21.69	21.78	21.87	21.96	22.05	22.14	22.23	22.33	22.42	22.51	22.6	22.69	22.78	22.87	22.96	23.05	23.14	23.24	23.33	23.42	23.51	23.6	23.69	23.78	23.87	23.96	24.06	24.15	24.24	24.33	24.42	24.51	24.6	24.69	24.78	24.88	24.97	25.06
68	20.76	20.86	20.95	21.04	21.13	21.22	21.31	21.4	21.49	21.58	21.67	21.76	21.86	21.95	22.04	22.13	22.22	22.31	22.4	22.49	22.58	22.67	22.77	22.86	22.95	23.04	23.13	23.22	23.31	23.4	23.5	23.59	23.68	23.77	23.86	23.95	24.04	24.13	24.23	24.32	24.41	24.5	24.59	24.68	24.77	24.87	24.96	25.05	25.14
68.5	20.84	20.93	21.02	21.11	21.2	21.29	21.38	21.47	21.57	21.66	21.75	21.84	21.93	22.02	22.11	22.2	22.3	22.39	22.48	22.57	22.66	22.75	22.84	22.93	23.03	23.12	23.21	23.3	23.39	23.48	23.57	23.66	23.76	23.85	23.94	24.03	24.12	24.21	24.31	24.4	24.49	24.58	24.67	24.76	24.85	24.95	25.04	25.13	25.22
69	20.91	21	21.09	21.18	21.27	21.37	21.46	21.55	21.64	21.73	21.82	21.91	22.01	22.1	22.19	22.28	22.37	22.46	22.55	22.64	22.74	22.83	22.92	23.01	23.1	23.19	23.29	23.38	23.47	23.56	23.65	23.74	23.83	23.93	24.02	24.11	24.2	24.29	24.38	24.48	24.57	24.66	24.75	24.84	24.93	25.03	25.12	25.21	25.3
69.5	20.98	21.07	21.17	21.26	21.35	21.44	21.53	21.62	21.71	21.81	21.9	21.99	22.08	22.17	22.26	22.35	22.45	22.54	22.63	22.72	22.81	22.9	23	23.09	23.18	23.27	23.36	23.45	23.55	23.64	23.73	23.82	23.91	24	24.1	24.19	24.28	24.37	24.46	24.56	24.65	24.74	24.83	24.92	25.01	25.11	25.2	25.29	25.38
70	21.05	21.15	21.24	21.33	21.42	21.51	21.6	21.7	21.79	21.88	21.97	22.06	22.15	22.25	22.34	22.43	22.52	22.61	22.7	22.8	22.89	22.98	23.07	23.16	23.25	23.35	23.44	23.53	23.62	23.71	23.81	23.9	23.99	24.08	24.17	24.27	24.36	24.45	24.54	24.63	24.73	24.82	24.91	25	25.09	25.19	25.28	25.37	25.46
70.5	21.13	21.22	21.31	21.4	21.49	21.58	21.68	21.77	21.86	21.95	22.04	22.14	22.23	22.32	22.41	22.5	22.59	22.69	22.78	22.87	22.96	23.05	23.15	23.24	23.33	23.42	23.51	23.61	23.7	23.79	23.88	23.97	24.07	24.16	24.25	24.34	24.44	24.53	24.62	24.71	24.8	24.9	24.99	25.08	25.17	25.27	25.36	25.45	25.54
71	21.2	21.29	21.38	21.47	21.57	21.66	21.75	21.84	21.93	22.03	22.12	22.21	22.3	22.39	22.49	22.58	22.67	22.76	22.85	22.95	23.04	23.13	23.22	23.31	23.41	23.5	23.59	23.68	23.78	23.87	23.96	24.05	24.14	24.24	24.33	24.42	24.51	24.61	24.7	24.79	24.88	24.98	25.07	25.16	25.25	25.34	25.44	25.53	25.62
71.5	21.27	21.36	21.45	21.55	21.64	21.73	21.82	21.91	22.01	22.1	22.19	22.28	22.37	22.47	22.56	22.65	22.74	22.84	22.93	23.02	23.11	23.2	23.3	23.39	23.48	23.57	23.67	23.76	23.85	23.94	24.04	24.13	24.22	24.31	24.41	24.5	24.59	24.68	24.78	24.87	24.96	25.05	25.15	25.24	25.33	25.42	25.52	25.61	25.7
72	21.34	21.43	21.52	21.62	21.71	21.8	21.89	21.99	22.08	22.17	22.26	22.36	22.45	22.54	22.63	22.72	22.82	22.91	23	23.09	23.19	23.28	23.37	23.46	23.56	23.65	23.74	23.83	23.93	24.02	24.11	24.2	24.3	24.39	24.48	24.58	24.67	24.76	24.85	24.95	25.04	25.13	25.22	25.32	25.41	25.5	25.6	25.69	25.78
72.5	21.41	21.5	21.6	21.69	21.78	21.87	21.97	22.06	22.15	22.24	22.34	22.43	22.52	22.61	22.71	22.8	22.89	22.98	23.08	23.17	23.26	23.35	23.45	23.54	23.63	23.72	23.82	23.91	24	24.1	24.19	24.28	24.37	24.47	24.56	24.65	24.74	24.84	24.93	25.02	25.12	25.21	25.3	25.39	25.49	25.58	25.67	25.77	25.86
73	21.48	21.57	21.67	21.76	21.85	21.94	22.04	22.13	22.22	22.32	22.41	22.5	22.59	22.69	22.78	22.87	22.96	23.06	23.15	23.24	23.34	23.43	23.52	23.61	23.71	23.8	23.89	23.98	24.08	24.17	24.26	24.36	24.45	24.54	24.64	24.73	24.82	24.91	25.01	25.1	25.19	25.29	25.38	25.47	25.57	25.66	25.75	25.84	25.94
73.5	21.55	21.65	21.74	21.83	21.92	22.02	22.11	22.2	22.29	22.39	22.48	22.57	22.67	22.76	22.85	22.94	23.04	23.13	23.22	23.32	23.41	23.5	23.59	23.69	23.78	23.87	23.97	24.06	24.15	24.25	24.34	24.43	24.53	24.62	24.71	24.8	24.9	24.99	25.08	25.18	25.27	25.36	25.46	25.55	25.64	25.74	25.83	25.92	26.02
74	21.62	21.72	21.81	21.9	21.99	22.09	22.18	22.27	22.37	22.46	22.55	22.64	22.74	22.83	22.92	23.02	23.11	23.2	23.3	23.39	23.48	23.58	23.67	23.76	23.85	23.95	24.04	24.13	24.23	24.32	24.41	24.51	24.6	24.69	24.79	24.88	24.97	25.07	25.16	25.25	25.35	25.44	25.53	25.63	25.72	25.81	25.91	26	26.09
74.5	21.69	21.79	21.88	21.97	22.06	22.16	22.25	22.34	22.44	22.53	22.62	22.72	22.81	22.9	23	23.09	23.18	23.28	23.37	23.46	23.56	23.65	23.74	23.84	23.93	24.02	24.12	24.21	24.3	24.4	24.49	24.58	24.68	24.77	24.86	24.96	25.05	25.14	25.24	25.33	25.42	25.52	25.61	25.7	25.8	25.89	25.98	26.08	26.17
75	21.76	21.86	21.95	22.04	22.14	22.23	22.32	22.42	22.51	22.6	22.7	22.79	22.88	22.98	23.07	23.16	23.26	23.35	23.44	23.54	23.63	23.72	23.82	23.91	24	24.1	24.19	24.28	24.38	24.47	24.56	24.66	24.75	24.84	24.94	25.03	25.12	25.22	25.31	25.41	25.5	25.59	25.69	25.78	25.87	25.97	26.06	26.16	26.25
75.5	21.83	21.93	22.02	22.11	22.21	22.3	22.39	22.49	22.58	22.67	22.77	22.86	22.95	23.05	23.14	23.23	23.33	23.42	23.51	23.61	23.7	23.79	23.89	23.98	24.08	24.17	24.26	24.36	24.45	24.54	24.64	24.73	24.83	24.92	25.01	25.11	25.2	25.29	25.39	25.48	25.58	25.67	25.76	25.86	25.95	26.04	26.14	26.23	26.33
76	21.9	22	22.09	22.18	22.28	22.37	22.46	22.56	22.65	22.74	22.84	22.93	23.02	23.12	23.21	23.31	23.4	23.49	23.59	23.68	23.77	23.87	23.96	24.06	24.15	24.24	24.34	24.43	24.52	24.62	24.71	24.81	24.9	24.99	25.09	25.18	25.28	25.37	25.46	25.56	25.65	25.74	25.84	25.93	26.03	26.12	26.21	26.31	26.4
76.5	21.97	22.06	22.16	22.25	22.35	22.44	22.53	22.63	22.72	22.81	22.91	23	23.1	23.19	23.28	23.38	23.47	23.56	23.66	23.75	23.85	23.94	24.03	24.13	24.22	24.32	24.41	24.5	24.6	24.69	24.79	24.88	24.97	25.07	25.16	25.26	25.35	25.44	25.54	25.63	25.73	25.82	25.91	26.01	26.1	26.2	26.29	26.39	26.48
77	22.04	22.13	22.23	22.32	22.42	22.51	22.6	22.7	22.79	22.88	22.98	23.07	23.17	23.26	23.35	23.45	23.54	23.64	23.73	23.82	23.92	24.01	24.11	24.2	24.29	24.39	24.48	24.58	24.67	24.77	24.86	24.95	25.05	25.14	25.24	25.33	25.42	25.52	25.61	25.71	25.8	25.9	25.99	26.08	26.18	26.27	26.37	26.46	26.56
77.5	22.11	22.2	22.3	22.39	22.48	22.58	22.67	22.77	22.86	22.95	23.05	23.14	23.24	23.33	23.43	23.52	23.61	23.71	23.8	23.9	23.99	24.08	24.18	24.27	24.37	24.46	24.56	24.65	24.74	24.84	24.93	25.03	25.12	25.22	25.31	25.4	25.5	25.59	25.69	25.78	25.88	25.97	26.06	26.16	26.25	26.35	26.44	26.54	26.63
78	22.18	22.27	22.37	22.46	22.55	22.65	22.74	22.84	22.93	23.02	23.12	23.21	23.31	23.4	23.5	23.59	23.68	23.78	23.87	23.97	24.06	24.16	24.25	24.34	24.44	24.53	24.63	24.72	24.82	24.91	25.01	25.1	25.19	25.29	25.38	25.48	25.57	25.67	25.76	25.86	25.95	26.05	26.14	26.23	26.33	26.42	26.52	26.61	26.71
78.5	22.25	22.34	22.43	22.53	22.62	22.72	22.81	22.91	23	23.09	23.19	23.28	23.38	23.47	23.57	23.66	23.76	23.85	23.94	24.04	24.13	24.23	24.32	24.42	24.51	24.61	24.7	24.79	24.89	24.98	25.08	25.17	25.27	25.36	25.46	25.55	25.65	25.74	25.84	25.93	26.02	26.12	26.21	26.31	26.4	26.5	26.59	26.69	26.78
79	22.31	22.41	22.5	22.6	22.69	22.79	22.88	22.97	23.07	23.16	23.26	23.35	23.45	23.54	23.64	23.73	23.83	23.92	24.01	24.11	24.2	24.3	24.39	24.49	24.58	24.68	24.77	24.87	24.96	25.06	25.15	25.25	25.34	25.44	25.53	25.62	25.72	25.81	25.91	26	26.1	26.19	26.29	26.38	26.48	26.57	26.67	26.76	26.86
79.5	22.38	22.48	22.57	22.67	22.76	22.85	22.95	23.04	23.14	23.23	23.33	23.42	23.52	23.61	23.71	23.8	23.9	23.99	24.09	24.18	24.28	24.37	24.46	24.56	24.65	24.75	24.84	24.94	25.03	25.13	25.22	25.32	25.41	25.51	25.6	25.7	25.79	25.89	25.98	26.08	26.17	26.27	26.36	26.46	26.55	26.65	26.74	26.84	26.93
80	22.45	22.54	22.64	22.73	22.83	22.92	23.02	23.11	23.21	23.3	23.4	23.49	23.59	23.68	23.78	23.87	23.97	24.06	24.16	24.25	24.35	24.44	24.54	24.63	24.73	24.82	24.92	25.01	25.11	25.2	25.3	25.39	25.49	25.58	25.68	25.77	25.87	25.96	26.06	26.15	26.25	26.34	26.44	26.53	26.63	26.72	26.82	26.91	27.01
80.5	22.52	22.61	22.71	22.8	22.9	22.99	23.09	23.18	23.28	23.37	23.47	23.56	23.66	23.75	23.85	23.94	24.04	24.13	24.23	24.32	24.42	24.51	24.61	24.7	24.8	24.89	24.99	25.08	25.18	25.27	25.37	25.46	25.56	25.65	25.75	25.84	25.94	26.03	26.13	26.22	26.32	26.41	26.51	26.61	26.7	26.8	26.89	26.99	27.08
81	22.58	22.68	22.77	22.87	22.96	23.06	23.15	23.25	23.34	23.44	23.53	23.63	23.72	23.82	23.92	24.01	24.11	24.2	24.3	24.39	24.49	24.58	24.68	24.77	24.87	24.96	25.06	25.15	25.25	25.34	25.44	25.53	25.63	25.72	25.82	25.92	26.01	26.11	26.2	26.3	26.39	26.49	26.58	26.68	26.77	26.87	26.97	27.06	27.16
81.5	22.65	22.75	22.84	22.94	23.03	23.13	23.22	23.32	23.41	23.51	23.6	23.7	23.79	23.89	23.98	24.08	24.17	24.27	24.37	24.46	24.56	24.65	24.75	24.84	24.94	25.03	25.13	25.22	25.32	25.41	25.51	25.61	25.7	25.8	25.89	25.99	26.08	26.18	26.27	26.37	26.47	26.56	26.66	26.75	26.85	26.94	27.04	27.13	27.23
82	22.72	22.81	22.91	23	23.1	23.19	23.29	23.39	23.48	23.58	23.67	23.77	23.86	23.96	24.05	24.15	24.24	24.34	24.44	24.53	24.63	24.72	24.82	24.91	25.01	25.1	25.2	25.29	25.39	25.49	25.58	25.68	25.77	25.87	25.96	26.06	26.16	26.25	26.35	26.44	26.54	26.63	26.73	26.83	26.92	27.02	27.11	27.21	27.3
82.5	22.78	22.88	22.98	23.07	23.17	23.26	23.36	23.45	23.55	23.64	23.74	23.84	23.93	24.03	24.12	24.22	24.31	24.41	24.5	24.6	24.7	24.79	24.89	24.98	25.08	25.17	25.27	25.37	25.46	25.56	25.65	25.75	25.84	25.94	26.04	26.13	26.23	26.32	26.42	26.51	26.61	26.71	26.8	26.9	26.99	27.09	27.19	27.28	27.38
83	22.85	22.95	23.04	23.14	23.23	23.33	23.42	23.52	23.62	23.71	23.81	23.9	24	24.09	24.19	24.29	24.38	24.48	24.57	24.67	24.76	24.86	24.96	25.05	25.15	25.24	25.34	25.44	25.53	25.63	25.72	25.82	25.92	26.01	26.11	26.2	26.3	26.39	26.49	26.59	26.68	26.78	26.87	26.97	27.07	27.16	27.26	27.35	27.45
83.5	22.92	23.01	23.11	23.2	23.3	23.4	23.49	23.59	23.68	23.78	23.88	23.97	24.07	24.16	24.26	24.35	24.45	24.55	24.64	24.74	24.83	24.93	25.03	25.12	25.22	25.31	25.41	25.51	25.6	25.7	25.79	25.89	25.99	26.08	26.18	26.27	26.37	26.47	26.56	26.66	26.75	26.85	26.95	27.04	27.14	27.23	27.33	27.43	27.52
84	22.98	23.08	23.18	23.27	23.37	23.46	23.56	23.65	23.75	23.85	23.94	24.04	24.13	24.23	24.33	24.42	24.52	24.61	24.71	24.81	24.9	25	25.1	25.19	25.29	25.38	25.48	25.58	25.67	25.77	25.86	25.96	26.06	26.15	26.25	26.34	26.44	26.54	26.63	26.73	26.83	26.92	27.02	27.11	27.21	27.31	27.4	27.5	27.6
84.5	23.05	23.15	23.24	23.34	23.43	23.53	23.63	23.72	23.82	23.91	24.01	24.11	24.2	24.3	24.39	24.49	24.59	24.68	24.78	24.88	24.97	25.07	25.16	25.26	25.36	25.45	25.55	25.65	25.74	25.84	25.93	26.03	26.13	26.22	26.32	26.42	26.51	26.61	26.7	26.8	26.9	26.99	27.09	27.19	27.28	27.38	27.48	27.57	27.67
85	23.11	23.21	23.31	23.4	23.5	23.6	23.69	23.79	23.88	23.98	24.08	24.17	24.27	24.37	24.46	24.56	24.65	24.75	24.85	24.94	25.04	25.14	25.23	25.33	25.43	25.52	25.62	25.71	25.81	25.91	26	26.1	26.2	26.29	26.39	26.49	26.58	26.68	26.78	26.87	26.97	27.06	27.16	27.26	27.35	27.45	27.55	27.64	27.74
85.5	23.18	23.28	23.37	23.47	23.57	23.66	23.76	23.85	23.95	24.05	24.14	24.24	24.34	24.43	24.53	24.63	24.72	24.82	24.92	25.01	25.11	25.2	25.3	25.4	25.49	25.59	25.69	25.78	25.88	25.98	26.07	26.17	26.27	26.36	26.46	26.56	26.65	26.75	26.85	26.94	27.04	27.14	27.23	27.33	27.43	27.52	27.62	27.72	27.81
86	23.25	23.34	23.44	23.54	23.63	23.73	23.82	23.92	24.02	24.11	24.21	24.31	24.4	24.5	24.6	24.69	24.79	24.89	24.98	25.08	25.18	25.27	25.37	25.47	25.56	25.66	25.76	25.85	25.95	26.05	26.14	26.24	26.34	26.43	26.53	26.63	26.72	26.82	26.92	27.01	27.11	27.21	27.3	27.4	27.5	27.59	27.69	27.79	27.88
86.5	23.31	23.41	23.5	23.6	23.7	23.79	23.89	23.99	24.08	24.18	24.28	24.37	24.47	24.57	24.66	24.76	24.86	24.95	25.05	25.15	25.24	25.34	25.44	25.53	25.63	25.73	25.82	25.92	26.02	26.12	26.21	26.31	26.41	26.5	26.6	26.7	26.79	26.89	26.99	27.08	27.18	27.28	27.37	27.47	27.57	27.66	27.76	27.86	27.96
87	23.38	23.47	23.57	23.67	23.76	23.86	23.96	24.05	24.15	24.25	24.34	24.44	24.54	24.63	24.73	24.83	24.92	25.02	25.12	25.21	25.31	25.41	25.51	25.6	25.7	25.8	25.89	25.99	26.09	26.18	26.28	26.38	26.47	26.57	26.67	26.77	26.86	26.96	27.06	27.15	27.25	27.35	27.44	27.54	27.64	27.74	27.83	27.93	28.03
87.5	23.44	23.54	23.63	23.73	23.83	23.92	24.02	24.12	24.22	24.31	24.41	24.51	24.6	24.7	24.8	24.89	24.99	25.09	25.19	25.28	25.38	25.48	25.57	25.67	25.77	25.86	25.96	26.06	26.16	26.25	26.35	26.45	26.54	26.64	26.74	26.83	26.93	27.03	27.13	27.22	27.32	27.42	27.51	27.61	27.71	27.81	27.9	28	28.1
88	23.5	23.6	23.7	23.8	23.89	23.99	24.09	24.18	24.28	24.38	24.48	24.57	24.67	24.77	24.86	24.96	25.06	25.16	25.25	25.35	25.45	25.54	25.64	25.74	25.83	25.93	26.03	26.13	26.22	26.32	26.42	26.52	26.61	26.71	26.81	26.9	27	27.1	27.2	27.29	27.39	27.49	27.58	27.68	27.78	27.88	27.97	28.07	28.17
88.5	23.57	23.67	23.76	23.86	23.96	24.06	24.15	24.25	24.35	24.44	24.54	24.64	24.74	24.83	24.93	25.03	25.12	25.22	25.32	25.42	25.51	25.61	25.71	25.81	25.9	26	26.1	26.19	26.29	26.39	26.49	26.58	26.68	26.78	26.88	26.97	27.07	27.17	27.27	27.36	27.46	27.56	27.65	27.75	27.85	27.95	28.04	28.14	28.24
89	23.63	23.73	23.83	23.93	24.02	24.12	24.22	24.31	24.41	24.51	24.61	24.7	24.8	24.9	25	25.09	25.19	25.29	25.39	25.48	25.58	25.68	25.77	25.87	25.97	26.07	26.16	26.26	26.36	26.46	26.55	26.65	26.75	26.85	26.94	27.04	27.14	27.24	27.33	27.43	27.53	27.63	27.72	27.82	27.92	28.02	28.11	28.21	28.31
89.5	23.7	23.79	23.89	23.99	24.09	24.18	24.28	24.38	24.48	24.57	24.67	24.77	24.87	24.96	25.06	25.16	25.26	25.35	25.45	25.55	25.65	25.74	25.84	25.94	26.04	26.13	26.23	26.33	26.43	26.52	26.62	26.72	26.82	26.91	27.01	27.11	27.21	27.31	27.4	27.5	27.6	27.7	27.79	27.89	27.99	28.09	28.18	28.28	28.38
90	23.76	23.86	23.96	24.05	24.15	24.25	24.35	24.44	24.54	24.64	24.74	24.83	24.93	25.03	25.13	25.22	25.32	25.42	25.52	25.62	25.71	25.81	25.91	26.01	26.1	26.2	26.3	26.4	26.49	26.59	26.69	26.79	26.89	26.98	27.08	27.18	27.28	27.37	27.47	27.57	27.67	27.76	27.86	27.96	28.06	28.16	28.25	28.35	28.45
90.5	23.82	23.92	24.02	24.12	24.22	24.31	24.41	24.51	24.61	24.7	24.8	24.9	25	25.1	25.19	25.29	25.39	25.49	25.58	25.68	25.78	25.88	25.97	26.07	26.17	26.27	26.37	26.46	26.56	26.66	26.76	26.86	26.95	27.05	27.15	27.25	27.34	27.44	27.54	27.64	27.74	27.83	27.93	28.03	28.13	28.23	28.32	28.42	28.52
91	23.89	23.99	24.08	24.18	24.28	24.38	24.48	24.57	24.67	24.77	24.87	24.96	25.06	25.16	25.26	25.36	25.45	25.55	25.65	25.75	25.85	25.94	26.04	26.14	26.24	26.33	26.43	26.53	26.63	26.73	26.82	26.92	27.02	27.12	27.22	27.31	27.41	27.51	27.61	27.71	27.8	27.9	28	28.1	28.2	28.29	28.39	28.49	28.59
91.5	23.95	24.05	24.15	24.25	24.34	24.44	24.54	24.64	24.74	24.83	24.93	25.03	25.13	25.23	25.32	25.42	25.52	25.62	25.72	25.81	25.91	26.01	26.11	26.21	26.3	26.4	26.5	26.6	26.7	26.79	26.89	26.99	27.09	27.19	27.28	27.38	27.48	27.58	27.68	27.77	27.87	27.97	28.07	28.17	28.26	28.36	28.46	28.56	28.66
92	24.01	24.11	24.21	24.31	24.41	24.5	24.6	24.7	24.8	24.9	25	25.09	25.19	25.29	25.39	25.49	25.58	25.68	25.78	25.88	25.98	26.07	26.17	26.27	26.37	26.47	26.57	26.66	26.76	26.86	26.96	27.06	27.15	27.25	27.35	27.45	27.55	27.65	27.74	27.84	27.94	28.04	28.14	28.24	28.33	28.43	28.53	28.63	28.73
92.5	24.08	24.18	24.27	24.37	24.47	24.57	24.67	24.76	24.86	24.96	25.06	25.16	25.26	25.35	25.45	25.55	25.65	25.75	25.85	25.94	26.04	26.14	26.24	26.34	26.44	26.53	26.63	26.73	26.83	26.93	27.02	27.12	27.22	27.32	27.42	27.52	27.61	27.71	27.81	27.91	28.01	28.11	28.2	28.3	28.4	28.5	28.6	28.7	28.79
93	24.14	24.24	24.34	24.44	24.53	24.63	24.73	24.83	24.93	25.03	25.12	25.22	25.32	25.42	25.52	25.62	25.71	25.81	25.91	26.01	26.11	26.21	26.3	26.4	26.5	26.6	26.7	26.8	26.89	26.99	27.09	27.19	27.29	27.39	27.48	27.58	27.68	27.78	27.88	27.98	28.08	28.17	28.27	28.37	28.47	28.57	28.67	28.76	28.86
93.5	24.2	24.3	24.4	24.5	24.6	24.69	24.79	24.89	24.99	25.09	25.19	25.29	25.38	25.48	25.58	25.68	25.78	25.88	25.98	26.07	26.17	26.27	26.37	26.47	26.57	26.66	26.76	26.86	26.96	27.06	27.16	27.26	27.35	27.45	27.55	27.65	27.75	27.85	27.95	28.04	28.14	28.24	28.34	28.44	28.54	28.64	28.73	28.83	28.93
94	24.27	24.36	24.46	24.56	24.66	24.76	24.86	24.96	25.05	25.15	25.25	25.35	25.45	25.55	25.65	25.74	25.84	25.94	26.04	26.14	26.24	26.34	26.43	26.53	26.63	26.73	26.83	26.93	27.03	27.12	27.22	27.32	27.42	27.52	27.62	27.72	27.82	27.91	28.01	28.11	28.21	28.31	28.41	28.51	28.6	28.7	28.8	28.9	29
94.5	24.33	24.43	24.52	24.62	24.72	24.82	24.92	25.02	25.12	25.22	25.31	25.41	25.51	25.61	25.71	25.81	25.91	26.01	26.1	26.2	26.3	26.4	26.5	26.6	26.7	26.8	26.89	26.99	27.09	27.19	27.29	27.39	27.49	27.59	27.68	27.78	27.88	27.98	28.08	28.18	28.28	28.38	28.47	28.57	28.67	28.77	28.87	28.97	29.07
95	24.39	24.49	24.59	24.69	24.78	24.88	24.98	25.08	25.18	25.28	25.38	25.48	25.58	25.67	25.77	25.87	25.97	26.07	26.17	26.27	26.37	26.46	26.56	26.66	26.76	26.86	26.96	27.06	27.16	27.26	27.35	27.45	27.55	27.65	27.75	27.85	27.95	28.05	28.15	28.24	28.34	28.44	28.54	28.64	28.74	28.84	28.94	29.04	29.14
95.5	24.45	24.55	24.65	24.75	24.85	24.95	25.04	25.14	25.24	25.34	25.44	25.54	25.64	25.74	25.84	25.94	26.03	26.13	26.23	26.33	26.43	26.53	26.63	26.73	26.83	26.93	27.02	27.12	27.22	27.32	27.42	27.52	27.62	27.72	27.82	27.92	28.01	28.11	28.21	28.31	28.41	28.51	28.61	28.71	28.81	28.91	29	29.1	29.2
96	24.51	24.61	24.71	24.81	24.91	25.01	25.11	25.21	25.31	25.4	25.5	25.6	25.7	25.8	25.9	26	26.1	26.2	26.3	26.4	26.49	26.59	26.69	26.79	26.89	26.99	27.09	27.19	27.29	27.39	27.49	27.58	27.68	27.78	27.88	27.98	28.08	28.18	28.28	28.38	28.48	28.58	28.67	28.77	28.87	28.97	29.07	29.17	29.27
96.5	24.57	24.67	24.77	24.87	24.97	25.07	25.17	25.27	25.37	25.47	25.57	25.67	25.76	25.86	25.96	26.06	26.16	26.26	26.36	26.46	26.56	26.66	26.76	26.86	26.96	27.05	27.15	27.25	27.35	27.45	27.55	27.65	27.75	27.85	27.95	28.05	28.15	28.25	28.34	28.44	28.54	28.64	28.74	28.84	28.94	29.04	29.14	29.24	29.34
97	24.64	24.73	24.83	24.93	25.03	25.13	25.23	25.33	25.43	25.53	25.63	25.73	25.83	25.93	26.03	26.13	26.22	26.32	26.42	26.52	26.62	26.72	26.82	26.92	27.02	27.12	27.22	27.32	27.42	27.52	27.62	27.71	27.81	27.91	28.01	28.11	28.21	28.31	28.41	28.51	28.61	28.71	28.81	28.91	29.01	29.11	29.2	29.3	29.4
97.5	24.7	24.8	24.9	25	25.09	25.19	25.29	25.39	25.49	25.59	25.69	25.79	25.89	25.99	26.09	26.19	26.29	26.39	26.49	26.59	26.69	26.78	26.88	26.98	27.08	27.18	27.28	27.38	27.48	27.58	27.68	27.78	27.88	27.98	28.08	28.18	28.28	28.38	28.48	28.57	28.67	28.77	28.87	28.97	29.07	29.17	29.27	29.37	29.47
98	24.76	24.86	24.96	25.06	25.16	25.26	25.35	25.45	25.55	25.65	25.75	25.85	25.95	26.05	26.15	26.25	26.35	26.45	26.55	26.65	26.75	26.85	26.95	27.05	27.15	27.25	27.35	27.45	27.55	27.64	27.74	27.84	27.94	28.04	28.14	28.24	28.34	28.44	28.54	28.64	28.74	28.84	28.94	29.04	29.14	29.24	29.34	29.44	29.54
98.5	24.82	24.92	25.02	25.12	25.22	25.32	25.42	25.52	25.62	25.72	25.82	25.91	26.01	26.11	26.21	26.31	26.41	26.51	26.61	26.71	26.81	26.91	27.01	27.11	27.21	27.31	27.41	27.51	27.61	27.71	27.81	27.91	28.01	28.11	28.21	28.31	28.41	28.51	28.61	28.71	28.81	28.9	29	29.1	29.2	29.3	29.4	29.5	29.6
99	24.88	24.98	25.08	25.18	25.28	25.38	25.48	25.58	25.68	25.78	25.88	25.98	26.08	26.18	26.28	26.38	26.48	26.58	26.68	26.77	26.87	26.97	27.07	27.17	27.27	27.37	27.47	27.57	27.67	27.77	27.87	27.97	28.07	28.17	28.27	28.37	28.47	28.57	28.67	28.77	28.87	28.97	29.07	29.17	29.27	29.37	29.47	29.57	29.67
99.5	24.94	25.04	25.14	25.24	25.34	25.44	25.54	25.64	25.74	25.84	25.94	26.04	26.14	26.24	26.34	26.44	26.54	26.64	26.74	26.84	26.94	27.04	27.14	27.24	27.34	27.44	27.54	27.64	27.74	27.84	27.94	28.04	28.14	28.24	28.34	28.44	28.54	28.64	28.74	28.84	28.94	29.04	29.14	29.23	29.33	29.43	29.53	29.63	29.73
100	25	25.1	25.2	25.3	25.4	25.5	25.6	25.7	25.8	25.9	26	26.1	26.2	26.3	26.4	26.5	26.6	26.7	26.8	26.9	27	27.1	27.2	27.3	27.4	27.5	27.6	27.7	27.8	27.9	28	28.1	28.2	28.3	28.4	28.5	28.6	28.7	28.8	28.9	29	29.1	29.2	29.3	29.4	29.5	29.6	29.7	29.8
[truncated: 301 more columns]
