# Supplementary material for: A physiological approach for assessing human survivability and liveability to heat in a changing climate
Source: Nat Commun. 2023 Nov 29;14:7653. doi: 10.1038/s41467-023-43121-5 (PMC10687011; doi:10.1038/s41467-023-43121-5)
Supplement: Supplementary file 4 — Source Data [file 41467_2023_43121_MOESM4_ESM.zip › Source Data/source_data_figS6/figs6.xlsx]

## Sheet: a Mmax Indoor-Young
units: METs, x-axis: temperature (degrees Celsius, row 2), y-axis: water vapor pressure (mmHg, column A)
	25	25.1	25.2	25.3	25.4	25.5	25.6	25.7	25.8	25.9	26	26.1	26.2	26.3	26.4	26.5	26.6	26.7	26.8	26.9	27	27.1	27.2	27.3	27.4	27.5	27.6	27.7	27.8	27.9	28	28.1	28.2	28.3	28.4	28.5	28.6	28.7	28.8	28.9	29	29.1	29.2	29.3	29.4	29.5	29.6	29.7	29.8
0	8.81716	8.79856	8.77995	8.76134	8.74273	8.72411	8.70549	8.68687	8.66824	8.64961	8.63097	8.61233	8.59369	8.57505	8.5564	8.53775	8.51909	8.50043	8.48177	8.4631	8.44443	8.42576	8.40708	8.3884	8.36971	8.35102	8.33233	8.31364	8.29494	8.27624	8.25753	8.23882	8.22011	8.20139	8.18267	8.16394	8.14522	8.12649	8.10775	8.08901	8.07027	8.05152	8.03278	8.01402	7.99527	7.97651	7.95774	7.93898	7.9202
0.25	8.77606	8.75746	8.73886	8.72025	8.70163	8.68302	8.6644	8.64577	8.62714	8.60851	8.58988	8.57124	8.5526	8.53395	8.5153	8.49665	8.478	8.45934	8.44067	8.42201	8.40334	8.38466	8.36598	8.3473	8.32862	8.30993	8.29124	8.27254	8.25384	8.23514	8.21643	8.19772	8.17901	8.16029	8.14157	8.12285	8.10412	8.08539	8.06666	8.04792	8.02918	8.01043	7.99168	7.97293	7.95417	7.93541	7.91665	7.89788	7.87911
0.5	8.73497	8.71637	8.69776	8.67915	8.66054	8.64192	8.6233	8.60468	8.58605	8.56742	8.54878	8.53015	8.5115	8.49286	8.47421	8.45556	8.4369	8.41824	8.39958	8.38091	8.36224	8.34357	8.32489	8.30621	8.28752	8.26883	8.25014	8.23145	8.21275	8.19405	8.17534	8.15663	8.13792	8.1192	8.10048	8.08176	8.06303	8.0443	8.02556	8.00682	7.98808	7.96934	7.95059	7.93183	7.91308	7.89432	7.87555	7.85679	7.83802
0.75	8.69388	8.67527	8.65667	8.63806	8.61944	8.60083	8.58221	8.56358	8.54495	8.52632	8.50769	8.48905	8.47041	8.45176	8.43311	8.41446	8.39581	8.37715	8.35848	8.33982	8.32115	8.30247	8.28379	8.26511	8.24643	8.22774	8.20905	8.19035	8.17165	8.15295	8.13425	8.11554	8.09682	8.07811	8.05938	8.04066	8.02193	8.0032	7.98447	7.96573	7.94699	7.92824	7.90949	7.89074	7.87198	7.85322	7.83446	7.81569	7.79692
1	8.65278	8.63418	8.61557	8.59696	8.57835	8.55973	8.54111	8.52249	8.50386	8.48523	8.46659	8.44796	8.42931	8.41067	8.39202	8.37337	8.35471	8.33605	8.31739	8.29872	8.28005	8.26138	8.2427	8.22402	8.20533	8.18665	8.16795	8.14926	8.13056	8.11186	8.09315	8.07444	8.05573	8.03701	8.01829	7.99957	7.98084	7.96211	7.94337	7.92463	7.90589	7.88715	7.8684	7.84964	7.83089	7.81213	7.79336	7.7746	7.75583
1.25	8.61169	8.59308	8.57448	8.55587	8.53725	8.51864	8.50002	8.48139	8.46277	8.44413	8.4255	8.40686	8.38822	8.36957	8.35093	8.33227	8.31362	8.29496	8.27629	8.25763	8.23896	8.22028	8.2016	8.18292	8.16424	8.14555	8.12686	8.10816	8.08946	8.07076	8.05206	8.03335	8.01463	7.99592	7.9772	7.95847	7.93974	7.92101	7.90228	7.88354	7.8648	7.84605	7.8273	7.80855	7.78979	7.77103	7.75227	7.7335	7.71473
1.5	8.57059	8.55199	8.53338	8.51477	8.49616	8.47754	8.45892	8.4403	8.42167	8.40304	8.3844	8.36577	8.34712	8.32848	8.30983	8.29118	8.27252	8.25386	8.2352	8.21653	8.19786	8.17919	8.16051	8.14183	8.12314	8.10446	8.08576	8.06707	8.04837	8.02967	8.01096	7.99225	7.97354	7.95482	7.9361	7.91738	7.89865	7.87992	7.86118	7.84244	7.8237	7.80496	7.78621	7.76745	7.7487	7.72994	7.71117	7.69241	7.67364
1.75	8.5295	8.51089	8.49229	8.47368	8.45506	8.43645	8.41783	8.3992	8.38058	8.36194	8.34331	8.32467	8.30603	8.28738	8.26874	8.25008	8.23143	8.21277	8.1941	8.17544	8.15677	8.13809	8.11942	8.10073	8.08205	8.06336	8.04467	8.02597	8.00728	7.98857	7.96987	7.95116	7.93244	7.91373	7.89501	7.87628	7.85755	7.83882	7.82009	7.80135	7.78261	7.76386	7.74511	7.72636	7.7076	7.68884	7.67008	7.65131	7.63254
2	8.4884	8.4698	8.45119	8.43258	8.41397	8.39535	8.37673	8.35811	8.33948	8.32085	8.30222	8.28358	8.26494	8.24629	8.22764	8.20899	8.19033	8.17167	8.15301	8.13434	8.11567	8.097	8.07832	8.05964	8.04096	8.02227	8.00358	7.98488	7.96618	7.94748	7.92877	7.91006	7.89135	7.87263	7.85391	7.83519	7.81646	7.79773	7.77899	7.76026	7.74151	7.72277	7.70402	7.68527	7.66651	7.64775	7.62899	7.61022	7.59145
2.25	8.44731	8.4287	8.4101	8.39149	8.37288	8.35426	8.33564	8.31701	8.29839	8.27976	8.26112	8.24248	8.22384	8.2052	8.18655	8.16789	8.14924	8.13058	8.11191	8.09325	8.07458	8.0559	8.03723	8.01855	7.99986	7.98117	7.96248	7.94378	7.92509	7.90638	7.88768	7.86897	7.85025	7.83154	7.81282	7.79409	7.77536	7.75663	7.7379	7.71916	7.70042	7.68167	7.66292	7.64417	7.62541	7.60665	7.58789	7.56912	7.55035
2.5	8.40621	8.38761	8.369	8.35039	8.33178	8.31316	8.29454	8.27592	8.25729	8.23866	8.22003	8.20139	8.18275	8.1641	8.14545	8.1268	8.10814	8.08948	8.07082	8.05215	8.03348	8.01481	7.99613	7.97745	7.95877	7.94008	7.92139	7.90269	7.88399	7.86529	7.84658	7.82787	7.80916	7.79044	7.77172	7.753	7.73427	7.71554	7.6968	7.67807	7.65932	7.64058	7.62183	7.60308	7.58432	7.56556	7.5468	7.52803	7.50926
2.75	8.36512	8.34652	8.32791	8.3093	8.29069	8.27207	8.25345	8.23482	8.2162	8.19757	8.17893	8.16029	8.14165	8.12301	8.10436	8.0857	8.06705	8.04839	8.02973	8.01106	7.99239	7.97371	7.95504	7.93636	7.91767	7.89898	7.88029	7.8616	7.8429	7.82419	7.80549	7.78678	7.76806	7.74935	7.73063	7.7119	7.69318	7.67444	7.65571	7.63697	7.61823	7.59948	7.58073	7.56198	7.54322	7.52446	7.5057	7.48693	7.46816
3	8.32402	8.30542	8.28681	8.2682	8.24959	8.23097	8.21235	8.19373	8.1751	8.15647	8.13784	8.1192	8.10056	8.08191	8.06326	8.04461	8.02595	8.00729	7.98863	7.96996	7.95129	7.93262	7.91394	7.89526	7.87658	7.85789	7.8392	7.8205	7.8018	7.7831	7.76439	7.74568	7.72697	7.70825	7.68953	7.67081	7.65208	7.63335	7.61461	7.59588	7.57713	7.55839	7.53964	7.52089	7.50213	7.48337	7.46461	7.44584	7.42707
3.25	8.28293	8.26433	8.24572	8.22711	8.2085	8.18988	8.17126	8.15264	8.13401	8.11538	8.09674	8.0781	8.05946	8.04082	8.02217	8.00352	7.98486	7.9662	7.94754	7.92887	7.9102	7.89153	7.87285	7.85417	7.83548	7.81679	7.7981	7.77941	7.76071	7.742	7.7233	7.70459	7.68588	7.66716	7.64844	7.62971	7.61099	7.59226	7.57352	7.55478	7.53604	7.51729	7.49854	7.47979	7.46104	7.44228	7.42351	7.40474	7.38597
3.5	8.24183	8.22323	8.20463	8.18602	8.1674	8.14879	8.13016	8.11154	8.09291	8.07428	8.05565	8.03701	8.01837	7.99972	7.98107	7.96242	7.94376	7.9251	7.90644	7.88777	7.8691	7.85043	7.83175	7.81307	7.79439	7.7757	7.75701	7.73831	7.71961	7.70091	7.6822	7.66349	7.64478	7.62606	7.60734	7.58862	7.56989	7.55116	7.53243	7.51369	7.49495	7.4762	7.45745	7.4387	7.41994	7.40118	7.38242	7.36365	7.34488
3.75	8.20074	8.18214	8.16353	8.14492	8.12631	8.10769	8.08907	8.07045	8.05182	8.03319	8.01455	7.99591	7.97727	7.95863	7.93998	7.92133	7.90267	7.88401	7.86535	7.84668	7.82801	7.80934	7.79066	7.77198	7.75329	7.7346	7.71591	7.69722	7.67852	7.65982	7.64111	7.6224	7.60369	7.58497	7.56625	7.54752	7.5288	7.51007	7.49133	7.47259	7.45385	7.4351	7.41636	7.3976	7.37885	7.36009	7.34132	7.32256	7.30378
4	8.15964	8.14104	8.12244	8.10383	8.08521	8.0666	8.04798	8.02935	8.01072	7.99209	7.97346	7.95482	7.93618	7.91753	7.89888	7.88023	7.86158	7.84292	7.82425	7.80559	7.78692	7.76824	7.74956	7.73088	7.7122	7.69351	7.67482	7.65612	7.63742	7.61872	7.60001	7.5813	7.56259	7.54387	7.52515	7.50643	7.4877	7.46897	7.45024	7.4315	7.41276	7.39401	7.37526	7.35651	7.33775	7.31899	7.30023	7.28146	7.26269
4.25	8.11855	8.09995	8.08134	8.06273	8.04412	8.0255	8.00688	7.98826	7.96963	7.951	7.93236	7.91373	7.89508	7.87644	7.85779	7.83914	7.82048	7.80182	7.78316	7.76449	7.74582	7.72715	7.70847	7.68979	7.6711	7.65241	7.63372	7.61503	7.59633	7.57763	7.55892	7.54021	7.5215	7.50278	7.48406	7.46534	7.44661	7.42788	7.40914	7.3904	7.37166	7.35292	7.33417	7.31541	7.29666	7.2779	7.25913	7.24037	7.2216
4.5	8.07746	8.05885	8.04025	8.02164	8.00302	7.98441	7.96579	7.94716	7.92853	7.9099	7.89127	7.87263	7.85399	7.83534	7.81669	7.79804	7.77939	7.76073	7.74206	7.7234	7.70473	7.68605	7.66737	7.64869	7.63001	7.61132	7.59263	7.57393	7.55523	7.53653	7.51783	7.49912	7.4804	7.46169	7.44296	7.42424	7.40551	7.38678	7.36805	7.34931	7.33057	7.31182	7.29307	7.27432	7.25556	7.2368	7.21804	7.19927	7.1805
4.75	8.03636	8.01776	7.99915	7.98054	7.96193	7.94331	7.92469	7.90607	7.88744	7.86881	7.85017	7.83154	7.81289	7.79425	7.7756	7.75695	7.73829	7.71963	7.70097	7.6823	7.66363	7.64496	7.62628	7.6076	7.58891	7.57023	7.55153	7.53284	7.51414	7.49544	7.47673	7.45802	7.43931	7.42059	7.40187	7.38315	7.36442	7.34569	7.32695	7.30821	7.28947	7.27073	7.25198	7.23322	7.21447	7.19571	7.17694	7.15818	7.13941
5	7.99527	7.97666	7.95806	7.93945	7.92083	7.90222	7.8836	7.86497	7.84635	7.82771	7.80908	7.79044	7.7718	7.75315	7.73451	7.71585	7.6972	7.67854	7.65987	7.64121	7.62254	7.60386	7.58518	7.5665	7.54782	7.52913	7.51044	7.49174	7.47304	7.45434	7.43564	7.41693	7.39821	7.3795	7.36078	7.34205	7.32332	7.30459	7.28586	7.26712	7.24838	7.22963	7.21088	7.19213	7.17337	7.15461	7.13585	7.11708	7.09831
5.25	7.95417	7.93557	7.91696	7.89835	7.87974	7.86112	7.8425	7.82388	7.80525	7.78662	7.76798	7.74935	7.7307	7.71206	7.69341	7.67476	7.6561	7.63744	7.61878	7.60011	7.58144	7.56277	7.54409	7.52541	7.50672	7.48804	7.46934	7.45065	7.43195	7.41325	7.39454	7.37583	7.35712	7.3384	7.31968	7.30096	7.28223	7.2635	7.24476	7.22602	7.20728	7.18854	7.16979	7.15103	7.13228	7.11352	7.09475	7.07599	7.05722
5.5	7.91308	7.89447	7.87587	7.85726	7.83864	7.82003	7.80141	7.78278	7.76416	7.74552	7.72689	7.70825	7.68961	7.67096	7.65232	7.63366	7.61501	7.59635	7.57768	7.55902	7.54035	7.52167	7.503	7.48431	7.46563	7.44694	7.42825	7.40955	7.39086	7.37215	7.35345	7.33474	7.31602	7.29731	7.27859	7.25986	7.24113	7.2224	7.20367	7.18493	7.16619	7.14744	7.12869	7.10994	7.09118	7.07242	7.05366	7.03489	7.01612
5.75	7.87198	7.85338	7.83477	7.81616	7.79755	7.77893	7.76031	7.74169	7.72306	7.70443	7.6858	7.66716	7.64852	7.62987	7.61122	7.59257	7.57391	7.55525	7.53659	7.51792	7.49925	7.48058	7.4619	7.44322	7.42454	7.40585	7.38715	7.36846	7.34976	7.33106	7.31235	7.29364	7.27493	7.25621	7.23749	7.21877	7.20004	7.18131	7.16257	7.14384	7.12509	7.10635	7.0876	7.06885	7.05009	7.03133	7.01257	6.9938	6.97503
6	7.83089	7.81228	7.79368	7.77507	7.75646	7.73784	7.71922	7.70059	7.68197	7.66334	7.6447	7.62606	7.60742	7.58878	7.57013	7.55147	7.53282	7.51416	7.49549	7.47683	7.45816	7.43948	7.42081	7.40213	7.38344	7.36475	7.34606	7.32736	7.30867	7.28996	7.27126	7.25255	7.23383	7.21512	7.1964	7.17767	7.15894	7.14021	7.12148	7.10274	7.084	7.06525	7.0465	7.02775	7.00899	6.99023	6.97147	6.9527	6.93393
6.25	7.78979	7.77119	7.75258	7.73397	7.71536	7.69674	7.67812	7.6595	7.64087	7.62224	7.60361	7.58497	7.56633	7.54768	7.52903	7.51038	7.49172	7.47306	7.4544	7.43573	7.41706	7.39839	7.37971	7.36103	7.34235	7.32366	7.30497	7.28627	7.26757	7.24887	7.23016	7.21145	7.19274	7.17402	7.1553	7.13658	7.11785	7.09912	7.08038	7.06165	7.0429	7.02416	7.00541	6.98666	6.9679	6.94914	6.93038	6.91161	6.89284
6.5	7.7487	7.7301	7.71149	7.69288	7.67427	7.65565	7.63703	7.6184	7.59978	7.58115	7.56251	7.54387	7.52523	7.50659	7.48794	7.46928	7.45063	7.43197	7.41331	7.39464	7.37597	7.35729	7.33862	7.31994	7.30125	7.28256	7.26387	7.24518	7.22648	7.20777	7.18907	7.17036	7.15164	7.13293	7.11421	7.09548	7.07676	7.05802	7.03929	7.02055	7.00181	6.98306	6.96431	6.94556	6.9268	6.90804	6.88928	6.87051	6.85174
6.75	7.7076	7.689	7.67039	7.65178	7.63317	7.61455	7.59593	7.57731	7.55868	7.54005	7.52142	7.50278	7.48414	7.46549	7.44684	7.42819	7.40953	7.39087	7.37221	7.35354	7.33487	7.3162	7.29752	7.27884	7.26016	7.24147	7.22278	7.20408	7.18538	7.16668	7.14797	7.12926	7.11055	7.09183	7.07311	7.05439	7.03566	7.01693	6.99819	6.97946	6.96071	6.94197	6.92322	6.90447	6.88571	6.86695	6.84819	6.82942	6.81065
7	7.66651	7.64791	7.6293	7.61069	7.59208	7.57346	7.55484	7.53622	7.51759	7.49896	7.48032	7.46168	7.44304	7.4244	7.40575	7.3871	7.36844	7.34978	7.33112	7.31245	7.29378	7.27511	7.25643	7.23775	7.21906	7.20037	7.18168	7.16299	7.14429	7.12558	7.10688	7.08817	7.06946	7.05074	7.03202	7.01329	6.99457	6.97584	6.9571	6.93836	6.91962	6.90087	6.88212	6.86337	6.84462	6.82586	6.80709	6.78832	6.76955
7.25	7.62541	7.60681	7.58821	7.5696	7.55098	7.53237	7.51374	7.49512	7.47649	7.45786	7.43923	7.42059	7.40195	7.3833	7.36465	7.346	7.32734	7.30868	7.29002	7.27135	7.25268	7.23401	7.21533	7.19665	7.17797	7.15928	7.14059	7.12189	7.10319	7.08449	7.06578	7.04707	7.02836	7.00964	6.99092	6.9722	6.95347	6.93474	6.91601	6.89727	6.87853	6.85978	6.84103	6.82228	6.80352	6.78476	6.766	6.74723	6.72846
7.5	7.58432	7.56572	7.54711	7.5285	7.50989	7.49127	7.47265	7.45403	7.4354	7.41677	7.39813	7.37949	7.36085	7.34221	7.32356	7.30491	7.28625	7.26759	7.24893	7.23026	7.21159	7.19292	7.17424	7.15556	7.13687	7.11818	7.09949	7.0808	7.0621	7.0434	7.02469	7.00598	6.98727	6.96855	6.94983	6.9311	6.91238	6.89365	6.87491	6.85617	6.83743	6.81868	6.79994	6.78118	6.76243	6.74367	6.7249	6.70614	6.68736
7.75	7.54322	7.52462	7.50602	7.48741	7.46879	7.45018	7.43156	7.41293	7.3943	7.37567	7.35704	7.3384	7.31976	7.30111	7.28246	7.26381	7.24516	7.2265	7.20783	7.18917	7.17049	7.15182	7.13314	7.11446	7.09578	7.07709	7.0584	7.0397	7.021	7.0023	6.98359	6.96488	6.94617	6.92745	6.90873	6.89001	6.87128	6.85255	6.83382	6.81508	6.79634	6.77759	6.75884	6.74009	6.72133	6.70257	6.68381	6.66504	6.64627
8	7.50213	7.48353	7.46492	7.44631	7.4277	7.40908	7.39046	7.37184	7.35321	7.33458	7.31594	7.29731	7.27866	7.26002	7.24137	7.22272	7.20406	7.1854	7.16674	7.14807	7.1294	7.11073	7.09205	7.07337	7.05468	7.03599	7.0173	6.99861	6.97991	6.96121	6.9425	6.92379	6.90508	6.88636	6.86764	6.84892	6.83019	6.81146	6.79272	6.77398	6.75524	6.7365	6.71775	6.69899	6.68024	6.66148	6.64271	6.62395	6.60518
8.25	7.46104	7.44243	7.42383	7.40522	7.3866	7.36799	7.34937	7.33074	7.31211	7.29348	7.27485	7.25621	7.23757	7.21892	7.20027	7.18162	7.16297	7.14431	7.12564	7.10698	7.08831	7.06963	7.05095	7.03227	7.01359	6.9949	6.97621	6.95751	6.93881	6.92011	6.90141	6.8827	6.86398	6.84527	6.82654	6.80782	6.78909	6.77036	6.75163	6.73289	6.71415	6.6954	6.67665	6.6579	6.63914	6.62038	6.60162	6.58285	6.56408
8.5	7.41994	7.40134	7.38273	7.36412	7.34551	7.32689	7.30827	7.28965	7.27102	7.25239	7.23375	7.21512	7.19647	7.17783	7.15918	7.14053	7.12187	7.10321	7.08455	7.06588	7.04721	7.02854	7.00986	6.99118	6.97249	6.95381	6.93511	6.91642	6.89772	6.87902	6.86031	6.8416	6.82289	6.80417	6.78545	6.76673	6.748	6.72927	6.71053	6.69179	6.67305	6.65431	6.63556	6.6168	6.59805	6.57929	6.56052	6.54176	6.52299
8.75	7.37885	7.36024	7.34164	7.32303	7.30441	7.2858	7.26718	7.24855	7.22993	7.21129	7.19266	7.17402	7.15538	7.13673	7.11808	7.09943	7.08078	7.06212	7.04345	7.02479	7.00612	6.98744	6.96876	6.95008	6.9314	6.91271	6.89402	6.87532	6.85662	6.83792	6.81922	6.80051	6.78179	6.76308	6.74436	6.72563	6.7069	6.68817	6.66944	6.6507	6.63196	6.61321	6.59446	6.57571	6.55695	6.53819	6.51943	6.50066	6.48189
9	7.33775	7.31915	7.30054	7.28193	7.26332	7.2447	7.22608	7.20746	7.18883	7.1702	7.15156	7.13293	7.11428	7.09564	7.07699	7.05834	7.03968	7.02102	7.00236	6.98369	6.96502	6.94635	6.92767	6.90899	6.8903	6.87162	6.85292	6.83423	6.81553	6.79683	6.77812	6.75941	6.7407	6.72198	6.70326	6.68454	6.66581	6.64708	6.62834	6.6096	6.59086	6.57212	6.55337	6.53461	6.51586	6.4971	6.47833	6.45957	6.4408
9.25	7.29666	7.27805	7.25945	7.24084	7.22222	7.20361	7.18499	7.16636	7.14774	7.1291	7.11047	7.09183	7.07319	7.05454	7.0359	7.01724	6.99859	6.97993	6.96126	6.9426	6.92393	6.90525	6.88658	6.86789	6.84921	6.83052	6.81183	6.79313	6.77444	6.75573	6.73703	6.71832	6.6996	6.68089	6.66217	6.64344	6.62471	6.60598	6.58725	6.56851	6.54977	6.53102	6.51227	6.49352	6.47476	6.456	6.43724	6.41847	6.3997
9.5	7.25556	7.23696	7.21835	7.19974	7.18113	7.16251	7.14389	7.12527	7.10664	7.08801	7.06938	7.05074	7.0321	7.01345	6.9948	6.97615	6.95749	6.93883	6.92017	6.9015	6.88283	6.86416	6.84548	6.8268	6.80812	6.78943	6.77073	6.75204	6.73334	6.71464	6.69593	6.67722	6.65851	6.63979	6.62107	6.60235	6.58362	6.56489	6.54615	6.52742	6.50867	6.48993	6.47118	6.45243	6.43367	6.41491	6.39615	6.37738	6.35861
9.75	7.21447	7.19586	7.17726	7.15865	7.14004	7.12142	7.1028	7.08417	7.06555	7.04692	7.02828	7.00964	6.991	6.97236	6.95371	6.93505	6.9164	6.89774	6.87907	6.86041	6.84174	6.82306	6.80439	6.78571	6.76702	6.74833	6.72964	6.71094	6.69225	6.67354	6.65484	6.63613	6.61741	6.5987	6.57998	6.56125	6.54252	6.52379	6.50506	6.48632	6.46758	6.44883	6.43008	6.41133	6.39257	6.37381	6.35505	6.33628	6.31751
10	7.17337	7.15477	7.13616	7.11755	7.09894	7.08032	7.0617	7.04308	7.02445	7.00582	6.98719	6.96855	6.94991	6.93126	6.91261	6.89396	6.8753	6.85664	6.83798	6.81931	6.80064	6.78197	6.76329	6.74461	6.72593	6.70724	6.68855	6.66985	6.65115	6.63245	6.61374	6.59503	6.57632	6.5576	6.53888	6.52016	6.50143	6.4827	6.46396	6.44523	6.42648	6.40774	6.38899	6.37024	6.35148	6.33272	6.31396	6.29519	6.27642
10.25	7.13228	7.11368	7.09507	7.07646	7.05785	7.03923	7.02061	7.00198	6.98336	6.96473	6.94609	6.92745	6.90881	6.89017	6.87152	6.85286	6.83421	6.81555	6.79689	6.77822	6.75955	6.74087	6.7222	6.70352	6.68483	6.66614	6.64745	6.62876	6.61006	6.59135	6.57265	6.55394	6.53522	6.51651	6.49779	6.47906	6.46034	6.4416	6.42287	6.40413	6.38539	6.36664	6.34789	6.32914	6.31038	6.29162	6.27286	6.25409	6.23532
10.5	7.09118	7.07258	7.05397	7.03536	7.01675	6.99813	6.97951	6.96089	6.94226	6.92363	6.905	6.88636	6.86772	6.84907	6.83042	6.81177	6.79311	6.77445	6.75579	6.73712	6.71845	6.69978	6.6811	6.66242	6.64374	6.62505	6.60636	6.58766	6.56896	6.55026	6.53155	6.51284	6.49413	6.47541	6.45669	6.43797	6.41924	6.40051	6.38177	6.36304	6.34429	6.32555	6.3068	6.28805	6.26929	6.25053	6.23177	6.213	6.19423
10.75	7.05009	7.03149	7.01288	6.99427	6.97566	6.95704	6.93842	6.9198	6.90117	6.88254	6.8639	6.84526	6.82662	6.80798	6.78933	6.77068	6.75202	6.73336	6.7147	6.69603	6.67736	6.65869	6.64001	6.62133	6.60264	6.58395	6.56526	6.54657	6.52787	6.50916	6.49046	6.47175	6.45304	6.43432	6.4156	6.39687	6.37815	6.35941	6.34068	6.32194	6.3032	6.28445	6.2657	6.24695	6.2282	6.20944	6.19067	6.1719	6.15313
11	7.00899	6.99039	6.97179	6.95318	6.93456	6.91595	6.89732	6.8787	6.86007	6.84144	6.82281	6.80417	6.78553	6.76688	6.74823	6.72958	6.71092	6.69226	6.6736	6.65493	6.63626	6.61759	6.59891	6.58023	6.56155	6.54286	6.52417	6.50547	6.48677	6.46807	6.44936	6.43065	6.41194	6.39322	6.3745	6.35578	6.33705	6.31832	6.29959	6.28085	6.2621	6.24336	6.22461	6.20586	6.1871	6.16834	6.14958	6.13081	6.11204
11.25	6.9679	6.9493	6.93069	6.91208	6.89347	6.87485	6.85623	6.83761	6.81898	6.80035	6.78171	6.76307	6.74443	6.72579	6.70714	6.68849	6.66983	6.65117	6.63251	6.61384	6.59517	6.5765	6.55782	6.53914	6.52045	6.50176	6.48307	6.46438	6.44568	6.42698	6.40827	6.38956	6.37085	6.35213	6.33341	6.31468	6.29596	6.27723	6.25849	6.23975	6.22101	6.20226	6.18352	6.16476	6.14601	6.12725	6.10848	6.08972	6.07094
11.5	6.9268	6.9082	6.8896	6.87099	6.85237	6.83376	6.81514	6.79651	6.77788	6.75925	6.74062	6.72198	6.70334	6.68469	6.66604	6.64739	6.62874	6.61008	6.59141	6.57275	6.55407	6.5354	6.51672	6.49804	6.47936	6.46067	6.44198	6.42328	6.40458	6.38588	6.36717	6.34846	6.32975	6.31103	6.29231	6.27359	6.25486	6.23613	6.2174	6.19866	6.17992	6.16117	6.14242	6.12367	6.10491	6.08615	6.06739	6.04862	6.02985
11.75	6.88571	6.86711	6.8485	6.82989	6.81128	6.79266	6.77404	6.75542	6.73679	6.71816	6.69952	6.68089	6.66224	6.6436	6.62495	6.6063	6.58764	6.56898	6.55032	6.53165	6.51298	6.49431	6.47563	6.45695	6.43826	6.41957	6.40088	6.38219	6.36349	6.34479	6.32608	6.30737	6.28866	6.26994	6.25122	6.2325	6.21377	6.19504	6.1763	6.15756	6.13882	6.12008	6.10133	6.08257	6.06382	6.04506	6.02629	6.00753	5.98876
12	6.84462	6.82601	6.80741	6.7888	6.77018	6.75157	6.73295	6.71432	6.69569	6.67706	6.65843	6.63979	6.62115	6.6025	6.58385	6.5652	6.54655	6.52789	6.50922	6.49056	6.47189	6.45321	6.43453	6.41585	6.39717	6.37848	6.35979	6.34109	6.32239	6.30369	6.28499	6.26628	6.24756	6.22885	6.21012	6.1914	6.17267	6.15394	6.13521	6.11647	6.09773	6.07898	6.06023	6.04148	6.02272	6.00396	5.9852	5.96643	5.94766
12.25	6.80352	6.78492	6.76631	6.7477	6.72909	6.71047	6.69185	6.67323	6.6546	6.63597	6.61733	6.5987	6.58005	6.56141	6.54276	6.52411	6.50545	6.48679	6.46813	6.44946	6.43079	6.41212	6.39344	6.37476	6.35607	6.33739	6.31869	6.3	6.2813	6.2626	6.24389	6.22518	6.20647	6.18775	6.16903	6.15031	6.13158	6.11285	6.09411	6.07537	6.05663	6.03789	6.01914	6.00038	5.98163	5.96287	5.9441	5.92534	5.90657
12.5	6.76243	6.74382	6.72522	6.70661	6.68799	6.66938	6.65076	6.63213	6.61351	6.59487	6.57624	6.5576	6.53896	6.52031	6.50166	6.48301	6.46436	6.4457	6.42703	6.40837	6.3897	6.37102	6.35234	6.33366	6.31498	6.29629	6.2776	6.2589	6.2402	6.2215	6.2028	6.18409	6.16537	6.14666	6.12794	6.10921	6.09048	6.07175	6.05302	6.03428	6.01554	5.99679	5.97804	5.95929	5.94053	5.92177	5.90301	5.88424	5.86547
12.75	6.72133	6.70273	6.68412	6.66551	6.6469	6.62828	6.60966	6.59104	6.57241	6.55378	6.53514	6.51651	6.49786	6.47922	6.46057	6.44192	6.42326	6.4046	6.38594	6.36727	6.3486	6.32993	6.31125	6.29257	6.27388	6.2552	6.2365	6.21781	6.19911	6.18041	6.1617	6.14299	6.12428	6.10556	6.08684	6.06812	6.04939	6.03066	6.01192	5.99318	5.97444	5.9557	5.93695	5.91819	5.89944	5.88068	5.86191	5.84315	5.82438
13	6.68024	6.66163	6.64303	6.62442	6.6058	6.58719	6.56857	6.54994	6.53132	6.51268	6.49405	6.47541	6.45677	6.43812	6.41948	6.40082	6.38217	6.36351	6.34484	6.32618	6.30751	6.28883	6.27016	6.25147	6.23279	6.2141	6.19541	6.17671	6.15802	6.13931	6.12061	6.1019	6.08318	6.06447	6.04575	6.02702	6.00829	5.98956	5.97083	5.95209	5.93335	5.9146	5.89585	5.8771	5.85834	5.83958	5.82082	5.80205	5.78328
13.25	6.63914	6.62054	6.60193	6.58332	6.56471	6.54609	6.52747	6.50885	6.49022	6.47159	6.45296	6.43432	6.41568	6.39703	6.37838	6.35973	6.34107	6.32241	6.30375	6.28508	6.26641	6.24774	6.22906	6.21038	6.1917	6.17301	6.15431	6.13562	6.11692	6.09822	6.07951	6.0608	6.04209	6.02337	6.00465	5.98593	5.9672	5.94847	5.92973	5.911	5.89225	5.87351	5.85476	5.83601	5.81725	5.79849	5.77973	5.76096	5.74219
13.5	6.59805	6.57944	6.56084	6.54223	6.52362	6.505	6.48638	6.46775	6.44913	6.4305	6.41186	6.39322	6.37458	6.35594	6.33729	6.31863	6.29998	6.28132	6.26265	6.24399	6.22532	6.20664	6.18797	6.16929	6.1506	6.13191	6.11322	6.09452	6.07583	6.05712	6.03842	6.01971	6.00099	5.98228	5.96356	5.94483	5.9261	5.90737	5.88864	5.8699	5.85116	5.83241	5.81366	5.79491	5.77615	5.75739	5.73863	5.71986	5.70109
13.75	6.55695	6.53835	6.51974	6.50113	6.48252	6.4639	6.44528	6.42666	6.40803	6.3894	6.37077	6.35213	6.33349	6.31484	6.29619	6.27754	6.25888	6.24022	6.22156	6.20289	6.18422	6.16555	6.14687	6.12819	6.10951	6.09082	6.07213	6.05343	6.03473	6.01603	5.99732	5.97861	5.9599	5.94118	5.92246	5.90374	5.88501	5.86628	5.84754	5.82881	5.81006	5.79132	5.77257	5.75382	5.73506	5.7163	5.69754	5.67877	5.66
14	6.51586	6.49726	6.47865	6.46004	6.44143	6.42281	6.40419	6.38556	6.36694	6.34831	6.32967	6.31103	6.29239	6.27375	6.2551	6.23644	6.21779	6.19913	6.18047	6.1618	6.14313	6.12445	6.10578	6.0871	6.06841	6.04972	6.03103	6.01234	5.99364	5.97493	5.95623	5.93752	5.9188	5.90009	5.88137	5.86264	5.84392	5.82518	5.80645	5.78771	5.76897	5.75022	5.73147	5.71272	5.69396	5.6752	5.65644	5.63767	5.6189
14.25	6.47476	6.45616	6.43755	6.41894	6.40033	6.38171	6.36309	6.34447	6.32584	6.30721	6.28858	6.26994	6.2513	6.23265	6.214	6.19535	6.17669	6.15803	6.13937	6.1207	6.10203	6.08336	6.06468	6.046	6.02732	6.00863	5.98994	5.97124	5.95254	5.93384	5.91513	5.89642	5.87771	5.85899	5.84027	5.82155	5.80282	5.78409	5.76535	5.74662	5.72787	5.70913	5.69038	5.67163	5.65287	5.63411	5.61535	5.59658	5.57781
14.5	6.43367	6.41507	6.39646	6.37785	6.35924	6.34062	6.322	6.30338	6.28475	6.26612	6.24748	6.22884	6.2102	6.19156	6.17291	6.15426	6.1356	6.11694	6.09828	6.07961	6.06094	6.04227	6.02359	6.00491	5.98622	5.96753	5.94884	5.93015	5.91145	5.89274	5.87404	5.85533	5.83662	5.8179	5.79918	5.78045	5.76173	5.74299	5.72426	5.70552	5.68678	5.66803	5.64928	5.63053	5.61178	5.59302	5.57425	5.55548	5.53671
14.75	6.39257	6.37397	6.35537	6.33676	6.31814	6.29953	6.2809	6.26228	6.24365	6.22502	6.20639	6.18775	6.16911	6.15046	6.13181	6.11316	6.0945	6.07584	6.05718	6.03851	6.01984	6.00117	5.98249	5.96381	5.94513	5.92644	5.90775	5.88905	5.87035	5.85165	5.83294	5.81423	5.79552	5.7768	5.75808	5.73936	5.72063	5.7019	5.68317	5.66443	5.64568	5.62694	5.60819	5.58944	5.57068	5.55192	5.53316	5.51439	5.49562
15	6.35148	6.33288	6.31427	6.29566	6.27705	6.25843	6.23981	6.22119	6.20256	6.18393	6.16529	6.14665	6.12801	6.10937	6.09072	6.07207	6.05341	6.03475	6.01609	5.99742	5.97875	5.96008	5.9414	5.92272	5.90403	5.88534	5.86665	5.84796	5.82926	5.81056	5.79185	5.77314	5.75443	5.73571	5.71699	5.69826	5.67954	5.66081	5.64207	5.62333	5.60459	5.58584	5.5671	5.54834	5.52959	5.51083	5.49206	5.4733	5.45452
15.25	6.31038	6.29178	6.27318	6.25457	6.23595	6.21734	6.19872	6.18009	6.16146	6.14283	6.1242	6.10556	6.08692	6.06827	6.04962	6.03097	6.01232	5.99366	5.97499	5.95633	5.93765	5.91898	5.9003	5.88162	5.86294	5.84425	5.82556	5.80686	5.78816	5.76946	5.75075	5.73204	5.71333	5.69461	5.67589	5.65717	5.63844	5.61971	5.60098	5.58224	5.5635	5.54475	5.526	5.50725	5.48849	5.46973	5.45097	5.4322	5.41343
15.5	6.26929	6.25069	6.23208	6.21347	6.19486	6.17624	6.15762	6.139	6.12037	6.10174	6.0831	6.06447	6.04582	6.02718	6.00853	5.98988	5.97122	5.95256	5.9339	5.91523	5.89656	5.87789	5.85921	5.84053	5.82184	5.80315	5.78446	5.76577	5.74707	5.72837	5.70966	5.69095	5.67224	5.65352	5.6348	5.61608	5.59735	5.57862	5.55988	5.54114	5.5224	5.50366	5.48491	5.46615	5.4474	5.42864	5.40987	5.39111	5.37234
15.75	6.2282	6.20959	6.19099	6.17238	6.15376	6.13515	6.11653	6.0979	6.07927	6.06064	6.04201	6.02337	6.00473	5.98608	5.96743	5.94878	5.93013	5.91147	5.8928	5.87414	5.85547	5.83679	5.81811	5.79943	5.78075	5.76206	5.74337	5.72467	5.70597	5.68727	5.66857	5.64986	5.63114	5.61243	5.5937	5.57498	5.55625	5.53752	5.51879	5.50005	5.48131	5.46256	5.44381	5.42506	5.4063	5.38754	5.36878	5.35001	5.33124
16	6.1871	6.1685	6.14989	6.13128	6.11267	6.09405	6.07543	6.05681	6.03818	6.01955	6.00091	5.98228	5.96363	5.94499	5.92634	5.90769	5.88903	5.87037	5.85171	5.83304	5.81437	5.7957	5.77702	5.75834	5.73965	5.72097	5.70227	5.68358	5.66488	5.64618	5.62747	5.60876	5.59005	5.57133	5.55261	5.53389	5.51516	5.49643	5.47769	5.45895	5.44021	5.42147	5.40272	5.38396	5.36521	5.34645	5.32768	5.30892	5.29015
16.25	6.14601	6.1274	6.1088	6.09019	6.07157	6.05296	6.03434	6.01571	5.99709	5.97845	5.95982	5.94118	5.92254	5.90389	5.88524	5.86659	5.84794	5.82928	5.81061	5.79195	5.77328	5.7546	5.73592	5.71724	5.69856	5.67987	5.66118	5.64248	5.62378	5.60508	5.58638	5.56767	5.54895	5.53024	5.51152	5.49279	5.47406	5.45533	5.4366	5.41786	5.39912	5.38037	5.36162	5.34287	5.32411	5.30535	5.28659	5.26782	5.24905
16.5	6.10491	6.08631	6.0677	6.04909	6.03048	6.01186	5.99324	5.97462	5.95599	5.93736	5.91872	5.90009	5.88144	5.8628	5.84415	5.8255	5.80684	5.78818	5.76952	5.75085	5.73218	5.71351	5.69483	5.67615	5.65746	5.63878	5.62008	5.60139	5.58269	5.56399	5.54528	5.52657	5.50786	5.48914	5.47042	5.4517	5.43297	5.41424	5.3955	5.37676	5.35802	5.33928	5.32053	5.30177	5.28302	5.26426	5.24549	5.22673	5.20796
16.75	6.06382	6.04521	6.02661	6.008	5.98938	5.97077	5.95215	5.93352	5.9149	5.89626	5.87763	5.85899	5.84035	5.8217	5.80306	5.7844	5.76575	5.74709	5.72842	5.70976	5.69109	5.67241	5.65374	5.63505	5.61637	5.59768	5.57899	5.56029	5.5416	5.52289	5.50419	5.48548	5.46676	5.44805	5.42933	5.4106	5.39187	5.37314	5.35441	5.33567	5.31693	5.29818	5.27943	5.26068	5.24192	5.22316	5.2044	5.18563	5.16686
17	6.02272	6.00412	5.98551	5.9669	5.94829	5.92967	5.91105	5.89243	5.8738	5.85517	5.83654	5.8179	5.79926	5.78061	5.76196	5.74331	5.72465	5.70599	5.68733	5.66866	5.64999	5.63132	5.61264	5.59396	5.57528	5.55659	5.53789	5.5192	5.5005	5.4818	5.46309	5.44438	5.42567	5.40695	5.38823	5.36951	5.35078	5.33205	5.31331	5.29457	5.27583	5.25709	5.23834	5.21959	5.20083	5.18207	5.16331	5.14454	5.12577
17.25	5.98163	5.96302	5.94442	5.92581	5.9072	5.88858	5.86996	5.85133	5.83271	5.81408	5.79544	5.7768	5.75816	5.73952	5.72087	5.70221	5.68356	5.6649	5.64623	5.62757	5.6089	5.59022	5.57155	5.55287	5.53418	5.51549	5.4968	5.4781	5.45941	5.4407	5.422	5.40329	5.38457	5.36586	5.34714	5.32841	5.30968	5.29095	5.27222	5.25348	5.23474	5.21599	5.19724	5.17849	5.15973	5.14097	5.12221	5.10344	5.08467
17.5	5.94053	5.92193	5.90332	5.88471	5.8661	5.84748	5.82886	5.81024	5.79161	5.77298	5.75435	5.73571	5.71707	5.69842	5.67977	5.66112	5.64246	5.6238	5.60514	5.58647	5.5678	5.54913	5.53045	5.51177	5.49309	5.4744	5.45571	5.43701	5.41831	5.39961	5.3809	5.36219	5.34348	5.32476	5.30604	5.28732	5.26859	5.24986	5.23112	5.21239	5.19364	5.1749	5.15615	5.1374	5.11864	5.09988	5.08112	5.06235	5.04358
17.75	5.89944	5.88084	5.86223	5.84362	5.82501	5.80639	5.78777	5.76914	5.75052	5.73189	5.71325	5.69461	5.67597	5.65733	5.63868	5.62002	5.60137	5.58271	5.56405	5.54538	5.52671	5.50803	5.48936	5.47068	5.45199	5.4333	5.41461	5.39592	5.37722	5.35851	5.33981	5.3211	5.30238	5.28367	5.26495	5.24622	5.2275	5.20876	5.19003	5.17129	5.15255	5.1338	5.11505	5.0963	5.07754	5.05878	5.04002	5.02125	5.00248
18	5.85834	5.83974	5.82113	5.80252	5.78391	5.76529	5.74667	5.72805	5.70942	5.69079	5.67216	5.65352	5.63488	5.61623	5.59758	5.57893	5.56027	5.54161	5.52295	5.50428	5.48561	5.46694	5.44826	5.42958	5.4109	5.39221	5.37352	5.35482	5.33612	5.31742	5.29871	5.28	5.26129	5.24257	5.22385	5.20513	5.1864	5.16767	5.14893	5.1302	5.11145	5.09271	5.07396	5.05521	5.03645	5.01769	4.99893	4.98016	4.96139
18.25	5.81725	5.79865	5.78004	5.76143	5.74282	5.7242	5.70558	5.68696	5.66833	5.6497	5.63106	5.61242	5.59378	5.57514	5.55649	5.53784	5.51918	5.50052	5.48186	5.46319	5.44452	5.42584	5.40717	5.38849	5.3698	5.35111	5.33242	5.31373	5.29503	5.27632	5.25762	5.23891	5.2202	5.20148	5.18276	5.16403	5.14531	5.12657	5.10784	5.0891	5.07036	5.05161	5.03286	5.01411	4.99536	4.9766	4.95783	4.93906	4.92029
18.5	5.77615	5.75755	5.73895	5.72034	5.70172	5.68311	5.66448	5.64586	5.62723	5.6086	5.58997	5.57133	5.55269	5.53404	5.51539	5.49674	5.47808	5.45942	5.44076	5.42209	5.40342	5.38475	5.36607	5.34739	5.32871	5.31002	5.29133	5.27263	5.25393	5.23523	5.21652	5.19781	5.1791	5.16038	5.14166	5.12294	5.10421	5.08548	5.06675	5.04801	5.02926	5.01052	4.99177	4.97302	4.95426	4.9355	4.91674	4.89797	4.8792
18.75	5.73506	5.71646	5.69785	5.67924	5.66063	5.64201	5.62339	5.60477	5.58614	5.56751	5.54887	5.53023	5.51159	5.49295	5.4743	5.45565	5.43699	5.41833	5.39967	5.381	5.36233	5.34366	5.32498	5.3063	5.28761	5.26892	5.25023	5.23154	5.21284	5.19414	5.17543	5.15672	5.13801	5.11929	5.10057	5.08184	5.06312	5.04439	5.02565	5.00691	4.98817	4.96942	4.95068	4.93192	4.91317	4.89441	4.87564	4.85688	4.8381
19	5.69396	5.67536	5.65676	5.63815	5.61953	5.60092	5.5823	5.56367	5.54504	5.52641	5.50778	5.48914	5.4705	5.45185	5.4332	5.41455	5.3959	5.37724	5.35857	5.33991	5.32123	5.30256	5.28388	5.2652	5.24652	5.22783	5.20914	5.19044	5.17174	5.15304	5.13433	5.11562	5.09691	5.07819	5.05947	5.04075	5.02202	5.00329	4.98456	4.96582	4.94708	4.92833	4.90958	4.89083	4.87207	4.85331	4.83455	4.81578	4.79701
19.25	5.65287	5.63427	5.61566	5.59705	5.57844	5.55982	5.5412	5.52258	5.50395	5.48532	5.46668	5.44805	5.4294	5.41076	5.39211	5.37346	5.3548	5.33614	5.31748	5.29881	5.28014	5.26147	5.24279	5.22411	5.20542	5.18673	5.16804	5.14935	5.13065	5.11195	5.09324	5.07453	5.05582	5.0371	5.01838	4.99966	4.98093	4.9622	4.94346	4.92472	4.90598	4.88724	4.86849	4.84973	4.83098	4.81222	4.79345	4.77469	4.75592
19.5	5.61178	5.59317	5.57457	5.55596	5.53734	5.51873	5.50011	5.48148	5.46285	5.44422	5.42559	5.40695	5.38831	5.36966	5.35101	5.33236	5.31371	5.29505	5.27638	5.25772	5.23905	5.22037	5.20169	5.18301	5.16433	5.14564	5.12695	5.10825	5.08955	5.07085	5.05215	5.03344	5.01472	4.99601	4.97728	4.95856	4.93983	4.9211	4.90237	4.88363	4.86489	4.84614	4.82739	4.80864	4.78988	4.77112	4.75236	4.73359	4.71482
19.75	5.57068	5.55208	5.53347	5.51486	5.49625	5.47763	5.45901	5.44039	5.42176	5.40313	5.38449	5.36586	5.34721	5.32857	5.30992	5.29127	5.27261	5.25395	5.23529	5.21662	5.19795	5.17928	5.1606	5.14192	5.12323	5.10455	5.08585	5.06716	5.04846	5.02976	5.01105	4.99234	4.97363	4.95491	4.93619	4.91747	4.89874	4.88001	4.86127	4.84253	4.82379	4.80505	4.7863	4.76754	4.74879	4.73003	4.71126	4.6925	4.67373
20	5.52959	5.51098	5.49238	5.47377	5.45515	5.43654	5.41792	5.39929	5.38067	5.36203	5.3434	5.32476	5.30612	5.28747	5.26882	5.25017	5.23152	5.21286	5.19419	5.17553	5.15686	5.13818	5.1195	5.10082	5.08214	5.06345	5.04476	5.02606	5.00736	4.98866	4.96996	4.95125	4.93253	4.91382	4.8951	4.87637	4.85764	4.83891	4.82018	4.80144	4.7827	4.76395	4.7452	4.72645	4.70769	4.68893	4.67017	4.6514	4.63263
20.25	5.48849	5.46989	5.45128	5.43267	5.41406	5.39544	5.37682	5.3582	5.33957	5.32094	5.3023	5.28367	5.26502	5.24638	5.22773	5.20908	5.19042	5.17176	5.1531	5.13443	5.11576	5.09709	5.07841	5.05973	5.04104	5.02236	5.00366	4.98497	4.96627	4.94757	4.92886	4.91015	4.89144	4.87272	4.854	4.83528	4.81655	4.79782	4.77908	4.76034	4.7416	4.72286	4.70411	4.68535	4.6666	4.64784	4.62907	4.61031	4.59154
20.5	5.4474	5.42879	5.41019	5.39158	5.37296	5.35435	5.33573	5.3171	5.29848	5.27984	5.26121	5.24257	5.22393	5.20528	5.18664	5.16798	5.14933	5.13067	5.112	5.09334	5.07467	5.05599	5.03732	5.01863	4.99995	4.98126	4.96257	4.94387	4.92518	4.90647	4.88777	4.86906	4.85034	4.83163	4.81291	4.79418	4.77545	4.75672	4.73799	4.71925	4.70051	4.68176	4.66301	4.64426	4.6255	4.60674	4.58798	4.56921	4.55044
20.75	5.4063	5.3877	5.36909	5.35048	5.33187	5.31325	5.29463	5.27601	5.25738	5.23875	5.22012	5.20148	5.18284	5.16419	5.14554	5.12689	5.10823	5.08957	5.07091	5.05224	5.03357	5.0149	4.99622	4.97754	4.95886	4.94017	4.92147	4.90278	4.88408	4.86538	4.84667	4.82796	4.80925	4.79053	4.77181	4.75309	4.73436	4.71563	4.69689	4.67815	4.65941	4.64067	4.62192	4.60317	4.58441	4.56565	4.54689	4.52812	4.50935
21	5.36521	5.3466	5.328	5.30939	5.29078	5.27216	5.25354	5.23491	5.21629	5.19766	5.17902	5.16038	5.14174	5.1231	5.10445	5.08579	5.06714	5.04848	5.02981	5.01115	4.99248	4.9738	4.95513	4.93645	4.91776	4.89907	4.88038	4.86168	4.84299	4.82428	4.80558	4.78687	4.76815	4.74944	4.73072	4.71199	4.69326	4.67453	4.6558	4.63706	4.61832	4.59957	4.58082	4.56207	4.54331	4.52455	4.50579	4.48702	4.46825
21.25	5.32411	5.30551	5.2869	5.26829	5.24968	5.23106	5.21244	5.19382	5.17519	5.15656	5.13793	5.11929	5.10065	5.082	5.06335	5.0447	5.02604	5.00738	4.98872	4.97005	4.95138	4.93271	4.91403	4.89535	4.87667	4.85798	4.83929	4.82059	4.80189	4.78319	4.76448	4.74577	4.72706	4.70834	4.68962	4.6709	4.65217	4.63344	4.6147	4.59597	4.57722	4.55848	4.53973	4.52098	4.50222	4.48346	4.4647	4.44593	4.42716
21.5	5.28302	5.26442	5.24581	5.2272	5.20859	5.18997	5.17135	5.15272	5.1341	5.11547	5.09683	5.07819	5.05955	5.04091	5.02226	5.0036	4.98495	4.96629	4.94763	4.92896	4.91029	4.89161	4.87294	4.85426	4.83557	4.81688	4.79819	4.7795	4.7608	4.74209	4.72339	4.70468	4.68596	4.66725	4.64853	4.6298	4.61108	4.59234	4.57361	4.55487	4.53613	4.51738	4.49863	4.47988	4.46112	4.44236	4.4236	4.40483	4.38606
21.75	5.24192	5.22332	5.20471	5.1861	5.16749	5.14887	5.13025	5.11163	5.093	5.07437	5.05574	5.0371	5.01846	4.99981	4.98116	4.96251	4.94385	4.92519	4.90653	4.88786	4.86919	4.85052	4.83184	4.81316	4.79448	4.77579	4.7571	4.7384	4.7197	4.701	4.68229	4.66358	4.64487	4.62615	4.60743	4.58871	4.56998	4.55125	4.53251	4.51378	4.49503	4.47629	4.45754	4.43879	4.42003	4.40127	4.38251	4.36374	4.34497
22	5.20083	5.18223	5.16362	5.14501	5.1264	5.10778	5.08916	5.07054	5.05191	5.03328	5.01464	4.996	4.97736	4.95872	4.94007	4.92142	4.90276	4.8841	4.86544	4.84677	4.8281	4.80942	4.79075	4.77207	4.75338	4.73469	4.716	4.69731	4.67861	4.6599	4.6412	4.62249	4.60378	4.58506	4.56634	4.54761	4.52889	4.51015	4.49142	4.47268	4.45394	4.43519	4.41644	4.39769	4.37894	4.36018	4.34141	4.32264	4.30387
22.25	5.15973	5.14113	5.12253	5.10392	5.0853	5.06669	5.04806	5.02944	5.01081	4.99218	4.97355	4.95491	4.93627	4.91762	4.89897	4.88032	4.86166	4.843	4.82434	4.80567	4.787	4.76833	4.74965	4.73097	4.71229	4.6936	4.67491	4.65621	4.63751	4.61881	4.6001	4.58139	4.56268	4.54396	4.52524	4.50652	4.48779	4.46906	4.45033	4.43159	4.41284	4.3941	4.37535	4.3566	4.33784	4.31908	4.30032	4.28155	4.26278
22.5	5.11864	5.10004	5.08143	5.06282	5.04421	5.02559	5.00697	4.98835	4.96972	4.95109	4.93245	4.91381	4.89517	4.87653	4.85788	4.83923	4.82057	4.80191	4.78325	4.76458	4.74591	4.72724	4.70856	4.68988	4.67119	4.6525	4.63381	4.61512	4.59642	4.57772	4.55901	4.5403	4.52159	4.50287	4.48415	4.46542	4.4467	4.42797	4.40923	4.39049	4.37175	4.353	4.33426	4.3155	4.29675	4.27799	4.25922	4.24046	4.22168
22.75	5.07754	5.05894	5.04034	5.02173	5.00311	4.9845	4.96588	4.94725	4.92862	4.90999	4.89136	4.87272	4.85408	4.83543	4.81678	4.79813	4.77947	4.76082	4.74215	4.72349	4.70481	4.68614	4.66746	4.64878	4.6301	4.61141	4.59272	4.57402	4.55532	4.53662	4.51791	4.4992	4.48049	4.46177	4.44305	4.42433	4.4056	4.38687	4.36814	4.3494	4.33066	4.31191	4.29316	4.27441	4.25565	4.23689	4.21813	4.19936	4.18059
23	5.03645	5.01785	4.99924	4.98063	4.96202	4.9434	4.92478	4.90616	4.88753	4.8689	4.85026	4.83163	4.81298	4.79434	4.77569	4.75704	4.73838	4.71972	4.70106	4.68239	4.66372	4.64505	4.62637	4.60769	4.589	4.57031	4.55162	4.53293	4.51423	4.49553	4.47682	4.45811	4.4394	4.42068	4.40196	4.38324	4.36451	4.34578	4.32704	4.3083	4.28956	4.27082	4.25207	4.23331	4.21456	4.1958	4.17703	4.15827	4.1395
23.25	4.99536	4.97675	4.95815	4.93954	4.92092	4.90231	4.88369	4.86506	4.84643	4.8278	4.80917	4.79053	4.77189	4.75324	4.73459	4.71594	4.69729	4.67863	4.65996	4.6413	4.62263	4.60395	4.58527	4.56659	4.54791	4.52922	4.51053	4.49183	4.47313	4.45443	4.43573	4.41702	4.3983	4.37959	4.36086	4.34214	4.32341	4.30468	4.28595	4.26721	4.24847	4.22972	4.21097	4.19222	4.17346	4.1547	4.13594	4.11717	4.0984
23.5	4.95426	4.93566	4.91705	4.89844	4.87983	4.86121	4.84259	4.82397	4.80534	4.78671	4.76807	4.74944	4.73079	4.71215	4.6935	4.67485	4.65619	4.63753	4.61887	4.6002	4.58153	4.56286	4.54418	4.5255	4.50681	4.48813	4.46943	4.45074	4.43204	4.41334	4.39463	4.37592	4.35721	4.33849	4.31977	4.30105	4.28232	4.26359	4.24485	4.22611	4.20737	4.18863	4.16988	4.15112	4.13237	4.11361	4.09484	4.07608	4.05731
23.75	4.91317	4.89456	4.87596	4.85735	4.83873	4.82012	4.8015	4.78287	4.76425	4.74561	4.72698	4.70834	4.6897	4.67105	4.6524	4.63375	4.6151	4.59644	4.57777	4.55911	4.54044	4.52176	4.50308	4.4844	4.46572	4.44703	4.42834	4.40964	4.39094	4.37224	4.35354	4.33483	4.31611	4.2974	4.27868	4.25995	4.24122	4.22249	4.20376	4.18502	4.16628	4.14753	4.12878	4.11003	4.09127	4.07251	4.05375	4.03498	4.01621
24	4.87207	4.85347	4.83486	4.81625	4.79764	4.77902	4.7604	4.74178	4.72315	4.70452	4.68588	4.66725	4.6486	4.62996	4.61131	4.59266	4.574	4.55534	4.53668	4.51801	4.49934	4.48067	4.46199	4.44331	4.42462	4.40594	4.38724	4.36855	4.34985	4.33115	4.31244	4.29373	4.27502	4.2563	4.23758	4.21886	4.20013	4.1814	4.16266	4.14392	4.12518	4.10644	4.08769	4.06893	4.05018	4.03142	4.01265	3.99389	3.97512
24.25	4.83098	4.81237	4.79377	4.77516	4.75654	4.73793	4.71931	4.70068	4.68206	4.66342	4.64479	4.62615	4.60751	4.58886	4.57022	4.55156	4.53291	4.51425	4.49558	4.47692	4.45825	4.43957	4.4209	4.40221	4.38353	4.36484	4.34615	4.32745	4.30876	4.29005	4.27135	4.25264	4.23392	4.21521	4.19649	4.17776	4.15903	4.1403	4.12157	4.10283	4.08409	4.06534	4.04659	4.02784	4.00908	3.99032	3.97156	3.95279	3.93402
24.5	4.78988	4.77128	4.75267	4.73406	4.71545	4.69683	4.67821	4.65959	4.64096	4.62233	4.6037	4.58506	4.56642	4.54777	4.52912	4.51047	4.49181	4.47315	4.45449	4.43582	4.41715	4.39848	4.3798	4.36112	4.34243	4.32375	4.30505	4.28636	4.26766	4.24896	4.23025	4.21154	4.19283	4.17411	4.15539	4.13667	4.11794	4.09921	4.08047	4.06173	4.04299	4.02425	4.0055	3.98675	3.96799	3.94923	3.93047	3.9117	3.89293
24.75	4.74879	4.73018	4.71158	4.69297	4.67436	4.65574	4.63712	4.61849	4.59987	4.58124	4.5626	4.54396	4.52532	4.50668	4.48803	4.46937	4.45072	4.43206	4.41339	4.39473	4.37606	4.35738	4.33871	4.32003	4.30134	4.28265	4.26396	4.24526	4.22657	4.20786	4.18916	4.17045	4.15173	4.13302	4.1143	4.09557	4.07684	4.05811	4.03938	4.02064	4.0019	3.98315	3.9644	3.94565	3.92689	3.90813	3.88937	3.8706	3.85183
25	4.70769	4.68909	4.67048	4.65187	4.63326	4.61464	4.59602	4.5774	4.55877	4.54014	4.52151	4.50287	4.48423	4.46558	4.44693	4.42828	4.40962	4.39096	4.3723	4.35363	4.33496	4.31629	4.29761	4.27893	4.26025	4.24156	4.22287	4.20417	4.18547	4.16677	4.14806	4.12935	4.11064	4.09192	4.0732	4.05448	4.03575	4.01702	3.99828	3.97955	3.9608	3.94206	3.92331	3.90456	3.8858	3.86704	3.84828	3.82951	3.81074
25.25	4.6666	4.648	4.62939	4.61078	4.59217	4.57355	4.55493	4.5363	4.51768	4.49905	4.48041	4.46177	4.44313	4.42449	4.40584	4.38718	4.36853	4.34987	4.33121	4.31254	4.29387	4.27519	4.25652	4.23784	4.21915	4.20046	4.18177	4.16308	4.14438	4.12567	4.10697	4.08826	4.06954	4.05083	4.03211	4.01338	3.99466	3.97592	3.95719	3.93845	3.91971	3.90096	3.88221	3.86346	3.8447	3.82594	3.80718	3.78841	3.76964
25.5	4.6255	4.6069	4.58829	4.56968	4.55107	4.53245	4.51383	4.49521	4.47658	4.45795	4.43932	4.42068	4.40204	4.38339	4.36474	4.34609	4.32743	4.30877	4.29011	4.27144	4.25277	4.2341	4.21542	4.19674	4.17806	4.15937	4.14068	4.12198	4.10328	4.08458	4.06587	4.04716	4.02845	4.00973	3.99101	3.97229	3.95356	3.93483	3.91609	3.89736	3.87861	3.85987	3.84112	3.82237	3.80361	3.78485	3.76609	3.74732	3.72855
25.75	4.58441	4.56581	4.5472	4.52859	4.50998	4.49136	4.47274	4.45412	4.43549	4.41686	4.39822	4.37958	4.36094	4.3423	4.32365	4.305	4.28634	4.26768	4.24902	4.23035	4.21168	4.193	4.17433	4.15565	4.13696	4.11827	4.09958	4.08089	4.06219	4.04348	4.02478	4.00607	3.98736	3.96864	3.94992	3.93119	3.91247	3.89373	3.875	3.85626	3.83752	3.81877	3.80002	3.78127	3.76252	3.74376	3.72499	3.70622	3.68745
26	4.54331	4.52471	4.50611	4.4875	4.46888	4.45027	4.43164	4.41302	4.39439	4.37576	4.35713	4.33849	4.31985	4.3012	4.28255	4.2639	4.24524	4.22658	4.20792	4.18925	4.17058	4.15191	4.13323	4.11455	4.09587	4.07718	4.05849	4.03979	4.02109	4.00239	3.98368	3.96497	3.94626	3.92754	3.90882	3.8901	3.87137	3.85264	3.83391	3.81517	3.79642	3.77768	3.75893	3.74018	3.72142	3.70266	3.6839	3.66513	3.64636
26.25	4.50222	4.48362	4.46501	4.4464	4.42779	4.40917	4.39055	4.37193	4.3533	4.33467	4.31603	4.29739	4.27875	4.26011	4.24146	4.22281	4.20415	4.18549	4.16683	4.14816	4.12949	4.11082	4.09214	4.07346	4.05477	4.03608	4.01739	3.9987	3.98	3.9613	3.94259	3.92388	3.90517	3.88645	3.86773	3.849	3.83028	3.81155	3.79281	3.77407	3.75533	3.73658	3.71784	3.69908	3.68033	3.66157	3.6428	3.62404	3.60526
26.5	4.46112	4.44252	4.42392	4.40531	4.38669	4.36808	4.34946	4.33083	4.3122	4.29357	4.27494	4.2563	4.23766	4.21901	4.20036	4.18171	4.16305	4.1444	4.12573	4.10707	4.08839	4.06972	4.05104	4.03236	4.01368	3.99499	3.9763	3.9576	3.9389	3.9202	3.90149	3.88278	3.86407	3.84535	3.82663	3.80791	3.78918	3.77045	3.75172	3.73298	3.71424	3.69549	3.67674	3.65799	3.63923	3.62047	3.60171	3.58294	3.56417
26.75	4.42003	4.40143	4.38282	4.36421	4.3456	4.32698	4.30836	4.28974	4.27111	4.25248	4.23384	4.21521	4.19656	4.17792	4.15927	4.14062	4.12196	4.1033	4.08464	4.06597	4.0473	4.02863	4.00995	3.99127	3.97258	3.95389	3.9352	3.91651	3.89781	3.87911	3.8604	3.84169	3.82298	3.80426	3.78554	3.76682	3.74809	3.72936	3.71062	3.69188	3.67314	3.6544	3.63565	3.61689	3.59814	3.57938	3.56061	3.54185	3.52308
27	4.37894	4.36033	4.34173	4.32312	4.3045	4.28589	4.26727	4.24864	4.23001	4.21138	4.19275	4.17411	4.15547	4.13682	4.11817	4.09952	4.08087	4.06221	4.04354	4.02488	4.00621	3.98753	3.96885	3.95017	3.93149	3.9128	3.89411	3.87541	3.85671	3.83801	3.81931	3.8006	3.78188	3.76317	3.74444	3.72572	3.70699	3.68826	3.66953	3.65079	3.63205	3.6133	3.59455	3.5758	3.55704	3.53828	3.51952	3.50075	3.48198
27.25	4.33784	4.31924	4.30063	4.28202	4.26341	4.24479	4.22617	4.20755	4.18892	4.17029	4.15165	4.13302	4.11437	4.09573	4.07708	4.05843	4.03977	4.02111	4.00245	3.98378	3.96511	3.94644	3.92776	3.90908	3.89039	3.87171	3.85301	3.83432	3.81562	3.79692	3.77821	3.7595	3.74079	3.72207	3.70335	3.68463	3.6659	3.64717	3.62843	3.60969	3.59095	3.57221	3.55346	3.5347	3.51595	3.49719	3.47842	3.45966	3.44089
27.5	4.29675	4.27814	4.25954	4.24093	4.22231	4.2037	4.18508	4.16645	4.14783	4.12919	4.11056	4.09192	4.07328	4.05463	4.03598	4.01733	3.99868	3.98002	3.96135	3.94269	3.92402	3.90534	3.88666	3.86798	3.8493	3.83061	3.81192	3.79322	3.77452	3.75582	3.73712	3.71841	3.69969	3.68098	3.66226	3.64353	3.6248	3.60607	3.58734	3.5686	3.54986	3.53111	3.51236	3.49361	3.47485	3.45609	3.43733	3.41856	3.39979
27.75	4.25565	4.23705	4.21844	4.19983	4.18122	4.1626	4.14398	4.12536	4.10673	4.0881	4.06946	4.05083	4.03218	4.01354	3.99489	3.97624	3.95758	3.93892	3.92026	3.90159	3.88292	3.86425	3.84557	3.82689	3.8082	3.78952	3.77082	3.75213	3.73343	3.71473	3.69602	3.67731	3.6586	3.63988	3.62116	3.60244	3.58371	3.56498	3.54624	3.5275	3.50876	3.49002	3.47127	3.45251	3.43376	3.415	3.39623	3.37747	3.3587
28	4.21456	4.19595	4.17735	4.15874	4.14012	4.12151	4.10289	4.08426	4.06564	4.047	4.02837	4.00973	3.99109	3.97244	3.9538	3.93514	3.91649	3.89783	3.87916	3.8605	3.84183	3.82315	3.80448	3.78579	3.76711	3.74842	3.72973	3.71103	3.69234	3.67363	3.65493	3.63622	3.6175	3.59879	3.58007	3.56134	3.54261	3.52388	3.50515	3.48641	3.46767	3.44892	3.43017	3.41142	3.39266	3.3739	3.35514	3.33637	3.3176
28.25	4.17346	4.15486	4.13625	4.11764	4.09903	4.08041	4.06179	4.04317	4.02454	4.00591	3.98728	3.96864	3.95	3.93135	3.9127	3.89405	3.87539	3.85673	3.83807	3.8194	3.80073	3.78206	3.76338	3.7447	3.72601	3.70733	3.68863	3.66994	3.65124	3.63254	3.61383	3.59512	3.57641	3.55769	3.53897	3.52025	3.50152	3.48279	3.46405	3.44531	3.42657	3.40783	3.38908	3.37033	3.35157	3.33281	3.31405	3.29528	3.27651
28.5	4.13237	4.11376	4.09516	4.07655	4.05794	4.03932	4.0207	4.00207	3.98345	3.96482	3.94618	3.92754	3.9089	3.89026	3.87161	3.85295	3.8343	3.81564	3.79697	3.77831	3.75964	3.74096	3.72229	3.7036	3.68492	3.66623	3.64754	3.62884	3.61015	3.59144	3.57274	3.55403	3.53531	3.5166	3.49788	3.47915	3.46042	3.44169	3.42296	3.40422	3.38548	3.36673	3.34798	3.32923	3.31047	3.29171	3.27295	3.25418	3.23541
28.75	4.09127	4.07267	4.05406	4.03545	4.01684	3.99822	3.9796	3.96098	3.94235	3.92372	3.90509	3.88645	3.86781	3.84916	3.83051	3.81186	3.7932	3.77454	3.75588	3.73721	3.71854	3.69987	3.68119	3.66251	3.64383	3.62514	3.60645	3.58775	3.56905	3.55035	3.53164	3.51293	3.49422	3.4755	3.45678	3.43806	3.41933	3.4006	3.38186	3.36313	3.34438	3.32564	3.30689	3.28814	3.26938	3.25062	3.23186	3.21309	3.19432
29	4.05018	4.03158	4.01297	3.99436	3.97575	3.95713	3.93851	3.91988	3.90126	3.88263	3.86399	3.84535	3.82671	3.80807	3.78942	3.77076	3.75211	3.73345	3.71479	3.69612	3.67745	3.65877	3.6401	3.62142	3.60273	3.58404	3.56535	3.54666	3.52796	3.50925	3.49055	3.47184	3.45312	3.43441	3.41569	3.39696	3.37824	3.3595	3.34077	3.32203	3.30329	3.28454	3.26579	3.24704	3.22828	3.20952	3.19076	3.17199	3.15322
29.25	4.00908	3.99048	3.97187	3.95326	3.93465	3.91603	3.89741	3.87879	3.86016	3.84153	3.8229	3.80426	3.78562	3.76697	3.74832	3.72967	3.71101	3.69235	3.67369	3.65502	3.63635	3.61768	3.599	3.58032	3.56164	3.54295	3.52426	3.50556	3.48686	3.46816	3.44945	3.43074	3.41203	3.39331	3.37459	3.35587	3.33714	3.31841	3.29967	3.28094	3.26219	3.24345	3.2247	3.20595	3.18719	3.16843	3.14967	3.1309	3.11213
29.5	3.96799	3.94939	3.93078	3.91217	3.89356	3.87494	3.85632	3.8377	3.81907	3.80044	3.7818	3.76316	3.74452	3.72588	3.70723	3.68858	3.66992	3.65126	3.6326	3.61393	3.59526	3.57658	3.55791	3.53923	3.52054	3.50185	3.48316	3.46447	3.44577	3.42706	3.40836	3.38965	3.37094	3.35222	3.3335	3.31477	3.29605	3.27731	3.25858	3.23984	3.2211	3.20235	3.1836	3.16485	3.1461	3.12734	3.10857	3.0898	3.07103
29.75	3.92689	3.90829	3.88969	3.87108	3.85246	3.83385	3.81522	3.7966	3.77797	3.75934	3.74071	3.72207	3.70343	3.68478	3.66613	3.64748	3.62882	3.61016	3.5915	3.57283	3.55416	3.53549	3.51681	3.49813	3.47945	3.46076	3.44207	3.42337	3.40467	3.38597	3.36726	3.34855	3.32984	3.31112	3.2924	3.27368	3.25495	3.23622	3.21749	3.19875	3.18	3.16126	3.14251	3.12376	3.105	3.08624	3.06748	3.04871	3.02994
30	3.8858	3.8672	3.84859	3.82998	3.81137	3.79275	3.77413	3.75551	3.73688	3.71825	3.69961	3.68097	3.66233	3.64369	3.62504	3.60639	3.58773	3.56907	3.55041	3.53174	3.51307	3.4944	3.47572	3.45704	3.43835	3.41966	3.40097	3.38228	3.36358	3.34488	3.32617	3.30746	3.28875	3.27003	3.25131	3.23258	3.21386	3.19513	3.17639	3.15765	3.13891	3.12016	3.10142	3.08266	3.06391	3.04515	3.02638	3.00762	2.98884
30.25	3.8447	3.8261	3.8075	3.78889	3.77027	3.75166	3.73304	3.71441	3.69578	3.67715	3.65852	3.63988	3.62124	3.60259	3.58394	3.56529	3.54663	3.52798	3.50931	3.49065	3.47197	3.4533	3.43462	3.41594	3.39726	3.37857	3.35988	3.34118	3.32248	3.30378	3.28507	3.26636	3.24765	3.22893	3.21021	3.19149	3.17276	3.15403	3.1353	3.11656	3.09782	3.07907	3.06032	3.04157	3.02281	3.00405	2.98529	2.96652	2.94775
30.5	3.80361	3.78501	3.7664	3.74779	3.72918	3.71056	3.69194	3.67332	3.65469	3.63606	3.61742	3.59879	3.58014	3.5615	3.54285	3.5242	3.50554	3.48688	3.46822	3.44955	3.43088	3.41221	3.39353	3.37485	3.35616	3.33747	3.31878	3.30009	3.28139	3.26269	3.24398	3.22527	3.20656	3.18784	3.16912	3.1504	3.13167	3.11294	3.0942	3.07546	3.05672	3.03798	3.01923	3.00047	2.98172	2.96296	2.94419	2.92543	2.90666
30.75	3.76252	3.74391	3.72531	3.7067	3.68808	3.66947	3.65085	3.63222	3.61359	3.59496	3.57633	3.55769	3.53905	3.5204	3.50175	3.4831	3.46445	3.44579	3.42712	3.40846	3.38979	3.37111	3.35243	3.33375	3.31507	3.29638	3.27769	3.25899	3.24029	3.22159	3.20289	3.18418	3.16546	3.14675	3.12802	3.1093	3.09057	3.07184	3.05311	3.03437	3.01563	2.99688	2.97813	2.95938	2.94062	2.92186	2.9031	2.88433	2.86556
31	3.72142	3.70282	3.68421	3.6656	3.64699	3.62837	3.60975	3.59113	3.5725	3.55387	3.53523	3.5166	3.49795	3.47931	3.46066	3.44201	3.42335	3.40469	3.38603	3.36736	3.34869	3.33002	3.31134	3.29266	3.27397	3.25529	3.23659	3.2179	3.1992	3.1805	3.16179	3.14308	3.12437	3.10565	3.08693	3.06821	3.04948	3.03075	3.01201	2.99327	2.97453	2.95579	2.93704	2.91828	2.89953	2.88077	2.862	2.84324	2.82447
31.25	3.68033	3.66172	3.64312	3.62451	3.60589	3.58728	3.56866	3.55003	3.53141	3.51277	3.49414	3.4755	3.45686	3.43821	3.41956	3.40091	3.38226	3.3636	3.34493	3.32627	3.3076	3.28892	3.27024	3.25156	3.23288	3.21419	3.1955	3.1768	3.1581	3.1394	3.1207	3.10199	3.08327	3.06456	3.04584	3.02711	3.00838	2.98965	2.97092	2.95218	2.93344	2.91469	2.89594	2.87719	2.85843	2.83967	2.82091	2.80214	2.78337
31.5	3.63923	3.62063	3.60202	3.58341	3.5648	3.54618	3.52756	3.50894	3.49031	3.47168	3.45304	3.43441	3.41576	3.39712	3.37847	3.35982	3.34116	3.3225	3.30384	3.28517	3.2665	3.24783	3.22915	3.21047	3.19178	3.1731	3.1544	3.13571	3.11701	3.09831	3.0796	3.06089	3.04218	3.02346	3.00474	2.98602	2.96729	2.94856	2.92982	2.91108	2.89234	2.8736	2.85485	2.83609	2.81734	2.79858	2.77981	2.76105	2.74228
31.75	3.59814	3.57953	3.56093	3.54232	3.5237	3.50509	3.48647	3.46784	3.44922	3.43058	3.41195	3.39331	3.37467	3.35602	3.33738	3.31872	3.30007	3.28141	3.26274	3.24408	3.22541	3.20673	3.18806	3.16937	3.15069	3.132	3.11331	3.09461	3.07592	3.05721	3.03851	3.0198	3.00108	2.98237	2.96365	2.94492	2.92619	2.90746	2.88873	2.86999	2.85125	2.8325	2.81375	2.795	2.77624	2.75748	2.73872	2.71995	2.70118
32	3.55704	3.53844	3.51983	3.50122	3.48261	3.46399	3.44537	3.42675	3.40812	3.38949	3.37086	3.35222	3.33358	3.31493	3.29628	3.27763	3.25897	3.24031	3.22165	3.20298	3.18431	3.16564	3.14696	3.12828	3.10959	3.09091	3.07221	3.05352	3.03482	3.01612	2.99741	2.9787	2.95999	2.94127	2.92255	2.90383	2.8851	2.86637	2.84763	2.82889	2.81015	2.79141	2.77266	2.75391	2.73515	2.71639	2.69763	2.67886	2.66009
32.25	3.51595	3.49734	3.47874	3.46013	3.44152	3.4229	3.40428	3.38565	3.36703	3.3484	3.32976	3.31112	3.29248	3.27384	3.25519	3.23653	3.21788	3.19922	3.18055	3.16189	3.14322	3.12454	3.10587	3.08718	3.0685	3.04981	3.03112	3.01242	2.99373	2.97502	2.95632	2.93761	2.91889	2.90018	2.88146	2.86273	2.844	2.82527	2.80654	2.7878	2.76906	2.75031	2.73156	2.71281	2.69405	2.67529	2.65653	2.63776	2.61899
32.5	3.47485	3.45625	3.43764	3.41903	3.40042	3.3818	3.36318	3.34456	3.32593	3.3073	3.28867	3.27003	3.25139	3.23274	3.21409	3.19544	3.17678	3.15812	3.13946	3.12079	3.10212	3.08345	3.06477	3.04609	3.02741	3.00872	2.99003	2.97133	2.95263	2.93393	2.91522	2.89651	2.8778	2.85908	2.84036	2.82164	2.80291	2.78418	2.76544	2.74671	2.72796	2.70922	2.69047	2.67172	2.65296	2.6342	2.61544	2.59667	2.5779
32.75	3.43376	3.41516	3.39655	3.37794	3.35933	3.34071	3.32209	3.30346	3.28484	3.26621	3.24757	3.22893	3.21029	3.19165	3.173	3.15434	3.13569	3.11703	3.09837	3.0797	3.06103	3.04235	3.02368	3.005	2.98631	2.96762	2.94893	2.93024	2.91154	2.89283	2.87413	2.85542	2.8367	2.81799	2.79927	2.78054	2.76182	2.74308	2.72435	2.70561	2.68687	2.66812	2.64937	2.63062	2.61186	2.5931	2.57434	2.55557	2.5368
33	3.39266	3.37406	3.35545	3.33684	3.31823	3.29961	3.28099	3.26237	3.24374	3.22511	3.20648	3.18784	3.1692	3.15055	3.1319	3.11325	3.09459	3.07593	3.05727	3.0386	3.01993	3.00126	2.98258	2.9639	2.94522	2.92653	2.90784	2.88914	2.87044	2.85174	2.83303	2.81432	2.79561	2.77689	2.75817	2.73945	2.72072	2.70199	2.68325	2.66452	2.64577	2.62703	2.60828	2.58953	2.57077	2.55201	2.53325	2.51448	2.49571
33.25	3.35157	3.33297	3.31436	3.29575	3.27714	3.25852	3.2399	3.22128	3.20265	3.18402	3.16538	3.14674	3.1281	3.10946	3.09081	3.07216	3.0535	3.03484	3.01618	2.99751	2.97884	2.96016	2.94149	2.92281	2.90412	2.88543	2.86674	2.84805	2.82935	2.81064	2.79194	2.77323	2.75452	2.7358	2.71708	2.69835	2.67963	2.66089	2.64216	2.62342	2.60468	2.58593	2.56718	2.54843	2.52968	2.51092	2.49215	2.47338	2.45461
33.5	3.31047	3.29187	3.27327	3.25466	3.23604	3.21743	3.1988	3.18018	3.16155	3.14292	3.12429	3.10565	3.08701	3.06836	3.04971	3.03106	3.0124	2.99374	2.97508	2.95641	2.93774	2.91907	2.90039	2.88171	2.86303	2.84434	2.82565	2.80695	2.78825	2.76955	2.75084	2.73213	2.71342	2.6947	2.67598	2.65726	2.63853	2.6198	2.60107	2.58233	2.56358	2.54484	2.52609	2.50734	2.48858	2.46982	2.45106	2.43229	2.41352
33.75	3.26938	3.25078	3.23217	3.21356	3.19495	3.17633	3.15771	3.13909	3.12046	3.10183	3.08319	3.06455	3.04591	3.02727	3.00862	2.98997	2.97131	2.95265	2.93399	2.91532	2.89665	2.87798	2.8593	2.84062	2.82193	2.80324	2.78455	2.76586	2.74716	2.72846	2.70975	2.69104	2.67233	2.65361	2.63489	2.61616	2.59744	2.57871	2.55997	2.54123	2.52249	2.50374	2.485	2.46624	2.44749	2.42873	2.40996	2.3912	2.37242
34	3.22828	3.20968	3.19108	3.17247	3.15385	3.13524	3.11662	3.09799	3.07936	3.06073	3.0421	3.02346	3.00482	2.98617	2.96752	2.94887	2.93021	2.91156	2.89289	2.87423	2.85555	2.83688	2.8182	2.79952	2.78084	2.76215	2.74346	2.72476	2.70606	2.68736	2.66865	2.64994	2.63123	2.61251	2.59379	2.57507	2.55634	2.53761	2.51888	2.50014	2.4814	2.46265	2.4439	2.42515	2.40639	2.38763	2.36887	2.3501	2.33133
34.25	3.18719	3.16859	3.14998	3.13137	3.11276	3.09414	3.07552	3.0569	3.03827	3.01964	3.001	2.98237	2.96372	2.94508	2.92643	2.90778	2.88912	2.87046	2.8518	2.83313	2.81446	2.79579	2.77711	2.75843	2.73974	2.72105	2.70236	2.68367	2.66497	2.64627	2.62756	2.60885	2.59014	2.57142	2.5527	2.53398	2.51525	2.49652	2.47778	2.45904	2.4403	2.42156	2.40281	2.38405	2.3653	2.34654	2.32777	2.30901	2.29024
34.5	3.1461	3.12749	3.10889	3.09028	3.07166	3.05305	3.03443	3.0158	2.99717	2.97854	2.95991	2.94127	2.92263	2.90398	2.88533	2.86668	2.84803	2.82937	2.8107	2.79204	2.77337	2.75469	2.73601	2.71733	2.69865	2.67996	2.66127	2.64257	2.62387	2.60517	2.58647	2.56776	2.54904	2.53033	2.5116	2.49288	2.47415	2.45542	2.43669	2.41795	2.39921	2.38046	2.36171	2.34296	2.3242	2.30544	2.28668	2.26791	2.24914
34.75	3.105	3.0864	3.06779	3.04918	3.03057	3.01195	2.99333	2.97471	2.95608	2.93745	2.91881	2.90018	2.88153	2.86289	2.84424	2.82559	2.80693	2.78827	2.76961	2.75094	2.73227	2.7136	2.69492	2.67624	2.65755	2.63887	2.62017	2.60148	2.58278	2.56408	2.54537	2.52666	2.50795	2.48923	2.47051	2.45179	2.43306	2.41433	2.39559	2.37685	2.35811	2.33937	2.32062	2.30186	2.28311	2.26435	2.24558	2.22682	2.20805
35	3.06391	3.0453	3.0267	3.00809	2.98947	2.97086	2.95224	2.93361	2.91499	2.89635	2.87772	2.85908	2.84044	2.82179	2.80314	2.78449	2.76584	2.74718	2.72851	2.70985	2.69118	2.6725	2.65382	2.63514	2.61646	2.59777	2.57908	2.56038	2.54168	2.52298	2.50428	2.48557	2.46685	2.44814	2.42942	2.41069	2.39196	2.37323	2.3545	2.33576	2.31702	2.29827	2.27952	2.26077	2.24201	2.22325	2.20449	2.18572	2.16695
35.25	3.02281	3.00421	2.9856	2.96699	2.94838	2.92976	2.91114	2.89252	2.87389	2.85526	2.83662	2.81799	2.79934	2.7807	2.76205	2.7434	2.72474	2.70608	2.68742	2.66875	2.65008	2.63141	2.61273	2.59405	2.57536	2.55668	2.53798	2.51929	2.50059	2.48189	2.46318	2.44447	2.42576	2.40704	2.38832	2.3696	2.35087	2.33214	2.3134	2.29466	2.27592	2.25718	2.23843	2.21967	2.20092	2.18216	2.16339	2.14463	2.12586
35.5	2.98172	2.96311	2.94451	2.9259	2.90728	2.88867	2.87005	2.85142	2.8328	2.81416	2.79553	2.77689	2.75825	2.7396	2.72096	2.7023	2.68365	2.66499	2.64632	2.62766	2.60899	2.59031	2.57164	2.55295	2.53427	2.51558	2.49689	2.47819	2.4595	2.44079	2.42209	2.40338	2.38466	2.36595	2.34723	2.3285	2.30977	2.29104	2.27231	2.25357	2.23483	2.21608	2.19733	2.17858	2.15982	2.14106	2.1223	2.10353	2.08476
35.75	2.94062	2.92202	2.90341	2.8848	2.86619	2.84757	2.82895	2.81033	2.7917	2.77307	2.75444	2.7358	2.71716	2.69851	2.67986	2.66121	2.64255	2.62389	2.60523	2.58656	2.56789	2.54922	2.53054	2.51186	2.49317	2.47449	2.45579	2.4371	2.4184	2.3997	2.38099	2.36228	2.34357	2.32485	2.30613	2.28741	2.26868	2.24995	2.23121	2.21247	2.19373	2.17499	2.15624	2.13749	2.11873	2.09997	2.08121	2.06244	2.04367
36	2.89953	2.88092	2.86232	2.84371	2.8251	2.80648	2.78786	2.76923	2.75061	2.73198	2.71334	2.6947	2.67606	2.65742	2.63877	2.62011	2.60146	2.5828	2.56413	2.54547	2.5268	2.50812	2.48945	2.47076	2.45208	2.43339	2.4147	2.396	2.37731	2.3586	2.3399	2.32119	2.30247	2.28376	2.26504	2.24631	2.22758	2.20885	2.19012	2.17138	2.15264	2.13389	2.11514	2.09639	2.07763	2.05887	2.04011	2.02134	2.00257
36.25	2.85843	2.83983	2.82122	2.80261	2.784	2.76538	2.74676	2.72814	2.70951	2.69088	2.67225	2.65361	2.63497	2.61632	2.59767	2.57902	2.56036	2.5417	2.52304	2.50437	2.4857	2.46703	2.44835	2.42967	2.41099	2.3923	2.37361	2.35491	2.33621	2.31751	2.2988	2.28009	2.26138	2.24266	2.22394	2.20522	2.18649	2.16776	2.14902	2.13029	2.11154	2.0928	2.07405	2.0553	2.03654	2.01778	1.99902	1.98025	1.96148
36.5	2.81734	2.79874	2.78013	2.76152	2.74291	2.72429	2.70567	2.68704	2.66842	2.64979	2.63115	2.61251	2.59387	2.57523	2.55658	2.53792	2.51927	2.50061	2.48195	2.46328	2.44461	2.42593	2.40726	2.38858	2.36989	2.3512	2.33251	2.31382	2.29512	2.27641	2.25771	2.239	2.22028	2.20157	2.18285	2.16412	2.1454	2.12666	2.10793	2.08919	2.07045	2.0517	2.03295	2.0142	1.99544	1.97668	1.95792	1.93915	1.92038
36.75	2.77624	2.75764	2.73903	2.72042	2.70181	2.68319	2.66457	2.64595	2.62732	2.60869	2.59006	2.57142	2.55278	2.53413	2.51548	2.49683	2.47817	2.45951	2.44085	2.42218	2.40351	2.38484	2.36616	2.34748	2.3288	2.31011	2.29142	2.27272	2.25402	2.23532	2.21661	2.1979	2.17919	2.16047	2.14175	2.12303	2.1043	2.08557	2.06683	2.0481	2.02935	2.01061	1.99186	1.97311	1.95435	1.93559	1.91683	1.89806	1.87929
37	2.73515	2.71655	2.69794	2.67933	2.66072	2.6421	2.62348	2.60486	2.58623	2.5676	2.54896	2.53032	2.51168	2.49304	2.47439	2.45574	2.43708	2.41842	2.39976	2.38109	2.36242	2.34374	2.32507	2.30639	2.2877	2.26901	2.25032	2.23163	2.21293	2.19422	2.17552	2.15681	2.1381	2.11938	2.10066	2.08193	2.06321	2.04447	2.02574	2.007	1.98826	1.96951	1.95076	1.93201	1.91326	1.8945	1.87573	1.85696	1.83819
37.25	2.69405	2.67545	2.65685	2.63824	2.61962	2.60101	2.58238	2.56376	2.54513	2.5265	2.50787	2.48923	2.47059	2.45194	2.43329	2.41464	2.39598	2.37732	2.35866	2.33999	2.32132	2.30265	2.28397	2.26529	2.24661	2.22792	2.20923	2.19053	2.17183	2.15313	2.13442	2.11571	2.097	2.07828	2.05956	2.04084	2.02211	2.00338	1.98465	1.96591	1.94716	1.92842	1.90967	1.89092	1.87216	1.8534	1.83464	1.81587	1.7971
37.5	2.65296	2.63436	2.61575	2.59714	2.57853	2.55991	2.54129	2.52267	2.50404	2.48541	2.46677	2.44813	2.42949	2.41085	2.3922	2.37355	2.35489	2.33623	2.31757	2.2989	2.28023	2.26156	2.24288	2.2242	2.20551	2.18682	2.16813	2.14944	2.13074	2.11204	2.09333	2.07462	2.05591	2.03719	2.01847	1.99974	1.98102	1.96229	1.94355	1.92481	1.90607	1.88732	1.86858	1.84982	1.83107	1.81231	1.79354	1.77478	1.756
37.75	2.61186	2.59326	2.57466	2.55605	2.53743	2.51882	2.5002	2.48157	2.46294	2.44431	2.42568	2.40704	2.3884	2.36975	2.3511	2.33245	2.31379	2.29514	2.27647	2.25781	2.23913	2.22046	2.20178	2.1831	2.16442	2.14573	2.12704	2.10834	2.08964	2.07094	2.05223	2.03352	2.01481	1.99609	1.97737	1.95865	1.93992	1.92119	1.90246	1.88372	1.86498	1.84623	1.82748	1.80873	1.78997	1.77121	1.75245	1.73368	1.71491
38	2.57077	2.55217	2.53356	2.51495	2.49634	2.47772	2.4591	2.44048	2.42185	2.40322	2.38458	2.36595	2.3473	2.32866	2.31001	2.29136	2.2727	2.25404	2.23538	2.21671	2.19804	2.17937	2.16069	2.14201	2.12332	2.10463	2.08594	2.06725	2.04855	2.02985	2.01114	1.99243	1.97372	1.955	1.93628	1.91756	1.89883	1.8801	1.86136	1.84262	1.82388	1.80514	1.78639	1.76763	1.74888	1.73012	1.71135	1.69259	1.67382
38.25	2.52968	2.51107	2.49247	2.47386	2.45524	2.43663	2.41801	2.39938	2.38075	2.36212	2.34349	2.32485	2.30621	2.28756	2.26891	2.25026	2.23161	2.21295	2.19428	2.17562	2.15695	2.13827	2.11959	2.10091	2.08223	2.06354	2.04485	2.02615	2.00745	1.98875	1.97005	1.95134	1.93262	1.91391	1.89518	1.87646	1.85773	1.839	1.82027	1.80153	1.78279	1.76404	1.74529	1.72654	1.70778	1.68902	1.67026	1.65149	1.63272
38.5	2.48858	2.46998	2.45137	2.43276	2.41415	2.39553	2.37691	2.35829	2.33966	2.32103	2.30239	2.28376	2.26511	2.24647	2.22782	2.20917	2.19051	2.17185	2.15319	2.13452	2.11585	2.09718	2.0785	2.05982	2.04113	2.02245	2.00375	1.98506	1.96636	1.94766	1.92895	1.91024	1.89153	1.87281	1.85409	1.83537	1.81664	1.79791	1.77917	1.76043	1.74169	1.72295	1.7042	1.68544	1.66669	1.64793	1.62916	1.6104	1.59163
38.75	2.44749	2.42888	2.41028	2.39167	2.37305	2.35444	2.33582	2.31719	2.29857	2.27993	2.2613	2.24266	2.22402	2.20537	2.18672	2.16807	2.14942	2.13076	2.11209	2.09343	2.07476	2.05608	2.0374	2.01872	2.00004	1.98135	1.96266	1.94396	1.92526	1.90656	1.88786	1.86915	1.85043	1.83172	1.813	1.79427	1.77554	1.75681	1.73808	1.71934	1.7006	1.68185	1.6631	1.64435	1.62559	1.60683	1.58807	1.5693	1.55053
39	2.40639	2.38779	2.36918	2.35057	2.33196	2.31334	2.29472	2.2761	2.25747	2.23884	2.2202	2.20157	2.18292	2.16428	2.14563	2.12698	2.10832	2.08966	2.071	2.05233	2.03366	2.01499	1.99631	1.97763	1.95894	1.94026	1.92156	1.90287	1.88417	1.86547	1.84676	1.82805	1.80934	1.79062	1.7719	1.75318	1.73445	1.71572	1.69698	1.67824	1.6595	1.64076	1.62201	1.60325	1.5845	1.56574	1.54697	1.52821	1.50944
39.25	2.3653	2.34669	2.32809	2.30948	2.29086	2.27225	2.25363	2.235	2.21638	2.19774	2.17911	2.16047	2.14183	2.12318	2.10454	2.08588	2.06723	2.04857	2.0299	2.01124	1.99257	1.97389	1.95522	1.93653	1.91785	1.89916	1.88047	1.86177	1.84308	1.82437	1.80567	1.78696	1.76824	1.74953	1.73081	1.71208	1.69335	1.67462	1.65589	1.63715	1.61841	1.59966	1.58091	1.56216	1.5434	1.52464	1.50588	1.48711
39.5	2.3242	2.3056	2.28699	2.26838	2.24977	2.23115	2.21253	2.19391	2.17528	2.15665	2.13802	2.11938	2.10074	2.08209	2.06344	2.04479	2.02613	2.00747	1.98881	1.97014	1.95147	1.9328	1.91412	1.89544	1.87675	1.85807	1.83937	1.82068	1.80198	1.78328	1.76457	1.74586	1.72715	1.70843	1.68971	1.67099	1.65226	1.63353	1.61479	1.59605	1.57731	1.55857	1.53982	1.52107	1.50231	1.48355
39.75	2.28311	2.2645	2.2459	2.22729	2.20868	2.19006	2.17144	2.15281	2.13419	2.11556	2.09692	2.07828	2.05964	2.041	2.02235	2.00369	1.98504	1.96638	1.94771	1.92905	1.91038	1.8917	1.87303	1.85434	1.83566	1.81697	1.79828	1.77958	1.76089	1.74218	1.72348	1.70477	1.68605	1.66734	1.64862	1.62989	1.61116	1.59243	1.5737	1.55496	1.53622	1.51747	1.49872	1.47997
40	2.24201	2.22341	2.2048	2.18619	2.16758	2.14896	2.13034	2.11172	2.09309	2.07446	2.05583	2.03719	2.01855	1.9999	1.98125	1.9626	1.94394	1.92528	1.90662	1.88795	1.86928	1.85061	1.83193	1.81325	1.79457	1.77588	1.75719	1.73849	1.71979	1.70109	1.68238	1.66367	1.64496	1.62624	1.60752	1.5888	1.57007	1.55134	1.5326	1.51387	1.49512	1.47638
40.25	2.20092	2.18232	2.16371	2.1451	2.12649	2.10787	2.08925	2.07062	2.052	2.03337	2.01473	1.99609	1.97745	1.95881	1.94016	1.9215	1.90285	1.88419	1.86553	1.84686	1.82819	1.80951	1.79084	1.77216	1.75347	1.73478	1.71609	1.6974	1.6787	1.65999	1.64129	1.62258	1.60386	1.58515	1.56643	1.5477	1.52898	1.51024	1.49151	1.47277
40.5	2.15982	2.14122	2.12261	2.104	2.08539	2.06677	2.04815	2.02953	2.0109	1.99227	1.97364	1.955	1.93636	1.91771	1.89906	1.88041	1.86175	1.84309	1.82443	1.80576	1.78709	1.76842	1.74974	1.73106	1.71238	1.69369	1.675	1.6563	1.6376	1.6189	1.60019	1.58148	1.56277	1.54405	1.52533	1.50661	1.48788
40.75			1.49559	2.06291	2.0443	2.02568	2.00706	1.98844	1.96981	1.95118	1.93254	1.9139	1.89526	1.87662	1.85797	1.83931	1.82066	1.802	1.78334	1.76467	1.746	1.72732	1.70865	1.68997	1.67128	1.65259	1.6339	1.61521	1.59651	1.5778	1.5591	1.54039	1.52168	1.50296	1.48424
41							1.807	1.94734	1.92871	1.91008	1.89145	1.87281	1.85417	1.83552	1.81687	1.79822	1.77956	1.7609	1.74224	1.72357	1.7049	1.68623	1.66755	1.64887	1.63019	1.6115	1.59281	1.57411	1.55541	1.53671	1.518	1.49929	1.48058
41.25											1.85035	1.83171	1.81307	1.79443	1.77578	1.75713	1.73847	1.71981	1.70115	1.68248	1.66381	1.64514	1.62646	1.60778	1.58909	1.5704	1.55171	1.53302	1.51432	1.49562	1.47691
41.5														1.75333	1.73468	1.71603	1.69737	1.67872	1.66005	1.64139	1.62271	1.60404	1.58536	1.56668	1.548	1.52931	1.51062	1.49192	1.47322
41.75																		1.63762	1.61896	1.60029	1.58162	1.56295	1.54427	1.52559	1.5069	1.48821	1.46952
42																					1.54053	1.52185	1.50317	1.48449
[truncated: 301 more columns]

## Sheet: a SBNL Indoor-Young 3H
units: Binary (yes/no), x-axis: temperature (degrees Celsius, row 2), y-axis: water vapor pressure (mmHg, column A)
	25	25.1	25.2	25.3	25.4	25.5	25.6	25.7	25.8	25.9	26	26.1	26.2	26.3	26.4	26.5	26.6	26.7	26.8	26.9	27	27.1	27.2	27.3	27.4	27.5	27.6	27.7	27.8	27.9	28	28.1	28.2	28.3	28.4	28.5	28.6	28.7	28.8	28.9	29	29.1	29.2	29.3	29.4	29.5	29.6	29.7	29.8
0	FALSE	FALSE	FALSE	FALSE	FALSE	FALSE	FALSE	FALSE	FALSE	FALSE	FALSE	FALSE	FALSE	FALSE	FALSE	FALSE	FALSE	FALSE	FALSE	FALSE	FALSE	FALSE	FALSE	FALSE	FALSE	FALSE	FALSE	FALSE	FALSE	FALSE	FALSE	FALSE	FALSE	FALSE	FALSE	FALSE	FALSE	FALSE	FALSE	FALSE	FALSE	FALSE	FALSE	FALSE	FALSE	FALSE	FALSE	FALSE	FALSE
0.25	FALSE	FALSE	FALSE	FALSE	FALSE	FALSE	FALSE	FALSE	FALSE	FALSE	FALSE	FALSE	FALSE	FALSE	FALSE	FALSE	FALSE	FALSE	FALSE	FALSE	FALSE	FALSE	FALSE	FALSE	FALSE	FALSE	FALSE	FALSE	FALSE	FALSE	FALSE	FALSE	FALSE	FALSE	FALSE	FALSE	FALSE	FALSE	FALSE	FALSE	FALSE	FALSE	FALSE	FALSE	FALSE	FALSE	FALSE	FALSE	FALSE
0.5	FALSE	FALSE	FALSE	FALSE	FALSE	FALSE	FALSE	FALSE	FALSE	FALSE	FALSE	FALSE	FALSE	FALSE	FALSE	FALSE	FALSE	FALSE	FALSE	FALSE	FALSE	FALSE	FALSE	FALSE	FALSE	FALSE	FALSE	FALSE	FALSE	FALSE	FALSE	FALSE	FALSE	FALSE	FALSE	FALSE	FALSE	FALSE	FALSE	FALSE	FALSE	FALSE	FALSE	FALSE	FALSE	FALSE	FALSE	FALSE	FALSE
0.75	FALSE	FALSE	FALSE	FALSE	FALSE	FALSE	FALSE	FALSE	FALSE	FALSE	FALSE	FALSE	FALSE	FALSE	FALSE	FALSE	FALSE	FALSE	FALSE	FALSE	FALSE	FALSE	FALSE	FALSE	FALSE	FALSE	FALSE	FALSE	FALSE	FALSE	FALSE	FALSE	FALSE	FALSE	FALSE	FALSE	FALSE	FALSE	FALSE	FALSE	FALSE	FALSE	FALSE	FALSE	FALSE	FALSE	FALSE	FALSE	FALSE
1	FALSE	FALSE	FALSE	FALSE	FALSE	FALSE	FALSE	FALSE	FALSE	FALSE	FALSE	FALSE	FALSE	FALSE	FALSE	FALSE	FALSE	FALSE	FALSE	FALSE	FALSE	FALSE	FALSE	FALSE	FALSE	FALSE	FALSE	FALSE	FALSE	FALSE	FALSE	FALSE	FALSE	FALSE	FALSE	FALSE	FALSE	FALSE	FALSE	FALSE	FALSE	FALSE	FALSE	FALSE	FALSE	FALSE	FALSE	FALSE	FALSE
1.25	FALSE	FALSE	FALSE	FALSE	FALSE	FALSE	FALSE	FALSE	FALSE	FALSE	FALSE	FALSE	FALSE	FALSE	FALSE	FALSE	FALSE	FALSE	FALSE	FALSE	FALSE	FALSE	FALSE	FALSE	FALSE	FALSE	FALSE	FALSE	FALSE	FALSE	FALSE	FALSE	FALSE	FALSE	FALSE	FALSE	FALSE	FALSE	FALSE	FALSE	FALSE	FALSE	FALSE	FALSE	FALSE	FALSE	FALSE	FALSE	FALSE
1.5	FALSE	FALSE	FALSE	FALSE	FALSE	FALSE	FALSE	FALSE	FALSE	FALSE	FALSE	FALSE	FALSE	FALSE	FALSE	FALSE	FALSE	FALSE	FALSE	FALSE	FALSE	FALSE	FALSE	FALSE	FALSE	FALSE	FALSE	FALSE	FALSE	FALSE	FALSE	FALSE	FALSE	FALSE	FALSE	FALSE	FALSE	FALSE	FALSE	FALSE	FALSE	FALSE	FALSE	FALSE	FALSE	FALSE	FALSE	FALSE	FALSE
1.75	FALSE	FALSE	FALSE	FALSE	FALSE	FALSE	FALSE	FALSE	FALSE	FALSE	FALSE	FALSE	FALSE	FALSE	FALSE	FALSE	FALSE	FALSE	FALSE	FALSE	FALSE	FALSE	FALSE	FALSE	FALSE	FALSE	FALSE	FALSE	FALSE	FALSE	FALSE	FALSE	FALSE	FALSE	FALSE	FALSE	FALSE	FALSE	FALSE	FALSE	FALSE	FALSE	FALSE	FALSE	FALSE	FALSE	FALSE	FALSE	FALSE
2	FALSE	FALSE	FALSE	FALSE	FALSE	FALSE	FALSE	FALSE	FALSE	FALSE	FALSE	FALSE	FALSE	FALSE	FALSE	FALSE	FALSE	FALSE	FALSE	FALSE	FALSE	FALSE	FALSE	FALSE	FALSE	FALSE	FALSE	FALSE	FALSE	FALSE	FALSE	FALSE	FALSE	FALSE	FALSE	FALSE	FALSE	FALSE	FALSE	FALSE	FALSE	FALSE	FALSE	FALSE	FALSE	FALSE	FALSE	FALSE	FALSE
2.25	FALSE	FALSE	FALSE	FALSE	FALSE	FALSE	FALSE	FALSE	FALSE	FALSE	FALSE	FALSE	FALSE	FALSE	FALSE	FALSE	FALSE	FALSE	FALSE	FALSE	FALSE	FALSE	FALSE	FALSE	FALSE	FALSE	FALSE	FALSE	FALSE	FALSE	FALSE	FALSE	FALSE	FALSE	FALSE	FALSE	FALSE	FALSE	FALSE	FALSE	FALSE	FALSE	FALSE	FALSE	FALSE	FALSE	FALSE	FALSE	FALSE
2.5	FALSE	FALSE	FALSE	FALSE	FALSE	FALSE	FALSE	FALSE	FALSE	FALSE	FALSE	FALSE	FALSE	FALSE	FALSE	FALSE	FALSE	FALSE	FALSE	FALSE	FALSE	FALSE	FALSE	FALSE	FALSE	FALSE	FALSE	FALSE	FALSE	FALSE	FALSE	FALSE	FALSE	FALSE	FALSE	FALSE	FALSE	FALSE	FALSE	FALSE	FALSE	FALSE	FALSE	FALSE	FALSE	FALSE	FALSE	FALSE	FALSE
2.75	FALSE	FALSE	FALSE	FALSE	FALSE	FALSE	FALSE	FALSE	FALSE	FALSE	FALSE	FALSE	FALSE	FALSE	FALSE	FALSE	FALSE	FALSE	FALSE	FALSE	FALSE	FALSE	FALSE	FALSE	FALSE	FALSE	FALSE	FALSE	FALSE	FALSE	FALSE	FALSE	FALSE	FALSE	FALSE	FALSE	FALSE	FALSE	FALSE	FALSE	FALSE	FALSE	FALSE	FALSE	FALSE	FALSE	FALSE	FALSE	FALSE
3	FALSE	FALSE	FALSE	FALSE	FALSE	FALSE	FALSE	FALSE	FALSE	FALSE	FALSE	FALSE	FALSE	FALSE	FALSE	FALSE	FALSE	FALSE	FALSE	FALSE	FALSE	FALSE	FALSE	FALSE	FALSE	FALSE	FALSE	FALSE	FALSE	FALSE	FALSE	FALSE	FALSE	FALSE	FALSE	FALSE	FALSE	FALSE	FALSE	FALSE	FALSE	FALSE	FALSE	FALSE	FALSE	FALSE	FALSE	FALSE	FALSE
3.25	FALSE	FALSE	FALSE	FALSE	FALSE	FALSE	FALSE	FALSE	FALSE	FALSE	FALSE	FALSE	FALSE	FALSE	FALSE	FALSE	FALSE	FALSE	FALSE	FALSE	FALSE	FALSE	FALSE	FALSE	FALSE	FALSE	FALSE	FALSE	FALSE	FALSE	FALSE	FALSE	FALSE	FALSE	FALSE	FALSE	FALSE	FALSE	FALSE	FALSE	FALSE	FALSE	FALSE	FALSE	FALSE	FALSE	FALSE	FALSE	FALSE
3.5	FALSE	FALSE	FALSE	FALSE	FALSE	FALSE	FALSE	FALSE	FALSE	FALSE	FALSE	FALSE	FALSE	FALSE	FALSE	FALSE	FALSE	FALSE	FALSE	FALSE	FALSE	FALSE	FALSE	FALSE	FALSE	FALSE	FALSE	FALSE	FALSE	FALSE	FALSE	FALSE	FALSE	FALSE	FALSE	FALSE	FALSE	FALSE	FALSE	FALSE	FALSE	FALSE	FALSE	FALSE	FALSE	FALSE	FALSE	FALSE	FALSE
3.75	FALSE	FALSE	FALSE	FALSE	FALSE	FALSE	FALSE	FALSE	FALSE	FALSE	FALSE	FALSE	FALSE	FALSE	FALSE	FALSE	FALSE	FALSE	FALSE	FALSE	FALSE	FALSE	FALSE	FALSE	FALSE	FALSE	FALSE	FALSE	FALSE	FALSE	FALSE	FALSE	FALSE	FALSE	FALSE	FALSE	FALSE	FALSE	FALSE	FALSE	FALSE	FALSE	FALSE	FALSE	FALSE	FALSE	FALSE	FALSE	FALSE
4	FALSE	FALSE	FALSE	FALSE	FALSE	FALSE	FALSE	FALSE	FALSE	FALSE	FALSE	FALSE	FALSE	FALSE	FALSE	FALSE	FALSE	FALSE	FALSE	FALSE	FALSE	FALSE	FALSE	FALSE	FALSE	FALSE	FALSE	FALSE	FALSE	FALSE	FALSE	FALSE	FALSE	FALSE	FALSE	FALSE	FALSE	FALSE	FALSE	FALSE	FALSE	FALSE	FALSE	FALSE	FALSE	FALSE	FALSE	FALSE	FALSE
4.25	FALSE	FALSE	FALSE	FALSE	FALSE	FALSE	FALSE	FALSE	FALSE	FALSE	FALSE	FALSE	FALSE	FALSE	FALSE	FALSE	FALSE	FALSE	FALSE	FALSE	FALSE	FALSE	FALSE	FALSE	FALSE	FALSE	FALSE	FALSE	FALSE	FALSE	FALSE	FALSE	FALSE	FALSE	FALSE	FALSE	FALSE	FALSE	FALSE	FALSE	FALSE	FALSE	FALSE	FALSE	FALSE	FALSE	FALSE	FALSE	FALSE
4.5	FALSE	FALSE	FALSE	FALSE	FALSE	FALSE	FALSE	FALSE	FALSE	FALSE	FALSE	FALSE	FALSE	FALSE	FALSE	FALSE	FALSE	FALSE	FALSE	FALSE	FALSE	FALSE	FALSE	FALSE	FALSE	FALSE	FALSE	FALSE	FALSE	FALSE	FALSE	FALSE	FALSE	FALSE	FALSE	FALSE	FALSE	FALSE	FALSE	FALSE	FALSE	FALSE	FALSE	FALSE	FALSE	FALSE	FALSE	FALSE	FALSE
4.75	FALSE	FALSE	FALSE	FALSE	FALSE	FALSE	FALSE	FALSE	FALSE	FALSE	FALSE	FALSE	FALSE	FALSE	FALSE	FALSE	FALSE	FALSE	FALSE	FALSE	FALSE	FALSE	FALSE	FALSE	FALSE	FALSE	FALSE	FALSE	FALSE	FALSE	FALSE	FALSE	FALSE	FALSE	FALSE	FALSE	FALSE	FALSE	FALSE	FALSE	FALSE	FALSE	FALSE	FALSE	FALSE	FALSE	FALSE	FALSE	FALSE
5	FALSE	FALSE	FALSE	FALSE	FALSE	FALSE	FALSE	FALSE	FALSE	FALSE	FALSE	FALSE	FALSE	FALSE	FALSE	FALSE	FALSE	FALSE	FALSE	FALSE	FALSE	FALSE	FALSE	FALSE	FALSE	FALSE	FALSE	FALSE	FALSE	FALSE	FALSE	FALSE	FALSE	FALSE	FALSE	FALSE	FALSE	FALSE	FALSE	FALSE	FALSE	FALSE	FALSE	FALSE	FALSE	FALSE	FALSE	FALSE	FALSE
5.25	FALSE	FALSE	FALSE	FALSE	FALSE	FALSE	FALSE	FALSE	FALSE	FALSE	FALSE	FALSE	FALSE	FALSE	FALSE	FALSE	FALSE	FALSE	FALSE	FALSE	FALSE	FALSE	FALSE	FALSE	FALSE	FALSE	FALSE	FALSE	FALSE	FALSE	FALSE	FALSE	FALSE	FALSE	FALSE	FALSE	FALSE	FALSE	FALSE	FALSE	FALSE	FALSE	FALSE	FALSE	FALSE	FALSE	FALSE	FALSE	FALSE
5.5	FALSE	FALSE	FALSE	FALSE	FALSE	FALSE	FALSE	FALSE	FALSE	FALSE	FALSE	FALSE	FALSE	FALSE	FALSE	FALSE	FALSE	FALSE	FALSE	FALSE	FALSE	FALSE	FALSE	FALSE	FALSE	FALSE	FALSE	FALSE	FALSE	FALSE	FALSE	FALSE	FALSE	FALSE	FALSE	FALSE	FALSE	FALSE	FALSE	FALSE	FALSE	FALSE	FALSE	FALSE	FALSE	FALSE	FALSE	FALSE	FALSE
5.75	FALSE	FALSE	FALSE	FALSE	FALSE	FALSE	FALSE	FALSE	FALSE	FALSE	FALSE	FALSE	FALSE	FALSE	FALSE	FALSE	FALSE	FALSE	FALSE	FALSE	FALSE	FALSE	FALSE	FALSE	FALSE	FALSE	FALSE	FALSE	FALSE	FALSE	FALSE	FALSE	FALSE	FALSE	FALSE	FALSE	FALSE	FALSE	FALSE	FALSE	FALSE	FALSE	FALSE	FALSE	FALSE	FALSE	FALSE	FALSE	FALSE
6	FALSE	FALSE	FALSE	FALSE	FALSE	FALSE	FALSE	FALSE	FALSE	FALSE	FALSE	FALSE	FALSE	FALSE	FALSE	FALSE	FALSE	FALSE	FALSE	FALSE	FALSE	FALSE	FALSE	FALSE	FALSE	FALSE	FALSE	FALSE	FALSE	FALSE	FALSE	FALSE	FALSE	FALSE	FALSE	FALSE	FALSE	FALSE	FALSE	FALSE	FALSE	FALSE	FALSE	FALSE	FALSE	FALSE	FALSE	FALSE	FALSE
6.25	FALSE	FALSE	FALSE	FALSE	FALSE	FALSE	FALSE	FALSE	FALSE	FALSE	FALSE	FALSE	FALSE	FALSE	FALSE	FALSE	FALSE	FALSE	FALSE	FALSE	FALSE	FALSE	FALSE	FALSE	FALSE	FALSE	FALSE	FALSE	FALSE	FALSE	FALSE	FALSE	FALSE	FALSE	FALSE	FALSE	FALSE	FALSE	FALSE	FALSE	FALSE	FALSE	FALSE	FALSE	FALSE	FALSE	FALSE	FALSE	FALSE
6.5	FALSE	FALSE	FALSE	FALSE	FALSE	FALSE	FALSE	FALSE	FALSE	FALSE	FALSE	FALSE	FALSE	FALSE	FALSE	FALSE	FALSE	FALSE	FALSE	FALSE	FALSE	FALSE	FALSE	FALSE	FALSE	FALSE	FALSE	FALSE	FALSE	FALSE	FALSE	FALSE	FALSE	FALSE	FALSE	FALSE	FALSE	FALSE	FALSE	FALSE	FALSE	FALSE	FALSE	FALSE	FALSE	FALSE	FALSE	FALSE	FALSE
6.75	FALSE	FALSE	FALSE	FALSE	FALSE	FALSE	FALSE	FALSE	FALSE	FALSE	FALSE	FALSE	FALSE	FALSE	FALSE	FALSE	FALSE	FALSE	FALSE	FALSE	FALSE	FALSE	FALSE	FALSE	FALSE	FALSE	FALSE	FALSE	FALSE	FALSE	FALSE	FALSE	FALSE	FALSE	FALSE	FALSE	FALSE	FALSE	FALSE	FALSE	FALSE	FALSE	FALSE	FALSE	FALSE	FALSE	FALSE	FALSE	FALSE
7	FALSE	FALSE	FALSE	FALSE	FALSE	FALSE	FALSE	FALSE	FALSE	FALSE	FALSE	FALSE	FALSE	FALSE	FALSE	FALSE	FALSE	FALSE	FALSE	FALSE	FALSE	FALSE	FALSE	FALSE	FALSE	FALSE	FALSE	FALSE	FALSE	FALSE	FALSE	FALSE	FALSE	FALSE	FALSE	FALSE	FALSE	FALSE	FALSE	FALSE	FALSE	FALSE	FALSE	FALSE	FALSE	FALSE	FALSE	FALSE	FALSE
7.25	FALSE	FALSE	FALSE	FALSE	FALSE	FALSE	FALSE	FALSE	FALSE	FALSE	FALSE	FALSE	FALSE	FALSE	FALSE	FALSE	FALSE	FALSE	FALSE	FALSE	FALSE	FALSE	FALSE	FALSE	FALSE	FALSE	FALSE	FALSE	FALSE	FALSE	FALSE	FALSE	FALSE	FALSE	FALSE	FALSE	FALSE	FALSE	FALSE	FALSE	FALSE	FALSE	FALSE	FALSE	FALSE	FALSE	FALSE	FALSE	FALSE
7.5	FALSE	FALSE	FALSE	FALSE	FALSE	FALSE	FALSE	FALSE	FALSE	FALSE	FALSE	FALSE	FALSE	FALSE	FALSE	FALSE	FALSE	FALSE	FALSE	FALSE	FALSE	FALSE	FALSE	FALSE	FALSE	FALSE	FALSE	FALSE	FALSE	FALSE	FALSE	FALSE	FALSE	FALSE	FALSE	FALSE	FALSE	FALSE	FALSE	FALSE	FALSE	FALSE	FALSE	FALSE	FALSE	FALSE	FALSE	FALSE	FALSE
7.75	FALSE	FALSE	FALSE	FALSE	FALSE	FALSE	FALSE	FALSE	FALSE	FALSE	FALSE	FALSE	FALSE	FALSE	FALSE	FALSE	FALSE	FALSE	FALSE	FALSE	FALSE	FALSE	FALSE	FALSE	FALSE	FALSE	FALSE	FALSE	FALSE	FALSE	FALSE	FALSE	FALSE	FALSE	FALSE	FALSE	FALSE	FALSE	FALSE	FALSE	FALSE	FALSE	FALSE	FALSE	FALSE	FALSE	FALSE	FALSE	FALSE
8	FALSE	FALSE	FALSE	FALSE	FALSE	FALSE	FALSE	FALSE	FALSE	FALSE	FALSE	FALSE	FALSE	FALSE	FALSE	FALSE	FALSE	FALSE	FALSE	FALSE	FALSE	FALSE	FALSE	FALSE	FALSE	FALSE	FALSE	FALSE	FALSE	FALSE	FALSE	FALSE	FALSE	FALSE	FALSE	FALSE	FALSE	FALSE	FALSE	FALSE	FALSE	FALSE	FALSE	FALSE	FALSE	FALSE	FALSE	FALSE	FALSE
8.25	FALSE	FALSE	FALSE	FALSE	FALSE	FALSE	FALSE	FALSE	FALSE	FALSE	FALSE	FALSE	FALSE	FALSE	FALSE	FALSE	FALSE	FALSE	FALSE	FALSE	FALSE	FALSE	FALSE	FALSE	FALSE	FALSE	FALSE	FALSE	FALSE	FALSE	FALSE	FALSE	FALSE	FALSE	FALSE	FALSE	FALSE	FALSE	FALSE	FALSE	FALSE	FALSE	FALSE	FALSE	FALSE	FALSE	FALSE	FALSE	FALSE
8.5	FALSE	FALSE	FALSE	FALSE	FALSE	FALSE	FALSE	FALSE	FALSE	FALSE	FALSE	FALSE	FALSE	FALSE	FALSE	FALSE	FALSE	FALSE	FALSE	FALSE	FALSE	FALSE	FALSE	FALSE	FALSE	FALSE	FALSE	FALSE	FALSE	FALSE	FALSE	FALSE	FALSE	FALSE	FALSE	FALSE	FALSE	FALSE	FALSE	FALSE	FALSE	FALSE	FALSE	FALSE	FALSE	FALSE	FALSE	FALSE	FALSE
8.75	FALSE	FALSE	FALSE	FALSE	FALSE	FALSE	FALSE	FALSE	FALSE	FALSE	FALSE	FALSE	FALSE	FALSE	FALSE	FALSE	FALSE	FALSE	FALSE	FALSE	FALSE	FALSE	FALSE	FALSE	FALSE	FALSE	FALSE	FALSE	FALSE	FALSE	FALSE	FALSE	FALSE	FALSE	FALSE	FALSE	FALSE	FALSE	FALSE	FALSE	FALSE	FALSE	FALSE	FALSE	FALSE	FALSE	FALSE	FALSE	FALSE
9	FALSE	FALSE	FALSE	FALSE	FALSE	FALSE	FALSE	FALSE	FALSE	FALSE	FALSE	FALSE	FALSE	FALSE	FALSE	FALSE	FALSE	FALSE	FALSE	FALSE	FALSE	FALSE	FALSE	FALSE	FALSE	FALSE	FALSE	FALSE	FALSE	FALSE	FALSE	FALSE	FALSE	FALSE	FALSE	FALSE	FALSE	FALSE	FALSE	FALSE	FALSE	FALSE	FALSE	FALSE	FALSE	FALSE	FALSE	FALSE	FALSE
9.25	FALSE	FALSE	FALSE	FALSE	FALSE	FALSE	FALSE	FALSE	FALSE	FALSE	FALSE	FALSE	FALSE	FALSE	FALSE	FALSE	FALSE	FALSE	FALSE	FALSE	FALSE	FALSE	FALSE	FALSE	FALSE	FALSE	FALSE	FALSE	FALSE	FALSE	FALSE	FALSE	FALSE	FALSE	FALSE	FALSE	FALSE	FALSE	FALSE	FALSE	FALSE	FALSE	FALSE	FALSE	FALSE	FALSE	FALSE	FALSE	FALSE
9.5	FALSE	FALSE	FALSE	FALSE	FALSE	FALSE	FALSE	FALSE	FALSE	FALSE	FALSE	FALSE	FALSE	FALSE	FALSE	FALSE	FALSE	FALSE	FALSE	FALSE	FALSE	FALSE	FALSE	FALSE	FALSE	FALSE	FALSE	FALSE	FALSE	FALSE	FALSE	FALSE	FALSE	FALSE	FALSE	FALSE	FALSE	FALSE	FALSE	FALSE	FALSE	FALSE	FALSE	FALSE	FALSE	FALSE	FALSE	FALSE	FALSE
9.75	FALSE	FALSE	FALSE	FALSE	FALSE	FALSE	FALSE	FALSE	FALSE	FALSE	FALSE	FALSE	FALSE	FALSE	FALSE	FALSE	FALSE	FALSE	FALSE	FALSE	FALSE	FALSE	FALSE	FALSE	FALSE	FALSE	FALSE	FALSE	FALSE	FALSE	FALSE	FALSE	FALSE	FALSE	FALSE	FALSE	FALSE	FALSE	FALSE	FALSE	FALSE	FALSE	FALSE	FALSE	FALSE	FALSE	FALSE	FALSE	FALSE
10	FALSE	FALSE	FALSE	FALSE	FALSE	FALSE	FALSE	FALSE	FALSE	FALSE	FALSE	FALSE	FALSE	FALSE	FALSE	FALSE	FALSE	FALSE	FALSE	FALSE	FALSE	FALSE	FALSE	FALSE	FALSE	FALSE	FALSE	FALSE	FALSE	FALSE	FALSE	FALSE	FALSE	FALSE	FALSE	FALSE	FALSE	FALSE	FALSE	FALSE	FALSE	FALSE	FALSE	FALSE	FALSE	FALSE	FALSE	FALSE	FALSE
10.25	FALSE	FALSE	FALSE	FALSE	FALSE	FALSE	FALSE	FALSE	FALSE	FALSE	FALSE	FALSE	FALSE	FALSE	FALSE	FALSE	FALSE	FALSE	FALSE	FALSE	FALSE	FALSE	FALSE	FALSE	FALSE	FALSE	FALSE	FALSE	FALSE	FALSE	FALSE	FALSE	FALSE	FALSE	FALSE	FALSE	FALSE	FALSE	FALSE	FALSE	FALSE	FALSE	FALSE	FALSE	FALSE	FALSE	FALSE	FALSE	FALSE
10.5	FALSE	FALSE	FALSE	FALSE	FALSE	FALSE	FALSE	FALSE	FALSE	FALSE	FALSE	FALSE	FALSE	FALSE	FALSE	FALSE	FALSE	FALSE	FALSE	FALSE	FALSE	FALSE	FALSE	FALSE	FALSE	FALSE	FALSE	FALSE	FALSE	FALSE	FALSE	FALSE	FALSE	FALSE	FALSE	FALSE	FALSE	FALSE	FALSE	FALSE	FALSE	FALSE	FALSE	FALSE	FALSE	FALSE	FALSE	FALSE	FALSE
10.75	FALSE	FALSE	FALSE	FALSE	FALSE	FALSE	FALSE	FALSE	FALSE	FALSE	FALSE	FALSE	FALSE	FALSE	FALSE	FALSE	FALSE	FALSE	FALSE	FALSE	FALSE	FALSE	FALSE	FALSE	FALSE	FALSE	FALSE	FALSE	FALSE	FALSE	FALSE	FALSE	FALSE	FALSE	FALSE	FALSE	FALSE	FALSE	FALSE	FALSE	FALSE	FALSE	FALSE	FALSE	FALSE	FALSE	FALSE	FALSE	FALSE
11	FALSE	FALSE	FALSE	FALSE	FALSE	FALSE	FALSE	FALSE	FALSE	FALSE	FALSE	FALSE	FALSE	FALSE	FALSE	FALSE	FALSE	FALSE	FALSE	FALSE	FALSE	FALSE	FALSE	FALSE	FALSE	FALSE	FALSE	FALSE	FALSE	FALSE	FALSE	FALSE	FALSE	FALSE	FALSE	FALSE	FALSE	FALSE	FALSE	FALSE	FALSE	FALSE	FALSE	FALSE	FALSE	FALSE	FALSE	FALSE	FALSE
11.25	FALSE	FALSE	FALSE	FALSE	FALSE	FALSE	FALSE	FALSE	FALSE	FALSE	FALSE	FALSE	FALSE	FALSE	FALSE	FALSE	FALSE	FALSE	FALSE	FALSE	FALSE	FALSE	FALSE	FALSE	FALSE	FALSE	FALSE	FALSE	FALSE	FALSE	FALSE	FALSE	FALSE	FALSE	FALSE	FALSE	FALSE	FALSE	FALSE	FALSE	FALSE	FALSE	FALSE	FALSE	FALSE	FALSE	FALSE	FALSE	FALSE
11.5	FALSE	FALSE	FALSE	FALSE	FALSE	FALSE	FALSE	FALSE	FALSE	FALSE	FALSE	FALSE	FALSE	FALSE	FALSE	FALSE	FALSE	FALSE	FALSE	FALSE	FALSE	FALSE	FALSE	FALSE	FALSE	FALSE	FALSE	FALSE	FALSE	FALSE	FALSE	FALSE	FALSE	FALSE	FALSE	FALSE	FALSE	FALSE	FALSE	FALSE	FALSE	FALSE	FALSE	FALSE	FALSE	FALSE	FALSE	FALSE	FALSE
11.75	FALSE	FALSE	FALSE	FALSE	FALSE	FALSE	FALSE	FALSE	FALSE	FALSE	FALSE	FALSE	FALSE	FALSE	FALSE	FALSE	FALSE	FALSE	FALSE	FALSE	FALSE	FALSE	FALSE	FALSE	FALSE	FALSE	FALSE	FALSE	FALSE	FALSE	FALSE	FALSE	FALSE	FALSE	FALSE	FALSE	FALSE	FALSE	FALSE	FALSE	FALSE	FALSE	FALSE	FALSE	FALSE	FALSE	FALSE	FALSE	FALSE
12	FALSE	FALSE	FALSE	FALSE	FALSE	FALSE	FALSE	FALSE	FALSE	FALSE	FALSE	FALSE	FALSE	FALSE	FALSE	FALSE	FALSE	FALSE	FALSE	FALSE	FALSE	FALSE	FALSE	FALSE	FALSE	FALSE	FALSE	FALSE	FALSE	FALSE	FALSE	FALSE	FALSE	FALSE	FALSE	FALSE	FALSE	FALSE	FALSE	FALSE	FALSE	FALSE	FALSE	FALSE	FALSE	FALSE	FALSE	FALSE	FALSE
12.25	FALSE	FALSE	FALSE	FALSE	FALSE	FALSE	FALSE	FALSE	FALSE	FALSE	FALSE	FALSE	FALSE	FALSE	FALSE	FALSE	FALSE	FALSE	FALSE	FALSE	FALSE	FALSE	FALSE	FALSE	FALSE	FALSE	FALSE	FALSE	FALSE	FALSE	FALSE	FALSE	FALSE	FALSE	FALSE	FALSE	FALSE	FALSE	FALSE	FALSE	FALSE	FALSE	FALSE	FALSE	FALSE	FALSE	FALSE	FALSE	FALSE
12.5	FALSE	FALSE	FALSE	FALSE	FALSE	FALSE	FALSE	FALSE	FALSE	FALSE	FALSE	FALSE	FALSE	FALSE	FALSE	FALSE	FALSE	FALSE	FALSE	FALSE	FALSE	FALSE	FALSE	FALSE	FALSE	FALSE	FALSE	FALSE	FALSE	FALSE	FALSE	FALSE	FALSE	FALSE	FALSE	FALSE	FALSE	FALSE	FALSE	FALSE	FALSE	FALSE	FALSE	FALSE	FALSE	FALSE	FALSE	FALSE	FALSE
12.75	FALSE	FALSE	FALSE	FALSE	FALSE	FALSE	FALSE	FALSE	FALSE	FALSE	FALSE	FALSE	FALSE	FALSE	FALSE	FALSE	FALSE	FALSE	FALSE	FALSE	FALSE	FALSE	FALSE	FALSE	FALSE	FALSE	FALSE	FALSE	FALSE	FALSE	FALSE	FALSE	FALSE	FALSE	FALSE	FALSE	FALSE	FALSE	FALSE	FALSE	FALSE	FALSE	FALSE	FALSE	FALSE	FALSE	FALSE	FALSE	FALSE
13	FALSE	FALSE	FALSE	FALSE	FALSE	FALSE	FALSE	FALSE	FALSE	FALSE	FALSE	FALSE	FALSE	FALSE	FALSE	FALSE	FALSE	FALSE	FALSE	FALSE	FALSE	FALSE	FALSE	FALSE	FALSE	FALSE	FALSE	FALSE	FALSE	FALSE	FALSE	FALSE	FALSE	FALSE	FALSE	FALSE	FALSE	FALSE	FALSE	FALSE	FALSE	FALSE	FALSE	FALSE	FALSE	FALSE	FALSE	FALSE	FALSE
13.25	FALSE	FALSE	FALSE	FALSE	FALSE	FALSE	FALSE	FALSE	FALSE	FALSE	FALSE	FALSE	FALSE	FALSE	FALSE	FALSE	FALSE	FALSE	FALSE	FALSE	FALSE	FALSE	FALSE	FALSE	FALSE	FALSE	FALSE	FALSE	FALSE	FALSE	FALSE	FALSE	FALSE	FALSE	FALSE	FALSE	FALSE	FALSE	FALSE	FALSE	FALSE	FALSE	FALSE	FALSE	FALSE	FALSE	FALSE	FALSE	FALSE
13.5	FALSE	FALSE	FALSE	FALSE	FALSE	FALSE	FALSE	FALSE	FALSE	FALSE	FALSE	FALSE	FALSE	FALSE	FALSE	FALSE	FALSE	FALSE	FALSE	FALSE	FALSE	FALSE	FALSE	FALSE	FALSE	FALSE	FALSE	FALSE	FALSE	FALSE	FALSE	FALSE	FALSE	FALSE	FALSE	FALSE	FALSE	FALSE	FALSE	FALSE	FALSE	FALSE	FALSE	FALSE	FALSE	FALSE	FALSE	FALSE	FALSE
13.75	FALSE	FALSE	FALSE	FALSE	FALSE	FALSE	FALSE	FALSE	FALSE	FALSE	FALSE	FALSE	FALSE	FALSE	FALSE	FALSE	FALSE	FALSE	FALSE	FALSE	FALSE	FALSE	FALSE	FALSE	FALSE	FALSE	FALSE	FALSE	FALSE	FALSE	FALSE	FALSE	FALSE	FALSE	FALSE	FALSE	FALSE	FALSE	FALSE	FALSE	FALSE	FALSE	FALSE	FALSE	FALSE	FALSE	FALSE	FALSE	FALSE
14	FALSE	FALSE	FALSE	FALSE	FALSE	FALSE	FALSE	FALSE	FALSE	FALSE	FALSE	FALSE	FALSE	FALSE	FALSE	FALSE	FALSE	FALSE	FALSE	FALSE	FALSE	FALSE	FALSE	FALSE	FALSE	FALSE	FALSE	FALSE	FALSE	FALSE	FALSE	FALSE	FALSE	FALSE	FALSE	FALSE	FALSE	FALSE	FALSE	FALSE	FALSE	FALSE	FALSE	FALSE	FALSE	FALSE	FALSE	FALSE	FALSE
14.25	FALSE	FALSE	FALSE	FALSE	FALSE	FALSE	FALSE	FALSE	FALSE	FALSE	FALSE	FALSE	FALSE	FALSE	FALSE	FALSE	FALSE	FALSE	FALSE	FALSE	FALSE	FALSE	FALSE	FALSE	FALSE	FALSE	FALSE	FALSE	FALSE	FALSE	FALSE	FALSE	FALSE	FALSE	FALSE	FALSE	FALSE	FALSE	FALSE	FALSE	FALSE	FALSE	FALSE	FALSE	FALSE	FALSE	FALSE	FALSE	FALSE
14.5	FALSE	FALSE	FALSE	FALSE	FALSE	FALSE	FALSE	FALSE	FALSE	FALSE	FALSE	FALSE	FALSE	FALSE	FALSE	FALSE	FALSE	FALSE	FALSE	FALSE	FALSE	FALSE	FALSE	FALSE	FALSE	FALSE	FALSE	FALSE	FALSE	FALSE	FALSE	FALSE	FALSE	FALSE	FALSE	FALSE	FALSE	FALSE	FALSE	FALSE	FALSE	FALSE	FALSE	FALSE	FALSE	FALSE	FALSE	FALSE	FALSE
14.75	FALSE	FALSE	FALSE	FALSE	FALSE	FALSE	FALSE	FALSE	FALSE	FALSE	FALSE	FALSE	FALSE	FALSE	FALSE	FALSE	FALSE	FALSE	FALSE	FALSE	FALSE	FALSE	FALSE	FALSE	FALSE	FALSE	FALSE	FALSE	FALSE	FALSE	FALSE	FALSE	FALSE	FALSE	FALSE	FALSE	FALSE	FALSE	FALSE	FALSE	FALSE	FALSE	FALSE	FALSE	FALSE	FALSE	FALSE	FALSE	FALSE
15	FALSE	FALSE	FALSE	FALSE	FALSE	FALSE	FALSE	FALSE	FALSE	FALSE	FALSE	FALSE	FALSE	FALSE	FALSE	FALSE	FALSE	FALSE	FALSE	FALSE	FALSE	FALSE	FALSE	FALSE	FALSE	FALSE	FALSE	FALSE	FALSE	FALSE	FALSE	FALSE	FALSE	FALSE	FALSE	FALSE	FALSE	FALSE	FALSE	FALSE	FALSE	FALSE	FALSE	FALSE	FALSE	FALSE	FALSE	FALSE	FALSE
15.25	FALSE	FALSE	FALSE	FALSE	FALSE	FALSE	FALSE	FALSE	FALSE	FALSE	FALSE	FALSE	FALSE	FALSE	FALSE	FALSE	FALSE	FALSE	FALSE	FALSE	FALSE	FALSE	FALSE	FALSE	FALSE	FALSE	FALSE	FALSE	FALSE	FALSE	FALSE	FALSE	FALSE	FALSE	FALSE	FALSE	FALSE	FALSE	FALSE	FALSE	FALSE	FALSE	FALSE	FALSE	FALSE	FALSE	FALSE	FALSE	FALSE
15.5	FALSE	FALSE	FALSE	FALSE	FALSE	FALSE	FALSE	FALSE	FALSE	FALSE	FALSE	FALSE	FALSE	FALSE	FALSE	FALSE	FALSE	FALSE	FALSE	FALSE	FALSE	FALSE	FALSE	FALSE	FALSE	FALSE	FALSE	FALSE	FALSE	FALSE	FALSE	FALSE	FALSE	FALSE	FALSE	FALSE	FALSE	FALSE	FALSE	FALSE	FALSE	FALSE	FALSE	FALSE	FALSE	FALSE	FALSE	FALSE	FALSE
15.75	FALSE	FALSE	FALSE	FALSE	FALSE	FALSE	FALSE	FALSE	FALSE	FALSE	FALSE	FALSE	FALSE	FALSE	FALSE	FALSE	FALSE	FALSE	FALSE	FALSE	FALSE	FALSE	FALSE	FALSE	FALSE	FALSE	FALSE	FALSE	FALSE	FALSE	FALSE	FALSE	FALSE	FALSE	FALSE	FALSE	FALSE	FALSE	FALSE	FALSE	FALSE	FALSE	FALSE	FALSE	FALSE	FALSE	FALSE	FALSE	FALSE
16	FALSE	FALSE	FALSE	FALSE	FALSE	FALSE	FALSE	FALSE	FALSE	FALSE	FALSE	FALSE	FALSE	FALSE	FALSE	FALSE	FALSE	FALSE	FALSE	FALSE	FALSE	FALSE	FALSE	FALSE	FALSE	FALSE	FALSE	FALSE	FALSE	FALSE	FALSE	FALSE	FALSE	FALSE	FALSE	FALSE	FALSE	FALSE	FALSE	FALSE	FALSE	FALSE	FALSE	FALSE	FALSE	FALSE	FALSE	FALSE	FALSE
16.25	FALSE	FALSE	FALSE	FALSE	FALSE	FALSE	FALSE	FALSE	FALSE	FALSE	FALSE	FALSE	FALSE	FALSE	FALSE	FALSE	FALSE	FALSE	FALSE	FALSE	FALSE	FALSE	FALSE	FALSE	FALSE	FALSE	FALSE	FALSE	FALSE	FALSE	FALSE	FALSE	FALSE	FALSE	FALSE	FALSE	FALSE	FALSE	FALSE	FALSE	FALSE	FALSE	FALSE	FALSE	FALSE	FALSE	FALSE	FALSE	FALSE
16.5	FALSE	FALSE	FALSE	FALSE	FALSE	FALSE	FALSE	FALSE	FALSE	FALSE	FALSE	FALSE	FALSE	FALSE	FALSE	FALSE	FALSE	FALSE	FALSE	FALSE	FALSE	FALSE	FALSE	FALSE	FALSE	FALSE	FALSE	FALSE	FALSE	FALSE	FALSE	FALSE	FALSE	FALSE	FALSE	FALSE	FALSE	FALSE	FALSE	FALSE	FALSE	FALSE	FALSE	FALSE	FALSE	FALSE	FALSE	FALSE	FALSE
16.75	FALSE	FALSE	FALSE	FALSE	FALSE	FALSE	FALSE	FALSE	FALSE	FALSE	FALSE	FALSE	FALSE	FALSE	FALSE	FALSE	FALSE	FALSE	FALSE	FALSE	FALSE	FALSE	FALSE	FALSE	FALSE	FALSE	FALSE	FALSE	FALSE	FALSE	FALSE	FALSE	FALSE	FALSE	FALSE	FALSE	FALSE	FALSE	FALSE	FALSE	FALSE	FALSE	FALSE	FALSE	FALSE	FALSE	FALSE	FALSE	FALSE
17	FALSE	FALSE	FALSE	FALSE	FALSE	FALSE	FALSE	FALSE	FALSE	FALSE	FALSE	FALSE	FALSE	FALSE	FALSE	FALSE	FALSE	FALSE	FALSE	FALSE	FALSE	FALSE	FALSE	FALSE	FALSE	FALSE	FALSE	FALSE	FALSE	FALSE	FALSE	FALSE	FALSE	FALSE	FALSE	FALSE	FALSE	FALSE	FALSE	FALSE	FALSE	FALSE	FALSE	FALSE	FALSE	FALSE	FALSE	FALSE	FALSE
17.25	FALSE	FALSE	FALSE	FALSE	FALSE	FALSE	FALSE	FALSE	FALSE	FALSE	FALSE	FALSE	FALSE	FALSE	FALSE	FALSE	FALSE	FALSE	FALSE	FALSE	FALSE	FALSE	FALSE	FALSE	FALSE	FALSE	FALSE	FALSE	FALSE	FALSE	FALSE	FALSE	FALSE	FALSE	FALSE	FALSE	FALSE	FALSE	FALSE	FALSE	FALSE	FALSE	FALSE	FALSE	FALSE	FALSE	FALSE	FALSE	FALSE
17.5	FALSE	FALSE	FALSE	FALSE	FALSE	FALSE	FALSE	FALSE	FALSE	FALSE	FALSE	FALSE	FALSE	FALSE	FALSE	FALSE	FALSE	FALSE	FALSE	FALSE	FALSE	FALSE	FALSE	FALSE	FALSE	FALSE	FALSE	FALSE	FALSE	FALSE	FALSE	FALSE	FALSE	FALSE	FALSE	FALSE	FALSE	FALSE	FALSE	FALSE	FALSE	FALSE	FALSE	FALSE	FALSE	FALSE	FALSE	FALSE	FALSE
17.75	FALSE	FALSE	FALSE	FALSE	FALSE	FALSE	FALSE	FALSE	FALSE	FALSE	FALSE	FALSE	FALSE	FALSE	FALSE	FALSE	FALSE	FALSE	FALSE	FALSE	FALSE	FALSE	FALSE	FALSE	FALSE	FALSE	FALSE	FALSE	FALSE	FALSE	FALSE	FALSE	FALSE	FALSE	FALSE	FALSE	FALSE	FALSE	FALSE	FALSE	FALSE	FALSE	FALSE	FALSE	FALSE	FALSE	FALSE	FALSE	FALSE
18	FALSE	FALSE	FALSE	FALSE	FALSE	FALSE	FALSE	FALSE	FALSE	FALSE	FALSE	FALSE	FALSE	FALSE	FALSE	FALSE	FALSE	FALSE	FALSE	FALSE	FALSE	FALSE	FALSE	FALSE	FALSE	FALSE	FALSE	FALSE	FALSE	FALSE	FALSE	FALSE	FALSE	FALSE	FALSE	FALSE	FALSE	FALSE	FALSE	FALSE	FALSE	FALSE	FALSE	FALSE	FALSE	FALSE	FALSE	FALSE	FALSE
18.25	FALSE	FALSE	FALSE	FALSE	FALSE	FALSE	FALSE	FALSE	FALSE	FALSE	FALSE	FALSE	FALSE	FALSE	FALSE	FALSE	FALSE	FALSE	FALSE	FALSE	FALSE	FALSE	FALSE	FALSE	FALSE	FALSE	FALSE	FALSE	FALSE	FALSE	FALSE	FALSE	FALSE	FALSE	FALSE	FALSE	FALSE	FALSE	FALSE	FALSE	FALSE	FALSE	FALSE	FALSE	FALSE	FALSE	FALSE	FALSE	FALSE
18.5	FALSE	FALSE	FALSE	FALSE	FALSE	FALSE	FALSE	FALSE	FALSE	FALSE	FALSE	FALSE	FALSE	FALSE	FALSE	FALSE	FALSE	FALSE	FALSE	FALSE	FALSE	FALSE	FALSE	FALSE	FALSE	FALSE	FALSE	FALSE	FALSE	FALSE	FALSE	FALSE	FALSE	FALSE	FALSE	FALSE	FALSE	FALSE	FALSE	FALSE	FALSE	FALSE	FALSE	FALSE	FALSE	FALSE	FALSE	FALSE	FALSE
18.75	FALSE	FALSE	FALSE	FALSE	FALSE	FALSE	FALSE	FALSE	FALSE	FALSE	FALSE	FALSE	FALSE	FALSE	FALSE	FALSE	FALSE	FALSE	FALSE	FALSE	FALSE	FALSE	FALSE	FALSE	FALSE	FALSE	FALSE	FALSE	FALSE	FALSE	FALSE	FALSE	FALSE	FALSE	FALSE	FALSE	FALSE	FALSE	FALSE	FALSE	FALSE	FALSE	FALSE	FALSE	FALSE	FALSE	FALSE	FALSE	FALSE
19	FALSE	FALSE	FALSE	FALSE	FALSE	FALSE	FALSE	FALSE	FALSE	FALSE	FALSE	FALSE	FALSE	FALSE	FALSE	FALSE	FALSE	FALSE	FALSE	FALSE	FALSE	FALSE	FALSE	FALSE	FALSE	FALSE	FALSE	FALSE	FALSE	FALSE	FALSE	FALSE	FALSE	FALSE	FALSE	FALSE	FALSE	FALSE	FALSE	FALSE	FALSE	FALSE	FALSE	FALSE	FALSE	FALSE	FALSE	FALSE	FALSE
19.25	FALSE	FALSE	FALSE	FALSE	FALSE	FALSE	FALSE	FALSE	FALSE	FALSE	FALSE	FALSE	FALSE	FALSE	FALSE	FALSE	FALSE	FALSE	FALSE	FALSE	FALSE	FALSE	FALSE	FALSE	FALSE	FALSE	FALSE	FALSE	FALSE	FALSE	FALSE	FALSE	FALSE	FALSE	FALSE	FALSE	FALSE	FALSE	FALSE	FALSE	FALSE	FALSE	FALSE	FALSE	FALSE	FALSE	FALSE	FALSE	FALSE
19.5	FALSE	FALSE	FALSE	FALSE	FALSE	FALSE	FALSE	FALSE	FALSE	FALSE	FALSE	FALSE	FALSE	FALSE	FALSE	FALSE	FALSE	FALSE	FALSE	FALSE	FALSE	FALSE	FALSE	FALSE	FALSE	FALSE	FALSE	FALSE	FALSE	FALSE	FALSE	FALSE	FALSE	FALSE	FALSE	FALSE	FALSE	FALSE	FALSE	FALSE	FALSE	FALSE	FALSE	FALSE	FALSE	FALSE	FALSE	FALSE	FALSE
19.75	FALSE	FALSE	FALSE	FALSE	FALSE	FALSE	FALSE	FALSE	FALSE	FALSE	FALSE	FALSE	FALSE	FALSE	FALSE	FALSE	FALSE	FALSE	FALSE	FALSE	FALSE	FALSE	FALSE	FALSE	FALSE	FALSE	FALSE	FALSE	FALSE	FALSE	FALSE	FALSE	FALSE	FALSE	FALSE	FALSE	FALSE	FALSE	FALSE	FALSE	FALSE	FALSE	FALSE	FALSE	FALSE	FALSE	FALSE	FALSE	FALSE
20	FALSE	FALSE	FALSE	FALSE	FALSE	FALSE	FALSE	FALSE	FALSE	FALSE	FALSE	FALSE	FALSE	FALSE	FALSE	FALSE	FALSE	FALSE	FALSE	FALSE	FALSE	FALSE	FALSE	FALSE	FALSE	FALSE	FALSE	FALSE	FALSE	FALSE	FALSE	FALSE	FALSE	FALSE	FALSE	FALSE	FALSE	FALSE	FALSE	FALSE	FALSE	FALSE	FALSE	FALSE	FALSE	FALSE	FALSE	FALSE	FALSE
20.25	FALSE	FALSE	FALSE	FALSE	FALSE	FALSE	FALSE	FALSE	FALSE	FALSE	FALSE	FALSE	FALSE	FALSE	FALSE	FALSE	FALSE	FALSE	FALSE	FALSE	FALSE	FALSE	FALSE	FALSE	FALSE	FALSE	FALSE	FALSE	FALSE	FALSE	FALSE	FALSE	FALSE	FALSE	FALSE	FALSE	FALSE	FALSE	FALSE	FALSE	FALSE	FALSE	FALSE	FALSE	FALSE	FALSE	FALSE	FALSE	FALSE
20.5	FALSE	FALSE	FALSE	FALSE	FALSE	FALSE	FALSE	FALSE	FALSE	FALSE	FALSE	FALSE	FALSE	FALSE	FALSE	FALSE	FALSE	FALSE	FALSE	FALSE	FALSE	FALSE	FALSE	FALSE	FALSE	FALSE	FALSE	FALSE	FALSE	FALSE	FALSE	FALSE	FALSE	FALSE	FALSE	FALSE	FALSE	FALSE	FALSE	FALSE	FALSE	FALSE	FALSE	FALSE	FALSE	FALSE	FALSE	FALSE	FALSE
20.75	FALSE	FALSE	FALSE	FALSE	FALSE	FALSE	FALSE	FALSE	FALSE	FALSE	FALSE	FALSE	FALSE	FALSE	FALSE	FALSE	FALSE	FALSE	FALSE	FALSE	FALSE	FALSE	FALSE	FALSE	FALSE	FALSE	FALSE	FALSE	FALSE	FALSE	FALSE	FALSE	FALSE	FALSE	FALSE	FALSE	FALSE	FALSE	FALSE	FALSE	FALSE	FALSE	FALSE	FALSE	FALSE	FALSE	FALSE	FALSE	FALSE
21	FALSE	FALSE	FALSE	FALSE	FALSE	FALSE	FALSE	FALSE	FALSE	FALSE	FALSE	FALSE	FALSE	FALSE	FALSE	FALSE	FALSE	FALSE	FALSE	FALSE	FALSE	FALSE	FALSE	FALSE	FALSE	FALSE	FALSE	FALSE	FALSE	FALSE	FALSE	FALSE	FALSE	FALSE	FALSE	FALSE	FALSE	FALSE	FALSE	FALSE	FALSE	FALSE	FALSE	FALSE	FALSE	FALSE	FALSE	FALSE	FALSE
21.25	FALSE	FALSE	FALSE	FALSE	FALSE	FALSE	FALSE	FALSE	FALSE	FALSE	FALSE	FALSE	FALSE	FALSE	FALSE	FALSE	FALSE	FALSE	FALSE	FALSE	FALSE	FALSE	FALSE	FALSE	FALSE	FALSE	FALSE	FALSE	FALSE	FALSE	FALSE	FALSE	FALSE	FALSE	FALSE	FALSE	FALSE	FALSE	FALSE	FALSE	FALSE	FALSE	FALSE	FALSE	FALSE	FALSE	FALSE	FALSE	FALSE
21.5	FALSE	FALSE	FALSE	FALSE	FALSE	FALSE	FALSE	FALSE	FALSE	FALSE	FALSE	FALSE	FALSE	FALSE	FALSE	FALSE	FALSE	FALSE	FALSE	FALSE	FALSE	FALSE	FALSE	FALSE	FALSE	FALSE	FALSE	FALSE	FALSE	FALSE	FALSE	FALSE	FALSE	FALSE	FALSE	FALSE	FALSE	FALSE	FALSE	FALSE	FALSE	FALSE	FALSE	FALSE	FALSE	FALSE	FALSE	FALSE	FALSE
21.75	FALSE	FALSE	FALSE	FALSE	FALSE	FALSE	FALSE	FALSE	FALSE	FALSE	FALSE	FALSE	FALSE	FALSE	FALSE	FALSE	FALSE	FALSE	FALSE	FALSE	FALSE	FALSE	FALSE	FALSE	FALSE	FALSE	FALSE	FALSE	FALSE	FALSE	FALSE	FALSE	FALSE	FALSE	FALSE	FALSE	FALSE	FALSE	FALSE	FALSE	FALSE	FALSE	FALSE	FALSE	FALSE	FALSE	FALSE	FALSE	FALSE
22	FALSE	FALSE	FALSE	FALSE	FALSE	FALSE	FALSE	FALSE	FALSE	FALSE	FALSE	FALSE	FALSE	FALSE	FALSE	FALSE	FALSE	FALSE	FALSE	FALSE	FALSE	FALSE	FALSE	FALSE	FALSE	FALSE	FALSE	FALSE	FALSE	FALSE	FALSE	FALSE	FALSE	FALSE	FALSE	FALSE	FALSE	FALSE	FALSE	FALSE	FALSE	FALSE	FALSE	FALSE	FALSE	FALSE	FALSE	FALSE	FALSE
22.25	FALSE	FALSE	FALSE	FALSE	FALSE	FALSE	FALSE	FALSE	FALSE	FALSE	FALSE	FALSE	FALSE	FALSE	FALSE	FALSE	FALSE	FALSE	FALSE	FALSE	FALSE	FALSE	FALSE	FALSE	FALSE	FALSE	FALSE	FALSE	FALSE	FALSE	FALSE	FALSE	FALSE	FALSE	FALSE	FALSE	FALSE	FALSE	FALSE	FALSE	FALSE	FALSE	FALSE	FALSE	FALSE	FALSE	FALSE	FALSE	FALSE
22.5	FALSE	FALSE	FALSE	FALSE	FALSE	FALSE	FALSE	FALSE	FALSE	FALSE	FALSE	FALSE	FALSE	FALSE	FALSE	FALSE	FALSE	FALSE	FALSE	FALSE	FALSE	FALSE	FALSE	FALSE	FALSE	FALSE	FALSE	FALSE	FALSE	FALSE	FALSE	FALSE	FALSE	FALSE	FALSE	FALSE	FALSE	FALSE	FALSE	FALSE	FALSE	FALSE	FALSE	FALSE	FALSE	FALSE	FALSE	FALSE	FALSE
22.75	FALSE	FALSE	FALSE	FALSE	FALSE	FALSE	FALSE	FALSE	FALSE	FALSE	FALSE	FALSE	FALSE	FALSE	FALSE	FALSE	FALSE	FALSE	FALSE	FALSE	FALSE	FALSE	FALSE	FALSE	FALSE	FALSE	FALSE	FALSE	FALSE	FALSE	FALSE	FALSE	FALSE	FALSE	FALSE	FALSE	FALSE	FALSE	FALSE	FALSE	FALSE	FALSE	FALSE	FALSE	FALSE	FALSE	FALSE	FALSE	FALSE
23	FALSE	FALSE	FALSE	FALSE	FALSE	FALSE	FALSE	FALSE	FALSE	FALSE	FALSE	FALSE	FALSE	FALSE	FALSE	FALSE	FALSE	FALSE	FALSE	FALSE	FALSE	FALSE	FALSE	FALSE	FALSE	FALSE	FALSE	FALSE	FALSE	FALSE	FALSE	FALSE	FALSE	FALSE	FALSE	FALSE	FALSE	FALSE	FALSE	FALSE	FALSE	FALSE	FALSE	FALSE	FALSE	FALSE	FALSE	FALSE	FALSE
23.25	FALSE	FALSE	FALSE	FALSE	FALSE	FALSE	FALSE	FALSE	FALSE	FALSE	FALSE	FALSE	FALSE	FALSE	FALSE	FALSE	FALSE	FALSE	FALSE	FALSE	FALSE	FALSE	FALSE	FALSE	FALSE	FALSE	FALSE	FALSE	FALSE	FALSE	FALSE	FALSE	FALSE	FALSE	FALSE	FALSE	FALSE	FALSE	FALSE	FALSE	FALSE	FALSE	FALSE	FALSE	FALSE	FALSE	FALSE	FALSE	FALSE
23.5	FALSE	FALSE	FALSE	FALSE	FALSE	FALSE	FALSE	FALSE	FALSE	FALSE	FALSE	FALSE	FALSE	FALSE	FALSE	FALSE	FALSE	FALSE	FALSE	FALSE	FALSE	FALSE	FALSE	FALSE	FALSE	FALSE	FALSE	FALSE	FALSE	FALSE	FALSE	FALSE	FALSE	FALSE	FALSE	FALSE	FALSE	FALSE	FALSE	FALSE	FALSE	FALSE	FALSE	FALSE	FALSE	FALSE	FALSE	FALSE	FALSE
23.75	FALSE	FALSE	FALSE	FALSE	FALSE	FALSE	FALSE	FALSE	FALSE	FALSE	FALSE	FALSE	FALSE	FALSE	FALSE	FALSE	FALSE	FALSE	FALSE	FALSE	FALSE	FALSE	FALSE	FALSE	FALSE	FALSE	FALSE	FALSE	FALSE	FALSE	FALSE	FALSE	FALSE	FALSE	FALSE	FALSE	FALSE	FALSE	FALSE	FALSE	FALSE	FALSE	FALSE	FALSE	FALSE	FALSE	FALSE	FALSE	FALSE
24	FALSE	FALSE	FALSE	FALSE	FALSE	FALSE	FALSE	FALSE	FALSE	FALSE	FALSE	FALSE	FALSE	FALSE	FALSE	FALSE	FALSE	FALSE	FALSE	FALSE	FALSE	FALSE	FALSE	FALSE	FALSE	FALSE	FALSE	FALSE	FALSE	FALSE	FALSE	FALSE	FALSE	FALSE	FALSE	FALSE	FALSE	FALSE	FALSE	FALSE	FALSE	FALSE	FALSE	FALSE	FALSE	FALSE	FALSE	FALSE	FALSE
24.25	FALSE	FALSE	FALSE	FALSE	FALSE	FALSE	FALSE	FALSE	FALSE	FALSE	FALSE	FALSE	FALSE	FALSE	FALSE	FALSE	FALSE	FALSE	FALSE	FALSE	FALSE	FALSE	FALSE	FALSE	FALSE	FALSE	FALSE	FALSE	FALSE	FALSE	FALSE	FALSE	FALSE	FALSE	FALSE	FALSE	FALSE	FALSE	FALSE	FALSE	FALSE	FALSE	FALSE	FALSE	FALSE	FALSE	FALSE	FALSE	FALSE
24.5	FALSE	FALSE	FALSE	FALSE	FALSE	FALSE	FALSE	FALSE	FALSE	FALSE	FALSE	FALSE	FALSE	FALSE	FALSE	FALSE	FALSE	FALSE	FALSE	FALSE	FALSE	FALSE	FALSE	FALSE	FALSE	FALSE	FALSE	FALSE	FALSE	FALSE	FALSE	FALSE	FALSE	FALSE	FALSE	FALSE	FALSE	FALSE	FALSE	FALSE	FALSE	FALSE	FALSE	FALSE	FALSE	FALSE	FALSE	FALSE	FALSE
24.75	FALSE	FALSE	FALSE	FALSE	FALSE	FALSE	FALSE	FALSE	FALSE	FALSE	FALSE	FALSE	FALSE	FALSE	FALSE	FALSE	FALSE	FALSE	FALSE	FALSE	FALSE	FALSE	FALSE	FALSE	FALSE	FALSE	FALSE	FALSE	FALSE	FALSE	FALSE	FALSE	FALSE	FALSE	FALSE	FALSE	FALSE	FALSE	FALSE	FALSE	FALSE	FALSE	FALSE	FALSE	FALSE	FALSE	FALSE	FALSE	FALSE
25	FALSE	FALSE	FALSE	FALSE	FALSE	FALSE	FALSE	FALSE	FALSE	FALSE	FALSE	FALSE	FALSE	FALSE	FALSE	FALSE	FALSE	FALSE	FALSE	FALSE	FALSE	FALSE	FALSE	FALSE	FALSE	FALSE	FALSE	FALSE	FALSE	FALSE	FALSE	FALSE	FALSE	FALSE	FALSE	FALSE	FALSE	FALSE	FALSE	FALSE	FALSE	FALSE	FALSE	FALSE	FALSE	FALSE	FALSE	FALSE	FALSE
25.25	FALSE	FALSE	FALSE	FALSE	FALSE	FALSE	FALSE	FALSE	FALSE	FALSE	FALSE	FALSE	FALSE	FALSE	FALSE	FALSE	FALSE	FALSE	FALSE	FALSE	FALSE	FALSE	FALSE	FALSE	FALSE	FALSE	FALSE	FALSE	FALSE	FALSE	FALSE	FALSE	FALSE	FALSE	FALSE	FALSE	FALSE	FALSE	FALSE	FALSE	FALSE	FALSE	FALSE	FALSE	FALSE	FALSE	FALSE	FALSE	FALSE
25.5	FALSE	FALSE	FALSE	FALSE	FALSE	FALSE	FALSE	FALSE	FALSE	FALSE	FALSE	FALSE	FALSE	FALSE	FALSE	FALSE	FALSE	FALSE	FALSE	FALSE	FALSE	FALSE	FALSE	FALSE	FALSE	FALSE	FALSE	FALSE	FALSE	FALSE	FALSE	FALSE	FALSE	FALSE	FALSE	FALSE	FALSE	FALSE	FALSE	FALSE	FALSE	FALSE	FALSE	FALSE	FALSE	FALSE	FALSE	FALSE	FALSE
25.75	FALSE	FALSE	FALSE	FALSE	FALSE	FALSE	FALSE	FALSE	FALSE	FALSE	FALSE	FALSE	FALSE	FALSE	FALSE	FALSE	FALSE	FALSE	FALSE	FALSE	FALSE	FALSE	FALSE	FALSE	FALSE	FALSE	FALSE	FALSE	FALSE	FALSE	FALSE	FALSE	FALSE	FALSE	FALSE	FALSE	FALSE	FALSE	FALSE	FALSE	FALSE	FALSE	FALSE	FALSE	FALSE	FALSE	FALSE	FALSE	FALSE
26	FALSE	FALSE	FALSE	FALSE	FALSE	FALSE	FALSE	FALSE	FALSE	FALSE	FALSE	FALSE	FALSE	FALSE	FALSE	FALSE	FALSE	FALSE	FALSE	FALSE	FALSE	FALSE	FALSE	FALSE	FALSE	FALSE	FALSE	FALSE	FALSE	FALSE	FALSE	FALSE	FALSE	FALSE	FALSE	FALSE	FALSE	FALSE	FALSE	FALSE	FALSE	FALSE	FALSE	FALSE	FALSE	FALSE	FALSE	FALSE	FALSE
26.25	FALSE	FALSE	FALSE	FALSE	FALSE	FALSE	FALSE	FALSE	FALSE	FALSE	FALSE	FALSE	FALSE	FALSE	FALSE	FALSE	FALSE	FALSE	FALSE	FALSE	FALSE	FALSE	FALSE	FALSE	FALSE	FALSE	FALSE	FALSE	FALSE	FALSE	FALSE	FALSE	FALSE	FALSE	FALSE	FALSE	FALSE	FALSE	FALSE	FALSE	FALSE	FALSE	FALSE	FALSE	FALSE	FALSE	FALSE	FALSE	FALSE
26.5	FALSE	FALSE	FALSE	FALSE	FALSE	FALSE	FALSE	FALSE	FALSE	FALSE	FALSE	FALSE	FALSE	FALSE	FALSE	FALSE	FALSE	FALSE	FALSE	FALSE	FALSE	FALSE	FALSE	FALSE	FALSE	FALSE	FALSE	FALSE	FALSE	FALSE	FALSE	FALSE	FALSE	FALSE	FALSE	FALSE	FALSE	FALSE	FALSE	FALSE	FALSE	FALSE	FALSE	FALSE	FALSE	FALSE	FALSE	FALSE	FALSE
26.75	FALSE	FALSE	FALSE	FALSE	FALSE	FALSE	FALSE	FALSE	FALSE	FALSE	FALSE	FALSE	FALSE	FALSE	FALSE	FALSE	FALSE	FALSE	FALSE	FALSE	FALSE	FALSE	FALSE	FALSE	FALSE	FALSE	FALSE	FALSE	FALSE	FALSE	FALSE	FALSE	FALSE	FALSE	FALSE	FALSE	FALSE	FALSE	FALSE	FALSE	FALSE	FALSE	FALSE	FALSE	FALSE	FALSE	FALSE	FALSE	FALSE
27	FALSE	FALSE	FALSE	FALSE	FALSE	FALSE	FALSE	FALSE	FALSE	FALSE	FALSE	FALSE	FALSE	FALSE	FALSE	FALSE	FALSE	FALSE	FALSE	FALSE	FALSE	FALSE	FALSE	FALSE	FALSE	FALSE	FALSE	FALSE	FALSE	FALSE	FALSE	FALSE	FALSE	FALSE	FALSE	FALSE	FALSE	FALSE	FALSE	FALSE	FALSE	FALSE	FALSE	FALSE	FALSE	FALSE	FALSE	FALSE	FALSE
27.25	FALSE	FALSE	FALSE	FALSE	FALSE	FALSE	FALSE	FALSE	FALSE	FALSE	FALSE	FALSE	FALSE	FALSE	FALSE	FALSE	FALSE	FALSE	FALSE	FALSE	FALSE	FALSE	FALSE	FALSE	FALSE	FALSE	FALSE	FALSE	FALSE	FALSE	FALSE	FALSE	FALSE	FALSE	FALSE	FALSE	FALSE	FALSE	FALSE	FALSE	FALSE	FALSE	FALSE	FALSE	FALSE	FALSE	FALSE	FALSE	FALSE
27.5	FALSE	FALSE	FALSE	FALSE	FALSE	FALSE	FALSE	FALSE	FALSE	FALSE	FALSE	FALSE	FALSE	FALSE	FALSE	FALSE	FALSE	FALSE	FALSE	FALSE	FALSE	FALSE	FALSE	FALSE	FALSE	FALSE	FALSE	FALSE	FALSE	FALSE	FALSE	FALSE	FALSE	FALSE	FALSE	FALSE	FALSE	FALSE	FALSE	FALSE	FALSE	FALSE	FALSE	FALSE	FALSE	FALSE	FALSE	FALSE	FALSE
27.75	FALSE	FALSE	FALSE	FALSE	FALSE	FALSE	FALSE	FALSE	FALSE	FALSE	FALSE	FALSE	FALSE	FALSE	FALSE	FALSE	FALSE	FALSE	FALSE	FALSE	FALSE	FALSE	FALSE	FALSE	FALSE	FALSE	FALSE	FALSE	FALSE	FALSE	FALSE	FALSE	FALSE	FALSE	FALSE	FALSE	FALSE	FALSE	FALSE	FALSE	FALSE	FALSE	FALSE	FALSE	FALSE	FALSE	FALSE	FALSE	FALSE
28	FALSE	FALSE	FALSE	FALSE	FALSE	FALSE	FALSE	FALSE	FALSE	FALSE	FALSE	FALSE	FALSE	FALSE	FALSE	FALSE	FALSE	FALSE	FALSE	FALSE	FALSE	FALSE	FALSE	FALSE	FALSE	FALSE	FALSE	FALSE	FALSE	FALSE	FALSE	FALSE	FALSE	FALSE	FALSE	FALSE	FALSE	FALSE	FALSE	FALSE	FALSE	FALSE	FALSE	FALSE	FALSE	FALSE	FALSE	FALSE	FALSE
28.25	FALSE	FALSE	FALSE	FALSE	FALSE	FALSE	FALSE	FALSE	FALSE	FALSE	FALSE	FALSE	FALSE	FALSE	FALSE	FALSE	FALSE	FALSE	FALSE	FALSE	FALSE	FALSE	FALSE	FALSE	FALSE	FALSE	FALSE	FALSE	FALSE	FALSE	FALSE	FALSE	FALSE	FALSE	FALSE	FALSE	FALSE	FALSE	FALSE	FALSE	FALSE	FALSE	FALSE	FALSE	FALSE	FALSE	FALSE	FALSE	FALSE
28.5	FALSE	FALSE	FALSE	FALSE	FALSE	FALSE	FALSE	FALSE	FALSE	FALSE	FALSE	FALSE	FALSE	FALSE	FALSE	FALSE	FALSE	FALSE	FALSE	FALSE	FALSE	FALSE	FALSE	FALSE	FALSE	FALSE	FALSE	FALSE	FALSE	FALSE	FALSE	FALSE	FALSE	FALSE	FALSE	FALSE	FALSE	FALSE	FALSE	FALSE	FALSE	FALSE	FALSE	FALSE	FALSE	FALSE	FALSE	FALSE	FALSE
28.75	FALSE	FALSE	FALSE	FALSE	FALSE	FALSE	FALSE	FALSE	FALSE	FALSE	FALSE	FALSE	FALSE	FALSE	FALSE	FALSE	FALSE	FALSE	FALSE	FALSE	FALSE	FALSE	FALSE	FALSE	FALSE	FALSE	FALSE	FALSE	FALSE	FALSE	FALSE	FALSE	FALSE	FALSE	FALSE	FALSE	FALSE	FALSE	FALSE	FALSE	FALSE	FALSE	FALSE	FALSE	FALSE	FALSE	FALSE	FALSE	FALSE
29	FALSE	FALSE	FALSE	FALSE	FALSE	FALSE	FALSE	FALSE	FALSE	FALSE	FALSE	FALSE	FALSE	FALSE	FALSE	FALSE	FALSE	FALSE	FALSE	FALSE	FALSE	FALSE	FALSE	FALSE	FALSE	FALSE	FALSE	FALSE	FALSE	FALSE	FALSE	FALSE	FALSE	FALSE	FALSE	FALSE	FALSE	FALSE	FALSE	FALSE	FALSE	FALSE	FALSE	FALSE	FALSE	FALSE	FALSE	FALSE	FALSE
29.25	FALSE	FALSE	FALSE	FALSE	FALSE	FALSE	FALSE	FALSE	FALSE	FALSE	FALSE	FALSE	FALSE	FALSE	FALSE	FALSE	FALSE	FALSE	FALSE	FALSE	FALSE	FALSE	FALSE	FALSE	FALSE	FALSE	FALSE	FALSE	FALSE	FALSE	FALSE	FALSE	FALSE	FALSE	FALSE	FALSE	FALSE	FALSE	FALSE	FALSE	FALSE	FALSE	FALSE	FALSE	FALSE	FALSE	FALSE	FALSE	FALSE
29.5	FALSE	FALSE	FALSE	FALSE	FALSE	FALSE	FALSE	FALSE	FALSE	FALSE	FALSE	FALSE	FALSE	FALSE	FALSE	FALSE	FALSE	FALSE	FALSE	FALSE	FALSE	FALSE	FALSE	FALSE	FALSE	FALSE	FALSE	FALSE	FALSE	FALSE	FALSE	FALSE	FALSE	FALSE	FALSE	FALSE	FALSE	FALSE	FALSE	FALSE	FALSE	FALSE	FALSE	FALSE	FALSE	FALSE	FALSE	FALSE	FALSE
29.75	FALSE	FALSE	FALSE	FALSE	FALSE	FALSE	FALSE	FALSE	FALSE	FALSE	FALSE	FALSE	FALSE	FALSE	FALSE	FALSE	FALSE	FALSE	FALSE	FALSE	FALSE	FALSE	FALSE	FALSE	FALSE	FALSE	FALSE	FALSE	FALSE	FALSE	FALSE	FALSE	FALSE	FALSE	FALSE	FALSE	FALSE	FALSE	FALSE	FALSE	FALSE	FALSE	FALSE	FALSE	FALSE	FALSE	FALSE	FALSE	FALSE
30	FALSE	FALSE	FALSE	FALSE	FALSE	FALSE	FALSE	FALSE	FALSE	FALSE	FALSE	FALSE	FALSE	FALSE	FALSE	FALSE	FALSE	FALSE	FALSE	FALSE	FALSE	FALSE	FALSE	FALSE	FALSE	FALSE	FALSE	FALSE	FALSE	FALSE	FALSE	FALSE	FALSE	FALSE	FALSE	FALSE	FALSE	FALSE	FALSE	FALSE	FALSE	FALSE	FALSE	FALSE	FALSE	FALSE	FALSE	FALSE	FALSE
30.25	FALSE	FALSE	FALSE	FALSE	FALSE	FALSE	FALSE	FALSE	FALSE	FALSE	FALSE	FALSE	FALSE	FALSE	FALSE	FALSE	FALSE	FALSE	FALSE	FALSE	FALSE	FALSE	FALSE	FALSE	FALSE	FALSE	FALSE	FALSE	FALSE	FALSE	FALSE	FALSE	FALSE	FALSE	FALSE	FALSE	FALSE	FALSE	FALSE	FALSE	FALSE	FALSE	FALSE	FALSE	FALSE	FALSE	FALSE	FALSE	FALSE
30.5	FALSE	FALSE	FALSE	FALSE	FALSE	FALSE	FALSE	FALSE	FALSE	FALSE	FALSE	FALSE	FALSE	FALSE	FALSE	FALSE	FALSE	FALSE	FALSE	FALSE	FALSE	FALSE	FALSE	FALSE	FALSE	FALSE	FALSE	FALSE	FALSE	FALSE	FALSE	FALSE	FALSE	FALSE	FALSE	FALSE	FALSE	FALSE	FALSE	FALSE	FALSE	FALSE	FALSE	FALSE	FALSE	FALSE	FALSE	FALSE	FALSE
30.75	FALSE	FALSE	FALSE	FALSE	FALSE	FALSE	FALSE	FALSE	FALSE	FALSE	FALSE	FALSE	FALSE	FALSE	FALSE	FALSE	FALSE	FALSE	FALSE	FALSE	FALSE	FALSE	FALSE	FALSE	FALSE	FALSE	FALSE	FALSE	FALSE	FALSE	FALSE	FALSE	FALSE	FALSE	FALSE	FALSE	FALSE	FALSE	FALSE	FALSE	FALSE	FALSE	FALSE	FALSE	FALSE	FALSE	FALSE	FALSE	FALSE
31	FALSE	FALSE	FALSE	FALSE	FALSE	FALSE	FALSE	FALSE	FALSE	FALSE	FALSE	FALSE	FALSE	FALSE	FALSE	FALSE	FALSE	FALSE	FALSE	FALSE	FALSE	FALSE	FALSE	FALSE	FALSE	FALSE	FALSE	FALSE	FALSE	FALSE	FALSE	FALSE	FALSE	FALSE	FALSE	FALSE	FALSE	FALSE	FALSE	FALSE	FALSE	FALSE	FALSE	FALSE	FALSE	FALSE	FALSE	FALSE	FALSE
31.25	FALSE	FALSE	FALSE	FALSE	FALSE	FALSE	FALSE	FALSE	FALSE	FALSE	FALSE	FALSE	FALSE	FALSE	FALSE	FALSE	FALSE	FALSE	FALSE	FALSE	FALSE	FALSE	FALSE	FALSE	FALSE	FALSE	FALSE	FALSE	FALSE	FALSE	FALSE	FALSE	FALSE	FALSE	FALSE	FALSE	FALSE	FALSE	FALSE	FALSE	FALSE	FALSE	FALSE	FALSE	FALSE	FALSE	FALSE	FALSE	FALSE
31.5	FALSE	FALSE	FALSE	FALSE	FALSE	FALSE	FALSE	FALSE	FALSE	FALSE	FALSE	FALSE	FALSE	FALSE	FALSE	FALSE	FALSE	FALSE	FALSE	FALSE	FALSE	FALSE	FALSE	FALSE	FALSE	FALSE	FALSE	FALSE	FALSE	FALSE	FALSE	FALSE	FALSE	FALSE	FALSE	FALSE	FALSE	FALSE	FALSE	FALSE	FALSE	FALSE	FALSE	FALSE	FALSE	FALSE	FALSE	FALSE	FALSE
31.75	FALSE	FALSE	FALSE	FALSE	FALSE	FALSE	FALSE	FALSE	FALSE	FALSE	FALSE	FALSE	FALSE	FALSE	FALSE	FALSE	FALSE	FALSE	FALSE	FALSE	FALSE	FALSE	FALSE	FALSE	FALSE	FALSE	FALSE	FALSE	FALSE	FALSE	FALSE	FALSE	FALSE	FALSE	FALSE	FALSE	FALSE	FALSE	FALSE	FALSE	FALSE	FALSE	FALSE	FALSE	FALSE	FALSE	FALSE	FALSE	FALSE
32	FALSE	FALSE	FALSE	FALSE	FALSE	FALSE	FALSE	FALSE	FALSE	FALSE	FALSE	FALSE	FALSE	FALSE	FALSE	FALSE	FALSE	FALSE	FALSE	FALSE	FALSE	FALSE	FALSE	FALSE	FALSE	FALSE	FALSE	FALSE	FALSE	FALSE	FALSE	FALSE	FALSE	FALSE	FALSE	FALSE	FALSE	FALSE	FALSE	FALSE	FALSE	FALSE	FALSE	FALSE	FALSE	FALSE	FALSE	FALSE	FALSE
32.25	FALSE	FALSE	FALSE	FALSE	FALSE	FALSE	FALSE	FALSE	FALSE	FALSE	FALSE	FALSE	FALSE	FALSE	FALSE	FALSE	FALSE	FALSE	FALSE	FALSE	FALSE	FALSE	FALSE	FALSE	FALSE	FALSE	FALSE	FALSE	FALSE	FALSE	FALSE	FALSE	FALSE	FALSE	FALSE	FALSE	FALSE	FALSE	FALSE	FALSE	FALSE	FALSE	FALSE	FALSE	FALSE	FALSE	FALSE	FALSE	FALSE
32.5	FALSE	FALSE	FALSE	FALSE	FALSE	FALSE	FALSE	FALSE	FALSE	FALSE	FALSE	FALSE	FALSE	FALSE	FALSE	FALSE	FALSE	FALSE	FALSE	FALSE	FALSE	FALSE	FALSE	FALSE	FALSE	FALSE	FALSE	FALSE	FALSE	FALSE	FALSE	FALSE	FALSE	FALSE	FALSE	FALSE	FALSE	FALSE	FALSE	FALSE	FALSE	FALSE	FALSE	FALSE	FALSE	FALSE	FALSE	FALSE	FALSE
32.75	FALSE	FALSE	FALSE	FALSE	FALSE	FALSE	FALSE	FALSE	FALSE	FALSE	FALSE	FALSE	FALSE	FALSE	FALSE	FALSE	FALSE	FALSE	FALSE	FALSE	FALSE	FALSE	FALSE	FALSE	FALSE	FALSE	FALSE	FALSE	FALSE	FALSE	FALSE	FALSE	FALSE	FALSE	FALSE	FALSE	FALSE	FALSE	FALSE	FALSE	FALSE	FALSE	FALSE	FALSE	FALSE	FALSE	FALSE	FALSE	FALSE
33	FALSE	FALSE	FALSE	FALSE	FALSE	FALSE	FALSE	FALSE	FALSE	FALSE	FALSE	FALSE	FALSE	FALSE	FALSE	FALSE	FALSE	FALSE	FALSE	FALSE	FALSE	FALSE	FALSE	FALSE	FALSE	FALSE	FALSE	FALSE	FALSE	FALSE	FALSE	FALSE	FALSE	FALSE	FALSE	FALSE	FALSE	FALSE	FALSE	FALSE	FALSE	FALSE	FALSE	FALSE	FALSE	FALSE	FALSE	FALSE	FALSE
33.25	FALSE	FALSE	FALSE	FALSE	FALSE	FALSE	FALSE	FALSE	FALSE	FALSE	FALSE	FALSE	FALSE	FALSE	FALSE	FALSE	FALSE	FALSE	FALSE	FALSE	FALSE	FALSE	FALSE	FALSE	FALSE	FALSE	FALSE	FALSE	FALSE	FALSE	FALSE	FALSE	FALSE	FALSE	FALSE	FALSE	FALSE	FALSE	FALSE	FALSE	FALSE	FALSE	FALSE	FALSE	FALSE	FALSE	FALSE	FALSE	FALSE
33.5	FALSE	FALSE	FALSE	FALSE	FALSE	FALSE	FALSE	FALSE	FALSE	FALSE	FALSE	FALSE	FALSE	FALSE	FALSE	FALSE	FALSE	FALSE	FALSE	FALSE	FALSE	FALSE	FALSE	FALSE	FALSE	FALSE	FALSE	FALSE	FALSE	FALSE	FALSE	FALSE	FALSE	FALSE	FALSE	FALSE	FALSE	FALSE	FALSE	FALSE	FALSE	FALSE	FALSE	FALSE	FALSE	FALSE	FALSE	FALSE	FALSE
33.75	FALSE	FALSE	FALSE	FALSE	FALSE	FALSE	FALSE	FALSE	FALSE	FALSE	FALSE	FALSE	FALSE	FALSE	FALSE	FALSE	FALSE	FALSE	FALSE	FALSE	FALSE	FALSE	FALSE	FALSE	FALSE	FALSE	FALSE	FALSE	FALSE	FALSE	FALSE	FALSE	FALSE	FALSE	FALSE	FALSE	FALSE	FALSE	FALSE	FALSE	FALSE	FALSE	FALSE	FALSE	FALSE	FALSE	FALSE	FALSE	FALSE
34	FALSE	FALSE	FALSE	FALSE	FALSE	FALSE	FALSE	FALSE	FALSE	FALSE	FALSE	FALSE	FALSE	FALSE	FALSE	FALSE	FALSE	FALSE	FALSE	FALSE	FALSE	FALSE	FALSE	FALSE	FALSE	FALSE	FALSE	FALSE	FALSE	FALSE	FALSE	FALSE	FALSE	FALSE	FALSE	FALSE	FALSE	FALSE	FALSE	FALSE	FALSE	FALSE	FALSE	FALSE	FALSE	FALSE	FALSE	FALSE	FALSE
34.25	FALSE	FALSE	FALSE	FALSE	FALSE	FALSE	FALSE	FALSE	FALSE	FALSE	FALSE	FALSE	FALSE	FALSE	FALSE	FALSE	FALSE	FALSE	FALSE	FALSE	FALSE	FALSE	FALSE	FALSE	FALSE	FALSE	FALSE	FALSE	FALSE	FALSE	FALSE	FALSE	FALSE	FALSE	FALSE	FALSE	FALSE	FALSE	FALSE	FALSE	FALSE	FALSE	FALSE	FALSE	FALSE	FALSE	FALSE	FALSE	FALSE
34.5	FALSE	FALSE	FALSE	FALSE	FALSE	FALSE	FALSE	FALSE	FALSE	FALSE	FALSE	FALSE	FALSE	FALSE	FALSE	FALSE	FALSE	FALSE	FALSE	FALSE	FALSE	FALSE	FALSE	FALSE	FALSE	FALSE	FALSE	FALSE	FALSE	FALSE	FALSE	FALSE	FALSE	FALSE	FALSE	FALSE	FALSE	FALSE	FALSE	FALSE	FALSE	FALSE	FALSE	FALSE	FALSE	FALSE	FALSE	FALSE	FALSE
34.75	FALSE	FALSE	FALSE	FALSE	FALSE	FALSE	FALSE	FALSE	FALSE	FALSE	FALSE	FALSE	FALSE	FALSE	FALSE	FALSE	FALSE	FALSE	FALSE	FALSE	FALSE	FALSE	FALSE	FALSE	FALSE	FALSE	FALSE	FALSE	FALSE	FALSE	FALSE	FALSE	FALSE	FALSE	FALSE	FALSE	FALSE	FALSE	FALSE	FALSE	FALSE	FALSE	FALSE	FALSE	FALSE	FALSE	FALSE	FALSE	FALSE
35	FALSE	FALSE	FALSE	FALSE	FALSE	FALSE	FALSE	FALSE	FALSE	FALSE	FALSE	FALSE	FALSE	FALSE	FALSE	FALSE	FALSE	FALSE	FALSE	FALSE	FALSE	FALSE	FALSE	FALSE	FALSE	FALSE	FALSE	FALSE	FALSE	FALSE	FALSE	FALSE	FALSE	FALSE	FALSE	FALSE	FALSE	FALSE	FALSE	FALSE	FALSE	FALSE	FALSE	FALSE	FALSE	FALSE	FALSE	FALSE	FALSE
35.25	FALSE	FALSE	FALSE	FALSE	FALSE	FALSE	FALSE	FALSE	FALSE	FALSE	FALSE	FALSE	FALSE	FALSE	FALSE	FALSE	FALSE	FALSE	FALSE	FALSE	FALSE	FALSE	FALSE	FALSE	FALSE	FALSE	FALSE	FALSE	FALSE	FALSE	FALSE	FALSE	FALSE	FALSE	FALSE	FALSE	FALSE	FALSE	FALSE	FALSE	FALSE	FALSE	FALSE	FALSE	FALSE	FALSE	FALSE	FALSE	FALSE
35.5	FALSE	FALSE	FALSE	FALSE	FALSE	FALSE	FALSE	FALSE	FALSE	FALSE	FALSE	FALSE	FALSE	FALSE	FALSE	FALSE	FALSE	FALSE	FALSE	FALSE	FALSE	FALSE	FALSE	FALSE	FALSE	FALSE	FALSE	FALSE	FALSE	FALSE	FALSE	FALSE	FALSE	FALSE	FALSE	FALSE	FALSE	FALSE	FALSE	FALSE	FALSE	FALSE	FALSE	FALSE	FALSE	FALSE	FALSE	FALSE	FALSE
35.75	FALSE	FALSE	FALSE	FALSE	FALSE	FALSE	FALSE	FALSE	FALSE	FALSE	FALSE	FALSE	FALSE	FALSE	FALSE	FALSE	FALSE	FALSE	FALSE	FALSE	FALSE	FALSE	FALSE	FALSE	FALSE	FALSE	FALSE	FALSE	FALSE	FALSE	FALSE	FALSE	FALSE	FALSE	FALSE	FALSE	FALSE	FALSE	FALSE	FALSE	FALSE	FALSE	FALSE	FALSE	FALSE	FALSE	FALSE	FALSE	FALSE
36	FALSE	FALSE	FALSE	FALSE	FALSE	FALSE	FALSE	FALSE	FALSE	FALSE	FALSE	FALSE	FALSE	FALSE	FALSE	FALSE	FALSE	FALSE	FALSE	FALSE	FALSE	FALSE	FALSE	FALSE	FALSE	FALSE	FALSE	FALSE	FALSE	FALSE	FALSE	FALSE	FALSE	FALSE	FALSE	FALSE	FALSE	FALSE	FALSE	FALSE	FALSE	FALSE	FALSE	FALSE	FALSE	FALSE	FALSE	FALSE	FALSE
36.25	FALSE	FALSE	FALSE	FALSE	FALSE	FALSE	FALSE	FALSE	FALSE	FALSE	FALSE	FALSE	FALSE	FALSE	FALSE	FALSE	FALSE	FALSE	FALSE	FALSE	FALSE	FALSE	FALSE	FALSE	FALSE	FALSE	FALSE	FALSE	FALSE	FALSE	FALSE	FALSE	FALSE	FALSE	FALSE	FALSE	FALSE	FALSE	FALSE	FALSE	FALSE	FALSE	FALSE	FALSE	FALSE	FALSE	FALSE	FALSE	FALSE
36.5	FALSE	FALSE	FALSE	FALSE	FALSE	FALSE	FALSE	FALSE	FALSE	FALSE	FALSE	FALSE	FALSE	FALSE	FALSE	FALSE	FALSE	FALSE	FALSE	FALSE	FALSE	FALSE	FALSE	FALSE	FALSE	FALSE	FALSE	FALSE	FALSE	FALSE	FALSE	FALSE	FALSE	FALSE	FALSE	FALSE	FALSE	FALSE	FALSE	FALSE	FALSE	FALSE	FALSE	FALSE	FALSE	FALSE	FALSE	FALSE	FALSE
36.75	FALSE	FALSE	FALSE	FALSE	FALSE	FALSE	FALSE	FALSE	FALSE	FALSE	FALSE	FALSE	FALSE	FALSE	FALSE	FALSE	FALSE	FALSE	FALSE	FALSE	FALSE	FALSE	FALSE	FALSE	FALSE	FALSE	FALSE	FALSE	FALSE	FALSE	FALSE	FALSE	FALSE	FALSE	FALSE	FALSE	FALSE	FALSE	FALSE	FALSE	FALSE	FALSE	FALSE	FALSE	FALSE	FALSE	FALSE	FALSE	FALSE
37	FALSE	FALSE	FALSE	FALSE	FALSE	FALSE	FALSE	FALSE	FALSE	FALSE	FALSE	FALSE	FALSE	FALSE	FALSE	FALSE	FALSE	FALSE	FALSE	FALSE	FALSE	FALSE	FALSE	FALSE	FALSE	FALSE	FALSE	FALSE	FALSE	FALSE	FALSE	FALSE	FALSE	FALSE	FALSE	FALSE	FALSE	FALSE	FALSE	FALSE	FALSE	FALSE	FALSE	FALSE	FALSE	FALSE	FALSE	FALSE	FALSE
37.25	FALSE	FALSE	FALSE	FALSE	FALSE	FALSE	FALSE	FALSE	FALSE	FALSE	FALSE	FALSE	FALSE	FALSE	FALSE	FALSE	FALSE	FALSE	FALSE	FALSE	FALSE	FALSE	FALSE	FALSE	FALSE	FALSE	FALSE	FALSE	FALSE	FALSE	FALSE	FALSE	FALSE	FALSE	FALSE	FALSE	FALSE	FALSE	FALSE	FALSE	FALSE	FALSE	FALSE	FALSE	FALSE	FALSE	FALSE	FALSE	FALSE
37.5	FALSE	FALSE	FALSE	FALSE	FALSE	FALSE	FALSE	FALSE	FALSE	FALSE	FALSE	FALSE	FALSE	FALSE	FALSE	FALSE	FALSE	FALSE	FALSE	FALSE	FALSE	FALSE	FALSE	FALSE	FALSE	FALSE	FALSE	FALSE	FALSE	FALSE	FALSE	FALSE	FALSE	FALSE	FALSE	FALSE	FALSE	FALSE	FALSE	FALSE	FALSE	FALSE	FALSE	FALSE	FALSE	FALSE	FALSE	FALSE	FALSE
37.75	FALSE	FALSE	FALSE	FALSE	FALSE	FALSE	FALSE	FALSE	FALSE	FALSE	FALSE	FALSE	FALSE	FALSE	FALSE	FALSE	FALSE	FALSE	FALSE	FALSE	FALSE	FALSE	FALSE	FALSE	FALSE	FALSE	FALSE	FALSE	FALSE	FALSE	FALSE	FALSE	FALSE	FALSE	FALSE	FALSE	FALSE	FALSE	FALSE	FALSE	FALSE	FALSE	FALSE	FALSE	FALSE	FALSE	FALSE	FALSE	FALSE
38	FALSE	FALSE	FALSE	FALSE	FALSE	FALSE	FALSE	FALSE	FALSE	FALSE	FALSE	FALSE	FALSE	FALSE	FALSE	FALSE	FALSE	FALSE	FALSE	FALSE	FALSE	FALSE	FALSE	FALSE	FALSE	FALSE	FALSE	FALSE	FALSE	FALSE	FALSE	FALSE	FALSE	FALSE	FALSE	FALSE	FALSE	FALSE	FALSE	FALSE	FALSE	FALSE	FALSE	FALSE	FALSE	FALSE	FALSE	FALSE	FALSE
38.25	FALSE	FALSE	FALSE	FALSE	FALSE	FALSE	FALSE	FALSE	FALSE	FALSE	FALSE	FALSE	FALSE	FALSE	FALSE	FALSE	FALSE	FALSE	FALSE	FALSE	FALSE	FALSE	FALSE	FALSE	FALSE	FALSE	FALSE	FALSE	FALSE	FALSE	FALSE	FALSE	FALSE	FALSE	FALSE	FALSE	FALSE	FALSE	FALSE	FALSE	FALSE	FALSE	FALSE	FALSE	FALSE	FALSE	FALSE	FALSE	FALSE
38.5	FALSE	FALSE	FALSE	FALSE	FALSE	FALSE	FALSE	FALSE	FALSE	FALSE	FALSE	FALSE	FALSE	FALSE	FALSE	FALSE	FALSE	FALSE	FALSE	FALSE	FALSE	FALSE	FALSE	FALSE	FALSE	FALSE	FALSE	FALSE	FALSE	FALSE	FALSE	FALSE	FALSE	FALSE	FALSE	FALSE	FALSE	FALSE	FALSE	FALSE	FALSE	FALSE	FALSE	FALSE	FALSE	FALSE	FALSE	FALSE	FALSE
38.75	FALSE	FALSE	FALSE	FALSE	FALSE	FALSE	FALSE	FALSE	FALSE	FALSE	FALSE	FALSE	FALSE	FALSE	FALSE	FALSE	FALSE	FALSE	FALSE	FALSE	FALSE	FALSE	FALSE	FALSE	FALSE	FALSE	FALSE	FALSE	FALSE	FALSE	FALSE	FALSE	FALSE	FALSE	FALSE	FALSE	FALSE	FALSE	FALSE	FALSE	FALSE	FALSE	FALSE	FALSE	FALSE	FALSE	FALSE	FALSE	FALSE
39	FALSE	FALSE	FALSE	FALSE	FALSE	FALSE	FALSE	FALSE	FALSE	FALSE	FALSE	FALSE	FALSE	FALSE	FALSE	FALSE	FALSE	FALSE	FALSE	FALSE	FALSE	FALSE	FALSE	FALSE	FALSE	FALSE	FALSE	FALSE	FALSE	FALSE	FALSE	FALSE	FALSE	FALSE	FALSE	FALSE	FALSE	FALSE	FALSE	FALSE	FALSE	FALSE	FALSE	FALSE	FALSE	FALSE	FALSE	FALSE	FALSE
39.25	FALSE	FALSE	FALSE	FALSE	FALSE	FALSE	FALSE	FALSE	FALSE	FALSE	FALSE	FALSE	FALSE	FALSE	FALSE	FALSE	FALSE	FALSE	FALSE	FALSE	FALSE	FALSE	FALSE	FALSE	FALSE	FALSE	FALSE	FALSE	FALSE	FALSE	FALSE	FALSE	FALSE	FALSE	FALSE	FALSE	FALSE	FALSE	FALSE	FALSE	FALSE	FALSE	FALSE	FALSE	FALSE	FALSE	FALSE	FALSE	TRUE
39.5	FALSE	FALSE	FALSE	FALSE	FALSE	FALSE	FALSE	FALSE	FALSE	FALSE	FALSE	FALSE	FALSE	FALSE	FALSE	FALSE	FALSE	FALSE	FALSE	FALSE	FALSE	FALSE	FALSE	FALSE	FALSE	FALSE	FALSE	FALSE	FALSE	FALSE	FALSE	FALSE	FALSE	FALSE	FALSE	FALSE	FALSE	FALSE	FALSE	FALSE	FALSE	FALSE	FALSE	FALSE	FALSE	FALSE	TRUE	TRUE	TRUE
39.75	FALSE	FALSE	FALSE	FALSE	FALSE	FALSE	FALSE	FALSE	FALSE	FALSE	FALSE	FALSE	FALSE	FALSE	FALSE	FALSE	FALSE	FALSE	FALSE	FALSE	FALSE	FALSE	FALSE	FALSE	FALSE	FALSE	FALSE	FALSE	FALSE	FALSE	FALSE	FALSE	FALSE	FALSE	FALSE	FALSE	FALSE	FALSE	FALSE	FALSE	FALSE	FALSE	FALSE	FALSE	TRUE	TRUE	TRUE	TRUE	TRUE
40	FALSE	FALSE	FALSE	FALSE	FALSE	FALSE	FALSE	FALSE	FALSE	FALSE	FALSE	FALSE	FALSE	FALSE	FALSE	FALSE	FALSE	FALSE	FALSE	FALSE	FALSE	FALSE	FALSE	FALSE	FALSE	FALSE	FALSE	FALSE	FALSE	FALSE	FALSE	FALSE	FALSE	FALSE	FALSE	FALSE	FALSE	FALSE	FALSE	FALSE	FALSE	FALSE	TRUE	TRUE	TRUE	TRUE	TRUE	TRUE	TRUE
40.25	FALSE	FALSE	FALSE	FALSE	FALSE	FALSE	FALSE	FALSE	FALSE	FALSE	FALSE	FALSE	FALSE	FALSE	FALSE	FALSE	FALSE	FALSE	FALSE	FALSE	FALSE	FALSE	FALSE	FALSE	FALSE	FALSE	FALSE	FALSE	FALSE	FALSE	FALSE	FALSE	FALSE	FALSE	FALSE	FALSE	FALSE	FALSE	FALSE	FALSE	TRUE	TRUE	TRUE	TRUE	TRUE	TRUE	TRUE	TRUE	TRUE
40.5	FALSE	FALSE	FALSE	FALSE	FALSE	FALSE	FALSE	FALSE	FALSE	FALSE	FALSE	FALSE	FALSE	FALSE	FALSE	FALSE	FALSE	FALSE	FALSE	FALSE	FALSE	FALSE	FALSE	FALSE	FALSE	FALSE	FALSE	FALSE	FALSE	FALSE	FALSE	FALSE	FALSE	FALSE	FALSE	FALSE	FALSE	TRUE	TRUE	TRUE	TRUE	TRUE	TRUE	TRUE	TRUE	TRUE	TRUE	TRUE	TRUE
40.75	TRUE	TRUE	FALSE	FALSE	FALSE	FALSE	FALSE	FALSE	FALSE	FALSE	FALSE	FALSE	FALSE	FALSE	FALSE	FALSE	FALSE	FALSE	FALSE	FALSE	FALSE	FALSE	FALSE	FALSE	FALSE	FALSE	FALSE	FALSE	FALSE	FALSE	FALSE	FALSE	FALSE	FALSE	FALSE	TRUE	TRUE	TRUE	TRUE	TRUE	TRUE	TRUE	TRUE	TRUE	TRUE	TRUE	TRUE	TRUE	TRUE
41	TRUE	TRUE	TRUE	TRUE	TRUE	TRUE	FALSE	FALSE	FALSE	FALSE	FALSE	FALSE	FALSE	FALSE	FALSE	FALSE	FALSE	FALSE	FALSE	FALSE	FALSE	FALSE	FALSE	FALSE	FALSE	FALSE	FALSE	FALSE	FALSE	FALSE	FALSE	FALSE	FALSE	TRUE	TRUE	TRUE	TRUE	TRUE	TRUE	TRUE	TRUE	TRUE	TRUE	TRUE	TRUE	TRUE	TRUE	TRUE	TRUE
41.25	TRUE	TRUE	TRUE	TRUE	TRUE	TRUE	TRUE	TRUE	TRUE	TRUE	FALSE	FALSE	FALSE	FALSE	FALSE	FALSE	FALSE	FALSE	FALSE	FALSE	FALSE	FALSE	FALSE	FALSE	FALSE	FALSE	FALSE	FALSE	FALSE	FALSE	FALSE	TRUE	TRUE	TRUE	TRUE	TRUE	TRUE	TRUE	TRUE	TRUE	TRUE	TRUE	TRUE	TRUE	TRUE	TRUE	TRUE	TRUE	TRUE
41.5	TRUE	TRUE	TRUE	TRUE	TRUE	TRUE	TRUE	TRUE	TRUE	TRUE	TRUE	TRUE	TRUE	FALSE	FALSE	FALSE	FALSE	FALSE	FALSE	FALSE	FALSE	FALSE	FALSE	FALSE	FALSE	FALSE	FALSE	FALSE	FALSE	TRUE	TRUE	TRUE	TRUE	TRUE	TRUE	TRUE	TRUE	TRUE	TRUE	TRUE	TRUE	TRUE	TRUE	TRUE	TRUE	TRUE	TRUE	TRUE	TRUE
41.75	TRUE	TRUE	TRUE	TRUE	TRUE	TRUE	TRUE	TRUE	TRUE	TRUE	TRUE	TRUE	TRUE	TRUE	TRUE	TRUE	TRUE	FALSE	FALSE	FALSE	FALSE	FALSE	FALSE	FALSE	FALSE	FALSE	FALSE	TRUE	TRUE	TRUE	TRUE	TRUE	TRUE	TRUE	TRUE	TRUE	TRUE	TRUE	TRUE	TRUE	TRUE	TRUE	TRUE	TRUE	TRUE	TRUE	TRUE	TRUE	TRUE
42	TRUE	TRUE	TRUE	TRUE	TRUE	TRUE	TRUE	TRUE	TRUE	TRUE	TRUE	TRUE	TRUE	TRUE	TRUE	TRUE	TRUE	TRUE	TRUE	TRUE	FALSE	FALSE	FALSE	FALSE	TRUE	TRUE	TRUE	TRUE	TRUE	TRUE	TRUE	TRUE	TRUE	TRUE	TRUE	TRUE	TRUE	TRUE	TRUE	TRUE	TRUE	TRUE	TRUE	TRUE	TRUE	TRUE	TRUE	TRUE	TRUE
[truncated: 301 more columns]

## Sheet: b Mmax Indoor-Older
units: METs, x-axis: temperature (degrees Celsius, row 2), y-axis: water vapor pressure (mmHg, column A)
	25	25.1	25.2	25.3	25.4	25.5	25.6	25.7	25.8	25.9	26	26.1	26.2	26.3	26.4	26.5	26.6	26.7	26.8	26.9	27	27.1	27.2	27.3	27.4	27.5	27.6	27.7	27.8	27.9	28	28.1	28.2	28.3	28.4	28.5	28.6	28.7	28.8	28.9	29	29.1	29.2	29.3	29.4	29.5	29.6	29.7	29.8
0	5.64939	5.63408	5.61875	5.60339	5.588	5.5726	5.55716	5.54171	5.52623	5.51072	5.49519	5.47964	5.46406	5.44846	5.43283	5.41718	5.4015	5.3858	5.37008	5.35433	5.33855	5.32275	5.30693	5.29108	5.27521	5.25931	5.24339	5.22745	5.21148	5.19548	5.17946	5.16342	5.14735	5.13125	5.11514	5.09899	5.08282	5.06663	5.05041	5.03417	5.0179	5.00161	4.9853	4.96896	4.95259	4.9362	4.91978	4.90334	4.88688
0.25	5.64786	5.63255	5.61722	5.60186	5.58648	5.57108	5.55565	5.5402	5.52472	5.50922	5.49369	5.47813	5.46256	5.44696	5.43133	5.41568	5.4	5.3843	5.36858	5.35283	5.33705	5.32125	5.30543	5.28958	5.2737	5.25781	5.24188	5.22593	5.20996	5.19396	5.17794	5.16189	5.14582	5.12972	5.1136	5.09745	5.08128	5.06508	5.04885	5.03261	5.01633	5.00004	4.98371	4.96736	4.95099	4.93459	4.91817	4.90172	4.88525
0.5	5.64632	5.63102	5.61569	5.60034	5.58496	5.56956	5.55414	5.53869	5.52321	5.50771	5.49218	5.47663	5.46106	5.44545	5.42983	5.41418	5.3985	5.3828	5.36708	5.35133	5.33555	5.31975	5.30392	5.28807	5.2722	5.2563	5.24037	5.22442	5.20844	5.19244	5.17641	5.16036	5.14429	5.12818	5.11206	5.0959	5.07973	5.06352	5.04729	5.03104	5.01476	4.99846	4.98213	4.96577	4.94939	4.93299	4.91656	4.9001	4.88362
0.75	5.64479	5.62949	5.61417	5.59882	5.58344	5.56805	5.55262	5.53717	5.5217	5.5062	5.49068	5.47513	5.45955	5.44395	5.42833	5.41268	5.397	5.3813	5.36558	5.34983	5.33405	5.31825	5.30242	5.28657	5.27069	5.25479	5.23886	5.2229	5.20693	5.19092	5.17489	5.15883	5.14275	5.12665	5.11052	5.09436	5.07817	5.06197	5.04573	5.02947	5.01319	4.99688	4.98054	4.96418	4.94779	4.93138	4.91494	4.89847	4.88198
1	5.64325	5.62796	5.61264	5.59729	5.58192	5.56653	5.55111	5.53566	5.52019	5.50469	5.48917	5.47362	5.45805	5.44245	5.42683	5.41118	5.3955	5.3798	5.36408	5.34832	5.33255	5.31674	5.30092	5.28506	5.26918	5.25328	5.23735	5.22139	5.20541	5.1894	5.17337	5.15731	5.14122	5.12511	5.10897	5.09281	5.07662	5.06041	5.04417	5.0279	5.01161	4.99529	4.97895	4.96258	4.94619	4.92977	4.91332	4.89685	4.88035
1.25	5.64171	5.62642	5.61111	5.59577	5.5804	5.56501	5.54959	5.53415	5.51868	5.50319	5.48767	5.47212	5.45655	5.44095	5.42533	5.40968	5.394	5.3783	5.36258	5.34682	5.33105	5.31524	5.29941	5.28356	5.26767	5.25177	5.23583	5.21987	5.20389	5.18788	5.17184	5.15578	5.13969	5.12357	5.10743	5.09126	5.07507	5.05885	5.0426	5.02633	5.01003	4.99371	4.97736	4.96098	4.94458	4.92815	4.9117	4.89522	4.87871
1.5	5.64018	5.62489	5.60958	5.59424	5.57888	5.56349	5.54808	5.53264	5.51717	5.50168	5.48616	5.47062	5.45505	5.43945	5.42383	5.40818	5.3925	5.3768	5.36108	5.34532	5.32954	5.31374	5.29791	5.28205	5.26617	5.25026	5.23432	5.21836	5.20237	5.18635	5.17031	5.15425	5.13815	5.12203	5.10589	5.08971	5.07352	5.05729	5.04104	5.02476	5.00846	4.99212	4.97577	4.95938	4.94297	4.92654	4.91007	4.89358	4.87707
1.75	5.63864	5.62336	5.60805	5.59272	5.57736	5.56198	5.54656	5.53113	5.51566	5.50017	5.48466	5.46911	5.45354	5.43795	5.42233	5.40668	5.391	5.3753	5.35958	5.34382	5.32804	5.31224	5.2964	5.28054	5.26466	5.24875	5.23281	5.21684	5.20085	5.18483	5.16879	5.15272	5.13662	5.12049	5.10434	5.08816	5.07196	5.05573	5.03947	5.02319	5.00688	4.99054	4.97417	4.95778	4.94136	4.92492	4.90845	4.89195	4.87542
2	5.6371	5.62183	5.60652	5.59119	5.57584	5.56046	5.54505	5.52961	5.51415	5.49866	5.48315	5.46761	5.45204	5.43645	5.42083	5.40518	5.3895	5.3738	5.35808	5.34232	5.32654	5.31073	5.2949	5.27904	5.26315	5.24724	5.23129	5.21533	5.19933	5.18331	5.16726	5.15118	5.13508	5.11895	5.1028	5.08661	5.0704	5.05417	5.0379	5.02161	5.00529	4.98895	4.97258	4.95618	4.93975	4.9233	4.90682	4.89031	4.87378
2.25	5.63556	5.62029	5.60499	5.58967	5.57432	5.55894	5.54353	5.5281	5.51264	5.49716	5.48164	5.46611	5.45054	5.43495	5.41933	5.40368	5.388	5.3723	5.35658	5.34082	5.32504	5.30923	5.29339	5.27753	5.26164	5.24572	5.22978	5.21381	5.19781	5.18178	5.16573	5.14965	5.13354	5.11741	5.10125	5.08506	5.06884	5.0526	5.03633	5.02003	5.00371	4.98736	4.97098	4.95457	4.93814	4.92167	4.90518	4.88867	4.87212
2.5	5.63402	5.61876	5.60346	5.58814	5.5728	5.55742	5.54202	5.52659	5.51113	5.49565	5.48014	5.4646	5.44904	5.43344	5.41783	5.40218	5.38651	5.3708	5.35508	5.33932	5.32354	5.30773	5.29189	5.27602	5.26013	5.24421	5.22827	5.21229	5.19629	5.18026	5.1642	5.14812	5.13201	5.11587	5.0997	5.08351	5.06729	5.05104	5.03476	5.01845	5.00212	4.98576	4.96938	4.95296	4.93652	4.92005	4.90355	4.88702	4.87047
2.75	5.63249	5.61722	5.60193	5.58662	5.57127	5.5559	5.5405	5.52508	5.50962	5.49414	5.47863	5.4631	5.44754	5.43194	5.41633	5.40068	5.38501	5.3693	5.35358	5.33782	5.32204	5.30622	5.29038	5.27452	5.25862	5.2427	5.22675	5.21077	5.19477	5.17873	5.16267	5.14658	5.13047	5.11432	5.09815	5.08195	5.06572	5.04947	5.03318	5.01687	5.00053	4.98417	4.96777	4.95135	4.9349	4.91842	4.90191	4.88538	4.86881
3	5.63095	5.61569	5.6004	5.58509	5.56975	5.55438	5.53899	5.52357	5.50811	5.49264	5.47713	5.4616	5.44603	5.43044	5.41483	5.39918	5.38351	5.36781	5.35208	5.33632	5.32053	5.30472	5.28888	5.27301	5.25711	5.24119	5.22524	5.20925	5.19325	5.17721	5.16114	5.14505	5.12893	5.11278	5.0966	5.0804	5.06416	5.0479	5.03161	5.01529	4.99894	4.98257	4.96617	4.94973	4.93327	4.91679	4.90027	4.88372	4.86715
3.25	5.62941	5.61415	5.59887	5.58357	5.56823	5.55287	5.53747	5.52205	5.5066	5.49113	5.47562	5.46009	5.44453	5.42894	5.41333	5.39768	5.38201	5.36631	5.35058	5.33482	5.31903	5.30322	5.28737	5.2715	5.2556	5.23968	5.22372	5.20774	5.19172	5.17568	5.15961	5.14351	5.12739	5.11123	5.09505	5.07884	5.0626	5.04633	5.03003	5.01371	4.99735	4.98097	4.96456	4.94812	4.93165	4.91515	4.89862	4.88207	4.86549
3.5	5.62786	5.61262	5.59734	5.58204	5.56671	5.55135	5.53596	5.52054	5.5051	5.48962	5.47412	5.45859	5.44303	5.42744	5.41183	5.39618	5.38051	5.36481	5.34908	5.33332	5.31753	5.30171	5.28587	5.27	5.25409	5.23816	5.2222	5.20622	5.1902	5.17415	5.15808	5.14198	5.12585	5.10969	5.0935	5.07728	5.06103	5.04476	5.02845	5.01212	4.99576	4.97937	4.96295	4.9465	4.93002	4.91351	4.89698	4.88041	4.86382
3.75	5.62632	5.61108	5.59581	5.58051	5.56518	5.54983	5.53444	5.51903	5.50359	5.48811	5.47261	5.45709	5.44153	5.42594	5.41033	5.39468	5.37901	5.36331	5.34758	5.33182	5.31603	5.30021	5.28436	5.26849	5.25258	5.23665	5.22069	5.2047	5.18868	5.17263	5.15655	5.14044	5.1243	5.10814	5.09194	5.07572	5.05947	5.04318	5.02687	5.01053	4.99416	4.97776	4.96133	4.94487	4.92839	4.91187	4.89533	4.87875	4.86215
4	5.62478	5.60954	5.59428	5.57898	5.56366	5.54831	5.53293	5.51752	5.50208	5.48661	5.47111	5.45558	5.44003	5.42444	5.40883	5.39318	5.37751	5.36181	5.34608	5.33032	5.31453	5.29871	5.28286	5.26698	5.25107	5.23514	5.21917	5.20318	5.18715	5.1711	5.15502	5.1389	5.12276	5.10659	5.09039	5.07416	5.0579	5.04161	5.02529	5.00894	4.99256	4.97615	4.95972	4.94325	4.92675	4.91023	4.89367	4.87708	4.86047
4.25	5.62324	5.60801	5.59275	5.57746	5.56214	5.54679	5.53141	5.516	5.50057	5.4851	5.4696	5.45408	5.43852	5.42294	5.40733	5.39168	5.37601	5.36031	5.34458	5.32881	5.31302	5.2972	5.28135	5.26547	5.24956	5.23362	5.21765	5.20166	5.18563	5.16957	5.15348	5.13736	5.12122	5.10504	5.08883	5.07259	5.05633	5.04003	5.0237	5.00735	4.99096	4.97454	4.9581	4.94162	4.92512	4.90858	4.89201	4.87542	4.85879
4.5	5.6217	5.60647	5.59121	5.57593	5.56061	5.54527	5.5299	5.51449	5.49906	5.48359	5.4681	5.45258	5.43702	5.42144	5.40583	5.39018	5.37451	5.35881	5.34308	5.32731	5.31152	5.2957	5.27985	5.26396	5.24805	5.23211	5.21614	5.20013	5.1841	5.16804	5.15195	5.13582	5.11967	5.10349	5.08727	5.07103	5.05476	5.03845	5.02212	5.00575	4.98936	4.97293	4.95648	4.93999	4.92347	4.90693	4.89035	4.87374	4.85711
4.75	5.62015	5.60493	5.58968	5.5744	5.55909	5.54375	5.52838	5.51298	5.49755	5.48209	5.46659	5.45107	5.43552	5.41994	5.40433	5.38869	5.37301	5.35731	5.34158	5.32581	5.31002	5.29419	5.27834	5.26246	5.24654	5.23059	5.21462	5.19861	5.18258	5.16651	5.15041	5.13428	5.11812	5.10193	5.08571	5.06946	5.05318	5.03687	5.02053	5.00415	4.98775	4.97132	4.95485	4.93836	4.92183	4.90527	4.88869	4.87207	4.85542
5	5.61861	5.60339	5.58815	5.57287	5.55757	5.54223	5.52686	5.51147	5.49604	5.48058	5.46509	5.44957	5.43402	5.41844	5.40283	5.38719	5.37151	5.35581	5.34008	5.32431	5.30852	5.29269	5.27683	5.26095	5.24503	5.22908	5.2131	5.19709	5.18105	5.16498	5.14887	5.13274	5.11657	5.10038	5.08415	5.06789	5.05161	5.03529	5.01894	5.00256	4.98614	4.9697	4.95322	4.93672	4.92018	4.90361	4.88702	4.87039	4.85372
5.25	5.61706	5.60186	5.58662	5.57134	5.55604	5.54071	5.52535	5.50995	5.49453	5.47907	5.46359	5.44807	5.43252	5.41694	5.40133	5.38569	5.37001	5.35431	5.33858	5.32281	5.30701	5.29119	5.27533	5.25944	5.24352	5.22756	5.21158	5.19557	5.17952	5.16344	5.14734	5.1312	5.11503	5.09882	5.08259	5.06633	5.05003	5.0337	5.01734	5.00095	4.98453	4.96808	4.95159	4.93508	4.91853	4.90195	4.88534	4.8687	4.85203
5.5	5.59783	5.582	5.56617	5.55034	5.53451	5.51867	5.50283	5.48698	5.47113	5.45528	5.43943	5.42357	5.40771	5.39185	5.37599	5.36012	5.34425	5.32837	5.31249	5.29661	5.28073	5.26484	5.24895	5.23306	5.21717	5.20127	5.18537	5.16946	5.15355	5.13764	5.12173	5.10581	5.08989	5.07397	5.05804	5.04211	5.02618	5.01025	4.99431	4.97837	4.96242	4.94647	4.93052	4.91457	4.89861	4.88266	4.86669	4.85073	4.83476
5.75	5.57061	5.55478	5.53896	5.52312	5.50729	5.49145	5.47561	5.45976	5.44392	5.42807	5.41221	5.39636	5.3805	5.36463	5.34877	5.3329	5.31703	5.30115	5.28528	5.2694	5.25351	5.23763	5.22174	5.20584	5.18995	5.17405	5.15815	5.14224	5.12633	5.11042	5.09451	5.07859	5.06267	5.04675	5.03082	5.01489	4.99896	4.98303	4.96709	4.95115	4.9352	4.91926	4.90331	4.88735	4.8714	4.85544	4.83947	4.82351	4.80754
6	5.54339	5.52757	5.51174	5.49591	5.48007	5.46423	5.44839	5.43255	5.4167	5.40085	5.38499	5.36914	5.35328	5.33742	5.32155	5.30568	5.28981	5.27394	5.25806	5.24218	5.22629	5.21041	5.19452	5.17863	5.16273	5.14683	5.13093	5.11502	5.09912	5.08321	5.06729	5.05137	5.03545	5.01953	5.00361	4.98768	4.97174	4.95581	4.93987	4.92393	4.90799	4.89204	4.87609	4.86013	4.84418	4.82822	4.81226	4.79629	4.78032
6.25	5.51617	5.50035	5.48452	5.46869	5.45285	5.43701	5.42117	5.40533	5.38948	5.37363	5.35778	5.34192	5.32606	5.3102	5.29433	5.27846	5.26259	5.24672	5.23084	5.21496	5.19908	5.18319	5.1673	5.15141	5.13551	5.11961	5.10371	5.08781	5.0719	5.05599	5.04007	5.02416	5.00824	4.99231	4.97639	4.96046	4.94453	4.92859	4.91265	4.89671	4.88077	4.86482	4.84887	4.83292	4.81696	4.801	4.78504	4.76907	4.7531
6.5	5.48896	5.47313	5.4573	5.44147	5.42563	5.40979	5.39395	5.37811	5.36226	5.34641	5.33056	5.3147	5.29884	5.28298	5.26711	5.25125	5.23537	5.2195	5.20362	5.18774	5.17186	5.15597	5.14008	5.12419	5.10829	5.09239	5.07649	5.06059	5.04468	5.02877	5.01285	4.99694	4.98102	4.96509	4.94917	4.93324	4.91731	4.90137	4.88543	4.86949	4.85355	4.8376	4.82165	4.8057	4.78974	4.77378	4.75782	4.74185	4.72589
6.75	5.46174	5.44591	5.43008	5.41425	5.39841	5.38258	5.36674	5.35089	5.33504	5.31919	5.30334	5.28748	5.27162	5.25576	5.2399	5.22403	5.20816	5.19228	5.1764	5.16052	5.14464	5.12875	5.11286	5.09697	5.08107	5.06518	5.04927	5.03337	5.01746	5.00155	4.98564	4.96972	4.9538	4.93788	4.92195	4.90602	4.89009	4.87415	4.85822	4.84228	4.82633	4.81038	4.79443	4.77848	4.76252	4.74656	4.7306	4.71464	4.69867
7	5.43452	5.41869	5.40286	5.38703	5.3712	5.35536	5.33952	5.32367	5.30783	5.29197	5.27612	5.26026	5.24441	5.22854	5.21268	5.19681	5.18094	5.16506	5.14919	5.1333	5.11742	5.10153	5.08564	5.06975	5.05386	5.03796	5.02206	5.00615	4.99024	4.97433	4.95842	4.9425	4.92658	4.91066	4.89473	4.8788	4.86287	4.84694	4.831	4.81506	4.79911	4.78317	4.76721	4.75126	4.73531	4.71935	4.70338	4.68742	4.67145
7.25	5.4073	5.39148	5.37565	5.35981	5.34398	5.32814	5.3123	5.29645	5.28061	5.26476	5.2489	5.23305	5.21719	5.20132	5.18546	5.16959	5.15372	5.13784	5.12197	5.10609	5.0902	5.07432	5.05843	5.04253	5.02664	5.01074	4.99484	4.97893	4.96302	4.94711	4.9312	4.91528	4.89936	4.88344	4.86751	4.85159	4.83565	4.81972	4.80378	4.78784	4.77189	4.75595	4.74	4.72404	4.70809	4.69213	4.67616	4.6602	4.64423
7.5	5.38008	5.36426	5.34843	5.3326	5.31676	5.30092	5.28508	5.26924	5.25339	5.23754	5.22168	5.20583	5.18997	5.17411	5.15824	5.14237	5.1265	5.11063	5.09475	5.07887	5.06298	5.0471	5.03121	5.01532	4.99942	4.98352	4.96762	4.95171	4.93581	4.9199	4.90398	4.88806	4.87215	4.85622	4.8403	4.82437	4.80843	4.7925	4.77656	4.76062	4.74468	4.72873	4.71278	4.69683	4.68087	4.66491	4.64895	4.63298	4.61701
7.75	5.35287	5.33704	5.32121	5.30538	5.28954	5.2737	5.25786	5.24202	5.22617	5.21032	5.19447	5.17861	5.16275	5.14689	5.13102	5.11515	5.09928	5.08341	5.06753	5.05165	5.03577	5.01988	5.00399	4.9881	4.9722	4.9563	4.9404	4.9245	4.90859	4.89268	4.87676	4.86085	4.84493	4.829	4.81308	4.79715	4.78122	4.76528	4.74934	4.7334	4.71746	4.70151	4.68556	4.66961	4.65365	4.63769	4.62173	4.60576	4.58979
8	5.32565	5.30982	5.29399	5.27816	5.26232	5.24649	5.23064	5.2148	5.19895	5.1831	5.16725	5.15139	5.13553	5.11967	5.1038	5.08794	5.07206	5.05619	5.04031	5.02443	5.00855	4.99266	4.97677	4.96088	4.94498	4.92908	4.91318	4.89728	4.88137	4.86546	4.84955	4.83363	4.81771	4.80179	4.78586	4.76993	4.754	4.73806	4.72213	4.70618	4.69024	4.67429	4.65834	4.64239	4.62643	4.61047	4.59451	4.57854	4.56258
8.25	5.29843	5.2826	5.26677	5.25094	5.23511	5.21927	5.20343	5.18758	5.17173	5.15588	5.14003	5.12417	5.10831	5.09245	5.07659	5.06072	5.04485	5.02897	5.01309	4.99721	4.98133	4.96544	4.94955	4.93366	4.91777	4.90187	4.88596	4.87006	4.85415	4.83824	4.82233	4.80641	4.79049	4.77457	4.75864	4.74271	4.72678	4.71084	4.69491	4.67897	4.66302	4.64707	4.63112	4.61517	4.59921	4.58325	4.56729	4.55133	4.53536
8.5	5.27121	5.25538	5.23955	5.22372	5.20789	5.19205	5.17621	5.16036	5.14452	5.12867	5.11281	5.09696	5.0811	5.06523	5.04937	5.0335	5.01763	5.00175	4.98588	4.97	4.95411	4.93822	4.92234	4.90644	4.89055	4.87465	4.85875	4.84284	4.82693	4.81102	4.79511	4.77919	4.76327	4.74735	4.73142	4.71549	4.69956	4.68363	4.66769	4.65175	4.6358	4.61986	4.60391	4.58795	4.572	4.55604	4.54007	4.52411	4.50814
8.75	5.24399	5.22817	5.21234	5.1965	5.18067	5.16483	5.14899	5.13314	5.1173	5.10145	5.08559	5.06974	5.05388	5.03802	5.02215	5.00628	4.99041	4.97454	4.95866	4.94278	4.92689	4.91101	4.89512	4.87922	4.86333	4.84743	4.83153	4.81562	4.79972	4.7838	4.76789	4.75197	4.73605	4.72013	4.7042	4.68828	4.67234	4.65641	4.64047	4.62453	4.60858	4.59264	4.57669	4.56073	4.54478	4.52882	4.51286	4.49689	4.48092
9	5.21677	5.20095	5.18512	5.16929	5.15345	5.13761	5.12177	5.10593	5.09008	5.07423	5.05838	5.04252	5.02666	5.0108	4.99493	4.97906	4.96319	4.94732	4.93144	4.91556	4.89968	4.88379	4.8679	4.85201	4.83611	4.82021	4.80431	4.78841	4.7725	4.75659	4.74067	4.72476	4.70884	4.69291	4.67699	4.66106	4.64513	4.62919	4.61325	4.59731	4.58137	4.56542	4.54947	4.53352	4.51756	4.5016	4.48564	4.46967	4.4537
9.25	5.18956	5.17373	5.1579	5.14207	5.12623	5.11039	5.09455	5.07871	5.06286	5.04701	5.03116	5.0153	4.99944	4.98358	4.96771	4.95184	4.93597	4.9201	4.90422	4.88834	4.87246	4.85657	4.84068	4.82479	4.80889	4.79299	4.77709	4.76119	4.74528	4.72937	4.71345	4.69754	4.68162	4.66569	4.64977	4.63384	4.61791	4.60197	4.58603	4.57009	4.55415	4.5382	4.52225	4.5063	4.49034	4.47438	4.45842	4.44245	4.42648
9.5	5.16234	5.14651	5.13068	5.11485	5.09901	5.08318	5.06733	5.05149	5.03564	5.01979	5.00394	4.98808	4.97222	4.95636	4.9405	4.92463	4.90876	4.89288	4.877	4.86112	4.84524	4.82935	4.81346	4.79757	4.78167	4.76578	4.74987	4.73397	4.71806	4.70215	4.68624	4.67032	4.6544	4.63848	4.62255	4.60662	4.59069	4.57475	4.55882	4.54287	4.52693	4.51098	4.49503	4.47908	4.46312	4.44716	4.4312	4.41524	4.39927
9.75	5.13512	5.11929	5.10346	5.08763	5.0718	5.05596	5.04012	5.02427	5.00842	4.99257	4.97672	4.96086	4.945	4.92914	4.91328	4.89741	4.88154	4.86566	4.84978	4.8339	4.81802	4.80213	4.78624	4.77035	4.75446	4.73856	4.72266	4.70675	4.69084	4.67493	4.65902	4.6431	4.62718	4.61126	4.59533	4.5794	4.56347	4.54754	4.5316	4.51566	4.49971	4.48376	4.46781	4.45186	4.4359	4.41995	4.40398	4.38802	4.37205
10	5.1079	5.09207	5.07625	5.06041	5.04458	5.02874	5.0129	4.99705	4.98121	4.96536	4.9495	4.93365	4.91779	4.90192	4.88606	4.87019	4.85432	4.83844	4.82257	4.80669	4.7908	4.77492	4.75903	4.74313	4.72724	4.71134	4.69544	4.67953	4.66362	4.64771	4.6318	4.61588	4.59996	4.58404	4.56811	4.55218	4.53625	4.52032	4.50438	4.48844	4.47249	4.45655	4.4406	4.42464	4.40869	4.39273	4.37676	4.3608	4.34483
10.25	5.08068	5.06486	5.04903	5.03319	5.01736	5.00152	4.98568	4.96984	4.95399	4.93814	4.92228	4.90643	4.89057	4.87471	4.85884	4.84297	4.8271	4.81123	4.79535	4.77947	4.76358	4.7477	4.73181	4.71591	4.70002	4.68412	4.66822	4.65231	4.63641	4.6205	4.60458	4.58866	4.57274	4.55682	4.5409	4.52497	4.50903	4.4931	4.47716	4.46122	4.44528	4.42933	4.41338	4.39742	4.38147	4.36551	4.34955	4.33358	4.31761
10.5	5.05346	5.03764	5.02181	5.00598	4.99014	4.9743	4.95846	4.94262	4.92677	4.91092	4.89507	4.87921	4.86335	4.84749	4.83162	4.81575	4.79988	4.78401	4.76813	4.75225	4.73637	4.72048	4.70459	4.6887	4.6728	4.6569	4.641	4.6251	4.60919	4.59328	4.57736	4.56145	4.54553	4.5296	4.51368	4.49775	4.48182	4.46588	4.44994	4.434	4.41806	4.40211	4.38616	4.37021	4.35425	4.33829	4.32233	4.30636	4.29039
10.75	5.02625	5.01042	4.99459	4.97876	4.96292	4.94708	4.93124	4.9154	4.89955	4.8837	4.86785	4.85199	4.83613	4.82027	4.8044	4.78854	4.77266	4.75679	4.74091	4.72503	4.70915	4.69326	4.67737	4.66148	4.64558	4.62968	4.61378	4.59788	4.58197	4.56606	4.55014	4.53423	4.51831	4.50238	4.48646	4.47053	4.4546	4.43866	4.42272	4.40678	4.39084	4.37489	4.35894	4.34299	4.32703	4.31107	4.29511	4.27914	4.26318
11	4.99903	4.9832	4.96737	4.95154	4.9357	4.91987	4.90403	4.88818	4.87233	4.85648	4.84063	4.82477	4.80891	4.79305	4.77719	4.76132	4.74545	4.72957	4.71369	4.69781	4.68193	4.66604	4.65015	4.63426	4.61836	4.60247	4.58656	4.57066	4.55475	4.53884	4.52293	4.50701	4.49109	4.47517	4.45924	4.44331	4.42738	4.41144	4.39551	4.37956	4.36362	4.34767	4.33172	4.31577	4.29981	4.28385	4.26789	4.25193	4.23596
11.25	4.97181	4.95598	4.94015	4.92432	4.90849	4.89265	4.87681	4.86096	4.84512	4.82926	4.81341	4.79755	4.7817	4.76583	4.74997	4.7341	4.71823	4.70235	4.68648	4.67059	4.65471	4.63882	4.62293	4.60704	4.59115	4.57525	4.55935	4.54344	4.52753	4.51162	4.49571	4.47979	4.46387	4.44795	4.43202	4.41609	4.40016	4.38423	4.36829	4.35235	4.3364	4.32046	4.3045	4.28855	4.2726	4.25664	4.24067	4.22471	4.20874
11.5	4.94459	4.92877	4.91294	4.8971	4.88127	4.86543	4.84959	4.83374	4.8179	4.80205	4.78619	4.77034	4.75448	4.73861	4.72275	4.70688	4.69101	4.67513	4.65926	4.64338	4.62749	4.61161	4.59572	4.57982	4.56393	4.54803	4.53213	4.51622	4.50031	4.4844	4.46849	4.45257	4.43665	4.42073	4.4048	4.38888	4.37294	4.35701	4.34107	4.32513	4.30918	4.29324	4.27729	4.26133	4.24538	4.22942	4.21345	4.19749	4.18152
11.75	4.91737	4.90155	4.88572	4.86989	4.85405	4.83821	4.82237	4.80653	4.79068	4.77483	4.75897	4.74312	4.72726	4.7114	4.69553	4.67966	4.66379	4.64792	4.63204	4.61616	4.60027	4.58439	4.5685	4.55261	4.53671	4.52081	4.50491	4.489	4.4731	4.45719	4.44127	4.42535	4.40943	4.39351	4.37759	4.36166	4.34572	4.32979	4.31385	4.29791	4.28197	4.26602	4.25007	4.23411	4.21816	4.2022	4.18624	4.17027	4.1543
12	4.89016	4.87433	4.8585	4.84267	4.82683	4.81099	4.79515	4.77931	4.76346	4.74761	4.73176	4.7159	4.70004	4.68418	4.66831	4.65244	4.63657	4.6207	4.60482	4.58894	4.57306	4.55717	4.54128	4.52539	4.50949	4.49359	4.47769	4.46179	4.44588	4.42997	4.41405	4.39814	4.38222	4.36629	4.35037	4.33444	4.31851	4.30257	4.28663	4.27069	4.25475	4.2388	4.22285	4.2069	4.19094	4.17498	4.15902	4.14305	4.12708
12.25	4.86294	4.84711	4.83128	4.81545	4.79961	4.78378	4.76793	4.75209	4.73624	4.72039	4.70454	4.68868	4.67282	4.65696	4.64109	4.62523	4.60935	4.59348	4.5776	4.56172	4.54584	4.52995	4.51406	4.49817	4.48227	4.46637	4.45047	4.43457	4.41866	4.40275	4.38684	4.37092	4.355	4.33908	4.32315	4.30722	4.29129	4.27535	4.25941	4.24347	4.22753	4.21158	4.19563	4.17968	4.16372	4.14776	4.1318	4.11583	4.09987
12.5	4.83572	4.81989	4.80406	4.78823	4.7724	4.75656	4.74072	4.72487	4.70902	4.69317	4.67732	4.66146	4.6456	4.62974	4.61388	4.59801	4.58214	4.56626	4.55038	4.5345	4.51862	4.50273	4.48684	4.47095	4.45506	4.43916	4.42325	4.40735	4.39144	4.37553	4.35962	4.3437	4.32778	4.31186	4.29593	4.28	4.26407	4.24813	4.2322	4.21626	4.20031	4.18436	4.16841	4.15246	4.1365	4.12054	4.10458	4.08862	4.07265
12.75	4.8085	4.79267	4.77684	4.76101	4.74518	4.72934	4.7135	4.69765	4.68181	4.66596	4.6501	4.63425	4.61839	4.60252	4.58666	4.57079	4.55492	4.53904	4.52317	4.50729	4.4914	4.47551	4.45963	4.44373	4.42784	4.41194	4.39604	4.38013	4.36422	4.34831	4.3324	4.31648	4.30056	4.28464	4.26871	4.25278	4.23685	4.22092	4.20498	4.18904	4.17309	4.15715	4.1412	4.12524	4.10929	4.09333	4.07736	4.0614	4.04543
13	4.78128	4.76546	4.74963	4.73379	4.71796	4.70212	4.68628	4.67043	4.65459	4.63874	4.62288	4.60703	4.59117	4.57531	4.55944	4.54357	4.5277	4.51183	4.49595	4.48007	4.46418	4.4483	4.43241	4.41651	4.40062	4.38472	4.36882	4.35291	4.33701	4.32109	4.30518	4.28926	4.27334	4.25742	4.24149	4.22557	4.20963	4.1937	4.17776	4.16182	4.14587	4.12993	4.11398	4.09802	4.08207	4.06611	4.05015	4.03418	4.01821
13.25	4.75406	4.73824	4.72241	4.70658	4.69074	4.6749	4.65906	4.64322	4.62737	4.61152	4.59567	4.57981	4.56395	4.54809	4.53222	4.51635	4.50048	4.48461	4.46873	4.45285	4.43697	4.42108	4.40519	4.3893	4.3734	4.3575	4.3416	4.3257	4.30979	4.29388	4.27796	4.26205	4.24613	4.2302	4.21428	4.19835	4.18242	4.16648	4.15054	4.1346	4.11866	4.10271	4.08676	4.07081	4.05485	4.03889	4.02293	4.00696	3.99099
13.5	4.72685	4.71102	4.69519	4.67936	4.66352	4.64768	4.63184	4.616	4.60015	4.5843	4.56845	4.55259	4.53673	4.52087	4.505	4.48913	4.47326	4.45739	4.44151	4.42563	4.40975	4.39386	4.37797	4.36208	4.34618	4.33028	4.31438	4.29848	4.28257	4.26666	4.25074	4.23483	4.21891	4.20298	4.18706	4.17113	4.1552	4.13926	4.12332	4.10738	4.09144	4.07549	4.05954	4.04359	4.02763	4.01167	3.99571	3.97974	3.96377
13.75	4.69963	4.6838	4.66797	4.65214	4.6363	4.62047	4.60462	4.58878	4.57293	4.55708	4.54123	4.52537	4.50951	4.49365	4.47779	4.46192	4.44604	4.43017	4.41429	4.39841	4.38253	4.36664	4.35075	4.33486	4.31896	4.30307	4.28716	4.27126	4.25535	4.23944	4.22353	4.20761	4.19169	4.17577	4.15984	4.14391	4.12798	4.11204	4.09611	4.08016	4.06422	4.04827	4.03232	4.01637	4.00041	3.98445	3.96849	3.95253	3.93656
14	4.67241	4.65658	4.64075	4.62492	4.60909	4.59325	4.57741	4.56156	4.54571	4.52986	4.51401	4.49815	4.48229	4.46643	4.45057	4.4347	4.41883	4.40295	4.38707	4.37119	4.35531	4.33942	4.32353	4.30764	4.29175	4.27585	4.25995	4.24404	4.22813	4.21222	4.19631	4.18039	4.16447	4.14855	4.13262	4.11669	4.10076	4.08483	4.06889	4.05295	4.037	4.02105	4.0051	3.98915	3.97319	3.95723	3.94127	3.92531	3.90934
14.25	4.64519	4.62936	4.61354	4.5977	4.58187	4.56603	4.55019	4.53434	4.5185	4.50265	4.48679	4.47094	4.45508	4.43921	4.42335	4.40748	4.39161	4.37573	4.35986	4.34398	4.32809	4.31221	4.29632	4.28042	4.26453	4.24863	4.23273	4.21682	4.20091	4.185	4.16909	4.15317	4.13725	4.12133	4.1054	4.08947	4.07354	4.05761	4.04167	4.02573	4.00978	3.99384	3.97789	3.96193	3.94598	3.93002	3.91405	3.89809	3.88212
14.5	4.61797	4.60215	4.58632	4.57048	4.55465	4.53881	4.52297	4.50713	4.49128	4.47543	4.45957	4.44372	4.42786	4.412	4.39613	4.38026	4.36439	4.34852	4.33264	4.31676	4.30087	4.28499	4.2691	4.2532	4.23731	4.22141	4.20551	4.1896	4.1737	4.15779	4.14187	4.12595	4.11003	4.09411	4.07819	4.06226	4.04632	4.03039	4.01445	3.99851	3.98257	3.96662	3.95067	3.93471	3.91876	3.9028	3.88684	3.87087	3.8549
14.75	4.59075	4.57493	4.5591	4.54327	4.52743	4.51159	4.49575	4.47991	4.46406	4.44821	4.43236	4.4165	4.40064	4.38478	4.36891	4.35304	4.33717	4.3213	4.30542	4.28954	4.27366	4.25777	4.24188	4.22599	4.21009	4.19419	4.17829	4.16239	4.14648	4.13057	4.11465	4.09874	4.08282	4.06689	4.05097	4.03504	4.01911	4.00317	3.98723	3.97129	3.95535	3.9394	3.92345	3.9075	3.89154	3.87558	3.85962	3.84365	3.82768
15	4.56354	4.54771	4.53188	4.51605	4.50021	4.48437	4.46853	4.45269	4.43684	4.42099	4.40514	4.38928	4.37342	4.35756	4.34169	4.32583	4.30995	4.29408	4.2782	4.26232	4.24644	4.23055	4.21466	4.19877	4.18287	4.16697	4.15107	4.13517	4.11926	4.10335	4.08743	4.07152	4.0556	4.03967	4.02375	4.00782	3.99189	3.97595	3.96001	3.94407	3.92813	3.91218	3.89623	3.88028	3.86432	3.84836	3.8324	3.81643	3.80047
15.25	4.53632	4.52049	4.50466	4.48883	4.47299	4.45716	4.44132	4.42547	4.40962	4.39377	4.37792	4.36206	4.3462	4.33034	4.31448	4.29861	4.28274	4.26686	4.25098	4.2351	4.21922	4.20333	4.18744	4.17155	4.15565	4.13976	4.12385	4.10795	4.09204	4.07613	4.06022	4.0443	4.02838	4.01246	3.99653	3.9806	3.96467	3.94873	3.9328	3.91685	3.90091	3.88496	3.86901	3.85306	3.8371	3.82114	3.80518	3.78922	3.77325
15.5	4.5091	4.49327	4.47744	4.46161	4.44578	4.42994	4.4141	4.39825	4.38241	4.36655	4.3507	4.33484	4.31899	4.30312	4.28726	4.27139	4.25552	4.23964	4.22377	4.20788	4.192	4.17611	4.16022	4.14433	4.12844	4.11254	4.09664	4.08073	4.06482	4.04891	4.033	4.01708	4.00116	3.98524	3.96931	3.95338	3.93745	3.92152	3.90558	3.88964	3.87369	3.85775	3.84179	3.82584	3.80988	3.79393	3.77796	3.762	3.74603
15.75	4.48188	4.46606	4.45023	4.43439	4.41856	4.40272	4.38688	4.37103	4.35519	4.33934	4.32348	4.30763	4.29177	4.2759	4.26004	4.24417	4.2283	4.21242	4.19655	4.18067	4.16478	4.1489	4.13301	4.11711	4.10122	4.08532	4.06942	4.05351	4.0376	4.02169	4.00578	3.98986	3.97394	3.95802	3.94209	3.92617	3.91023	3.8943	3.87836	3.86242	3.84647	3.83053	3.81458	3.79862	3.78267	3.76671	3.75074	3.73478	3.71881
16	4.45466	4.43884	4.42301	4.40718	4.39134	4.3755	4.35966	4.34382	4.32797	4.31212	4.29626	4.28041	4.26455	4.24869	4.23282	4.21695	4.20108	4.18521	4.16933	4.15345	4.13756	4.12168	4.10579	4.0899	4.074	4.0581	4.0422	4.02629	4.01039	3.99448	3.97856	3.96264	3.94672	3.9308	3.91488	3.89895	3.88301	3.86708	3.85114	3.8352	3.81926	3.80331	3.78736	3.7714	3.75545	3.73949	3.72353	3.70756	3.69159
16.25	4.42745	4.41162	4.39579	4.37996	4.36412	4.34828	4.33244	4.3166	4.30075	4.2849	4.26905	4.25319	4.23733	4.22147	4.2056	4.18973	4.17386	4.15799	4.14211	4.12623	4.11035	4.09446	4.07857	4.06268	4.04678	4.03088	4.01498	3.99908	3.98317	3.96726	3.95134	3.93543	3.91951	3.90358	3.88766	3.87173	3.8558	3.83986	3.82392	3.80798	3.79204	3.77609	3.76014	3.74419	3.72823	3.71227	3.69631	3.68034	3.66437
16.5	4.40023	4.3844	4.36857	4.35274	4.3369	4.32107	4.30522	4.28938	4.27353	4.25768	4.24183	4.22597	4.21011	4.19425	4.17838	4.16252	4.14664	4.13077	4.11489	4.09901	4.08313	4.06724	4.05135	4.03546	4.01956	4.00366	3.98776	3.97186	3.95595	3.94004	3.92413	3.90821	3.89229	3.87637	3.86044	3.84451	3.82858	3.81264	3.7967	3.78076	3.76482	3.74887	3.73292	3.71697	3.70101	3.68505	3.66909	3.65312	3.63716
16.75	4.37301	4.35718	4.34135	4.32552	4.30969	4.29385	4.27801	4.26216	4.24631	4.23046	4.21461	4.19875	4.18289	4.16703	4.15117	4.1353	4.11943	4.10355	4.08767	4.07179	4.05591	4.04002	4.02413	4.00824	3.99234	3.97645	3.96054	3.94464	3.92873	3.91282	3.89691	3.88099	3.86507	3.84915	3.83322	3.81729	3.80136	3.78542	3.76949	3.75355	3.7376	3.72165	3.7057	3.68975	3.67379	3.65783	3.64187	3.62591	3.60994
17	4.34579	4.32996	4.31413	4.2983	4.28247	4.26663	4.25079	4.23494	4.2191	4.20325	4.18739	4.17154	4.15568	4.13981	4.12395	4.10808	4.09221	4.07633	4.06046	4.04458	4.02869	4.0128	3.99692	3.98102	3.96513	3.94923	3.93333	3.91742	3.90151	3.8856	3.86969	3.85377	3.83785	3.82193	3.806	3.79007	3.77414	3.75821	3.74227	3.72633	3.71038	3.69444	3.67849	3.66253	3.64658	3.63062	3.61465	3.59869	3.58272
17.25	4.31857	4.30275	4.28692	4.27108	4.25525	4.23941	4.22357	4.20772	4.19188	4.17603	4.16017	4.14432	4.12846	4.1126	4.09673	4.08086	4.06499	4.04912	4.03324	4.01736	4.00147	3.98559	3.9697	3.9538	3.93791	3.92201	3.90611	3.8902	3.8743	3.85838	3.84247	3.82655	3.81063	3.79471	3.77878	3.76286	3.74692	3.73099	3.71505	3.69911	3.68316	3.66722	3.65127	3.63531	3.61936	3.6034	3.58744	3.57147	3.5555
17.5	4.29135	4.27553	4.2597	4.24387	4.22803	4.21219	4.19635	4.18051	4.16466	4.14881	4.13296	4.1171	4.10124	4.08538	4.06951	4.05364	4.03777	4.0219	4.00602	3.99014	3.97426	3.95837	3.94248	3.92659	3.91069	3.89479	3.87889	3.86298	3.84708	3.83117	3.81525	3.79934	3.78342	3.76749	3.75157	3.73564	3.71971	3.70377	3.68783	3.67189	3.65595	3.64	3.62405	3.6081	3.59214	3.57618	3.56022	3.54425	3.52828
17.75	4.26414	4.24831	4.23248	4.21665	4.20081	4.18497	4.16913	4.15329	4.13744	4.12159	4.10574	4.08988	4.07402	4.05816	4.04229	4.02642	4.01055	3.99468	3.9788	3.96292	3.94704	3.93115	3.91526	3.89937	3.88347	3.86757	3.85167	3.83577	3.81986	3.80395	3.78803	3.77212	3.7562	3.74027	3.72435	3.70842	3.69249	3.67655	3.66061	3.64467	3.62873	3.61278	3.59683	3.58088	3.56492	3.54896	3.533	3.51703	3.50106
18	4.23692	4.22109	4.20526	4.18943	4.17359	4.15776	4.14191	4.12607	4.11022	4.09437	4.07852	4.06266	4.0468	4.03094	4.01507	3.99921	3.98333	3.96746	3.95158	3.9357	3.91982	3.90393	3.88804	3.87215	3.85625	3.84036	3.82445	3.80855	3.79264	3.77673	3.76082	3.7449	3.72898	3.71306	3.69713	3.6812	3.66527	3.64933	3.6334	3.61745	3.60151	3.58556	3.56961	3.55366	3.5377	3.52174	3.50578	3.48982	3.47385
18.25	4.2097	4.19387	4.17804	4.16221	4.14638	4.13054	4.1147	4.09885	4.083	4.06715	4.0513	4.03544	4.01958	4.00372	3.98786	3.97199	3.95612	3.94024	3.92436	3.90848	3.8926	3.87671	3.86082	3.84493	3.82904	3.81314	3.79724	3.78133	3.76542	3.74951	3.7336	3.71768	3.70176	3.68584	3.66991	3.65398	3.63805	3.62212	3.60618	3.59024	3.57429	3.55834	3.54239	3.52644	3.51048	3.49452	3.47856	3.4626	3.44663
18.5	4.18248	4.16665	4.15083	4.13499	4.11916	4.10332	4.08748	4.07163	4.05579	4.03994	4.02408	4.00823	3.99237	3.9765	3.96064	3.94477	3.9289	3.91302	3.89715	3.88127	3.86538	3.8495	3.83361	3.81771	3.80182	3.78592	3.77002	3.75411	3.7382	3.72229	3.70638	3.69046	3.67454	3.65862	3.64269	3.62676	3.61083	3.5949	3.57896	3.56302	3.54707	3.53113	3.51518	3.49922	3.48327	3.46731	3.45134	3.43538	3.41941
18.75	4.15526	4.13944	4.12361	4.10777	4.09194	4.0761	4.06026	4.04442	4.02857	4.01272	3.99686	3.98101	3.96515	3.94929	3.93342	3.91755	3.90168	3.88581	3.86993	3.85405	3.83816	3.82228	3.80639	3.79049	3.7746	3.7587	3.7428	3.72689	3.71099	3.69508	3.67916	3.66324	3.64732	3.6314	3.61548	3.59955	3.58361	3.56768	3.55174	3.5358	3.51986	3.50391	3.48796	3.472	3.45605	3.44009	3.42413	3.40816	3.39219
19	4.12804	4.11222	4.09639	4.08056	4.06472	4.04888	4.03304	4.0172	4.00135	3.9855	3.96965	3.95379	3.93793	3.92207	3.9062	3.89033	3.87446	3.85859	3.84271	3.82683	3.81095	3.79506	3.77917	3.76328	3.74738	3.73148	3.71558	3.69968	3.68377	3.66786	3.65194	3.63603	3.62011	3.60418	3.58826	3.57233	3.5564	3.54046	3.52452	3.50858	3.49264	3.47669	3.46074	3.44479	3.42883	3.41287	3.39691	3.38094	3.36497
19.25	4.10083	4.085	4.06917	4.05334	4.0375	4.02166	4.00582	3.98998	3.97413	3.95828	3.94243	3.92657	3.91071	3.89485	3.87898	3.86312	3.84724	3.83137	3.81549	3.79961	3.78373	3.76784	3.75195	3.73606	3.72016	3.70426	3.68836	3.67246	3.65655	3.64064	3.62472	3.60881	3.59289	3.57696	3.56104	3.54511	3.52918	3.51324	3.4973	3.48136	3.46542	3.44947	3.43352	3.41757	3.40161	3.38565	3.36969	3.35372	3.33776
19.5	4.07361	4.05778	4.04195	4.02612	4.01028	3.99445	3.97861	3.96276	3.94691	3.93106	3.91521	3.89935	3.88349	3.86763	3.85177	3.8359	3.82003	3.80415	3.78827	3.77239	3.75651	3.74062	3.72473	3.70884	3.69294	3.67705	3.66114	3.64524	3.62933	3.61342	3.59751	3.58159	3.56567	3.54975	3.53382	3.51789	3.50196	3.48602	3.47009	3.45414	3.4382	3.42225	3.4063	3.39035	3.37439	3.35843	3.34247	3.32651	3.31054
19.75	4.04639	4.03056	4.01473	3.9989	3.98307	3.96723	3.95139	3.93554	3.9197	3.90384	3.88799	3.87213	3.85628	3.84041	3.82455	3.80868	3.79281	3.77693	3.76106	3.74517	3.72929	3.7134	3.69751	3.68162	3.66573	3.64983	3.63393	3.61802	3.60211	3.5862	3.57029	3.55437	3.53845	3.52253	3.5066	3.49067	3.47474	3.45881	3.44287	3.42693	3.41098	3.39504	3.37908	3.36313	3.34717	3.33122	3.31525	3.29929	3.28332
20	4.01917	4.00335	3.98752	3.97168	3.95585	3.94001	3.92417	3.90832	3.89248	3.87663	3.86077	3.84492	3.82906	3.81319	3.79733	3.78146	3.76559	3.74971	3.73384	3.71796	3.70207	3.68619	3.6703	3.6544	3.63851	3.62261	3.60671	3.5908	3.57489	3.55898	3.54307	3.52715	3.51123	3.49531	3.47938	3.46345	3.44752	3.43159	3.41565	3.39971	3.38376	3.36782	3.35187	3.33591	3.31996	3.304	3.28803	3.27207	3.2561
20.25	3.99195	3.97613	3.9603	3.94447	3.92863	3.91279	3.89695	3.88111	3.86526	3.84941	3.83355	3.8177	3.80184	3.78598	3.77011	3.75424	3.73837	3.7225	3.70662	3.69074	3.67485	3.65897	3.64308	3.62719	3.61129	3.59539	3.57949	3.56358	3.54768	3.53177	3.51585	3.49993	3.48401	3.46809	3.45217	3.43624	3.4203	3.40437	3.38843	3.37249	3.35655	3.3406	3.32465	3.30869	3.29274	3.27678	3.26082	3.24485	3.22888
20.5	3.96474	3.94891	3.93308	3.91725	3.90141	3.88557	3.86973	3.85389	3.83804	3.82219	3.80634	3.79048	3.77462	3.75876	3.74289	3.72702	3.71115	3.69528	3.6794	3.66352	3.64764	3.63175	3.61586	3.59997	3.58407	3.56817	3.55227	3.53637	3.52046	3.50455	3.48863	3.47272	3.4568	3.44087	3.42495	3.40902	3.39309	3.37715	3.36121	3.34527	3.32933	3.31338	3.29743	3.28148	3.26552	3.24956	3.2336	3.21763	3.20166
20.75	3.93752	3.92169	3.90586	3.89003	3.87419	3.85836	3.84251	3.82667	3.81082	3.79497	3.77912	3.76326	3.7474	3.73154	3.71567	3.69981	3.68393	3.66806	3.65218	3.6363	3.62042	3.60453	3.58864	3.57275	3.55685	3.54095	3.52505	3.50915	3.49324	3.47733	3.46142	3.4455	3.42958	3.41366	3.39773	3.3818	3.36587	3.34993	3.33399	3.31805	3.30211	3.28616	3.27021	3.25426	3.2383	3.22234	3.20638	3.19041	3.17445
21	3.9103	3.89447	3.87864	3.86281	3.84698	3.83114	3.8153	3.79945	3.7836	3.76775	3.7519	3.73604	3.72018	3.70432	3.68846	3.67259	3.65672	3.64084	3.62496	3.60908	3.5932	3.57731	3.56142	3.54553	3.52963	3.51374	3.49783	3.48193	3.46602	3.45011	3.4342	3.41828	3.40236	3.38644	3.37051	3.35458	3.33865	3.32271	3.30678	3.29084	3.27489	3.25894	3.24299	3.22704	3.21108	3.19512	3.17916	3.1632	3.14723
21.25	3.88308	3.86725	3.85142	3.83559	3.81976	3.80392	3.78808	3.77223	3.75639	3.74054	3.72468	3.70883	3.69297	3.6771	3.66124	3.64537	3.6295	3.61362	3.59775	3.58187	3.56598	3.55009	3.53421	3.51831	3.50242	3.48652	3.47062	3.45471	3.4388	3.42289	3.40698	3.39106	3.37514	3.35922	3.34329	3.32736	3.31143	3.2955	3.27956	3.26362	3.24767	3.23173	3.21578	3.19982	3.18387	3.16791	3.15194	3.13598	3.12001
21.5	3.85586	3.84004	3.82421	3.80837	3.79254	3.7767	3.76086	3.74501	3.72917	3.71332	3.69746	3.68161	3.66575	3.64989	3.63402	3.61815	3.60228	3.5864	3.57053	3.55465	3.53876	3.52288	3.50699	3.49109	3.4752	3.4593	3.4434	3.42749	3.41159	3.39567	3.37976	3.36384	3.34792	3.332	3.31607	3.30015	3.28421	3.26828	3.25234	3.2364	3.22045	3.20451	3.18856	3.1726	3.15665	3.14069	3.12473	3.10876	3.09279
21.75	3.82864	3.81282	3.79699	3.78116	3.76532	3.74948	3.73364	3.7178	3.70195	3.6861	3.67025	3.65439	3.63853	3.62267	3.6068	3.59093	3.57506	3.55919	3.54331	3.52743	3.51154	3.49566	3.47977	3.46388	3.44798	3.43208	3.41618	3.40027	3.38437	3.36846	3.35254	3.33663	3.32071	3.30478	3.28886	3.27293	3.257	3.24106	3.22512	3.20918	3.19324	3.17729	3.16134	3.14539	3.12943	3.11347	3.09751	3.08154	3.06557
22	3.80143	3.7856	3.76977	3.75394	3.7381	3.72226	3.70642	3.69058	3.67473	3.65888	3.64303	3.62717	3.61131	3.59545	3.57958	3.56371	3.54784	3.53197	3.51609	3.50021	3.48433	3.46844	3.45255	3.43666	3.42076	3.40486	3.38896	3.37306	3.35715	3.34124	3.32532	3.30941	3.29349	3.27756	3.26164	3.24571	3.22978	3.21384	3.1979	3.18196	3.16602	3.15007	3.13412	3.11817	3.10221	3.08625	3.07029	3.05432	3.03835
22.25	3.77421	3.75838	3.74255	3.72672	3.71088	3.69505	3.6792	3.66336	3.64751	3.63166	3.61581	3.59995	3.58409	3.56823	3.55236	3.5365	3.52062	3.50475	3.48887	3.47299	3.45711	3.44122	3.42533	3.40944	3.39354	3.37764	3.36174	3.34584	3.32993	3.31402	3.29811	3.28219	3.26627	3.25035	3.23442	3.21849	3.20256	3.18662	3.17069	3.15474	3.1388	3.12285	3.1069	3.09095	3.07499	3.05903	3.04307	3.02711	3.01114
22.5	3.74699	3.73116	3.71533	3.6995	3.68367	3.66783	3.65199	3.63614	3.62029	3.60444	3.58859	3.57273	3.55687	3.54101	3.52515	3.50928	3.49341	3.47753	3.46165	3.44577	3.42989	3.414	3.39811	3.38222	3.36633	3.35043	3.33452	3.31862	3.30271	3.2868	3.27089	3.25497	3.23905	3.22313	3.2072	3.19127	3.17534	3.15941	3.14347	3.12753	3.11158	3.09563	3.07968	3.06373	3.04777	3.03181	3.01585	2.99989	2.98392
22.75	3.71977	3.70394	3.68812	3.67228	3.65645	3.64061	3.62477	3.60892	3.59308	3.57723	3.56137	3.54552	3.52966	3.51379	3.49793	3.48206	3.46619	3.45031	3.43444	3.41856	3.40267	3.38679	3.3709	3.355	3.33911	3.32321	3.30731	3.2914	3.27549	3.25958	3.24367	3.22775	3.21183	3.19591	3.17998	3.16405	3.14812	3.13219	3.11625	3.10031	3.08436	3.06842	3.05247	3.03651	3.02056	3.0046	2.98863	2.97267	2.9567
23	3.69255	3.67673	3.6609	3.64506	3.62923	3.61339	3.59755	3.58171	3.56586	3.55001	3.53415	3.5183	3.50244	3.48658	3.47071	3.45484	3.43897	3.4231	3.40722	3.39134	3.37545	3.35957	3.34368	3.32778	3.31189	3.29599	3.28009	3.26418	3.24828	3.23236	3.21645	3.20053	3.18461	3.16869	3.15277	3.13684	3.1209	3.10497	3.08903	3.07309	3.05715	3.0412	3.02525	3.00929	2.99334	2.97738	2.96142	2.94545	2.92948
23.25	3.66533	3.64951	3.63368	3.61785	3.60201	3.58617	3.57033	3.55449	3.53864	3.52279	3.50694	3.49108	3.47522	3.45936	3.44349	3.42762	3.41175	3.39588	3.38	3.36412	3.34824	3.33235	3.31646	3.30057	3.28467	3.26877	3.25287	3.23697	3.22106	3.20515	3.18923	3.17332	3.1574	3.14147	3.12555	3.10962	3.09369	3.07775	3.06181	3.04587	3.02993	3.01398	2.99803	2.98208	2.96612	2.95016	2.9342	2.91823	2.90226
23.5	3.63812	3.62229	3.60646	3.59063	3.57479	3.55895	3.54311	3.52727	3.51142	3.49557	3.47972	3.46386	3.448	3.43214	3.41627	3.40041	3.38453	3.36866	3.35278	3.3369	3.32102	3.30513	3.28924	3.27335	3.25745	3.24155	3.22565	3.20975	3.19384	3.17793	3.16201	3.1461	3.13018	3.11425	3.09833	3.0824	3.06647	3.05053	3.03459	3.01865	3.00271	2.98676	2.97081	2.95486	2.9389	2.92294	2.90698	2.89101	2.87505
23.75	3.6109	3.59507	3.57924	3.56341	3.54757	3.53174	3.51589	3.50005	3.4842	3.46835	3.4525	3.43664	3.42078	3.40492	3.38906	3.37319	3.35732	3.34144	3.32556	3.30968	3.2938	3.27791	3.26202	3.24613	3.23023	3.21434	3.19843	3.18253	3.16662	3.15071	3.1348	3.11888	3.10296	3.08704	3.07111	3.05518	3.03925	3.02331	3.00738	2.99143	2.97549	2.95954	2.94359	2.92764	2.91168	2.89572	2.87976	2.8638	2.84783
24	3.58368	3.56785	3.55202	3.53619	3.52036	3.50452	3.48868	3.47283	3.45698	3.44113	3.42528	3.40942	3.39357	3.3777	3.36184	3.34597	3.3301	3.31422	3.29835	3.28246	3.26658	3.25069	3.2348	3.21891	3.20302	3.18712	3.17122	3.15531	3.1394	3.12349	3.10758	3.09166	3.07574	3.05982	3.04389	3.02796	3.01203	2.9961	2.98016	2.96422	2.94827	2.93232	2.91637	2.90042	2.88446	2.86851	2.85254	2.83658	2.82061
24.25	3.55646	3.54064	3.52481	3.50897	3.49314	3.4773	3.46146	3.44561	3.42977	3.41392	3.39806	3.38221	3.36635	3.35048	3.33462	3.31875	3.30288	3.287	3.27113	3.25525	3.23936	3.22348	3.20759	3.19169	3.1758	3.1599	3.144	3.12809	3.11218	3.09627	3.08036	3.06444	3.04852	3.0326	3.01667	3.00074	2.98481	2.96888	2.95294	2.937	2.92105	2.90511	2.88916	2.8732	2.85725	2.84129	2.82532	2.80936	2.79339
24.5	3.52924	3.51342	3.49759	3.48176	3.46592	3.45008	3.43424	3.4184	3.40255	3.3867	3.37084	3.35499	3.33913	3.32327	3.3074	3.29153	3.27566	3.25979	3.24391	3.22803	3.21214	3.19626	3.18037	3.16448	3.14858	3.13268	3.11678	3.10087	3.08497	3.06906	3.05314	3.03722	3.0213	3.00538	2.98946	2.97353	2.95759	2.94166	2.92572	2.90978	2.89384	2.87789	2.86194	2.84598	2.83003	2.81407	2.79811	2.78214	2.76617
24.75	3.50203	3.4862	3.47037	3.45454	3.4387	3.42286	3.40702	3.39118	3.37533	3.35948	3.34363	3.32777	3.31191	3.29605	3.28018	3.26431	3.24844	3.23257	3.21669	3.20081	3.18493	3.16904	3.15315	3.13726	3.12136	3.10546	3.08956	3.07366	3.05775	3.04184	3.02592	3.01001	2.99409	2.97816	2.96224	2.94631	2.93038	2.91444	2.8985	2.88256	2.86662	2.85067	2.83472	2.81877	2.80281	2.78685	2.77089	2.75492	2.73895
25	3.47481	3.45898	3.44315	3.42732	3.41148	3.39565	3.3798	3.36396	3.34811	3.33226	3.31641	3.30055	3.28469	3.26883	3.25296	3.2371	3.22122	3.20535	3.18947	3.17359	3.15771	3.14182	3.12593	3.11004	3.09414	3.07824	3.06234	3.04644	3.03053	3.01462	2.99871	2.98279	2.96687	2.95095	2.93502	2.91909	2.90316	2.88722	2.87128	2.85534	2.8394	2.82345	2.8075	2.79155	2.77559	2.75963	2.74367	2.7277	2.71174
25.25	3.44759	3.43176	3.41593	3.4001	3.38427	3.36843	3.35259	3.33674	3.32089	3.30504	3.28919	3.27333	3.25747	3.24161	3.22575	3.20988	3.19401	3.17813	3.16225	3.14637	3.13049	3.1146	3.09871	3.08282	3.06692	3.05103	3.03512	3.01922	3.00331	2.9874	2.97149	2.95557	2.93965	2.92373	2.9078	2.89187	2.87594	2.86	2.84407	2.82813	2.81218	2.79623	2.78028	2.76433	2.74837	2.73241	2.71645	2.70049	2.68452
25.5	3.42037	3.40454	3.38871	3.37288	3.35705	3.34121	3.32537	3.30952	3.29368	3.27783	3.26197	3.24612	3.23026	3.21439	3.19853	3.18266	3.16679	3.15091	3.13504	3.11915	3.10327	3.08738	3.0715	3.0556	3.03971	3.02381	3.00791	2.992	2.97609	2.96018	2.94427	2.92835	2.91243	2.89651	2.88058	2.86465	2.84872	2.83279	2.81685	2.80091	2.78496	2.76902	2.75307	2.73711	2.72116	2.7052	2.68923	2.67327	2.6573
25.75	3.39315	3.37733	3.3615	3.34566	3.32983	3.31399	3.29815	3.2823	3.26646	3.25061	3.23475	3.2189	3.20304	3.18718	3.17131	3.15544	3.13957	3.12369	3.10782	3.09194	3.07605	3.06017	3.04428	3.02838	3.01249	2.99659	2.98069	2.96478	2.94888	2.93296	2.91705	2.90113	2.88521	2.86929	2.85336	2.83744	2.8215	2.80557	2.78963	2.77369	2.75774	2.7418	2.72585	2.70989	2.69394	2.67798	2.66202	2.64605	2.63008
26	3.36593	3.35011	3.33428	3.31845	3.30261	3.28677	3.27093	3.25509	3.23924	3.22339	3.20754	3.19168	3.17582	3.15996	3.14409	3.12822	3.11235	3.09648	3.0806	3.06472	3.04883	3.03295	3.01706	3.00117	2.98527	2.96937	2.95347	2.93756	2.92166	2.90575	2.88983	2.87392	2.858	2.84207	2.82615	2.81022	2.79429	2.77835	2.76241	2.74647	2.73053	2.71458	2.69863	2.68268	2.66672	2.65076	2.6348	2.61883	2.60286
26.25	3.33872	3.32289	3.30706	3.29123	3.27539	3.25955	3.24371	3.22787	3.21202	3.19617	3.18032	3.16446	3.1486	3.13274	3.11687	3.101	3.08513	3.06926	3.05338	3.0375	3.02162	3.00573	2.98984	2.97395	2.95805	2.94215	2.92625	2.91035	2.89444	2.87853	2.86261	2.8467	2.83078	2.81485	2.79893	2.783	2.76707	2.75113	2.73519	2.71925	2.70331	2.68736	2.67141	2.65546	2.6395	2.62354	2.60758	2.59161	2.57564
26.5	3.3115	3.29567	3.27984	3.26401	3.24817	3.23234	3.21649	3.20065	3.1848	3.16895	3.1531	3.13724	3.12138	3.10552	3.08965	3.07379	3.05791	3.04204	3.02616	3.01028	2.9944	2.97851	2.96262	2.94673	2.93083	2.91493	2.89903	2.88313	2.86722	2.85131	2.8354	2.81948	2.80356	2.78764	2.77171	2.75578	2.73985	2.72391	2.70798	2.69203	2.67609	2.66014	2.64419	2.62824	2.61228	2.59632	2.58036	2.56439	2.54843
26.75	3.28428	3.26845	3.25262	3.23679	3.22096	3.20512	3.18928	3.17343	3.15758	3.14173	3.12588	3.11002	3.09416	3.0783	3.06244	3.04657	3.0307	3.01482	2.99894	2.98306	2.96718	2.95129	2.9354	2.91951	2.90362	2.88772	2.87181	2.85591	2.84	2.82409	2.80818	2.79226	2.77634	2.76042	2.74449	2.72856	2.71263	2.6967	2.68076	2.66482	2.64887	2.63292	2.61697	2.60102	2.58506	2.5691	2.55314	2.53718	2.52121
27	3.25706	3.24123	3.22541	3.20957	3.19374	3.1779	3.16206	3.14621	3.13037	3.11452	3.09866	3.08281	3.06695	3.05108	3.03522	3.01935	3.00348	2.9876	2.97173	2.95585	2.93996	2.92408	2.90819	2.89229	2.8764	2.8605	2.8446	2.82869	2.81278	2.79687	2.78096	2.76504	2.74912	2.7332	2.71727	2.70134	2.68541	2.66948	2.65354	2.6376	2.62165	2.60571	2.58976	2.5738	2.55785	2.54189	2.52592	2.50996	2.49399
27.25	3.22984	3.21402	3.19819	3.18235	3.16652	3.15068	3.13484	3.119	3.10315	3.0873	3.07144	3.05559	3.03973	3.02387	3.008	2.99213	2.97626	2.96039	2.94451	2.92863	2.91274	2.89686	2.88097	2.86507	2.84918	2.83328	2.81738	2.80147	2.78557	2.76965	2.75374	2.73782	2.7219	2.70598	2.69006	2.67413	2.65819	2.64226	2.62632	2.61038	2.59444	2.57849	2.56254	2.54658	2.53063	2.51467	2.49871	2.48274	2.46677
27.5	3.20262	3.1868	3.17097	3.15514	3.1393	3.12346	3.10762	3.09178	3.07593	3.06008	3.04423	3.02837	3.01251	2.99665	2.98078	2.96491	2.94904	2.93317	2.91729	2.90141	2.88553	2.86964	2.85375	2.83786	2.82196	2.80606	2.79016	2.77426	2.75835	2.74244	2.72652	2.71061	2.69469	2.67876	2.66284	2.64691	2.63098	2.61504	2.5991	2.58316	2.56722	2.55127	2.53532	2.51937	2.50341	2.48745	2.47149	2.45552	2.43955
27.75	3.17541	3.15958	3.14375	3.12792	3.11208	3.09624	3.0804	3.06456	3.04871	3.03286	3.01701	3.00115	2.98529	2.96943	2.95356	2.9377	2.92182	2.90595	2.89007	2.87419	2.85831	2.84242	2.82653	2.81064	2.79474	2.77884	2.76294	2.74704	2.73113	2.71522	2.6993	2.68339	2.66747	2.65154	2.63562	2.61969	2.60376	2.58782	2.57188	2.55594	2.54	2.52405	2.5081	2.49215	2.47619	2.46023	2.44427	2.4283	2.41234
28	3.14819	3.13236	3.11653	3.1007	3.08486	3.06903	3.05318	3.03734	3.02149	3.00564	2.98979	2.97393	2.95807	2.94221	2.92635	2.91048	2.89461	2.87873	2.86285	2.84697	2.83109	2.8152	2.79931	2.78342	2.76752	2.75163	2.73572	2.71982	2.70391	2.688	2.67209	2.65617	2.64025	2.62433	2.6084	2.59247	2.57654	2.5606	2.54467	2.52872	2.51278	2.49683	2.48088	2.46493	2.44897	2.43301	2.41705	2.40109	2.38512
28.25	3.12097	3.10514	3.08931	3.07348	3.05765	3.04181	3.02597	3.01012	2.99427	2.97842	2.96257	2.94671	2.93086	2.91499	2.89913	2.88326	2.86739	2.85151	2.83563	2.81975	2.80387	2.78798	2.77209	2.7562	2.74031	2.72441	2.70851	2.6926	2.67669	2.66078	2.64487	2.62895	2.61303	2.59711	2.58118	2.56525	2.54932	2.53339	2.51745	2.50151	2.48556	2.46961	2.45366	2.43771	2.42175	2.4058	2.38983	2.37387	2.3579
28.5	3.09375	3.07793	3.0621	3.04626	3.03043	3.01459	2.99875	2.9829	2.96706	2.95121	2.93535	2.9195	2.90364	2.88777	2.87191	2.85604	2.84017	2.82429	2.80842	2.79254	2.77665	2.76077	2.74488	2.72898	2.71309	2.69719	2.68129	2.66538	2.64947	2.63356	2.61765	2.60173	2.58581	2.56989	2.55396	2.53803	2.5221	2.50617	2.49023	2.47429	2.45834	2.4424	2.42645	2.41049	2.39454	2.37858	2.36261	2.34665	2.33068
28.75	3.06653	3.05071	3.03488	3.01905	3.00321	2.98737	2.97153	2.95569	2.93984	2.92399	2.90813	2.89228	2.87642	2.86056	2.84469	2.82882	2.81295	2.79708	2.7812	2.76532	2.74943	2.73355	2.71766	2.70177	2.68587	2.66997	2.65407	2.63816	2.62226	2.60635	2.59043	2.57451	2.55859	2.54267	2.52675	2.51082	2.49488	2.47895	2.46301	2.44707	2.43113	2.41518	2.39923	2.38327	2.36732	2.35136	2.3354	2.31943	2.30346
29	3.03932	3.02349	3.00766	2.99183	2.97599	2.96015	2.94431	2.92847	2.91262	2.89677	2.88092	2.86506	2.8492	2.83334	2.81747	2.8016	2.78573	2.76986	2.75398	2.7381	2.72222	2.70633	2.69044	2.67455	2.65865	2.64275	2.62685	2.61095	2.59504	2.57913	2.56321	2.5473	2.53138	2.51545	2.49953	2.4836	2.46767	2.45173	2.43579	2.41985	2.40391	2.38796	2.37201	2.35606	2.3401	2.32414	2.30818	2.29221	2.27624
29.25	3.0121	2.99627	2.98044	2.96461	2.94877	2.93294	2.91709	2.90125	2.8854	2.86955	2.8537	2.83784	2.82198	2.80612	2.79025	2.77439	2.75851	2.74264	2.72676	2.71088	2.695	2.67911	2.66322	2.64733	2.63143	2.61553	2.59963	2.58373	2.56782	2.55191	2.536	2.52008	2.50416	2.48824	2.47231	2.45638	2.44045	2.42451	2.40857	2.39263	2.37669	2.36074	2.34479	2.32884	2.31288	2.29692	2.28096	2.26499	2.24903
29.5	2.98488	2.96905	2.95322	2.93739	2.92156	2.90572	2.88988	2.87403	2.85818	2.84233	2.82648	2.81062	2.79476	2.7789	2.76304	2.74717	2.7313	2.71542	2.69954	2.68366	2.66778	2.65189	2.636	2.62011	2.60421	2.58832	2.57241	2.55651	2.5406	2.52469	2.50878	2.49286	2.47694	2.46102	2.44509	2.42916	2.41323	2.39729	2.38136	2.36542	2.34947	2.33352	2.31757	2.30162	2.28566	2.2697	2.25374	2.23778	2.22181
29.75	2.95766	2.94183	2.926	2.91017	2.89434	2.8785	2.86266	2.84681	2.83097	2.81512	2.79926	2.78341	2.76755	2.75168	2.73582	2.71995	2.70408	2.6882	2.67233	2.65644	2.64056	2.62467	2.60878	2.59289	2.577	2.5611	2.5452	2.52929	2.51338	2.49747	2.48156	2.46564	2.44972	2.4338	2.41787	2.40194	2.38601	2.37008	2.35414	2.3382	2.32225	2.30631	2.29036	2.2744	2.25845	2.24249	2.22652	2.21056	2.19459
30	2.93044	2.91462	2.89879	2.88295	2.86712	2.85128	2.83544	2.81959	2.80375	2.7879	2.77204	2.75619	2.74033	2.72446	2.7086	2.69273	2.67686	2.66098	2.64511	2.62923	2.61334	2.59746	2.58157	2.56567	2.54978	2.53388	2.51798	2.50207	2.48617	2.47025	2.45434	2.43842	2.4225	2.40658	2.39065	2.37473	2.35879	2.34286	2.32692	2.31098	2.29503	2.27909	2.26314	2.24718	2.23123	2.21527	2.19931	2.18334	2.16737
30.25	2.90322	2.8874	2.87157	2.85574	2.8399	2.82406	2.80822	2.79238	2.77653	2.76068	2.74483	2.72897	2.71311	2.69725	2.68138	2.66551	2.64964	2.63377	2.61789	2.60201	2.58612	2.57024	2.55435	2.53846	2.52256	2.50666	2.49076	2.47485	2.45895	2.44304	2.42712	2.41121	2.39529	2.37936	2.36344	2.34751	2.33158	2.31564	2.2997	2.28376	2.26782	2.25187	2.23592	2.21997	2.20401	2.18805	2.17209	2.15612	2.14015
30.5	2.87601	2.86018	2.84435	2.82852	2.81268	2.79684	2.781	2.76516	2.74931	2.73346	2.71761	2.70175	2.68589	2.67003	2.65416	2.63829	2.62242	2.60655	2.59067	2.57479	2.55891	2.54302	2.52713	2.51124	2.49534	2.47944	2.46354	2.44764	2.43173	2.41582	2.3999	2.38399	2.36807	2.35214	2.33622	2.32029	2.30436	2.28842	2.27248	2.25654	2.2406	2.22465	2.2087	2.19275	2.17679	2.16083	2.14487	2.1289	2.11293
30.75	2.84879	2.83296	2.81713	2.8013	2.78546	2.76963	2.75378	2.73794	2.72209	2.70624	2.69039	2.67453	2.65867	2.64281	2.62694	2.61108	2.5952	2.57933	2.56345	2.54757	2.53169	2.5158	2.49991	2.48402	2.46812	2.45222	2.43632	2.42042	2.40451	2.3886	2.37269	2.35677	2.34085	2.32493	2.309	2.29307	2.27714	2.2612	2.24527	2.22932	2.21338	2.19743	2.18148	2.16553	2.14957	2.13361	2.11765	2.10168	2.08572
31	2.82157	2.80574	2.78991	2.77408	2.75825	2.74241	2.72657	2.71072	2.69487	2.67902	2.66317	2.64731	2.63145	2.61559	2.59973	2.58386	2.56799	2.55211	2.53623	2.52035	2.50447	2.48858	2.47269	2.4568	2.44091	2.42501	2.4091	2.3932	2.37729	2.36138	2.34547	2.32955	2.31363	2.29771	2.28178	2.26585	2.24992	2.23399	2.21805	2.20211	2.18616	2.17021	2.15426	2.13831	2.12235	2.10639	2.09043	2.07447	2.0585
31.25	2.79435	2.77852	2.7627	2.74686	2.73103	2.71519	2.69935	2.6835	2.66766	2.65181	2.63595	2.6201	2.60424	2.58837	2.57251	2.55664	2.54077	2.52489	2.50902	2.49314	2.47725	2.46137	2.44548	2.42958	2.41369	2.39779	2.38189	2.36598	2.35007	2.33416	2.31825	2.30233	2.28641	2.27049	2.25456	2.23863	2.2227	2.20677	2.19083	2.17489	2.15894	2.143	2.12705	2.11109	2.09514	2.07918	2.06321	2.04725	2.03128
31.5	2.76713	2.75131	2.73548	2.71964	2.70381	2.68797	2.67213	2.65629	2.64044	2.62459	2.60873	2.59288	2.57702	2.56116	2.54529	2.52942	2.51355	2.49768	2.4818	2.46592	2.45003	2.43415	2.41826	2.40236	2.38647	2.37057	2.35467	2.33876	2.32286	2.30694	2.29103	2.27511	2.25919	2.24327	2.22735	2.21142	2.19548	2.17955	2.16361	2.14767	2.13173	2.11578	2.09983	2.08387	2.06792	2.05196	2.036	2.02003	2.00406
31.75	2.73991	2.72409	2.70826	2.69243	2.67659	2.66075	2.64491	2.62907	2.61322	2.59737	2.58152	2.56566	2.5498	2.53394	2.51807	2.5022	2.48633	2.47046	2.45458	2.4387	2.42282	2.40693	2.39104	2.37515	2.35925	2.34335	2.32745	2.31155	2.29564	2.27973	2.26381	2.2479	2.23198	2.21605	2.20013	2.1842	2.16827	2.15233	2.13639	2.12045	2.10451	2.08856	2.07261	2.05666	2.0407	2.02474	2.00878	1.99281	1.97684
32	2.7127	2.69687	2.68104	2.66521	2.64937	2.63353	2.61769	2.60185	2.586	2.57015	2.5543	2.53844	2.52258	2.50672	2.49085	2.47499	2.45911	2.44324	2.42736	2.41148	2.3956	2.37971	2.36382	2.34793	2.33203	2.31613	2.30023	2.28433	2.26842	2.25251	2.23659	2.22068	2.20476	2.18883	2.17291	2.15698	2.14105	2.12511	2.10917	2.09323	2.07729	2.06134	2.04539	2.02944	2.01348	1.99752	1.98156	1.96559	1.94963
32.25	2.68548	2.66965	2.65382	2.63799	2.62215	2.60632	2.59047	2.57463	2.55878	2.54293	2.52708	2.51122	2.49536	2.4795	2.46364	2.44777	2.4319	2.41602	2.40014	2.38426	2.36838	2.35249	2.3366	2.32071	2.30481	2.28892	2.27301	2.25711	2.2412	2.22529	2.20938	2.19346	2.17754	2.16162	2.14569	2.12976	2.11383	2.09789	2.08196	2.06601	2.05007	2.03412	2.01817	2.00222	1.98626	1.9703	1.95434	1.93838	1.92241
32.5	2.65826	2.64243	2.6266	2.61077	2.59494	2.5791	2.56326	2.54741	2.53156	2.51571	2.49986	2.484	2.46815	2.45228	2.43642	2.42055	2.40468	2.3888	2.37292	2.35704	2.34116	2.32527	2.30938	2.29349	2.2776	2.2617	2.2458	2.22989	2.21398	2.19807	2.18216	2.16624	2.15032	2.1344	2.11847	2.10254	2.08661	2.07068	2.05474	2.0388	2.02285	2.0069	1.99095	1.975	1.95904	1.94309	1.92712	1.91116	1.89519
32.75	2.63104	2.61522	2.59939	2.58355	2.56772	2.55188	2.53604	2.52019	2.50435	2.4885	2.47264	2.45679	2.44093	2.42506	2.4092	2.39333	2.37746	2.36158	2.34571	2.32983	2.31394	2.29806	2.28217	2.26627	2.25038	2.23448	2.21858	2.20267	2.18676	2.17085	2.15494	2.13902	2.1231	2.10718	2.09125	2.07532	2.05939	2.04346	2.02752	2.01158	1.99563	1.97969	1.96374	1.94778	1.93183	1.91587	1.8999	1.88394	1.86797
33	2.60382	2.588	2.57217	2.55634	2.5405	2.52466	2.50882	2.49298	2.47713	2.46128	2.44542	2.42957	2.41371	2.39785	2.38198	2.36611	2.35024	2.33437	2.31849	2.30261	2.28672	2.27084	2.25495	2.23906	2.22316	2.20726	2.19136	2.17545	2.15955	2.14364	2.12772	2.1118	2.09588	2.07996	2.06404	2.04811	2.03217	2.01624	2.0003	1.98436	1.96842	1.95247	1.93652	1.92056	1.90461	1.88865	1.87269	1.85672	1.84075
33.25	2.5766	2.56078	2.54495	2.52912	2.51328	2.49744	2.4816	2.46576	2.44991	2.43406	2.41821	2.40235	2.38649	2.37063	2.35476	2.33889	2.32302	2.30715	2.29127	2.27539	2.25951	2.24362	2.22773	2.21184	2.19594	2.18004	2.16414	2.14824	2.13233	2.11642	2.1005	2.08459	2.06867	2.05274	2.03682	2.02089	2.00496	1.98902	1.97308	1.95714	1.9412	1.92525	1.9093	1.89335	1.87739	1.86143	1.84547	1.8295	1.81353
33.5	2.54939	2.53356	2.51773	2.5019	2.48606	2.47022	2.45438	2.43854	2.42269	2.40684	2.39099	2.37513	2.35927	2.34341	2.32754	2.31168	2.2958	2.27993	2.26405	2.24817	2.23229	2.2164	2.20051	2.18462	2.16872	2.15282	2.13692	2.12102	2.10511	2.0892	2.07329	2.05737	2.04145	2.02553	2.0096	1.99367	1.97774	1.9618	1.94586	1.92992	1.91398	1.89803	1.88208	1.86613	1.85017	1.83421	1.81825	1.80228	1.78632
33.75	2.52217	2.50634	2.49051	2.47468	2.45885	2.44301	2.42717	2.41132	2.39547	2.37962	2.36377	2.34791	2.33205	2.31619	2.30033	2.28446	2.26859	2.25271	2.23683	2.22095	2.20507	2.18918	2.17329	2.1574	2.1415	2.12561	2.1097	2.0938	2.07789	2.06198	2.04607	2.03015	2.01423	1.99831	1.98238	1.96645	1.95052	1.93458	1.91865	1.90271	1.88676	1.87081	1.85486	1.83891	1.82295	1.80699	1.79103	1.77507	1.7591
34	2.49495	2.47912	2.46329	2.44746	2.43163	2.41579	2.39995	2.3841	2.36826	2.3524	2.33655	2.3207	2.30484	2.28897	2.27311	2.25724	2.24137	2.22549	2.20962	2.19373	2.17785	2.16196	2.14607	2.13018	2.11429	2.09839	2.08249	2.06658	2.05067	2.03476	2.01885	2.00293	1.98701	1.97109	1.95516	1.93923	1.9233	1.90737	1.89143	1.87549	1.85954	1.8436	1.82765	1.81169	1.79574	1.77978	1.76381	1.74785	1.73188
34.25	2.46773	2.45191	2.43608	2.42024	2.40441	2.38857	2.37273	2.35688	2.34104	2.32519	2.30933	2.29348	2.27762	2.26175	2.24589	2.23002	2.21415	2.19827	2.1824	2.16652	2.15063	2.13475	2.11886	2.10296	2.08707	2.07117	2.05527	2.03936	2.02346	2.00754	1.99163	1.97571	1.95979	1.94387	1.92794	1.91202	1.89608	1.88015	1.86421	1.84827	1.83232	1.81638	1.80043	1.78447	1.76852	1.75256	1.7366	1.72063	1.70466
34.5	2.44051	2.42469	2.40886	2.39303	2.37719	2.36135	2.34551	2.32967	2.31382	2.29797	2.28212	2.26626	2.2504	2.23454	2.21867	2.2028	2.18693	2.17106	2.15518	2.1393	2.12341	2.10753	2.09164	2.07575	2.05985	2.04395	2.02805	2.01214	1.99624	1.98033	1.96441	1.9485	1.93258	1.91665	1.90073	1.8848	1.86886	1.85293	1.83699	1.82105	1.80511	1.78916	1.77321	1.75726	1.7413	1.72534	1.70938	1.69341	1.67744
34.75	2.4133	2.39747	2.38164	2.36581	2.34997	2.33413	2.31829	2.30245	2.2866	2.27075	2.2549	2.23904	2.22318	2.20732	2.19145	2.17558	2.15971	2.14384	2.12796	2.11208	2.0962	2.08031	2.06442	2.04853	2.03263	2.01673	2.00083	1.98493	1.96902	1.95311	1.93719	1.92128	1.90536	1.88943	1.87351	1.85758	1.84165	1.82571	1.80977	1.79383	1.77789	1.76194	1.74599	1.73004	1.71408	1.69812	1.68216	1.66619	1.65022
35	2.38608	2.37025	2.35442	2.33859	2.32275	2.30692	2.29107	2.27523	2.25938	2.24353	2.22768	2.21182	2.19596	2.1801	2.16423	2.14837	2.13249	2.11662	2.10074	2.08486	2.06898	2.05309	2.0372	2.02131	2.00541	1.98951	1.97361	1.95771	1.9418	1.92589	1.90998	1.89406	1.87814	1.86222	1.84629	1.83036	1.81443	1.79849	1.78256	1.76661	1.75067	1.73472	1.71877	1.70282	1.68686	1.6709	1.65494	1.63897	1.62301
35.25	2.35886	2.34303	2.3272	2.31137	2.29554	2.2797	2.26386	2.24801	2.23216	2.21631	2.20046	2.1846	2.16874	2.15288	2.13702	2.12115	2.10528	2.0894	2.07352	2.05764	2.04176	2.02587	2.00998	1.99409	1.9782	1.9623	1.94639	1.93049	1.91458	1.89867	1.88276	1.86684	1.85092	1.835	1.81907	1.80314	1.78721	1.77128	1.75534	1.7394	1.72345	1.7075	1.69155	1.6756	1.65964	1.64368	1.62772	1.61176	1.59579
35.5	2.33164	2.31581	2.29999	2.28415	2.26832	2.25248	2.23664	2.22079	2.20495	2.1891	2.17324	2.15739	2.14153	2.12566	2.1098	2.09393	2.07806	2.06218	2.04631	2.03043	2.01454	1.99866	1.98277	1.96687	1.95098	1.93508	1.91918	1.90327	1.88736	1.87145	1.85554	1.83962	1.8237	1.80778	1.79185	1.77592	1.75999	1.74406	1.72812	1.71218	1.69623	1.68029	1.66434	1.64838	1.63243	1.61647	1.6005	1.58454	1.56857
35.75	2.30442	2.2886	2.27277	2.25693	2.2411	2.22526	2.20942	2.19358	2.17773	2.16188	2.14602	2.13017	2.11431	2.09845	2.08258	2.06671	2.05084	2.03497	2.01909	2.00321	1.98732	1.97144	1.95555	1.93965	1.92376	1.90786	1.89196	1.87605	1.86015	1.84423	1.82832	1.8124	1.79648	1.78056	1.76463	1.74871	1.73277	1.71684	1.7009	1.68496	1.66902	1.65307	1.63712	1.62116	1.60521	1.58925	1.57329	1.55732	1.54135
36	2.2772	2.26138	2.24555	2.22972	2.21388	2.19804	2.1822	2.16636	2.15051	2.13466	2.11881	2.10295	2.08709	2.07123	2.05536	2.03949	2.02362	2.00775	1.99187	1.97599	1.96011	1.94422	1.92833	1.91244	1.89654	1.88064	1.86474	1.84884	1.83293	1.81702	1.8011	1.78519	1.76927	1.75334	1.73742	1.72149	1.70556	1.68962	1.67368	1.65774	1.6418	1.62585	1.6099	1.59395	1.57799	1.56203	1.54607	1.5301	1.51413
36.25	2.24999	2.23416	2.21833	2.2025	2.18666	2.17082	2.15498	2.13914	2.12329	2.10744	2.09159	2.07573	2.05987	2.04401	2.02814	2.01227	1.9964	1.98053	1.96465	1.94877	1.93289	1.917	1.90111	1.88522	1.86932	1.85342	1.83752	1.82162	1.80571	1.7898	1.77388	1.75797	1.74205	1.72612	1.7102	1.69427	1.67834	1.6624	1.64646	1.63052	1.61458	1.59863	1.58268	1.56673	1.55077	1.53481	1.51885	1.50288	1.48692
36.5	2.22277	2.20694	2.19111	2.17528	2.15944	2.14361	2.12776	2.11192	2.09607	2.08022	2.06437	2.04851	2.03265	2.01679	2.00093	1.98506	1.96919	1.95331	1.93743	1.92155	1.90567	1.88978	1.87389	1.858	1.8421	1.82621	1.8103	1.7944	1.77849	1.76258	1.74667	1.73075	1.71483	1.69891	1.68298	1.66705	1.65112	1.63518	1.61925	1.6033	1.58736	1.57141	1.55546	1.53951	1.52355	1.50759	1.49163	1.47567
36.75	2.19555	2.17972	2.16389	2.14806	2.13223	2.11639	2.10055	2.0847	2.06885	2.053	2.03715	2.02129	2.00543	1.98957	1.97371	1.95784	1.94197	1.92609	1.91021	1.89433	1.87845	1.86256	1.84667	1.83078	1.81489	1.79899	1.78309	1.76718	1.75127	1.73536	1.71945	1.70353	1.68761	1.67169	1.65576	1.63983	1.6239	1.60797	1.59203	1.57609	1.56014	1.54419	1.52824	1.51229	1.49633	1.48038
37	2.16833	2.15251	2.13668	2.12084	2.10501	2.08917	2.07333	2.05748	2.04164	2.02579	2.00993	1.99408	1.97822	1.96235	1.94649	1.93062	1.91475	1.89887	1.883	1.86712	1.85123	1.83535	1.81946	1.80356	1.78767	1.77177	1.75587	1.73996	1.72405	1.70814	1.69223	1.67631	1.66039	1.64447	1.62854	1.61261	1.59668	1.58075	1.56481	1.54887	1.53292	1.51698	1.50103	1.48507
37.25	2.14111	2.12529	2.10946	2.09363	2.07779	2.06195	2.04611	2.03027	2.01442	1.99857	1.98271	1.96686	1.951	1.93514	1.91927	1.9034	1.88753	1.87166	1.85578	1.8399	1.82401	1.80813	1.79224	1.77635	1.76045	1.74455	1.72865	1.71274	1.69684	1.68093	1.66501	1.64909	1.63317	1.61725	1.60133	1.5854	1.56946	1.55353	1.53759	1.52165	1.50571	1.48976	1.47381
37.5	2.11389	2.09807	2.08224	2.06641	2.05057	2.03473	2.01889	2.00305	1.9872	1.97135	1.9555	1.93964	1.92378	1.90792	1.89205	1.87618	1.86031	1.84444	1.82856	1.81268	1.7968	1.78091	1.76502	1.74913	1.73323	1.71733	1.70143	1.68553	1.66962	1.65371	1.63779	1.62188	1.60596	1.59003	1.57411	1.55818	1.54225	1.52631	1.51037	1.49443	1.47849
37.75	2.08668	2.07085	2.05502	2.03919	2.02335	2.00751	1.99167	1.97583	1.95998	1.94413	1.92828	1.91242	1.89656	1.8807	1.86483	1.84897	1.83309	1.81722	1.80134	1.78546	1.76958	1.75369	1.7378	1.72191	1.70601	1.69011	1.67421	1.65831	1.6424	1.62649	1.61057	1.59466	1.57874	1.56282	1.54689	1.53096	1.51503	1.49909	1.48315
38	2.05946	2.04363	2.0278	2.01197	1.99614	1.9803	1.96446	1.94861	1.93276	1.91691	1.90106	1.8852	1.86934	1.85348	1.83762	1.82175	1.80588	1.79	1.77412	1.75824	1.74236	1.72647	1.71058	1.69469	1.67879	1.6629	1.64699	1.63109	1.61518	1.59927	1.58336	1.56744	1.55152	1.5356	1.51967	1.50374	1.48781	1.47187
38.25	2.03224	2.01641	2.00058	1.98475	1.96892	1.95308	1.93724	1.92139	1.90555	1.88969	1.87384	1.85798	1.84213	1.82626	1.8104	1.79453	1.77866	1.76278	1.74691	1.73102	1.71514	1.69925	1.68336	1.66747	1.65158	1.63568	1.61978	1.60387	1.58796	1.57205	1.55614	1.54022	1.5243	1.50838	1.49245	1.47652
38.5	2.00502	1.9892	1.97337	1.95753	1.9417	1.92586	1.91002	1.89417	1.87833	1.86248	1.84662	1.83077	1.81491	1.79904	1.78318	1.76731	1.75144	1.73556	1.71969	1.70381	1.68792	1.67204	1.65615	1.64025	1.62436	1.60846	1.59256	1.57665	1.56074	1.54483	1.52892	1.513	1.49708	1.48116
38.75	1.9778	1.96198	1.94615	1.93032	1.91448	1.89864	1.8828	1.86696	1.85111	1.83526	1.8194	1.80355	1.78769	1.77183	1.75596	1.74009	1.72422	1.70835	1.69247	1.67659	1.6607	1.64482	1.62893	1.61304	1.59714	1.58124	1.56534	1.54943	1.53353	1.51762	1.5017	1.48579	1.46987
39	1.95059	1.93476	1.91893	1.9031	1.88726	1.87142	1.85558	1.83974	1.82389	1.80804	1.79219	1.77633	1.76047	1.74461	1.72874	1.71287	1.697	1.68113	1.66525	1.64937	1.63349	1.6176	1.60171	1.58582	1.56992	1.55402	1.53812	1.52222	1.50631	1.4904	1.47448
39.25	1.92337	1.90754	1.89171	1.87588	1.86004	1.84421	1.82836	1.81252	1.79667	1.78082	1.76497	1.74911	1.73325	1.71739	1.70152	1.68566	1.66978	1.65391	1.63803	1.62215	1.60627	1.59038	1.57449	1.5586	1.5427	1.5268	1.5109	1.495	1.47909
39.5	1.89615	1.88032	1.86449	1.84866	1.83283	1.81699	1.80115	1.7853	1.76945	1.7536	1.73775	1.72189	1.70603	1.69017	1.67431	1.65844	1.64257	1.62669	1.61081	1.59493	1.57905	1.56316	1.54727	1.53138	1.51549	1.49959	1.48368
39.75	1.86893	1.8531	1.83728	1.82144	1.80561	1.78977	1.77393	1.75808	1.74224	1.72639	1.71053	1.69468	1.67882	1.66295	1.64709	1.63122	1.61535	1.59947	1.5836	1.56772	1.55183	1.53595	1.52006	1.50416	1.48827	1.47237
40	1.84171	1.82589	1.81006	1.79422	1.77839	1.76255	1.74671	1.73087	1.71502	1.69917	1.68331	1.66746	1.6516	1.63574	1.61987	1.604	1.58813	1.57226	1.55638	1.5405	1.52461	1.50873	1.49284	1.47694
40.25	1.81449	1.79867	1.78284	1.76701	1.75117	1.73533	1.71949	1.70365	1.6878	1.67195	1.6561	1.64024	1.62438	1.60852	1.59265	1.57678	1.56091	1.54504	1.52916	1.51328	1.4974	1.48151
40.5	1.78728	1.77145	1.75562	1.73979	1.72395	1.70811	1.69227	1.67643	1.66058	1.64473	1.62888	1.61302	1.59716	1.5813	1.56543	1.54956	1.53369	1.51782	1.50194	1.48606	1.47018
40.75	1.76006	1.74423	1.7284	1.71257	1.69673	1.6809	1.66505	1.64921	1.63336	1.61751	1.60166	1.5858	1.56994	1.55408	1.53822	1.52235	1.50648	1.4906	1.47472
41	1.73284	1.71701	1.70118	1.68535	1.66952	1.65368	1.63784	1.62199	1.60614	1.59029	1.57444	1.55858	1.54272	1.52686	1.511	1.49513	1.47926
41.25	1.70562	1.68979	1.67397	1.65813	1.6423	1.62646	1.61062	1.59477	1.57893	1.56308	1.54722	1.53137	1.51551	1.49964	1.48378
41.5	1.6784	1.66258	1.64675	1.63092	1.61508	1.59924	1.5834	1.56756	1.55171	1.53586	1.52	1.50415	1.48829	1.47243
41.75				1.6037	1.58786	1.57202	1.55618	1.54034	1.52449	1.50864	1.49279	1.47693
42								1.51312	1.49727	1.48142
[truncated: 301 more columns]

## Sheet: b SBNL Indoor-Older 3H
units: Binary (yes/no), x-axis: temperature (degrees Celsius, row 2), y-axis: water vapor pressure (mmHg, column A)
	25	25.1	25.2	25.3	25.4	25.5	25.6	25.7	25.8	25.9	26	26.1	26.2	26.3	26.4	26.5	26.6	26.7	26.8	26.9	27	27.1	27.2	27.3	27.4	27.5	27.6	27.7	27.8	27.9	28	28.1	28.2	28.3	28.4	28.5	28.6	28.7	28.8	28.9	29	29.1	29.2	29.3	29.4	29.5	29.6	29.7	29.8
0	FALSE	FALSE	FALSE	FALSE	FALSE	FALSE	FALSE	FALSE	FALSE	FALSE	FALSE	FALSE	FALSE	FALSE	FALSE	FALSE	FALSE	FALSE	FALSE	FALSE	FALSE	FALSE	FALSE	FALSE	FALSE	FALSE	FALSE	FALSE	FALSE	FALSE	FALSE	FALSE	FALSE	FALSE	FALSE	FALSE	FALSE	FALSE	FALSE	FALSE	FALSE	FALSE	FALSE	FALSE	FALSE	FALSE	FALSE	FALSE	FALSE
0.25	FALSE	FALSE	FALSE	FALSE	FALSE	FALSE	FALSE	FALSE	FALSE	FALSE	FALSE	FALSE	FALSE	FALSE	FALSE	FALSE	FALSE	FALSE	FALSE	FALSE	FALSE	FALSE	FALSE	FALSE	FALSE	FALSE	FALSE	FALSE	FALSE	FALSE	FALSE	FALSE	FALSE	FALSE	FALSE	FALSE	FALSE	FALSE	FALSE	FALSE	FALSE	FALSE	FALSE	FALSE	FALSE	FALSE	FALSE	FALSE	FALSE
0.5	FALSE	FALSE	FALSE	FALSE	FALSE	FALSE	FALSE	FALSE	FALSE	FALSE	FALSE	FALSE	FALSE	FALSE	FALSE	FALSE	FALSE	FALSE	FALSE	FALSE	FALSE	FALSE	FALSE	FALSE	FALSE	FALSE	FALSE	FALSE	FALSE	FALSE	FALSE	FALSE	FALSE	FALSE	FALSE	FALSE	FALSE	FALSE	FALSE	FALSE	FALSE	FALSE	FALSE	FALSE	FALSE	FALSE	FALSE	FALSE	FALSE
0.75	FALSE	FALSE	FALSE	FALSE	FALSE	FALSE	FALSE	FALSE	FALSE	FALSE	FALSE	FALSE	FALSE	FALSE	FALSE	FALSE	FALSE	FALSE	FALSE	FALSE	FALSE	FALSE	FALSE	FALSE	FALSE	FALSE	FALSE	FALSE	FALSE	FALSE	FALSE	FALSE	FALSE	FALSE	FALSE	FALSE	FALSE	FALSE	FALSE	FALSE	FALSE	FALSE	FALSE	FALSE	FALSE	FALSE	FALSE	FALSE	FALSE
1	FALSE	FALSE	FALSE	FALSE	FALSE	FALSE	FALSE	FALSE	FALSE	FALSE	FALSE	FALSE	FALSE	FALSE	FALSE	FALSE	FALSE	FALSE	FALSE	FALSE	FALSE	FALSE	FALSE	FALSE	FALSE	FALSE	FALSE	FALSE	FALSE	FALSE	FALSE	FALSE	FALSE	FALSE	FALSE	FALSE	FALSE	FALSE	FALSE	FALSE	FALSE	FALSE	FALSE	FALSE	FALSE	FALSE	FALSE	FALSE	FALSE
1.25	FALSE	FALSE	FALSE	FALSE	FALSE	FALSE	FALSE	FALSE	FALSE	FALSE	FALSE	FALSE	FALSE	FALSE	FALSE	FALSE	FALSE	FALSE	FALSE	FALSE	FALSE	FALSE	FALSE	FALSE	FALSE	FALSE	FALSE	FALSE	FALSE	FALSE	FALSE	FALSE	FALSE	FALSE	FALSE	FALSE	FALSE	FALSE	FALSE	FALSE	FALSE	FALSE	FALSE	FALSE	FALSE	FALSE	FALSE	FALSE	FALSE
1.5	FALSE	FALSE	FALSE	FALSE	FALSE	FALSE	FALSE	FALSE	FALSE	FALSE	FALSE	FALSE	FALSE	FALSE	FALSE	FALSE	FALSE	FALSE	FALSE	FALSE	FALSE	FALSE	FALSE	FALSE	FALSE	FALSE	FALSE	FALSE	FALSE	FALSE	FALSE	FALSE	FALSE	FALSE	FALSE	FALSE	FALSE	FALSE	FALSE	FALSE	FALSE	FALSE	FALSE	FALSE	FALSE	FALSE	FALSE	FALSE	FALSE
1.75	FALSE	FALSE	FALSE	FALSE	FALSE	FALSE	FALSE	FALSE	FALSE	FALSE	FALSE	FALSE	FALSE	FALSE	FALSE	FALSE	FALSE	FALSE	FALSE	FALSE	FALSE	FALSE	FALSE	FALSE	FALSE	FALSE	FALSE	FALSE	FALSE	FALSE	FALSE	FALSE	FALSE	FALSE	FALSE	FALSE	FALSE	FALSE	FALSE	FALSE	FALSE	FALSE	FALSE	FALSE	FALSE	FALSE	FALSE	FALSE	FALSE
2	FALSE	FALSE	FALSE	FALSE	FALSE	FALSE	FALSE	FALSE	FALSE	FALSE	FALSE	FALSE	FALSE	FALSE	FALSE	FALSE	FALSE	FALSE	FALSE	FALSE	FALSE	FALSE	FALSE	FALSE	FALSE	FALSE	FALSE	FALSE	FALSE	FALSE	FALSE	FALSE	FALSE	FALSE	FALSE	FALSE	FALSE	FALSE	FALSE	FALSE	FALSE	FALSE	FALSE	FALSE	FALSE	FALSE	FALSE	FALSE	FALSE
2.25	FALSE	FALSE	FALSE	FALSE	FALSE	FALSE	FALSE	FALSE	FALSE	FALSE	FALSE	FALSE	FALSE	FALSE	FALSE	FALSE	FALSE	FALSE	FALSE	FALSE	FALSE	FALSE	FALSE	FALSE	FALSE	FALSE	FALSE	FALSE	FALSE	FALSE	FALSE	FALSE	FALSE	FALSE	FALSE	FALSE	FALSE	FALSE	FALSE	FALSE	FALSE	FALSE	FALSE	FALSE	FALSE	FALSE	FALSE	FALSE	FALSE
2.5	FALSE	FALSE	FALSE	FALSE	FALSE	FALSE	FALSE	FALSE	FALSE	FALSE	FALSE	FALSE	FALSE	FALSE	FALSE	FALSE	FALSE	FALSE	FALSE	FALSE	FALSE	FALSE	FALSE	FALSE	FALSE	FALSE	FALSE	FALSE	FALSE	FALSE	FALSE	FALSE	FALSE	FALSE	FALSE	FALSE	FALSE	FALSE	FALSE	FALSE	FALSE	FALSE	FALSE	FALSE	FALSE	FALSE	FALSE	FALSE	FALSE
2.75	FALSE	FALSE	FALSE	FALSE	FALSE	FALSE	FALSE	FALSE	FALSE	FALSE	FALSE	FALSE	FALSE	FALSE	FALSE	FALSE	FALSE	FALSE	FALSE	FALSE	FALSE	FALSE	FALSE	FALSE	FALSE	FALSE	FALSE	FALSE	FALSE	FALSE	FALSE	FALSE	FALSE	FALSE	FALSE	FALSE	FALSE	FALSE	FALSE	FALSE	FALSE	FALSE	FALSE	FALSE	FALSE	FALSE	FALSE	FALSE	FALSE
3	FALSE	FALSE	FALSE	FALSE	FALSE	FALSE	FALSE	FALSE	FALSE	FALSE	FALSE	FALSE	FALSE	FALSE	FALSE	FALSE	FALSE	FALSE	FALSE	FALSE	FALSE	FALSE	FALSE	FALSE	FALSE	FALSE	FALSE	FALSE	FALSE	FALSE	FALSE	FALSE	FALSE	FALSE	FALSE	FALSE	FALSE	FALSE	FALSE	FALSE	FALSE	FALSE	FALSE	FALSE	FALSE	FALSE	FALSE	FALSE	FALSE
3.25	FALSE	FALSE	FALSE	FALSE	FALSE	FALSE	FALSE	FALSE	FALSE	FALSE	FALSE	FALSE	FALSE	FALSE	FALSE	FALSE	FALSE	FALSE	FALSE	FALSE	FALSE	FALSE	FALSE	FALSE	FALSE	FALSE	FALSE	FALSE	FALSE	FALSE	FALSE	FALSE	FALSE	FALSE	FALSE	FALSE	FALSE	FALSE	FALSE	FALSE	FALSE	FALSE	FALSE	FALSE	FALSE	FALSE	FALSE	FALSE	FALSE
3.5	FALSE	FALSE	FALSE	FALSE	FALSE	FALSE	FALSE	FALSE	FALSE	FALSE	FALSE	FALSE	FALSE	FALSE	FALSE	FALSE	FALSE	FALSE	FALSE	FALSE	FALSE	FALSE	FALSE	FALSE	FALSE	FALSE	FALSE	FALSE	FALSE	FALSE	FALSE	FALSE	FALSE	FALSE	FALSE	FALSE	FALSE	FALSE	FALSE	FALSE	FALSE	FALSE	FALSE	FALSE	FALSE	FALSE	FALSE	FALSE	FALSE
3.75	FALSE	FALSE	FALSE	FALSE	FALSE	FALSE	FALSE	FALSE	FALSE	FALSE	FALSE	FALSE	FALSE	FALSE	FALSE	FALSE	FALSE	FALSE	FALSE	FALSE	FALSE	FALSE	FALSE	FALSE	FALSE	FALSE	FALSE	FALSE	FALSE	FALSE	FALSE	FALSE	FALSE	FALSE	FALSE	FALSE	FALSE	FALSE	FALSE	FALSE	FALSE	FALSE	FALSE	FALSE	FALSE	FALSE	FALSE	FALSE	FALSE
4	FALSE	FALSE	FALSE	FALSE	FALSE	FALSE	FALSE	FALSE	FALSE	FALSE	FALSE	FALSE	FALSE	FALSE	FALSE	FALSE	FALSE	FALSE	FALSE	FALSE	FALSE	FALSE	FALSE	FALSE	FALSE	FALSE	FALSE	FALSE	FALSE	FALSE	FALSE	FALSE	FALSE	FALSE	FALSE	FALSE	FALSE	FALSE	FALSE	FALSE	FALSE	FALSE	FALSE	FALSE	FALSE	FALSE	FALSE	FALSE	FALSE
4.25	FALSE	FALSE	FALSE	FALSE	FALSE	FALSE	FALSE	FALSE	FALSE	FALSE	FALSE	FALSE	FALSE	FALSE	FALSE	FALSE	FALSE	FALSE	FALSE	FALSE	FALSE	FALSE	FALSE	FALSE	FALSE	FALSE	FALSE	FALSE	FALSE	FALSE	FALSE	FALSE	FALSE	FALSE	FALSE	FALSE	FALSE	FALSE	FALSE	FALSE	FALSE	FALSE	FALSE	FALSE	FALSE	FALSE	FALSE	FALSE	FALSE
4.5	FALSE	FALSE	FALSE	FALSE	FALSE	FALSE	FALSE	FALSE	FALSE	FALSE	FALSE	FALSE	FALSE	FALSE	FALSE	FALSE	FALSE	FALSE	FALSE	FALSE	FALSE	FALSE	FALSE	FALSE	FALSE	FALSE	FALSE	FALSE	FALSE	FALSE	FALSE	FALSE	FALSE	FALSE	FALSE	FALSE	FALSE	FALSE	FALSE	FALSE	FALSE	FALSE	FALSE	FALSE	FALSE	FALSE	FALSE	FALSE	FALSE
4.75	FALSE	FALSE	FALSE	FALSE	FALSE	FALSE	FALSE	FALSE	FALSE	FALSE	FALSE	FALSE	FALSE	FALSE	FALSE	FALSE	FALSE	FALSE	FALSE	FALSE	FALSE	FALSE	FALSE	FALSE	FALSE	FALSE	FALSE	FALSE	FALSE	FALSE	FALSE	FALSE	FALSE	FALSE	FALSE	FALSE	FALSE	FALSE	FALSE	FALSE	FALSE	FALSE	FALSE	FALSE	FALSE	FALSE	FALSE	FALSE	FALSE
5	FALSE	FALSE	FALSE	FALSE	FALSE	FALSE	FALSE	FALSE	FALSE	FALSE	FALSE	FALSE	FALSE	FALSE	FALSE	FALSE	FALSE	FALSE	FALSE	FALSE	FALSE	FALSE	FALSE	FALSE	FALSE	FALSE	FALSE	FALSE	FALSE	FALSE	FALSE	FALSE	FALSE	FALSE	FALSE	FALSE	FALSE	FALSE	FALSE	FALSE	FALSE	FALSE	FALSE	FALSE	FALSE	FALSE	FALSE	FALSE	FALSE
5.25	FALSE	FALSE	FALSE	FALSE	FALSE	FALSE	FALSE	FALSE	FALSE	FALSE	FALSE	FALSE	FALSE	FALSE	FALSE	FALSE	FALSE	FALSE	FALSE	FALSE	FALSE	FALSE	FALSE	FALSE	FALSE	FALSE	FALSE	FALSE	FALSE	FALSE	FALSE	FALSE	FALSE	FALSE	FALSE	FALSE	FALSE	FALSE	FALSE	FALSE	FALSE	FALSE	FALSE	FALSE	FALSE	FALSE	FALSE	FALSE	FALSE
5.5	FALSE	FALSE	FALSE	FALSE	FALSE	FALSE	FALSE	FALSE	FALSE	FALSE	FALSE	FALSE	FALSE	FALSE	FALSE	FALSE	FALSE	FALSE	FALSE	FALSE	FALSE	FALSE	FALSE	FALSE	FALSE	FALSE	FALSE	FALSE	FALSE	FALSE	FALSE	FALSE	FALSE	FALSE	FALSE	FALSE	FALSE	FALSE	FALSE	FALSE	FALSE	FALSE	FALSE	FALSE	FALSE	FALSE	FALSE	FALSE	FALSE
5.75	FALSE	FALSE	FALSE	FALSE	FALSE	FALSE	FALSE	FALSE	FALSE	FALSE	FALSE	FALSE	FALSE	FALSE	FALSE	FALSE	FALSE	FALSE	FALSE	FALSE	FALSE	FALSE	FALSE	FALSE	FALSE	FALSE	FALSE	FALSE	FALSE	FALSE	FALSE	FALSE	FALSE	FALSE	FALSE	FALSE	FALSE	FALSE	FALSE	FALSE	FALSE	FALSE	FALSE	FALSE	FALSE	FALSE	FALSE	FALSE	FALSE
6	FALSE	FALSE	FALSE	FALSE	FALSE	FALSE	FALSE	FALSE	FALSE	FALSE	FALSE	FALSE	FALSE	FALSE	FALSE	FALSE	FALSE	FALSE	FALSE	FALSE	FALSE	FALSE	FALSE	FALSE	FALSE	FALSE	FALSE	FALSE	FALSE	FALSE	FALSE	FALSE	FALSE	FALSE	FALSE	FALSE	FALSE	FALSE	FALSE	FALSE	FALSE	FALSE	FALSE	FALSE	FALSE	FALSE	FALSE	FALSE	FALSE
6.25	FALSE	FALSE	FALSE	FALSE	FALSE	FALSE	FALSE	FALSE	FALSE	FALSE	FALSE	FALSE	FALSE	FALSE	FALSE	FALSE	FALSE	FALSE	FALSE	FALSE	FALSE	FALSE	FALSE	FALSE	FALSE	FALSE	FALSE	FALSE	FALSE	FALSE	FALSE	FALSE	FALSE	FALSE	FALSE	FALSE	FALSE	FALSE	FALSE	FALSE	FALSE	FALSE	FALSE	FALSE	FALSE	FALSE	FALSE	FALSE	FALSE
6.5	FALSE	FALSE	FALSE	FALSE	FALSE	FALSE	FALSE	FALSE	FALSE	FALSE	FALSE	FALSE	FALSE	FALSE	FALSE	FALSE	FALSE	FALSE	FALSE	FALSE	FALSE	FALSE	FALSE	FALSE	FALSE	FALSE	FALSE	FALSE	FALSE	FALSE	FALSE	FALSE	FALSE	FALSE	FALSE	FALSE	FALSE	FALSE	FALSE	FALSE	FALSE	FALSE	FALSE	FALSE	FALSE	FALSE	FALSE	FALSE	FALSE
6.75	FALSE	FALSE	FALSE	FALSE	FALSE	FALSE	FALSE	FALSE	FALSE	FALSE	FALSE	FALSE	FALSE	FALSE	FALSE	FALSE	FALSE	FALSE	FALSE	FALSE	FALSE	FALSE	FALSE	FALSE	FALSE	FALSE	FALSE	FALSE	FALSE	FALSE	FALSE	FALSE	FALSE	FALSE	FALSE	FALSE	FALSE	FALSE	FALSE	FALSE	FALSE	FALSE	FALSE	FALSE	FALSE	FALSE	FALSE	FALSE	FALSE
7	FALSE	FALSE	FALSE	FALSE	FALSE	FALSE	FALSE	FALSE	FALSE	FALSE	FALSE	FALSE	FALSE	FALSE	FALSE	FALSE	FALSE	FALSE	FALSE	FALSE	FALSE	FALSE	FALSE	FALSE	FALSE	FALSE	FALSE	FALSE	FALSE	FALSE	FALSE	FALSE	FALSE	FALSE	FALSE	FALSE	FALSE	FALSE	FALSE	FALSE	FALSE	FALSE	FALSE	FALSE	FALSE	FALSE	FALSE	FALSE	FALSE
7.25	FALSE	FALSE	FALSE	FALSE	FALSE	FALSE	FALSE	FALSE	FALSE	FALSE	FALSE	FALSE	FALSE	FALSE	FALSE	FALSE	FALSE	FALSE	FALSE	FALSE	FALSE	FALSE	FALSE	FALSE	FALSE	FALSE	FALSE	FALSE	FALSE	FALSE	FALSE	FALSE	FALSE	FALSE	FALSE	FALSE	FALSE	FALSE	FALSE	FALSE	FALSE	FALSE	FALSE	FALSE	FALSE	FALSE	FALSE	FALSE	FALSE
7.5	FALSE	FALSE	FALSE	FALSE	FALSE	FALSE	FALSE	FALSE	FALSE	FALSE	FALSE	FALSE	FALSE	FALSE	FALSE	FALSE	FALSE	FALSE	FALSE	FALSE	FALSE	FALSE	FALSE	FALSE	FALSE	FALSE	FALSE	FALSE	FALSE	FALSE	FALSE	FALSE	FALSE	FALSE	FALSE	FALSE	FALSE	FALSE	FALSE	FALSE	FALSE	FALSE	FALSE	FALSE	FALSE	FALSE	FALSE	FALSE	FALSE
7.75	FALSE	FALSE	FALSE	FALSE	FALSE	FALSE	FALSE	FALSE	FALSE	FALSE	FALSE	FALSE	FALSE	FALSE	FALSE	FALSE	FALSE	FALSE	FALSE	FALSE	FALSE	FALSE	FALSE	FALSE	FALSE	FALSE	FALSE	FALSE	FALSE	FALSE	FALSE	FALSE	FALSE	FALSE	FALSE	FALSE	FALSE	FALSE	FALSE	FALSE	FALSE	FALSE	FALSE	FALSE	FALSE	FALSE	FALSE	FALSE	FALSE
8	FALSE	FALSE	FALSE	FALSE	FALSE	FALSE	FALSE	FALSE	FALSE	FALSE	FALSE	FALSE	FALSE	FALSE	FALSE	FALSE	FALSE	FALSE	FALSE	FALSE	FALSE	FALSE	FALSE	FALSE	FALSE	FALSE	FALSE	FALSE	FALSE	FALSE	FALSE	FALSE	FALSE	FALSE	FALSE	FALSE	FALSE	FALSE	FALSE	FALSE	FALSE	FALSE	FALSE	FALSE	FALSE	FALSE	FALSE	FALSE	FALSE
8.25	FALSE	FALSE	FALSE	FALSE	FALSE	FALSE	FALSE	FALSE	FALSE	FALSE	FALSE	FALSE	FALSE	FALSE	FALSE	FALSE	FALSE	FALSE	FALSE	FALSE	FALSE	FALSE	FALSE	FALSE	FALSE	FALSE	FALSE	FALSE	FALSE	FALSE	FALSE	FALSE	FALSE	FALSE	FALSE	FALSE	FALSE	FALSE	FALSE	FALSE	FALSE	FALSE	FALSE	FALSE	FALSE	FALSE	FALSE	FALSE	FALSE
8.5	FALSE	FALSE	FALSE	FALSE	FALSE	FALSE	FALSE	FALSE	FALSE	FALSE	FALSE	FALSE	FALSE	FALSE	FALSE	FALSE	FALSE	FALSE	FALSE	FALSE	FALSE	FALSE	FALSE	FALSE	FALSE	FALSE	FALSE	FALSE	FALSE	FALSE	FALSE	FALSE	FALSE	FALSE	FALSE	FALSE	FALSE	FALSE	FALSE	FALSE	FALSE	FALSE	FALSE	FALSE	FALSE	FALSE	FALSE	FALSE	FALSE
8.75	FALSE	FALSE	FALSE	FALSE	FALSE	FALSE	FALSE	FALSE	FALSE	FALSE	FALSE	FALSE	FALSE	FALSE	FALSE	FALSE	FALSE	FALSE	FALSE	FALSE	FALSE	FALSE	FALSE	FALSE	FALSE	FALSE	FALSE	FALSE	FALSE	FALSE	FALSE	FALSE	FALSE	FALSE	FALSE	FALSE	FALSE	FALSE	FALSE	FALSE	FALSE	FALSE	FALSE	FALSE	FALSE	FALSE	FALSE	FALSE	FALSE
9	FALSE	FALSE	FALSE	FALSE	FALSE	FALSE	FALSE	FALSE	FALSE	FALSE	FALSE	FALSE	FALSE	FALSE	FALSE	FALSE	FALSE	FALSE	FALSE	FALSE	FALSE	FALSE	FALSE	FALSE	FALSE	FALSE	FALSE	FALSE	FALSE	FALSE	FALSE	FALSE	FALSE	FALSE	FALSE	FALSE	FALSE	FALSE	FALSE	FALSE	FALSE	FALSE	FALSE	FALSE	FALSE	FALSE	FALSE	FALSE	FALSE
9.25	FALSE	FALSE	FALSE	FALSE	FALSE	FALSE	FALSE	FALSE	FALSE	FALSE	FALSE	FALSE	FALSE	FALSE	FALSE	FALSE	FALSE	FALSE	FALSE	FALSE	FALSE	FALSE	FALSE	FALSE	FALSE	FALSE	FALSE	FALSE	FALSE	FALSE	FALSE	FALSE	FALSE	FALSE	FALSE	FALSE	FALSE	FALSE	FALSE	FALSE	FALSE	FALSE	FALSE	FALSE	FALSE	FALSE	FALSE	FALSE	FALSE
9.5	FALSE	FALSE	FALSE	FALSE	FALSE	FALSE	FALSE	FALSE	FALSE	FALSE	FALSE	FALSE	FALSE	FALSE	FALSE	FALSE	FALSE	FALSE	FALSE	FALSE	FALSE	FALSE	FALSE	FALSE	FALSE	FALSE	FALSE	FALSE	FALSE	FALSE	FALSE	FALSE	FALSE	FALSE	FALSE	FALSE	FALSE	FALSE	FALSE	FALSE	FALSE	FALSE	FALSE	FALSE	FALSE	FALSE	FALSE	FALSE	FALSE
9.75	FALSE	FALSE	FALSE	FALSE	FALSE	FALSE	FALSE	FALSE	FALSE	FALSE	FALSE	FALSE	FALSE	FALSE	FALSE	FALSE	FALSE	FALSE	FALSE	FALSE	FALSE	FALSE	FALSE	FALSE	FALSE	FALSE	FALSE	FALSE	FALSE	FALSE	FALSE	FALSE	FALSE	FALSE	FALSE	FALSE	FALSE	FALSE	FALSE	FALSE	FALSE	FALSE	FALSE	FALSE	FALSE	FALSE	FALSE	FALSE	FALSE
10	FALSE	FALSE	FALSE	FALSE	FALSE	FALSE	FALSE	FALSE	FALSE	FALSE	FALSE	FALSE	FALSE	FALSE	FALSE	FALSE	FALSE	FALSE	FALSE	FALSE	FALSE	FALSE	FALSE	FALSE	FALSE	FALSE	FALSE	FALSE	FALSE	FALSE	FALSE	FALSE	FALSE	FALSE	FALSE	FALSE	FALSE	FALSE	FALSE	FALSE	FALSE	FALSE	FALSE	FALSE	FALSE	FALSE	FALSE	FALSE	FALSE
10.25	FALSE	FALSE	FALSE	FALSE	FALSE	FALSE	FALSE	FALSE	FALSE	FALSE	FALSE	FALSE	FALSE	FALSE	FALSE	FALSE	FALSE	FALSE	FALSE	FALSE	FALSE	FALSE	FALSE	FALSE	FALSE	FALSE	FALSE	FALSE	FALSE	FALSE	FALSE	FALSE	FALSE	FALSE	FALSE	FALSE	FALSE	FALSE	FALSE	FALSE	FALSE	FALSE	FALSE	FALSE	FALSE	FALSE	FALSE	FALSE	FALSE
10.5	FALSE	FALSE	FALSE	FALSE	FALSE	FALSE	FALSE	FALSE	FALSE	FALSE	FALSE	FALSE	FALSE	FALSE	FALSE	FALSE	FALSE	FALSE	FALSE	FALSE	FALSE	FALSE	FALSE	FALSE	FALSE	FALSE	FALSE	FALSE	FALSE	FALSE	FALSE	FALSE	FALSE	FALSE	FALSE	FALSE	FALSE	FALSE	FALSE	FALSE	FALSE	FALSE	FALSE	FALSE	FALSE	FALSE	FALSE	FALSE	FALSE
10.75	FALSE	FALSE	FALSE	FALSE	FALSE	FALSE	FALSE	FALSE	FALSE	FALSE	FALSE	FALSE	FALSE	FALSE	FALSE	FALSE	FALSE	FALSE	FALSE	FALSE	FALSE	FALSE	FALSE	FALSE	FALSE	FALSE	FALSE	FALSE	FALSE	FALSE	FALSE	FALSE	FALSE	FALSE	FALSE	FALSE	FALSE	FALSE	FALSE	FALSE	FALSE	FALSE	FALSE	FALSE	FALSE	FALSE	FALSE	FALSE	FALSE
11	FALSE	FALSE	FALSE	FALSE	FALSE	FALSE	FALSE	FALSE	FALSE	FALSE	FALSE	FALSE	FALSE	FALSE	FALSE	FALSE	FALSE	FALSE	FALSE	FALSE	FALSE	FALSE	FALSE	FALSE	FALSE	FALSE	FALSE	FALSE	FALSE	FALSE	FALSE	FALSE	FALSE	FALSE	FALSE	FALSE	FALSE	FALSE	FALSE	FALSE	FALSE	FALSE	FALSE	FALSE	FALSE	FALSE	FALSE	FALSE	FALSE
11.25	FALSE	FALSE	FALSE	FALSE	FALSE	FALSE	FALSE	FALSE	FALSE	FALSE	FALSE	FALSE	FALSE	FALSE	FALSE	FALSE	FALSE	FALSE	FALSE	FALSE	FALSE	FALSE	FALSE	FALSE	FALSE	FALSE	FALSE	FALSE	FALSE	FALSE	FALSE	FALSE	FALSE	FALSE	FALSE	FALSE	FALSE	FALSE	FALSE	FALSE	FALSE	FALSE	FALSE	FALSE	FALSE	FALSE	FALSE	FALSE	FALSE
11.5	FALSE	FALSE	FALSE	FALSE	FALSE	FALSE	FALSE	FALSE	FALSE	FALSE	FALSE	FALSE	FALSE	FALSE	FALSE	FALSE	FALSE	FALSE	FALSE	FALSE	FALSE	FALSE	FALSE	FALSE	FALSE	FALSE	FALSE	FALSE	FALSE	FALSE	FALSE	FALSE	FALSE	FALSE	FALSE	FALSE	FALSE	FALSE	FALSE	FALSE	FALSE	FALSE	FALSE	FALSE	FALSE	FALSE	FALSE	FALSE	FALSE
11.75	FALSE	FALSE	FALSE	FALSE	FALSE	FALSE	FALSE	FALSE	FALSE	FALSE	FALSE	FALSE	FALSE	FALSE	FALSE	FALSE	FALSE	FALSE	FALSE	FALSE	FALSE	FALSE	FALSE	FALSE	FALSE	FALSE	FALSE	FALSE	FALSE	FALSE	FALSE	FALSE	FALSE	FALSE	FALSE	FALSE	FALSE	FALSE	FALSE	FALSE	FALSE	FALSE	FALSE	FALSE	FALSE	FALSE	FALSE	FALSE	FALSE
12	FALSE	FALSE	FALSE	FALSE	FALSE	FALSE	FALSE	FALSE	FALSE	FALSE	FALSE	FALSE	FALSE	FALSE	FALSE	FALSE	FALSE	FALSE	FALSE	FALSE	FALSE	FALSE	FALSE	FALSE	FALSE	FALSE	FALSE	FALSE	FALSE	FALSE	FALSE	FALSE	FALSE	FALSE	FALSE	FALSE	FALSE	FALSE	FALSE	FALSE	FALSE	FALSE	FALSE	FALSE	FALSE	FALSE	FALSE	FALSE	FALSE
12.25	FALSE	FALSE	FALSE	FALSE	FALSE	FALSE	FALSE	FALSE	FALSE	FALSE	FALSE	FALSE	FALSE	FALSE	FALSE	FALSE	FALSE	FALSE	FALSE	FALSE	FALSE	FALSE	FALSE	FALSE	FALSE	FALSE	FALSE	FALSE	FALSE	FALSE	FALSE	FALSE	FALSE	FALSE	FALSE	FALSE	FALSE	FALSE	FALSE	FALSE	FALSE	FALSE	FALSE	FALSE	FALSE	FALSE	FALSE	FALSE	FALSE
12.5	FALSE	FALSE	FALSE	FALSE	FALSE	FALSE	FALSE	FALSE	FALSE	FALSE	FALSE	FALSE	FALSE	FALSE	FALSE	FALSE	FALSE	FALSE	FALSE	FALSE	FALSE	FALSE	FALSE	FALSE	FALSE	FALSE	FALSE	FALSE	FALSE	FALSE	FALSE	FALSE	FALSE	FALSE	FALSE	FALSE	FALSE	FALSE	FALSE	FALSE	FALSE	FALSE	FALSE	FALSE	FALSE	FALSE	FALSE	FALSE	FALSE
12.75	FALSE	FALSE	FALSE	FALSE	FALSE	FALSE	FALSE	FALSE	FALSE	FALSE	FALSE	FALSE	FALSE	FALSE	FALSE	FALSE	FALSE	FALSE	FALSE	FALSE	FALSE	FALSE	FALSE	FALSE	FALSE	FALSE	FALSE	FALSE	FALSE	FALSE	FALSE	FALSE	FALSE	FALSE	FALSE	FALSE	FALSE	FALSE	FALSE	FALSE	FALSE	FALSE	FALSE	FALSE	FALSE	FALSE	FALSE	FALSE	FALSE
13	FALSE	FALSE	FALSE	FALSE	FALSE	FALSE	FALSE	FALSE	FALSE	FALSE	FALSE	FALSE	FALSE	FALSE	FALSE	FALSE	FALSE	FALSE	FALSE	FALSE	FALSE	FALSE	FALSE	FALSE	FALSE	FALSE	FALSE	FALSE	FALSE	FALSE	FALSE	FALSE	FALSE	FALSE	FALSE	FALSE	FALSE	FALSE	FALSE	FALSE	FALSE	FALSE	FALSE	FALSE	FALSE	FALSE	FALSE	FALSE	FALSE
13.25	FALSE	FALSE	FALSE	FALSE	FALSE	FALSE	FALSE	FALSE	FALSE	FALSE	FALSE	FALSE	FALSE	FALSE	FALSE	FALSE	FALSE	FALSE	FALSE	FALSE	FALSE	FALSE	FALSE	FALSE	FALSE	FALSE	FALSE	FALSE	FALSE	FALSE	FALSE	FALSE	FALSE	FALSE	FALSE	FALSE	FALSE	FALSE	FALSE	FALSE	FALSE	FALSE	FALSE	FALSE	FALSE	FALSE	FALSE	FALSE	FALSE
13.5	FALSE	FALSE	FALSE	FALSE	FALSE	FALSE	FALSE	FALSE	FALSE	FALSE	FALSE	FALSE	FALSE	FALSE	FALSE	FALSE	FALSE	FALSE	FALSE	FALSE	FALSE	FALSE	FALSE	FALSE	FALSE	FALSE	FALSE	FALSE	FALSE	FALSE	FALSE	FALSE	FALSE	FALSE	FALSE	FALSE	FALSE	FALSE	FALSE	FALSE	FALSE	FALSE	FALSE	FALSE	FALSE	FALSE	FALSE	FALSE	FALSE
13.75	FALSE	FALSE	FALSE	FALSE	FALSE	FALSE	FALSE	FALSE	FALSE	FALSE	FALSE	FALSE	FALSE	FALSE	FALSE	FALSE	FALSE	FALSE	FALSE	FALSE	FALSE	FALSE	FALSE	FALSE	FALSE	FALSE	FALSE	FALSE	FALSE	FALSE	FALSE	FALSE	FALSE	FALSE	FALSE	FALSE	FALSE	FALSE	FALSE	FALSE	FALSE	FALSE	FALSE	FALSE	FALSE	FALSE	FALSE	FALSE	FALSE
14	FALSE	FALSE	FALSE	FALSE	FALSE	FALSE	FALSE	FALSE	FALSE	FALSE	FALSE	FALSE	FALSE	FALSE	FALSE	FALSE	FALSE	FALSE	FALSE	FALSE	FALSE	FALSE	FALSE	FALSE	FALSE	FALSE	FALSE	FALSE	FALSE	FALSE	FALSE	FALSE	FALSE	FALSE	FALSE	FALSE	FALSE	FALSE	FALSE	FALSE	FALSE	FALSE	FALSE	FALSE	FALSE	FALSE	FALSE	FALSE	FALSE
14.25	FALSE	FALSE	FALSE	FALSE	FALSE	FALSE	FALSE	FALSE	FALSE	FALSE	FALSE	FALSE	FALSE	FALSE	FALSE	FALSE	FALSE	FALSE	FALSE	FALSE	FALSE	FALSE	FALSE	FALSE	FALSE	FALSE	FALSE	FALSE	FALSE	FALSE	FALSE	FALSE	FALSE	FALSE	FALSE	FALSE	FALSE	FALSE	FALSE	FALSE	FALSE	FALSE	FALSE	FALSE	FALSE	FALSE	FALSE	FALSE	FALSE
14.5	FALSE	FALSE	FALSE	FALSE	FALSE	FALSE	FALSE	FALSE	FALSE	FALSE	FALSE	FALSE	FALSE	FALSE	FALSE	FALSE	FALSE	FALSE	FALSE	FALSE	FALSE	FALSE	FALSE	FALSE	FALSE	FALSE	FALSE	FALSE	FALSE	FALSE	FALSE	FALSE	FALSE	FALSE	FALSE	FALSE	FALSE	FALSE	FALSE	FALSE	FALSE	FALSE	FALSE	FALSE	FALSE	FALSE	FALSE	FALSE	FALSE
14.75	FALSE	FALSE	FALSE	FALSE	FALSE	FALSE	FALSE	FALSE	FALSE	FALSE	FALSE	FALSE	FALSE	FALSE	FALSE	FALSE	FALSE	FALSE	FALSE	FALSE	FALSE	FALSE	FALSE	FALSE	FALSE	FALSE	FALSE	FALSE	FALSE	FALSE	FALSE	FALSE	FALSE	FALSE	FALSE	FALSE	FALSE	FALSE	FALSE	FALSE	FALSE	FALSE	FALSE	FALSE	FALSE	FALSE	FALSE	FALSE	FALSE
15	FALSE	FALSE	FALSE	FALSE	FALSE	FALSE	FALSE	FALSE	FALSE	FALSE	FALSE	FALSE	FALSE	FALSE	FALSE	FALSE	FALSE	FALSE	FALSE	FALSE	FALSE	FALSE	FALSE	FALSE	FALSE	FALSE	FALSE	FALSE	FALSE	FALSE	FALSE	FALSE	FALSE	FALSE	FALSE	FALSE	FALSE	FALSE	FALSE	FALSE	FALSE	FALSE	FALSE	FALSE	FALSE	FALSE	FALSE	FALSE	FALSE
15.25	FALSE	FALSE	FALSE	FALSE	FALSE	FALSE	FALSE	FALSE	FALSE	FALSE	FALSE	FALSE	FALSE	FALSE	FALSE	FALSE	FALSE	FALSE	FALSE	FALSE	FALSE	FALSE	FALSE	FALSE	FALSE	FALSE	FALSE	FALSE	FALSE	FALSE	FALSE	FALSE	FALSE	FALSE	FALSE	FALSE	FALSE	FALSE	FALSE	FALSE	FALSE	FALSE	FALSE	FALSE	FALSE	FALSE	FALSE	FALSE	FALSE
15.5	FALSE	FALSE	FALSE	FALSE	FALSE	FALSE	FALSE	FALSE	FALSE	FALSE	FALSE	FALSE	FALSE	FALSE	FALSE	FALSE	FALSE	FALSE	FALSE	FALSE	FALSE	FALSE	FALSE	FALSE	FALSE	FALSE	FALSE	FALSE	FALSE	FALSE	FALSE	FALSE	FALSE	FALSE	FALSE	FALSE	FALSE	FALSE	FALSE	FALSE	FALSE	FALSE	FALSE	FALSE	FALSE	FALSE	FALSE	FALSE	FALSE
15.75	FALSE	FALSE	FALSE	FALSE	FALSE	FALSE	FALSE	FALSE	FALSE	FALSE	FALSE	FALSE	FALSE	FALSE	FALSE	FALSE	FALSE	FALSE	FALSE	FALSE	FALSE	FALSE	FALSE	FALSE	FALSE	FALSE	FALSE	FALSE	FALSE	FALSE	FALSE	FALSE	FALSE	FALSE	FALSE	FALSE	FALSE	FALSE	FALSE	FALSE	FALSE	FALSE	FALSE	FALSE	FALSE	FALSE	FALSE	FALSE	FALSE
16	FALSE	FALSE	FALSE	FALSE	FALSE	FALSE	FALSE	FALSE	FALSE	FALSE	FALSE	FALSE	FALSE	FALSE	FALSE	FALSE	FALSE	FALSE	FALSE	FALSE	FALSE	FALSE	FALSE	FALSE	FALSE	FALSE	FALSE	FALSE	FALSE	FALSE	FALSE	FALSE	FALSE	FALSE	FALSE	FALSE	FALSE	FALSE	FALSE	FALSE	FALSE	FALSE	FALSE	FALSE	FALSE	FALSE	FALSE	FALSE	FALSE
16.25	FALSE	FALSE	FALSE	FALSE	FALSE	FALSE	FALSE	FALSE	FALSE	FALSE	FALSE	FALSE	FALSE	FALSE	FALSE	FALSE	FALSE	FALSE	FALSE	FALSE	FALSE	FALSE	FALSE	FALSE	FALSE	FALSE	FALSE	FALSE	FALSE	FALSE	FALSE	FALSE	FALSE	FALSE	FALSE	FALSE	FALSE	FALSE	FALSE	FALSE	FALSE	FALSE	FALSE	FALSE	FALSE	FALSE	FALSE	FALSE	FALSE
16.5	FALSE	FALSE	FALSE	FALSE	FALSE	FALSE	FALSE	FALSE	FALSE	FALSE	FALSE	FALSE	FALSE	FALSE	FALSE	FALSE	FALSE	FALSE	FALSE	FALSE	FALSE	FALSE	FALSE	FALSE	FALSE	FALSE	FALSE	FALSE	FALSE	FALSE	FALSE	FALSE	FALSE	FALSE	FALSE	FALSE	FALSE	FALSE	FALSE	FALSE	FALSE	FALSE	FALSE	FALSE	FALSE	FALSE	FALSE	FALSE	FALSE
16.75	FALSE	FALSE	FALSE	FALSE	FALSE	FALSE	FALSE	FALSE	FALSE	FALSE	FALSE	FALSE	FALSE	FALSE	FALSE	FALSE	FALSE	FALSE	FALSE	FALSE	FALSE	FALSE	FALSE	FALSE	FALSE	FALSE	FALSE	FALSE	FALSE	FALSE	FALSE	FALSE	FALSE	FALSE	FALSE	FALSE	FALSE	FALSE	FALSE	FALSE	FALSE	FALSE	FALSE	FALSE	FALSE	FALSE	FALSE	FALSE	FALSE
17	FALSE	FALSE	FALSE	FALSE	FALSE	FALSE	FALSE	FALSE	FALSE	FALSE	FALSE	FALSE	FALSE	FALSE	FALSE	FALSE	FALSE	FALSE	FALSE	FALSE	FALSE	FALSE	FALSE	FALSE	FALSE	FALSE	FALSE	FALSE	FALSE	FALSE	FALSE	FALSE	FALSE	FALSE	FALSE	FALSE	FALSE	FALSE	FALSE	FALSE	FALSE	FALSE	FALSE	FALSE	FALSE	FALSE	FALSE	FALSE	FALSE
17.25	FALSE	FALSE	FALSE	FALSE	FALSE	FALSE	FALSE	FALSE	FALSE	FALSE	FALSE	FALSE	FALSE	FALSE	FALSE	FALSE	FALSE	FALSE	FALSE	FALSE	FALSE	FALSE	FALSE	FALSE	FALSE	FALSE	FALSE	FALSE	FALSE	FALSE	FALSE	FALSE	FALSE	FALSE	FALSE	FALSE	FALSE	FALSE	FALSE	FALSE	FALSE	FALSE	FALSE	FALSE	FALSE	FALSE	FALSE	FALSE	FALSE
17.5	FALSE	FALSE	FALSE	FALSE	FALSE	FALSE	FALSE	FALSE	FALSE	FALSE	FALSE	FALSE	FALSE	FALSE	FALSE	FALSE	FALSE	FALSE	FALSE	FALSE	FALSE	FALSE	FALSE	FALSE	FALSE	FALSE	FALSE	FALSE	FALSE	FALSE	FALSE	FALSE	FALSE	FALSE	FALSE	FALSE	FALSE	FALSE	FALSE	FALSE	FALSE	FALSE	FALSE	FALSE	FALSE	FALSE	FALSE	FALSE	FALSE
17.75	FALSE	FALSE	FALSE	FALSE	FALSE	FALSE	FALSE	FALSE	FALSE	FALSE	FALSE	FALSE	FALSE	FALSE	FALSE	FALSE	FALSE	FALSE	FALSE	FALSE	FALSE	FALSE	FALSE	FALSE	FALSE	FALSE	FALSE	FALSE	FALSE	FALSE	FALSE	FALSE	FALSE	FALSE	FALSE	FALSE	FALSE	FALSE	FALSE	FALSE	FALSE	FALSE	FALSE	FALSE	FALSE	FALSE	FALSE	FALSE	FALSE
18	FALSE	FALSE	FALSE	FALSE	FALSE	FALSE	FALSE	FALSE	FALSE	FALSE	FALSE	FALSE	FALSE	FALSE	FALSE	FALSE	FALSE	FALSE	FALSE	FALSE	FALSE	FALSE	FALSE	FALSE	FALSE	FALSE	FALSE	FALSE	FALSE	FALSE	FALSE	FALSE	FALSE	FALSE	FALSE	FALSE	FALSE	FALSE	FALSE	FALSE	FALSE	FALSE	FALSE	FALSE	FALSE	FALSE	FALSE	FALSE	FALSE
18.25	FALSE	FALSE	FALSE	FALSE	FALSE	FALSE	FALSE	FALSE	FALSE	FALSE	FALSE	FALSE	FALSE	FALSE	FALSE	FALSE	FALSE	FALSE	FALSE	FALSE	FALSE	FALSE	FALSE	FALSE	FALSE	FALSE	FALSE	FALSE	FALSE	FALSE	FALSE	FALSE	FALSE	FALSE	FALSE	FALSE	FALSE	FALSE	FALSE	FALSE	FALSE	FALSE	FALSE	FALSE	FALSE	FALSE	FALSE	FALSE	FALSE
18.5	FALSE	FALSE	FALSE	FALSE	FALSE	FALSE	FALSE	FALSE	FALSE	FALSE	FALSE	FALSE	FALSE	FALSE	FALSE	FALSE	FALSE	FALSE	FALSE	FALSE	FALSE	FALSE	FALSE	FALSE	FALSE	FALSE	FALSE	FALSE	FALSE	FALSE	FALSE	FALSE	FALSE	FALSE	FALSE	FALSE	FALSE	FALSE	FALSE	FALSE	FALSE	FALSE	FALSE	FALSE	FALSE	FALSE	FALSE	FALSE	FALSE
18.75	FALSE	FALSE	FALSE	FALSE	FALSE	FALSE	FALSE	FALSE	FALSE	FALSE	FALSE	FALSE	FALSE	FALSE	FALSE	FALSE	FALSE	FALSE	FALSE	FALSE	FALSE	FALSE	FALSE	FALSE	FALSE	FALSE	FALSE	FALSE	FALSE	FALSE	FALSE	FALSE	FALSE	FALSE	FALSE	FALSE	FALSE	FALSE	FALSE	FALSE	FALSE	FALSE	FALSE	FALSE	FALSE	FALSE	FALSE	FALSE	FALSE
19	FALSE	FALSE	FALSE	FALSE	FALSE	FALSE	FALSE	FALSE	FALSE	FALSE	FALSE	FALSE	FALSE	FALSE	FALSE	FALSE	FALSE	FALSE	FALSE	FALSE	FALSE	FALSE	FALSE	FALSE	FALSE	FALSE	FALSE	FALSE	FALSE	FALSE	FALSE	FALSE	FALSE	FALSE	FALSE	FALSE	FALSE	FALSE	FALSE	FALSE	FALSE	FALSE	FALSE	FALSE	FALSE	FALSE	FALSE	FALSE	FALSE
19.25	FALSE	FALSE	FALSE	FALSE	FALSE	FALSE	FALSE	FALSE	FALSE	FALSE	FALSE	FALSE	FALSE	FALSE	FALSE	FALSE	FALSE	FALSE	FALSE	FALSE	FALSE	FALSE	FALSE	FALSE	FALSE	FALSE	FALSE	FALSE	FALSE	FALSE	FALSE	FALSE	FALSE	FALSE	FALSE	FALSE	FALSE	FALSE	FALSE	FALSE	FALSE	FALSE	FALSE	FALSE	FALSE	FALSE	FALSE	FALSE	FALSE
19.5	FALSE	FALSE	FALSE	FALSE	FALSE	FALSE	FALSE	FALSE	FALSE	FALSE	FALSE	FALSE	FALSE	FALSE	FALSE	FALSE	FALSE	FALSE	FALSE	FALSE	FALSE	FALSE	FALSE	FALSE	FALSE	FALSE	FALSE	FALSE	FALSE	FALSE	FALSE	FALSE	FALSE	FALSE	FALSE	FALSE	FALSE	FALSE	FALSE	FALSE	FALSE	FALSE	FALSE	FALSE	FALSE	FALSE	FALSE	FALSE	FALSE
19.75	FALSE	FALSE	FALSE	FALSE	FALSE	FALSE	FALSE	FALSE	FALSE	FALSE	FALSE	FALSE	FALSE	FALSE	FALSE	FALSE	FALSE	FALSE	FALSE	FALSE	FALSE	FALSE	FALSE	FALSE	FALSE	FALSE	FALSE	FALSE	FALSE	FALSE	FALSE	FALSE	FALSE	FALSE	FALSE	FALSE	FALSE	FALSE	FALSE	FALSE	FALSE	FALSE	FALSE	FALSE	FALSE	FALSE	FALSE	FALSE	FALSE
20	FALSE	FALSE	FALSE	FALSE	FALSE	FALSE	FALSE	FALSE	FALSE	FALSE	FALSE	FALSE	FALSE	FALSE	FALSE	FALSE	FALSE	FALSE	FALSE	FALSE	FALSE	FALSE	FALSE	FALSE	FALSE	FALSE	FALSE	FALSE	FALSE	FALSE	FALSE	FALSE	FALSE	FALSE	FALSE	FALSE	FALSE	FALSE	FALSE	FALSE	FALSE	FALSE	FALSE	FALSE	FALSE	FALSE	FALSE	FALSE	FALSE
20.25	FALSE	FALSE	FALSE	FALSE	FALSE	FALSE	FALSE	FALSE	FALSE	FALSE	FALSE	FALSE	FALSE	FALSE	FALSE	FALSE	FALSE	FALSE	FALSE	FALSE	FALSE	FALSE	FALSE	FALSE	FALSE	FALSE	FALSE	FALSE	FALSE	FALSE	FALSE	FALSE	FALSE	FALSE	FALSE	FALSE	FALSE	FALSE	FALSE	FALSE	FALSE	FALSE	FALSE	FALSE	FALSE	FALSE	FALSE	FALSE	FALSE
20.5	FALSE	FALSE	FALSE	FALSE	FALSE	FALSE	FALSE	FALSE	FALSE	FALSE	FALSE	FALSE	FALSE	FALSE	FALSE	FALSE	FALSE	FALSE	FALSE	FALSE	FALSE	FALSE	FALSE	FALSE	FALSE	FALSE	FALSE	FALSE	FALSE	FALSE	FALSE	FALSE	FALSE	FALSE	FALSE	FALSE	FALSE	FALSE	FALSE	FALSE	FALSE	FALSE	FALSE	FALSE	FALSE	FALSE	FALSE	FALSE	FALSE
20.75	FALSE	FALSE	FALSE	FALSE	FALSE	FALSE	FALSE	FALSE	FALSE	FALSE	FALSE	FALSE	FALSE	FALSE	FALSE	FALSE	FALSE	FALSE	FALSE	FALSE	FALSE	FALSE	FALSE	FALSE	FALSE	FALSE	FALSE	FALSE	FALSE	FALSE	FALSE	FALSE	FALSE	FALSE	FALSE	FALSE	FALSE	FALSE	FALSE	FALSE	FALSE	FALSE	FALSE	FALSE	FALSE	FALSE	FALSE	FALSE	FALSE
21	FALSE	FALSE	FALSE	FALSE	FALSE	FALSE	FALSE	FALSE	FALSE	FALSE	FALSE	FALSE	FALSE	FALSE	FALSE	FALSE	FALSE	FALSE	FALSE	FALSE	FALSE	FALSE	FALSE	FALSE	FALSE	FALSE	FALSE	FALSE	FALSE	FALSE	FALSE	FALSE	FALSE	FALSE	FALSE	FALSE	FALSE	FALSE	FALSE	FALSE	FALSE	FALSE	FALSE	FALSE	FALSE	FALSE	FALSE	FALSE	FALSE
21.25	FALSE	FALSE	FALSE	FALSE	FALSE	FALSE	FALSE	FALSE	FALSE	FALSE	FALSE	FALSE	FALSE	FALSE	FALSE	FALSE	FALSE	FALSE	FALSE	FALSE	FALSE	FALSE	FALSE	FALSE	FALSE	FALSE	FALSE	FALSE	FALSE	FALSE	FALSE	FALSE	FALSE	FALSE	FALSE	FALSE	FALSE	FALSE	FALSE	FALSE	FALSE	FALSE	FALSE	FALSE	FALSE	FALSE	FALSE	FALSE	FALSE
21.5	FALSE	FALSE	FALSE	FALSE	FALSE	FALSE	FALSE	FALSE	FALSE	FALSE	FALSE	FALSE	FALSE	FALSE	FALSE	FALSE	FALSE	FALSE	FALSE	FALSE	FALSE	FALSE	FALSE	FALSE	FALSE	FALSE	FALSE	FALSE	FALSE	FALSE	FALSE	FALSE	FALSE	FALSE	FALSE	FALSE	FALSE	FALSE	FALSE	FALSE	FALSE	FALSE	FALSE	FALSE	FALSE	FALSE	FALSE	FALSE	FALSE
21.75	FALSE	FALSE	FALSE	FALSE	FALSE	FALSE	FALSE	FALSE	FALSE	FALSE	FALSE	FALSE	FALSE	FALSE	FALSE	FALSE	FALSE	FALSE	FALSE	FALSE	FALSE	FALSE	FALSE	FALSE	FALSE	FALSE	FALSE	FALSE	FALSE	FALSE	FALSE	FALSE	FALSE	FALSE	FALSE	FALSE	FALSE	FALSE	FALSE	FALSE	FALSE	FALSE	FALSE	FALSE	FALSE	FALSE	FALSE	FALSE	FALSE
22	FALSE	FALSE	FALSE	FALSE	FALSE	FALSE	FALSE	FALSE	FALSE	FALSE	FALSE	FALSE	FALSE	FALSE	FALSE	FALSE	FALSE	FALSE	FALSE	FALSE	FALSE	FALSE	FALSE	FALSE	FALSE	FALSE	FALSE	FALSE	FALSE	FALSE	FALSE	FALSE	FALSE	FALSE	FALSE	FALSE	FALSE	FALSE	FALSE	FALSE	FALSE	FALSE	FALSE	FALSE	FALSE	FALSE	FALSE	FALSE	FALSE
22.25	FALSE	FALSE	FALSE	FALSE	FALSE	FALSE	FALSE	FALSE	FALSE	FALSE	FALSE	FALSE	FALSE	FALSE	FALSE	FALSE	FALSE	FALSE	FALSE	FALSE	FALSE	FALSE	FALSE	FALSE	FALSE	FALSE	FALSE	FALSE	FALSE	FALSE	FALSE	FALSE	FALSE	FALSE	FALSE	FALSE	FALSE	FALSE	FALSE	FALSE	FALSE	FALSE	FALSE	FALSE	FALSE	FALSE	FALSE	FALSE	FALSE
22.5	FALSE	FALSE	FALSE	FALSE	FALSE	FALSE	FALSE	FALSE	FALSE	FALSE	FALSE	FALSE	FALSE	FALSE	FALSE	FALSE	FALSE	FALSE	FALSE	FALSE	FALSE	FALSE	FALSE	FALSE	FALSE	FALSE	FALSE	FALSE	FALSE	FALSE	FALSE	FALSE	FALSE	FALSE	FALSE	FALSE	FALSE	FALSE	FALSE	FALSE	FALSE	FALSE	FALSE	FALSE	FALSE	FALSE	FALSE	FALSE	FALSE
22.75	FALSE	FALSE	FALSE	FALSE	FALSE	FALSE	FALSE	FALSE	FALSE	FALSE	FALSE	FALSE	FALSE	FALSE	FALSE	FALSE	FALSE	FALSE	FALSE	FALSE	FALSE	FALSE	FALSE	FALSE	FALSE	FALSE	FALSE	FALSE	FALSE	FALSE	FALSE	FALSE	FALSE	FALSE	FALSE	FALSE	FALSE	FALSE	FALSE	FALSE	FALSE	FALSE	FALSE	FALSE	FALSE	FALSE	FALSE	FALSE	FALSE
23	FALSE	FALSE	FALSE	FALSE	FALSE	FALSE	FALSE	FALSE	FALSE	FALSE	FALSE	FALSE	FALSE	FALSE	FALSE	FALSE	FALSE	FALSE	FALSE	FALSE	FALSE	FALSE	FALSE	FALSE	FALSE	FALSE	FALSE	FALSE	FALSE	FALSE	FALSE	FALSE	FALSE	FALSE	FALSE	FALSE	FALSE	FALSE	FALSE	FALSE	FALSE	FALSE	FALSE	FALSE	FALSE	FALSE	FALSE	FALSE	FALSE
23.25	FALSE	FALSE	FALSE	FALSE	FALSE	FALSE	FALSE	FALSE	FALSE	FALSE	FALSE	FALSE	FALSE	FALSE	FALSE	FALSE	FALSE	FALSE	FALSE	FALSE	FALSE	FALSE	FALSE	FALSE	FALSE	FALSE	FALSE	FALSE	FALSE	FALSE	FALSE	FALSE	FALSE	FALSE	FALSE	FALSE	FALSE	FALSE	FALSE	FALSE	FALSE	FALSE	FALSE	FALSE	FALSE	FALSE	FALSE	FALSE	FALSE
23.5	FALSE	FALSE	FALSE	FALSE	FALSE	FALSE	FALSE	FALSE	FALSE	FALSE	FALSE	FALSE	FALSE	FALSE	FALSE	FALSE	FALSE	FALSE	FALSE	FALSE	FALSE	FALSE	FALSE	FALSE	FALSE	FALSE	FALSE	FALSE	FALSE	FALSE	FALSE	FALSE	FALSE	FALSE	FALSE	FALSE	FALSE	FALSE	FALSE	FALSE	FALSE	FALSE	FALSE	FALSE	FALSE	FALSE	FALSE	FALSE	FALSE
23.75	FALSE	FALSE	FALSE	FALSE	FALSE	FALSE	FALSE	FALSE	FALSE	FALSE	FALSE	FALSE	FALSE	FALSE	FALSE	FALSE	FALSE	FALSE	FALSE	FALSE	FALSE	FALSE	FALSE	FALSE	FALSE	FALSE	FALSE	FALSE	FALSE	FALSE	FALSE	FALSE	FALSE	FALSE	FALSE	FALSE	FALSE	FALSE	FALSE	FALSE	FALSE	FALSE	FALSE	FALSE	FALSE	FALSE	FALSE	FALSE	FALSE
24	FALSE	FALSE	FALSE	FALSE	FALSE	FALSE	FALSE	FALSE	FALSE	FALSE	FALSE	FALSE	FALSE	FALSE	FALSE	FALSE	FALSE	FALSE	FALSE	FALSE	FALSE	FALSE	FALSE	FALSE	FALSE	FALSE	FALSE	FALSE	FALSE	FALSE	FALSE	FALSE	FALSE	FALSE	FALSE	FALSE	FALSE	FALSE	FALSE	FALSE	FALSE	FALSE	FALSE	FALSE	FALSE	FALSE	FALSE	FALSE	FALSE
24.25	FALSE	FALSE	FALSE	FALSE	FALSE	FALSE	FALSE	FALSE	FALSE	FALSE	FALSE	FALSE	FALSE	FALSE	FALSE	FALSE	FALSE	FALSE	FALSE	FALSE	FALSE	FALSE	FALSE	FALSE	FALSE	FALSE	FALSE	FALSE	FALSE	FALSE	FALSE	FALSE	FALSE	FALSE	FALSE	FALSE	FALSE	FALSE	FALSE	FALSE	FALSE	FALSE	FALSE	FALSE	FALSE	FALSE	FALSE	FALSE	FALSE
24.5	FALSE	FALSE	FALSE	FALSE	FALSE	FALSE	FALSE	FALSE	FALSE	FALSE	FALSE	FALSE	FALSE	FALSE	FALSE	FALSE	FALSE	FALSE	FALSE	FALSE	FALSE	FALSE	FALSE	FALSE	FALSE	FALSE	FALSE	FALSE	FALSE	FALSE	FALSE	FALSE	FALSE	FALSE	FALSE	FALSE	FALSE	FALSE	FALSE	FALSE	FALSE	FALSE	FALSE	FALSE	FALSE	FALSE	FALSE	FALSE	FALSE
24.75	FALSE	FALSE	FALSE	FALSE	FALSE	FALSE	FALSE	FALSE	FALSE	FALSE	FALSE	FALSE	FALSE	FALSE	FALSE	FALSE	FALSE	FALSE	FALSE	FALSE	FALSE	FALSE	FALSE	FALSE	FALSE	FALSE	FALSE	FALSE	FALSE	FALSE	FALSE	FALSE	FALSE	FALSE	FALSE	FALSE	FALSE	FALSE	FALSE	FALSE	FALSE	FALSE	FALSE	FALSE	FALSE	FALSE	FALSE	FALSE	FALSE
25	FALSE	FALSE	FALSE	FALSE	FALSE	FALSE	FALSE	FALSE	FALSE	FALSE	FALSE	FALSE	FALSE	FALSE	FALSE	FALSE	FALSE	FALSE	FALSE	FALSE	FALSE	FALSE	FALSE	FALSE	FALSE	FALSE	FALSE	FALSE	FALSE	FALSE	FALSE	FALSE	FALSE	FALSE	FALSE	FALSE	FALSE	FALSE	FALSE	FALSE	FALSE	FALSE	FALSE	FALSE	FALSE	FALSE	FALSE	FALSE	FALSE
25.25	FALSE	FALSE	FALSE	FALSE	FALSE	FALSE	FALSE	FALSE	FALSE	FALSE	FALSE	FALSE	FALSE	FALSE	FALSE	FALSE	FALSE	FALSE	FALSE	FALSE	FALSE	FALSE	FALSE	FALSE	FALSE	FALSE	FALSE	FALSE	FALSE	FALSE	FALSE	FALSE	FALSE	FALSE	FALSE	FALSE	FALSE	FALSE	FALSE	FALSE	FALSE	FALSE	FALSE	FALSE	FALSE	FALSE	FALSE	FALSE	FALSE
25.5	FALSE	FALSE	FALSE	FALSE	FALSE	FALSE	FALSE	FALSE	FALSE	FALSE	FALSE	FALSE	FALSE	FALSE	FALSE	FALSE	FALSE	FALSE	FALSE	FALSE	FALSE	FALSE	FALSE	FALSE	FALSE	FALSE	FALSE	FALSE	FALSE	FALSE	FALSE	FALSE	FALSE	FALSE	FALSE	FALSE	FALSE	FALSE	FALSE	FALSE	FALSE	FALSE	FALSE	FALSE	FALSE	FALSE	FALSE	FALSE	FALSE
25.75	FALSE	FALSE	FALSE	FALSE	FALSE	FALSE	FALSE	FALSE	FALSE	FALSE	FALSE	FALSE	FALSE	FALSE	FALSE	FALSE	FALSE	FALSE	FALSE	FALSE	FALSE	FALSE	FALSE	FALSE	FALSE	FALSE	FALSE	FALSE	FALSE	FALSE	FALSE	FALSE	FALSE	FALSE	FALSE	FALSE	FALSE	FALSE	FALSE	FALSE	FALSE	FALSE	FALSE	FALSE	FALSE	FALSE	FALSE	FALSE	FALSE
26	FALSE	FALSE	FALSE	FALSE	FALSE	FALSE	FALSE	FALSE	FALSE	FALSE	FALSE	FALSE	FALSE	FALSE	FALSE	FALSE	FALSE	FALSE	FALSE	FALSE	FALSE	FALSE	FALSE	FALSE	FALSE	FALSE	FALSE	FALSE	FALSE	FALSE	FALSE	FALSE	FALSE	FALSE	FALSE	FALSE	FALSE	FALSE	FALSE	FALSE	FALSE	FALSE	FALSE	FALSE	FALSE	FALSE	FALSE	FALSE	FALSE
26.25	FALSE	FALSE	FALSE	FALSE	FALSE	FALSE	FALSE	FALSE	FALSE	FALSE	FALSE	FALSE	FALSE	FALSE	FALSE	FALSE	FALSE	FALSE	FALSE	FALSE	FALSE	FALSE	FALSE	FALSE	FALSE	FALSE	FALSE	FALSE	FALSE	FALSE	FALSE	FALSE	FALSE	FALSE	FALSE	FALSE	FALSE	FALSE	FALSE	FALSE	FALSE	FALSE	FALSE	FALSE	FALSE	FALSE	FALSE	FALSE	FALSE
26.5	FALSE	FALSE	FALSE	FALSE	FALSE	FALSE	FALSE	FALSE	FALSE	FALSE	FALSE	FALSE	FALSE	FALSE	FALSE	FALSE	FALSE	FALSE	FALSE	FALSE	FALSE	FALSE	FALSE	FALSE	FALSE	FALSE	FALSE	FALSE	FALSE	FALSE	FALSE	FALSE	FALSE	FALSE	FALSE	FALSE	FALSE	FALSE	FALSE	FALSE	FALSE	FALSE	FALSE	FALSE	FALSE	FALSE	FALSE	FALSE	FALSE
26.75	FALSE	FALSE	FALSE	FALSE	FALSE	FALSE	FALSE	FALSE	FALSE	FALSE	FALSE	FALSE	FALSE	FALSE	FALSE	FALSE	FALSE	FALSE	FALSE	FALSE	FALSE	FALSE	FALSE	FALSE	FALSE	FALSE	FALSE	FALSE	FALSE	FALSE	FALSE	FALSE	FALSE	FALSE	FALSE	FALSE	FALSE	FALSE	FALSE	FALSE	FALSE	FALSE	FALSE	FALSE	FALSE	FALSE	FALSE	FALSE	FALSE
27	FALSE	FALSE	FALSE	FALSE	FALSE	FALSE	FALSE	FALSE	FALSE	FALSE	FALSE	FALSE	FALSE	FALSE	FALSE	FALSE	FALSE	FALSE	FALSE	FALSE	FALSE	FALSE	FALSE	FALSE	FALSE	FALSE	FALSE	FALSE	FALSE	FALSE	FALSE	FALSE	FALSE	FALSE	FALSE	FALSE	FALSE	FALSE	FALSE	FALSE	FALSE	FALSE	FALSE	FALSE	FALSE	FALSE	FALSE	FALSE	FALSE
27.25	FALSE	FALSE	FALSE	FALSE	FALSE	FALSE	FALSE	FALSE	FALSE	FALSE	FALSE	FALSE	FALSE	FALSE	FALSE	FALSE	FALSE	FALSE	FALSE	FALSE	FALSE	FALSE	FALSE	FALSE	FALSE	FALSE	FALSE	FALSE	FALSE	FALSE	FALSE	FALSE	FALSE	FALSE	FALSE	FALSE	FALSE	FALSE	FALSE	FALSE	FALSE	FALSE	FALSE	FALSE	FALSE	FALSE	FALSE	FALSE	FALSE
27.5	FALSE	FALSE	FALSE	FALSE	FALSE	FALSE	FALSE	FALSE	FALSE	FALSE	FALSE	FALSE	FALSE	FALSE	FALSE	FALSE	FALSE	FALSE	FALSE	FALSE	FALSE	FALSE	FALSE	FALSE	FALSE	FALSE	FALSE	FALSE	FALSE	FALSE	FALSE	FALSE	FALSE	FALSE	FALSE	FALSE	FALSE	FALSE	FALSE	FALSE	FALSE	FALSE	FALSE	FALSE	FALSE	FALSE	FALSE	FALSE	FALSE
27.75	FALSE	FALSE	FALSE	FALSE	FALSE	FALSE	FALSE	FALSE	FALSE	FALSE	FALSE	FALSE	FALSE	FALSE	FALSE	FALSE	FALSE	FALSE	FALSE	FALSE	FALSE	FALSE	FALSE	FALSE	FALSE	FALSE	FALSE	FALSE	FALSE	FALSE	FALSE	FALSE	FALSE	FALSE	FALSE	FALSE	FALSE	FALSE	FALSE	FALSE	FALSE	FALSE	FALSE	FALSE	FALSE	FALSE	FALSE	FALSE	FALSE
28	FALSE	FALSE	FALSE	FALSE	FALSE	FALSE	FALSE	FALSE	FALSE	FALSE	FALSE	FALSE	FALSE	FALSE	FALSE	FALSE	FALSE	FALSE	FALSE	FALSE	FALSE	FALSE	FALSE	FALSE	FALSE	FALSE	FALSE	FALSE	FALSE	FALSE	FALSE	FALSE	FALSE	FALSE	FALSE	FALSE	FALSE	FALSE	FALSE	FALSE	FALSE	FALSE	FALSE	FALSE	FALSE	FALSE	FALSE	FALSE	FALSE
28.25	FALSE	FALSE	FALSE	FALSE	FALSE	FALSE	FALSE	FALSE	FALSE	FALSE	FALSE	FALSE	FALSE	FALSE	FALSE	FALSE	FALSE	FALSE	FALSE	FALSE	FALSE	FALSE	FALSE	FALSE	FALSE	FALSE	FALSE	FALSE	FALSE	FALSE	FALSE	FALSE	FALSE	FALSE	FALSE	FALSE	FALSE	FALSE	FALSE	FALSE	FALSE	FALSE	FALSE	FALSE	FALSE	FALSE	FALSE	FALSE	FALSE
28.5	FALSE	FALSE	FALSE	FALSE	FALSE	FALSE	FALSE	FALSE	FALSE	FALSE	FALSE	FALSE	FALSE	FALSE	FALSE	FALSE	FALSE	FALSE	FALSE	FALSE	FALSE	FALSE	FALSE	FALSE	FALSE	FALSE	FALSE	FALSE	FALSE	FALSE	FALSE	FALSE	FALSE	FALSE	FALSE	FALSE	FALSE	FALSE	FALSE	FALSE	FALSE	FALSE	FALSE	FALSE	FALSE	FALSE	FALSE	FALSE	FALSE
28.75	FALSE	FALSE	FALSE	FALSE	FALSE	FALSE	FALSE	FALSE	FALSE	FALSE	FALSE	FALSE	FALSE	FALSE	FALSE	FALSE	FALSE	FALSE	FALSE	FALSE	FALSE	FALSE	FALSE	FALSE	FALSE	FALSE	FALSE	FALSE	FALSE	FALSE	FALSE	FALSE	FALSE	FALSE	FALSE	FALSE	FALSE	FALSE	FALSE	FALSE	FALSE	FALSE	FALSE	FALSE	FALSE	FALSE	FALSE	FALSE	FALSE
29	FALSE	FALSE	FALSE	FALSE	FALSE	FALSE	FALSE	FALSE	FALSE	FALSE	FALSE	FALSE	FALSE	FALSE	FALSE	FALSE	FALSE	FALSE	FALSE	FALSE	FALSE	FALSE	FALSE	FALSE	FALSE	FALSE	FALSE	FALSE	FALSE	FALSE	FALSE	FALSE	FALSE	FALSE	FALSE	FALSE	FALSE	FALSE	FALSE	FALSE	FALSE	FALSE	FALSE	FALSE	FALSE	FALSE	FALSE	FALSE	FALSE
29.25	FALSE	FALSE	FALSE	FALSE	FALSE	FALSE	FALSE	FALSE	FALSE	FALSE	FALSE	FALSE	FALSE	FALSE	FALSE	FALSE	FALSE	FALSE	FALSE	FALSE	FALSE	FALSE	FALSE	FALSE	FALSE	FALSE	FALSE	FALSE	FALSE	FALSE	FALSE	FALSE	FALSE	FALSE	FALSE	FALSE	FALSE	FALSE	FALSE	FALSE	FALSE	FALSE	FALSE	FALSE	FALSE	FALSE	FALSE	FALSE	FALSE
29.5	FALSE	FALSE	FALSE	FALSE	FALSE	FALSE	FALSE	FALSE	FALSE	FALSE	FALSE	FALSE	FALSE	FALSE	FALSE	FALSE	FALSE	FALSE	FALSE	FALSE	FALSE	FALSE	FALSE	FALSE	FALSE	FALSE	FALSE	FALSE	FALSE	FALSE	FALSE	FALSE	FALSE	FALSE	FALSE	FALSE	FALSE	FALSE	FALSE	FALSE	FALSE	FALSE	FALSE	FALSE	FALSE	FALSE	FALSE	FALSE	FALSE
29.75	FALSE	FALSE	FALSE	FALSE	FALSE	FALSE	FALSE	FALSE	FALSE	FALSE	FALSE	FALSE	FALSE	FALSE	FALSE	FALSE	FALSE	FALSE	FALSE	FALSE	FALSE	FALSE	FALSE	FALSE	FALSE	FALSE	FALSE	FALSE	FALSE	FALSE	FALSE	FALSE	FALSE	FALSE	FALSE	FALSE	FALSE	FALSE	FALSE	FALSE	FALSE	FALSE	FALSE	FALSE	FALSE	FALSE	FALSE	FALSE	FALSE
30	FALSE	FALSE	FALSE	FALSE	FALSE	FALSE	FALSE	FALSE	FALSE	FALSE	FALSE	FALSE	FALSE	FALSE	FALSE	FALSE	FALSE	FALSE	FALSE	FALSE	FALSE	FALSE	FALSE	FALSE	FALSE	FALSE	FALSE	FALSE	FALSE	FALSE	FALSE	FALSE	FALSE	FALSE	FALSE	FALSE	FALSE	FALSE	FALSE	FALSE	FALSE	FALSE	FALSE	FALSE	FALSE	FALSE	FALSE	FALSE	FALSE
30.25	FALSE	FALSE	FALSE	FALSE	FALSE	FALSE	FALSE	FALSE	FALSE	FALSE	FALSE	FALSE	FALSE	FALSE	FALSE	FALSE	FALSE	FALSE	FALSE	FALSE	FALSE	FALSE	FALSE	FALSE	FALSE	FALSE	FALSE	FALSE	FALSE	FALSE	FALSE	FALSE	FALSE	FALSE	FALSE	FALSE	FALSE	FALSE	FALSE	FALSE	FALSE	FALSE	FALSE	FALSE	FALSE	FALSE	FALSE	FALSE	FALSE
30.5	FALSE	FALSE	FALSE	FALSE	FALSE	FALSE	FALSE	FALSE	FALSE	FALSE	FALSE	FALSE	FALSE	FALSE	FALSE	FALSE	FALSE	FALSE	FALSE	FALSE	FALSE	FALSE	FALSE	FALSE	FALSE	FALSE	FALSE	FALSE	FALSE	FALSE	FALSE	FALSE	FALSE	FALSE	FALSE	FALSE	FALSE	FALSE	FALSE	FALSE	FALSE	FALSE	FALSE	FALSE	FALSE	FALSE	FALSE	FALSE	FALSE
30.75	FALSE	FALSE	FALSE	FALSE	FALSE	FALSE	FALSE	FALSE	FALSE	FALSE	FALSE	FALSE	FALSE	FALSE	FALSE	FALSE	FALSE	FALSE	FALSE	FALSE	FALSE	FALSE	FALSE	FALSE	FALSE	FALSE	FALSE	FALSE	FALSE	FALSE	FALSE	FALSE	FALSE	FALSE	FALSE	FALSE	FALSE	FALSE	FALSE	FALSE	FALSE	FALSE	FALSE	FALSE	FALSE	FALSE	FALSE	FALSE	FALSE
31	FALSE	FALSE	FALSE	FALSE	FALSE	FALSE	FALSE	FALSE	FALSE	FALSE	FALSE	FALSE	FALSE	FALSE	FALSE	FALSE	FALSE	FALSE	FALSE	FALSE	FALSE	FALSE	FALSE	FALSE	FALSE	FALSE	FALSE	FALSE	FALSE	FALSE	FALSE	FALSE	FALSE	FALSE	FALSE	FALSE	FALSE	FALSE	FALSE	FALSE	FALSE	FALSE	FALSE	FALSE	FALSE	FALSE	FALSE	FALSE	FALSE
31.25	FALSE	FALSE	FALSE	FALSE	FALSE	FALSE	FALSE	FALSE	FALSE	FALSE	FALSE	FALSE	FALSE	FALSE	FALSE	FALSE	FALSE	FALSE	FALSE	FALSE	FALSE	FALSE	FALSE	FALSE	FALSE	FALSE	FALSE	FALSE	FALSE	FALSE	FALSE	FALSE	FALSE	FALSE	FALSE	FALSE	FALSE	FALSE	FALSE	FALSE	FALSE	FALSE	FALSE	FALSE	FALSE	FALSE	FALSE	FALSE	FALSE
31.5	FALSE	FALSE	FALSE	FALSE	FALSE	FALSE	FALSE	FALSE	FALSE	FALSE	FALSE	FALSE	FALSE	FALSE	FALSE	FALSE	FALSE	FALSE	FALSE	FALSE	FALSE	FALSE	FALSE	FALSE	FALSE	FALSE	FALSE	FALSE	FALSE	FALSE	FALSE	FALSE	FALSE	FALSE	FALSE	FALSE	FALSE	FALSE	FALSE	FALSE	FALSE	FALSE	FALSE	FALSE	FALSE	FALSE	FALSE	FALSE	FALSE
31.75	FALSE	FALSE	FALSE	FALSE	FALSE	FALSE	FALSE	FALSE	FALSE	FALSE	FALSE	FALSE	FALSE	FALSE	FALSE	FALSE	FALSE	FALSE	FALSE	FALSE	FALSE	FALSE	FALSE	FALSE	FALSE	FALSE	FALSE	FALSE	FALSE	FALSE	FALSE	FALSE	FALSE	FALSE	FALSE	FALSE	FALSE	FALSE	FALSE	FALSE	FALSE	FALSE	FALSE	FALSE	FALSE	FALSE	FALSE	FALSE	FALSE
32	FALSE	FALSE	FALSE	FALSE	FALSE	FALSE	FALSE	FALSE	FALSE	FALSE	FALSE	FALSE	FALSE	FALSE	FALSE	FALSE	FALSE	FALSE	FALSE	FALSE	FALSE	FALSE	FALSE	FALSE	FALSE	FALSE	FALSE	FALSE	FALSE	FALSE	FALSE	FALSE	FALSE	FALSE	FALSE	FALSE	FALSE	FALSE	FALSE	FALSE	FALSE	FALSE	FALSE	FALSE	FALSE	FALSE	FALSE	FALSE	FALSE
32.25	FALSE	FALSE	FALSE	FALSE	FALSE	FALSE	FALSE	FALSE	FALSE	FALSE	FALSE	FALSE	FALSE	FALSE	FALSE	FALSE	FALSE	FALSE	FALSE	FALSE	FALSE	FALSE	FALSE	FALSE	FALSE	FALSE	FALSE	FALSE	FALSE	FALSE	FALSE	FALSE	FALSE	FALSE	FALSE	FALSE	FALSE	FALSE	FALSE	FALSE	FALSE	FALSE	FALSE	FALSE	FALSE	FALSE	FALSE	FALSE	FALSE
32.5	FALSE	FALSE	FALSE	FALSE	FALSE	FALSE	FALSE	FALSE	FALSE	FALSE	FALSE	FALSE	FALSE	FALSE	FALSE	FALSE	FALSE	FALSE	FALSE	FALSE	FALSE	FALSE	FALSE	FALSE	FALSE	FALSE	FALSE	FALSE	FALSE	FALSE	FALSE	FALSE	FALSE	FALSE	FALSE	FALSE	FALSE	FALSE	FALSE	FALSE	FALSE	FALSE	FALSE	FALSE	FALSE	FALSE	FALSE	FALSE	FALSE
32.75	FALSE	FALSE	FALSE	FALSE	FALSE	FALSE	FALSE	FALSE	FALSE	FALSE	FALSE	FALSE	FALSE	FALSE	FALSE	FALSE	FALSE	FALSE	FALSE	FALSE	FALSE	FALSE	FALSE	FALSE	FALSE	FALSE	FALSE	FALSE	FALSE	FALSE	FALSE	FALSE	FALSE	FALSE	FALSE	FALSE	FALSE	FALSE	FALSE	FALSE	FALSE	FALSE	FALSE	FALSE	FALSE	FALSE	FALSE	FALSE	FALSE
33	FALSE	FALSE	FALSE	FALSE	FALSE	FALSE	FALSE	FALSE	FALSE	FALSE	FALSE	FALSE	FALSE	FALSE	FALSE	FALSE	FALSE	FALSE	FALSE	FALSE	FALSE	FALSE	FALSE	FALSE	FALSE	FALSE	FALSE	FALSE	FALSE	FALSE	FALSE	FALSE	FALSE	FALSE	FALSE	FALSE	FALSE	FALSE	FALSE	FALSE	FALSE	FALSE	FALSE	FALSE	FALSE	FALSE	FALSE	FALSE	FALSE
33.25	FALSE	FALSE	FALSE	FALSE	FALSE	FALSE	FALSE	FALSE	FALSE	FALSE	FALSE	FALSE	FALSE	FALSE	FALSE	FALSE	FALSE	FALSE	FALSE	FALSE	FALSE	FALSE	FALSE	FALSE	FALSE	FALSE	FALSE	FALSE	FALSE	FALSE	FALSE	FALSE	FALSE	FALSE	FALSE	FALSE	FALSE	FALSE	FALSE	FALSE	FALSE	FALSE	FALSE	FALSE	FALSE	FALSE	FALSE	FALSE	FALSE
33.5	FALSE	FALSE	FALSE	FALSE	FALSE	FALSE	FALSE	FALSE	FALSE	FALSE	FALSE	FALSE	FALSE	FALSE	FALSE	FALSE	FALSE	FALSE	FALSE	FALSE	FALSE	FALSE	FALSE	FALSE	FALSE	FALSE	FALSE	FALSE	FALSE	FALSE	FALSE	FALSE	FALSE	FALSE	FALSE	FALSE	FALSE	FALSE	FALSE	FALSE	FALSE	FALSE	FALSE	FALSE	FALSE	FALSE	FALSE	FALSE	FALSE
33.75	FALSE	FALSE	FALSE	FALSE	FALSE	FALSE	FALSE	FALSE	FALSE	FALSE	FALSE	FALSE	FALSE	FALSE	FALSE	FALSE	FALSE	FALSE	FALSE	FALSE	FALSE	FALSE	FALSE	FALSE	FALSE	FALSE	FALSE	FALSE	FALSE	FALSE	FALSE	FALSE	FALSE	FALSE	FALSE	FALSE	FALSE	FALSE	FALSE	FALSE	FALSE	FALSE	FALSE	FALSE	FALSE	FALSE	FALSE	FALSE	FALSE
34	FALSE	FALSE	FALSE	FALSE	FALSE	FALSE	FALSE	FALSE	FALSE	FALSE	FALSE	FALSE	FALSE	FALSE	FALSE	FALSE	FALSE	FALSE	FALSE	FALSE	FALSE	FALSE	FALSE	FALSE	FALSE	FALSE	FALSE	FALSE	FALSE	FALSE	FALSE	FALSE	FALSE	FALSE	FALSE	FALSE	FALSE	FALSE	FALSE	FALSE	FALSE	FALSE	FALSE	FALSE	FALSE	FALSE	FALSE	FALSE	FALSE
34.25	FALSE	FALSE	FALSE	FALSE	FALSE	FALSE	FALSE	FALSE	FALSE	FALSE	FALSE	FALSE	FALSE	FALSE	FALSE	FALSE	FALSE	FALSE	FALSE	FALSE	FALSE	FALSE	FALSE	FALSE	FALSE	FALSE	FALSE	FALSE	FALSE	FALSE	FALSE	FALSE	FALSE	FALSE	FALSE	FALSE	FALSE	FALSE	FALSE	FALSE	FALSE	FALSE	FALSE	FALSE	FALSE	FALSE	FALSE	FALSE	FALSE
34.5	FALSE	FALSE	FALSE	FALSE	FALSE	FALSE	FALSE	FALSE	FALSE	FALSE	FALSE	FALSE	FALSE	FALSE	FALSE	FALSE	FALSE	FALSE	FALSE	FALSE	FALSE	FALSE	FALSE	FALSE	FALSE	FALSE	FALSE	FALSE	FALSE	FALSE	FALSE	FALSE	FALSE	FALSE	FALSE	FALSE	FALSE	FALSE	FALSE	FALSE	FALSE	FALSE	FALSE	FALSE	FALSE	FALSE	FALSE	FALSE	FALSE
34.75	FALSE	FALSE	FALSE	FALSE	FALSE	FALSE	FALSE	FALSE	FALSE	FALSE	FALSE	FALSE	FALSE	FALSE	FALSE	FALSE	FALSE	FALSE	FALSE	FALSE	FALSE	FALSE	FALSE	FALSE	FALSE	FALSE	FALSE	FALSE	FALSE	FALSE	FALSE	FALSE	FALSE	FALSE	FALSE	FALSE	FALSE	FALSE	FALSE	FALSE	FALSE	FALSE	FALSE	FALSE	FALSE	FALSE	FALSE	FALSE	FALSE
35	FALSE	FALSE	FALSE	FALSE	FALSE	FALSE	FALSE	FALSE	FALSE	FALSE	FALSE	FALSE	FALSE	FALSE	FALSE	FALSE	FALSE	FALSE	FALSE	FALSE	FALSE	FALSE	FALSE	FALSE	FALSE	FALSE	FALSE	FALSE	FALSE	FALSE	FALSE	FALSE	FALSE	FALSE	FALSE	FALSE	FALSE	FALSE	FALSE	FALSE	FALSE	FALSE	FALSE	FALSE	FALSE	FALSE	FALSE	FALSE	FALSE
35.25	FALSE	FALSE	FALSE	FALSE	FALSE	FALSE	FALSE	FALSE	FALSE	FALSE	FALSE	FALSE	FALSE	FALSE	FALSE	FALSE	FALSE	FALSE	FALSE	FALSE	FALSE	FALSE	FALSE	FALSE	FALSE	FALSE	FALSE	FALSE	FALSE	FALSE	FALSE	FALSE	FALSE	FALSE	FALSE	FALSE	FALSE	FALSE	FALSE	FALSE	FALSE	FALSE	FALSE	FALSE	FALSE	FALSE	FALSE	FALSE	FALSE
35.5	FALSE	FALSE	FALSE	FALSE	FALSE	FALSE	FALSE	FALSE	FALSE	FALSE	FALSE	FALSE	FALSE	FALSE	FALSE	FALSE	FALSE	FALSE	FALSE	FALSE	FALSE	FALSE	FALSE	FALSE	FALSE	FALSE	FALSE	FALSE	FALSE	FALSE	FALSE	FALSE	FALSE	FALSE	FALSE	FALSE	FALSE	FALSE	FALSE	FALSE	FALSE	FALSE	FALSE	FALSE	FALSE	FALSE	FALSE	FALSE	FALSE
35.75	FALSE	FALSE	FALSE	FALSE	FALSE	FALSE	FALSE	FALSE	FALSE	FALSE	FALSE	FALSE	FALSE	FALSE	FALSE	FALSE	FALSE	FALSE	FALSE	FALSE	FALSE	FALSE	FALSE	FALSE	FALSE	FALSE	FALSE	FALSE	FALSE	FALSE	FALSE	FALSE	FALSE	FALSE	FALSE	FALSE	FALSE	FALSE	FALSE	FALSE	FALSE	FALSE	FALSE	FALSE	FALSE	FALSE	FALSE	FALSE	FALSE
36	FALSE	FALSE	FALSE	FALSE	FALSE	FALSE	FALSE	FALSE	FALSE	FALSE	FALSE	FALSE	FALSE	FALSE	FALSE	FALSE	FALSE	FALSE	FALSE	FALSE	FALSE	FALSE	FALSE	FALSE	FALSE	FALSE	FALSE	FALSE	FALSE	FALSE	FALSE	FALSE	FALSE	FALSE	FALSE	FALSE	FALSE	FALSE	FALSE	FALSE	FALSE	FALSE	FALSE	FALSE	FALSE	FALSE	FALSE	FALSE	FALSE
36.25	FALSE	FALSE	FALSE	FALSE	FALSE	FALSE	FALSE	FALSE	FALSE	FALSE	FALSE	FALSE	FALSE	FALSE	FALSE	FALSE	FALSE	FALSE	FALSE	FALSE	FALSE	FALSE	FALSE	FALSE	FALSE	FALSE	FALSE	FALSE	FALSE	FALSE	FALSE	FALSE	FALSE	FALSE	FALSE	FALSE	FALSE	FALSE	FALSE	FALSE	FALSE	FALSE	FALSE	FALSE	FALSE	FALSE	FALSE	FALSE	FALSE
36.5	FALSE	FALSE	FALSE	FALSE	FALSE	FALSE	FALSE	FALSE	FALSE	FALSE	FALSE	FALSE	FALSE	FALSE	FALSE	FALSE	FALSE	FALSE	FALSE	FALSE	FALSE	FALSE	FALSE	FALSE	FALSE	FALSE	FALSE	FALSE	FALSE	FALSE	FALSE	FALSE	FALSE	FALSE	FALSE	FALSE	FALSE	FALSE	FALSE	FALSE	FALSE	FALSE	FALSE	FALSE	FALSE	FALSE	FALSE	FALSE	TRUE
36.75	FALSE	FALSE	FALSE	FALSE	FALSE	FALSE	FALSE	FALSE	FALSE	FALSE	FALSE	FALSE	FALSE	FALSE	FALSE	FALSE	FALSE	FALSE	FALSE	FALSE	FALSE	FALSE	FALSE	FALSE	FALSE	FALSE	FALSE	FALSE	FALSE	FALSE	FALSE	FALSE	FALSE	FALSE	FALSE	FALSE	FALSE	FALSE	FALSE	FALSE	FALSE	FALSE	FALSE	FALSE	FALSE	FALSE	TRUE	TRUE	TRUE
37	FALSE	FALSE	FALSE	FALSE	FALSE	FALSE	FALSE	FALSE	FALSE	FALSE	FALSE	FALSE	FALSE	FALSE	FALSE	FALSE	FALSE	FALSE	FALSE	FALSE	FALSE	FALSE	FALSE	FALSE	FALSE	FALSE	FALSE	FALSE	FALSE	FALSE	FALSE	FALSE	FALSE	FALSE	FALSE	FALSE	FALSE	FALSE	FALSE	FALSE	FALSE	FALSE	FALSE	FALSE	TRUE	TRUE	TRUE	TRUE	TRUE
37.25	FALSE	FALSE	FALSE	FALSE	FALSE	FALSE	FALSE	FALSE	FALSE	FALSE	FALSE	FALSE	FALSE	FALSE	FALSE	FALSE	FALSE	FALSE	FALSE	FALSE	FALSE	FALSE	FALSE	FALSE	FALSE	FALSE	FALSE	FALSE	FALSE	FALSE	FALSE	FALSE	FALSE	FALSE	FALSE	FALSE	FALSE	FALSE	FALSE	FALSE	FALSE	FALSE	FALSE	TRUE	TRUE	TRUE	TRUE	TRUE	TRUE
37.5	FALSE	FALSE	FALSE	FALSE	FALSE	FALSE	FALSE	FALSE	FALSE	FALSE	FALSE	FALSE	FALSE	FALSE	FALSE	FALSE	FALSE	FALSE	FALSE	FALSE	FALSE	FALSE	FALSE	FALSE	FALSE	FALSE	FALSE	FALSE	FALSE	FALSE	FALSE	FALSE	FALSE	FALSE	FALSE	FALSE	FALSE	FALSE	FALSE	FALSE	FALSE	TRUE	TRUE	TRUE	TRUE	TRUE	TRUE	TRUE	TRUE
37.75	FALSE	FALSE	FALSE	FALSE	FALSE	FALSE	FALSE	FALSE	FALSE	FALSE	FALSE	FALSE	FALSE	FALSE	FALSE	FALSE	FALSE	FALSE	FALSE	FALSE	FALSE	FALSE	FALSE	FALSE	FALSE	FALSE	FALSE	FALSE	FALSE	FALSE	FALSE	FALSE	FALSE	FALSE	FALSE	FALSE	FALSE	FALSE	FALSE	TRUE	TRUE	TRUE	TRUE	TRUE	TRUE	TRUE	TRUE	TRUE	TRUE
38	FALSE	FALSE	FALSE	FALSE	FALSE	FALSE	FALSE	FALSE	FALSE	FALSE	FALSE	FALSE	FALSE	FALSE	FALSE	FALSE	FALSE	FALSE	FALSE	FALSE	FALSE	FALSE	FALSE	FALSE	FALSE	FALSE	FALSE	FALSE	FALSE	FALSE	FALSE	FALSE	FALSE	FALSE	FALSE	FALSE	FALSE	FALSE	TRUE	TRUE	TRUE	TRUE	TRUE	TRUE	TRUE	TRUE	TRUE	TRUE	TRUE
38.25	FALSE	FALSE	FALSE	FALSE	FALSE	FALSE	FALSE	FALSE	FALSE	FALSE	FALSE	FALSE	FALSE	FALSE	FALSE	FALSE	FALSE	FALSE	FALSE	FALSE	FALSE	FALSE	FALSE	FALSE	FALSE	FALSE	FALSE	FALSE	FALSE	FALSE	FALSE	FALSE	FALSE	FALSE	FALSE	FALSE	TRUE	TRUE	TRUE	TRUE	TRUE	TRUE	TRUE	TRUE	TRUE	TRUE	TRUE	TRUE	TRUE
38.5	FALSE	FALSE	FALSE	FALSE	FALSE	FALSE	FALSE	FALSE	FALSE	FALSE	FALSE	FALSE	FALSE	FALSE	FALSE	FALSE	FALSE	FALSE	FALSE	FALSE	FALSE	FALSE	FALSE	FALSE	FALSE	FALSE	FALSE	FALSE	FALSE	FALSE	FALSE	FALSE	FALSE	FALSE	TRUE	TRUE	TRUE	TRUE	TRUE	TRUE	TRUE	TRUE	TRUE	TRUE	TRUE	TRUE	TRUE	TRUE	TRUE
38.75	FALSE	FALSE	FALSE	FALSE	FALSE	FALSE	FALSE	FALSE	FALSE	FALSE	FALSE	FALSE	FALSE	FALSE	FALSE	FALSE	FALSE	FALSE	FALSE	FALSE	FALSE	FALSE	FALSE	FALSE	FALSE	FALSE	FALSE	FALSE	FALSE	FALSE	FALSE	FALSE	FALSE	TRUE	TRUE	TRUE	TRUE	TRUE	TRUE	TRUE	TRUE	TRUE	TRUE	TRUE	TRUE	TRUE	TRUE	TRUE	TRUE
39	FALSE	FALSE	FALSE	FALSE	FALSE	FALSE	FALSE	FALSE	FALSE	FALSE	FALSE	FALSE	FALSE	FALSE	FALSE	FALSE	FALSE	FALSE	FALSE	FALSE	FALSE	FALSE	FALSE	FALSE	FALSE	FALSE	FALSE	FALSE	FALSE	FALSE	FALSE	TRUE	TRUE	TRUE	TRUE	TRUE	TRUE	TRUE	TRUE	TRUE	TRUE	TRUE	TRUE	TRUE	TRUE	TRUE	TRUE	TRUE	TRUE
39.25	FALSE	FALSE	FALSE	FALSE	FALSE	FALSE	FALSE	FALSE	FALSE	FALSE	FALSE	FALSE	FALSE	FALSE	FALSE	FALSE	FALSE	FALSE	FALSE	FALSE	FALSE	FALSE	FALSE	FALSE	FALSE	FALSE	FALSE	FALSE	FALSE	TRUE	TRUE	TRUE	TRUE	TRUE	TRUE	TRUE	TRUE	TRUE	TRUE	TRUE	TRUE	TRUE	TRUE	TRUE	TRUE	TRUE	TRUE	TRUE	TRUE
39.5	FALSE	FALSE	FALSE	FALSE	FALSE	FALSE	FALSE	FALSE	FALSE	FALSE	FALSE	FALSE	FALSE	FALSE	FALSE	FALSE	FALSE	FALSE	FALSE	FALSE	FALSE	FALSE	FALSE	FALSE	FALSE	FALSE	FALSE	TRUE	TRUE	TRUE	TRUE	TRUE	TRUE	TRUE	TRUE	TRUE	TRUE	TRUE	TRUE	TRUE	TRUE	TRUE	TRUE	TRUE	TRUE	TRUE	TRUE	TRUE	TRUE
39.75	FALSE	FALSE	FALSE	FALSE	FALSE	FALSE	FALSE	FALSE	FALSE	FALSE	FALSE	FALSE	FALSE	FALSE	FALSE	FALSE	FALSE	FALSE	FALSE	FALSE	FALSE	FALSE	FALSE	FALSE	FALSE	FALSE	TRUE	TRUE	TRUE	TRUE	TRUE	TRUE	TRUE	TRUE	TRUE	TRUE	TRUE	TRUE	TRUE	TRUE	TRUE	TRUE	TRUE	TRUE	TRUE	TRUE	TRUE	TRUE	TRUE
40	FALSE	FALSE	FALSE	FALSE	FALSE	FALSE	FALSE	FALSE	FALSE	FALSE	FALSE	FALSE	FALSE	FALSE	FALSE	FALSE	FALSE	FALSE	FALSE	FALSE	FALSE	FALSE	FALSE	FALSE	TRUE	TRUE	TRUE	TRUE	TRUE	TRUE	TRUE	TRUE	TRUE	TRUE	TRUE	TRUE	TRUE	TRUE	TRUE	TRUE	TRUE	TRUE	TRUE	TRUE	TRUE	TRUE	TRUE	TRUE	TRUE
40.25	FALSE	FALSE	FALSE	FALSE	FALSE	FALSE	FALSE	FALSE	FALSE	FALSE	FALSE	FALSE	FALSE	FALSE	FALSE	FALSE	FALSE	FALSE	FALSE	FALSE	FALSE	FALSE	TRUE	TRUE	TRUE	TRUE	TRUE	TRUE	TRUE	TRUE	TRUE	TRUE	TRUE	TRUE	TRUE	TRUE	TRUE	TRUE	TRUE	TRUE	TRUE	TRUE	TRUE	TRUE	TRUE	TRUE	TRUE	TRUE	TRUE
40.5	FALSE	FALSE	FALSE	FALSE	FALSE	FALSE	FALSE	FALSE	FALSE	FALSE	FALSE	FALSE	FALSE	FALSE	FALSE	FALSE	FALSE	FALSE	FALSE	FALSE	FALSE	TRUE	TRUE	TRUE	TRUE	TRUE	TRUE	TRUE	TRUE	TRUE	TRUE	TRUE	TRUE	TRUE	TRUE	TRUE	TRUE	TRUE	TRUE	TRUE	TRUE	TRUE	TRUE	TRUE	TRUE	TRUE	TRUE	TRUE	TRUE
40.75	FALSE	FALSE	FALSE	FALSE	FALSE	FALSE	FALSE	FALSE	FALSE	FALSE	FALSE	FALSE	FALSE	FALSE	FALSE	FALSE	FALSE	FALSE	FALSE	TRUE	TRUE	TRUE	TRUE	TRUE	TRUE	TRUE	TRUE	TRUE	TRUE	TRUE	TRUE	TRUE	TRUE	TRUE	TRUE	TRUE	TRUE	TRUE	TRUE	TRUE	TRUE	TRUE	TRUE	TRUE	TRUE	TRUE	TRUE	TRUE	TRUE
41	FALSE	FALSE	FALSE	FALSE	FALSE	FALSE	FALSE	FALSE	FALSE	FALSE	FALSE	FALSE	FALSE	FALSE	FALSE	FALSE	FALSE	TRUE	TRUE	TRUE	TRUE	TRUE	TRUE	TRUE	TRUE	TRUE	TRUE	TRUE	TRUE	TRUE	TRUE	TRUE	TRUE	TRUE	TRUE	TRUE	TRUE	TRUE	TRUE	TRUE	TRUE	TRUE	TRUE	TRUE	TRUE	TRUE	TRUE	TRUE	TRUE
41.25	FALSE	FALSE	FALSE	FALSE	FALSE	FALSE	FALSE	FALSE	FALSE	FALSE	FALSE	FALSE	FALSE	FALSE	FALSE	TRUE	TRUE	TRUE	TRUE	TRUE	TRUE	TRUE	TRUE	TRUE	TRUE	TRUE	TRUE	TRUE	TRUE	TRUE	TRUE	TRUE	TRUE	TRUE	TRUE	TRUE	TRUE	TRUE	TRUE	TRUE	TRUE	TRUE	TRUE	TRUE	TRUE	TRUE	TRUE	TRUE	TRUE
41.5	FALSE	FALSE	FALSE	FALSE	FALSE	FALSE	FALSE	FALSE	FALSE	FALSE	FALSE	FALSE	FALSE	FALSE	TRUE	TRUE	TRUE	TRUE	TRUE	TRUE	TRUE	TRUE	TRUE	TRUE	TRUE	TRUE	TRUE	TRUE	TRUE	TRUE	TRUE	TRUE	TRUE	TRUE	TRUE	TRUE	TRUE	TRUE	TRUE	TRUE	TRUE	TRUE	TRUE	TRUE	TRUE	TRUE	TRUE	TRUE	TRUE
41.75	TRUE	TRUE	TRUE	FALSE	FALSE	FALSE	FALSE	FALSE	FALSE	FALSE	FALSE	FALSE	TRUE	TRUE	TRUE	TRUE	TRUE	TRUE	TRUE	TRUE	TRUE	TRUE	TRUE	TRUE	TRUE	TRUE	TRUE	TRUE	TRUE	TRUE	TRUE	TRUE	TRUE	TRUE	TRUE	TRUE	TRUE	TRUE	TRUE	TRUE	TRUE	TRUE	TRUE	TRUE	TRUE	TRUE	TRUE	TRUE	TRUE
42	TRUE	TRUE	TRUE	TRUE	TRUE	TRUE	TRUE	FALSE	FALSE	FALSE	TRUE	TRUE	TRUE	TRUE	TRUE	TRUE	TRUE	TRUE	TRUE	TRUE	TRUE	TRUE	TRUE	TRUE	TRUE	TRUE	TRUE	TRUE	TRUE	TRUE	TRUE	TRUE	TRUE	TRUE	TRUE	TRUE	TRUE	TRUE	TRUE	TRUE	TRUE	TRUE	TRUE	TRUE	TRUE	TRUE	TRUE	TRUE	TRUE
[truncated: 301 more columns]

## Sheet: c Mmax Outdoor-Young
units: METs, x-axis: temperature (degrees Celsius, row 2), y-axis: water vapor pressure (mmHg, column A)
	25	25.1	25.2	25.3	25.4	25.5	25.6	25.7	25.8	25.9	26	26.1	26.2	26.3	26.4	26.5	26.6	26.7	26.8	26.9	27	27.1	27.2	27.3	27.4	27.5	27.6	27.7	27.8	27.9	28	28.1	28.2	28.3	28.4	28.5	28.6	28.7	28.8	28.9	29	29.1	29.2	29.3	29.4	29.5	29.6	29.7	29.8
0	7.80634	7.78705	7.76776	7.74846	7.72916	7.70986	7.69055	7.67124	7.65193	7.63261	7.61329	7.59396	7.57463	7.5553	7.53596	7.51662	7.49728	7.47793	7.45858	7.43922	7.41986	7.4005	7.38113	7.36176	7.34239	7.32301	7.30363	7.28424	7.26486	7.24546	7.22607	7.20667	7.18726	7.16785	7.14844	7.12903	7.10961	7.09018	7.07076	7.05133	7.03189	7.01246	6.99301	6.97357	6.95412	6.93467	6.91521	6.89575	6.87629
0.25	7.76525	7.74596	7.72667	7.70737	7.68807	7.66877	7.64946	7.63015	7.61083	7.59152	7.57219	7.55287	7.53354	7.51421	7.49487	7.47553	7.45618	7.43684	7.41748	7.39813	7.37877	7.35941	7.34004	7.32067	7.30129	7.28192	7.26254	7.24315	7.22376	7.20437	7.18497	7.16557	7.14617	7.12676	7.10735	7.08793	7.06851	7.04909	7.02966	7.01023	6.9908	6.97136	6.95192	6.93247	6.91302	6.89357	6.87412	6.85466	6.83519
0.5	7.72415	7.70486	7.68557	7.66627	7.64698	7.62767	7.60836	7.58905	7.56974	7.55042	7.5311	7.51177	7.49244	7.47311	7.45377	7.43443	7.41509	7.39574	7.37639	7.35703	7.33767	7.31831	7.29894	7.27957	7.2602	7.24082	7.22144	7.20206	7.18267	7.16327	7.14388	7.12448	7.10507	7.08566	7.06625	7.04684	7.02742	7.008	6.98857	6.96914	6.9497	6.93027	6.91082	6.89138	6.87193	6.85248	6.83302	6.81356	6.7941
0.75	7.68306	7.66377	7.64448	7.62518	7.60588	7.58658	7.56727	7.54796	7.52864	7.50933	7.49	7.47068	7.45135	7.43202	7.41268	7.39334	7.37399	7.35465	7.33529	7.31594	7.29658	7.27722	7.25785	7.23848	7.21911	7.19973	7.18035	7.16096	7.14157	7.12218	7.10278	7.08338	7.06398	7.04457	7.02516	7.00574	6.98632	6.9669	6.94747	6.92804	6.90861	6.88917	6.86973	6.85028	6.83084	6.81138	6.79193	6.77247	6.753
1	7.64196	7.62267	7.60338	7.58409	7.56479	7.54548	7.52618	7.50686	7.48755	7.46823	7.44891	7.42958	7.41025	7.39092	7.37158	7.35224	7.3329	7.31355	7.2942	7.27484	7.25549	7.23612	7.21676	7.19738	7.17801	7.15863	7.13925	7.11987	7.10048	7.08108	7.06169	7.04229	7.02288	7.00347	6.98406	6.96465	6.94523	6.92581	6.90638	6.88695	6.86751	6.84808	6.82864	6.80919	6.78974	6.77029	6.75083	6.73137	6.71191
1.25	7.60087	7.58158	7.56229	7.54299	7.52369	7.50439	7.48508	7.46577	7.44646	7.42714	7.40782	7.38849	7.36916	7.34983	7.33049	7.31115	7.29181	7.27246	7.25311	7.23375	7.21439	7.19503	7.17566	7.15629	7.13692	7.11754	7.09816	7.07877	7.05938	7.03999	7.02059	7.00119	6.98179	6.96238	6.94297	6.92355	6.90413	6.88471	6.86528	6.84585	6.82642	6.80698	6.78754	6.7681	6.74865	6.72919	6.70974	6.69028	6.67081
1.5	7.55977	7.54048	7.52119	7.5019	7.4826	7.46329	7.44399	7.42468	7.40536	7.38604	7.36672	7.34739	7.32807	7.30873	7.2894	7.27005	7.25071	7.23136	7.21201	7.19266	7.1733	7.15393	7.13457	7.1152	7.09582	7.07644	7.05706	7.03768	7.01829	6.99889	6.9795	6.9601	6.94069	6.92129	6.90187	6.88246	6.86304	6.84362	6.82419	6.80476	6.78533	6.76589	6.74645	6.727	6.70755	6.6881	6.66864	6.64918	6.62972
1.75	7.51868	7.49939	7.4801	7.4608	7.4415	7.4222	7.40289	7.38358	7.36427	7.34495	7.32563	7.3063	7.28697	7.26764	7.2483	7.22896	7.20962	7.19027	7.17092	7.15156	7.1322	7.11284	7.09347	7.0741	7.05473	7.03535	7.01597	6.99658	6.97719	6.9578	6.9384	6.919	6.8996	6.88019	6.86078	6.84136	6.82194	6.80252	6.7831	6.76366	6.74423	6.72479	6.70535	6.68591	6.66646	6.647	6.62755	6.60809	6.58862
2	7.47758	7.45829	7.439	7.41971	7.40041	7.3811	7.3618	7.34249	7.32317	7.30385	7.28453	7.26521	7.24588	7.22654	7.20721	7.18787	7.16852	7.14917	7.12982	7.11047	7.09111	7.07174	7.05238	7.03301	7.01363	6.99425	6.97487	6.95549	6.9361	6.91671	6.89731	6.87791	6.8585	6.8391	6.81968	6.80027	6.78085	6.76143	6.742	6.72257	6.70314	6.6837	6.66426	6.64481	6.62536	6.60591	6.58645	6.56699	6.54753
2.25	7.43649	7.4172	7.39791	7.37861	7.35931	7.34001	7.3207	7.30139	7.28208	7.26276	7.24344	7.22411	7.20478	7.18545	7.16611	7.14677	7.12743	7.10808	7.08873	7.06937	7.05001	7.03065	7.01128	6.99191	6.97254	6.95316	6.93378	6.91439	6.895	6.87561	6.85621	6.83681	6.81741	6.798	6.77859	6.75917	6.73976	6.72033	6.70091	6.68148	6.66204	6.6426	6.62316	6.60372	6.58427	6.56481	6.54536	6.5259	6.50643
2.5	7.39539	7.37611	7.35681	7.33752	7.31822	7.29891	7.27961	7.2603	7.24098	7.22166	7.20234	7.18302	7.16369	7.14435	7.12502	7.10568	7.08633	7.06698	7.04763	7.02828	7.00892	6.98955	6.97019	6.95082	6.93144	6.91206	6.89268	6.8733	6.85391	6.83452	6.81512	6.79572	6.77631	6.75691	6.7375	6.71808	6.69866	6.67924	6.65981	6.64038	6.62095	6.60151	6.58207	6.56262	6.54317	6.52372	6.50426	6.4848	6.46534
2.75	7.3543	7.33501	7.31572	7.29642	7.27712	7.25782	7.23851	7.2192	7.19989	7.18057	7.16125	7.14192	7.12259	7.10326	7.08392	7.06458	7.04524	7.02589	7.00654	6.98718	6.96782	6.94846	6.92909	6.90972	6.89035	6.87097	6.85159	6.8322	6.81281	6.79342	6.77402	6.75462	6.73522	6.71581	6.6964	6.67699	6.65757	6.63814	6.61872	6.59929	6.57985	6.56041	6.54097	6.52153	6.50208	6.48263	6.46317	6.44371	6.42424
3	7.3132	7.29392	7.27462	7.25533	7.23603	7.21673	7.19742	7.17811	7.15879	7.13947	7.12015	7.10083	7.0815	7.06216	7.04283	7.02349	7.00414	6.98479	6.96544	6.94609	6.92673	6.90736	6.888	6.86863	6.84925	6.82988	6.81049	6.79111	6.77172	6.75233	6.73293	6.71353	6.69413	6.67472	6.65531	6.63589	6.61647	6.59705	6.57762	6.55819	6.53876	6.51932	6.49988	6.48043	6.46098	6.44153	6.42207	6.40261	6.38315
3.25	7.27211	7.25282	7.23353	7.21423	7.19493	7.17563	7.15632	7.13701	7.1177	7.09838	7.07906	7.05973	7.0404	7.02107	7.00173	6.98239	6.96305	6.9437	6.92435	6.90499	6.88563	6.86627	6.8469	6.82753	6.80816	6.78878	6.7694	6.75001	6.73062	6.71123	6.69184	6.67243	6.65303	6.63362	6.61421	6.5948	6.57538	6.55595	6.53653	6.5171	6.49766	6.47822	6.45878	6.43934	6.41989	6.40044	6.38098	6.36152	6.34205
3.5	7.23102	7.21173	7.19243	7.17314	7.15384	7.13454	7.11523	7.09592	7.0766	7.05729	7.03796	7.01864	6.99931	6.97997	6.96064	6.9413	6.92195	6.90261	6.88325	6.8639	6.84454	6.82518	6.80581	6.78644	6.76706	6.74769	6.7283	6.70892	6.68953	6.67014	6.65074	6.63134	6.61194	6.59253	6.57312	6.5537	6.53428	6.51486	6.49543	6.476	6.45657	6.43713	6.41769	6.39824	6.37879	6.35934	6.33988	6.32042	6.30096
3.75	7.18992	7.17063	7.15134	7.13204	7.11274	7.09344	7.07413	7.05482	7.03551	7.01619	6.99687	6.97754	6.95821	6.93888	6.91954	6.9002	6.88086	6.86151	6.84216	6.8228	6.80344	6.78408	6.76471	6.74534	6.72597	6.70659	6.68721	6.66782	6.64844	6.62904	6.60965	6.59025	6.57084	6.55143	6.53202	6.51261	6.49319	6.47376	6.45434	6.43491	6.41547	6.39604	6.37659	6.35715	6.3377	6.31825	6.29879	6.27933	6.25987
4	7.14883	7.12954	7.11025	7.09095	7.07165	7.05235	7.03304	7.01373	6.99441	6.9751	6.95577	6.93645	6.91712	6.89779	6.87845	6.85911	6.83976	6.82042	6.80106	6.78171	6.76235	6.74299	6.72362	6.70425	6.68487	6.6655	6.64612	6.62673	6.60734	6.58795	6.56855	6.54915	6.52975	6.51034	6.49093	6.47151	6.45209	6.43267	6.41324	6.39381	6.37438	6.35494	6.3355	6.31605	6.2966	6.27715	6.2577	6.23824	6.21877
4.25	7.10773	7.08844	7.06915	7.04985	7.03056	7.01125	6.99194	6.97263	6.95332	6.934	6.91468	6.89535	6.87602	6.85669	6.83735	6.81801	6.79867	6.77932	6.75997	6.74061	6.72125	6.70189	6.68252	6.66315	6.64378	6.6244	6.60502	6.58564	6.56625	6.54685	6.52746	6.50806	6.48865	6.46924	6.44983	6.43042	6.411	6.39158	6.37215	6.35272	6.33328	6.31385	6.2944	6.27496	6.25551	6.23606	6.2166	6.19714	6.17768
4.5	7.06664	7.04735	7.02806	7.00876	6.98946	6.97016	6.95085	6.93154	6.91222	6.89291	6.87358	6.85426	6.83493	6.8156	6.79626	6.77692	6.75757	6.73823	6.71887	6.69952	6.68016	6.6608	6.64143	6.62206	6.60269	6.58331	6.56393	6.54454	6.52515	6.50576	6.48636	6.46696	6.44756	6.42815	6.40874	6.38932	6.3699	6.35048	6.33105	6.31162	6.29219	6.27275	6.25331	6.23386	6.21442	6.19496	6.17551	6.15605	6.13658
4.75	7.02554	7.00625	6.98696	6.96767	6.94837	6.92906	6.90976	6.89044	6.87113	6.85181	6.83249	6.81316	6.79383	6.7745	6.75516	6.73582	6.71648	6.69713	6.67778	6.65842	6.63907	6.6197	6.60034	6.58096	6.56159	6.54221	6.52283	6.50345	6.48406	6.46466	6.44527	6.42587	6.40646	6.38705	6.36764	6.34823	6.32881	6.30939	6.28996	6.27053	6.25109	6.23166	6.21222	6.19277	6.17332	6.15387	6.13441	6.11495	6.09549
5	6.98445	6.96516	6.94587	6.92657	6.90727	6.88797	6.86866	6.84935	6.83004	6.81072	6.7914	6.77207	6.75274	6.73341	6.71407	6.69473	6.67539	6.65604	6.63669	6.61733	6.59797	6.57861	6.55924	6.53987	6.5205	6.50112	6.48174	6.46235	6.44296	6.42357	6.40417	6.38477	6.36537	6.34596	6.32655	6.30713	6.28771	6.26829	6.24886	6.22943	6.21	6.19056	6.17112	6.15168	6.13223	6.11277	6.09332	6.07386	6.05439
5.25	6.94335	6.92406	6.90477	6.88548	6.86618	6.84687	6.82757	6.80826	6.78894	6.76962	6.7503	6.73097	6.71165	6.69231	6.67298	6.65363	6.63429	6.61494	6.59559	6.57624	6.55688	6.53751	6.51815	6.49878	6.4794	6.46002	6.44064	6.42126	6.40187	6.38247	6.36308	6.34368	6.32427	6.30487	6.28545	6.26604	6.24662	6.2272	6.20777	6.18834	6.16891	6.14947	6.13003	6.11058	6.09113	6.07168	6.05222	6.03276	6.0133
5.5	6.90226	6.88297	6.86368	6.84438	6.82508	6.80578	6.78647	6.76716	6.74785	6.72853	6.70921	6.68988	6.67055	6.65122	6.63188	6.61254	6.5932	6.57385	6.5545	6.53514	6.51578	6.49642	6.47705	6.45768	6.43831	6.41893	6.39955	6.38016	6.36077	6.34138	6.32198	6.30258	6.28318	6.26377	6.24436	6.22494	6.20552	6.1861	6.16668	6.14724	6.12781	6.10837	6.08893	6.06949	6.05004	6.03058	6.01113	5.99167	5.9722
5.75	6.86116	6.84187	6.82258	6.80329	6.78399	6.76468	6.74538	6.72607	6.70675	6.68743	6.66811	6.64879	6.62946	6.61012	6.59079	6.57145	6.5521	6.53275	6.5134	6.49405	6.47469	6.45532	6.43596	6.41659	6.39721	6.37783	6.35845	6.33907	6.31968	6.30029	6.28089	6.26149	6.24208	6.22268	6.20326	6.18385	6.16443	6.14501	6.12558	6.10615	6.08672	6.06728	6.04784	6.02839	6.00894	5.98949	5.97003	5.95057	5.93111
6	6.82007	6.80078	6.78149	6.76219	6.74289	6.72359	6.70428	6.68497	6.66566	6.64634	6.62702	6.60769	6.58836	6.56903	6.54969	6.53035	6.51101	6.49166	6.47231	6.45295	6.43359	6.41423	6.39486	6.37549	6.35612	6.33674	6.31736	6.29797	6.27858	6.25919	6.23979	6.22039	6.20099	6.18158	6.16217	6.14275	6.12334	6.10391	6.08449	6.06506	6.04562	6.02618	6.00674	5.9873	5.96785	5.94839	5.92894	5.90948	5.89001
6.25	6.77897	6.75969	6.74039	6.7211	6.7018	6.68249	6.66319	6.64388	6.62456	6.60524	6.58592	6.5666	6.54727	6.52793	6.5086	6.48926	6.46991	6.45056	6.43121	6.41186	6.3925	6.37313	6.35377	6.3344	6.31502	6.29564	6.27626	6.25688	6.23749	6.2181	6.1987	6.1793	6.15989	6.14049	6.12108	6.10166	6.08224	6.06282	6.04339	6.02396	6.00453	5.98509	5.96565	5.9462	5.92675	5.9073	5.88784	5.86838	5.84892
6.5	6.73788	6.71859	6.6993	6.68	6.6607	6.6414	6.62209	6.60278	6.58347	6.56415	6.54483	6.5255	6.50617	6.48684	6.4675	6.44816	6.42882	6.40947	6.39012	6.37076	6.3514	6.33204	6.31267	6.2933	6.27393	6.25455	6.23517	6.21578	6.19639	6.177	6.1576	6.1382	6.1188	6.09939	6.07998	6.06057	6.04115	6.02172	6.0023	5.98287	5.96343	5.94399	5.92455	5.90511	5.88566	5.86621	5.84675	5.82729	5.80782
6.75	6.69678	6.6775	6.6582	6.63891	6.61961	6.60031	6.581	6.56169	6.54237	6.52305	6.50373	6.48441	6.46508	6.44574	6.42641	6.40707	6.38772	6.36837	6.34902	6.32967	6.31031	6.29094	6.27158	6.25221	6.23283	6.21346	6.19407	6.17469	6.1553	6.13591	6.11651	6.09711	6.07771	6.0583	6.03889	6.01947	6.00005	5.98063	5.9612	5.94177	5.92234	5.9029	5.88346	5.86401	5.84456	5.82511	5.80565	5.78619	5.76673
7	6.65569	6.6364	6.61711	6.59781	6.57851	6.55921	6.5399	6.52059	6.50128	6.48196	6.46264	6.44331	6.42398	6.40465	6.38531	6.36597	6.34663	6.32728	6.30793	6.28857	6.26921	6.24985	6.23048	6.21111	6.19174	6.17236	6.15298	6.13359	6.1142	6.09481	6.07542	6.05601	6.03661	6.0172	5.99779	5.97838	5.95896	5.93953	5.92011	5.90068	5.88124	5.8618	5.84236	5.82292	5.80347	5.78402	5.76456	5.7451	5.72563
7.25	6.6146	6.59531	6.57601	6.55672	6.53742	6.51812	6.49881	6.4795	6.46018	6.44087	6.42154	6.40222	6.38289	6.36355	6.34422	6.32488	6.30553	6.28619	6.26683	6.24748	6.22812	6.20876	6.18939	6.17002	6.15064	6.13127	6.11188	6.0925	6.07311	6.05372	6.03432	6.01492	5.99552	5.97611	5.9567	5.93728	5.91786	5.89844	5.87901	5.85958	5.84015	5.82071	5.80127	5.78182	5.76237	5.74292	5.72346	5.704	5.68454
7.5	6.5735	6.55421	6.53492	6.51562	6.49632	6.47702	6.45771	6.4384	6.41909	6.39977	6.38045	6.36112	6.34179	6.32246	6.30312	6.28378	6.26444	6.24509	6.22574	6.20638	6.18702	6.16766	6.14829	6.12892	6.10955	6.09017	6.07079	6.0514	6.03202	6.01262	5.99323	5.97383	5.95442	5.93501	5.9156	5.89619	5.87677	5.85734	5.83792	5.81849	5.79905	5.77962	5.76017	5.74073	5.72128	5.70183	5.68237	5.66291	5.64345
7.75	6.53241	6.51312	6.49383	6.47453	6.45523	6.43593	6.41662	6.39731	6.37799	6.35868	6.33935	6.32003	6.3007	6.28137	6.26203	6.24269	6.22334	6.204	6.18464	6.16529	6.14593	6.12657	6.1072	6.08783	6.06845	6.04908	6.0297	6.01031	5.99092	5.97153	5.95213	5.93273	5.91333	5.89392	5.87451	5.85509	5.83567	5.81625	5.79682	5.77739	5.75796	5.73852	5.71908	5.69963	5.68018	5.66073	5.64128	5.62182	5.60235
8	6.49131	6.47202	6.45273	6.43343	6.41414	6.39483	6.37552	6.35621	6.3369	6.31758	6.29826	6.27893	6.2596	6.24027	6.22093	6.20159	6.18225	6.1629	6.14355	6.12419	6.10483	6.08547	6.0661	6.04673	6.02736	6.00798	5.9886	5.96922	5.94983	5.93043	5.91104	5.89164	5.87223	5.85282	5.83341	5.814	5.79458	5.77516	5.75573	5.7363	5.71686	5.69743	5.67798	5.65854	5.63909	5.61964	5.60018	5.58072	5.56126
8.25	6.45022	6.43093	6.41164	6.39234	6.37304	6.35374	6.33443	6.31512	6.2958	6.27649	6.25716	6.23784	6.21851	6.19918	6.17984	6.1605	6.14115	6.12181	6.10245	6.0831	6.06374	6.04438	6.02501	6.00564	5.98627	5.96689	5.94751	5.92812	5.90873	5.88934	5.86994	5.85054	5.83114	5.81173	5.79232	5.7729	5.75348	5.73406	5.71463	5.6952	5.67577	5.65633	5.63689	5.61744	5.598	5.57854	5.55909	5.53963	5.52016
8.5	6.40912	6.38983	6.37054	6.35125	6.33195	6.31264	6.29334	6.27402	6.25471	6.23539	6.21607	6.19674	6.17741	6.15808	6.13874	6.1194	6.10006	6.08071	6.06136	6.042	6.02265	6.00328	5.98392	5.96454	5.94517	5.92579	5.90641	5.88703	5.86764	5.84824	5.82885	5.80945	5.79004	5.77063	5.75122	5.73181	5.71239	5.69297	5.67354	5.65411	5.63467	5.61524	5.5958	5.57635	5.5569	5.53745	5.51799	5.49853	5.47907
8.75	6.36803	6.34874	6.32945	6.31015	6.29085	6.27155	6.25224	6.23293	6.21362	6.1943	6.17498	6.15565	6.13632	6.11699	6.09765	6.07831	6.05897	6.03962	6.02027	6.00091	5.98155	5.96219	5.94282	5.92345	5.90408	5.8847	5.86532	5.84593	5.82654	5.80715	5.78775	5.76835	5.74895	5.72954	5.71013	5.69071	5.67129	5.65187	5.63244	5.61301	5.59358	5.57414	5.5547	5.53526	5.51581	5.49635	5.4769	5.45744	5.43797
9	6.32693	6.30764	6.28835	6.26906	6.24976	6.23045	6.21115	6.19184	6.17252	6.1532	6.13388	6.11455	6.09523	6.07589	6.05656	6.03721	6.01787	5.99852	5.97917	5.95982	5.94046	5.92109	5.90173	5.88236	5.86298	5.8436	5.82422	5.80484	5.78545	5.76605	5.74666	5.72726	5.70785	5.68845	5.66903	5.64962	5.6302	5.61078	5.59135	5.57192	5.55249	5.53305	5.51361	5.49416	5.47471	5.45526	5.4358	5.41634	5.39688
9.25	6.28584	6.26655	6.24726	6.22796	6.20866	6.18936	6.17005	6.15074	6.13143	6.11211	6.09279	6.07346	6.05413	6.0348	6.01546	5.99612	5.97678	5.95743	5.93808	5.91872	5.89936	5.88	5.86063	5.84126	5.82189	5.80251	5.78313	5.76374	5.74435	5.72496	5.70556	5.68616	5.66676	5.64735	5.62794	5.60852	5.5891	5.56968	5.55026	5.53082	5.51139	5.49195	5.47251	5.45307	5.43362	5.41416	5.39471	5.37525	5.35578
9.5	6.24474	6.22545	6.20616	6.18687	6.16757	6.14826	6.12896	6.10965	6.09033	6.07101	6.05169	6.03237	6.01304	5.9937	5.97437	5.95503	5.93568	5.91633	5.89698	5.87763	5.85827	5.8389	5.81954	5.80017	5.78079	5.76141	5.74203	5.72265	5.70326	5.68386	5.66447	5.64507	5.62566	5.60626	5.58684	5.56743	5.54801	5.52859	5.50916	5.48973	5.4703	5.45086	5.43142	5.41197	5.39252	5.37307	5.35361	5.33415	5.31469
9.75	6.20365	6.18436	6.16507	6.14577	6.12647	6.10717	6.08786	6.06855	6.04924	6.02992	6.0106	5.99127	5.97194	5.95261	5.93327	5.91393	5.89459	5.87524	5.85589	5.83653	5.81717	5.79781	5.77844	5.75907	5.7397	5.72032	5.70094	5.68155	5.66216	5.64277	5.62337	5.60397	5.58457	5.56516	5.54575	5.52633	5.50692	5.48749	5.46807	5.44864	5.4292	5.40976	5.39032	5.37088	5.35143	5.33197	5.31252	5.29306	5.27359
10	6.16255	6.14327	6.12397	6.10468	6.08538	6.06607	6.04677	6.02746	6.00814	5.98882	5.9695	5.95018	5.93085	5.91151	5.89218	5.87284	5.85349	5.83414	5.81479	5.79544	5.77608	5.75671	5.73735	5.71798	5.6986	5.67922	5.65984	5.64046	5.62107	5.60168	5.58228	5.56288	5.54347	5.52407	5.50466	5.48524	5.46582	5.4464	5.42697	5.40754	5.38811	5.36867	5.34923	5.32978	5.31033	5.29088	5.27142	5.25196	5.2325
10.25	6.12146	6.10217	6.08288	6.06358	6.04428	6.02498	6.00567	5.98636	5.96705	5.94773	5.92841	5.90908	5.88975	5.87042	5.85108	5.83174	5.8124	5.79305	5.7737	5.75434	5.73498	5.71562	5.69625	5.67688	5.65751	5.63813	5.61875	5.59936	5.57997	5.56058	5.54118	5.52178	5.50238	5.48297	5.46356	5.44415	5.42473	5.4053	5.38588	5.36645	5.34701	5.32757	5.30813	5.28869	5.26924	5.24979	5.23033	5.21087	5.1914
10.5	6.08036	6.06108	6.04178	6.02249	6.00319	5.98389	5.96458	5.94527	5.92595	5.90663	5.88731	5.86799	5.84866	5.82932	5.80999	5.79065	5.7713	5.75195	5.7326	5.71325	5.69389	5.67452	5.65516	5.63579	5.61641	5.59704	5.57765	5.55827	5.53888	5.51949	5.50009	5.48069	5.46129	5.44188	5.42247	5.40305	5.38363	5.36421	5.34478	5.32535	5.30592	5.28648	5.26704	5.24759	5.22814	5.20869	5.18923	5.16977	5.15031
10.75	6.03927	6.01998	6.00069	5.98139	5.96209	5.94279	5.92348	5.90417	5.88486	5.86554	5.84622	5.82689	5.80756	5.78823	5.76889	5.74955	5.73021	5.71086	5.69151	5.67215	5.65279	5.63343	5.61406	5.59469	5.57532	5.55594	5.53656	5.51717	5.49778	5.47839	5.459	5.43959	5.42019	5.40078	5.38137	5.36196	5.34254	5.32311	5.30369	5.28426	5.26482	5.24538	5.22594	5.2065	5.18705	5.1676	5.14814	5.12868	5.10921
11	5.99818	5.97889	5.95959	5.9403	5.921	5.9017	5.88239	5.86308	5.84376	5.82445	5.80512	5.7858	5.76647	5.74713	5.7278	5.70846	5.68911	5.66976	5.65041	5.63106	5.6117	5.59234	5.57297	5.5536	5.53422	5.51485	5.49546	5.47608	5.45669	5.4373	5.4179	5.3985	5.3791	5.35969	5.34028	5.32086	5.30144	5.28202	5.26259	5.24316	5.22373	5.20429	5.18485	5.1654	5.14595	5.1265	5.10704	5.08758	5.06812
11.25	5.95708	5.93779	5.9185	5.8992	5.8799	5.8606	5.84129	5.82198	5.80267	5.78335	5.76403	5.7447	5.72537	5.70604	5.6867	5.66736	5.64802	5.62867	5.60932	5.58996	5.5706	5.55124	5.53187	5.5125	5.49313	5.47375	5.45437	5.43498	5.4156	5.3962	5.37681	5.35741	5.338	5.31859	5.29918	5.27977	5.26035	5.24092	5.2215	5.20207	5.18263	5.1632	5.14375	5.12431	5.10486	5.08541	5.06595	5.04649	5.02703
11.5	5.91599	5.8967	5.87741	5.85811	5.83881	5.81951	5.8002	5.78089	5.76157	5.74226	5.72293	5.70361	5.68428	5.66495	5.64561	5.62627	5.60692	5.58758	5.56822	5.54887	5.52951	5.51015	5.49078	5.47141	5.45203	5.43266	5.41328	5.39389	5.3745	5.35511	5.33571	5.31631	5.29691	5.2775	5.25809	5.23867	5.21925	5.19983	5.1804	5.16097	5.14154	5.1221	5.10266	5.08321	5.06376	5.04431	5.02486	5.0054	4.98593
11.75	5.87489	5.8556	5.83631	5.81701	5.79772	5.77841	5.7591	5.73979	5.72048	5.70116	5.68184	5.66251	5.64318	5.62385	5.60451	5.58517	5.56583	5.54648	5.52713	5.50777	5.48841	5.46905	5.44968	5.43031	5.41094	5.39156	5.37218	5.3528	5.33341	5.31401	5.29462	5.27522	5.25581	5.2364	5.21699	5.19758	5.17816	5.15874	5.13931	5.11988	5.10044	5.08101	5.06156	5.04212	5.02267	5.00322	4.98376	4.9643	4.94484
12	5.8338	5.81451	5.79522	5.77592	5.75662	5.73732	5.71801	5.6987	5.67938	5.66007	5.64074	5.62142	5.60209	5.58276	5.56342	5.54408	5.52473	5.50539	5.48603	5.46668	5.44732	5.42796	5.40859	5.38922	5.36985	5.35047	5.33109	5.3117	5.29231	5.27292	5.25352	5.23412	5.21472	5.19531	5.1759	5.15648	5.13706	5.11764	5.09821	5.07878	5.05935	5.03991	5.02047	5.00102	4.98158	4.96212	4.94267	4.92321	4.90374
12.25	5.7927	5.77341	5.75412	5.73483	5.71553	5.69622	5.67692	5.6576	5.63829	5.61897	5.59965	5.58032	5.56099	5.54166	5.52232	5.50298	5.48364	5.46429	5.44494	5.42558	5.40623	5.38686	5.3675	5.34812	5.32875	5.30937	5.28999	5.27061	5.25122	5.23182	5.21243	5.19303	5.17362	5.15421	5.1348	5.11539	5.09597	5.07655	5.05712	5.03769	5.01825	4.99882	4.97938	4.95993	4.94048	4.92103	4.90157	4.88211	4.86265
12.5	5.75161	5.73232	5.71303	5.69373	5.67443	5.65513	5.63582	5.61651	5.5972	5.57788	5.55856	5.53923	5.5199	5.50057	5.48123	5.46189	5.44255	5.4232	5.40385	5.38449	5.36513	5.34577	5.3264	5.30703	5.28766	5.26828	5.2489	5.22951	5.21012	5.19073	5.17133	5.15193	5.13253	5.11312	5.09371	5.07429	5.05487	5.03545	5.01602	4.99659	4.97716	4.95772	4.93828	4.91884	4.89939	4.87993	4.86048	4.84102	4.82155
12.75	5.71051	5.69122	5.67193	5.65264	5.63334	5.61403	5.59473	5.57542	5.5561	5.53678	5.51746	5.49813	5.47881	5.45947	5.44014	5.42079	5.40145	5.3821	5.36275	5.34339	5.32404	5.30467	5.28531	5.26594	5.24656	5.22718	5.2078	5.18842	5.16903	5.14963	5.13024	5.11084	5.09143	5.07203	5.05261	5.0332	5.01378	4.99436	4.97493	4.9555	4.93607	4.91663	4.89719	4.87774	4.85829	4.83884	4.81938	4.79992	4.78046
13	5.66942	5.65013	5.63084	5.61154	5.59224	5.57294	5.55363	5.53432	5.51501	5.49569	5.47637	5.45704	5.43771	5.41838	5.39904	5.3797	5.36036	5.34101	5.32166	5.3023	5.28294	5.26358	5.24421	5.22484	5.20547	5.18609	5.16671	5.14732	5.12793	5.10854	5.08914	5.06974	5.05034	5.03093	5.01152	4.9921	4.97268	4.95326	4.93384	4.9144	4.89497	4.87553	4.85609	4.83665	4.8172	4.79774	4.77829	4.75883	4.73936
13.25	5.62832	5.60903	5.58974	5.57045	5.55115	5.53184	5.51254	5.49323	5.47391	5.45459	5.43527	5.41595	5.39662	5.37728	5.35795	5.33861	5.31926	5.29991	5.28056	5.26121	5.24185	5.22248	5.20312	5.18375	5.16437	5.14499	5.12561	5.10623	5.08684	5.06744	5.04805	5.02865	5.00924	4.98984	4.97042	4.95101	4.93159	4.91217	4.89274	4.87331	4.85388	4.83444	4.815	4.79555	4.7761	4.75665	4.73719	4.71773	4.69827
13.5	5.58723	5.56794	5.54865	5.52935	5.51005	5.49075	5.47144	5.45213	5.43282	5.4135	5.39418	5.37485	5.35552	5.33619	5.31685	5.29751	5.27817	5.25882	5.23947	5.22011	5.20075	5.18139	5.16202	5.14265	5.12328	5.1039	5.08452	5.06513	5.04574	5.02635	5.00695	4.98755	4.96815	4.94874	4.92933	4.90991	4.8905	4.87107	4.85165	4.83222	4.81278	4.79334	4.7739	4.75446	4.73501	4.71555	4.6961	4.67664	4.65717
13.75	5.54613	5.52685	5.50755	5.48826	5.46896	5.44965	5.43035	5.41104	5.39172	5.3724	5.35308	5.33376	5.31443	5.29509	5.27576	5.25642	5.23707	5.21772	5.19837	5.17902	5.15966	5.14029	5.12093	5.10156	5.08218	5.0628	5.04342	5.02404	5.00465	4.98526	4.96586	4.94646	4.92705	4.90765	4.88824	4.86882	4.8494	4.82998	4.81055	4.79112	4.77169	4.75225	4.73281	4.71336	4.69391	4.67446	4.655	4.63554	4.61608
14	5.50504	5.48575	5.46646	5.44716	5.42786	5.40856	5.38925	5.36994	5.35063	5.33131	5.31199	5.29266	5.27333	5.254	5.23466	5.21532	5.19598	5.17663	5.15728	5.13792	5.11856	5.0992	5.07983	5.06046	5.04109	5.02171	5.00233	4.98294	4.96355	4.94416	4.92476	4.90536	4.88596	4.86655	4.84714	4.82773	4.80831	4.78888	4.76946	4.75003	4.73059	4.71115	4.69171	4.67227	4.65282	4.63337	4.61391	4.59445	4.57498
14.25	5.46394	5.44466	5.42536	5.40607	5.38677	5.36747	5.34816	5.32885	5.30953	5.29021	5.27089	5.25157	5.23224	5.2129	5.19357	5.17423	5.15488	5.13553	5.11618	5.09683	5.07747	5.0581	5.03874	5.01937	4.99999	4.98062	4.96123	4.94185	4.92246	4.90307	4.88367	4.86427	4.84487	4.82546	4.80605	4.78663	4.76721	4.74779	4.72836	4.70893	4.6895	4.67006	4.65062	4.63117	4.61172	4.59227	4.57281	4.55335	4.53389
14.5	5.42285	5.40356	5.38427	5.36497	5.34567	5.32637	5.30706	5.28775	5.26844	5.24912	5.2298	5.21047	5.19114	5.17181	5.15247	5.13313	5.11379	5.09444	5.07509	5.05573	5.03637	5.01701	4.99764	4.97827	4.9589	4.93952	4.92014	4.90075	4.88136	4.86197	4.84257	4.82317	4.80377	4.78436	4.76495	4.74554	4.72612	4.70669	4.68727	4.66784	4.6484	4.62896	4.60952	4.59008	4.57063	4.55118	4.53172	4.51226	4.49279
14.75	5.38176	5.36247	5.34317	5.32388	5.30458	5.28528	5.26597	5.24666	5.22734	5.20803	5.1887	5.16938	5.15005	5.13071	5.11138	5.09204	5.07269	5.05334	5.03399	5.01464	4.99528	4.97592	4.95655	4.93718	4.9178	4.89843	4.87904	4.85966	4.84027	4.82088	4.80148	4.78208	4.76268	4.74327	4.72386	4.70444	4.68502	4.6656	4.64617	4.62674	4.60731	4.58787	4.56843	4.54898	4.52953	4.51008	4.49062	4.47116	4.4517
15	5.34066	5.32137	5.30208	5.28278	5.26348	5.24418	5.22487	5.20556	5.18625	5.16693	5.14761	5.12828	5.10895	5.08962	5.07028	5.05094	5.0316	5.01225	4.9929	4.97354	4.95418	4.93482	4.91545	4.89608	4.87671	4.85733	4.83795	4.81856	4.79918	4.77978	4.76039	4.74099	4.72158	4.70217	4.68276	4.66335	4.64393	4.6245	4.60508	4.58565	4.56621	4.54678	4.52733	4.50789	4.48844	4.46899	4.44953	4.43007	4.41061
15.25	5.29957	5.28028	5.26099	5.24169	5.22239	5.20309	5.18378	5.16447	5.14515	5.12584	5.10651	5.08719	5.06786	5.04853	5.02919	5.00985	4.9905	4.97116	4.9518	4.93245	4.91309	4.89373	4.87436	4.85499	4.83561	4.81624	4.79686	4.77747	4.75808	4.73869	4.71929	4.69989	4.68049	4.66108	4.64167	4.62225	4.60283	4.58341	4.56398	4.54455	4.52512	4.50568	4.48624	4.46679	4.44734	4.42789	4.40844	4.38898	4.36951
15.5	5.25847	5.23918	5.21989	5.20059	5.1813	5.16199	5.14268	5.12337	5.10406	5.08474	5.06542	5.04609	5.02676	5.00743	4.98809	4.96875	4.94941	4.93006	4.91071	4.89135	4.87199	4.85263	4.83326	4.81389	4.79452	4.77514	4.75576	4.73637	4.71699	4.69759	4.6782	4.6588	4.63939	4.61998	4.60057	4.58116	4.56174	4.54232	4.52289	4.50346	4.48402	4.46459	4.44514	4.4257	4.40625	4.3868	4.36734	4.34788	4.32842
15.75	5.21738	5.19809	5.1788	5.1595	5.1402	5.1209	5.10159	5.08228	5.06296	5.04365	5.02432	5.005	4.98567	4.96634	4.947	4.92766	4.90831	4.88897	4.86961	4.85026	4.8309	4.81154	4.79217	4.7728	4.75343	4.73405	4.71467	4.69528	4.67589	4.6565	4.6371	4.6177	4.5983	4.57889	4.55948	4.54006	4.52064	4.50122	4.48179	4.46236	4.44293	4.42349	4.40405	4.3846	4.36516	4.3457	4.32625	4.30679	4.28732
16	5.17628	5.15699	5.1377	5.11841	5.09911	5.0798	5.0605	5.04118	5.02187	5.00255	4.98323	4.9639	4.94457	4.92524	4.9059	4.88656	4.86722	4.84787	4.82852	4.80916	4.78981	4.77044	4.75108	4.7317	4.71233	4.69295	4.67357	4.65419	4.6348	4.6154	4.59601	4.57661	4.5572	4.53779	4.51838	4.49897	4.47955	4.46013	4.4407	4.42127	4.40183	4.3824	4.36296	4.34351	4.32406	4.30461	4.28515	4.26569	4.24623
16.25	5.13519	5.1159	5.09661	5.07731	5.05801	5.03871	5.0194	5.00009	4.98078	4.96146	4.94214	4.92281	4.90348	4.88415	4.86481	4.84547	4.82613	4.80678	4.78743	4.76807	4.74871	4.72935	4.70998	4.69061	4.67124	4.65186	4.63248	4.61309	4.5937	4.57431	4.55491	4.53551	4.51611	4.4967	4.47729	4.45787	4.43845	4.41903	4.3996	4.38017	4.36074	4.3413	4.32186	4.30242	4.28297	4.26351	4.24406	4.2246	4.20513
16.5	5.09409	5.0748	5.05551	5.03622	5.01692	4.99761	4.97831	4.959	4.93968	4.92036	4.90104	4.88171	4.86239	4.84305	4.82372	4.80437	4.78503	4.76568	4.74633	4.72697	4.70762	4.68825	4.66889	4.64952	4.63014	4.61076	4.59138	4.572	4.55261	4.53321	4.51382	4.49442	4.47501	4.45561	4.43619	4.41678	4.39736	4.37794	4.35851	4.33908	4.31965	4.30021	4.28077	4.26132	4.24187	4.22242	4.20296	4.1835	4.16404
16.75	5.053	5.03371	5.01442	4.99512	4.97582	4.95652	4.93721	4.9179	4.89859	4.87927	4.85995	4.84062	4.82129	4.80196	4.78262	4.76328	4.74394	4.72459	4.70524	4.68588	4.66652	4.64716	4.62779	4.60842	4.58905	4.56967	4.55029	4.5309	4.51151	4.49212	4.47272	4.45332	4.43392	4.41451	4.3951	4.37568	4.35626	4.33684	4.31742	4.29798	4.27855	4.25911	4.23967	4.22023	4.20078	4.18132	4.16187	4.14241	4.12294
17	5.0119	4.99261	4.97332	4.95403	4.93473	4.91542	4.89612	4.87681	4.85749	4.83817	4.81885	4.79953	4.7802	4.76086	4.74153	4.72219	4.70284	4.68349	4.66414	4.64479	4.62543	4.60606	4.5867	4.56733	4.54795	4.52857	4.50919	4.48981	4.47042	4.45102	4.43163	4.41223	4.39282	4.37342	4.354	4.33459	4.31517	4.29575	4.27632	4.25689	4.23746	4.21802	4.19858	4.17913	4.15968	4.14023	4.12077	4.10131	4.08185
17.25	4.97081	4.95152	4.93223	4.91293	4.89363	4.87433	4.85502	4.83571	4.8164	4.79708	4.77776	4.75843	4.7391	4.71977	4.70043	4.68109	4.66175	4.6424	4.62305	4.60369	4.58433	4.56497	4.5456	4.52623	4.50686	4.48748	4.4681	4.44871	4.42932	4.40993	4.39053	4.37113	4.35173	4.33232	4.31291	4.29349	4.27408	4.25465	4.23523	4.2158	4.19636	4.17692	4.15748	4.13804	4.11859	4.09913	4.07968	4.06022	4.04075
17.5	4.92971	4.91043	4.89113	4.87184	4.85254	4.83323	4.81393	4.79462	4.7753	4.75598	4.73666	4.71734	4.69801	4.67867	4.65934	4.64	4.62065	4.6013	4.58195	4.5626	4.54324	4.52387	4.50451	4.48514	4.46576	4.44638	4.427	4.40762	4.38823	4.36884	4.34944	4.33004	4.31063	4.29123	4.27182	4.2524	4.23298	4.21356	4.19413	4.1747	4.15527	4.13583	4.11639	4.09694	4.07749	4.05804	4.03858	4.01912	3.99966
17.75	4.88862	4.86933	4.85004	4.83074	4.81144	4.79214	4.77283	4.75352	4.73421	4.71489	4.69557	4.67624	4.65691	4.63758	4.61824	4.5989	4.57956	4.56021	4.54086	4.5215	4.50214	4.48278	4.46341	4.44404	4.42467	4.40529	4.38591	4.36652	4.34713	4.32774	4.30834	4.28894	4.26954	4.25013	4.23072	4.21131	4.19189	4.17246	4.15304	4.13361	4.11417	4.09473	4.07529	4.05585	4.0364	4.01695	3.99749	3.97803	3.95856
18	4.84752	4.82824	4.80894	4.78965	4.77035	4.75105	4.73174	4.71243	4.69311	4.67379	4.65447	4.63515	4.61582	4.59648	4.57715	4.55781	4.53846	4.51911	4.49976	4.48041	4.46105	4.44168	4.42232	4.40295	4.38357	4.3642	4.34481	4.32543	4.30604	4.28665	4.26725	4.24785	4.22845	4.20904	4.18963	4.17021	4.15079	4.13137	4.11194	4.09251	4.07308	4.05364	4.0342	4.01475	3.9953	3.97585	3.95639	3.93693	3.91747
18.25	4.80643	4.78714	4.76785	4.74855	4.72925	4.70995	4.69064	4.67133	4.65202	4.6327	4.61338	4.59405	4.57472	4.55539	4.53605	4.51671	4.49737	4.47802	4.45867	4.43931	4.41995	4.40059	4.38122	4.36185	4.34248	4.3231	4.30372	4.28433	4.26494	4.24555	4.22615	4.20675	4.18735	4.16794	4.14853	4.12912	4.1097	4.09027	4.07085	4.05142	4.03198	4.01254	3.9931	3.97366	3.95421	3.93476	3.9153	3.89584	3.87637
18.5	4.76534	4.74605	4.72675	4.70746	4.68816	4.66886	4.64955	4.63024	4.61092	4.59161	4.57228	4.55296	4.53363	4.51429	4.49496	4.47562	4.45627	4.43692	4.41757	4.39822	4.37886	4.3595	4.34013	4.32076	4.30138	4.28201	4.26262	4.24324	4.22385	4.20446	4.18506	4.16566	4.14626	4.12685	4.10744	4.08802	4.0686	4.04918	4.02975	4.01032	3.99089	3.97145	3.95201	3.93256	3.91311	3.89366	3.8742	3.85474	3.83528
18.75	4.72424	4.70495	4.68566	4.66636	4.64706	4.62776	4.60845	4.58914	4.56983	4.55051	4.53119	4.51186	4.49253	4.4732	4.45386	4.43452	4.41518	4.39583	4.37648	4.35712	4.33776	4.3184	4.29903	4.27966	4.26029	4.24091	4.22153	4.20214	4.18276	4.16336	4.14397	4.12457	4.10516	4.08575	4.06634	4.04693	4.02751	4.00808	3.98866	3.96923	3.94979	3.93036	3.91091	3.89147	3.87202	3.85257	3.83311	3.81365	3.79419
19	4.68315	4.66386	4.64457	4.62527	4.60597	4.58667	4.56736	4.54805	4.52873	4.50942	4.49009	4.47077	4.45144	4.43211	4.41277	4.39343	4.37408	4.35474	4.33538	4.31603	4.29667	4.27731	4.25794	4.23857	4.21919	4.19982	4.18044	4.16105	4.14166	4.12227	4.10287	4.08347	4.06407	4.04466	4.02525	4.00583	3.98641	3.96699	3.94756	3.92813	3.9087	3.88926	3.86982	3.85037	3.83092	3.81147	3.79202	3.77256	3.75309
19.25	4.64205	4.62276	4.60347	4.58417	4.56488	4.54557	4.52626	4.50695	4.48764	4.46832	4.449	4.42967	4.41034	4.39101	4.37167	4.35233	4.33299	4.31364	4.29429	4.27493	4.25557	4.23621	4.21684	4.19747	4.1781	4.15872	4.13934	4.11995	4.10057	4.08117	4.06178	4.04238	4.02297	4.00356	3.98415	3.96474	3.94532	3.9259	3.90647	3.88704	3.8676	3.84817	3.82872	3.80928	3.78983	3.77038	3.75092	3.73146	3.712
19.5	4.60096	4.58167	4.56238	4.54308	4.52378	4.50448	4.48517	4.46586	4.44654	4.42723	4.4079	4.38858	4.36925	4.34992	4.33058	4.31124	4.29189	4.27255	4.25319	4.23384	4.21448	4.19512	4.17575	4.15638	4.13701	4.11763	4.09825	4.07886	4.05947	4.04008	4.02068	4.00128	3.98188	3.96247	3.94306	3.92364	3.90422	3.8848	3.86537	3.84594	3.82651	3.80707	3.78763	3.76818	3.74874	3.72928	3.70983	3.69037	3.6709
19.75	4.55986	4.54057	4.52128	4.50199	4.48269	4.46338	4.44408	4.42476	4.40545	4.38613	4.36681	4.34748	4.32815	4.30882	4.28948	4.27014	4.2508	4.23145	4.2121	4.19274	4.17339	4.15402	4.13466	4.11528	4.09591	4.07653	4.05715	4.03777	4.01838	3.99898	3.97959	3.96019	3.94078	3.92137	3.90196	3.88255	3.86313	3.84371	3.82428	3.80485	3.78541	3.76598	3.74654	3.72709	3.70764	3.68819	3.66873	3.64927	3.62981
20	4.51877	4.49948	4.48019	4.46089	4.44159	4.42229	4.40298	4.38367	4.36436	4.34504	4.32572	4.30639	4.28706	4.26773	4.24839	4.22905	4.20971	4.19036	4.17101	4.15165	4.13229	4.11293	4.09356	4.07419	4.05482	4.03544	4.01606	3.99667	3.97728	3.95789	3.93849	3.91909	3.89969	3.88028	3.86087	3.84145	3.82203	3.80261	3.78318	3.76375	3.74432	3.72488	3.70544	3.686	3.66655	3.64709	3.62764	3.60818	3.58871
20.25	4.47767	4.45838	4.43909	4.4198	4.4005	4.38119	4.36189	4.34258	4.32326	4.30394	4.28462	4.26529	4.24597	4.22663	4.2073	4.18795	4.16861	4.14926	4.12991	4.11055	4.0912	4.07183	4.05247	4.0331	4.01372	3.99434	3.97496	3.95558	3.93619	3.91679	3.8974	3.878	3.85859	3.83919	3.81977	3.80036	3.78094	3.76152	3.74209	3.72266	3.70323	3.68379	3.66435	3.6449	3.62545	3.606	3.58654	3.56708	3.54762
20.5	4.43658	4.41729	4.398	4.3787	4.3594	4.3401	4.32079	4.30148	4.28217	4.26285	4.24353	4.2242	4.20487	4.18554	4.1662	4.14686	4.12752	4.10817	4.08882	4.06946	4.0501	4.03074	4.01137	3.992	3.97263	3.95325	3.93387	3.91448	3.89509	3.8757	3.8563	3.8369	3.8175	3.79809	3.77868	3.75926	3.73984	3.72042	3.701	3.68156	3.66213	3.64269	3.62325	3.60381	3.58436	3.5649	3.54545	3.52599	3.50652
20.75	4.39548	4.37619	4.3569	4.33761	4.31831	4.299	4.2797	4.26039	4.24107	4.22175	4.20243	4.18311	4.16378	4.14444	4.12511	4.10577	4.08642	4.06707	4.04772	4.02837	4.00901	3.98964	3.97028	3.95091	3.93153	3.91215	3.89277	3.87339	3.854	3.8346	3.81521	3.79581	3.7764	3.757	3.73758	3.71817	3.69875	3.67933	3.6599	3.64047	3.62104	3.6016	3.58216	3.56271	3.54326	3.52381	3.50435	3.48489	3.46543
21	4.35439	4.3351	4.31581	4.29651	4.27721	4.25791	4.2386	4.21929	4.19998	4.18066	4.16134	4.14201	4.12268	4.10335	4.08401	4.06467	4.04533	4.02598	4.00663	3.98727	3.96791	3.94855	3.92918	3.90981	3.89044	3.87106	3.85168	3.83229	3.8129	3.79351	3.77411	3.75471	3.73531	3.7159	3.69649	3.67707	3.65766	3.63823	3.61881	3.59938	3.57994	3.5605	3.54106	3.52162	3.50217	3.48271	3.46326	3.4438	3.42433
21.25	4.31329	4.29401	4.27471	4.25542	4.23612	4.21681	4.19751	4.1782	4.15888	4.13956	4.12024	4.10092	4.08159	4.06225	4.04292	4.02358	4.00423	3.98488	3.96553	3.94618	3.92682	3.90745	3.88809	3.86872	3.84934	3.82996	3.81058	3.7912	3.77181	3.75242	3.73302	3.71362	3.69421	3.67481	3.6554	3.63598	3.61656	3.59714	3.57771	3.55828	3.53885	3.51941	3.49997	3.48052	3.46107	3.44162	3.42216	3.4027	3.38324
21.5	4.2722	4.25291	4.23362	4.21432	4.19502	4.17572	4.15641	4.1371	4.11779	4.09847	4.07915	4.05982	4.04049	4.02116	4.00182	3.98248	3.96314	3.94379	3.92444	3.90508	3.88572	3.86636	3.84699	3.82762	3.80825	3.78887	3.76949	3.7501	3.73071	3.71132	3.69192	3.67252	3.65312	3.63371	3.6143	3.59488	3.57547	3.55604	3.53662	3.51719	3.49775	3.47831	3.45887	3.43943	3.41998	3.40053	3.38107	3.36161	3.34214
21.75	4.2311	4.21182	4.19252	4.17323	4.15393	4.13463	4.11532	4.09601	4.07669	4.05737	4.03805	4.01873	3.9994	3.98006	3.96073	3.94139	3.92204	3.90269	3.88334	3.86399	3.84463	3.82526	3.8059	3.78653	3.76715	3.74778	3.72839	3.70901	3.68962	3.67023	3.65083	3.63143	3.61203	3.59262	3.57321	3.55379	3.53437	3.51495	3.49552	3.47609	3.45666	3.43722	3.41778	3.39833	3.37888	3.35943	3.33997	3.32051	3.30105
22	4.19001	4.17072	4.15143	4.13213	4.11283	4.09353	4.07422	4.05491	4.0356	4.01628	3.99696	3.97763	3.9583	3.93897	3.91963	3.90029	3.88095	3.8616	3.84225	3.82289	3.80353	3.78417	3.7648	3.74543	3.72606	3.70668	3.6873	3.66791	3.64852	3.62913	3.60973	3.59033	3.57093	3.55152	3.53211	3.5127	3.49328	3.47385	3.45443	3.435	3.41556	3.39612	3.37668	3.35724	3.33779	3.31834	3.29888	3.27942	3.25995
22.25	4.14892	4.12963	4.11033	4.09104	4.07174	4.05244	4.03313	4.01382	3.9945	3.97519	3.95586	3.93654	3.91721	3.89787	3.87854	3.8592	3.83985	3.8205	3.80115	3.7818	3.76244	3.74308	3.72371	3.70434	3.68496	3.66559	3.6462	3.62682	3.60743	3.58804	3.56864	3.54924	3.52984	3.51043	3.49102	3.4716	3.45218	3.43276	3.41333	3.3939	3.37447	3.35503	3.33559	3.31614	3.29669	3.27724	3.25778	3.23832	3.21886
22.5	4.10782	4.08853	4.06924	4.04994	4.03064	4.01134	3.99203	3.97272	3.95341	3.93409	3.91477	3.89544	3.87611	3.85678	3.83744	3.8181	3.79876	3.77941	3.76006	3.7407	3.72134	3.70198	3.68261	3.66324	3.64387	3.62449	3.60511	3.58572	3.56634	3.54694	3.52755	3.50815	3.48874	3.46933	3.44992	3.43051	3.41109	3.39166	3.37224	3.35281	3.33337	3.31394	3.29449	3.27505	3.2556	3.23615	3.21669	3.19723	3.17777
22.75	4.06673	4.04744	4.02815	4.00885	3.98955	3.97025	3.95094	3.93163	3.91231	3.893	3.87367	3.85435	3.83502	3.81569	3.79635	3.77701	3.75766	3.73832	3.71896	3.69961	3.68025	3.66089	3.64152	3.62215	3.60277	3.5834	3.56402	3.54463	3.52524	3.50585	3.48645	3.46705	3.44765	3.42824	3.40883	3.38941	3.36999	3.35057	3.33114	3.31171	3.29228	3.27284	3.2534	3.23395	3.2145	3.19505	3.1756	3.15614	3.13667
23	4.02563	4.00634	3.98705	3.96775	3.94846	3.92915	3.90984	3.89053	3.87122	3.8519	3.83258	3.81325	3.79392	3.77459	3.75525	3.73591	3.71657	3.69722	3.67787	3.65851	3.63915	3.61979	3.60042	3.58105	3.56168	3.5423	3.52292	3.50353	3.48415	3.46475	3.44536	3.42596	3.40655	3.38714	3.36773	3.34832	3.3289	3.30948	3.29005	3.27062	3.25118	3.23175	3.2123	3.19286	3.17341	3.15396	3.1345	3.11504	3.09558
23.25	3.98454	3.96525	3.94596	3.92666	3.90736	3.88806	3.86875	3.84944	3.83012	3.81081	3.79148	3.77216	3.75283	3.7335	3.71416	3.69482	3.67547	3.65613	3.63677	3.61742	3.59806	3.5787	3.55933	3.53996	3.52059	3.50121	3.48183	3.46244	3.44305	3.42366	3.40426	3.38486	3.36546	3.34605	3.32664	3.30722	3.2878	3.26838	3.24895	3.22952	3.21009	3.19065	3.17121	3.15176	3.13232	3.11286	3.09341	3.07395	3.05448
23.5	3.94344	3.92415	3.90486	3.88557	3.86627	3.84696	3.82766	3.80834	3.78903	3.76971	3.75039	3.73106	3.71173	3.6924	3.67306	3.65372	3.63438	3.61503	3.59568	3.57632	3.55697	3.5376	3.51824	3.49886	3.47949	3.46011	3.44073	3.42135	3.40196	3.38256	3.36317	3.34377	3.32436	3.30495	3.28554	3.26613	3.24671	3.22729	3.20786	3.18843	3.16899	3.14956	3.13012	3.11067	3.09122	3.07177	3.05231	3.03285	3.01339
23.75	3.90235	3.88306	3.86377	3.84447	3.82517	3.80587	3.78656	3.76725	3.74794	3.72862	3.7093	3.68997	3.67064	3.65131	3.63197	3.61263	3.59328	3.57394	3.55459	3.53523	3.51587	3.49651	3.47714	3.45777	3.4384	3.41902	3.39964	3.38025	3.36086	3.34147	3.32207	3.30267	3.28327	3.26386	3.24445	3.22503	3.20561	3.18619	3.16676	3.14733	3.1279	3.10846	3.08902	3.06958	3.05013	3.03067	3.01122	2.99176	2.97229
24	3.86125	3.84196	3.82267	3.80338	3.78408	3.76477	3.74547	3.72616	3.70684	3.68752	3.6682	3.64887	3.62955	3.61021	3.59088	3.57153	3.55219	3.53284	3.51349	3.49413	3.47478	3.45541	3.43605	3.41668	3.3973	3.37792	3.35854	3.33916	3.31977	3.30037	3.28098	3.26158	3.24217	3.22277	3.20335	3.18394	3.16452	3.1451	3.12567	3.10624	3.08681	3.06737	3.04793	3.02848	3.00903	2.98958	2.97012	2.95066	2.9312
24.25	3.82016	3.80087	3.78158	3.76228	3.74298	3.72368	3.70437	3.68506	3.66575	3.64643	3.62711	3.60778	3.58845	3.56912	3.54978	3.53044	3.5111	3.49175	3.4724	3.45304	3.43368	3.41432	3.39495	3.37558	3.35621	3.33683	3.31745	3.29806	3.27867	3.25928	3.23988	3.22048	3.20108	3.18167	3.16226	3.14284	3.12342	3.104	3.08458	3.06514	3.04571	3.02627	3.00683	2.98739	2.96794	2.94848	2.92903	2.90957	2.8901
24.5	3.77906	3.75977	3.74048	3.72119	3.70189	3.68258	3.66328	3.64397	3.62465	3.60533	3.58601	3.56669	3.54736	3.52802	3.50869	3.48935	3.47	3.45065	3.4313	3.41195	3.39259	3.37322	3.35386	3.33449	3.31511	3.29573	3.27635	3.25697	3.23758	3.21818	3.19879	3.17939	3.15998	3.14058	3.12116	3.10175	3.08233	3.06291	3.04348	3.02405	3.00462	2.98518	2.96574	2.94629	2.92684	2.90739	2.88793	2.86847	2.84901
24.75	3.73797	3.71868	3.69939	3.68009	3.66079	3.64149	3.62218	3.60287	3.58356	3.56424	3.54492	3.52559	3.50626	3.48693	3.46759	3.44825	3.42891	3.40956	3.39021	3.37085	3.35149	3.33213	3.31276	3.29339	3.27402	3.25464	3.23526	3.21587	3.19648	3.17709	3.15769	3.13829	3.11889	3.09948	3.08007	3.06065	3.04124	3.02181	3.00239	2.98296	2.96352	2.94408	2.92464	2.9052	2.88575	2.86629	2.84684	2.82738	2.80791
25	3.69687	3.67759	3.65829	3.639	3.6197	3.60039	3.58109	3.56178	3.54246	3.52314	3.50382	3.4845	3.46517	3.44583	3.4265	3.40716	3.38781	3.36846	3.34911	3.32976	3.3104	3.29103	3.27167	3.2523	3.23292	3.21354	3.19416	3.17478	3.15539	3.136	3.1166	3.0972	3.07779	3.05839	3.03897	3.01956	3.00014	2.98072	2.96129	2.94186	2.92243	2.90299	2.88355	2.8641	2.84465	2.8252	2.80574	2.78628	2.76682
25.25	3.65578	3.63649	3.6172	3.5979	3.5786	3.5593	3.53999	3.52068	3.50137	3.48205	3.46273	3.4434	3.42407	3.40474	3.3854	3.36606	3.34672	3.32737	3.30802	3.28866	3.2693	3.24994	3.23057	3.2112	3.19183	3.17245	3.15307	3.13368	3.11429	3.0949	3.0755	3.0561	3.0367	3.01729	2.99788	2.97846	2.95905	2.93962	2.9202	2.90077	2.88133	2.86189	2.84245	2.82301	2.80356	2.78411	2.76465	2.74519	2.72572
25.5	3.61468	3.5954	3.5761	3.55681	3.53751	3.51821	3.4989	3.47959	3.46027	3.44095	3.42163	3.40231	3.38298	3.36364	3.34431	3.32497	3.30562	3.28627	3.26692	3.24757	3.22821	3.20884	3.18948	3.17011	3.15073	3.13136	3.11197	3.09259	3.0732	3.05381	3.03441	3.01501	2.99561	2.9762	2.95679	2.93737	2.91795	2.89853	2.8791	2.85967	2.84024	2.8208	2.80136	2.78191	2.76246	2.74301	2.72355	2.70409	2.68463
25.75	3.57359	3.5543	3.53501	3.51571	3.49641	3.47711	3.4578	3.43849	3.41918	3.39986	3.38054	3.36121	3.34188	3.32255	3.30321	3.28387	3.26453	3.24518	3.22583	3.20647	3.18711	3.16775	3.14838	3.12901	3.10964	3.09026	3.07088	3.05149	3.0321	3.01271	2.99331	2.97391	2.95451	2.9351	2.91569	2.89628	2.87686	2.85743	2.83801	2.81858	2.79914	2.7797	2.76026	2.74082	2.72137	2.70192	2.68246	2.663	2.64353
26	3.5325	3.51321	3.49391	3.47462	3.45532	3.43602	3.41671	3.3974	3.37808	3.35877	3.33944	3.32012	3.30079	3.28145	3.26212	3.24278	3.22343	3.20408	3.18473	3.16538	3.14602	3.12666	3.10729	3.08792	3.06854	3.04917	3.02978	3.0104	2.99101	2.97162	2.95222	2.93282	2.91342	2.89401	2.8746	2.85518	2.83576	2.81634	2.79691	2.77748	2.75805	2.73861	2.71917	2.69972	2.68027	2.66082	2.64136	2.6219	2.60244
26.25	3.4914	3.47211	3.45282	3.43352	3.41422	3.39492	3.37561	3.3563	3.33699	3.31767	3.29835	3.27902	3.25969	3.24036	3.22102	3.20168	3.18234	3.16299	3.14364	3.12428	3.10492	3.08556	3.06619	3.04682	3.02745	3.00807	2.98869	2.9693	2.94992	2.93052	2.91113	2.89173	2.87232	2.85291	2.8335	2.81409	2.79467	2.77524	2.75582	2.73639	2.71695	2.69752	2.67807	2.65863	2.63918	2.61973	2.60027	2.58081	2.56135
26.5	3.45031	3.43102	3.41173	3.39243	3.37313	3.35383	3.33452	3.31521	3.29589	3.27658	3.25725	3.23793	3.2186	3.19927	3.17993	3.16059	3.14124	3.1219	3.10254	3.08319	3.06383	3.04447	3.0251	3.00573	2.98635	2.96698	2.9476	2.92821	2.90882	2.88943	2.87003	2.85063	2.83123	2.81182	2.79241	2.77299	2.75357	2.73415	2.71472	2.69529	2.67586	2.65642	2.63698	2.61753	2.59808	2.57863	2.55918	2.53971	2.52025
26.75	3.40921	3.38992	3.37063	3.35133	3.33204	3.31273	3.29342	3.27411	3.2548	3.23548	3.21616	3.19683	3.1775	3.15817	3.13883	3.11949	3.10015	3.0808	3.06145	3.04209	3.02273	3.00337	2.984	2.96463	2.94526	2.92588	2.9065	2.88711	2.86773	2.84833	2.82894	2.80954	2.79013	2.77072	2.75131	2.7319	2.71248	2.69306	2.67363	2.6542	2.63476	2.61533	2.59588	2.57644	2.55699	2.53754	2.51808	2.49862	2.47916
27	3.36812	3.34883	3.32954	3.31024	3.29094	3.27164	3.25233	3.23302	3.2137	3.19439	3.17506	3.15574	3.13641	3.11708	3.09774	3.0784	3.05905	3.03971	3.02035	3.001	2.98164	2.96228	2.94291	2.92354	2.90417	2.88479	2.86541	2.84602	2.82663	2.80724	2.78784	2.76844	2.74904	2.72963	2.71022	2.6908	2.67138	2.65196	2.63253	2.6131	2.59367	2.57423	2.55479	2.53534	2.5159	2.49644	2.47699	2.45753	2.43806
27.25	3.32702	3.30773	3.28844	3.26915	3.24985	3.23054	3.21124	3.19192	3.17261	3.15329	3.13397	3.11464	3.09531	3.07598	3.05664	3.0373	3.01796	2.99861	2.97926	2.9599	2.94055	2.92118	2.90182	2.88244	2.86307	2.84369	2.82431	2.80493	2.78554	2.76614	2.74675	2.72735	2.70794	2.68853	2.66912	2.64971	2.63029	2.61087	2.59144	2.57201	2.55257	2.53314	2.5137	2.49425	2.4748	2.45535	2.43589	2.41643	2.39697
27.5	3.28593	3.26664	3.24735	3.22805	3.20875	3.18945	3.17014	3.15083	3.13152	3.1122	3.09288	3.07355	3.05422	3.03489	3.01555	2.99621	2.97686	2.95752	2.93817	2.91881	2.89945	2.88009	2.86072	2.84135	2.82198	2.8026	2.78322	2.76383	2.74444	2.72505	2.70565	2.68625	2.66685	2.64744	2.62803	2.60861	2.58919	2.56977	2.55034	2.53091	2.51148	2.49204	2.4726	2.45316	2.43371	2.41425	2.3948	2.37534	2.35587
27.75	3.24483	3.22554	3.20625	3.18696	3.16766	3.14835	3.12905	3.10974	3.09042	3.0711	3.05178	3.03245	3.01313	2.99379	2.97446	2.95511	2.93577	2.91642	2.89707	2.87771	2.85836	2.83899	2.81963	2.80026	2.78088	2.7615	2.74212	2.72274	2.70335	2.68395	2.66456	2.64516	2.62575	2.60635	2.58693	2.56752	2.5481	2.52868	2.50925	2.48982	2.47039	2.45095	2.43151	2.41206	2.39261	2.37316	2.3537	2.33424	2.31478
28	3.20374	3.18445	3.16516	3.14586	3.12656	3.10726	3.08795	3.06864	3.04933	3.03001	3.01069	2.99136	2.97203	2.9527	2.93336	2.91402	2.89468	2.87533	2.85598	2.83662	2.81726	2.7979	2.77853	2.75916	2.73979	2.72041	2.70103	2.68164	2.66225	2.64286	2.62346	2.60406	2.58466	2.56525	2.54584	2.52642	2.507	2.48758	2.46816	2.44872	2.42929	2.40985	2.39041	2.37097	2.35152	2.33206	2.31261	2.29315	2.27368
28.25	3.16264	3.14335	3.12406	3.10477	3.08547	3.06616	3.04686	3.02755	3.00823	2.98891	2.96959	2.95027	2.93094	2.9116	2.89227	2.87293	2.85358	2.83423	2.81488	2.79553	2.77617	2.7568	2.73744	2.71807	2.69869	2.67931	2.65993	2.64055	2.62116	2.60176	2.58237	2.56297	2.54356	2.52416	2.50474	2.48533	2.46591	2.44649	2.42706	2.40763	2.3882	2.36876	2.34932	2.32987	2.31042	2.29097	2.27151	2.25205	2.23259
28.5	3.12155	3.10226	3.08297	3.06367	3.04437	3.02507	3.00576	2.98645	2.96714	2.94782	2.9285	2.90917	2.88984	2.87051	2.85117	2.83183	2.81249	2.79314	2.77379	2.75443	2.73507	2.71571	2.69634	2.67697	2.6576	2.63822	2.61884	2.59945	2.58006	2.56067	2.54127	2.52187	2.50247	2.48306	2.46365	2.44423	2.42482	2.40539	2.38597	2.36654	2.3471	2.32766	2.30822	2.28878	2.26933	2.24987	2.23042	2.21096	2.19149
28.75	3.08045	3.06117	3.04187	3.02258	3.00328	2.98397	2.96467	2.94536	2.92604	2.90672	2.8874	2.86808	2.84875	2.82941	2.81008	2.79074	2.77139	2.75204	2.73269	2.71334	2.69398	2.67461	2.65525	2.63588	2.6165	2.59712	2.57774	2.55836	2.53897	2.51958	2.50018	2.48078	2.46137	2.44197	2.42255	2.40314	2.38372	2.3643	2.34487	2.32544	2.30601	2.28657	2.26713	2.24768	2.22823	2.20878	2.18932	2.16986	2.1504
29	3.03936	3.02007	3.00078	2.98148	2.96218	2.94288	2.92357	2.90426	2.88495	2.86563	2.84631	2.82698	2.80765	2.78832	2.76898	2.74964	2.7303	2.71095	2.6916	2.67224	2.65288	2.63352	2.61415	2.59478	2.57541	2.55603	2.53665	2.51726	2.49787	2.47848	2.45908	2.43968	2.42028	2.40087	2.38146	2.36204	2.34263	2.3232	2.30378	2.28435	2.26491	2.24547	2.22603	2.20659	2.18714	2.16769	2.14823	2.12877	2.1093
29.25	2.99826	2.97898	2.95968	2.94039	2.92109	2.90179	2.88248	2.86317	2.84385	2.82453	2.80521	2.78589	2.76656	2.74722	2.72789	2.70855	2.6892	2.66985	2.6505	2.63115	2.61179	2.59242	2.57306	2.55369	2.53431	2.51494	2.49555	2.47617	2.45678	2.43739	2.41799	2.39859	2.37919	2.35978	2.34037	2.32095	2.30153	2.28211	2.26268	2.24325	2.22382	2.20438	2.18494	2.16549	2.14604	2.12659	2.10713	2.08767	2.06821
29.5	2.95717	2.93788	2.91859	2.89929	2.87999	2.86069	2.84138	2.82207	2.80276	2.78344	2.76412	2.74479	2.72546	2.70613	2.68679	2.66745	2.64811	2.62876	2.60941	2.59005	2.57069	2.55133	2.53196	2.51259	2.49322	2.47384	2.45446	2.43507	2.41568	2.39629	2.37689	2.35749	2.33809	2.31868	2.29927	2.27986	2.26044	2.24101	2.22159	2.20216	2.18272	2.16328	2.14384	2.1244	2.10495	2.0855	2.06604	2.04658	2.02711
29.75	2.91608	2.89679	2.87749	2.8582	2.8389	2.8196	2.80029	2.78098	2.76166	2.74235	2.72302	2.7037	2.68437	2.66503	2.6457	2.62636	2.60701	2.58766	2.56831	2.54896	2.5296	2.51024	2.49087	2.4715	2.45212	2.43275	2.41336	2.39398	2.37459	2.3552	2.3358	2.3164	2.297	2.27759	2.25818	2.23876	2.21934	2.19992	2.18049	2.16106	2.14163	2.12219	2.10275	2.0833	2.06385	2.0444	2.02494	2.00548	1.98602
30	2.87498	2.85569	2.8364	2.8171	2.7978	2.7785	2.75919	2.73988	2.72057	2.70125	2.68193	2.6626	2.64327	2.62394	2.6046	2.58526	2.56592	2.54657	2.52722	2.50786	2.4885	2.46914	2.44977	2.4304	2.41103	2.39165	2.37227	2.35288	2.3335	2.3141	2.29471	2.27531	2.2559	2.23649	2.21708	2.19767	2.17825	2.15882	2.1394	2.11997	2.10053	2.0811	2.06165	2.04221	2.02276	2.00331	1.98385	1.96439	1.94493
30.25	2.83389	2.8146	2.79531	2.77601	2.75671	2.73741	2.7181	2.69879	2.67947	2.66016	2.64083	2.62151	2.60218	2.58285	2.56351	2.54417	2.52482	2.50548	2.48612	2.46677	2.44741	2.42805	2.40868	2.38931	2.36993	2.35056	2.33118	2.31179	2.2924	2.27301	2.25361	2.23421	2.21481	2.1954	2.17599	2.15657	2.13715	2.11773	2.0983	2.07887	2.05944	2.04	2.02056	2.00111	1.98166	1.96221	1.94276	1.92329	1.90383
30.5	2.79279	2.7735	2.75421	2.73491	2.71562	2.69631	2.677	2.65769	2.63838	2.61906	2.59974	2.58041	2.56108	2.54175	2.52241	2.50307	2.48373	2.46438	2.44503	2.42567	2.40631	2.38695	2.36758	2.34821	2.32884	2.30946	2.29008	2.27069	2.25131	2.23191	2.21252	2.19312	2.17371	2.1543	2.13489	2.11548	2.09606	2.07664	2.05721	2.03778	2.01834	1.99891	1.97946	1.96002	1.94057	1.92112	1.90166	1.8822	1.86274
30.75	2.7517	2.73241	2.71312	2.69382	2.67452	2.65522	2.63591	2.6166	2.59728	2.57797	2.55864	2.53932	2.51999	2.50066	2.48132	2.46198	2.44263	2.42329	2.40393	2.38458	2.36522	2.34586	2.32649	2.30712	2.28775	2.26837	2.24899	2.2296	2.21021	2.19082	2.17142	2.15202	2.13262	2.11321	2.0938	2.07438	2.05496	2.03554	2.01611	1.99668	1.97725	1.95781	1.93837	1.91892	1.89948	1.88002	1.86057	1.84111	1.82164
31	2.7106	2.69131	2.67202	2.65273	2.63343	2.61412	2.59482	2.5755	2.55619	2.53687	2.51755	2.49822	2.47889	2.45956	2.44022	2.42088	2.40154	2.38219	2.36284	2.34348	2.32412	2.30476	2.2854	2.26602	2.24665	2.22727	2.20789	2.18851	2.16912	2.14972	2.13033	2.11093	2.09152	2.07211	2.0527	2.03329	2.01387	1.99445	1.97502	1.95559	1.93615	1.91672	1.89728	1.87783	1.85838	1.83893	1.81947	1.80001	1.78055
31.25	2.66951	2.65022	2.63093	2.61163	2.59233	2.57303	2.55372	2.53441	2.5151	2.49578	2.47646	2.45713	2.4378	2.41847	2.39913	2.37979	2.36044	2.3411	2.32175	2.30239	2.28303	2.26367	2.2443	2.22493	2.20556	2.18618	2.1668	2.14741	2.12802	2.10863	2.08923	2.06983	2.05043	2.03102	2.01161	1.99219	1.97277	1.95335	1.93392	1.91449	1.89506	1.87562	1.85618	1.83674	1.81729	1.79783	1.77838	1.75892	1.73945
31.5	2.62841	2.60912	2.58983	2.57054	2.55124	2.53193	2.51263	2.49332	2.474	2.45468	2.43536	2.41603	2.39671	2.37737	2.35804	2.33869	2.31935	2.3	2.28065	2.26129	2.24194	2.22257	2.20321	2.18384	2.16446	2.14508	2.1257	2.10632	2.08693	2.06753	2.04814	2.02874	2.00933	1.98993	1.97051	1.9511	1.93168	1.91226	1.89283	1.8734	1.85397	1.83453	1.81509	1.79564	1.77619	1.75674	1.73728	1.71782	1.69836
31.75	2.58732	2.56803	2.54874	2.52944	2.51014	2.49084	2.47153	2.45222	2.43291	2.41359	2.39427	2.37494	2.35561	2.33628	2.31694	2.2976	2.27826	2.25891	2.23956	2.2202	2.20084	2.18148	2.16211	2.14274	2.12337	2.10399	2.08461	2.06522	2.04583	2.02644	2.00704	1.98764	1.96824	1.94883	1.92942	1.91	1.89058	1.87116	1.85174	1.8323	1.81287	1.79343	1.77399	1.75455	1.7351	1.71564	1.69619	1.67673	1.65726
32	2.54622	2.52693	2.50764	2.48835	2.46905	2.44974	2.43044	2.41113	2.39181	2.37249	2.35317	2.33385	2.31452	2.29518	2.27585	2.25651	2.23716	2.21781	2.19846	2.17911	2.15975	2.14038	2.12102	2.10165	2.08227	2.06289	2.04351	2.02413	2.00474	1.98534	1.96595	1.94655	1.92714	1.90774	1.88832	1.86891	1.84949	1.83007	1.81064	1.79121	1.77178	1.75234	1.7329	1.71345	1.694	1.67455	1.65509	1.63563	1.61617
32.25	2.50513	2.48584	2.46655	2.44725	2.42795	2.40865	2.38934	2.37003	2.35072	2.3314	2.31208	2.29275	2.27342	2.25409	2.23475	2.21541	2.19607	2.17672	2.15737	2.13801	2.11865	2.09929	2.07992	2.06055	2.04118	2.0218	2.00242	1.98303	1.96364	1.94425	1.92485	1.90545	1.88605	1.86664	1.84723	1.82781	1.8084	1.78897	1.76955	1.75012	1.73068	1.71124	1.6918	1.67236	1.65291	1.63345	1.614	1.59454	1.57507
32.5	2.46403	2.44475	2.42545	2.40616	2.38686	2.36755	2.34825	2.32894	2.30962	2.2903	2.27098	2.25166	2.23233	2.21299	2.19366	2.17432	2.15497	2.13562	2.11627	2.09692	2.07756	2.05819	2.03883	2.01946	2.00008	1.9807	1.96132	1.94194	1.92255	1.90316	1.88376	1.86436	1.84495	1.82555	1.80613	1.78672	1.7673	1.74788	1.72845	1.70902	1.68959	1.67015	1.65071	1.63126	1.61181	1.59236	1.5729	1.55344	1.53398
32.75	2.42294	2.40365	2.38436	2.36506	2.34576	2.32646	2.30715	2.28784	2.26853	2.24921	2.22989	2.21056	2.19123	2.1719	2.15256	2.13322	2.11388	2.09453	2.07518	2.05582	2.03646	2.0171	1.99773	1.97836	1.95899	1.93961	1.92023	1.90084	1.88145	1.86206	1.84266	1.82326	1.80386	1.78445	1.76504	1.74562	1.72621	1.70678	1.68736	1.66793	1.64849	1.62905	1.60961	1.59017	1.57072	1.55127	1.53181	1.51235	1.49288
33	2.38184	2.36256	2.34326	2.32397	2.30467	2.28537	2.26606	2.24675	2.22743	2.20811	2.18879	2.16947	2.15014	2.1308	2.11147	2.09213	2.07278	2.05343	2.03408	2.01473	1.99537	1.976	1.95664	1.93727	1.91789	1.89852	1.87913	1.85975	1.84036	1.82097	1.80157	1.78217	1.76277	1.74336	1.72395	1.70453	1.68511	1.66569	1.64626	1.62683	1.6074	1.58796	1.56852	1.54907	1.52962	1.51017	1.49071	1.47125
33.25	2.34075	2.32146	2.30217	2.28287	2.26357	2.24427	2.22496	2.20565	2.18634	2.16702	2.1477	2.12837	2.10904	2.08971	2.07037	2.05103	2.03169	2.01234	1.99299	1.97363	1.95427	1.93491	1.91554	1.89617	1.8768	1.85742	1.83804	1.81865	1.79926	1.77987	1.76047	1.74107	1.72167	1.70226	1.68285	1.66344	1.64402	1.62459	1.60517	1.58574	1.5663	1.54686	1.52742	1.50798	1.48853
33.5	2.29966	2.28037	2.26107	2.24178	2.22248	2.20318	2.18387	2.16456	2.14524	2.12593	2.1066	2.08728	2.06795	2.04861	2.02928	2.00994	1.99059	1.97124	1.95189	1.93254	1.91318	1.89382	1.87445	1.85508	1.8357	1.81633	1.79694	1.77756	1.75817	1.73878	1.71938	1.69998	1.68058	1.66117	1.64176	1.62234	1.60292	1.5835	1.56407	1.54464	1.52521	1.50577	1.48633
33.75	2.25856	2.23927	2.21998	2.20068	2.18138	2.16208	2.14277	2.12346	2.10415	2.08483	2.06551	2.04618	2.02685	2.00752	1.98818	1.96884	1.9495	1.93015	1.9108	1.89144	1.87208	1.85272	1.83335	1.81398	1.79461	1.77523	1.75585	1.73646	1.71708	1.69768	1.67829	1.65889	1.63948	1.62007	1.60066	1.58125	1.56183	1.5424	1.52298	1.50355	1.48411
34	2.21747	2.19818	2.17889	2.15959	2.14029	2.12099	2.10168	2.08237	2.06305	2.04374	2.02441	2.00509	1.98576	1.96643	1.94709	1.92775	1.9084	1.88906	1.8697	1.85035	1.83099	1.81163	1.79226	1.77289	1.75351	1.73414	1.71475	1.69537	1.67598	1.65659	1.63719	1.61779	1.59839	1.57898	1.55957	1.54015	1.52073	1.50131	1.48188
34.25	2.17637	2.15708	2.13779	2.11849	2.0992	2.07989	2.06058	2.04127	2.02196	2.00264	1.98332	1.96399	1.94466	1.92533	1.90599	1.88665	1.86731	1.84796	1.82861	1.80925	1.78989	1.77053	1.75116	1.73179	1.71242	1.69304	1.67366	1.65427	1.63489	1.61549	1.5961	1.5767	1.55729	1.53788	1.51847	1.49906	1.47964
34.5	2.13528	2.11599	2.0967	2.0774	2.0581	2.0388	2.01949	2.00018	1.98086	1.96155	1.94222	1.9229	1.90357	1.88424	1.8649	1.84556	1.82621	1.80687	1.78751	1.76816	1.7488	1.72944	1.71007	1.6907	1.67133	1.65195	1.63257	1.61318	1.59379	1.5744	1.555	1.5356	1.5162	1.49679	1.47738
34.75	2.09418	2.07489	2.0556	2.03631	2.01701	1.9977	1.9784	1.95908	1.93977	1.92045	1.90113	1.8818	1.86247	1.84314	1.8238	1.80446	1.78512	1.76577	1.74642	1.72706	1.7077	1.68834	1.66898	1.6496	1.63023	1.61085	1.59147	1.57209	1.5527	1.5333	1.51391	1.49451	1.4751
35	2.05309	2.0338	2.01451	1.99521	1.97591	1.95661	1.9373	1.91799	1.89868	1.87936	1.86004	1.84071	1.82138	1.80205	1.78271	1.76337	1.74402	1.72468	1.70533	1.68597	1.66661	1.64725	1.62788	1.60851	1.58914	1.56976	1.55038	1.53099	1.5116	1.49221	1.47281
35.25	2.01199	1.9927	1.97341	1.95412	1.93482	1.91551	1.89621	1.8769	1.85758	1.83826	1.81894	1.79961	1.78029	1.76095	1.74162	1.72227	1.70293	1.68358	1.66423	1.64487	1.62552	1.60615	1.58679	1.56742	1.54804	1.52866	1.50928	1.4899	1.47051
35.5	1.9709	1.95161	1.93232	1.91302	1.89372	1.87442	1.85511	1.8358	1.81649	1.79717	1.77785	1.75852	1.73919	1.71986	1.70052	1.68118	1.66184	1.64249	1.62314	1.60378	1.58442	1.56506	1.54569	1.52632	1.50695	1.48757
35.75	1.9298	1.91051	1.89122	1.87193	1.85263	1.83332	1.81402	1.79471	1.77539	1.75607	1.73675	1.71743	1.6981	1.67876	1.65943	1.64009	1.62074	1.60139	1.58204	1.56269	1.54333	1.52396	1.5046	1.48523
36	1.88871	1.86942	1.85013	1.83083	1.81153	1.79223	1.77292	1.75361	1.7343	1.71498	1.69566	1.67633	1.657	1.63767	1.61833	1.59899	1.57965	1.5603	1.54095	1.52159	1.50223	1.48287
36.25	1.84761	1.82833	1.80903	1.78974	1.77044	1.75113	1.73183	1.71252	1.6932	1.67388	1.65456	1.63524	1.61591	1.59657	1.57724	1.5579	1.53855	1.5192	1.49985	1.4805
36.5	1.80652	1.78723	1.76794	1.74864	1.72934	1.71004	1.69073	1.67142	1.65211	1.63279	1.61347	1.59414	1.57481	1.55548	1.53614	1.5168	1.49746	1.47811
36.75	1.76542	1.74614	1.72684	1.70755	1.68825	1.66894	1.64964	1.63033	1.61101	1.59169	1.57237	1.55305	1.53372	1.51438	1.49505	1.47571
37	1.72433	1.70504	1.68575	1.66645	1.64715	1.62785	1.60854	1.58923	1.56992	1.5506	1.53128	1.51195	1.49262	1.47329
37.25	1.68324	1.66395	1.64465	1.62536	1.60606	1.58676	1.56745	1.54814	1.52882	1.5095	1.49018	1.47086
37.5	1.64214	1.62285	1.60356	1.58426	1.56496	1.54566	1.52635	1.50704	1.48773
37.75	1.60105	1.58176	1.56247	1.54317	1.52387	1.50457	1.48526
38	1.55995	1.54066	1.52137	1.50207	1.48278
38.25	1.51886	1.49957	1.48028
38.5	1.47776
38.75
39
39.25
39.5
39.75
40
40.25
40.5
40.75
41
41.25
41.5
41.75
42
[truncated: 301 more columns]

## Sheet: c SBNL Outdoor-Young 3H
units: Binary (yes/no), x-axis: temperature (degrees Celsius, row 2), y-axis: water vapor pressure (mmHg, column A)
	25	25.1	25.2	25.3	25.4	25.5	25.6	25.7	25.8	25.9	26	26.1	26.2	26.3	26.4	26.5	26.6	26.7	26.8	26.9	27	27.1	27.2	27.3	27.4	27.5	27.6	27.7	27.8	27.9	28	28.1	28.2	28.3	28.4	28.5	28.6	28.7	28.8	28.9	29	29.1	29.2	29.3	29.4	29.5	29.6	29.7	29.8
0	FALSE	FALSE	FALSE	FALSE	FALSE	FALSE	FALSE	FALSE	FALSE	FALSE	FALSE	FALSE	FALSE	FALSE	FALSE	FALSE	FALSE	FALSE	FALSE	FALSE	FALSE	FALSE	FALSE	FALSE	FALSE	FALSE	FALSE	FALSE	FALSE	FALSE	FALSE	FALSE	FALSE	FALSE	FALSE	FALSE	FALSE	FALSE	FALSE	FALSE	FALSE	FALSE	FALSE	FALSE	FALSE	FALSE	FALSE	FALSE	FALSE
0.25	FALSE	FALSE	FALSE	FALSE	FALSE	FALSE	FALSE	FALSE	FALSE	FALSE	FALSE	FALSE	FALSE	FALSE	FALSE	FALSE	FALSE	FALSE	FALSE	FALSE	FALSE	FALSE	FALSE	FALSE	FALSE	FALSE	FALSE	FALSE	FALSE	FALSE	FALSE	FALSE	FALSE	FALSE	FALSE	FALSE	FALSE	FALSE	FALSE	FALSE	FALSE	FALSE	FALSE	FALSE	FALSE	FALSE	FALSE	FALSE	FALSE
0.5	FALSE	FALSE	FALSE	FALSE	FALSE	FALSE	FALSE	FALSE	FALSE	FALSE	FALSE	FALSE	FALSE	FALSE	FALSE	FALSE	FALSE	FALSE	FALSE	FALSE	FALSE	FALSE	FALSE	FALSE	FALSE	FALSE	FALSE	FALSE	FALSE	FALSE	FALSE	FALSE	FALSE	FALSE	FALSE	FALSE	FALSE	FALSE	FALSE	FALSE	FALSE	FALSE	FALSE	FALSE	FALSE	FALSE	FALSE	FALSE	FALSE
0.75	FALSE	FALSE	FALSE	FALSE	FALSE	FALSE	FALSE	FALSE	FALSE	FALSE	FALSE	FALSE	FALSE	FALSE	FALSE	FALSE	FALSE	FALSE	FALSE	FALSE	FALSE	FALSE	FALSE	FALSE	FALSE	FALSE	FALSE	FALSE	FALSE	FALSE	FALSE	FALSE	FALSE	FALSE	FALSE	FALSE	FALSE	FALSE	FALSE	FALSE	FALSE	FALSE	FALSE	FALSE	FALSE	FALSE	FALSE	FALSE	FALSE
1	FALSE	FALSE	FALSE	FALSE	FALSE	FALSE	FALSE	FALSE	FALSE	FALSE	FALSE	FALSE	FALSE	FALSE	FALSE	FALSE	FALSE	FALSE	FALSE	FALSE	FALSE	FALSE	FALSE	FALSE	FALSE	FALSE	FALSE	FALSE	FALSE	FALSE	FALSE	FALSE	FALSE	FALSE	FALSE	FALSE	FALSE	FALSE	FALSE	FALSE	FALSE	FALSE	FALSE	FALSE	FALSE	FALSE	FALSE	FALSE	FALSE
1.25	FALSE	FALSE	FALSE	FALSE	FALSE	FALSE	FALSE	FALSE	FALSE	FALSE	FALSE	FALSE	FALSE	FALSE	FALSE	FALSE	FALSE	FALSE	FALSE	FALSE	FALSE	FALSE	FALSE	FALSE	FALSE	FALSE	FALSE	FALSE	FALSE	FALSE	FALSE	FALSE	FALSE	FALSE	FALSE	FALSE	FALSE	FALSE	FALSE	FALSE	FALSE	FALSE	FALSE	FALSE	FALSE	FALSE	FALSE	FALSE	FALSE
1.5	FALSE	FALSE	FALSE	FALSE	FALSE	FALSE	FALSE	FALSE	FALSE	FALSE	FALSE	FALSE	FALSE	FALSE	FALSE	FALSE	FALSE	FALSE	FALSE	FALSE	FALSE	FALSE	FALSE	FALSE	FALSE	FALSE	FALSE	FALSE	FALSE	FALSE	FALSE	FALSE	FALSE	FALSE	FALSE	FALSE	FALSE	FALSE	FALSE	FALSE	FALSE	FALSE	FALSE	FALSE	FALSE	FALSE	FALSE	FALSE	FALSE
1.75	FALSE	FALSE	FALSE	FALSE	FALSE	FALSE	FALSE	FALSE	FALSE	FALSE	FALSE	FALSE	FALSE	FALSE	FALSE	FALSE	FALSE	FALSE	FALSE	FALSE	FALSE	FALSE	FALSE	FALSE	FALSE	FALSE	FALSE	FALSE	FALSE	FALSE	FALSE	FALSE	FALSE	FALSE	FALSE	FALSE	FALSE	FALSE	FALSE	FALSE	FALSE	FALSE	FALSE	FALSE	FALSE	FALSE	FALSE	FALSE	FALSE
2	FALSE	FALSE	FALSE	FALSE	FALSE	FALSE	FALSE	FALSE	FALSE	FALSE	FALSE	FALSE	FALSE	FALSE	FALSE	FALSE	FALSE	FALSE	FALSE	FALSE	FALSE	FALSE	FALSE	FALSE	FALSE	FALSE	FALSE	FALSE	FALSE	FALSE	FALSE	FALSE	FALSE	FALSE	FALSE	FALSE	FALSE	FALSE	FALSE	FALSE	FALSE	FALSE	FALSE	FALSE	FALSE	FALSE	FALSE	FALSE	FALSE
2.25	FALSE	FALSE	FALSE	FALSE	FALSE	FALSE	FALSE	FALSE	FALSE	FALSE	FALSE	FALSE	FALSE	FALSE	FALSE	FALSE	FALSE	FALSE	FALSE	FALSE	FALSE	FALSE	FALSE	FALSE	FALSE	FALSE	FALSE	FALSE	FALSE	FALSE	FALSE	FALSE	FALSE	FALSE	FALSE	FALSE	FALSE	FALSE	FALSE	FALSE	FALSE	FALSE	FALSE	FALSE	FALSE	FALSE	FALSE	FALSE	FALSE
2.5	FALSE	FALSE	FALSE	FALSE	FALSE	FALSE	FALSE	FALSE	FALSE	FALSE	FALSE	FALSE	FALSE	FALSE	FALSE	FALSE	FALSE	FALSE	FALSE	FALSE	FALSE	FALSE	FALSE	FALSE	FALSE	FALSE	FALSE	FALSE	FALSE	FALSE	FALSE	FALSE	FALSE	FALSE	FALSE	FALSE	FALSE	FALSE	FALSE	FALSE	FALSE	FALSE	FALSE	FALSE	FALSE	FALSE	FALSE	FALSE	FALSE
2.75	FALSE	FALSE	FALSE	FALSE	FALSE	FALSE	FALSE	FALSE	FALSE	FALSE	FALSE	FALSE	FALSE	FALSE	FALSE	FALSE	FALSE	FALSE	FALSE	FALSE	FALSE	FALSE	FALSE	FALSE	FALSE	FALSE	FALSE	FALSE	FALSE	FALSE	FALSE	FALSE	FALSE	FALSE	FALSE	FALSE	FALSE	FALSE	FALSE	FALSE	FALSE	FALSE	FALSE	FALSE	FALSE	FALSE	FALSE	FALSE	FALSE
3	FALSE	FALSE	FALSE	FALSE	FALSE	FALSE	FALSE	FALSE	FALSE	FALSE	FALSE	FALSE	FALSE	FALSE	FALSE	FALSE	FALSE	FALSE	FALSE	FALSE	FALSE	FALSE	FALSE	FALSE	FALSE	FALSE	FALSE	FALSE	FALSE	FALSE	FALSE	FALSE	FALSE	FALSE	FALSE	FALSE	FALSE	FALSE	FALSE	FALSE	FALSE	FALSE	FALSE	FALSE	FALSE	FALSE	FALSE	FALSE	FALSE
3.25	FALSE	FALSE	FALSE	FALSE	FALSE	FALSE	FALSE	FALSE	FALSE	FALSE	FALSE	FALSE	FALSE	FALSE	FALSE	FALSE	FALSE	FALSE	FALSE	FALSE	FALSE	FALSE	FALSE	FALSE	FALSE	FALSE	FALSE	FALSE	FALSE	FALSE	FALSE	FALSE	FALSE	FALSE	FALSE	FALSE	FALSE	FALSE	FALSE	FALSE	FALSE	FALSE	FALSE	FALSE	FALSE	FALSE	FALSE	FALSE	FALSE
3.5	FALSE	FALSE	FALSE	FALSE	FALSE	FALSE	FALSE	FALSE	FALSE	FALSE	FALSE	FALSE	FALSE	FALSE	FALSE	FALSE	FALSE	FALSE	FALSE	FALSE	FALSE	FALSE	FALSE	FALSE	FALSE	FALSE	FALSE	FALSE	FALSE	FALSE	FALSE	FALSE	FALSE	FALSE	FALSE	FALSE	FALSE	FALSE	FALSE	FALSE	FALSE	FALSE	FALSE	FALSE	FALSE	FALSE	FALSE	FALSE	FALSE
3.75	FALSE	FALSE	FALSE	FALSE	FALSE	FALSE	FALSE	FALSE	FALSE	FALSE	FALSE	FALSE	FALSE	FALSE	FALSE	FALSE	FALSE	FALSE	FALSE	FALSE	FALSE	FALSE	FALSE	FALSE	FALSE	FALSE	FALSE	FALSE	FALSE	FALSE	FALSE	FALSE	FALSE	FALSE	FALSE	FALSE	FALSE	FALSE	FALSE	FALSE	FALSE	FALSE	FALSE	FALSE	FALSE	FALSE	FALSE	FALSE	FALSE
4	FALSE	FALSE	FALSE	FALSE	FALSE	FALSE	FALSE	FALSE	FALSE	FALSE	FALSE	FALSE	FALSE	FALSE	FALSE	FALSE	FALSE	FALSE	FALSE	FALSE	FALSE	FALSE	FALSE	FALSE	FALSE	FALSE	FALSE	FALSE	FALSE	FALSE	FALSE	FALSE	FALSE	FALSE	FALSE	FALSE	FALSE	FALSE	FALSE	FALSE	FALSE	FALSE	FALSE	FALSE	FALSE	FALSE	FALSE	FALSE	FALSE
4.25	FALSE	FALSE	FALSE	FALSE	FALSE	FALSE	FALSE	FALSE	FALSE	FALSE	FALSE	FALSE	FALSE	FALSE	FALSE	FALSE	FALSE	FALSE	FALSE	FALSE	FALSE	FALSE	FALSE	FALSE	FALSE	FALSE	FALSE	FALSE	FALSE	FALSE	FALSE	FALSE	FALSE	FALSE	FALSE	FALSE	FALSE	FALSE	FALSE	FALSE	FALSE	FALSE	FALSE	FALSE	FALSE	FALSE	FALSE	FALSE	FALSE
4.5	FALSE	FALSE	FALSE	FALSE	FALSE	FALSE	FALSE	FALSE	FALSE	FALSE	FALSE	FALSE	FALSE	FALSE	FALSE	FALSE	FALSE	FALSE	FALSE	FALSE	FALSE	FALSE	FALSE	FALSE	FALSE	FALSE	FALSE	FALSE	FALSE	FALSE	FALSE	FALSE	FALSE	FALSE	FALSE	FALSE	FALSE	FALSE	FALSE	FALSE	FALSE	FALSE	FALSE	FALSE	FALSE	FALSE	FALSE	FALSE	FALSE
4.75	FALSE	FALSE	FALSE	FALSE	FALSE	FALSE	FALSE	FALSE	FALSE	FALSE	FALSE	FALSE	FALSE	FALSE	FALSE	FALSE	FALSE	FALSE	FALSE	FALSE	FALSE	FALSE	FALSE	FALSE	FALSE	FALSE	FALSE	FALSE	FALSE	FALSE	FALSE	FALSE	FALSE	FALSE	FALSE	FALSE	FALSE	FALSE	FALSE	FALSE	FALSE	FALSE	FALSE	FALSE	FALSE	FALSE	FALSE	FALSE	FALSE
5	FALSE	FALSE	FALSE	FALSE	FALSE	FALSE	FALSE	FALSE	FALSE	FALSE	FALSE	FALSE	FALSE	FALSE	FALSE	FALSE	FALSE	FALSE	FALSE	FALSE	FALSE	FALSE	FALSE	FALSE	FALSE	FALSE	FALSE	FALSE	FALSE	FALSE	FALSE	FALSE	FALSE	FALSE	FALSE	FALSE	FALSE	FALSE	FALSE	FALSE	FALSE	FALSE	FALSE	FALSE	FALSE	FALSE	FALSE	FALSE	FALSE
5.25	FALSE	FALSE	FALSE	FALSE	FALSE	FALSE	FALSE	FALSE	FALSE	FALSE	FALSE	FALSE	FALSE	FALSE	FALSE	FALSE	FALSE	FALSE	FALSE	FALSE	FALSE	FALSE	FALSE	FALSE	FALSE	FALSE	FALSE	FALSE	FALSE	FALSE	FALSE	FALSE	FALSE	FALSE	FALSE	FALSE	FALSE	FALSE	FALSE	FALSE	FALSE	FALSE	FALSE	FALSE	FALSE	FALSE	FALSE	FALSE	FALSE
5.5	FALSE	FALSE	FALSE	FALSE	FALSE	FALSE	FALSE	FALSE	FALSE	FALSE	FALSE	FALSE	FALSE	FALSE	FALSE	FALSE	FALSE	FALSE	FALSE	FALSE	FALSE	FALSE	FALSE	FALSE	FALSE	FALSE	FALSE	FALSE	FALSE	FALSE	FALSE	FALSE	FALSE	FALSE	FALSE	FALSE	FALSE	FALSE	FALSE	FALSE	FALSE	FALSE	FALSE	FALSE	FALSE	FALSE	FALSE	FALSE	FALSE
5.75	FALSE	FALSE	FALSE	FALSE	FALSE	FALSE	FALSE	FALSE	FALSE	FALSE	FALSE	FALSE	FALSE	FALSE	FALSE	FALSE	FALSE	FALSE	FALSE	FALSE	FALSE	FALSE	FALSE	FALSE	FALSE	FALSE	FALSE	FALSE	FALSE	FALSE	FALSE	FALSE	FALSE	FALSE	FALSE	FALSE	FALSE	FALSE	FALSE	FALSE	FALSE	FALSE	FALSE	FALSE	FALSE	FALSE	FALSE	FALSE	FALSE
6	FALSE	FALSE	FALSE	FALSE	FALSE	FALSE	FALSE	FALSE	FALSE	FALSE	FALSE	FALSE	FALSE	FALSE	FALSE	FALSE	FALSE	FALSE	FALSE	FALSE	FALSE	FALSE	FALSE	FALSE	FALSE	FALSE	FALSE	FALSE	FALSE	FALSE	FALSE	FALSE	FALSE	FALSE	FALSE	FALSE	FALSE	FALSE	FALSE	FALSE	FALSE	FALSE	FALSE	FALSE	FALSE	FALSE	FALSE	FALSE	FALSE
6.25	FALSE	FALSE	FALSE	FALSE	FALSE	FALSE	FALSE	FALSE	FALSE	FALSE	FALSE	FALSE	FALSE	FALSE	FALSE	FALSE	FALSE	FALSE	FALSE	FALSE	FALSE	FALSE	FALSE	FALSE	FALSE	FALSE	FALSE	FALSE	FALSE	FALSE	FALSE	FALSE	FALSE	FALSE	FALSE	FALSE	FALSE	FALSE	FALSE	FALSE	FALSE	FALSE	FALSE	FALSE	FALSE	FALSE	FALSE	FALSE	FALSE
6.5	FALSE	FALSE	FALSE	FALSE	FALSE	FALSE	FALSE	FALSE	FALSE	FALSE	FALSE	FALSE	FALSE	FALSE	FALSE	FALSE	FALSE	FALSE	FALSE	FALSE	FALSE	FALSE	FALSE	FALSE	FALSE	FALSE	FALSE	FALSE	FALSE	FALSE	FALSE	FALSE	FALSE	FALSE	FALSE	FALSE	FALSE	FALSE	FALSE	FALSE	FALSE	FALSE	FALSE	FALSE	FALSE	FALSE	FALSE	FALSE	FALSE
6.75	FALSE	FALSE	FALSE	FALSE	FALSE	FALSE	FALSE	FALSE	FALSE	FALSE	FALSE	FALSE	FALSE	FALSE	FALSE	FALSE	FALSE	FALSE	FALSE	FALSE	FALSE	FALSE	FALSE	FALSE	FALSE	FALSE	FALSE	FALSE	FALSE	FALSE	FALSE	FALSE	FALSE	FALSE	FALSE	FALSE	FALSE	FALSE	FALSE	FALSE	FALSE	FALSE	FALSE	FALSE	FALSE	FALSE	FALSE	FALSE	FALSE
7	FALSE	FALSE	FALSE	FALSE	FALSE	FALSE	FALSE	FALSE	FALSE	FALSE	FALSE	FALSE	FALSE	FALSE	FALSE	FALSE	FALSE	FALSE	FALSE	FALSE	FALSE	FALSE	FALSE	FALSE	FALSE	FALSE	FALSE	FALSE	FALSE	FALSE	FALSE	FALSE	FALSE	FALSE	FALSE	FALSE	FALSE	FALSE	FALSE	FALSE	FALSE	FALSE	FALSE	FALSE	FALSE	FALSE	FALSE	FALSE	FALSE
7.25	FALSE	FALSE	FALSE	FALSE	FALSE	FALSE	FALSE	FALSE	FALSE	FALSE	FALSE	FALSE	FALSE	FALSE	FALSE	FALSE	FALSE	FALSE	FALSE	FALSE	FALSE	FALSE	FALSE	FALSE	FALSE	FALSE	FALSE	FALSE	FALSE	FALSE	FALSE	FALSE	FALSE	FALSE	FALSE	FALSE	FALSE	FALSE	FALSE	FALSE	FALSE	FALSE	FALSE	FALSE	FALSE	FALSE	FALSE	FALSE	FALSE
7.5	FALSE	FALSE	FALSE	FALSE	FALSE	FALSE	FALSE	FALSE	FALSE	FALSE	FALSE	FALSE	FALSE	FALSE	FALSE	FALSE	FALSE	FALSE	FALSE	FALSE	FALSE	FALSE	FALSE	FALSE	FALSE	FALSE	FALSE	FALSE	FALSE	FALSE	FALSE	FALSE	FALSE	FALSE	FALSE	FALSE	FALSE	FALSE	FALSE	FALSE	FALSE	FALSE	FALSE	FALSE	FALSE	FALSE	FALSE	FALSE	FALSE
7.75	FALSE	FALSE	FALSE	FALSE	FALSE	FALSE	FALSE	FALSE	FALSE	FALSE	FALSE	FALSE	FALSE	FALSE	FALSE	FALSE	FALSE	FALSE	FALSE	FALSE	FALSE	FALSE	FALSE	FALSE	FALSE	FALSE	FALSE	FALSE	FALSE	FALSE	FALSE	FALSE	FALSE	FALSE	FALSE	FALSE	FALSE	FALSE	FALSE	FALSE	FALSE	FALSE	FALSE	FALSE	FALSE	FALSE	FALSE	FALSE	FALSE
8	FALSE	FALSE	FALSE	FALSE	FALSE	FALSE	FALSE	FALSE	FALSE	FALSE	FALSE	FALSE	FALSE	FALSE	FALSE	FALSE	FALSE	FALSE	FALSE	FALSE	FALSE	FALSE	FALSE	FALSE	FALSE	FALSE	FALSE	FALSE	FALSE	FALSE	FALSE	FALSE	FALSE	FALSE	FALSE	FALSE	FALSE	FALSE	FALSE	FALSE	FALSE	FALSE	FALSE	FALSE	FALSE	FALSE	FALSE	FALSE	FALSE
8.25	FALSE	FALSE	FALSE	FALSE	FALSE	FALSE	FALSE	FALSE	FALSE	FALSE	FALSE	FALSE	FALSE	FALSE	FALSE	FALSE	FALSE	FALSE	FALSE	FALSE	FALSE	FALSE	FALSE	FALSE	FALSE	FALSE	FALSE	FALSE	FALSE	FALSE	FALSE	FALSE	FALSE	FALSE	FALSE	FALSE	FALSE	FALSE	FALSE	FALSE	FALSE	FALSE	FALSE	FALSE	FALSE	FALSE	FALSE	FALSE	FALSE
8.5	FALSE	FALSE	FALSE	FALSE	FALSE	FALSE	FALSE	FALSE	FALSE	FALSE	FALSE	FALSE	FALSE	FALSE	FALSE	FALSE	FALSE	FALSE	FALSE	FALSE	FALSE	FALSE	FALSE	FALSE	FALSE	FALSE	FALSE	FALSE	FALSE	FALSE	FALSE	FALSE	FALSE	FALSE	FALSE	FALSE	FALSE	FALSE	FALSE	FALSE	FALSE	FALSE	FALSE	FALSE	FALSE	FALSE	FALSE	FALSE	FALSE
8.75	FALSE	FALSE	FALSE	FALSE	FALSE	FALSE	FALSE	FALSE	FALSE	FALSE	FALSE	FALSE	FALSE	FALSE	FALSE	FALSE	FALSE	FALSE	FALSE	FALSE	FALSE	FALSE	FALSE	FALSE	FALSE	FALSE	FALSE	FALSE	FALSE	FALSE	FALSE	FALSE	FALSE	FALSE	FALSE	FALSE	FALSE	FALSE	FALSE	FALSE	FALSE	FALSE	FALSE	FALSE	FALSE	FALSE	FALSE	FALSE	FALSE
9	FALSE	FALSE	FALSE	FALSE	FALSE	FALSE	FALSE	FALSE	FALSE	FALSE	FALSE	FALSE	FALSE	FALSE	FALSE	FALSE	FALSE	FALSE	FALSE	FALSE	FALSE	FALSE	FALSE	FALSE	FALSE	FALSE	FALSE	FALSE	FALSE	FALSE	FALSE	FALSE	FALSE	FALSE	FALSE	FALSE	FALSE	FALSE	FALSE	FALSE	FALSE	FALSE	FALSE	FALSE	FALSE	FALSE	FALSE	FALSE	FALSE
9.25	FALSE	FALSE	FALSE	FALSE	FALSE	FALSE	FALSE	FALSE	FALSE	FALSE	FALSE	FALSE	FALSE	FALSE	FALSE	FALSE	FALSE	FALSE	FALSE	FALSE	FALSE	FALSE	FALSE	FALSE	FALSE	FALSE	FALSE	FALSE	FALSE	FALSE	FALSE	FALSE	FALSE	FALSE	FALSE	FALSE	FALSE	FALSE	FALSE	FALSE	FALSE	FALSE	FALSE	FALSE	FALSE	FALSE	FALSE	FALSE	FALSE
9.5	FALSE	FALSE	FALSE	FALSE	FALSE	FALSE	FALSE	FALSE	FALSE	FALSE	FALSE	FALSE	FALSE	FALSE	FALSE	FALSE	FALSE	FALSE	FALSE	FALSE	FALSE	FALSE	FALSE	FALSE	FALSE	FALSE	FALSE	FALSE	FALSE	FALSE	FALSE	FALSE	FALSE	FALSE	FALSE	FALSE	FALSE	FALSE	FALSE	FALSE	FALSE	FALSE	FALSE	FALSE	FALSE	FALSE	FALSE	FALSE	FALSE
9.75	FALSE	FALSE	FALSE	FALSE	FALSE	FALSE	FALSE	FALSE	FALSE	FALSE	FALSE	FALSE	FALSE	FALSE	FALSE	FALSE	FALSE	FALSE	FALSE	FALSE	FALSE	FALSE	FALSE	FALSE	FALSE	FALSE	FALSE	FALSE	FALSE	FALSE	FALSE	FALSE	FALSE	FALSE	FALSE	FALSE	FALSE	FALSE	FALSE	FALSE	FALSE	FALSE	FALSE	FALSE	FALSE	FALSE	FALSE	FALSE	FALSE
10	FALSE	FALSE	FALSE	FALSE	FALSE	FALSE	FALSE	FALSE	FALSE	FALSE	FALSE	FALSE	FALSE	FALSE	FALSE	FALSE	FALSE	FALSE	FALSE	FALSE	FALSE	FALSE	FALSE	FALSE	FALSE	FALSE	FALSE	FALSE	FALSE	FALSE	FALSE	FALSE	FALSE	FALSE	FALSE	FALSE	FALSE	FALSE	FALSE	FALSE	FALSE	FALSE	FALSE	FALSE	FALSE	FALSE	FALSE	FALSE	FALSE
10.25	FALSE	FALSE	FALSE	FALSE	FALSE	FALSE	FALSE	FALSE	FALSE	FALSE	FALSE	FALSE	FALSE	FALSE	FALSE	FALSE	FALSE	FALSE	FALSE	FALSE	FALSE	FALSE	FALSE	FALSE	FALSE	FALSE	FALSE	FALSE	FALSE	FALSE	FALSE	FALSE	FALSE	FALSE	FALSE	FALSE	FALSE	FALSE	FALSE	FALSE	FALSE	FALSE	FALSE	FALSE	FALSE	FALSE	FALSE	FALSE	FALSE
10.5	FALSE	FALSE	FALSE	FALSE	FALSE	FALSE	FALSE	FALSE	FALSE	FALSE	FALSE	FALSE	FALSE	FALSE	FALSE	FALSE	FALSE	FALSE	FALSE	FALSE	FALSE	FALSE	FALSE	FALSE	FALSE	FALSE	FALSE	FALSE	FALSE	FALSE	FALSE	FALSE	FALSE	FALSE	FALSE	FALSE	FALSE	FALSE	FALSE	FALSE	FALSE	FALSE	FALSE	FALSE	FALSE	FALSE	FALSE	FALSE	FALSE
10.75	FALSE	FALSE	FALSE	FALSE	FALSE	FALSE	FALSE	FALSE	FALSE	FALSE	FALSE	FALSE	FALSE	FALSE	FALSE	FALSE	FALSE	FALSE	FALSE	FALSE	FALSE	FALSE	FALSE	FALSE	FALSE	FALSE	FALSE	FALSE	FALSE	FALSE	FALSE	FALSE	FALSE	FALSE	FALSE	FALSE	FALSE	FALSE	FALSE	FALSE	FALSE	FALSE	FALSE	FALSE	FALSE	FALSE	FALSE	FALSE	FALSE
11	FALSE	FALSE	FALSE	FALSE	FALSE	FALSE	FALSE	FALSE	FALSE	FALSE	FALSE	FALSE	FALSE	FALSE	FALSE	FALSE	FALSE	FALSE	FALSE	FALSE	FALSE	FALSE	FALSE	FALSE	FALSE	FALSE	FALSE	FALSE	FALSE	FALSE	FALSE	FALSE	FALSE	FALSE	FALSE	FALSE	FALSE	FALSE	FALSE	FALSE	FALSE	FALSE	FALSE	FALSE	FALSE	FALSE	FALSE	FALSE	FALSE
11.25	FALSE	FALSE	FALSE	FALSE	FALSE	FALSE	FALSE	FALSE	FALSE	FALSE	FALSE	FALSE	FALSE	FALSE	FALSE	FALSE	FALSE	FALSE	FALSE	FALSE	FALSE	FALSE	FALSE	FALSE	FALSE	FALSE	FALSE	FALSE	FALSE	FALSE	FALSE	FALSE	FALSE	FALSE	FALSE	FALSE	FALSE	FALSE	FALSE	FALSE	FALSE	FALSE	FALSE	FALSE	FALSE	FALSE	FALSE	FALSE	FALSE
11.5	FALSE	FALSE	FALSE	FALSE	FALSE	FALSE	FALSE	FALSE	FALSE	FALSE	FALSE	FALSE	FALSE	FALSE	FALSE	FALSE	FALSE	FALSE	FALSE	FALSE	FALSE	FALSE	FALSE	FALSE	FALSE	FALSE	FALSE	FALSE	FALSE	FALSE	FALSE	FALSE	FALSE	FALSE	FALSE	FALSE	FALSE	FALSE	FALSE	FALSE	FALSE	FALSE	FALSE	FALSE	FALSE	FALSE	FALSE	FALSE	FALSE
11.75	FALSE	FALSE	FALSE	FALSE	FALSE	FALSE	FALSE	FALSE	FALSE	FALSE	FALSE	FALSE	FALSE	FALSE	FALSE	FALSE	FALSE	FALSE	FALSE	FALSE	FALSE	FALSE	FALSE	FALSE	FALSE	FALSE	FALSE	FALSE	FALSE	FALSE	FALSE	FALSE	FALSE	FALSE	FALSE	FALSE	FALSE	FALSE	FALSE	FALSE	FALSE	FALSE	FALSE	FALSE	FALSE	FALSE	FALSE	FALSE	FALSE
12	FALSE	FALSE	FALSE	FALSE	FALSE	FALSE	FALSE	FALSE	FALSE	FALSE	FALSE	FALSE	FALSE	FALSE	FALSE	FALSE	FALSE	FALSE	FALSE	FALSE	FALSE	FALSE	FALSE	FALSE	FALSE	FALSE	FALSE	FALSE	FALSE	FALSE	FALSE	FALSE	FALSE	FALSE	FALSE	FALSE	FALSE	FALSE	FALSE	FALSE	FALSE	FALSE	FALSE	FALSE	FALSE	FALSE	FALSE	FALSE	FALSE
12.25	FALSE	FALSE	FALSE	FALSE	FALSE	FALSE	FALSE	FALSE	FALSE	FALSE	FALSE	FALSE	FALSE	FALSE	FALSE	FALSE	FALSE	FALSE	FALSE	FALSE	FALSE	FALSE	FALSE	FALSE	FALSE	FALSE	FALSE	FALSE	FALSE	FALSE	FALSE	FALSE	FALSE	FALSE	FALSE	FALSE	FALSE	FALSE	FALSE	FALSE	FALSE	FALSE	FALSE	FALSE	FALSE	FALSE	FALSE	FALSE	FALSE
12.5	FALSE	FALSE	FALSE	FALSE	FALSE	FALSE	FALSE	FALSE	FALSE	FALSE	FALSE	FALSE	FALSE	FALSE	FALSE	FALSE	FALSE	FALSE	FALSE	FALSE	FALSE	FALSE	FALSE	FALSE	FALSE	FALSE	FALSE	FALSE	FALSE	FALSE	FALSE	FALSE	FALSE	FALSE	FALSE	FALSE	FALSE	FALSE	FALSE	FALSE	FALSE	FALSE	FALSE	FALSE	FALSE	FALSE	FALSE	FALSE	FALSE
12.75	FALSE	FALSE	FALSE	FALSE	FALSE	FALSE	FALSE	FALSE	FALSE	FALSE	FALSE	FALSE	FALSE	FALSE	FALSE	FALSE	FALSE	FALSE	FALSE	FALSE	FALSE	FALSE	FALSE	FALSE	FALSE	FALSE	FALSE	FALSE	FALSE	FALSE	FALSE	FALSE	FALSE	FALSE	FALSE	FALSE	FALSE	FALSE	FALSE	FALSE	FALSE	FALSE	FALSE	FALSE	FALSE	FALSE	FALSE	FALSE	FALSE
13	FALSE	FALSE	FALSE	FALSE	FALSE	FALSE	FALSE	FALSE	FALSE	FALSE	FALSE	FALSE	FALSE	FALSE	FALSE	FALSE	FALSE	FALSE	FALSE	FALSE	FALSE	FALSE	FALSE	FALSE	FALSE	FALSE	FALSE	FALSE	FALSE	FALSE	FALSE	FALSE	FALSE	FALSE	FALSE	FALSE	FALSE	FALSE	FALSE	FALSE	FALSE	FALSE	FALSE	FALSE	FALSE	FALSE	FALSE	FALSE	FALSE
13.25	FALSE	FALSE	FALSE	FALSE	FALSE	FALSE	FALSE	FALSE	FALSE	FALSE	FALSE	FALSE	FALSE	FALSE	FALSE	FALSE	FALSE	FALSE	FALSE	FALSE	FALSE	FALSE	FALSE	FALSE	FALSE	FALSE	FALSE	FALSE	FALSE	FALSE	FALSE	FALSE	FALSE	FALSE	FALSE	FALSE	FALSE	FALSE	FALSE	FALSE	FALSE	FALSE	FALSE	FALSE	FALSE	FALSE	FALSE	FALSE	FALSE
13.5	FALSE	FALSE	FALSE	FALSE	FALSE	FALSE	FALSE	FALSE	FALSE	FALSE	FALSE	FALSE	FALSE	FALSE	FALSE	FALSE	FALSE	FALSE	FALSE	FALSE	FALSE	FALSE	FALSE	FALSE	FALSE	FALSE	FALSE	FALSE	FALSE	FALSE	FALSE	FALSE	FALSE	FALSE	FALSE	FALSE	FALSE	FALSE	FALSE	FALSE	FALSE	FALSE	FALSE	FALSE	FALSE	FALSE	FALSE	FALSE	FALSE
13.75	FALSE	FALSE	FALSE	FALSE	FALSE	FALSE	FALSE	FALSE	FALSE	FALSE	FALSE	FALSE	FALSE	FALSE	FALSE	FALSE	FALSE	FALSE	FALSE	FALSE	FALSE	FALSE	FALSE	FALSE	FALSE	FALSE	FALSE	FALSE	FALSE	FALSE	FALSE	FALSE	FALSE	FALSE	FALSE	FALSE	FALSE	FALSE	FALSE	FALSE	FALSE	FALSE	FALSE	FALSE	FALSE	FALSE	FALSE	FALSE	FALSE
14	FALSE	FALSE	FALSE	FALSE	FALSE	FALSE	FALSE	FALSE	FALSE	FALSE	FALSE	FALSE	FALSE	FALSE	FALSE	FALSE	FALSE	FALSE	FALSE	FALSE	FALSE	FALSE	FALSE	FALSE	FALSE	FALSE	FALSE	FALSE	FALSE	FALSE	FALSE	FALSE	FALSE	FALSE	FALSE	FALSE	FALSE	FALSE	FALSE	FALSE	FALSE	FALSE	FALSE	FALSE	FALSE	FALSE	FALSE	FALSE	FALSE
14.25	FALSE	FALSE	FALSE	FALSE	FALSE	FALSE	FALSE	FALSE	FALSE	FALSE	FALSE	FALSE	FALSE	FALSE	FALSE	FALSE	FALSE	FALSE	FALSE	FALSE	FALSE	FALSE	FALSE	FALSE	FALSE	FALSE	FALSE	FALSE	FALSE	FALSE	FALSE	FALSE	FALSE	FALSE	FALSE	FALSE	FALSE	FALSE	FALSE	FALSE	FALSE	FALSE	FALSE	FALSE	FALSE	FALSE	FALSE	FALSE	FALSE
14.5	FALSE	FALSE	FALSE	FALSE	FALSE	FALSE	FALSE	FALSE	FALSE	FALSE	FALSE	FALSE	FALSE	FALSE	FALSE	FALSE	FALSE	FALSE	FALSE	FALSE	FALSE	FALSE	FALSE	FALSE	FALSE	FALSE	FALSE	FALSE	FALSE	FALSE	FALSE	FALSE	FALSE	FALSE	FALSE	FALSE	FALSE	FALSE	FALSE	FALSE	FALSE	FALSE	FALSE	FALSE	FALSE	FALSE	FALSE	FALSE	FALSE
14.75	FALSE	FALSE	FALSE	FALSE	FALSE	FALSE	FALSE	FALSE	FALSE	FALSE	FALSE	FALSE	FALSE	FALSE	FALSE	FALSE	FALSE	FALSE	FALSE	FALSE	FALSE	FALSE	FALSE	FALSE	FALSE	FALSE	FALSE	FALSE	FALSE	FALSE	FALSE	FALSE	FALSE	FALSE	FALSE	FALSE	FALSE	FALSE	FALSE	FALSE	FALSE	FALSE	FALSE	FALSE	FALSE	FALSE	FALSE	FALSE	FALSE
15	FALSE	FALSE	FALSE	FALSE	FALSE	FALSE	FALSE	FALSE	FALSE	FALSE	FALSE	FALSE	FALSE	FALSE	FALSE	FALSE	FALSE	FALSE	FALSE	FALSE	FALSE	FALSE	FALSE	FALSE	FALSE	FALSE	FALSE	FALSE	FALSE	FALSE	FALSE	FALSE	FALSE	FALSE	FALSE	FALSE	FALSE	FALSE	FALSE	FALSE	FALSE	FALSE	FALSE	FALSE	FALSE	FALSE	FALSE	FALSE	FALSE
15.25	FALSE	FALSE	FALSE	FALSE	FALSE	FALSE	FALSE	FALSE	FALSE	FALSE	FALSE	FALSE	FALSE	FALSE	FALSE	FALSE	FALSE	FALSE	FALSE	FALSE	FALSE	FALSE	FALSE	FALSE	FALSE	FALSE	FALSE	FALSE	FALSE	FALSE	FALSE	FALSE	FALSE	FALSE	FALSE	FALSE	FALSE	FALSE	FALSE	FALSE	FALSE	FALSE	FALSE	FALSE	FALSE	FALSE	FALSE	FALSE	FALSE
15.5	FALSE	FALSE	FALSE	FALSE	FALSE	FALSE	FALSE	FALSE	FALSE	FALSE	FALSE	FALSE	FALSE	FALSE	FALSE	FALSE	FALSE	FALSE	FALSE	FALSE	FALSE	FALSE	FALSE	FALSE	FALSE	FALSE	FALSE	FALSE	FALSE	FALSE	FALSE	FALSE	FALSE	FALSE	FALSE	FALSE	FALSE	FALSE	FALSE	FALSE	FALSE	FALSE	FALSE	FALSE	FALSE	FALSE	FALSE	FALSE	FALSE
15.75	FALSE	FALSE	FALSE	FALSE	FALSE	FALSE	FALSE	FALSE	FALSE	FALSE	FALSE	FALSE	FALSE	FALSE	FALSE	FALSE	FALSE	FALSE	FALSE	FALSE	FALSE	FALSE	FALSE	FALSE	FALSE	FALSE	FALSE	FALSE	FALSE	FALSE	FALSE	FALSE	FALSE	FALSE	FALSE	FALSE	FALSE	FALSE	FALSE	FALSE	FALSE	FALSE	FALSE	FALSE	FALSE	FALSE	FALSE	FALSE	FALSE
16	FALSE	FALSE	FALSE	FALSE	FALSE	FALSE	FALSE	FALSE	FALSE	FALSE	FALSE	FALSE	FALSE	FALSE	FALSE	FALSE	FALSE	FALSE	FALSE	FALSE	FALSE	FALSE	FALSE	FALSE	FALSE	FALSE	FALSE	FALSE	FALSE	FALSE	FALSE	FALSE	FALSE	FALSE	FALSE	FALSE	FALSE	FALSE	FALSE	FALSE	FALSE	FALSE	FALSE	FALSE	FALSE	FALSE	FALSE	FALSE	FALSE
16.25	FALSE	FALSE	FALSE	FALSE	FALSE	FALSE	FALSE	FALSE	FALSE	FALSE	FALSE	FALSE	FALSE	FALSE	FALSE	FALSE	FALSE	FALSE	FALSE	FALSE	FALSE	FALSE	FALSE	FALSE	FALSE	FALSE	FALSE	FALSE	FALSE	FALSE	FALSE	FALSE	FALSE	FALSE	FALSE	FALSE	FALSE	FALSE	FALSE	FALSE	FALSE	FALSE	FALSE	FALSE	FALSE	FALSE	FALSE	FALSE	FALSE
16.5	FALSE	FALSE	FALSE	FALSE	FALSE	FALSE	FALSE	FALSE	FALSE	FALSE	FALSE	FALSE	FALSE	FALSE	FALSE	FALSE	FALSE	FALSE	FALSE	FALSE	FALSE	FALSE	FALSE	FALSE	FALSE	FALSE	FALSE	FALSE	FALSE	FALSE	FALSE	FALSE	FALSE	FALSE	FALSE	FALSE	FALSE	FALSE	FALSE	FALSE	FALSE	FALSE	FALSE	FALSE	FALSE	FALSE	FALSE	FALSE	FALSE
16.75	FALSE	FALSE	FALSE	FALSE	FALSE	FALSE	FALSE	FALSE	FALSE	FALSE	FALSE	FALSE	FALSE	FALSE	FALSE	FALSE	FALSE	FALSE	FALSE	FALSE	FALSE	FALSE	FALSE	FALSE	FALSE	FALSE	FALSE	FALSE	FALSE	FALSE	FALSE	FALSE	FALSE	FALSE	FALSE	FALSE	FALSE	FALSE	FALSE	FALSE	FALSE	FALSE	FALSE	FALSE	FALSE	FALSE	FALSE	FALSE	FALSE
17	FALSE	FALSE	FALSE	FALSE	FALSE	FALSE	FALSE	FALSE	FALSE	FALSE	FALSE	FALSE	FALSE	FALSE	FALSE	FALSE	FALSE	FALSE	FALSE	FALSE	FALSE	FALSE	FALSE	FALSE	FALSE	FALSE	FALSE	FALSE	FALSE	FALSE	FALSE	FALSE	FALSE	FALSE	FALSE	FALSE	FALSE	FALSE	FALSE	FALSE	FALSE	FALSE	FALSE	FALSE	FALSE	FALSE	FALSE	FALSE	FALSE
17.25	FALSE	FALSE	FALSE	FALSE	FALSE	FALSE	FALSE	FALSE	FALSE	FALSE	FALSE	FALSE	FALSE	FALSE	FALSE	FALSE	FALSE	FALSE	FALSE	FALSE	FALSE	FALSE	FALSE	FALSE	FALSE	FALSE	FALSE	FALSE	FALSE	FALSE	FALSE	FALSE	FALSE	FALSE	FALSE	FALSE	FALSE	FALSE	FALSE	FALSE	FALSE	FALSE	FALSE	FALSE	FALSE	FALSE	FALSE	FALSE	FALSE
17.5	FALSE	FALSE	FALSE	FALSE	FALSE	FALSE	FALSE	FALSE	FALSE	FALSE	FALSE	FALSE	FALSE	FALSE	FALSE	FALSE	FALSE	FALSE	FALSE	FALSE	FALSE	FALSE	FALSE	FALSE	FALSE	FALSE	FALSE	FALSE	FALSE	FALSE	FALSE	FALSE	FALSE	FALSE	FALSE	FALSE	FALSE	FALSE	FALSE	FALSE	FALSE	FALSE	FALSE	FALSE	FALSE	FALSE	FALSE	FALSE	FALSE
17.75	FALSE	FALSE	FALSE	FALSE	FALSE	FALSE	FALSE	FALSE	FALSE	FALSE	FALSE	FALSE	FALSE	FALSE	FALSE	FALSE	FALSE	FALSE	FALSE	FALSE	FALSE	FALSE	FALSE	FALSE	FALSE	FALSE	FALSE	FALSE	FALSE	FALSE	FALSE	FALSE	FALSE	FALSE	FALSE	FALSE	FALSE	FALSE	FALSE	FALSE	FALSE	FALSE	FALSE	FALSE	FALSE	FALSE	FALSE	FALSE	FALSE
18	FALSE	FALSE	FALSE	FALSE	FALSE	FALSE	FALSE	FALSE	FALSE	FALSE	FALSE	FALSE	FALSE	FALSE	FALSE	FALSE	FALSE	FALSE	FALSE	FALSE	FALSE	FALSE	FALSE	FALSE	FALSE	FALSE	FALSE	FALSE	FALSE	FALSE	FALSE	FALSE	FALSE	FALSE	FALSE	FALSE	FALSE	FALSE	FALSE	FALSE	FALSE	FALSE	FALSE	FALSE	FALSE	FALSE	FALSE	FALSE	FALSE
18.25	FALSE	FALSE	FALSE	FALSE	FALSE	FALSE	FALSE	FALSE	FALSE	FALSE	FALSE	FALSE	FALSE	FALSE	FALSE	FALSE	FALSE	FALSE	FALSE	FALSE	FALSE	FALSE	FALSE	FALSE	FALSE	FALSE	FALSE	FALSE	FALSE	FALSE	FALSE	FALSE	FALSE	FALSE	FALSE	FALSE	FALSE	FALSE	FALSE	FALSE	FALSE	FALSE	FALSE	FALSE	FALSE	FALSE	FALSE	FALSE	FALSE
18.5	FALSE	FALSE	FALSE	FALSE	FALSE	FALSE	FALSE	FALSE	FALSE	FALSE	FALSE	FALSE	FALSE	FALSE	FALSE	FALSE	FALSE	FALSE	FALSE	FALSE	FALSE	FALSE	FALSE	FALSE	FALSE	FALSE	FALSE	FALSE	FALSE	FALSE	FALSE	FALSE	FALSE	FALSE	FALSE	FALSE	FALSE	FALSE	FALSE	FALSE	FALSE	FALSE	FALSE	FALSE	FALSE	FALSE	FALSE	FALSE	FALSE
18.75	FALSE	FALSE	FALSE	FALSE	FALSE	FALSE	FALSE	FALSE	FALSE	FALSE	FALSE	FALSE	FALSE	FALSE	FALSE	FALSE	FALSE	FALSE	FALSE	FALSE	FALSE	FALSE	FALSE	FALSE	FALSE	FALSE	FALSE	FALSE	FALSE	FALSE	FALSE	FALSE	FALSE	FALSE	FALSE	FALSE	FALSE	FALSE	FALSE	FALSE	FALSE	FALSE	FALSE	FALSE	FALSE	FALSE	FALSE	FALSE	FALSE
19	FALSE	FALSE	FALSE	FALSE	FALSE	FALSE	FALSE	FALSE	FALSE	FALSE	FALSE	FALSE	FALSE	FALSE	FALSE	FALSE	FALSE	FALSE	FALSE	FALSE	FALSE	FALSE	FALSE	FALSE	FALSE	FALSE	FALSE	FALSE	FALSE	FALSE	FALSE	FALSE	FALSE	FALSE	FALSE	FALSE	FALSE	FALSE	FALSE	FALSE	FALSE	FALSE	FALSE	FALSE	FALSE	FALSE	FALSE	FALSE	FALSE
19.25	FALSE	FALSE	FALSE	FALSE	FALSE	FALSE	FALSE	FALSE	FALSE	FALSE	FALSE	FALSE	FALSE	FALSE	FALSE	FALSE	FALSE	FALSE	FALSE	FALSE	FALSE	FALSE	FALSE	FALSE	FALSE	FALSE	FALSE	FALSE	FALSE	FALSE	FALSE	FALSE	FALSE	FALSE	FALSE	FALSE	FALSE	FALSE	FALSE	FALSE	FALSE	FALSE	FALSE	FALSE	FALSE	FALSE	FALSE	FALSE	FALSE
19.5	FALSE	FALSE	FALSE	FALSE	FALSE	FALSE	FALSE	FALSE	FALSE	FALSE	FALSE	FALSE	FALSE	FALSE	FALSE	FALSE	FALSE	FALSE	FALSE	FALSE	FALSE	FALSE	FALSE	FALSE	FALSE	FALSE	FALSE	FALSE	FALSE	FALSE	FALSE	FALSE	FALSE	FALSE	FALSE	FALSE	FALSE	FALSE	FALSE	FALSE	FALSE	FALSE	FALSE	FALSE	FALSE	FALSE	FALSE	FALSE	FALSE
19.75	FALSE	FALSE	FALSE	FALSE	FALSE	FALSE	FALSE	FALSE	FALSE	FALSE	FALSE	FALSE	FALSE	FALSE	FALSE	FALSE	FALSE	FALSE	FALSE	FALSE	FALSE	FALSE	FALSE	FALSE	FALSE	FALSE	FALSE	FALSE	FALSE	FALSE	FALSE	FALSE	FALSE	FALSE	FALSE	FALSE	FALSE	FALSE	FALSE	FALSE	FALSE	FALSE	FALSE	FALSE	FALSE	FALSE	FALSE	FALSE	FALSE
20	FALSE	FALSE	FALSE	FALSE	FALSE	FALSE	FALSE	FALSE	FALSE	FALSE	FALSE	FALSE	FALSE	FALSE	FALSE	FALSE	FALSE	FALSE	FALSE	FALSE	FALSE	FALSE	FALSE	FALSE	FALSE	FALSE	FALSE	FALSE	FALSE	FALSE	FALSE	FALSE	FALSE	FALSE	FALSE	FALSE	FALSE	FALSE	FALSE	FALSE	FALSE	FALSE	FALSE	FALSE	FALSE	FALSE	FALSE	FALSE	FALSE
20.25	FALSE	FALSE	FALSE	FALSE	FALSE	FALSE	FALSE	FALSE	FALSE	FALSE	FALSE	FALSE	FALSE	FALSE	FALSE	FALSE	FALSE	FALSE	FALSE	FALSE	FALSE	FALSE	FALSE	FALSE	FALSE	FALSE	FALSE	FALSE	FALSE	FALSE	FALSE	FALSE	FALSE	FALSE	FALSE	FALSE	FALSE	FALSE	FALSE	FALSE	FALSE	FALSE	FALSE	FALSE	FALSE	FALSE	FALSE	FALSE	FALSE
20.5	FALSE	FALSE	FALSE	FALSE	FALSE	FALSE	FALSE	FALSE	FALSE	FALSE	FALSE	FALSE	FALSE	FALSE	FALSE	FALSE	FALSE	FALSE	FALSE	FALSE	FALSE	FALSE	FALSE	FALSE	FALSE	FALSE	FALSE	FALSE	FALSE	FALSE	FALSE	FALSE	FALSE	FALSE	FALSE	FALSE	FALSE	FALSE	FALSE	FALSE	FALSE	FALSE	FALSE	FALSE	FALSE	FALSE	FALSE	FALSE	FALSE
20.75	FALSE	FALSE	FALSE	FALSE	FALSE	FALSE	FALSE	FALSE	FALSE	FALSE	FALSE	FALSE	FALSE	FALSE	FALSE	FALSE	FALSE	FALSE	FALSE	FALSE	FALSE	FALSE	FALSE	FALSE	FALSE	FALSE	FALSE	FALSE	FALSE	FALSE	FALSE	FALSE	FALSE	FALSE	FALSE	FALSE	FALSE	FALSE	FALSE	FALSE	FALSE	FALSE	FALSE	FALSE	FALSE	FALSE	FALSE	FALSE	FALSE
21	FALSE	FALSE	FALSE	FALSE	FALSE	FALSE	FALSE	FALSE	FALSE	FALSE	FALSE	FALSE	FALSE	FALSE	FALSE	FALSE	FALSE	FALSE	FALSE	FALSE	FALSE	FALSE	FALSE	FALSE	FALSE	FALSE	FALSE	FALSE	FALSE	FALSE	FALSE	FALSE	FALSE	FALSE	FALSE	FALSE	FALSE	FALSE	FALSE	FALSE	FALSE	FALSE	FALSE	FALSE	FALSE	FALSE	FALSE	FALSE	FALSE
21.25	FALSE	FALSE	FALSE	FALSE	FALSE	FALSE	FALSE	FALSE	FALSE	FALSE	FALSE	FALSE	FALSE	FALSE	FALSE	FALSE	FALSE	FALSE	FALSE	FALSE	FALSE	FALSE	FALSE	FALSE	FALSE	FALSE	FALSE	FALSE	FALSE	FALSE	FALSE	FALSE	FALSE	FALSE	FALSE	FALSE	FALSE	FALSE	FALSE	FALSE	FALSE	FALSE	FALSE	FALSE	FALSE	FALSE	FALSE	FALSE	FALSE
21.5	FALSE	FALSE	FALSE	FALSE	FALSE	FALSE	FALSE	FALSE	FALSE	FALSE	FALSE	FALSE	FALSE	FALSE	FALSE	FALSE	FALSE	FALSE	FALSE	FALSE	FALSE	FALSE	FALSE	FALSE	FALSE	FALSE	FALSE	FALSE	FALSE	FALSE	FALSE	FALSE	FALSE	FALSE	FALSE	FALSE	FALSE	FALSE	FALSE	FALSE	FALSE	FALSE	FALSE	FALSE	FALSE	FALSE	FALSE	FALSE	FALSE
21.75	FALSE	FALSE	FALSE	FALSE	FALSE	FALSE	FALSE	FALSE	FALSE	FALSE	FALSE	FALSE	FALSE	FALSE	FALSE	FALSE	FALSE	FALSE	FALSE	FALSE	FALSE	FALSE	FALSE	FALSE	FALSE	FALSE	FALSE	FALSE	FALSE	FALSE	FALSE	FALSE	FALSE	FALSE	FALSE	FALSE	FALSE	FALSE	FALSE	FALSE	FALSE	FALSE	FALSE	FALSE	FALSE	FALSE	FALSE	FALSE	FALSE
22	FALSE	FALSE	FALSE	FALSE	FALSE	FALSE	FALSE	FALSE	FALSE	FALSE	FALSE	FALSE	FALSE	FALSE	FALSE	FALSE	FALSE	FALSE	FALSE	FALSE	FALSE	FALSE	FALSE	FALSE	FALSE	FALSE	FALSE	FALSE	FALSE	FALSE	FALSE	FALSE	FALSE	FALSE	FALSE	FALSE	FALSE	FALSE	FALSE	FALSE	FALSE	FALSE	FALSE	FALSE	FALSE	FALSE	FALSE	FALSE	FALSE
22.25	FALSE	FALSE	FALSE	FALSE	FALSE	FALSE	FALSE	FALSE	FALSE	FALSE	FALSE	FALSE	FALSE	FALSE	FALSE	FALSE	FALSE	FALSE	FALSE	FALSE	FALSE	FALSE	FALSE	FALSE	FALSE	FALSE	FALSE	FALSE	FALSE	FALSE	FALSE	FALSE	FALSE	FALSE	FALSE	FALSE	FALSE	FALSE	FALSE	FALSE	FALSE	FALSE	FALSE	FALSE	FALSE	FALSE	FALSE	FALSE	FALSE
22.5	FALSE	FALSE	FALSE	FALSE	FALSE	FALSE	FALSE	FALSE	FALSE	FALSE	FALSE	FALSE	FALSE	FALSE	FALSE	FALSE	FALSE	FALSE	FALSE	FALSE	FALSE	FALSE	FALSE	FALSE	FALSE	FALSE	FALSE	FALSE	FALSE	FALSE	FALSE	FALSE	FALSE	FALSE	FALSE	FALSE	FALSE	FALSE	FALSE	FALSE	FALSE	FALSE	FALSE	FALSE	FALSE	FALSE	FALSE	FALSE	FALSE
22.75	FALSE	FALSE	FALSE	FALSE	FALSE	FALSE	FALSE	FALSE	FALSE	FALSE	FALSE	FALSE	FALSE	FALSE	FALSE	FALSE	FALSE	FALSE	FALSE	FALSE	FALSE	FALSE	FALSE	FALSE	FALSE	FALSE	FALSE	FALSE	FALSE	FALSE	FALSE	FALSE	FALSE	FALSE	FALSE	FALSE	FALSE	FALSE	FALSE	FALSE	FALSE	FALSE	FALSE	FALSE	FALSE	FALSE	FALSE	FALSE	FALSE
23	FALSE	FALSE	FALSE	FALSE	FALSE	FALSE	FALSE	FALSE	FALSE	FALSE	FALSE	FALSE	FALSE	FALSE	FALSE	FALSE	FALSE	FALSE	FALSE	FALSE	FALSE	FALSE	FALSE	FALSE	FALSE	FALSE	FALSE	FALSE	FALSE	FALSE	FALSE	FALSE	FALSE	FALSE	FALSE	FALSE	FALSE	FALSE	FALSE	FALSE	FALSE	FALSE	FALSE	FALSE	FALSE	FALSE	FALSE	FALSE	FALSE
23.25	FALSE	FALSE	FALSE	FALSE	FALSE	FALSE	FALSE	FALSE	FALSE	FALSE	FALSE	FALSE	FALSE	FALSE	FALSE	FALSE	FALSE	FALSE	FALSE	FALSE	FALSE	FALSE	FALSE	FALSE	FALSE	FALSE	FALSE	FALSE	FALSE	FALSE	FALSE	FALSE	FALSE	FALSE	FALSE	FALSE	FALSE	FALSE	FALSE	FALSE	FALSE	FALSE	FALSE	FALSE	FALSE	FALSE	FALSE	FALSE	FALSE
23.5	FALSE	FALSE	FALSE	FALSE	FALSE	FALSE	FALSE	FALSE	FALSE	FALSE	FALSE	FALSE	FALSE	FALSE	FALSE	FALSE	FALSE	FALSE	FALSE	FALSE	FALSE	FALSE	FALSE	FALSE	FALSE	FALSE	FALSE	FALSE	FALSE	FALSE	FALSE	FALSE	FALSE	FALSE	FALSE	FALSE	FALSE	FALSE	FALSE	FALSE	FALSE	FALSE	FALSE	FALSE	FALSE	FALSE	FALSE	FALSE	FALSE
23.75	FALSE	FALSE	FALSE	FALSE	FALSE	FALSE	FALSE	FALSE	FALSE	FALSE	FALSE	FALSE	FALSE	FALSE	FALSE	FALSE	FALSE	FALSE	FALSE	FALSE	FALSE	FALSE	FALSE	FALSE	FALSE	FALSE	FALSE	FALSE	FALSE	FALSE	FALSE	FALSE	FALSE	FALSE	FALSE	FALSE	FALSE	FALSE	FALSE	FALSE	FALSE	FALSE	FALSE	FALSE	FALSE	FALSE	FALSE	FALSE	FALSE
24	FALSE	FALSE	FALSE	FALSE	FALSE	FALSE	FALSE	FALSE	FALSE	FALSE	FALSE	FALSE	FALSE	FALSE	FALSE	FALSE	FALSE	FALSE	FALSE	FALSE	FALSE	FALSE	FALSE	FALSE	FALSE	FALSE	FALSE	FALSE	FALSE	FALSE	FALSE	FALSE	FALSE	FALSE	FALSE	FALSE	FALSE	FALSE	FALSE	FALSE	FALSE	FALSE	FALSE	FALSE	FALSE	FALSE	FALSE	FALSE	FALSE
24.25	FALSE	FALSE	FALSE	FALSE	FALSE	FALSE	FALSE	FALSE	FALSE	FALSE	FALSE	FALSE	FALSE	FALSE	FALSE	FALSE	FALSE	FALSE	FALSE	FALSE	FALSE	FALSE	FALSE	FALSE	FALSE	FALSE	FALSE	FALSE	FALSE	FALSE	FALSE	FALSE	FALSE	FALSE	FALSE	FALSE	FALSE	FALSE	FALSE	FALSE	FALSE	FALSE	FALSE	FALSE	FALSE	FALSE	FALSE	FALSE	FALSE
24.5	FALSE	FALSE	FALSE	FALSE	FALSE	FALSE	FALSE	FALSE	FALSE	FALSE	FALSE	FALSE	FALSE	FALSE	FALSE	FALSE	FALSE	FALSE	FALSE	FALSE	FALSE	FALSE	FALSE	FALSE	FALSE	FALSE	FALSE	FALSE	FALSE	FALSE	FALSE	FALSE	FALSE	FALSE	FALSE	FALSE	FALSE	FALSE	FALSE	FALSE	FALSE	FALSE	FALSE	FALSE	FALSE	FALSE	FALSE	FALSE	FALSE
24.75	FALSE	FALSE	FALSE	FALSE	FALSE	FALSE	FALSE	FALSE	FALSE	FALSE	FALSE	FALSE	FALSE	FALSE	FALSE	FALSE	FALSE	FALSE	FALSE	FALSE	FALSE	FALSE	FALSE	FALSE	FALSE	FALSE	FALSE	FALSE	FALSE	FALSE	FALSE	FALSE	FALSE	FALSE	FALSE	FALSE	FALSE	FALSE	FALSE	FALSE	FALSE	FALSE	FALSE	FALSE	FALSE	FALSE	FALSE	FALSE	FALSE
25	FALSE	FALSE	FALSE	FALSE	FALSE	FALSE	FALSE	FALSE	FALSE	FALSE	FALSE	FALSE	FALSE	FALSE	FALSE	FALSE	FALSE	FALSE	FALSE	FALSE	FALSE	FALSE	FALSE	FALSE	FALSE	FALSE	FALSE	FALSE	FALSE	FALSE	FALSE	FALSE	FALSE	FALSE	FALSE	FALSE	FALSE	FALSE	FALSE	FALSE	FALSE	FALSE	FALSE	FALSE	FALSE	FALSE	FALSE	FALSE	FALSE
25.25	FALSE	FALSE	FALSE	FALSE	FALSE	FALSE	FALSE	FALSE	FALSE	FALSE	FALSE	FALSE	FALSE	FALSE	FALSE	FALSE	FALSE	FALSE	FALSE	FALSE	FALSE	FALSE	FALSE	FALSE	FALSE	FALSE	FALSE	FALSE	FALSE	FALSE	FALSE	FALSE	FALSE	FALSE	FALSE	FALSE	FALSE	FALSE	FALSE	FALSE	FALSE	FALSE	FALSE	FALSE	FALSE	FALSE	FALSE	FALSE	FALSE
25.5	FALSE	FALSE	FALSE	FALSE	FALSE	FALSE	FALSE	FALSE	FALSE	FALSE	FALSE	FALSE	FALSE	FALSE	FALSE	FALSE	FALSE	FALSE	FALSE	FALSE	FALSE	FALSE	FALSE	FALSE	FALSE	FALSE	FALSE	FALSE	FALSE	FALSE	FALSE	FALSE	FALSE	FALSE	FALSE	FALSE	FALSE	FALSE	FALSE	FALSE	FALSE	FALSE	FALSE	FALSE	FALSE	FALSE	FALSE	FALSE	FALSE
25.75	FALSE	FALSE	FALSE	FALSE	FALSE	FALSE	FALSE	FALSE	FALSE	FALSE	FALSE	FALSE	FALSE	FALSE	FALSE	FALSE	FALSE	FALSE	FALSE	FALSE	FALSE	FALSE	FALSE	FALSE	FALSE	FALSE	FALSE	FALSE	FALSE	FALSE	FALSE	FALSE	FALSE	FALSE	FALSE	FALSE	FALSE	FALSE	FALSE	FALSE	FALSE	FALSE	FALSE	FALSE	FALSE	FALSE	FALSE	FALSE	FALSE
26	FALSE	FALSE	FALSE	FALSE	FALSE	FALSE	FALSE	FALSE	FALSE	FALSE	FALSE	FALSE	FALSE	FALSE	FALSE	FALSE	FALSE	FALSE	FALSE	FALSE	FALSE	FALSE	FALSE	FALSE	FALSE	FALSE	FALSE	FALSE	FALSE	FALSE	FALSE	FALSE	FALSE	FALSE	FALSE	FALSE	FALSE	FALSE	FALSE	FALSE	FALSE	FALSE	FALSE	FALSE	FALSE	FALSE	FALSE	FALSE	FALSE
26.25	FALSE	FALSE	FALSE	FALSE	FALSE	FALSE	FALSE	FALSE	FALSE	FALSE	FALSE	FALSE	FALSE	FALSE	FALSE	FALSE	FALSE	FALSE	FALSE	FALSE	FALSE	FALSE	FALSE	FALSE	FALSE	FALSE	FALSE	FALSE	FALSE	FALSE	FALSE	FALSE	FALSE	FALSE	FALSE	FALSE	FALSE	FALSE	FALSE	FALSE	FALSE	FALSE	FALSE	FALSE	FALSE	FALSE	FALSE	FALSE	FALSE
26.5	FALSE	FALSE	FALSE	FALSE	FALSE	FALSE	FALSE	FALSE	FALSE	FALSE	FALSE	FALSE	FALSE	FALSE	FALSE	FALSE	FALSE	FALSE	FALSE	FALSE	FALSE	FALSE	FALSE	FALSE	FALSE	FALSE	FALSE	FALSE	FALSE	FALSE	FALSE	FALSE	FALSE	FALSE	FALSE	FALSE	FALSE	FALSE	FALSE	FALSE	FALSE	FALSE	FALSE	FALSE	FALSE	FALSE	FALSE	FALSE	FALSE
26.75	FALSE	FALSE	FALSE	FALSE	FALSE	FALSE	FALSE	FALSE	FALSE	FALSE	FALSE	FALSE	FALSE	FALSE	FALSE	FALSE	FALSE	FALSE	FALSE	FALSE	FALSE	FALSE	FALSE	FALSE	FALSE	FALSE	FALSE	FALSE	FALSE	FALSE	FALSE	FALSE	FALSE	FALSE	FALSE	FALSE	FALSE	FALSE	FALSE	FALSE	FALSE	FALSE	FALSE	FALSE	FALSE	FALSE	FALSE	FALSE	FALSE
27	FALSE	FALSE	FALSE	FALSE	FALSE	FALSE	FALSE	FALSE	FALSE	FALSE	FALSE	FALSE	FALSE	FALSE	FALSE	FALSE	FALSE	FALSE	FALSE	FALSE	FALSE	FALSE	FALSE	FALSE	FALSE	FALSE	FALSE	FALSE	FALSE	FALSE	FALSE	FALSE	FALSE	FALSE	FALSE	FALSE	FALSE	FALSE	FALSE	FALSE	FALSE	FALSE	FALSE	FALSE	FALSE	FALSE	FALSE	FALSE	FALSE
27.25	FALSE	FALSE	FALSE	FALSE	FALSE	FALSE	FALSE	FALSE	FALSE	FALSE	FALSE	FALSE	FALSE	FALSE	FALSE	FALSE	FALSE	FALSE	FALSE	FALSE	FALSE	FALSE	FALSE	FALSE	FALSE	FALSE	FALSE	FALSE	FALSE	FALSE	FALSE	FALSE	FALSE	FALSE	FALSE	FALSE	FALSE	FALSE	FALSE	FALSE	FALSE	FALSE	FALSE	FALSE	FALSE	FALSE	FALSE	FALSE	FALSE
27.5	FALSE	FALSE	FALSE	FALSE	FALSE	FALSE	FALSE	FALSE	FALSE	FALSE	FALSE	FALSE	FALSE	FALSE	FALSE	FALSE	FALSE	FALSE	FALSE	FALSE	FALSE	FALSE	FALSE	FALSE	FALSE	FALSE	FALSE	FALSE	FALSE	FALSE	FALSE	FALSE	FALSE	FALSE	FALSE	FALSE	FALSE	FALSE	FALSE	FALSE	FALSE	FALSE	FALSE	FALSE	FALSE	FALSE	FALSE	FALSE	FALSE
27.75	FALSE	FALSE	FALSE	FALSE	FALSE	FALSE	FALSE	FALSE	FALSE	FALSE	FALSE	FALSE	FALSE	FALSE	FALSE	FALSE	FALSE	FALSE	FALSE	FALSE	FALSE	FALSE	FALSE	FALSE	FALSE	FALSE	FALSE	FALSE	FALSE	FALSE	FALSE	FALSE	FALSE	FALSE	FALSE	FALSE	FALSE	FALSE	FALSE	FALSE	FALSE	FALSE	FALSE	FALSE	FALSE	FALSE	FALSE	FALSE	FALSE
28	FALSE	FALSE	FALSE	FALSE	FALSE	FALSE	FALSE	FALSE	FALSE	FALSE	FALSE	FALSE	FALSE	FALSE	FALSE	FALSE	FALSE	FALSE	FALSE	FALSE	FALSE	FALSE	FALSE	FALSE	FALSE	FALSE	FALSE	FALSE	FALSE	FALSE	FALSE	FALSE	FALSE	FALSE	FALSE	FALSE	FALSE	FALSE	FALSE	FALSE	FALSE	FALSE	FALSE	FALSE	FALSE	FALSE	FALSE	FALSE	FALSE
28.25	FALSE	FALSE	FALSE	FALSE	FALSE	FALSE	FALSE	FALSE	FALSE	FALSE	FALSE	FALSE	FALSE	FALSE	FALSE	FALSE	FALSE	FALSE	FALSE	FALSE	FALSE	FALSE	FALSE	FALSE	FALSE	FALSE	FALSE	FALSE	FALSE	FALSE	FALSE	FALSE	FALSE	FALSE	FALSE	FALSE	FALSE	FALSE	FALSE	FALSE	FALSE	FALSE	FALSE	FALSE	FALSE	FALSE	FALSE	FALSE	FALSE
28.5	FALSE	FALSE	FALSE	FALSE	FALSE	FALSE	FALSE	FALSE	FALSE	FALSE	FALSE	FALSE	FALSE	FALSE	FALSE	FALSE	FALSE	FALSE	FALSE	FALSE	FALSE	FALSE	FALSE	FALSE	FALSE	FALSE	FALSE	FALSE	FALSE	FALSE	FALSE	FALSE	FALSE	FALSE	FALSE	FALSE	FALSE	FALSE	FALSE	FALSE	FALSE	FALSE	FALSE	FALSE	FALSE	FALSE	FALSE	FALSE	FALSE
28.75	FALSE	FALSE	FALSE	FALSE	FALSE	FALSE	FALSE	FALSE	FALSE	FALSE	FALSE	FALSE	FALSE	FALSE	FALSE	FALSE	FALSE	FALSE	FALSE	FALSE	FALSE	FALSE	FALSE	FALSE	FALSE	FALSE	FALSE	FALSE	FALSE	FALSE	FALSE	FALSE	FALSE	FALSE	FALSE	FALSE	FALSE	FALSE	FALSE	FALSE	FALSE	FALSE	FALSE	FALSE	FALSE	FALSE	FALSE	FALSE	FALSE
29	FALSE	FALSE	FALSE	FALSE	FALSE	FALSE	FALSE	FALSE	FALSE	FALSE	FALSE	FALSE	FALSE	FALSE	FALSE	FALSE	FALSE	FALSE	FALSE	FALSE	FALSE	FALSE	FALSE	FALSE	FALSE	FALSE	FALSE	FALSE	FALSE	FALSE	FALSE	FALSE	FALSE	FALSE	FALSE	FALSE	FALSE	FALSE	FALSE	FALSE	FALSE	FALSE	FALSE	FALSE	FALSE	FALSE	FALSE	FALSE	FALSE
29.25	FALSE	FALSE	FALSE	FALSE	FALSE	FALSE	FALSE	FALSE	FALSE	FALSE	FALSE	FALSE	FALSE	FALSE	FALSE	FALSE	FALSE	FALSE	FALSE	FALSE	FALSE	FALSE	FALSE	FALSE	FALSE	FALSE	FALSE	FALSE	FALSE	FALSE	FALSE	FALSE	FALSE	FALSE	FALSE	FALSE	FALSE	FALSE	FALSE	FALSE	FALSE	FALSE	FALSE	FALSE	FALSE	FALSE	FALSE	FALSE	FALSE
29.5	FALSE	FALSE	FALSE	FALSE	FALSE	FALSE	FALSE	FALSE	FALSE	FALSE	FALSE	FALSE	FALSE	FALSE	FALSE	FALSE	FALSE	FALSE	FALSE	FALSE	FALSE	FALSE	FALSE	FALSE	FALSE	FALSE	FALSE	FALSE	FALSE	FALSE	FALSE	FALSE	FALSE	FALSE	FALSE	FALSE	FALSE	FALSE	FALSE	FALSE	FALSE	FALSE	FALSE	FALSE	FALSE	FALSE	FALSE	FALSE	FALSE
29.75	FALSE	FALSE	FALSE	FALSE	FALSE	FALSE	FALSE	FALSE	FALSE	FALSE	FALSE	FALSE	FALSE	FALSE	FALSE	FALSE	FALSE	FALSE	FALSE	FALSE	FALSE	FALSE	FALSE	FALSE	FALSE	FALSE	FALSE	FALSE	FALSE	FALSE	FALSE	FALSE	FALSE	FALSE	FALSE	FALSE	FALSE	FALSE	FALSE	FALSE	FALSE	FALSE	FALSE	FALSE	FALSE	FALSE	FALSE	FALSE	FALSE
30	FALSE	FALSE	FALSE	FALSE	FALSE	FALSE	FALSE	FALSE	FALSE	FALSE	FALSE	FALSE	FALSE	FALSE	FALSE	FALSE	FALSE	FALSE	FALSE	FALSE	FALSE	FALSE	FALSE	FALSE	FALSE	FALSE	FALSE	FALSE	FALSE	FALSE	FALSE	FALSE	FALSE	FALSE	FALSE	FALSE	FALSE	FALSE	FALSE	FALSE	FALSE	FALSE	FALSE	FALSE	FALSE	FALSE	FALSE	FALSE	FALSE
30.25	FALSE	FALSE	FALSE	FALSE	FALSE	FALSE	FALSE	FALSE	FALSE	FALSE	FALSE	FALSE	FALSE	FALSE	FALSE	FALSE	FALSE	FALSE	FALSE	FALSE	FALSE	FALSE	FALSE	FALSE	FALSE	FALSE	FALSE	FALSE	FALSE	FALSE	FALSE	FALSE	FALSE	FALSE	FALSE	FALSE	FALSE	FALSE	FALSE	FALSE	FALSE	FALSE	FALSE	FALSE	FALSE	FALSE	FALSE	FALSE	FALSE
30.5	FALSE	FALSE	FALSE	FALSE	FALSE	FALSE	FALSE	FALSE	FALSE	FALSE	FALSE	FALSE	FALSE	FALSE	FALSE	FALSE	FALSE	FALSE	FALSE	FALSE	FALSE	FALSE	FALSE	FALSE	FALSE	FALSE	FALSE	FALSE	FALSE	FALSE	FALSE	FALSE	FALSE	FALSE	FALSE	FALSE	FALSE	FALSE	FALSE	FALSE	FALSE	FALSE	FALSE	FALSE	FALSE	FALSE	FALSE	FALSE	FALSE
30.75	FALSE	FALSE	FALSE	FALSE	FALSE	FALSE	FALSE	FALSE	FALSE	FALSE	FALSE	FALSE	FALSE	FALSE	FALSE	FALSE	FALSE	FALSE	FALSE	FALSE	FALSE	FALSE	FALSE	FALSE	FALSE	FALSE	FALSE	FALSE	FALSE	FALSE	FALSE	FALSE	FALSE	FALSE	FALSE	FALSE	FALSE	FALSE	FALSE	FALSE	FALSE	FALSE	FALSE	FALSE	FALSE	FALSE	FALSE	FALSE	FALSE
31	FALSE	FALSE	FALSE	FALSE	FALSE	FALSE	FALSE	FALSE	FALSE	FALSE	FALSE	FALSE	FALSE	FALSE	FALSE	FALSE	FALSE	FALSE	FALSE	FALSE	FALSE	FALSE	FALSE	FALSE	FALSE	FALSE	FALSE	FALSE	FALSE	FALSE	FALSE	FALSE	FALSE	FALSE	FALSE	FALSE	FALSE	FALSE	FALSE	FALSE	FALSE	FALSE	FALSE	FALSE	FALSE	FALSE	FALSE	FALSE	FALSE
31.25	FALSE	FALSE	FALSE	FALSE	FALSE	FALSE	FALSE	FALSE	FALSE	FALSE	FALSE	FALSE	FALSE	FALSE	FALSE	FALSE	FALSE	FALSE	FALSE	FALSE	FALSE	FALSE	FALSE	FALSE	FALSE	FALSE	FALSE	FALSE	FALSE	FALSE	FALSE	FALSE	FALSE	FALSE	FALSE	FALSE	FALSE	FALSE	FALSE	FALSE	FALSE	FALSE	FALSE	FALSE	FALSE	FALSE	FALSE	FALSE	FALSE
31.5	FALSE	FALSE	FALSE	FALSE	FALSE	FALSE	FALSE	FALSE	FALSE	FALSE	FALSE	FALSE	FALSE	FALSE	FALSE	FALSE	FALSE	FALSE	FALSE	FALSE	FALSE	FALSE	FALSE	FALSE	FALSE	FALSE	FALSE	FALSE	FALSE	FALSE	FALSE	FALSE	FALSE	FALSE	FALSE	FALSE	FALSE	FALSE	FALSE	FALSE	FALSE	FALSE	FALSE	FALSE	FALSE	FALSE	FALSE	FALSE	FALSE
31.75	FALSE	FALSE	FALSE	FALSE	FALSE	FALSE	FALSE	FALSE	FALSE	FALSE	FALSE	FALSE	FALSE	FALSE	FALSE	FALSE	FALSE	FALSE	FALSE	FALSE	FALSE	FALSE	FALSE	FALSE	FALSE	FALSE	FALSE	FALSE	FALSE	FALSE	FALSE	FALSE	FALSE	FALSE	FALSE	FALSE	FALSE	FALSE	FALSE	FALSE	FALSE	FALSE	FALSE	FALSE	FALSE	FALSE	FALSE	FALSE	FALSE
32	FALSE	FALSE	FALSE	FALSE	FALSE	FALSE	FALSE	FALSE	FALSE	FALSE	FALSE	FALSE	FALSE	FALSE	FALSE	FALSE	FALSE	FALSE	FALSE	FALSE	FALSE	FALSE	FALSE	FALSE	FALSE	FALSE	FALSE	FALSE	FALSE	FALSE	FALSE	FALSE	FALSE	FALSE	FALSE	FALSE	FALSE	FALSE	FALSE	FALSE	FALSE	FALSE	FALSE	FALSE	FALSE	FALSE	FALSE	FALSE	FALSE
32.25	FALSE	FALSE	FALSE	FALSE	FALSE	FALSE	FALSE	FALSE	FALSE	FALSE	FALSE	FALSE	FALSE	FALSE	FALSE	FALSE	FALSE	FALSE	FALSE	FALSE	FALSE	FALSE	FALSE	FALSE	FALSE	FALSE	FALSE	FALSE	FALSE	FALSE	FALSE	FALSE	FALSE	FALSE	FALSE	FALSE	FALSE	FALSE	FALSE	FALSE	FALSE	FALSE	FALSE	FALSE	FALSE	FALSE	FALSE	FALSE	FALSE
32.5	FALSE	FALSE	FALSE	FALSE	FALSE	FALSE	FALSE	FALSE	FALSE	FALSE	FALSE	FALSE	FALSE	FALSE	FALSE	FALSE	FALSE	FALSE	FALSE	FALSE	FALSE	FALSE	FALSE	FALSE	FALSE	FALSE	FALSE	FALSE	FALSE	FALSE	FALSE	FALSE	FALSE	FALSE	FALSE	FALSE	FALSE	FALSE	FALSE	FALSE	FALSE	FALSE	FALSE	FALSE	FALSE	FALSE	FALSE	FALSE	FALSE
32.75	FALSE	FALSE	FALSE	FALSE	FALSE	FALSE	FALSE	FALSE	FALSE	FALSE	FALSE	FALSE	FALSE	FALSE	FALSE	FALSE	FALSE	FALSE	FALSE	FALSE	FALSE	FALSE	FALSE	FALSE	FALSE	FALSE	FALSE	FALSE	FALSE	FALSE	FALSE	FALSE	FALSE	FALSE	FALSE	FALSE	FALSE	FALSE	FALSE	FALSE	FALSE	FALSE	FALSE	FALSE	FALSE	FALSE	FALSE	FALSE	FALSE
33	FALSE	FALSE	FALSE	FALSE	FALSE	FALSE	FALSE	FALSE	FALSE	FALSE	FALSE	FALSE	FALSE	FALSE	FALSE	FALSE	FALSE	FALSE	FALSE	FALSE	FALSE	FALSE	FALSE	FALSE	FALSE	FALSE	FALSE	FALSE	FALSE	FALSE	FALSE	FALSE	FALSE	FALSE	FALSE	FALSE	FALSE	FALSE	FALSE	FALSE	FALSE	FALSE	FALSE	FALSE	FALSE	FALSE	FALSE	FALSE	TRUE
33.25	FALSE	FALSE	FALSE	FALSE	FALSE	FALSE	FALSE	FALSE	FALSE	FALSE	FALSE	FALSE	FALSE	FALSE	FALSE	FALSE	FALSE	FALSE	FALSE	FALSE	FALSE	FALSE	FALSE	FALSE	FALSE	FALSE	FALSE	FALSE	FALSE	FALSE	FALSE	FALSE	FALSE	FALSE	FALSE	FALSE	FALSE	FALSE	FALSE	FALSE	FALSE	FALSE	FALSE	FALSE	FALSE	TRUE	TRUE	TRUE	TRUE
33.5	FALSE	FALSE	FALSE	FALSE	FALSE	FALSE	FALSE	FALSE	FALSE	FALSE	FALSE	FALSE	FALSE	FALSE	FALSE	FALSE	FALSE	FALSE	FALSE	FALSE	FALSE	FALSE	FALSE	FALSE	FALSE	FALSE	FALSE	FALSE	FALSE	FALSE	FALSE	FALSE	FALSE	FALSE	FALSE	FALSE	FALSE	FALSE	FALSE	FALSE	FALSE	FALSE	FALSE	TRUE	TRUE	TRUE	TRUE	TRUE	TRUE
33.75	FALSE	FALSE	FALSE	FALSE	FALSE	FALSE	FALSE	FALSE	FALSE	FALSE	FALSE	FALSE	FALSE	FALSE	FALSE	FALSE	FALSE	FALSE	FALSE	FALSE	FALSE	FALSE	FALSE	FALSE	FALSE	FALSE	FALSE	FALSE	FALSE	FALSE	FALSE	FALSE	FALSE	FALSE	FALSE	FALSE	FALSE	FALSE	FALSE	FALSE	FALSE	TRUE	TRUE	TRUE	TRUE	TRUE	TRUE	TRUE	TRUE
34	FALSE	FALSE	FALSE	FALSE	FALSE	FALSE	FALSE	FALSE	FALSE	FALSE	FALSE	FALSE	FALSE	FALSE	FALSE	FALSE	FALSE	FALSE	FALSE	FALSE	FALSE	FALSE	FALSE	FALSE	FALSE	FALSE	FALSE	FALSE	FALSE	FALSE	FALSE	FALSE	FALSE	FALSE	FALSE	FALSE	FALSE	FALSE	FALSE	TRUE	TRUE	TRUE	TRUE	TRUE	TRUE	TRUE	TRUE	TRUE	TRUE
34.25	FALSE	FALSE	FALSE	FALSE	FALSE	FALSE	FALSE	FALSE	FALSE	FALSE	FALSE	FALSE	FALSE	FALSE	FALSE	FALSE	FALSE	FALSE	FALSE	FALSE	FALSE	FALSE	FALSE	FALSE	FALSE	FALSE	FALSE	FALSE	FALSE	FALSE	FALSE	FALSE	FALSE	FALSE	FALSE	FALSE	FALSE	TRUE	TRUE	TRUE	TRUE	TRUE	TRUE	TRUE	TRUE	TRUE	TRUE	TRUE	TRUE
34.5	FALSE	FALSE	FALSE	FALSE	FALSE	FALSE	FALSE	FALSE	FALSE	FALSE	FALSE	FALSE	FALSE	FALSE	FALSE	FALSE	FALSE	FALSE	FALSE	FALSE	FALSE	FALSE	FALSE	FALSE	FALSE	FALSE	FALSE	FALSE	FALSE	FALSE	FALSE	FALSE	FALSE	FALSE	FALSE	TRUE	TRUE	TRUE	TRUE	TRUE	TRUE	TRUE	TRUE	TRUE	TRUE	TRUE	TRUE	TRUE	TRUE
34.75	FALSE	FALSE	FALSE	FALSE	FALSE	FALSE	FALSE	FALSE	FALSE	FALSE	FALSE	FALSE	FALSE	FALSE	FALSE	FALSE	FALSE	FALSE	FALSE	FALSE	FALSE	FALSE	FALSE	FALSE	FALSE	FALSE	FALSE	FALSE	FALSE	FALSE	FALSE	FALSE	FALSE	TRUE	TRUE	TRUE	TRUE	TRUE	TRUE	TRUE	TRUE	TRUE	TRUE	TRUE	TRUE	TRUE	TRUE	TRUE	TRUE
35	FALSE	FALSE	FALSE	FALSE	FALSE	FALSE	FALSE	FALSE	FALSE	FALSE	FALSE	FALSE	FALSE	FALSE	FALSE	FALSE	FALSE	FALSE	FALSE	FALSE	FALSE	FALSE	FALSE	FALSE	FALSE	FALSE	FALSE	FALSE	FALSE	FALSE	FALSE	TRUE	TRUE	TRUE	TRUE	TRUE	TRUE	TRUE	TRUE	TRUE	TRUE	TRUE	TRUE	TRUE	TRUE	TRUE	TRUE	TRUE	TRUE
35.25	FALSE	FALSE	FALSE	FALSE	FALSE	FALSE	FALSE	FALSE	FALSE	FALSE	FALSE	FALSE	FALSE	FALSE	FALSE	FALSE	FALSE	FALSE	FALSE	FALSE	FALSE	FALSE	FALSE	FALSE	FALSE	FALSE	FALSE	FALSE	FALSE	TRUE	TRUE	TRUE	TRUE	TRUE	TRUE	TRUE	TRUE	TRUE	TRUE	TRUE	TRUE	TRUE	TRUE	TRUE	TRUE	TRUE	TRUE	TRUE	TRUE
35.5	FALSE	FALSE	FALSE	FALSE	FALSE	FALSE	FALSE	FALSE	FALSE	FALSE	FALSE	FALSE	FALSE	FALSE	FALSE	FALSE	FALSE	FALSE	FALSE	FALSE	FALSE	FALSE	FALSE	FALSE	FALSE	FALSE	TRUE	TRUE	TRUE	TRUE	TRUE	TRUE	TRUE	TRUE	TRUE	TRUE	TRUE	TRUE	TRUE	TRUE	TRUE	TRUE	TRUE	TRUE	TRUE	TRUE	TRUE	TRUE	TRUE
35.75	FALSE	FALSE	FALSE	FALSE	FALSE	FALSE	FALSE	FALSE	FALSE	FALSE	FALSE	FALSE	FALSE	FALSE	FALSE	FALSE	FALSE	FALSE	FALSE	FALSE	FALSE	FALSE	FALSE	FALSE	TRUE	TRUE	TRUE	TRUE	TRUE	TRUE	TRUE	TRUE	TRUE	TRUE	TRUE	TRUE	TRUE	TRUE	TRUE	TRUE	TRUE	TRUE	TRUE	TRUE	TRUE	TRUE	TRUE	TRUE	TRUE
36	FALSE	FALSE	FALSE	FALSE	FALSE	FALSE	FALSE	FALSE	FALSE	FALSE	FALSE	FALSE	FALSE	FALSE	FALSE	FALSE	FALSE	FALSE	FALSE	FALSE	FALSE	FALSE	TRUE	TRUE	TRUE	TRUE	TRUE	TRUE	TRUE	TRUE	TRUE	TRUE	TRUE	TRUE	TRUE	TRUE	TRUE	TRUE	TRUE	TRUE	TRUE	TRUE	TRUE	TRUE	TRUE	TRUE	TRUE	TRUE	TRUE
36.25	FALSE	FALSE	FALSE	FALSE	FALSE	FALSE	FALSE	FALSE	FALSE	FALSE	FALSE	FALSE	FALSE	FALSE	FALSE	FALSE	FALSE	FALSE	FALSE	FALSE	TRUE	TRUE	TRUE	TRUE	TRUE	TRUE	TRUE	TRUE	TRUE	TRUE	TRUE	TRUE	TRUE	TRUE	TRUE	TRUE	TRUE	TRUE	TRUE	TRUE	TRUE	TRUE	TRUE	TRUE	TRUE	TRUE	TRUE	TRUE	TRUE
36.5	FALSE	FALSE	FALSE	FALSE	FALSE	FALSE	FALSE	FALSE	FALSE	FALSE	FALSE	FALSE	FALSE	FALSE	FALSE	FALSE	FALSE	FALSE	TRUE	TRUE	TRUE	TRUE	TRUE	TRUE	TRUE	TRUE	TRUE	TRUE	TRUE	TRUE	TRUE	TRUE	TRUE	TRUE	TRUE	TRUE	TRUE	TRUE	TRUE	TRUE	TRUE	TRUE	TRUE	TRUE	TRUE	TRUE	TRUE	TRUE	TRUE
36.75	FALSE	FALSE	FALSE	FALSE	FALSE	FALSE	FALSE	FALSE	FALSE	FALSE	FALSE	FALSE	FALSE	FALSE	FALSE	FALSE	TRUE	TRUE	TRUE	TRUE	TRUE	TRUE	TRUE	TRUE	TRUE	TRUE	TRUE	TRUE	TRUE	TRUE	TRUE	TRUE	TRUE	TRUE	TRUE	TRUE	TRUE	TRUE	TRUE	TRUE	TRUE	TRUE	TRUE	TRUE	TRUE	TRUE	TRUE	TRUE	TRUE
37	FALSE	FALSE	FALSE	FALSE	FALSE	FALSE	FALSE	FALSE	FALSE	FALSE	FALSE	FALSE	FALSE	FALSE	TRUE	TRUE	TRUE	TRUE	TRUE	TRUE	TRUE	TRUE	TRUE	TRUE	TRUE	TRUE	TRUE	TRUE	TRUE	TRUE	TRUE	TRUE	TRUE	TRUE	TRUE	TRUE	TRUE	TRUE	TRUE	TRUE	TRUE	TRUE	TRUE	TRUE	TRUE	TRUE	TRUE	TRUE	TRUE
37.25	FALSE	FALSE	FALSE	FALSE	FALSE	FALSE	FALSE	FALSE	FALSE	FALSE	FALSE	FALSE	TRUE	TRUE	TRUE	TRUE	TRUE	TRUE	TRUE	TRUE	TRUE	TRUE	TRUE	TRUE	TRUE	TRUE	TRUE	TRUE	TRUE	TRUE	TRUE	TRUE	TRUE	TRUE	TRUE	TRUE	TRUE	TRUE	TRUE	TRUE	TRUE	TRUE	TRUE	TRUE	TRUE	TRUE	TRUE	TRUE	TRUE
37.5	FALSE	FALSE	FALSE	FALSE	FALSE	FALSE	FALSE	FALSE	FALSE	TRUE	TRUE	TRUE	TRUE	TRUE	TRUE	TRUE	TRUE	TRUE	TRUE	TRUE	TRUE	TRUE	TRUE	TRUE	TRUE	TRUE	TRUE	TRUE	TRUE	TRUE	TRUE	TRUE	TRUE	TRUE	TRUE	TRUE	TRUE	TRUE	TRUE	TRUE	TRUE	TRUE	TRUE	TRUE	TRUE	TRUE	TRUE	TRUE	TRUE
37.75	FALSE	FALSE	FALSE	FALSE	FALSE	FALSE	FALSE	TRUE	TRUE	TRUE	TRUE	TRUE	TRUE	TRUE	TRUE	TRUE	TRUE	TRUE	TRUE	TRUE	TRUE	TRUE	TRUE	TRUE	TRUE	TRUE	TRUE	TRUE	TRUE	TRUE	TRUE	TRUE	TRUE	TRUE	TRUE	TRUE	TRUE	TRUE	TRUE	TRUE	TRUE	TRUE	TRUE	TRUE	TRUE	TRUE	TRUE	TRUE	TRUE
38	FALSE	FALSE	FALSE	FALSE	FALSE	TRUE	TRUE	TRUE	TRUE	TRUE	TRUE	TRUE	TRUE	TRUE	TRUE	TRUE	TRUE	TRUE	TRUE	TRUE	TRUE	TRUE	TRUE	TRUE	TRUE	TRUE	TRUE	TRUE	TRUE	TRUE	TRUE	TRUE	TRUE	TRUE	TRUE	TRUE	TRUE	TRUE	TRUE	TRUE	TRUE	TRUE	TRUE	TRUE	TRUE	TRUE	TRUE	TRUE	TRUE
38.25	FALSE	FALSE	FALSE	TRUE	TRUE	TRUE	TRUE	TRUE	TRUE	TRUE	TRUE	TRUE	TRUE	TRUE	TRUE	TRUE	TRUE	TRUE	TRUE	TRUE	TRUE	TRUE	TRUE	TRUE	TRUE	TRUE	TRUE	TRUE	TRUE	TRUE	TRUE	TRUE	TRUE	TRUE	TRUE	TRUE	TRUE	TRUE	TRUE	TRUE	TRUE	TRUE	TRUE	TRUE	TRUE	TRUE	TRUE	TRUE	TRUE
38.5	FALSE	TRUE	TRUE	TRUE	TRUE	TRUE	TRUE	TRUE	TRUE	TRUE	TRUE	TRUE	TRUE	TRUE	TRUE	TRUE	TRUE	TRUE	TRUE	TRUE	TRUE	TRUE	TRUE	TRUE	TRUE	TRUE	TRUE	TRUE	TRUE	TRUE	TRUE	TRUE	TRUE	TRUE	TRUE	TRUE	TRUE	TRUE	TRUE	TRUE	TRUE	TRUE	TRUE	TRUE	TRUE	TRUE	TRUE	TRUE	TRUE
38.75	TRUE	TRUE	TRUE	TRUE	TRUE	TRUE	TRUE	TRUE	TRUE	TRUE	TRUE	TRUE	TRUE	TRUE	TRUE	TRUE	TRUE	TRUE	TRUE	TRUE	TRUE	TRUE	TRUE	TRUE	TRUE	TRUE	TRUE	TRUE	TRUE	TRUE	TRUE	TRUE	TRUE	TRUE	TRUE	TRUE	TRUE	TRUE	TRUE	TRUE	TRUE	TRUE	TRUE	TRUE	TRUE	TRUE	TRUE	TRUE	TRUE
39	TRUE	TRUE	TRUE	TRUE	TRUE	TRUE	TRUE	TRUE	TRUE	TRUE	TRUE	TRUE	TRUE	TRUE	TRUE	TRUE	TRUE	TRUE	TRUE	TRUE	TRUE	TRUE	TRUE	TRUE	TRUE	TRUE	TRUE	TRUE	TRUE	TRUE	TRUE	TRUE	TRUE	TRUE	TRUE	TRUE	TRUE	TRUE	TRUE	TRUE	TRUE	TRUE	TRUE	TRUE	TRUE	TRUE	TRUE	TRUE	TRUE
39.25	TRUE	TRUE	TRUE	TRUE	TRUE	TRUE	TRUE	TRUE	TRUE	TRUE	TRUE	TRUE	TRUE	TRUE	TRUE	TRUE	TRUE	TRUE	TRUE	TRUE	TRUE	TRUE	TRUE	TRUE	TRUE	TRUE	TRUE	TRUE	TRUE	TRUE	TRUE	TRUE	TRUE	TRUE	TRUE	TRUE	TRUE	TRUE	TRUE	TRUE	TRUE	TRUE	TRUE	TRUE	TRUE	TRUE	TRUE	TRUE	TRUE
39.5	TRUE	TRUE	TRUE	TRUE	TRUE	TRUE	TRUE	TRUE	TRUE	TRUE	TRUE	TRUE	TRUE	TRUE	TRUE	TRUE	TRUE	TRUE	TRUE	TRUE	TRUE	TRUE	TRUE	TRUE	TRUE	TRUE	TRUE	TRUE	TRUE	TRUE	TRUE	TRUE	TRUE	TRUE	TRUE	TRUE	TRUE	TRUE	TRUE	TRUE	TRUE	TRUE	TRUE	TRUE	TRUE	TRUE	TRUE	TRUE	TRUE
39.75	TRUE	TRUE	TRUE	TRUE	TRUE	TRUE	TRUE	TRUE	TRUE	TRUE	TRUE	TRUE	TRUE	TRUE	TRUE	TRUE	TRUE	TRUE	TRUE	TRUE	TRUE	TRUE	TRUE	TRUE	TRUE	TRUE	TRUE	TRUE	TRUE	TRUE	TRUE	TRUE	TRUE	TRUE	TRUE	TRUE	TRUE	TRUE	TRUE	TRUE	TRUE	TRUE	TRUE	TRUE	TRUE	TRUE	TRUE	TRUE	TRUE
40	TRUE	TRUE	TRUE	TRUE	TRUE	TRUE	TRUE	TRUE	TRUE	TRUE	TRUE	TRUE	TRUE	TRUE	TRUE	TRUE	TRUE	TRUE	TRUE	TRUE	TRUE	TRUE	TRUE	TRUE	TRUE	TRUE	TRUE	TRUE	TRUE	TRUE	TRUE	TRUE	TRUE	TRUE	TRUE	TRUE	TRUE	TRUE	TRUE	TRUE	TRUE	TRUE	TRUE	TRUE	TRUE	TRUE	TRUE	TRUE	TRUE
40.25	TRUE	TRUE	TRUE	TRUE	TRUE	TRUE	TRUE	TRUE	TRUE	TRUE	TRUE	TRUE	TRUE	TRUE	TRUE	TRUE	TRUE	TRUE	TRUE	TRUE	TRUE	TRUE	TRUE	TRUE	TRUE	TRUE	TRUE	TRUE	TRUE	TRUE	TRUE	TRUE	TRUE	TRUE	TRUE	TRUE	TRUE	TRUE	TRUE	TRUE	TRUE	TRUE	TRUE	TRUE	TRUE	TRUE	TRUE	TRUE	TRUE
40.5	TRUE	TRUE	TRUE	TRUE	TRUE	TRUE	TRUE	TRUE	TRUE	TRUE	TRUE	TRUE	TRUE	TRUE	TRUE	TRUE	TRUE	TRUE	TRUE	TRUE	TRUE	TRUE	TRUE	TRUE	TRUE	TRUE	TRUE	TRUE	TRUE	TRUE	TRUE	TRUE	TRUE	TRUE	TRUE	TRUE	TRUE	TRUE	TRUE	TRUE	TRUE	TRUE	TRUE	TRUE	TRUE	TRUE	TRUE	TRUE	TRUE
40.75	TRUE	TRUE	TRUE	TRUE	TRUE	TRUE	TRUE	TRUE	TRUE	TRUE	TRUE	TRUE	TRUE	TRUE	TRUE	TRUE	TRUE	TRUE	TRUE	TRUE	TRUE	TRUE	TRUE	TRUE	TRUE	TRUE	TRUE	TRUE	TRUE	TRUE	TRUE	TRUE	TRUE	TRUE	TRUE	TRUE	TRUE	TRUE	TRUE	TRUE	TRUE	TRUE	TRUE	TRUE	TRUE	TRUE	TRUE	TRUE	TRUE
41	TRUE	TRUE	TRUE	TRUE	TRUE	TRUE	TRUE	TRUE	TRUE	TRUE	TRUE	TRUE	TRUE	TRUE	TRUE	TRUE	TRUE	TRUE	TRUE	TRUE	TRUE	TRUE	TRUE	TRUE	TRUE	TRUE	TRUE	TRUE	TRUE	TRUE	TRUE	TRUE	TRUE	TRUE	TRUE	TRUE	TRUE	TRUE	TRUE	TRUE	TRUE	TRUE	TRUE	TRUE	TRUE	TRUE	TRUE	TRUE	TRUE
41.25	TRUE	TRUE	TRUE	TRUE	TRUE	TRUE	TRUE	TRUE	TRUE	TRUE	TRUE	TRUE	TRUE	TRUE	TRUE	TRUE	TRUE	TRUE	TRUE	TRUE	TRUE	TRUE	TRUE	TRUE	TRUE	TRUE	TRUE	TRUE	TRUE	TRUE	TRUE	TRUE	TRUE	TRUE	TRUE	TRUE	TRUE	TRUE	TRUE	TRUE	TRUE	TRUE	TRUE	TRUE	TRUE	TRUE	TRUE	TRUE	TRUE
41.5	TRUE	TRUE	TRUE	TRUE	TRUE	TRUE	TRUE	TRUE	TRUE	TRUE	TRUE	TRUE	TRUE	TRUE	TRUE	TRUE	TRUE	TRUE	TRUE	TRUE	TRUE	TRUE	TRUE	TRUE	TRUE	TRUE	TRUE	TRUE	TRUE	TRUE	TRUE	TRUE	TRUE	TRUE	TRUE	TRUE	TRUE	TRUE	TRUE	TRUE	TRUE	TRUE	TRUE	TRUE	TRUE	TRUE	TRUE	TRUE	TRUE
41.75	TRUE	TRUE	TRUE	TRUE	TRUE	TRUE	TRUE	TRUE	TRUE	TRUE	TRUE	TRUE	TRUE	TRUE	TRUE	TRUE	TRUE	TRUE	TRUE	TRUE	TRUE	TRUE	TRUE	TRUE	TRUE	TRUE	TRUE	TRUE	TRUE	TRUE	TRUE	TRUE	TRUE	TRUE	TRUE	TRUE	TRUE	TRUE	TRUE	TRUE	TRUE	TRUE	TRUE	TRUE	TRUE	TRUE	TRUE	FALSE	FALSE
42	TRUE	TRUE	TRUE	TRUE	TRUE	TRUE	TRUE	TRUE	TRUE	TRUE	TRUE	TRUE	TRUE	TRUE	TRUE	TRUE	TRUE	TRUE	TRUE	TRUE	TRUE	TRUE	TRUE	TRUE	TRUE	TRUE	TRUE	TRUE	TRUE	TRUE	TRUE	TRUE	TRUE	TRUE	TRUE	TRUE	TRUE	TRUE	TRUE	TRUE	TRUE	TRUE	TRUE	TRUE	FALSE	FALSE	FALSE	FALSE	FALSE
[truncated: 301 more columns]

## Sheet: d Mmax Outdoor-Older
units: METs, x-axis: temperature (degrees Celsius, row 2), y-axis: water vapor pressure (mmHg, column A)
	25	25.1	25.2	25.3	25.4	25.5	25.6	25.7	25.8	25.9	26	26.1	26.2	26.3	26.4	26.5	26.6	26.7	26.8	26.9	27	27.1	27.2	27.3	27.4	27.5	27.6	27.7	27.8	27.9	28	28.1	28.2	28.3	28.4	28.5	28.6	28.7	28.8	28.9	29	29.1	29.2	29.3	29.4	29.5	29.6	29.7	29.8
0	4.79146	4.77439	4.7573	4.74017	4.72303	4.70585	4.68865	4.67143	4.65417	4.6369	4.61959	4.60226	4.5849	4.56752	4.5501	4.53267	4.5152	4.49771	4.4802	4.46265	4.44508	4.42749	4.40987	4.39222	4.37454	4.35684	4.33911	4.32135	4.30357	4.28576	4.26793	4.25007	4.23218	4.21426	4.19632	4.17835	4.16036	4.14234	4.12429	4.10621	4.08811	4.06998	4.05183	4.03364	4.01543	3.9972	3.97893	3.96064	3.94233
0.25	4.78978	4.7727	4.7556	4.73846	4.72131	4.70412	4.68691	4.66967	4.65241	4.63512	4.6178	4.60045	4.58308	4.56568	4.54826	4.53081	4.51333	4.49583	4.47829	4.46074	4.44315	4.42554	4.4079	4.39024	4.37254	4.35482	4.33708	4.31931	4.30151	4.28368	4.26583	4.24795	4.23004	4.21211	4.19414	4.17616	4.15814	4.1401	4.12203	4.10393	4.08581	4.06766	4.04948	4.03128	4.01305	3.99479	3.9765	3.95819	3.93985
0.5	4.7881	4.77101	4.75389	4.73675	4.71958	4.70238	4.68516	4.66791	4.65063	4.63333	4.616	4.59864	4.58126	4.56385	4.54641	4.52894	4.51145	4.49393	4.47638	4.45881	4.44121	4.42358	4.40593	4.38825	4.37054	4.3528	4.33504	4.31725	4.29943	4.28159	4.26371	4.24581	4.22789	4.20994	4.19195	4.17395	4.15591	4.13785	4.11976	4.10164	4.0835	4.06533	4.04713	4.0289	4.01065	3.99236	3.97406	3.95572	3.93736
0.75	4.78641	4.76931	4.75218	4.73503	4.71785	4.70064	4.68341	4.66615	4.64886	4.63154	4.6142	4.59682	4.57943	4.562	4.54455	4.52707	4.50956	4.49203	4.47447	4.45688	4.43926	4.42162	4.40394	4.38625	4.36852	4.35077	4.33299	4.31518	4.29734	4.27948	4.26159	4.24367	4.22572	4.20775	4.18975	4.17172	4.15367	4.13558	4.11747	4.09933	4.08117	4.06297	4.04475	4.0265	4.00823	3.98992	3.97159	3.95323	3.93484
1	4.78472	4.76761	4.75047	4.73331	4.71612	4.6989	4.68165	4.66437	4.64707	4.62974	4.61239	4.595	4.57759	4.56015	4.54268	4.52519	4.50767	4.49012	4.47254	4.45493	4.4373	4.41964	4.40195	4.38424	4.36649	4.34872	4.33092	4.3131	4.29524	4.27736	4.25945	4.24151	4.22355	4.20555	4.18753	4.16948	4.15141	4.1333	4.11517	4.09701	4.07882	4.06061	4.04236	4.02409	4.00579	3.98746	3.9691	3.95072	3.93231
1.25	4.78303	4.76591	4.74876	4.73158	4.71438	4.69714	4.67988	4.6626	4.64528	4.62794	4.61057	4.59317	4.57574	4.55829	4.54081	4.5233	4.50576	4.4882	4.4706	4.45298	4.43533	4.41766	4.39995	4.38222	4.36446	4.34667	4.32885	4.311	4.29313	4.27523	4.2573	4.23934	4.22136	4.20334	4.1853	4.16723	4.14913	4.13101	4.11285	4.09467	4.07646	4.05822	4.03995	4.02166	4.00333	3.98498	3.9666	3.94819	3.92975
1.5	4.78133	4.7642	4.74704	4.72985	4.71263	4.69539	4.67812	4.66082	4.64349	4.62613	4.60875	4.59133	4.57389	4.55642	4.53893	4.5214	4.50385	4.48627	4.46866	4.45102	4.43335	4.41566	4.39794	4.38019	4.36241	4.3446	4.32676	4.3089	4.29101	4.27309	4.25514	4.23716	4.21915	4.20112	4.18306	4.16496	4.14684	4.1287	4.11052	4.09231	4.07408	4.05582	4.03753	4.01921	4.00086	3.98248	3.96408	3.94564	3.92718
1.75	4.77963	4.76248	4.74531	4.72811	4.71088	4.69363	4.67634	4.65903	4.64169	4.62432	4.60692	4.58949	4.57203	4.55455	4.53704	4.5195	4.50193	4.48433	4.46671	4.44905	4.43137	4.41366	4.39592	4.37815	4.36035	4.34252	4.32467	4.30678	4.28887	4.27093	4.25296	4.23496	4.21694	4.19888	4.1808	4.16268	4.14454	4.12637	4.10817	4.08994	4.07168	4.0534	4.03508	4.01674	3.99836	3.97996	3.96153	3.94307	3.92458
2	4.77792	4.76076	4.74358	4.72637	4.70913	4.69186	4.67456	4.65723	4.63988	4.62249	4.60508	4.58764	4.57017	4.55267	4.53514	4.51759	4.5	4.48239	4.46474	4.44707	4.42937	4.41164	4.39388	4.37609	4.35828	4.34043	4.32256	4.30466	4.28672	4.26876	4.25077	4.23275	4.2147	4.19663	4.17852	4.16038	4.14222	4.12403	4.1058	4.08755	4.06927	4.05096	4.03262	4.01425	3.99585	3.97742	3.95897	3.94048	3.92197
2.25	4.77621	4.75904	4.74185	4.72462	4.70737	4.69008	4.67277	4.65543	4.63806	4.62067	4.60324	4.58578	4.5683	4.55078	4.53324	4.51566	4.49806	4.48043	4.46277	4.44508	4.42736	4.40961	4.39184	4.37403	4.3562	4.33833	4.32044	4.30251	4.28456	4.26658	4.24857	4.23053	4.21246	4.19436	4.17623	4.15807	4.13988	4.12166	4.10342	4.08514	4.06684	4.0485	4.03014	4.01174	3.99332	3.97486	3.95638	3.93787	3.91933
2.5	4.77449	4.75731	4.74011	4.72287	4.7056	4.68831	4.67098	4.65363	4.63624	4.61883	4.60139	4.58392	4.56641	4.54888	4.53132	4.51373	4.49612	4.47847	4.46079	4.44308	4.42535	4.40758	4.38978	4.37196	4.3541	4.33622	4.3183	4.30036	4.28239	4.26438	4.24635	4.22829	4.21019	4.19207	4.17392	4.15574	4.13753	4.11929	4.10102	4.08271	4.06438	4.04602	4.02763	4.00921	3.99076	3.97228	3.95377	3.93523	3.91666
2.75	4.77277	4.75558	4.73836	4.72111	4.70383	4.68652	4.66918	4.65181	4.63442	4.61699	4.59953	4.58204	4.56453	4.54698	4.5294	4.5118	4.49416	4.47649	4.4588	4.44107	4.42332	4.40553	4.38772	4.36987	4.352	4.33409	4.31616	4.29819	4.2802	4.26217	4.24412	4.22603	4.20792	4.18977	4.1716	4.15339	4.13516	4.11689	4.09859	4.08027	4.06191	4.04353	4.02511	4.00666	3.98819	3.96968	3.95114	3.93258	3.91398
3	4.77105	4.75384	4.73661	4.71935	4.70205	4.68473	4.66738	4.64999	4.63258	4.61514	4.59766	4.58016	4.56263	4.54506	4.52747	4.50985	4.49219	4.47451	4.4568	4.43905	4.42128	4.40347	4.38564	4.36777	4.34988	4.33195	4.314	4.29601	4.27799	4.25995	4.24187	4.22376	4.20562	4.18745	4.16926	4.15103	4.13277	4.11448	4.09616	4.0778	4.05942	4.04101	4.02257	4.00409	3.98559	3.96705	3.94849	3.92989	3.91127
3.25	4.76932	4.7521	4.73485	4.71758	4.70027	4.68293	4.66557	4.64817	4.63074	4.61328	4.59579	4.57827	4.56072	4.54314	4.52553	4.50789	4.49022	4.47252	4.45478	4.43702	4.41923	4.4014	4.38355	4.36566	4.34775	4.3298	4.31182	4.29381	4.27577	4.25771	4.23961	4.22147	4.20331	4.18512	4.1669	4.14864	4.13036	4.11204	4.0937	4.07532	4.05691	4.03847	4.02	4.0015	3.98297	3.96441	3.94581	3.92719	3.90853
3.5	4.76758	4.75035	4.73309	4.7158	4.69848	4.68113	4.66375	4.64633	4.62889	4.61142	4.59391	4.57637	4.55881	4.54121	4.52358	4.50592	4.48823	4.47051	4.45276	4.43498	4.41716	4.39932	4.38144	4.36354	4.3456	4.32763	4.30963	4.2916	4.27354	4.25545	4.23733	4.21917	4.20099	4.18277	4.16452	4.14624	4.12793	4.10959	4.09122	4.07281	4.05438	4.03591	4.01742	3.99889	3.98033	3.96173	3.94311	3.92446	3.90577
3.75	4.76584	4.7486	4.73133	4.71402	4.69669	4.67932	4.66192	4.64449	4.62703	4.60954	4.59202	4.57447	4.55688	4.53927	4.52162	4.50395	4.48624	4.4685	4.45073	4.43292	4.41509	4.39723	4.37933	4.3614	4.34344	4.32545	4.30743	4.28938	4.27129	4.25318	4.23503	4.21685	4.19864	4.1804	4.16213	4.14382	4.12549	4.10712	4.08872	4.07029	4.05183	4.03333	4.01481	3.99625	3.97766	3.95904	3.94039	3.9217	3.90299
4	4.7641	4.74684	4.72955	4.71223	4.69488	4.6775	4.66009	4.64265	4.62517	4.60766	4.59012	4.57255	4.55495	4.53732	4.51965	4.50196	4.48423	4.46647	4.44868	4.43086	4.413	4.39512	4.3772	4.35925	4.34127	4.32326	4.30521	4.28714	4.26903	4.25089	4.23272	4.21451	4.19628	4.17801	4.15971	4.14138	4.12302	4.10463	4.0862	4.06774	4.04925	4.03073	4.01217	3.99359	3.97497	3.95632	3.93764	3.91892	3.90017
4.25	4.76235	4.74508	4.72777	4.71044	4.69308	4.67568	4.65825	4.64079	4.6233	4.60577	4.58822	4.57063	4.55301	4.53536	4.51768	4.49996	4.48221	4.46443	4.44662	4.42878	4.4109	4.393	4.37506	4.35709	4.33908	4.32105	4.30298	4.28488	4.26675	4.24858	4.23039	4.21216	4.1939	4.17561	4.15728	4.13892	4.12053	4.10211	4.08366	4.06517	4.04665	4.0281	4.00952	3.9909	3.97225	3.95357	3.93486	3.91611	3.89733
4.5	4.76059	4.7433	4.72599	4.70864	4.69126	4.67385	4.6564	4.63893	4.62142	4.60388	4.5863	4.5687	4.55106	4.53339	4.51569	4.49795	4.48018	4.46239	4.44455	4.42669	4.40879	4.39086	4.3729	4.35491	4.33688	4.31882	4.30073	4.28261	4.26445	4.24626	4.22804	4.20979	4.1915	4.17318	4.15483	4.13644	4.11803	4.09958	4.08109	4.06258	4.04403	4.02545	4.00684	3.98819	3.96951	3.9508	3.93205	3.91328	3.89446
4.75	4.75883	4.74153	4.7242	4.70683	4.68944	4.67201	4.65455	4.63705	4.61953	4.60197	4.58438	4.56675	4.5491	4.53141	4.51369	4.49593	4.47814	4.46032	4.44247	4.42459	4.40667	4.38872	4.37073	4.35272	4.33467	4.31658	4.29847	4.28032	4.26214	4.24392	4.22568	4.2074	4.18908	4.17074	4.15236	4.13394	4.1155	4.09702	4.07851	4.05996	4.04139	4.02277	4.00413	3.98545	3.96674	3.948	3.92922	3.91041	3.89157
5	4.75706	4.73975	4.7224	4.70502	4.68761	4.67016	4.65269	4.63518	4.61763	4.60005	4.58245	4.5648	4.54713	4.52942	4.51168	4.4939	4.47609	4.45825	4.44038	4.42247	4.40453	4.38655	4.36855	4.35051	4.33243	4.31433	4.29619	4.27801	4.25981	4.24157	4.22329	4.20499	4.18664	4.16827	4.14986	4.13142	4.11295	4.09444	4.0759	4.05732	4.03872	4.02007	4.0014	3.98269	3.96395	3.94517	3.92636	3.90752	3.88864
5.25	4.75528	4.73796	4.72059	4.7032	4.68577	4.66831	4.65081	4.63329	4.61573	4.59813	4.5805	4.56284	4.54514	4.52742	4.50965	4.49186	4.47403	4.45617	4.43827	4.42034	4.40238	4.38438	4.36635	4.34828	4.33019	4.31205	4.29389	4.27569	4.25746	4.23919	4.22089	4.20255	4.18419	4.16578	4.14735	4.12888	4.11038	4.09184	4.07327	4.05466	4.03602	4.01735	3.99864	3.9799	3.96112	3.94231	3.92347	3.90459	3.88568
5.5	4.74263	4.72623	4.70982	4.69341	4.67699	4.66057	4.64415	4.62772	4.61129	4.59486	4.57843	4.56087	4.54315	4.5254	4.50762	4.4898	4.47195	4.45407	4.43615	4.4182	4.40021	4.38219	4.36413	4.34604	4.32792	4.30976	4.29157	4.27335	4.25509	4.23679	4.21847	4.2001	4.18171	4.16328	4.14481	4.12631	4.10778	4.08921	4.07061	4.05197	4.0333	4.0146	3.99586	3.97708	3.95827	3.93943	3.92055	3.90164	3.88269
5.75	4.71542	4.69901	4.6826	4.66619	4.64977	4.63335	4.61693	4.6005	4.58408	4.56764	4.55121	4.53477	4.51833	4.50189	4.48544	4.46899	4.45253	4.43608	4.41962	4.40315	4.38669	4.37022	4.35374	4.33727	4.32079	4.30431	4.28782	4.27099	4.2527	4.23438	4.21602	4.19763	4.17921	4.16075	4.14225	4.12372	4.10516	4.08656	4.06793	4.04926	4.03055	4.01182	3.99304	3.97423	3.95539	3.93651	3.9176	3.89865	3.87967
6	4.6882	4.67179	4.65538	4.63897	4.62255	4.60613	4.58971	4.57329	4.55686	4.54043	4.52399	4.50755	4.49111	4.47467	4.45822	4.44177	4.42532	4.40886	4.3924	4.37593	4.35947	4.343	4.32653	4.31005	4.29357	4.27709	4.2606	4.24411	4.22762	4.21113	4.19463	4.17813	4.16162	4.14512	4.12861	4.11209	4.09558	4.07905	4.06253	4.046	4.02778	4.00901	3.9902	3.97136	3.95248	3.93357	3.91462	3.89564	3.87662
6.25	4.66098	4.64457	4.62816	4.61175	4.59533	4.57892	4.56249	4.54607	4.52964	4.51321	4.49677	4.48033	4.46389	4.44745	4.431	4.41455	4.3981	4.38164	4.36518	4.34872	4.33225	4.31578	4.29931	4.28283	4.26635	4.24987	4.23339	4.2169	4.2004	4.18391	4.16741	4.15091	4.13441	4.1179	4.10139	4.08487	4.06836	4.05184	4.03531	4.01879	4.00226	3.98572	3.96919	3.95265	3.93611	3.91956	3.90301	3.88646	3.8699
6.5	4.63376	4.61736	4.60095	4.58453	4.56812	4.5517	4.53527	4.51885	4.50242	4.48599	4.46955	4.45312	4.43668	4.42023	4.40378	4.38733	4.37088	4.35442	4.33796	4.3215	4.30503	4.28856	4.27209	4.25561	4.23913	4.22265	4.20617	4.18968	4.17319	4.15669	4.14019	4.12369	4.10719	4.09068	4.07417	4.05766	4.04114	4.02462	4.00809	3.99157	3.97504	3.95851	3.94197	3.92543	3.90889	3.89234	3.87579	3.85924	3.84269
6.75	4.60654	4.59014	4.57373	4.55731	4.5409	4.52448	4.50806	4.49163	4.4752	4.45877	4.44234	4.4259	4.40946	4.39301	4.37656	4.36011	4.34366	4.3272	4.31074	4.29428	4.27781	4.26134	4.24487	4.2284	4.21192	4.19543	4.17895	4.16246	4.14597	4.12947	4.11298	4.09647	4.07997	4.06346	4.04695	4.03044	4.01392	3.9974	3.98088	3.96435	3.94782	3.93129	3.91475	3.89821	3.88167	3.86512	3.84858	3.83202	3.81547
7	4.57933	4.56292	4.54651	4.5301	4.51368	4.49726	4.48084	4.46441	4.44798	4.43155	4.41512	4.39868	4.38224	4.36579	4.34935	4.3329	4.31644	4.29999	4.28353	4.26706	4.2506	4.23413	4.21765	4.20118	4.1847	4.16822	4.15173	4.13524	4.11875	4.10226	4.08576	4.06926	4.05275	4.03624	4.01973	4.00322	3.9867	3.97018	3.95366	3.93713	3.9206	3.90407	3.88753	3.87099	3.85445	3.83791	3.82136	3.8048	3.78825
7.25	4.55211	4.5357	4.51929	4.50288	4.48646	4.47004	4.45362	4.43719	4.42077	4.40433	4.3879	4.37146	4.35502	4.33858	4.32213	4.30568	4.28922	4.27277	4.25631	4.23984	4.22338	4.20691	4.19043	4.17396	4.15748	4.141	4.12451	4.10802	4.09153	4.07504	4.05854	4.04204	4.02553	4.00903	3.99251	3.976	3.95948	3.94296	3.92644	3.90991	3.89338	3.87685	3.86031	3.84378	3.82723	3.81069	3.79414	3.77759	3.76103
7.5	4.52489	4.50848	4.49207	4.47566	4.45924	4.44282	4.4264	4.40998	4.39355	4.37712	4.36068	4.34424	4.3278	4.31136	4.29491	4.27846	4.26201	4.24555	4.22909	4.21263	4.19616	4.17969	4.16322	4.14674	4.13026	4.11378	4.09729	4.08081	4.06431	4.04782	4.03132	4.01482	3.99831	3.98181	3.9653	3.94878	3.93227	3.91575	3.89922	3.8827	3.86617	3.84963	3.8331	3.81656	3.80001	3.78347	3.76692	3.75037	3.73381
7.75	4.49767	4.48126	4.46485	4.44844	4.43203	4.41561	4.39918	4.38276	4.36633	4.3499	4.33346	4.31703	4.30058	4.28414	4.26769	4.25124	4.23479	4.21833	4.20187	4.18541	4.16894	4.15247	4.136	4.11952	4.10304	4.08656	4.07008	4.05359	4.0371	4.0206	4.0041	3.9876	3.9711	3.95459	3.93808	3.92156	3.90505	3.88853	3.872	3.85548	3.83895	3.82241	3.80588	3.78934	3.7728	3.75625	3.7397	3.72315	3.7066
8	4.47045	4.45405	4.43764	4.42122	4.40481	4.38839	4.37197	4.35554	4.33911	4.32268	4.30624	4.28981	4.27337	4.25692	4.24047	4.22402	4.20757	4.19111	4.17465	4.15819	4.14172	4.12525	4.10878	4.0923	4.07583	4.05934	4.04286	4.02637	4.00988	3.99338	3.97688	3.96038	3.94388	3.92737	3.91086	3.89435	3.87783	3.86131	3.84479	3.82826	3.81173	3.7952	3.77866	3.76212	3.74558	3.72903	3.71248	3.69593	3.67938
8.25	4.44323	4.42683	4.41042	4.394	4.37759	4.36117	4.34475	4.32832	4.31189	4.29546	4.27903	4.26259	4.24615	4.2297	4.21326	4.1968	4.18035	4.16389	4.14743	4.13097	4.1145	4.09803	4.08156	4.06509	4.04861	4.03212	4.01564	3.99915	3.98266	3.96616	3.94967	3.93316	3.91666	3.90015	3.88364	3.86713	3.85061	3.83409	3.81757	3.80104	3.78451	3.76798	3.75144	3.7349	3.71836	3.70181	3.68527	3.66871	3.65216
8.5	4.41602	4.39961	4.3832	4.36679	4.35037	4.33395	4.31753	4.3011	4.28468	4.26824	4.25181	4.23537	4.21893	4.20248	4.18604	4.16959	4.15313	4.13668	4.12022	4.10375	4.08729	4.07082	4.05434	4.03787	4.02139	4.00491	3.98842	3.97193	3.95544	3.93895	3.92245	3.90595	3.88944	3.87293	3.85642	3.83991	3.82339	3.80687	3.79035	3.77382	3.75729	3.74076	3.72422	3.70768	3.69114	3.6746	3.65805	3.6415	3.62494
8.75	4.3888	4.37239	4.35598	4.33957	4.32315	4.30673	4.29031	4.27389	4.25746	4.24103	4.22459	4.20815	4.19171	4.17527	4.15882	4.14237	4.12591	4.10946	4.093	4.07653	4.06007	4.0436	4.02713	4.01065	3.99417	3.97769	3.9612	3.94471	3.92822	3.91173	3.89523	3.87873	3.86222	3.84572	3.82921	3.81269	3.79617	3.77965	3.76313	3.7466	3.73007	3.71354	3.69701	3.68047	3.66392	3.64738	3.63083	3.61428	3.59772
9	4.36158	4.34517	4.32876	4.31235	4.29593	4.27951	4.26309	4.24667	4.23024	4.21381	4.19737	4.18093	4.16449	4.14805	4.1316	4.11515	4.0987	4.08224	4.06578	4.04932	4.03285	4.01638	3.99991	3.98343	3.96695	3.95047	3.93398	3.9175	3.901	3.88451	3.86801	3.85151	3.83501	3.8185	3.80199	3.78547	3.76896	3.75244	3.73591	3.71939	3.70286	3.68632	3.66979	3.65325	3.63671	3.62016	3.60361	3.58706	3.5705
9.25	4.33436	4.31795	4.30154	4.28513	4.26872	4.2523	4.23587	4.21945	4.20302	4.18659	4.17015	4.15372	4.13727	4.12083	4.10438	4.08793	4.07148	4.05502	4.03856	4.0221	4.00563	3.98916	3.97269	3.95621	3.93973	3.92325	3.90677	3.89028	3.87379	3.85729	3.84079	3.82429	3.80779	3.79128	3.77477	3.75826	3.74174	3.72522	3.70869	3.69217	3.67564	3.65911	3.64257	3.62603	3.60949	3.59294	3.57639	3.55984	3.54329
9.5	4.30714	4.29074	4.27433	4.25791	4.2415	4.22508	4.20866	4.19223	4.1758	4.15937	4.14294	4.1265	4.11006	4.09361	4.07716	4.06071	4.04426	4.0278	4.01134	3.99488	3.97841	3.96194	3.94547	3.92899	3.91252	3.89603	3.87955	3.86306	3.84657	3.83007	3.81357	3.79707	3.78057	3.76406	3.74755	3.73104	3.71452	3.698	3.68148	3.66495	3.64842	3.63189	3.61535	3.59881	3.58227	3.56572	3.54917	3.53262	3.51607
9.75	4.27992	4.26352	4.24711	4.2307	4.21428	4.19786	4.18144	4.16501	4.14858	4.13215	4.11572	4.09928	4.08284	4.06639	4.04995	4.0335	4.01704	4.00058	3.98412	3.96766	3.95119	3.93473	3.91825	3.90178	3.8853	3.86882	3.85233	3.83584	3.81935	3.80285	3.78636	3.76986	3.75335	3.73684	3.72033	3.70382	3.6873	3.67078	3.65426	3.63773	3.6212	3.60467	3.58813	3.57159	3.55505	3.53851	3.52196	3.5054	3.48885
10	4.25271	4.2363	4.21989	4.20348	4.18706	4.17064	4.15422	4.13779	4.12137	4.10493	4.0885	4.07206	4.05562	4.03918	4.02273	4.00628	3.98982	3.97337	3.95691	3.94044	3.92398	3.90751	3.89103	3.87456	3.85808	3.8416	3.82511	3.80862	3.79213	3.77564	3.75914	3.74264	3.72613	3.70962	3.69311	3.6766	3.66008	3.64356	3.62704	3.61051	3.59398	3.57745	3.56091	3.54437	3.52783	3.51129	3.49474	3.47819	3.46163
10.25	4.22549	4.20908	4.19267	4.17626	4.15984	4.14342	4.127	4.11058	4.09415	4.07772	4.06128	4.04484	4.0284	4.01196	3.99551	3.97906	3.96261	3.94615	3.92969	3.91322	3.89676	3.88029	3.86382	3.84734	3.83086	3.81438	3.79789	3.7814	3.76491	3.74842	3.73192	3.71542	3.69891	3.68241	3.6659	3.64938	3.63287	3.61634	3.59982	3.58329	3.56677	3.55023	3.5337	3.51716	3.50061	3.48407	3.46752	3.45097	3.43441
10.5	4.19827	4.18186	4.16545	4.14904	4.13262	4.11621	4.09978	4.08336	4.06693	4.0505	4.03406	4.01762	4.00118	3.98474	3.96829	3.95184	3.93539	3.91893	3.90247	3.88601	3.86954	3.85307	3.8366	3.82012	3.80364	3.78716	3.77067	3.75419	3.73769	3.7212	3.7047	3.6882	3.6717	3.65519	3.63868	3.62216	3.60565	3.58913	3.5726	3.55608	3.53955	3.52301	3.50648	3.48994	3.4734	3.45685	3.4403	3.42375	3.40719
10.75	4.17105	4.15464	4.13824	4.12182	4.10541	4.08899	4.07256	4.05614	4.03971	4.02328	4.00684	3.99041	3.97396	3.95752	3.94107	3.92462	3.90817	3.89171	3.87525	3.85879	3.84232	3.82585	3.80938	3.7929	3.77642	3.75994	3.74346	3.72697	3.71048	3.69398	3.67748	3.66098	3.64448	3.62797	3.61146	3.59495	3.57843	3.56191	3.54538	3.52886	3.51233	3.4958	3.47926	3.46272	3.44618	3.42963	3.41308	3.39653	3.37998
11	4.14383	4.12743	4.11102	4.0946	4.07819	4.06177	4.04535	4.02892	4.01249	3.99606	3.97963	3.96319	3.94675	3.9303	3.91385	3.8974	3.88095	3.86449	3.84803	3.83157	3.8151	3.79863	3.78216	3.76569	3.74921	3.73272	3.71624	3.69975	3.68326	3.66676	3.65027	3.63376	3.61726	3.60075	3.58424	3.56773	3.55121	3.53469	3.51817	3.50164	3.48511	3.46858	3.45204	3.4355	3.41896	3.40241	3.38587	3.36931	3.35276
11.25	4.11662	4.10021	4.0838	4.06739	4.05097	4.03455	4.01813	4.0017	3.98527	3.96884	3.95241	3.93597	3.91953	3.90308	3.88664	3.87019	3.85373	3.83728	3.82082	3.80435	3.78789	3.77142	3.75494	3.73847	3.72199	3.70551	3.68902	3.67253	3.65604	3.63955	3.62305	3.60655	3.59004	3.57353	3.55702	3.54051	3.52399	3.50747	3.49095	3.47442	3.45789	3.44136	3.42482	3.40828	3.39174	3.3752	3.35865	3.34209	3.32554
11.5	4.0894	4.07299	4.05658	4.04017	4.02375	4.00733	3.99091	3.97448	3.95806	3.94162	3.92519	3.90875	3.89231	3.87587	3.85942	3.84297	3.82651	3.81006	3.7936	3.77713	3.76067	3.7442	3.72772	3.71125	3.69477	3.67829	3.6618	3.64531	3.62882	3.61233	3.59583	3.57933	3.56282	3.54632	3.5298	3.51329	3.49677	3.48025	3.46373	3.4472	3.43067	3.41414	3.3976	3.38107	3.36452	3.34798	3.33143	3.31488	3.29832
11.75	4.06218	4.04577	4.02936	4.01295	3.99653	3.98011	3.96369	3.94727	3.93084	3.91441	3.89797	3.88153	3.86509	3.84865	3.8322	3.81575	3.7993	3.78284	3.76638	3.74992	3.73345	3.71698	3.70051	3.68403	3.66755	3.65107	3.63458	3.6181	3.6016	3.58511	3.56861	3.55211	3.5356	3.5191	3.50259	3.48607	3.46956	3.45304	3.43651	3.41999	3.40346	3.38692	3.37039	3.35385	3.3373	3.32076	3.30421	3.28766	3.2711
12	4.03496	4.01855	4.00214	3.98573	3.96932	3.9529	3.93647	3.92005	3.90362	3.88719	3.87075	3.85431	3.83787	3.82143	3.80498	3.78853	3.77208	3.75562	3.73916	3.7227	3.70623	3.68976	3.67329	3.65681	3.64033	3.62385	3.60737	3.59088	3.57439	3.55789	3.54139	3.52489	3.50839	3.49188	3.47537	3.45885	3.44234	3.42582	3.40929	3.39277	3.37624	3.3597	3.34317	3.32663	3.31009	3.29354	3.27699	3.26044	3.24388
12.25	4.00774	3.99134	3.97493	3.95851	3.9421	3.92568	3.90926	3.89283	3.8764	3.85997	3.84353	3.8271	3.81066	3.79421	3.77776	3.76131	3.74486	3.7284	3.71194	3.69548	3.67901	3.66254	3.64607	3.62959	3.61311	3.59663	3.58015	3.56366	3.54717	3.53067	3.51417	3.49767	3.48117	3.46466	3.44815	3.43164	3.41512	3.3986	3.38208	3.36555	3.34902	3.33249	3.31595	3.29941	3.28287	3.26632	3.24977	3.23322	3.21667
12.5	3.98052	3.96412	3.94771	3.93129	3.91488	3.89846	3.88204	3.86561	3.84918	3.83275	3.81632	3.79988	3.78344	3.76699	3.75055	3.73409	3.71764	3.70118	3.68472	3.66826	3.65179	3.63532	3.61885	3.60238	3.5859	3.56941	3.55293	3.53644	3.51995	3.50345	3.48696	3.47045	3.45395	3.43744	3.42093	3.40442	3.3879	3.37138	3.35486	3.33833	3.3218	3.30527	3.28873	3.27219	3.25565	3.2391	3.22256	3.206	3.18945
12.75	3.95331	3.9369	3.92049	3.90408	3.88766	3.87124	3.85482	3.83839	3.82196	3.80553	3.7891	3.77266	3.75622	3.73977	3.72333	3.70688	3.69042	3.67397	3.65751	3.64104	3.62458	3.60811	3.59163	3.57516	3.55868	3.5422	3.52571	3.50922	3.49273	3.47624	3.45974	3.44324	3.42673	3.41022	3.39371	3.3772	3.36068	3.34416	3.32764	3.31111	3.29458	3.27805	3.26151	3.24497	3.22843	3.21189	3.19534	3.17879	3.16223
13	3.92609	3.90968	3.89327	3.87686	3.86044	3.84402	3.8276	3.81118	3.79475	3.77831	3.76188	3.74544	3.729	3.71256	3.69611	3.67966	3.6632	3.64675	3.63029	3.61382	3.59736	3.58089	3.56442	3.54794	3.53146	3.51498	3.49849	3.482	3.46551	3.44902	3.43252	3.41602	3.39951	3.38301	3.3665	3.34998	3.33346	3.31694	3.30042	3.28389	3.26736	3.25083	3.2343	3.21776	3.20121	3.18467	3.16812	3.15157	3.13501
13.25	3.89887	3.88246	3.86605	3.84964	3.83322	3.8168	3.80038	3.78396	3.76753	3.7511	3.73466	3.71822	3.70178	3.68534	3.66889	3.65244	3.63599	3.61953	3.60307	3.58661	3.57014	3.55367	3.5372	3.52072	3.50424	3.48776	3.47127	3.45479	3.43829	3.4218	3.4053	3.3888	3.3723	3.35579	3.33928	3.32276	3.30625	3.28973	3.2732	3.25668	3.24015	3.22361	3.20708	3.19054	3.174	3.15745	3.1409	3.12435	3.10779
13.5	3.87165	3.85524	3.83883	3.82242	3.80601	3.78959	3.77316	3.75674	3.74031	3.72388	3.70744	3.69101	3.67456	3.65812	3.64167	3.62522	3.60877	3.59231	3.57585	3.55939	3.54292	3.52645	3.50998	3.4935	3.47702	3.46054	3.44406	3.42757	3.41108	3.39458	3.37808	3.36158	3.34508	3.32857	3.31206	3.29554	3.27903	3.26251	3.24598	3.22946	3.21293	3.19639	3.17986	3.16332	3.14678	3.13023	3.11368	3.09713	3.08058
13.75	3.84443	3.82803	3.81162	3.7952	3.77879	3.76237	3.74595	3.72952	3.71309	3.69666	3.68023	3.66379	3.64735	3.6309	3.61445	3.598	3.58155	3.56509	3.54863	3.53217	3.5157	3.49923	3.48276	3.46628	3.44981	3.43332	3.41684	3.40035	3.38386	3.36736	3.35086	3.33436	3.31786	3.30135	3.28484	3.26833	3.25181	3.23529	3.21877	3.20224	3.18571	3.16918	3.15264	3.1361	3.11956	3.10301	3.08646	3.06991	3.05336
14	3.81721	3.80081	3.7844	3.76799	3.75157	3.73515	3.71873	3.7023	3.68587	3.66944	3.65301	3.63657	3.62013	3.60368	3.58724	3.57079	3.55433	3.53787	3.52141	3.50495	3.48848	3.47202	3.45554	3.43907	3.42259	3.40611	3.38962	3.37313	3.35664	3.34014	3.32365	3.30715	3.29064	3.27413	3.25762	3.24111	3.22459	3.20807	3.19155	3.17502	3.15849	3.14196	3.12542	3.10888	3.09234	3.0758	3.05925	3.04269	3.02614
14.25	3.79	3.77359	3.75718	3.74077	3.72435	3.70793	3.69151	3.67508	3.65866	3.64222	3.62579	3.60935	3.59291	3.57647	3.56002	3.54357	3.52711	3.51066	3.4942	3.47773	3.46127	3.4448	3.42832	3.41185	3.39537	3.37889	3.3624	3.34591	3.32942	3.31293	3.29643	3.27993	3.26342	3.24691	3.2304	3.21389	3.19737	3.18085	3.16433	3.1478	3.13127	3.11474	3.0982	3.08166	3.06512	3.04858	3.03203	3.01548	2.99892
14.5	3.76278	3.74637	3.72996	3.71355	3.69713	3.68071	3.66429	3.64787	3.63144	3.61501	3.59857	3.58213	3.56569	3.54925	3.5328	3.51635	3.4999	3.48344	3.46698	3.45051	3.43405	3.41758	3.40111	3.38463	3.36815	3.35167	3.33518	3.31869	3.3022	3.28571	3.26921	3.25271	3.2362	3.2197	3.20319	3.18667	3.17015	3.15363	3.13711	3.12058	3.10405	3.08752	3.07099	3.05445	3.0379	3.02136	3.00481	2.98826	2.9717
14.75	3.73556	3.71915	3.70274	3.68633	3.66991	3.6535	3.63707	3.62065	3.60422	3.58779	3.57135	3.55491	3.53847	3.52203	3.50558	3.48913	3.47268	3.45622	3.43976	3.4233	3.40683	3.39036	3.37389	3.35741	3.34093	3.32445	3.30796	3.29148	3.27498	3.25849	3.24199	3.22549	3.20899	3.19248	3.17597	3.15945	3.14294	3.12642	3.10989	3.09337	3.07684	3.0603	3.04377	3.02723	3.01069	2.99414	2.97759	2.96104	2.94448
15	3.70834	3.69193	3.67553	3.65911	3.6427	3.62628	3.60985	3.59343	3.577	3.56057	3.54413	3.5277	3.51125	3.49481	3.47836	3.46191	3.44546	3.429	3.41254	3.39608	3.37961	3.36314	3.34667	3.33019	3.31371	3.29723	3.28075	3.26426	3.24777	3.23127	3.21477	3.19827	3.18177	3.16526	3.14875	3.13224	3.11572	3.0992	3.08267	3.06615	3.04962	3.03309	3.01655	3.00001	2.98347	2.96692	2.95037	2.93382	2.91727
15.25	3.68112	3.66472	3.64831	3.63189	3.61548	3.59906	3.58264	3.56621	3.54978	3.53335	3.51692	3.50048	3.48404	3.46759	3.45114	3.43469	3.41824	3.40178	3.38532	3.36886	3.35239	3.33592	3.31945	3.30298	3.2865	3.27001	3.25353	3.23704	3.22055	3.20405	3.18756	3.17105	3.15455	3.13804	3.12153	3.10502	3.0885	3.07198	3.05546	3.03893	3.0224	3.00587	2.98933	2.97279	2.95625	2.9397	2.92316	2.9066	2.89005
15.5	3.65391	3.6375	3.62109	3.60468	3.58826	3.57184	3.55542	3.53899	3.52256	3.50613	3.4897	3.47326	3.45682	3.44037	3.42393	3.40748	3.39102	3.37457	3.3581	3.34164	3.32518	3.30871	3.29223	3.27576	3.25928	3.2428	3.22631	3.20982	3.19333	3.17683	3.16034	3.14384	3.12733	3.11082	3.09431	3.0778	3.06128	3.04476	3.02824	3.01171	2.99518	2.97865	2.96211	2.94557	2.92903	2.91249	2.89594	2.87938	2.86283
15.75	3.62669	3.61028	3.59387	3.57746	3.56104	3.54462	3.5282	3.51177	3.49535	3.47891	3.46248	3.44604	3.4296	3.41316	3.39671	3.38026	3.3638	3.34735	3.33089	3.31442	3.29796	3.28149	3.26501	3.24854	3.23206	3.21558	3.19909	3.1826	3.16611	3.14962	3.13312	3.11662	3.10011	3.08361	3.06709	3.05058	3.03406	3.01754	3.00102	2.98449	2.96796	2.95143	2.93489	2.91836	2.90181	2.88527	2.86872	2.85217	2.83561
16	3.59947	3.58306	3.56665	3.55024	3.53382	3.5174	3.50098	3.48456	3.46813	3.4517	3.43526	3.41882	3.40238	3.38594	3.36949	3.35304	3.33659	3.32013	3.30367	3.28721	3.27074	3.25427	3.2378	3.22132	3.20484	3.18836	3.17187	3.15539	3.13889	3.1224	3.1059	3.0894	3.07289	3.05639	3.03988	3.02336	3.00685	2.99033	2.9738	2.95728	2.94075	2.92421	2.90768	2.89114	2.87459	2.85805	2.8415	2.82495	2.80839
16.25	3.57225	3.55584	3.53943	3.52302	3.50661	3.49019	3.47376	3.45734	3.44091	3.42448	3.40804	3.3916	3.37516	3.35872	3.34227	3.32582	3.30937	3.29291	3.27645	3.25999	3.24352	3.22705	3.21058	3.1941	3.17762	3.16114	3.14466	3.12817	3.11168	3.09518	3.07868	3.06218	3.04568	3.02917	3.01266	2.99614	2.97963	2.96311	2.94658	2.93006	2.91353	2.89699	2.88046	2.86392	2.84738	2.83083	2.81428	2.79773	2.78117
16.5	3.54503	3.52863	3.51222	3.4958	3.47939	3.46297	3.44655	3.43012	3.41369	3.39726	3.38082	3.36439	3.34795	3.3315	3.31505	3.2986	3.28215	3.26569	3.24923	3.23277	3.2163	3.19983	3.18336	3.16688	3.1504	3.13392	3.11744	3.10095	3.08446	3.06796	3.05146	3.03496	3.01846	3.00195	2.98544	2.96893	2.95241	2.93589	2.91937	2.90284	2.88631	2.86978	2.85324	2.8367	2.82016	2.80361	2.78706	2.77051	2.75396
16.75	3.51781	3.50141	3.485	3.46858	3.45217	3.43575	3.41933	3.4029	3.38647	3.37004	3.35361	3.33717	3.32073	3.30428	3.28784	3.27138	3.25493	3.23847	3.22201	3.20555	3.18908	3.17261	3.15614	3.13967	3.12319	3.1067	3.09022	3.07373	3.05724	3.04074	3.02425	3.00774	2.99124	2.97473	2.95822	2.94171	2.92519	2.90867	2.89215	2.87562	2.85909	2.84256	2.82602	2.80948	2.79294	2.77639	2.75985	2.74329	2.72674
17	3.4906	3.47419	3.45778	3.44137	3.42495	3.40853	3.39211	3.37568	3.35925	3.34282	3.32639	3.30995	3.29351	3.27706	3.26062	3.24417	3.22771	3.21126	3.1948	3.17833	3.16187	3.1454	3.12892	3.11245	3.09597	3.07949	3.063	3.04651	3.03002	3.01353	2.99703	2.98053	2.96402	2.94751	2.931	2.91449	2.89797	2.88145	2.86493	2.8484	2.83187	2.81534	2.7988	2.78226	2.76572	2.74918	2.73263	2.71608	2.69952
17.25	3.46338	3.44697	3.43056	3.41415	3.39773	3.38131	3.36489	3.34847	3.33204	3.3156	3.29917	3.28273	3.26629	3.24985	3.2334	3.21695	3.20049	3.18404	3.16758	3.15111	3.13465	3.11818	3.10171	3.08523	3.06875	3.05227	3.03578	3.01929	3.0028	2.98631	2.96981	2.95331	2.9368	2.9203	2.90379	2.88727	2.87075	2.85423	2.83771	2.82118	2.80465	2.78812	2.77159	2.75505	2.7385	2.72196	2.70541	2.68886	2.6723
17.5	3.43616	3.41975	3.40334	3.38693	3.37051	3.35409	3.33767	3.32125	3.30482	3.28839	3.27195	3.25551	3.23907	3.22263	3.20618	3.18973	3.17328	3.15682	3.14036	3.1239	3.10743	3.09096	3.07449	3.05801	3.04153	3.02505	3.00856	2.99208	2.97558	2.95909	2.94259	2.92609	2.90959	2.89308	2.87657	2.86005	2.84354	2.82702	2.81049	2.79397	2.77744	2.7609	2.74437	2.72783	2.71129	2.69474	2.67819	2.66164	2.64508
17.75	3.40894	3.39253	3.37612	3.35971	3.3433	3.32688	3.31045	3.29403	3.2776	3.26117	3.24473	3.2283	3.21185	3.19541	3.17896	3.16251	3.14606	3.1296	3.11314	3.09668	3.08021	3.06374	3.04727	3.03079	3.01431	2.99783	2.98135	2.96486	2.94837	2.93187	2.91537	2.89887	2.88237	2.86586	2.84935	2.83283	2.81632	2.7998	2.78327	2.76675	2.75022	2.73368	2.71715	2.70061	2.68407	2.66752	2.65097	2.63442	2.61787
18	3.38172	3.36532	3.34891	3.33249	3.31608	3.29966	3.28324	3.26681	3.25038	3.23395	3.21752	3.20108	3.18464	3.16819	3.15174	3.13529	3.11884	3.10238	3.08592	3.06946	3.05299	3.03652	3.02005	3.00357	2.9871	2.97061	2.95413	2.93764	2.92115	2.90465	2.88815	2.87165	2.85515	2.83864	2.82213	2.80562	2.7891	2.77258	2.75606	2.73953	2.723	2.70647	2.68993	2.67339	2.65685	2.6403	2.62375	2.6072	2.59065
18.25	3.3545	3.3381	3.32169	3.30528	3.28886	3.27244	3.25602	3.23959	3.22316	3.20673	3.1903	3.17386	3.15742	3.14097	3.12453	3.10808	3.09162	3.07516	3.0587	3.04224	3.02577	3.0093	2.99283	2.97636	2.95988	2.94339	2.92691	2.91042	2.89393	2.87743	2.86094	2.84444	2.82793	2.81142	2.79491	2.7784	2.76188	2.74536	2.72884	2.71231	2.69578	2.67925	2.66271	2.64617	2.62963	2.61308	2.59654	2.57998	2.56343
18.5	3.32729	3.31088	3.29447	3.27806	3.26164	3.24522	3.2288	3.21237	3.19595	3.17951	3.16308	3.14664	3.1302	3.11376	3.09731	3.08086	3.0644	3.04795	3.03149	3.01502	2.99856	2.98209	2.96561	2.94914	2.93266	2.91618	2.89969	2.8832	2.86671	2.85022	2.83372	2.81722	2.80071	2.7842	2.76769	2.75118	2.73466	2.71814	2.70162	2.68509	2.66856	2.65203	2.63549	2.61895	2.60241	2.58587	2.56932	2.55277	2.53621
18.75	3.30007	3.28366	3.26725	3.25084	3.23442	3.218	3.20158	3.18516	3.16873	3.1523	3.13586	3.11942	3.10298	3.08654	3.07009	3.05364	3.03718	3.02073	3.00427	2.9878	2.97134	2.95487	2.9384	2.92192	2.90544	2.88896	2.87247	2.85598	2.83949	2.823	2.8065	2.79	2.77349	2.75699	2.74048	2.72396	2.70744	2.69092	2.6744	2.65787	2.64134	2.62481	2.60828	2.59174	2.57519	2.55865	2.5421	2.52555	2.50899
19	3.27285	3.25644	3.24003	3.22362	3.2072	3.19079	3.17436	3.15794	3.14151	3.12508	3.10864	3.0922	3.07576	3.05932	3.04287	3.02642	3.00997	2.99351	2.97705	2.96059	2.94412	2.92765	2.91118	2.8947	2.87822	2.86174	2.84525	2.82877	2.81227	2.79578	2.77928	2.76278	2.74628	2.72977	2.71326	2.69674	2.68023	2.66371	2.64718	2.63066	2.61413	2.59759	2.58106	2.56452	2.54798	2.53143	2.51488	2.49833	2.48177
19.25	3.24563	3.22922	3.21282	3.1964	3.17999	3.16357	3.14714	3.13072	3.11429	3.09786	3.08142	3.06499	3.04854	3.0321	3.01565	2.9992	2.98275	2.96629	2.94983	2.93337	2.9169	2.90043	2.88396	2.86748	2.851	2.83452	2.81804	2.80155	2.78506	2.76856	2.75206	2.73556	2.71906	2.70255	2.68604	2.66953	2.65301	2.63649	2.61996	2.60344	2.58691	2.57038	2.55384	2.5373	2.52076	2.50421	2.48766	2.47111	2.45456
19.5	3.21841	3.20201	3.1856	3.16918	3.15277	3.13635	3.11993	3.1035	3.08707	3.07064	3.05421	3.03777	3.02133	3.00488	2.98843	2.97198	2.95553	2.93907	2.92261	2.90615	2.88968	2.87321	2.85674	2.84027	2.82379	2.8073	2.79082	2.77433	2.75784	2.74134	2.72485	2.70834	2.69184	2.67533	2.65882	2.64231	2.62579	2.60927	2.59275	2.57622	2.55969	2.54316	2.52662	2.51008	2.49354	2.47699	2.46044	2.44389	2.42734
19.75	3.19119	3.17479	3.15838	3.14197	3.12555	3.10913	3.09271	3.07628	3.05985	3.04342	3.02699	3.01055	2.99411	2.97766	2.96122	2.94477	2.92831	2.91186	2.89539	2.87893	2.86247	2.846	2.82952	2.81305	2.79657	2.78009	2.7636	2.74711	2.73062	2.71412	2.69763	2.68113	2.66462	2.64811	2.6316	2.61509	2.59857	2.58205	2.56553	2.549	2.53247	2.51594	2.4994	2.48286	2.46632	2.44978	2.43323	2.41667	2.40012
20	3.16398	3.14757	3.13116	3.11475	3.09833	3.08191	3.06549	3.04906	3.03264	3.0162	2.99977	2.98333	2.96689	2.95045	2.934	2.91755	2.90109	2.88464	2.86818	2.85171	2.83525	2.81878	2.8023	2.78583	2.76935	2.75287	2.73638	2.71989	2.7034	2.68691	2.67041	2.65391	2.6374	2.6209	2.60438	2.58787	2.57135	2.55483	2.53831	2.52178	2.50525	2.48872	2.47218	2.45565	2.4391	2.42256	2.40601	2.38946	2.3729
20.25	3.13676	3.12035	3.10394	3.08753	3.07111	3.05469	3.03827	3.02185	3.00542	2.98899	2.97255	2.95611	2.93967	2.92323	2.90678	2.89033	2.87388	2.85742	2.84096	2.8245	2.80803	2.79156	2.77509	2.75861	2.74213	2.72565	2.70916	2.69268	2.67618	2.65969	2.64319	2.62669	2.61018	2.59368	2.57717	2.56065	2.54414	2.52762	2.51109	2.49457	2.47804	2.4615	2.44497	2.42843	2.41188	2.39534	2.37879	2.36224	2.34568
20.5	3.10954	3.09313	3.07672	3.06031	3.0439	3.02748	3.01105	2.99463	2.9782	2.96177	2.94533	2.92889	2.91245	2.89601	2.87956	2.86311	2.84666	2.8302	2.81374	2.79728	2.78081	2.76434	2.74787	2.73139	2.71491	2.69843	2.68195	2.66546	2.64897	2.63247	2.61597	2.59947	2.58297	2.56646	2.54995	2.53343	2.51692	2.5004	2.48387	2.46735	2.45082	2.43428	2.41775	2.40121	2.38467	2.36812	2.35157	2.33502	2.31846
20.75	3.08232	3.06592	3.04951	3.03309	3.01668	3.00026	2.98384	2.96741	2.95098	2.93455	2.91811	2.90168	2.88524	2.86879	2.85234	2.83589	2.81944	2.80298	2.78652	2.77006	2.75359	2.73712	2.72065	2.70417	2.68769	2.67121	2.65473	2.63824	2.62175	2.60525	2.58875	2.57225	2.55575	2.53924	2.52273	2.50622	2.4897	2.47318	2.45666	2.44013	2.4236	2.40707	2.39053	2.37399	2.35745	2.3409	2.32435	2.3078	2.29125
21	3.0551	3.0387	3.02229	3.00587	2.98946	2.97304	2.95662	2.94019	2.92376	2.90733	2.8909	2.87446	2.85802	2.84157	2.82513	2.80867	2.79222	2.77576	2.7593	2.74284	2.72637	2.7099	2.69343	2.67696	2.66048	2.64399	2.62751	2.61102	2.59453	2.57803	2.56154	2.54503	2.52853	2.51202	2.49551	2.479	2.46248	2.44596	2.42944	2.41291	2.39638	2.37985	2.36331	2.34677	2.33023	2.31368	2.29714	2.28058	2.26403
21.25	3.02789	3.01148	2.99507	2.97866	2.96224	2.94582	2.9294	2.91297	2.89654	2.88011	2.86368	2.84724	2.8308	2.81435	2.79791	2.78146	2.765	2.74855	2.73209	2.71562	2.69916	2.68269	2.66621	2.64974	2.63326	2.61678	2.60029	2.5838	2.56731	2.55082	2.53432	2.51782	2.50131	2.4848	2.46829	2.45178	2.43526	2.41874	2.40222	2.38569	2.36916	2.35263	2.33609	2.31955	2.30301	2.28647	2.26992	2.25337	2.23681
21.5	3.00067	2.98426	2.96785	2.95144	2.93502	2.9186	2.90218	2.88576	2.86933	2.85289	2.83646	2.82002	2.80358	2.78714	2.77069	2.75424	2.73778	2.72133	2.70487	2.6884	2.67194	2.65547	2.639	2.62252	2.60604	2.58956	2.57307	2.55658	2.54009	2.5236	2.5071	2.4906	2.47409	2.45759	2.44108	2.42456	2.40804	2.39152	2.375	2.35847	2.34194	2.32541	2.30888	2.29234	2.27579	2.25925	2.2427	2.22615	2.20959
21.75	2.97345	2.95704	2.94063	2.92422	2.9078	2.89138	2.87496	2.85854	2.84211	2.82568	2.80924	2.7928	2.77636	2.75992	2.74347	2.72702	2.71057	2.69411	2.67765	2.66119	2.64472	2.62825	2.61178	2.5953	2.57882	2.56234	2.54585	2.52937	2.51287	2.49638	2.47988	2.46338	2.44688	2.43037	2.41386	2.39734	2.38083	2.36431	2.34778	2.33126	2.31473	2.29819	2.28166	2.26512	2.24858	2.23203	2.21548	2.19893	2.18237
22	2.94623	2.92982	2.91341	2.897	2.88059	2.86417	2.84774	2.83132	2.81489	2.79846	2.78202	2.76559	2.74914	2.7327	2.71625	2.6998	2.68335	2.66689	2.65043	2.63397	2.6175	2.60103	2.58456	2.56808	2.5516	2.53512	2.51864	2.50215	2.48566	2.46916	2.45266	2.43616	2.41966	2.40315	2.38664	2.37012	2.35361	2.33709	2.32056	2.30404	2.28751	2.27097	2.25444	2.2379	2.22136	2.20481	2.18826	2.17171	2.15516
22.25	2.91901	2.90261	2.8862	2.86978	2.85337	2.83695	2.82053	2.8041	2.78767	2.77124	2.75481	2.73837	2.72193	2.70548	2.68903	2.67258	2.65613	2.63967	2.62321	2.60675	2.59028	2.57381	2.55734	2.54086	2.52439	2.5079	2.49142	2.47493	2.45844	2.44194	2.42544	2.40894	2.39244	2.37593	2.35942	2.34291	2.32639	2.30987	2.29335	2.27682	2.26029	2.24376	2.22722	2.21068	2.19414	2.17759	2.16104	2.14449	2.12794
22.5	2.89179	2.87539	2.85898	2.84257	2.82615	2.80973	2.79331	2.77688	2.76045	2.74402	2.72759	2.71115	2.69471	2.67826	2.66182	2.64537	2.62891	2.61245	2.59599	2.57953	2.56306	2.54659	2.53012	2.51365	2.49717	2.48068	2.4642	2.44771	2.43122	2.41472	2.39823	2.38172	2.36522	2.34871	2.3322	2.31569	2.29917	2.28265	2.26613	2.2496	2.23307	2.21654	2.2	2.18346	2.16692	2.15037	2.13383	2.11727	2.10072
22.75	2.86458	2.84817	2.83176	2.81535	2.79893	2.78251	2.76609	2.74966	2.73324	2.7168	2.70037	2.68393	2.66749	2.65105	2.6346	2.61815	2.60169	2.58524	2.56878	2.55231	2.53585	2.51938	2.5029	2.48643	2.46995	2.45347	2.43698	2.42049	2.404	2.38751	2.37101	2.35451	2.338	2.32149	2.30498	2.28847	2.27195	2.25543	2.23891	2.22238	2.20585	2.18932	2.17278	2.15624	2.1397	2.12316	2.10661	2.09006	2.0735
23	2.83736	2.82095	2.80454	2.78813	2.77171	2.75529	2.73887	2.72245	2.70602	2.68959	2.67315	2.65671	2.64027	2.62383	2.60738	2.59093	2.57447	2.55802	2.54156	2.52509	2.50863	2.49216	2.47569	2.45921	2.44273	2.42625	2.40976	2.39327	2.37678	2.36029	2.34379	2.32729	2.31078	2.29428	2.27777	2.26125	2.24473	2.22821	2.21169	2.19516	2.17863	2.1621	2.14557	2.12903	2.11248	2.09594	2.07939	2.06284	2.04628
23.25	2.81014	2.79373	2.77732	2.76091	2.74449	2.72808	2.71165	2.69523	2.6788	2.66237	2.64593	2.62949	2.61305	2.59661	2.58016	2.56371	2.54726	2.5308	2.51434	2.49788	2.48141	2.46494	2.44847	2.43199	2.41551	2.39903	2.38254	2.36606	2.34956	2.33307	2.31657	2.30007	2.28357	2.26706	2.25055	2.23403	2.21752	2.201	2.18447	2.16795	2.15142	2.13488	2.11835	2.10181	2.08527	2.06872	2.05217	2.03562	2.01906
23.5	2.78292	2.76651	2.75011	2.73369	2.71728	2.70086	2.68443	2.66801	2.65158	2.63515	2.61871	2.60228	2.58583	2.56939	2.55294	2.53649	2.52004	2.50358	2.48712	2.47066	2.45419	2.43772	2.42125	2.40477	2.38829	2.37181	2.35533	2.33884	2.32235	2.30585	2.28935	2.27285	2.25635	2.23984	2.22333	2.20682	2.1903	2.17378	2.15725	2.14073	2.1242	2.10767	2.09113	2.07459	2.05805	2.0415	2.02495	2.0084	1.99185
23.75	2.7557	2.7393	2.72289	2.70647	2.69006	2.67364	2.65722	2.64079	2.62436	2.60793	2.5915	2.57506	2.55862	2.54217	2.52572	2.50927	2.49282	2.47636	2.4599	2.44344	2.42697	2.4105	2.39403	2.37756	2.36108	2.34459	2.32811	2.31162	2.29513	2.27863	2.26213	2.24563	2.22913	2.21262	2.19611	2.1796	2.16308	2.14656	2.13004	2.11351	2.09698	2.08045	2.06391	2.04737	2.03083	2.01428	1.99773	1.98118	1.96463
24	2.72848	2.71208	2.69567	2.67926	2.66284	2.64642	2.63	2.61357	2.59714	2.58071	2.56428	2.54784	2.5314	2.51495	2.49851	2.48206	2.4656	2.44914	2.43268	2.41622	2.39976	2.38329	2.36681	2.35034	2.33386	2.31738	2.30089	2.2844	2.26791	2.25141	2.23492	2.21842	2.20191	2.1854	2.16889	2.15238	2.13586	2.11934	2.10282	2.08629	2.06976	2.05323	2.03669	2.02015	2.00361	1.98707	1.97052	1.95396	1.93741
24.25	2.70127	2.68486	2.66845	2.65204	2.63562	2.6192	2.60278	2.58635	2.56993	2.55349	2.53706	2.52062	2.50418	2.48774	2.47129	2.45484	2.43838	2.42193	2.40547	2.389	2.37254	2.35607	2.33959	2.32312	2.30664	2.29016	2.27367	2.25718	2.24069	2.2242	2.2077	2.1912	2.17469	2.15819	2.14167	2.12516	2.10864	2.09212	2.0756	2.05907	2.04254	2.02601	2.00947	1.99294	1.97639	1.95985	1.9433	1.92675	1.91019
24.5	2.67405	2.65764	2.64123	2.62482	2.6084	2.59198	2.57556	2.55914	2.54271	2.52628	2.50984	2.4934	2.47696	2.46052	2.44407	2.42762	2.41117	2.39471	2.37825	2.36179	2.34532	2.32885	2.31238	2.2959	2.27942	2.26294	2.24645	2.22996	2.21347	2.19698	2.18048	2.16398	2.14747	2.13097	2.11446	2.09794	2.08143	2.06491	2.04838	2.03186	2.01533	1.99879	1.98226	1.96572	1.94917	1.93263	1.91608	1.89953	1.88297
24.75	2.64683	2.63042	2.61401	2.5976	2.58118	2.56477	2.54834	2.53192	2.51549	2.49906	2.48262	2.46618	2.44974	2.4333	2.41685	2.4004	2.38395	2.36749	2.35103	2.33457	2.3181	2.30163	2.28516	2.26868	2.2522	2.23572	2.21924	2.20275	2.18625	2.16976	2.15326	2.13676	2.12026	2.10375	2.08724	2.07072	2.05421	2.03769	2.02116	2.00464	1.98811	1.97157	1.95504	1.9385	1.92196	1.90541	1.88886	1.87231	1.85575
25	2.61961	2.60321	2.5868	2.57038	2.55397	2.53755	2.52113	2.5047	2.48827	2.47184	2.4554	2.43897	2.42253	2.40608	2.38963	2.37318	2.35673	2.34027	2.32381	2.30735	2.29088	2.27441	2.25794	2.24146	2.22498	2.2085	2.19202	2.17553	2.15904	2.14254	2.12604	2.10954	2.09304	2.07653	2.06002	2.04351	2.02699	2.01047	1.99395	1.97742	1.96089	1.94436	1.92782	1.91128	1.89474	1.87819	1.86164	1.84509	1.82854
25.25	2.59239	2.57599	2.55958	2.54316	2.52675	2.51033	2.49391	2.47748	2.46105	2.44462	2.42819	2.41175	2.39531	2.37886	2.36242	2.34596	2.32951	2.31305	2.29659	2.28013	2.26366	2.24719	2.23072	2.21425	2.19777	2.18128	2.1648	2.14831	2.13182	2.11532	2.09883	2.08232	2.06582	2.04931	2.0328	2.01629	1.99977	1.98325	1.96673	1.9502	1.93367	1.91714	1.9006	1.88406	1.86752	1.85097	1.83443	1.81787	1.80132
25.5	2.56518	2.54877	2.53236	2.51595	2.49953	2.48311	2.46669	2.45026	2.43383	2.4174	2.40097	2.38453	2.36809	2.35164	2.3352	2.31875	2.30229	2.28584	2.26938	2.25291	2.23645	2.21998	2.2035	2.18703	2.17055	2.15407	2.13758	2.12109	2.1046	2.08811	2.07161	2.05511	2.0386	2.02209	2.00558	1.98907	1.97255	1.95603	1.93951	1.92298	1.90645	1.88992	1.87338	1.85684	1.8403	1.82376	1.80721	1.79066	1.7741
25.75	2.53796	2.52155	2.50514	2.48873	2.47231	2.45589	2.43947	2.42305	2.40662	2.39018	2.37375	2.35731	2.34087	2.32443	2.30798	2.29153	2.27507	2.25862	2.24216	2.22569	2.20923	2.19276	2.17629	2.15981	2.14333	2.12685	2.11036	2.09387	2.07738	2.06089	2.04439	2.02789	2.01138	1.99488	1.97837	1.96185	1.94533	1.92881	1.91229	1.89576	1.87923	1.8627	1.84617	1.82963	1.81308	1.79654	1.77999	1.76344	1.74688
26	2.51074	2.49433	2.47792	2.46151	2.44509	2.42867	2.41225	2.39583	2.3794	2.36297	2.34653	2.33009	2.31365	2.29721	2.28076	2.26431	2.24786	2.2314	2.21494	2.19848	2.18201	2.16554	2.14907	2.13259	2.11611	2.09963	2.08314	2.06666	2.05016	2.03367	2.01717	2.00067	1.98417	1.96766	1.95115	1.93463	1.91812	1.9016	1.88507	1.86855	1.85202	1.83548	1.81895	1.80241	1.78587	1.76932	1.75277	1.73622	1.71966
26.25	2.48352	2.46711	2.4507	2.43429	2.41788	2.40146	2.38503	2.36861	2.35218	2.33575	2.31931	2.30288	2.28643	2.26999	2.25354	2.23709	2.22064	2.20418	2.18772	2.17126	2.15479	2.13832	2.12185	2.10537	2.08889	2.07241	2.05593	2.03944	2.02295	2.00645	1.98995	1.97345	1.95695	1.94044	1.92393	1.90741	1.8909	1.87438	1.85785	1.84133	1.8248	1.80826	1.79173	1.77519	1.75865	1.7421	1.72555	1.709	1.69245
26.5	2.4563	2.4399	2.42349	2.40707	2.39066	2.37424	2.35782	2.34139	2.32496	2.30853	2.2921	2.27566	2.25922	2.24277	2.22632	2.20987	2.19342	2.17696	2.1605	2.14404	2.12757	2.1111	2.09463	2.07815	2.06168	2.04519	2.02871	2.01222	1.99573	1.97923	1.96273	1.94623	1.92973	1.91322	1.89671	1.8802	1.86368	1.84716	1.83064	1.81411	1.79758	1.78105	1.76451	1.74797	1.73143	1.71488	1.69833	1.68178	1.66523
26.75	2.42908	2.41268	2.39627	2.37986	2.36344	2.34702	2.3306	2.31417	2.29774	2.28131	2.26488	2.24844	2.232	2.21555	2.19911	2.18266	2.1662	2.14974	2.13328	2.11682	2.10035	2.08388	2.06741	2.05094	2.03446	2.01797	2.00149	1.985	1.96851	1.95201	1.93552	1.91901	1.90251	1.886	1.86949	1.85298	1.83646	1.81994	1.80342	1.78689	1.77036	1.75383	1.73729	1.72075	1.70421	1.68766	1.67112	1.65456	1.63801
27	2.40187	2.38546	2.36905	2.35264	2.33622	2.3198	2.30338	2.28695	2.27053	2.25409	2.23766	2.22122	2.20478	2.18834	2.17189	2.15544	2.13898	2.12253	2.10607	2.0896	2.07314	2.05667	2.04019	2.02372	2.00724	1.99076	1.97427	1.95778	1.94129	1.9248	1.9083	1.8918	1.87529	1.85878	1.84227	1.82576	1.80924	1.79272	1.7762	1.75967	1.74314	1.72661	1.71007	1.69353	1.67699	1.66045	1.6439	1.62735	1.61079
27.25	2.37465	2.35824	2.34183	2.32542	2.309	2.29258	2.27616	2.25974	2.24331	2.22688	2.21044	2.194	2.17756	2.16112	2.14467	2.12822	2.11176	2.09531	2.07885	2.06238	2.04592	2.02945	2.01298	1.9965	1.98002	1.96354	1.94705	1.93056	1.91407	1.89758	1.88108	1.86458	1.84807	1.83157	1.81506	1.79854	1.78202	1.7655	1.74898	1.73245	1.71592	1.69939	1.68286	1.66632	1.64977	1.63323	1.61668	1.60013	1.58357
27.5	2.34743	2.33102	2.31461	2.2982	2.28178	2.26537	2.24894	2.23252	2.21609	2.19966	2.18322	2.16678	2.15034	2.1339	2.11745	2.101	2.08455	2.06809	2.05163	2.03517	2.0187	2.00223	1.98576	1.96928	1.9528	1.93632	1.91983	1.90335	1.88685	1.87036	1.85386	1.83736	1.82086	1.80435	1.78784	1.77132	1.75481	1.73829	1.72176	1.70524	1.68871	1.67217	1.65564	1.6391	1.62256	1.60601	1.58946	1.57291	1.55635
27.75	2.32021	2.3038	2.28739	2.27098	2.25457	2.23815	2.22172	2.2053	2.18887	2.17244	2.156	2.13957	2.12312	2.10668	2.09023	2.07378	2.05733	2.04087	2.02441	2.00795	1.99148	1.97501	1.95854	1.94206	1.92558	1.9091	1.89262	1.87613	1.85964	1.84314	1.82664	1.81014	1.79364	1.77713	1.76062	1.74411	1.72759	1.71107	1.69454	1.67802	1.66149	1.64496	1.62842	1.61188	1.59534	1.57879	1.56224	1.54569	1.52914
28	2.29299	2.27659	2.26018	2.24376	2.22735	2.21093	2.19451	2.17808	2.16165	2.14522	2.12879	2.11235	2.09591	2.07946	2.06301	2.04656	2.03011	2.01365	1.99719	1.98073	1.96426	1.94779	1.93132	1.91484	1.89837	1.88188	1.8654	1.84891	1.83242	1.81592	1.79942	1.78292	1.76642	1.74991	1.7334	1.71689	1.70037	1.68385	1.66733	1.6508	1.63427	1.61774	1.6012	1.58466	1.56812	1.55157	1.53502	1.51847	1.50192
28.25	2.26577	2.24937	2.23296	2.21655	2.20013	2.18371	2.16729	2.15086	2.13443	2.118	2.10157	2.08513	2.06869	2.05224	2.0358	2.01935	2.00289	1.98643	1.96997	1.95351	1.93704	1.92058	1.9041	1.88763	1.87115	1.85467	1.83818	1.82169	1.8052	1.7887	1.77221	1.75571	1.7392	1.72269	1.70618	1.68967	1.67315	1.65663	1.64011	1.62358	1.60705	1.59052	1.57398	1.55744	1.5409	1.52436	1.50781	1.49125	1.4747
28.5	2.23856	2.22215	2.20574	2.18933	2.17291	2.15649	2.14007	2.12364	2.10722	2.09078	2.07435	2.05791	2.04147	2.02503	2.00858	1.99213	1.97567	1.95922	1.94276	1.92629	1.90983	1.89336	1.87688	1.86041	1.84393	1.82745	1.81096	1.79447	1.77798	1.76149	1.74499	1.72849	1.71198	1.69548	1.67896	1.66245	1.64593	1.62941	1.61289	1.59636	1.57983	1.5633	1.54676	1.53023	1.51368	1.49714	1.48059
28.75	2.21134	2.19493	2.17852	2.16211	2.14569	2.12927	2.11285	2.09643	2.08	2.06357	2.04713	2.03069	2.01425	1.99781	1.98136	1.96491	1.94846	1.932	1.91554	1.89907	1.88261	1.86614	1.84967	1.83319	1.81671	1.80023	1.78374	1.76725	1.75076	1.73427	1.71777	1.70127	1.68476	1.66826	1.65175	1.63523	1.61872	1.6022	1.58567	1.56915	1.55262	1.53608	1.51955	1.50301	1.48646	1.46992
29	2.18412	2.16771	2.1513	2.13489	2.11847	2.10206	2.08563	2.06921	2.05278	2.03635	2.01991	2.00347	1.98703	1.97059	1.95414	1.93769	1.92124	1.90478	1.88832	1.87186	1.85539	1.83892	1.82245	1.80597	1.78949	1.77301	1.75653	1.74004	1.72354	1.70705	1.69055	1.67405	1.65755	1.64104	1.62453	1.60801	1.5915	1.57498	1.55845	1.54193	1.5254	1.50886	1.49233	1.47579
29.25	2.1569	2.1405	2.12409	2.10767	2.09126	2.07484	2.05842	2.04199	2.02556	2.00913	1.99269	1.97626	1.95982	1.94337	1.92692	1.91047	1.89402	1.87756	1.8611	1.84464	1.82817	1.8117	1.79523	1.77875	1.76227	1.74579	1.72931	1.71282	1.69633	1.67983	1.66333	1.64683	1.63033	1.61382	1.59731	1.5808	1.56428	1.54776	1.53124	1.51471	1.49818	1.48165
29.5	2.12968	2.11328	2.09687	2.08045	2.06404	2.04762	2.0312	2.01477	1.99834	1.98191	1.96548	1.94904	1.9326	1.91615	1.89971	1.88325	1.8668	1.85034	1.83388	1.81742	1.80095	1.78448	1.76801	1.75154	1.73506	1.71857	1.70209	1.6856	1.66911	1.65261	1.63612	1.61961	1.60311	1.5866	1.57009	1.55358	1.53706	1.52054	1.50402	1.48749	1.47096
29.75	2.10247	2.08606	2.06965	2.05324	2.03682	2.0204	2.00398	1.98755	1.97112	1.95469	1.93826	1.92182	1.90538	1.88893	1.87249	1.85604	1.83958	1.82313	1.80667	1.7902	1.77374	1.75727	1.74079	1.72432	1.70784	1.69136	1.67487	1.65838	1.64189	1.6254	1.6089	1.5924	1.57589	1.55938	1.54287	1.52636	1.50984	1.49332	1.4768
30	2.07525	2.05884	2.04243	2.02602	2.0096	1.99318	1.97676	1.96034	1.94391	1.92747	1.91104	1.8946	1.87816	1.86172	1.84527	1.82882	1.81236	1.79591	1.77945	1.76298	1.74652	1.73005	1.71357	1.6971	1.68062	1.66414	1.64765	1.63116	1.61467	1.59818	1.58168	1.56518	1.54867	1.53217	1.51566	1.49914	1.48262
30.25	2.04803	2.03162	2.01521	1.9988	1.98238	1.96596	1.94954	1.93312	1.91669	1.90026	1.88382	1.86738	1.85094	1.8345	1.81805	1.8016	1.78515	1.76869	1.75223	1.73577	1.7193	1.70283	1.68636	1.66988	1.6534	1.63692	1.62043	1.60395	1.58745	1.57096	1.55446	1.53796	1.52146	1.50495	1.48844	1.47192
30.5	2.02081	2.0044	1.98799	1.97158	1.95517	1.93875	1.92232	1.9059	1.88947	1.87304	1.8566	1.84017	1.82372	1.80728	1.79083	1.77438	1.75793	1.74147	1.72501	1.70855	1.69208	1.67561	1.65914	1.64266	1.62618	1.6097	1.59322	1.57673	1.56024	1.54374	1.52724	1.51074	1.49424	1.47773
30.75	1.99359	1.97719	1.96078	1.94436	1.92795	1.91153	1.89511	1.87868	1.86225	1.84582	1.82939	1.81295	1.79651	1.78006	1.76361	1.74716	1.73071	1.71425	1.69779	1.68133	1.66486	1.64839	1.63192	1.61544	1.59897	1.58248	1.566	1.54951	1.53302	1.51652	1.50002	1.48352
31	1.96637	1.94997	1.93356	1.91715	1.90073	1.88431	1.86789	1.85146	1.83503	1.8186	1.80217	1.78573	1.76929	1.75284	1.7364	1.71995	1.70349	1.68703	1.67057	1.65411	1.63764	1.62117	1.6047	1.58823	1.57175	1.55526	1.53878	1.52229	1.5058	1.4893	1.47281
31.25	1.93916	1.92275	1.90634	1.88993	1.87351	1.85709	1.84067	1.82424	1.80782	1.79138	1.77495	1.75851	1.74207	1.72562	1.70918	1.69273	1.67627	1.65982	1.64336	1.62689	1.61043	1.59396	1.57748	1.56101	1.54453	1.52805	1.51156	1.49507	1.47858
31.5	1.91194	1.89553	1.87912	1.86271	1.84629	1.82987	1.81345	1.79703	1.7806	1.76417	1.74773	1.73129	1.71485	1.69841	1.68196	1.66551	1.64905	1.6326	1.61614	1.59967	1.58321	1.56674	1.55027	1.53379	1.51731	1.50083	1.48434
31.75	1.88472	1.86831	1.8519	1.83549	1.81907	1.80266	1.78623	1.76981	1.75338	1.73695	1.72051	1.70407	1.68763	1.67119	1.65474	1.63829	1.62184	1.60538	1.58892	1.57246	1.55599	1.53952	1.52305	1.50657	1.49009	1.47361
32	1.8575	1.84109	1.82468	1.80827	1.79186	1.77544	1.75901	1.74259	1.72616	1.70973	1.69329	1.67686	1.66041	1.64397	1.62752	1.61107	1.59462	1.57816	1.5617	1.54524	1.52877	1.5123	1.49583	1.47935
32.25	1.83028	1.81388	1.79747	1.78105	1.76464	1.74822	1.7318	1.71537	1.69894	1.68251	1.66608	1.64964	1.6332	1.61675	1.6003	1.58385	1.5674	1.55094	1.53448	1.51802	1.50155	1.48508
32.5	1.80306	1.78666	1.77025	1.75384	1.73742	1.721	1.70458	1.68815	1.67172	1.65529	1.63886	1.62242	1.60598	1.58953	1.57309	1.55664	1.54018	1.52372	1.50726	1.4908	1.47433
32.75	1.77585	1.75944	1.74303	1.72662	1.7102	1.69378	1.67736	1.66093	1.64451	1.62807	1.61164	1.5952	1.57876	1.56232	1.54587	1.52942	1.51296	1.49651	1.48005
33	1.74863	1.73222	1.71581	1.6994	1.68298	1.66656	1.65014	1.63372	1.61729	1.60086	1.58442	1.56798	1.55154	1.5351	1.51865	1.5022	1.48575
33.25	1.72141	1.705	1.68859	1.67218	1.65576	1.63935	1.62292	1.6065	1.59007	1.57364	1.5572	1.54076	1.52432	1.50788	1.49143	1.47498
33.5	1.69419	1.67779	1.66138	1.64496	1.62855	1.61213	1.59571	1.57928	1.56285	1.54642	1.52998	1.51355	1.49711	1.48066
33.75	1.66697	1.65057	1.63416	1.61774	1.60133	1.58491	1.56849	1.55206	1.53563	1.5192	1.50277	1.48633	1.46989
34	1.63976	1.62335	1.60694	1.59053	1.57411	1.55769	1.54127	1.52484	1.50841	1.49198	1.47555
34.25	1.61254	1.59613	1.57972	1.56331	1.54689	1.53047	1.51405	1.49762	1.4812
34.5	1.58532	1.56891	1.5525	1.53609	1.51967	1.50325	1.48683	1.47041
34.75	1.5581	1.54169	1.52528	1.50887	1.49246	1.47604
35	1.53088	1.51448	1.49807	1.48165
35.25	1.50366	1.48726	1.47085
35.5	1.47645
35.75
36
36.25
36.5
36.75
37
37.25
37.5
37.75
38
38.25
38.5
38.75
39
39.25
39.5
39.75
40
40.25
40.5
40.75
41
41.25
41.5
41.75
42
[truncated: 301 more columns]

## Sheet: d SBNL Outdoor-Older 3H
units: Binary (yes/no), x-axis: temperature (degrees Celsius, row 2), y-axis: water vapor pressure (mmHg, column A)
	25	25.1	25.2	25.3	25.4	25.5	25.6	25.7	25.8	25.9	26	26.1	26.2	26.3	26.4	26.5	26.6	26.7	26.8	26.9	27	27.1	27.2	27.3	27.4	27.5	27.6	27.7	27.8	27.9	28	28.1	28.2	28.3	28.4	28.5	28.6	28.7	28.8	28.9	29	29.1	29.2	29.3	29.4	29.5	29.6	29.7	29.8
0	FALSE	FALSE	FALSE	FALSE	FALSE	FALSE	FALSE	FALSE	FALSE	FALSE	FALSE	FALSE	FALSE	FALSE	FALSE	FALSE	FALSE	FALSE	FALSE	FALSE	FALSE	FALSE	FALSE	FALSE	FALSE	FALSE	FALSE	FALSE	FALSE	FALSE	FALSE	FALSE	FALSE	FALSE	FALSE	FALSE	FALSE	FALSE	FALSE	FALSE	FALSE	FALSE	FALSE	FALSE	FALSE	FALSE	FALSE	FALSE	FALSE
0.25	FALSE	FALSE	FALSE	FALSE	FALSE	FALSE	FALSE	FALSE	FALSE	FALSE	FALSE	FALSE	FALSE	FALSE	FALSE	FALSE	FALSE	FALSE	FALSE	FALSE	FALSE	FALSE	FALSE	FALSE	FALSE	FALSE	FALSE	FALSE	FALSE	FALSE	FALSE	FALSE	FALSE	FALSE	FALSE	FALSE	FALSE	FALSE	FALSE	FALSE	FALSE	FALSE	FALSE	FALSE	FALSE	FALSE	FALSE	FALSE	FALSE
0.5	FALSE	FALSE	FALSE	FALSE	FALSE	FALSE	FALSE	FALSE	FALSE	FALSE	FALSE	FALSE	FALSE	FALSE	FALSE	FALSE	FALSE	FALSE	FALSE	FALSE	FALSE	FALSE	FALSE	FALSE	FALSE	FALSE	FALSE	FALSE	FALSE	FALSE	FALSE	FALSE	FALSE	FALSE	FALSE	FALSE	FALSE	FALSE	FALSE	FALSE	FALSE	FALSE	FALSE	FALSE	FALSE	FALSE	FALSE	FALSE	FALSE
0.75	FALSE	FALSE	FALSE	FALSE	FALSE	FALSE	FALSE	FALSE	FALSE	FALSE	FALSE	FALSE	FALSE	FALSE	FALSE	FALSE	FALSE	FALSE	FALSE	FALSE	FALSE	FALSE	FALSE	FALSE	FALSE	FALSE	FALSE	FALSE	FALSE	FALSE	FALSE	FALSE	FALSE	FALSE	FALSE	FALSE	FALSE	FALSE	FALSE	FALSE	FALSE	FALSE	FALSE	FALSE	FALSE	FALSE	FALSE	FALSE	FALSE
1	FALSE	FALSE	FALSE	FALSE	FALSE	FALSE	FALSE	FALSE	FALSE	FALSE	FALSE	FALSE	FALSE	FALSE	FALSE	FALSE	FALSE	FALSE	FALSE	FALSE	FALSE	FALSE	FALSE	FALSE	FALSE	FALSE	FALSE	FALSE	FALSE	FALSE	FALSE	FALSE	FALSE	FALSE	FALSE	FALSE	FALSE	FALSE	FALSE	FALSE	FALSE	FALSE	FALSE	FALSE	FALSE	FALSE	FALSE	FALSE	FALSE
1.25	FALSE	FALSE	FALSE	FALSE	FALSE	FALSE	FALSE	FALSE	FALSE	FALSE	FALSE	FALSE	FALSE	FALSE	FALSE	FALSE	FALSE	FALSE	FALSE	FALSE	FALSE	FALSE	FALSE	FALSE	FALSE	FALSE	FALSE	FALSE	FALSE	FALSE	FALSE	FALSE	FALSE	FALSE	FALSE	FALSE	FALSE	FALSE	FALSE	FALSE	FALSE	FALSE	FALSE	FALSE	FALSE	FALSE	FALSE	FALSE	FALSE
1.5	FALSE	FALSE	FALSE	FALSE	FALSE	FALSE	FALSE	FALSE	FALSE	FALSE	FALSE	FALSE	FALSE	FALSE	FALSE	FALSE	FALSE	FALSE	FALSE	FALSE	FALSE	FALSE	FALSE	FALSE	FALSE	FALSE	FALSE	FALSE	FALSE	FALSE	FALSE	FALSE	FALSE	FALSE	FALSE	FALSE	FALSE	FALSE	FALSE	FALSE	FALSE	FALSE	FALSE	FALSE	FALSE	FALSE	FALSE	FALSE	FALSE
1.75	FALSE	FALSE	FALSE	FALSE	FALSE	FALSE	FALSE	FALSE	FALSE	FALSE	FALSE	FALSE	FALSE	FALSE	FALSE	FALSE	FALSE	FALSE	FALSE	FALSE	FALSE	FALSE	FALSE	FALSE	FALSE	FALSE	FALSE	FALSE	FALSE	FALSE	FALSE	FALSE	FALSE	FALSE	FALSE	FALSE	FALSE	FALSE	FALSE	FALSE	FALSE	FALSE	FALSE	FALSE	FALSE	FALSE	FALSE	FALSE	FALSE
2	FALSE	FALSE	FALSE	FALSE	FALSE	FALSE	FALSE	FALSE	FALSE	FALSE	FALSE	FALSE	FALSE	FALSE	FALSE	FALSE	FALSE	FALSE	FALSE	FALSE	FALSE	FALSE	FALSE	FALSE	FALSE	FALSE	FALSE	FALSE	FALSE	FALSE	FALSE	FALSE	FALSE	FALSE	FALSE	FALSE	FALSE	FALSE	FALSE	FALSE	FALSE	FALSE	FALSE	FALSE	FALSE	FALSE	FALSE	FALSE	FALSE
2.25	FALSE	FALSE	FALSE	FALSE	FALSE	FALSE	FALSE	FALSE	FALSE	FALSE	FALSE	FALSE	FALSE	FALSE	FALSE	FALSE	FALSE	FALSE	FALSE	FALSE	FALSE	FALSE	FALSE	FALSE	FALSE	FALSE	FALSE	FALSE	FALSE	FALSE	FALSE	FALSE	FALSE	FALSE	FALSE	FALSE	FALSE	FALSE	FALSE	FALSE	FALSE	FALSE	FALSE	FALSE	FALSE	FALSE	FALSE	FALSE	FALSE
2.5	FALSE	FALSE	FALSE	FALSE	FALSE	FALSE	FALSE	FALSE	FALSE	FALSE	FALSE	FALSE	FALSE	FALSE	FALSE	FALSE	FALSE	FALSE	FALSE	FALSE	FALSE	FALSE	FALSE	FALSE	FALSE	FALSE	FALSE	FALSE	FALSE	FALSE	FALSE	FALSE	FALSE	FALSE	FALSE	FALSE	FALSE	FALSE	FALSE	FALSE	FALSE	FALSE	FALSE	FALSE	FALSE	FALSE	FALSE	FALSE	FALSE
2.75	FALSE	FALSE	FALSE	FALSE	FALSE	FALSE	FALSE	FALSE	FALSE	FALSE	FALSE	FALSE	FALSE	FALSE	FALSE	FALSE	FALSE	FALSE	FALSE	FALSE	FALSE	FALSE	FALSE	FALSE	FALSE	FALSE	FALSE	FALSE	FALSE	FALSE	FALSE	FALSE	FALSE	FALSE	FALSE	FALSE	FALSE	FALSE	FALSE	FALSE	FALSE	FALSE	FALSE	FALSE	FALSE	FALSE	FALSE	FALSE	FALSE
3	FALSE	FALSE	FALSE	FALSE	FALSE	FALSE	FALSE	FALSE	FALSE	FALSE	FALSE	FALSE	FALSE	FALSE	FALSE	FALSE	FALSE	FALSE	FALSE	FALSE	FALSE	FALSE	FALSE	FALSE	FALSE	FALSE	FALSE	FALSE	FALSE	FALSE	FALSE	FALSE	FALSE	FALSE	FALSE	FALSE	FALSE	FALSE	FALSE	FALSE	FALSE	FALSE	FALSE	FALSE	FALSE	FALSE	FALSE	FALSE	FALSE
3.25	FALSE	FALSE	FALSE	FALSE	FALSE	FALSE	FALSE	FALSE	FALSE	FALSE	FALSE	FALSE	FALSE	FALSE	FALSE	FALSE	FALSE	FALSE	FALSE	FALSE	FALSE	FALSE	FALSE	FALSE	FALSE	FALSE	FALSE	FALSE	FALSE	FALSE	FALSE	FALSE	FALSE	FALSE	FALSE	FALSE	FALSE	FALSE	FALSE	FALSE	FALSE	FALSE	FALSE	FALSE	FALSE	FALSE	FALSE	FALSE	FALSE
3.5	FALSE	FALSE	FALSE	FALSE	FALSE	FALSE	FALSE	FALSE	FALSE	FALSE	FALSE	FALSE	FALSE	FALSE	FALSE	FALSE	FALSE	FALSE	FALSE	FALSE	FALSE	FALSE	FALSE	FALSE	FALSE	FALSE	FALSE	FALSE	FALSE	FALSE	FALSE	FALSE	FALSE	FALSE	FALSE	FALSE	FALSE	FALSE	FALSE	FALSE	FALSE	FALSE	FALSE	FALSE	FALSE	FALSE	FALSE	FALSE	FALSE
3.75	FALSE	FALSE	FALSE	FALSE	FALSE	FALSE	FALSE	FALSE	FALSE	FALSE	FALSE	FALSE	FALSE	FALSE	FALSE	FALSE	FALSE	FALSE	FALSE	FALSE	FALSE	FALSE	FALSE	FALSE	FALSE	FALSE	FALSE	FALSE	FALSE	FALSE	FALSE	FALSE	FALSE	FALSE	FALSE	FALSE	FALSE	FALSE	FALSE	FALSE	FALSE	FALSE	FALSE	FALSE	FALSE	FALSE	FALSE	FALSE	FALSE
4	FALSE	FALSE	FALSE	FALSE	FALSE	FALSE	FALSE	FALSE	FALSE	FALSE	FALSE	FALSE	FALSE	FALSE	FALSE	FALSE	FALSE	FALSE	FALSE	FALSE	FALSE	FALSE	FALSE	FALSE	FALSE	FALSE	FALSE	FALSE	FALSE	FALSE	FALSE	FALSE	FALSE	FALSE	FALSE	FALSE	FALSE	FALSE	FALSE	FALSE	FALSE	FALSE	FALSE	FALSE	FALSE	FALSE	FALSE	FALSE	FALSE
4.25	FALSE	FALSE	FALSE	FALSE	FALSE	FALSE	FALSE	FALSE	FALSE	FALSE	FALSE	FALSE	FALSE	FALSE	FALSE	FALSE	FALSE	FALSE	FALSE	FALSE	FALSE	FALSE	FALSE	FALSE	FALSE	FALSE	FALSE	FALSE	FALSE	FALSE	FALSE	FALSE	FALSE	FALSE	FALSE	FALSE	FALSE	FALSE	FALSE	FALSE	FALSE	FALSE	FALSE	FALSE	FALSE	FALSE	FALSE	FALSE	FALSE
4.5	FALSE	FALSE	FALSE	FALSE	FALSE	FALSE	FALSE	FALSE	FALSE	FALSE	FALSE	FALSE	FALSE	FALSE	FALSE	FALSE	FALSE	FALSE	FALSE	FALSE	FALSE	FALSE	FALSE	FALSE	FALSE	FALSE	FALSE	FALSE	FALSE	FALSE	FALSE	FALSE	FALSE	FALSE	FALSE	FALSE	FALSE	FALSE	FALSE	FALSE	FALSE	FALSE	FALSE	FALSE	FALSE	FALSE	FALSE	FALSE	FALSE
4.75	FALSE	FALSE	FALSE	FALSE	FALSE	FALSE	FALSE	FALSE	FALSE	FALSE	FALSE	FALSE	FALSE	FALSE	FALSE	FALSE	FALSE	FALSE	FALSE	FALSE	FALSE	FALSE	FALSE	FALSE	FALSE	FALSE	FALSE	FALSE	FALSE	FALSE	FALSE	FALSE	FALSE	FALSE	FALSE	FALSE	FALSE	FALSE	FALSE	FALSE	FALSE	FALSE	FALSE	FALSE	FALSE	FALSE	FALSE	FALSE	FALSE
5	FALSE	FALSE	FALSE	FALSE	FALSE	FALSE	FALSE	FALSE	FALSE	FALSE	FALSE	FALSE	FALSE	FALSE	FALSE	FALSE	FALSE	FALSE	FALSE	FALSE	FALSE	FALSE	FALSE	FALSE	FALSE	FALSE	FALSE	FALSE	FALSE	FALSE	FALSE	FALSE	FALSE	FALSE	FALSE	FALSE	FALSE	FALSE	FALSE	FALSE	FALSE	FALSE	FALSE	FALSE	FALSE	FALSE	FALSE	FALSE	FALSE
5.25	FALSE	FALSE	FALSE	FALSE	FALSE	FALSE	FALSE	FALSE	FALSE	FALSE	FALSE	FALSE	FALSE	FALSE	FALSE	FALSE	FALSE	FALSE	FALSE	FALSE	FALSE	FALSE	FALSE	FALSE	FALSE	FALSE	FALSE	FALSE	FALSE	FALSE	FALSE	FALSE	FALSE	FALSE	FALSE	FALSE	FALSE	FALSE	FALSE	FALSE	FALSE	FALSE	FALSE	FALSE	FALSE	FALSE	FALSE	FALSE	FALSE
5.5	FALSE	FALSE	FALSE	FALSE	FALSE	FALSE	FALSE	FALSE	FALSE	FALSE	FALSE	FALSE	FALSE	FALSE	FALSE	FALSE	FALSE	FALSE	FALSE	FALSE	FALSE	FALSE	FALSE	FALSE	FALSE	FALSE	FALSE	FALSE	FALSE	FALSE	FALSE	FALSE	FALSE	FALSE	FALSE	FALSE	FALSE	FALSE	FALSE	FALSE	FALSE	FALSE	FALSE	FALSE	FALSE	FALSE	FALSE	FALSE	FALSE
5.75	FALSE	FALSE	FALSE	FALSE	FALSE	FALSE	FALSE	FALSE	FALSE	FALSE	FALSE	FALSE	FALSE	FALSE	FALSE	FALSE	FALSE	FALSE	FALSE	FALSE	FALSE	FALSE	FALSE	FALSE	FALSE	FALSE	FALSE	FALSE	FALSE	FALSE	FALSE	FALSE	FALSE	FALSE	FALSE	FALSE	FALSE	FALSE	FALSE	FALSE	FALSE	FALSE	FALSE	FALSE	FALSE	FALSE	FALSE	FALSE	FALSE
6	FALSE	FALSE	FALSE	FALSE	FALSE	FALSE	FALSE	FALSE	FALSE	FALSE	FALSE	FALSE	FALSE	FALSE	FALSE	FALSE	FALSE	FALSE	FALSE	FALSE	FALSE	FALSE	FALSE	FALSE	FALSE	FALSE	FALSE	FALSE	FALSE	FALSE	FALSE	FALSE	FALSE	FALSE	FALSE	FALSE	FALSE	FALSE	FALSE	FALSE	FALSE	FALSE	FALSE	FALSE	FALSE	FALSE	FALSE	FALSE	FALSE
6.25	FALSE	FALSE	FALSE	FALSE	FALSE	FALSE	FALSE	FALSE	FALSE	FALSE	FALSE	FALSE	FALSE	FALSE	FALSE	FALSE	FALSE	FALSE	FALSE	FALSE	FALSE	FALSE	FALSE	FALSE	FALSE	FALSE	FALSE	FALSE	FALSE	FALSE	FALSE	FALSE	FALSE	FALSE	FALSE	FALSE	FALSE	FALSE	FALSE	FALSE	FALSE	FALSE	FALSE	FALSE	FALSE	FALSE	FALSE	FALSE	FALSE
6.5	FALSE	FALSE	FALSE	FALSE	FALSE	FALSE	FALSE	FALSE	FALSE	FALSE	FALSE	FALSE	FALSE	FALSE	FALSE	FALSE	FALSE	FALSE	FALSE	FALSE	FALSE	FALSE	FALSE	FALSE	FALSE	FALSE	FALSE	FALSE	FALSE	FALSE	FALSE	FALSE	FALSE	FALSE	FALSE	FALSE	FALSE	FALSE	FALSE	FALSE	FALSE	FALSE	FALSE	FALSE	FALSE	FALSE	FALSE	FALSE	FALSE
6.75	FALSE	FALSE	FALSE	FALSE	FALSE	FALSE	FALSE	FALSE	FALSE	FALSE	FALSE	FALSE	FALSE	FALSE	FALSE	FALSE	FALSE	FALSE	FALSE	FALSE	FALSE	FALSE	FALSE	FALSE	FALSE	FALSE	FALSE	FALSE	FALSE	FALSE	FALSE	FALSE	FALSE	FALSE	FALSE	FALSE	FALSE	FALSE	FALSE	FALSE	FALSE	FALSE	FALSE	FALSE	FALSE	FALSE	FALSE	FALSE	FALSE
7	FALSE	FALSE	FALSE	FALSE	FALSE	FALSE	FALSE	FALSE	FALSE	FALSE	FALSE	FALSE	FALSE	FALSE	FALSE	FALSE	FALSE	FALSE	FALSE	FALSE	FALSE	FALSE	FALSE	FALSE	FALSE	FALSE	FALSE	FALSE	FALSE	FALSE	FALSE	FALSE	FALSE	FALSE	FALSE	FALSE	FALSE	FALSE	FALSE	FALSE	FALSE	FALSE	FALSE	FALSE	FALSE	FALSE	FALSE	FALSE	FALSE
7.25	FALSE	FALSE	FALSE	FALSE	FALSE	FALSE	FALSE	FALSE	FALSE	FALSE	FALSE	FALSE	FALSE	FALSE	FALSE	FALSE	FALSE	FALSE	FALSE	FALSE	FALSE	FALSE	FALSE	FALSE	FALSE	FALSE	FALSE	FALSE	FALSE	FALSE	FALSE	FALSE	FALSE	FALSE	FALSE	FALSE	FALSE	FALSE	FALSE	FALSE	FALSE	FALSE	FALSE	FALSE	FALSE	FALSE	FALSE	FALSE	FALSE
7.5	FALSE	FALSE	FALSE	FALSE	FALSE	FALSE	FALSE	FALSE	FALSE	FALSE	FALSE	FALSE	FALSE	FALSE	FALSE	FALSE	FALSE	FALSE	FALSE	FALSE	FALSE	FALSE	FALSE	FALSE	FALSE	FALSE	FALSE	FALSE	FALSE	FALSE	FALSE	FALSE	FALSE	FALSE	FALSE	FALSE	FALSE	FALSE	FALSE	FALSE	FALSE	FALSE	FALSE	FALSE	FALSE	FALSE	FALSE	FALSE	FALSE
7.75	FALSE	FALSE	FALSE	FALSE	FALSE	FALSE	FALSE	FALSE	FALSE	FALSE	FALSE	FALSE	FALSE	FALSE	FALSE	FALSE	FALSE	FALSE	FALSE	FALSE	FALSE	FALSE	FALSE	FALSE	FALSE	FALSE	FALSE	FALSE	FALSE	FALSE	FALSE	FALSE	FALSE	FALSE	FALSE	FALSE	FALSE	FALSE	FALSE	FALSE	FALSE	FALSE	FALSE	FALSE	FALSE	FALSE	FALSE	FALSE	FALSE
8	FALSE	FALSE	FALSE	FALSE	FALSE	FALSE	FALSE	FALSE	FALSE	FALSE	FALSE	FALSE	FALSE	FALSE	FALSE	FALSE	FALSE	FALSE	FALSE	FALSE	FALSE	FALSE	FALSE	FALSE	FALSE	FALSE	FALSE	FALSE	FALSE	FALSE	FALSE	FALSE	FALSE	FALSE	FALSE	FALSE	FALSE	FALSE	FALSE	FALSE	FALSE	FALSE	FALSE	FALSE	FALSE	FALSE	FALSE	FALSE	FALSE
[truncated: 136 more rows]
[truncated: 301 more columns]

## Sheet: Tw Davis-Jones
units: Degrees Celsius, x-axis: temperature (degrees Celsius, row 2), y-axis: water vapor pressure (mmHg, column A)
[truncated: 170 more rows]
[truncated: 301 more columns]
