# Supplementary material for: A physiological approach for assessing human survivability and liveability to heat in a changing climate
Source: Nat Commun. 2023 Nov 29;14:7653. doi: 10.1038/s41467-023-43121-5 (PMC10687011; doi:10.1038/s41467-023-43121-5)
Supplement: Supplementary file 4 — Source Data [file 41467_2023_43121_MOESM4_ESM.zip › Source Data/source_data_fig4/fig4.xlsx]

## Sheet: a Mmax Indoor-Young
units: METs, x-axis: temperature (degrees Celsius, row 2), y-axis:relative humidity (%, column A)
	25	25.1	25.2	25.3	25.4	25.5	25.6	25.7	25.8	25.9	26	26.1	26.2	26.3	26.4	26.5	26.6	26.7	26.8	26.9	27	27.1	27.2	27.3	27.4	27.5	27.6	27.7	27.8	27.9	28	28.1	28.2	28.3	28.4	28.5	28.6	28.7	28.8	28.9	29	29.1	29.2	29.3	29.4	29.5	29.6	29.7	29.8
0.5	8.79764	8.77892	8.76019	8.74147	8.72273	8.704	8.68526	8.66651	8.64777	8.62901	8.61026	8.59149	8.57273	8.55396	8.53519	8.51641	8.49763	8.47884	8.46005	8.44125	8.42246	8.40365	8.38484	8.36603	8.34722	8.3284	8.30957	8.29074	8.27191	8.25307	8.23423	8.21539	8.19654	8.17768	8.15882	8.13996	8.12109	8.10222	8.08334	8.06446	8.04558	8.02669	8.0078	7.9889	7.97	7.95109	7.93218	7.91327	7.89435
1	8.77811	8.75928	8.74044	8.72159	8.70274	8.68389	8.66503	8.64616	8.62729	8.60842	8.58954	8.57065	8.55177	8.53287	8.51397	8.49507	8.47616	8.45725	8.43833	8.41941	8.40048	8.38155	8.36261	8.34367	8.32472	8.30577	8.28681	8.26785	8.24888	8.22991	8.21093	8.19195	8.17296	8.15397	8.13498	8.11597	8.09697	8.07795	8.05894	8.03992	8.02089	8.00186	7.98282	7.96378	7.94473	7.92568	7.90662	7.88756	7.86849
1.5	8.75859	8.73964	8.72068	8.70172	8.68275	8.66377	8.64479	8.62581	8.60682	8.58782	8.56882	8.54981	8.5308	8.51178	8.49276	8.47373	8.4547	8.43566	8.41661	8.39756	8.37851	8.35944	8.34038	8.3213	8.30222	8.28314	8.26405	8.24495	8.22585	8.20675	8.18763	8.16852	8.14939	8.13026	8.11113	8.09199	8.07284	8.05369	8.03453	8.01537	7.9962	7.97702	7.95784	7.93866	7.91946	7.90027	7.88106	7.86185	7.84264
2	8.73907	8.72	8.70092	8.68184	8.66276	8.64366	8.62456	8.60546	8.58635	8.56723	8.5481	8.52898	8.50984	8.4907	8.47155	8.45239	8.43323	8.41407	8.3949	8.37572	8.35653	8.33734	8.31814	8.29894	8.27973	8.26051	8.24129	8.22206	8.20283	8.18358	8.16434	8.14508	8.12582	8.10655	8.08728	8.068	8.04872	8.02942	8.01012	7.99082	7.97151	7.95219	7.93287	7.91353	7.8942	7.87485	7.8555	7.83614	7.81678
2.5	8.71955	8.70036	8.68117	8.66197	8.64276	8.62355	8.60433	8.58511	8.56587	8.54663	8.52739	8.50814	8.48888	8.46961	8.45034	8.43106	8.41177	8.39248	8.37318	8.35387	8.33456	8.31524	8.29591	8.27657	8.25723	8.23788	8.21853	8.19917	8.1798	8.16042	8.14104	8.12165	8.10225	8.08285	8.06343	8.04402	8.02459	8.00516	7.98572	7.96627	7.94682	7.92736	7.90789	7.88841	7.86893	7.84944	7.82994	7.81044	7.79092
3	8.70002	8.68072	8.66141	8.64209	8.62277	8.60344	8.5841	8.56475	8.5454	8.52604	8.50667	8.4873	8.46791	8.44852	8.42912	8.40972	8.39031	8.37089	8.35146	8.33202	8.31258	8.29313	8.27367	8.25421	8.23474	8.21526	8.19577	8.17627	8.15677	8.13726	8.11774	8.09821	8.07868	8.05914	8.03959	8.02003	8.00047	7.98089	7.96131	7.94172	7.92213	7.90252	7.88291	7.86329	7.84366	7.82403	7.80438	7.78473	7.76507
3.5	8.6805	8.66108	8.64166	8.62222	8.60278	8.58333	8.56387	8.5444	8.52493	8.50544	8.48595	8.46646	8.44695	8.42743	8.40791	8.38838	8.36884	8.3493	8.32974	8.31018	8.29061	8.27103	8.25144	8.23184	8.21224	8.19263	8.17301	8.15338	8.13374	8.1141	8.09444	8.07478	8.05511	8.03543	8.01574	7.99605	7.97634	7.95663	7.93691	7.91718	7.89744	7.87769	7.85793	7.83817	7.81839	7.79861	7.77882	7.75902	7.73921
4	8.66098	8.64144	8.6219	8.60235	8.58278	8.56321	8.54364	8.52405	8.50445	8.48485	8.46524	8.44562	8.42599	8.40635	8.3867	8.36704	8.34738	8.32771	8.30802	8.28833	8.26863	8.24892	8.22921	8.20948	8.18974	8.17	8.15025	8.13048	8.11071	8.09093	8.07114	8.05134	8.03154	8.01172	7.99189	7.97206	7.95222	7.93236	7.9125	7.89263	7.87275	7.85285	7.83295	7.81305	7.79313	7.7732	7.75326	7.73331	7.71336
4.5	8.64146	8.6218	8.60214	8.58247	8.56279	8.5431	8.5234	8.5037	8.48398	8.46426	8.44452	8.42478	8.40502	8.38526	8.36549	8.34571	8.32592	8.30612	8.28631	8.26649	8.24666	8.22682	8.20697	8.18712	8.16725	8.14737	8.12749	8.10759	8.08769	8.06777	8.04785	8.02791	8.00797	7.98801	7.96805	7.94807	7.92809	7.9081	7.88809	7.86808	7.84806	7.82802	7.80798	7.78792	7.76786	7.74778	7.7277	7.70761	7.6875
5	8.62194	8.60217	8.58239	8.5626	8.5428	8.52299	8.50317	8.48335	8.46351	8.44366	8.4238	8.40394	8.38406	8.36417	8.34428	8.32437	8.30445	8.28452	8.26459	8.24464	8.22468	8.20472	8.18474	8.16475	8.14475	8.12474	8.10473	8.0847	8.06466	8.04461	8.02455	8.00448	7.9844	7.9643	7.9442	7.92409	7.90396	7.88383	7.86369	7.84353	7.82336	7.80319	7.783	7.7628	7.74259	7.72237	7.70214	7.6819	7.66164
5.5	8.60241	8.58253	8.56263	8.54272	8.52281	8.50288	8.48294	8.46299	8.44303	8.42307	8.40309	8.3831	8.3631	8.34308	8.32306	8.30303	8.28299	8.26293	8.24287	8.22279	8.20271	8.18261	8.1625	8.14239	8.12226	8.10212	8.08196	8.0618	8.04163	8.02144	8.00125	7.98104	7.96082	7.94059	7.92035	7.9001	7.87984	7.85957	7.83928	7.81898	7.79867	7.77835	7.75802	7.73768	7.71732	7.69696	7.67658	7.65619	7.63579
6	8.58289	8.56289	8.54287	8.52285	8.50281	8.48277	8.46271	8.44264	8.42256	8.40247	8.38237	8.36226	8.34213	8.322	8.30185	8.28169	8.26152	8.24134	8.22115	8.20095	8.18073	8.16051	8.14027	8.12002	8.09976	8.07949	8.0592	8.03891	8.0186	7.99828	7.97795	7.95761	7.93725	7.91689	7.89651	7.87612	7.85571	7.8353	7.81487	7.79443	7.77398	7.75352	7.73304	7.71256	7.69206	7.67154	7.65102	7.63048	7.60993
6.5	8.56337	8.54325	8.52312	8.50297	8.48282	8.46266	8.44248	8.42229	8.40209	8.38188	8.36165	8.34142	8.32117	8.30091	8.28064	8.26036	8.24006	8.21975	8.19943	8.1791	8.15876	8.1384	8.11804	8.09766	8.07726	8.05686	8.03644	8.01601	7.99557	7.97512	7.95465	7.93417	7.91368	7.89318	7.87266	7.85213	7.83159	7.81103	7.79047	7.76989	7.74929	7.72869	7.70807	7.68743	7.66679	7.64613	7.62546	7.60477	7.58408
7	8.54385	8.52361	8.50336	8.4831	8.46283	8.44254	8.42225	8.40194	8.38162	8.36128	8.34094	8.32058	8.30021	8.27982	8.25943	8.23902	8.2186	8.19816	8.17772	8.15726	8.13678	8.1163	8.0958	8.07529	8.05477	8.03423	8.01368	7.99312	7.97254	7.95196	7.93135	7.91074	7.89011	7.86947	7.84881	7.82815	7.80746	7.78677	7.76606	7.74534	7.7246	7.70385	7.68309	7.66231	7.64152	7.62072	7.5999	7.57907	7.55822
7.5	8.52432	8.50397	8.4836	8.46323	8.44284	8.42243	8.40201	8.38158	8.36114	8.34069	8.32022	8.29974	8.27924	8.25873	8.23821	8.21768	8.19713	8.17657	8.156	8.13541	8.11481	8.0942	8.07357	8.05293	8.03227	8.0116	7.99092	7.97023	7.94952	7.92879	7.90806	7.8873	7.86654	7.84576	7.82497	7.80416	7.78334	7.7625	7.74165	7.72079	7.69991	7.67902	7.65811	7.63719	7.61625	7.5953	7.57434	7.55336	7.53236
8	8.5048	8.48433	8.46385	8.44335	8.42284	8.40232	8.38178	8.36123	8.34067	8.32009	8.2995	8.2789	8.25828	8.23765	8.217	8.19634	8.17567	8.15498	8.13428	8.11356	8.09284	8.07209	8.05133	8.03056	8.00978	7.98898	7.96816	7.94733	7.92649	7.90563	7.88476	7.86387	7.84297	7.82205	7.80112	7.78017	7.75921	7.73824	7.71725	7.69624	7.67522	7.65419	7.63313	7.61207	7.59099	7.56989	7.54878	7.52765	7.50651
8.5	8.48528	8.46469	8.44409	8.42348	8.40285	8.38221	8.36155	8.34088	8.3202	8.2995	8.27878	8.25806	8.23732	8.21656	8.19579	8.175	8.1542	8.13339	8.11256	8.09172	8.07086	8.04999	8.0291	8.0082	7.98728	7.96635	7.9454	7.92444	7.90346	7.88247	7.86146	7.84044	7.8194	7.79834	7.77727	7.75619	7.73509	7.71397	7.69284	7.67169	7.65053	7.62935	7.60816	7.58695	7.56572	7.54448	7.52322	7.50194	7.48065
9	8.46576	8.44505	8.42434	8.4036	8.38286	8.3621	8.34132	8.32053	8.29972	8.2789	8.25807	8.23722	8.21635	8.19547	8.17458	8.15367	8.13274	8.1118	8.09084	8.06987	8.04889	8.02788	8.00687	7.98583	7.96478	7.94372	7.92264	7.90154	7.88043	7.8593	7.83816	7.817	7.79583	7.77463	7.75343	7.7322	7.71096	7.68971	7.66843	7.64715	7.62584	7.60452	7.58318	7.56182	7.54045	7.51906	7.49766	7.47624	7.4548
9.5	8.44623	8.42541	8.40458	8.38373	8.36286	8.34198	8.32109	8.30018	8.27925	8.25831	8.23735	8.21638	8.19539	8.17438	8.15336	8.13233	8.11128	8.09021	8.06913	8.04803	8.02691	8.00578	7.98463	7.96347	7.94229	7.92109	7.89988	7.87865	7.8574	7.83614	7.81486	7.79357	7.77226	7.75093	7.72958	7.70822	7.68684	7.66544	7.64403	7.6226	7.60115	7.57968	7.5582	7.5367	7.51518	7.49365	7.4721	7.45053	7.42894
10	8.42671	8.40577	8.38482	8.36385	8.34287	8.32187	8.30086	8.27982	8.25878	8.23771	8.21663	8.19554	8.17443	8.1533	8.13215	8.11099	8.08981	8.06862	8.04741	8.02618	8.00494	7.98368	7.9624	7.9411	7.91979	7.89846	7.87712	7.85576	7.83438	7.81298	7.79156	7.77013	7.74868	7.72722	7.70573	7.68423	7.66271	7.64118	7.61962	7.59805	7.57646	7.55485	7.53322	7.51158	7.48992	7.46824	7.44654	7.42482	7.40308
10.5	8.40719	8.38614	8.36507	8.34398	8.32288	8.30176	8.28062	8.25947	8.2383	8.21712	8.19592	8.1747	8.15346	8.13221	8.11094	8.08965	8.06835	8.04703	8.02569	8.00434	7.98296	7.96157	7.94016	7.91874	7.8973	7.87584	7.85436	7.83286	7.81135	7.78982	7.76827	7.7467	7.72511	7.70351	7.68189	7.66025	7.63859	7.61691	7.59521	7.5735	7.55177	7.53002	7.50825	7.48646	7.46465	7.44282	7.42098	7.39911	7.37723
11	8.38767	8.3665	8.34531	8.32411	8.30289	8.28165	8.26039	8.23912	8.21783	8.19652	8.1752	8.15386	8.1325	8.11112	8.08973	8.06832	8.04689	8.02544	8.00397	7.98249	7.96099	7.93947	7.91793	7.89637	7.8748	7.85321	7.8316	7.80997	7.78832	7.76665	7.74497	7.72326	7.70154	7.6798	7.65804	7.63626	7.61446	7.59265	7.57081	7.54895	7.52708	7.50518	7.48327	7.46134	7.43938	7.41741	7.39542	7.3734	7.35137
11.5	8.36814	8.34686	8.32555	8.30423	8.28289	8.26154	8.24016	8.21877	8.19736	8.17593	8.15448	8.13302	8.11154	8.09003	8.06852	8.04698	8.02542	8.00385	7.98225	7.96064	7.93901	7.91736	7.8957	7.87401	7.8523	7.83058	7.80884	7.78707	7.76529	7.74349	7.72167	7.69983	7.67797	7.65609	7.63419	7.61228	7.59034	7.56838	7.5464	7.5244	7.50239	7.48035	7.45829	7.43621	7.41411	7.392	7.36986	7.3477	7.32552
12	8.34862	8.32722	8.3058	8.28436	8.2629	8.24142	8.21993	8.19842	8.17688	8.15533	8.13377	8.11218	8.09057	8.06895	8.0473	8.02564	8.00396	7.98226	7.96054	7.9388	7.91704	7.89526	7.87346	7.85165	7.82981	7.80795	7.78608	7.76418	7.74226	7.72033	7.69837	7.6764	7.6544	7.63238	7.61035	7.58829	7.56621	7.54411	7.522	7.49986	7.4777	7.45552	7.43331	7.41109	7.38885	7.36658	7.3443	7.32199	7.29966
12.5	8.3291	8.30758	8.28604	8.26448	8.24291	8.22131	8.1997	8.17806	8.15641	8.13474	8.11305	8.09134	8.06961	8.04786	8.02609	8.0043	7.98249	7.96067	7.93882	7.91695	7.89506	7.87316	7.85123	7.82928	7.80731	7.78532	7.76331	7.74129	7.71924	7.69716	7.67507	7.65296	7.63083	7.60867	7.5865	7.5643	7.54209	7.51985	7.49759	7.47531	7.45301	7.43068	7.40834	7.38597	7.36358	7.34117	7.31874	7.29628	7.2738
13	8.30958	8.28794	8.26628	8.24461	8.22291	8.2012	8.17947	8.15771	8.13594	8.11414	8.09233	8.0705	8.04865	8.02677	8.00488	7.98296	7.96103	7.93908	7.9171	7.89511	7.87309	7.85105	7.82899	7.80692	7.78482	7.7627	7.74055	7.71839	7.69621	7.674	7.65178	7.62953	7.60726	7.58497	7.56265	7.54032	7.51796	7.49558	7.47318	7.45076	7.42832	7.40585	7.38336	7.36085	7.33831	7.31576	7.29318	7.27057	7.24795
13.5	8.29005	8.2683	8.24653	8.22473	8.20292	8.18109	8.15923	8.13736	8.11547	8.09355	8.07161	8.04966	8.02768	8.00568	7.98367	7.96163	7.93957	7.91749	7.89538	7.87326	7.85111	7.82895	7.80676	7.78455	7.76232	7.74007	7.71779	7.6955	7.67318	7.65084	7.62848	7.60609	7.58369	7.56126	7.53881	7.51633	7.49384	7.47132	7.44878	7.42621	7.40362	7.38101	7.35838	7.33572	7.31305	7.29034	7.26762	7.24487	7.22209
14	8.27053	8.24866	8.22677	8.20486	8.18293	8.16098	8.139	8.11701	8.09499	8.07296	8.0509	8.02882	8.00672	7.9846	7.96245	7.94029	7.9181	7.89589	7.87367	7.85141	7.82914	7.80684	7.78453	7.76219	7.73982	7.71744	7.69503	7.6726	7.65015	7.62768	7.60518	7.58266	7.56012	7.53755	7.51496	7.49235	7.46971	7.44705	7.42437	7.40166	7.37893	7.35618	7.3334	7.3106	7.28778	7.26493	7.24206	7.21916	7.19624
14.5	8.25101	8.22902	8.20701	8.18499	8.16294	8.14086	8.11877	8.09666	8.07452	8.05236	8.03018	8.00798	7.98576	7.96351	7.94124	7.91895	7.89664	7.8743	7.85195	7.82957	7.80717	7.78474	7.76229	7.73982	7.71733	7.69481	7.67227	7.64971	7.62712	7.60451	7.58188	7.55922	7.53654	7.51384	7.49111	7.46836	7.44559	7.42279	7.39996	7.37712	7.35424	7.33135	7.30843	7.28548	7.26251	7.23952	7.2165	7.19345	7.17038
15	8.23149	8.20938	8.18726	8.16511	8.14294	8.12075	8.09854	8.0763	8.05405	8.03177	8.00946	7.98714	7.96479	7.94242	7.92003	7.89761	7.87518	7.85271	7.83023	7.80772	7.78519	7.76264	7.74006	7.71746	7.69483	7.67218	7.64951	7.62682	7.6041	7.58135	7.55858	7.53579	7.51297	7.49013	7.46727	7.44438	7.42146	7.39852	7.37556	7.35257	7.32955	7.30651	7.28345	7.26036	7.23724	7.2141	7.19094	7.16774	7.14452
15.5	8.21196	8.18974	8.1675	8.14524	8.12295	8.10064	8.07831	8.05595	8.03357	8.01117	7.98875	7.9663	7.94383	7.92133	7.89882	7.87628	7.85371	7.83112	7.80851	7.78588	7.76322	7.74053	7.71782	7.69509	7.67234	7.64956	7.62675	7.60392	7.58107	7.55819	7.53528	7.51236	7.4894	7.46642	7.44342	7.42039	7.39734	7.37426	7.35115	7.32802	7.30486	7.28168	7.25847	7.23524	7.21198	7.18869	7.16537	7.14204	7.11867
16	8.19244	8.17011	8.14775	8.12536	8.10296	8.08053	8.05808	8.0356	8.0131	7.99058	7.96803	7.94546	7.92287	7.90025	7.8776	7.85494	7.83225	7.80953	7.78679	7.76403	7.74124	7.71843	7.69559	7.67273	7.64984	7.62693	7.60399	7.58103	7.55804	7.53503	7.51199	7.48892	7.46583	7.44271	7.41957	7.3964	7.37321	7.34999	7.32674	7.30347	7.28017	7.25685	7.23349	7.21011	7.18671	7.16327	7.13981	7.11633	7.09281
16.5	8.17292	8.15047	8.12799	8.10549	8.08296	8.06042	8.03784	8.01525	7.99263	7.96998	7.94731	7.92462	7.9019	7.87916	7.85639	7.8336	7.81078	7.78794	7.76508	7.74218	7.71927	7.69632	7.67336	7.65036	7.62734	7.6043	7.58123	7.55813	7.53501	7.51186	7.48869	7.46549	7.44226	7.41901	7.39573	7.37242	7.34909	7.32572	7.30234	7.27892	7.25548	7.23201	7.20852	7.18499	7.16144	7.13786	7.11425	7.09062	7.06696
17	8.1534	8.13083	8.10823	8.08561	8.06297	8.0403	8.01761	7.9949	7.97215	7.94939	7.9266	7.90378	7.88094	7.85807	7.83518	7.81226	7.78932	7.76635	7.74336	7.72034	7.69729	7.67422	7.65112	7.628	7.60485	7.58167	7.55847	7.53524	7.51198	7.4887	7.46539	7.44205	7.41869	7.3953	7.37188	7.34843	7.32496	7.30146	7.27793	7.25437	7.23079	7.20718	7.18354	7.15987	7.13617	7.11245	7.08869	7.06491	7.0411
17.5	8.13387	8.11119	8.08848	8.06574	8.04298	8.02019	7.99738	7.97454	7.95168	7.92879	7.90588	7.88294	7.85998	7.83698	7.81397	7.79093	7.76786	7.74476	7.72164	7.69849	7.67532	7.65212	7.62889	7.60563	7.58235	7.55904	7.53571	7.51234	7.48895	7.46554	7.44209	7.41862	7.39512	7.37159	7.34803	7.32445	7.30083	7.27719	7.25352	7.22983	7.2061	7.18234	7.15856	7.13475	7.11091	7.08703	7.06313	7.0392	7.01524
18	8.11435	8.09155	8.06872	8.04587	8.02299	8.00008	7.97715	7.95419	7.93121	7.9082	7.88516	7.8621	7.83901	7.8159	7.79276	7.76959	7.74639	7.72317	7.69992	7.67665	7.65334	7.63001	7.60665	7.58327	7.55986	7.53642	7.51295	7.48945	7.46593	7.44237	7.41879	7.39518	7.37155	7.34788	7.32419	7.30046	7.27671	7.25293	7.22912	7.20528	7.18141	7.15751	7.13358	7.10963	7.08564	7.06162	7.03757	7.0135	6.98939
18.5	8.09483	8.07191	8.04896	8.02599	8.00299	7.97997	7.95692	7.93384	7.91073	7.8876	7.86445	7.84126	7.81805	7.79481	7.77154	7.74825	7.72493	7.70158	7.6782	7.6548	7.63137	7.60791	7.58442	7.5609	7.53736	7.51379	7.49019	7.46656	7.4429	7.41921	7.39549	7.37175	7.34798	7.32417	7.30034	7.27648	7.25258	7.22866	7.20471	7.18073	7.15672	7.13268	7.10861	7.0845	7.06037	7.03621	7.01201	6.98779	6.96353
19	8.07531	8.05227	8.02921	8.00612	7.983	7.95986	7.93668	7.91349	7.89026	7.86701	7.84373	7.82042	7.79709	7.77372	7.75033	7.72691	7.70346	7.67999	7.65649	7.63295	7.60939	7.5858	7.56219	7.53854	7.51486	7.49116	7.46743	7.44366	7.41987	7.39605	7.3722	7.34832	7.3244	7.30046	7.27649	7.25249	7.22846	7.2044	7.1803	7.15618	7.13203	7.10784	7.08363	7.05938	7.0351	7.01079	6.98645	6.96208	6.93768
19.5	8.05579	8.03263	8.00945	7.98624	7.96301	7.93974	7.91645	7.89313	7.86979	7.84641	7.82301	7.79958	7.77612	7.75263	7.72912	7.70557	7.682	7.6584	7.63477	7.61111	7.58742	7.5637	7.53995	7.51618	7.49237	7.46853	7.44467	7.42077	7.39684	7.37289	7.3489	7.32488	7.30083	7.27675	7.25265	7.22851	7.20433	7.18013	7.1559	7.13163	7.10734	7.08301	7.05865	7.03426	7.00984	6.98538	6.96089	6.93637	6.91182
20	8.03626	8.01299	7.98969	7.96637	7.94301	7.91963	7.89622	7.87278	7.84932	7.82582	7.80229	7.77874	7.75516	7.73155	7.70791	7.68424	7.66054	7.63681	7.61305	7.58926	7.56544	7.5416	7.51772	7.49381	7.46987	7.4459	7.4219	7.39787	7.37381	7.34972	7.3256	7.30145	7.27726	7.25305	7.2288	7.20452	7.18021	7.15587	7.13149	7.10709	7.08265	7.05818	7.03367	7.00914	6.98457	6.95997	6.93533	6.91067	6.88596
20.5	8.01674	7.99335	7.96994	7.94649	7.92302	7.89952	7.87599	7.85243	7.82884	7.80522	7.78158	7.7579	7.7342	7.71046	7.68669	7.6629	7.63907	7.61522	7.59133	7.56742	7.54347	7.51949	7.49548	7.47145	7.44738	7.42328	7.39914	7.37498	7.35079	7.32656	7.3023	7.27801	7.25369	7.22934	7.20495	7.18053	7.15608	7.1316	7.10709	7.08254	7.05796	7.03334	7.0087	6.98401	6.9593	6.93455	6.90977	6.88496	6.86011
21	7.99722	7.97371	7.95018	7.92662	7.90303	7.87941	7.85576	7.83208	7.80837	7.78463	7.76086	7.73706	7.71323	7.68937	7.66548	7.64156	7.61761	7.59363	7.56961	7.54557	7.52149	7.49739	7.47325	7.44908	7.42488	7.40065	7.37638	7.35209	7.32776	7.3034	7.279	7.25458	7.23012	7.20563	7.18111	7.15655	7.13196	7.10734	7.08268	7.05799	7.03327	7.00851	6.98372	6.95889	6.93403	6.90914	6.88421	6.85925	6.83425
21.5	7.9777	7.95408	7.93043	7.90675	7.88304	7.8593	7.83553	7.81173	7.7879	7.76403	7.74014	7.71622	7.69227	7.66828	7.64427	7.62022	7.59615	7.57204	7.5479	7.52372	7.49952	7.47528	7.45102	7.42672	7.40238	7.37802	7.35362	7.32919	7.30473	7.28023	7.25571	7.23114	7.20655	7.18192	7.15726	7.13256	7.10783	7.08307	7.05827	7.03344	7.00858	6.98367	6.95874	6.93377	6.90877	6.88373	6.85865	6.83354	6.8084
22	7.95817	7.93444	7.91067	7.88687	7.86304	7.83918	7.81529	7.79137	7.76742	7.74344	7.71943	7.69538	7.6713	7.6472	7.62306	7.59889	7.57468	7.55045	7.52618	7.50188	7.47755	7.45318	7.42878	7.40435	7.37989	7.35539	7.33086	7.3063	7.2817	7.25707	7.23241	7.20771	7.18298	7.15821	7.13341	7.10858	7.08371	7.0588	7.03387	7.00889	6.98388	6.95884	6.93376	6.90865	6.8835	6.85831	6.83309	6.80783	6.78254
22.5	7.93865	7.9148	7.89091	7.867	7.84305	7.81907	7.79506	7.77102	7.74695	7.72285	7.69871	7.67454	7.65034	7.62611	7.60184	7.57755	7.55322	7.52886	7.50446	7.48003	7.45557	7.43108	7.40655	7.38199	7.35739	7.33276	7.3081	7.2834	7.25867	7.23391	7.20911	7.18428	7.15941	7.1345	7.10956	7.08459	7.05958	7.03454	7.00946	6.98434	6.95919	6.93401	6.90878	6.88353	6.85823	6.8329	6.80753	6.78213	6.75668
23	7.91913	7.89516	7.87116	7.84712	7.82306	7.79896	7.77483	7.75067	7.72648	7.70225	7.67799	7.6537	7.62938	7.60502	7.58063	7.55621	7.53175	7.50727	7.48274	7.45819	7.4336	7.40897	7.38431	7.35962	7.3349	7.31014	7.28534	7.26051	7.23565	7.21075	7.18581	7.16084	7.13584	7.11079	7.08572	7.06061	7.03546	7.01027	6.98505	6.9598	6.9345	6.90917	6.88381	6.8584	6.83296	6.80749	6.78197	6.75642	6.73083
23.5	7.89961	7.87552	7.8514	7.82725	7.80306	7.77885	7.7546	7.73032	7.706	7.68166	7.65728	7.63286	7.60841	7.58393	7.55942	7.53487	7.51029	7.48567	7.46102	7.43634	7.41162	7.38687	7.36208	7.33726	7.3124	7.28751	7.26258	7.23762	7.21262	7.18758	7.16251	7.13741	7.11226	7.08709	7.06187	7.03662	7.01133	6.98601	6.96065	6.93525	6.90981	6.88434	6.85883	6.83328	6.8077	6.78207	6.75641	6.73071	6.70497
24	7.88008	7.85588	7.83164	7.80737	7.78307	7.75874	7.73437	7.70997	7.68553	7.66106	7.63656	7.61202	7.58745	7.56285	7.53821	7.51353	7.48883	7.46408	7.43931	7.41449	7.38965	7.36476	7.33985	7.31489	7.2899	7.26488	7.23982	7.21472	7.18959	7.16442	7.13921	7.11397	7.08869	7.06338	7.03802	7.01263	6.98721	6.96174	6.93624	6.9107	6.88512	6.85951	6.83385	6.80816	6.78243	6.75666	6.73085	6.705	6.67912
24.5	7.86056	7.83624	7.81189	7.7875	7.76308	7.73862	7.71414	7.68961	7.66506	7.64047	7.61584	7.59118	7.56649	7.54176	7.517	7.4922	7.46736	7.44249	7.41759	7.39265	7.36767	7.34266	7.31761	7.29253	7.26741	7.24225	7.21706	7.19183	7.16656	7.14126	7.11592	7.09054	7.06512	7.03967	7.01418	6.98865	6.96308	6.93748	6.91183	6.88615	6.86043	6.83467	6.80887	6.78304	6.75716	6.73125	6.70529	6.6793	6.65326
25	7.84104	7.8166	7.79213	7.76763	7.74309	7.71851	7.6939	7.66926	7.64458	7.61987	7.59512	7.57034	7.54552	7.52067	7.49578	7.47086	7.4459	7.4209	7.39587	7.3708	7.3457	7.32056	7.29538	7.27016	7.24491	7.21962	7.1943	7.16893	7.14353	7.11809	7.09262	7.0671	7.04155	7.01596	6.99033	6.96466	6.93896	6.91321	6.88743	6.8616	6.83574	6.80984	6.7839	6.75792	6.73189	6.70583	6.67973	6.65359	6.62741
25.5	7.82152	7.79696	7.77237	7.74775	7.72309	7.6984	7.67367	7.64891	7.62411	7.59928	7.57441	7.5495	7.52456	7.49958	7.47457	7.44952	7.42444	7.39931	7.37415	7.34896	7.32372	7.29845	7.27314	7.2478	7.22242	7.197	7.17154	7.14604	7.12051	7.09493	7.06932	7.04367	7.01798	6.99225	6.96648	6.94068	6.91483	6.88895	6.86302	6.83706	6.81105	6.78501	6.75892	6.73279	6.70663	6.68042	6.65417	6.62788	6.60155
26	7.80199	7.77732	7.75262	7.72788	7.7031	7.67829	7.65344	7.62856	7.60364	7.57868	7.55369	7.52866	7.5036	7.4785	7.45336	7.42818	7.40297	7.37772	7.35244	7.32711	7.30175	7.27635	7.25091	7.22543	7.19992	7.17437	7.14878	7.12315	7.09748	7.07177	7.04602	7.02024	6.99441	6.96854	6.94264	6.91669	6.89071	6.86468	6.83861	6.81251	6.78636	6.76017	6.73394	6.70767	6.68136	6.65501	6.62861	6.60217	6.57569
26.5	7.78247	7.75768	7.73286	7.708	7.68311	7.65818	7.63321	7.60821	7.58316	7.55809	7.53297	7.50782	7.48263	7.45741	7.43215	7.40685	7.38151	7.35613	7.33072	7.30526	7.27977	7.25424	7.22868	7.20307	7.17742	7.15174	7.12602	7.10025	7.07445	7.04861	7.02272	6.9968	6.97084	6.94483	6.91879	6.89271	6.86658	6.84042	6.81421	6.78796	6.76167	6.73534	6.70896	6.68255	6.65609	6.62959	6.60305	6.57646	6.54984
27	7.76295	7.73805	7.7131	7.68813	7.66311	7.63806	7.61298	7.58785	7.56269	7.53749	7.51226	7.48698	7.46167	7.43632	7.41093	7.38551	7.36004	7.33454	7.309	7.28342	7.2578	7.23214	7.20644	7.18071	7.15493	7.12911	7.10325	7.07736	7.05142	7.02544	6.99943	6.97337	6.94727	6.92113	6.89494	6.86872	6.84246	6.81615	6.7898	6.76341	6.73698	6.7105	6.68399	6.65743	6.63082	6.60418	6.57749	6.55076	6.52398
27.5	7.74343	7.71841	7.69335	7.66825	7.64312	7.61795	7.59275	7.5675	7.54222	7.5169	7.49154	7.46614	7.44071	7.41523	7.38972	7.36417	7.33858	7.31295	7.28728	7.26157	7.23582	7.21004	7.18421	7.15834	7.13243	7.10648	7.08049	7.05446	7.02839	7.00228	6.97613	6.94993	6.9237	6.89742	6.8711	6.84474	6.81833	6.79188	6.76539	6.73886	6.71229	6.68567	6.65901	6.6323	6.60556	6.57876	6.55193	6.52505	6.49813
28	7.7239	7.69877	7.67359	7.64838	7.62313	7.59784	7.57251	7.54715	7.52175	7.4963	7.47082	7.4453	7.41974	7.39415	7.36851	7.34283	7.31712	7.29136	7.26556	7.23973	7.21385	7.18793	7.16197	7.13598	7.10994	7.08386	7.05773	7.03157	7.00536	6.97912	6.95283	6.9265	6.90012	6.87371	6.84725	6.82075	6.79421	6.76762	6.74099	6.71431	6.6876	6.66084	6.63403	6.60718	6.58029	6.55335	6.52637	6.49934	6.47227
28.5	7.70438	7.67913	7.65384	7.62851	7.60314	7.57773	7.55228	7.5268	7.50127	7.47571	7.45011	7.42446	7.39878	7.37306	7.3473	7.32149	7.29565	7.26977	7.24385	7.21788	7.19188	7.16583	7.13974	7.11361	7.08744	7.06123	7.03497	7.00868	6.98234	6.95595	6.92953	6.90306	6.87655	6.85	6.8234	6.79676	6.77008	6.74335	6.71658	6.68977	6.66291	6.636	6.60905	6.58206	6.55502	6.52794	6.50081	6.47363	6.44641
29	7.68486	7.65949	7.63408	7.60863	7.58314	7.55762	7.53205	7.50644	7.4808	7.45511	7.42939	7.40362	7.37782	7.35197	7.32608	7.30016	7.27419	7.24818	7.22213	7.19603	7.1699	7.14372	7.11751	7.09125	7.06494	7.0386	7.01221	6.98578	6.95931	6.93279	6.90623	6.87963	6.85298	6.82629	6.79956	6.77278	6.74596	6.71909	6.69218	6.66522	6.63822	6.61117	6.58408	6.55694	6.52975	6.50252	6.47525	6.44793	6.42056
29.5	7.66534	7.63985	7.61432	7.58876	7.56315	7.5375	7.51182	7.48609	7.46033	7.43452	7.40867	7.38278	7.35685	7.33088	7.30487	7.27882	7.25272	7.22659	7.20041	7.17419	7.14793	7.12162	7.09527	7.06888	7.04245	7.01597	6.98945	6.96289	6.93628	6.90963	6.88293	6.85619	6.82941	6.80258	6.77571	6.74879	6.72183	6.69482	6.66777	6.64067	6.61353	6.58634	6.5591	6.53182	6.50449	6.47711	6.44969	6.42222	6.3947
30	7.64581	7.62021	7.59457	7.56888	7.54316	7.51739	7.49159	7.46574	7.43985	7.41392	7.38796	7.36194	7.33589	7.3098	7.28366	7.25748	7.23126	7.205	7.17869	7.15234	7.12595	7.09952	7.07304	7.04652	7.01995	6.99334	6.96669	6.93999	6.91325	6.88647	6.85964	6.83276	6.80584	6.77887	6.75186	6.72481	6.69771	6.67056	6.64336	6.61612	6.58884	6.5615	6.53412	6.50669	6.47922	6.4517	6.42413	6.39651	6.36885
30.5	7.62629	7.60057	7.57481	7.54901	7.52316	7.49728	7.47136	7.44539	7.41938	7.39333	7.36724	7.3411	7.31493	7.28871	7.26245	7.23614	7.2098	7.18341	7.15697	7.1305	7.10398	7.07741	7.0508	7.02415	6.99746	6.97072	6.94393	6.9171	6.89022	6.8633	6.83634	6.80933	6.78227	6.75517	6.72802	6.70082	6.67358	6.64629	6.61896	6.59157	6.56414	6.53667	6.50914	6.48157	6.45395	6.42628	6.39857	6.3708	6.34299
31	7.60677	7.58093	7.55505	7.52913	7.50317	7.47717	7.45112	7.42504	7.39891	7.37274	7.34652	7.32026	7.29396	7.26762	7.24124	7.21481	7.18833	7.16182	7.13526	7.10865	7.082	7.05531	7.02857	7.00179	6.97496	6.94809	6.92117	6.89421	6.8672	6.84014	6.81304	6.78589	6.7587	6.73146	6.70417	6.67684	6.64945	6.62203	6.59455	6.56703	6.53945	6.51183	6.48417	6.45645	6.42868	6.40087	6.37301	6.34509	6.31713
31.5	7.58725	7.56129	7.5353	7.50926	7.48318	7.45706	7.43089	7.40468	7.37843	7.35214	7.3258	7.29942	7.273	7.24653	7.22002	7.19347	7.16687	7.14023	7.11354	7.08681	7.06003	7.0332	7.00634	6.97942	6.95246	6.92546	6.89841	6.87131	6.84417	6.81698	6.78974	6.76246	6.73513	6.70775	6.68032	6.65285	6.62533	6.59776	6.57014	6.54248	6.51476	6.487	6.45919	6.43133	6.40342	6.37546	6.34745	6.31939	6.29128
32	7.56773	7.54165	7.51554	7.48938	7.46319	7.43694	7.41066	7.38433	7.35796	7.33155	7.30509	7.27858	7.25204	7.22545	7.19881	7.17213	7.14541	7.11864	7.09182	7.06496	7.03805	7.0111	6.9841	6.95706	6.92997	6.90283	6.87565	6.84842	6.82114	6.79382	6.76644	6.73902	6.71156	6.68404	6.65648	6.62886	6.6012	6.57349	6.54574	6.51793	6.49007	6.46217	6.43421	6.40621	6.37815	6.35004	6.32189	6.29368	6.26542
32.5	7.5482	7.52202	7.49578	7.46951	7.44319	7.41683	7.39043	7.36398	7.33749	7.31095	7.28437	7.25774	7.23107	7.20436	7.1776	7.15079	7.12394	7.09704	7.0701	7.04311	7.01608	6.989	6.96187	6.93469	6.90747	6.8802	6.85289	6.82552	6.79811	6.77065	6.74314	6.71559	6.68798	6.66033	6.63263	6.60488	6.57708	6.54923	6.52133	6.49338	6.46538	6.43733	6.40923	6.38108	6.35288	6.32463	6.29633	6.26797	6.23957
33	7.52868	7.50238	7.47603	7.44964	7.4232	7.39672	7.3702	7.34363	7.31701	7.29036	7.26365	7.2369	7.21011	7.18327	7.15639	7.12946	7.10248	7.07545	7.04838	7.02127	6.9941	6.96689	6.93963	6.91233	6.88498	6.85758	6.83013	6.80263	6.77508	6.74749	6.71985	6.69215	6.66441	6.63662	6.60878	6.58089	6.55295	6.52496	6.49692	6.46883	6.44069	6.4125	6.38426	6.35596	6.32761	6.29922	6.27077	6.24226	6.21371
33.5	7.50916	7.48274	7.45627	7.42976	7.40321	7.37661	7.34997	7.32328	7.29654	7.26976	7.24294	7.21607	7.18915	7.16218	7.13517	7.10812	7.08101	7.05386	7.02667	6.99942	6.97213	6.94479	6.9174	6.88996	6.86248	6.83495	6.80737	6.77974	6.75206	6.72433	6.69655	6.66872	6.64084	6.61291	6.58494	6.55691	6.52883	6.5007	6.47252	6.44428	6.416	6.38767	6.35928	6.33084	6.30235	6.2738	6.24521	6.21656	6.18785
34	7.48964	7.4631	7.43652	7.40989	7.38322	7.3565	7.32973	7.30292	7.27607	7.24917	7.22222	7.19523	7.16818	7.1411	7.11396	7.08678	7.05955	7.03227	7.00495	6.97758	6.95015	6.92268	6.89517	6.8676	6.83998	6.81232	6.7846	6.75684	6.72903	6.70116	6.67325	6.64529	6.61727	6.58921	6.56109	6.53292	6.5047	6.47643	6.44811	6.41974	6.39131	6.36283	6.3343	6.30572	6.27708	6.24839	6.21965	6.19085	6.162
34.5	7.47011	7.44346	7.41676	7.39001	7.36322	7.33639	7.3095	7.28257	7.2556	7.22857	7.2015	7.17439	7.14722	7.12001	7.09275	7.06544	7.03809	7.01068	6.98323	6.95573	6.92818	6.90058	6.87293	6.84524	6.81749	6.78969	6.76184	6.73395	6.706	6.678	6.64995	6.62185	6.5937	6.5655	6.53724	6.50894	6.48058	6.45217	6.4237	6.39519	6.36662	6.338	6.30932	6.28059	6.25181	6.22298	6.19409	6.16514	6.13614
35	7.45059	7.42382	7.397	7.37014	7.34323	7.31627	7.28927	7.26222	7.23512	7.20798	7.18079	7.15355	7.12626	7.09892	7.07154	7.0441	7.01662	6.98909	6.96151	6.93388	6.90621	6.87848	6.8507	6.82287	6.79499	6.76706	6.73908	6.71105	6.68297	6.65484	6.62665	6.59842	6.57013	6.54179	6.5134	6.48495	6.45645	6.4279	6.3993	6.37064	6.34193	6.31316	6.28435	6.25547	6.22654	6.19756	6.16853	6.13943	6.11029
35.5	7.43107	7.40418	7.37725	7.35026	7.32324	7.29616	7.26904	7.24187	7.21465	7.18738	7.16007	7.13271	7.10529	7.07783	7.05032	7.02277	6.99516	6.9675	6.93979	6.91204	6.88423	6.85637	6.82846	6.80051	6.7725	6.74444	6.71632	6.68816	6.65994	6.63168	6.60336	6.57498	6.54656	6.51808	6.48955	6.46097	6.43233	6.40364	6.37489	6.34609	6.31724	6.28833	6.25937	6.23035	6.20128	6.17215	6.14296	6.11373	6.08443
36	7.41155	7.38454	7.35749	7.33039	7.30324	7.27605	7.24881	7.22152	7.19418	7.16679	7.13935	7.11187	7.08433	7.05675	7.02911	7.00143	6.97369	6.94591	6.91808	6.89019	6.86226	6.83427	6.80623	6.77814	6.75	6.72181	6.69356	6.66526	6.63691	6.60851	6.58006	6.55155	6.52299	6.49437	6.4657	6.43698	6.4082	6.37937	6.35048	6.32154	6.29255	6.2635	6.23439	6.20523	6.17601	6.14674	6.1174	6.08802	6.05857
36.5	7.39202	7.3649	7.33773	7.31052	7.28325	7.25594	7.22857	7.20116	7.1737	7.14619	7.11863	7.09103	7.06337	7.03566	7.0079	6.98009	6.95223	6.92432	6.89636	6.86835	6.84028	6.81216	6.784	6.75578	6.7275	6.69918	6.6708	6.64237	6.61389	6.58535	6.55676	6.52811	6.49942	6.47066	6.44186	6.41299	6.38408	6.35511	6.32608	6.297	6.26786	6.23866	6.20941	6.18011	6.15074	6.12132	6.09184	6.06231	6.03272
37	7.3725	7.34526	7.31798	7.29064	7.26326	7.23583	7.20834	7.18081	7.15323	7.1256	7.09792	7.07019	7.0424	7.01457	6.98669	6.95875	6.93077	6.90273	6.87464	6.8465	6.81831	6.79006	6.76176	6.73341	6.70501	6.67655	6.64804	6.61948	6.59086	6.56219	6.53346	6.50468	6.47584	6.44695	6.41801	6.38901	6.35995	6.33084	6.30167	6.27245	6.24317	6.21383	6.18444	6.15498	6.12547	6.09591	6.06628	6.0366	6.00686
37.5	7.35298	7.32562	7.29822	7.27077	7.24327	7.21571	7.18811	7.16046	7.13276	7.105	7.0772	7.04935	7.02144	6.99348	6.96548	6.93742	6.9093	6.88114	6.85292	6.82465	6.79633	6.76796	6.73953	6.71105	6.68251	6.65392	6.62528	6.59658	6.56783	6.53902	6.51016	6.48125	6.45227	6.42325	6.39416	6.36502	6.33583	6.30657	6.27727	6.2479	6.21848	6.189	6.15946	6.12986	6.10021	6.07049	6.04072	6.01089	5.98101
38	7.33346	7.30598	7.27846	7.25089	7.22327	7.1956	7.16788	7.14011	7.11228	7.08441	7.05648	7.02851	7.00048	6.9724	6.94426	6.91608	6.88784	6.85955	6.8312	6.80281	6.77436	6.74585	6.71729	6.68868	6.66002	6.6313	6.60252	6.57369	6.5448	6.51586	6.48686	6.45781	6.4287	6.39954	6.37032	6.34104	6.3117	6.28231	6.25286	6.22335	6.19379	6.16416	6.13448	6.10474	6.07494	6.04508	6.01516	5.98519	5.95515
38.5	7.31393	7.28635	7.25871	7.23102	7.20328	7.17549	7.14765	7.11976	7.09181	7.06381	7.03577	7.00767	6.97951	6.95131	6.92305	6.89474	6.86638	6.83796	6.80949	6.78096	6.75238	6.72375	6.69506	6.66632	6.63752	6.60867	6.57976	6.55079	6.52177	6.4927	6.46357	6.43438	6.40513	6.37583	6.34647	6.31705	6.28758	6.25804	6.22845	6.1988	6.1691	6.13933	6.1095	6.07962	6.04967	6.01967	5.9896	5.95948	5.92929
39	7.29441	7.26671	7.23895	7.21114	7.18329	7.15538	7.12742	7.0994	7.07134	7.04322	7.01505	6.98683	6.95855	6.93022	6.90184	6.8734	6.84491	6.81637	6.78777	6.75912	6.73041	6.70164	6.67283	6.64395	6.61502	6.58604	6.557	6.5279	6.49875	6.46954	6.44027	6.41094	6.38156	6.35212	6.32262	6.29307	6.26345	6.23378	6.20405	6.17426	6.1444	6.11449	6.08452	6.0545	6.0244	5.99425	5.96404	5.93377	5.90344
39.5	7.27489	7.24707	7.21919	7.19127	7.16329	7.13527	7.10718	7.07905	7.05086	7.02263	6.99433	6.96599	6.93759	6.90913	6.88063	6.85206	6.82345	6.79478	6.76605	6.73727	6.70843	6.67954	6.65059	6.62159	6.59253	6.56341	6.53424	6.50501	6.47572	6.44637	6.41697	6.38751	6.35799	6.32841	6.29878	6.26908	6.23933	6.20951	6.17964	6.14971	6.11971	6.08966	6.05955	6.02937	5.99914	5.96884	5.93848	5.90806	5.87758
40	7.25537	7.22743	7.19944	7.1714	7.1433	7.11515	7.08695	7.0587	7.03039	7.00203	6.97362	6.94515	6.91662	6.88805	6.85941	6.83073	6.80198	6.77319	6.74433	6.71542	6.68646	6.65744	6.62836	6.59922	6.57003	6.54078	6.51148	6.48211	6.45269	6.42321	6.39367	6.36407	6.33442	6.3047	6.27493	6.24509	6.2152	6.18525	6.15523	6.12516	6.09502	6.06483	6.03457	6.00425	5.97387	5.94343	5.91292	5.88236	5.85173
40.5	7.23584	7.20779	7.17968	7.15152	7.12331	7.09504	7.06672	7.03835	7.00992	6.98144	6.9529	6.92431	6.89566	6.86696	6.8382	6.80939	6.78052	6.7516	6.72262	6.69358	6.66448	6.63533	6.60612	6.57686	6.54754	6.51815	6.48872	6.45922	6.42966	6.40005	6.37037	6.34064	6.31085	6.28099	6.25108	6.22111	6.19108	6.16098	6.13083	6.10061	6.07033	6.03999	6.00959	5.97913	5.9486	5.91801	5.88736	5.85665	5.82587
41	7.21632	7.18815	7.15993	7.13165	7.10332	7.07493	7.04649	7.01799	6.98945	6.96084	6.93218	6.90347	6.8747	6.84587	6.81699	6.78805	6.75906	6.73001	6.7009	6.67173	6.64251	6.61323	6.58389	6.55449	6.52504	6.49553	6.46596	6.43632	6.40663	6.37688	6.34707	6.31721	6.28728	6.25729	6.22724	6.19712	6.16695	6.13672	6.10642	6.07606	6.04564	6.01516	5.98461	5.95401	5.92334	5.8926	5.8618	5.83094	5.80001
41.5	7.1968	7.16851	7.14017	7.11177	7.08332	7.05482	7.02626	6.99764	6.96897	6.94025	6.91147	6.88263	6.85373	6.82478	6.79578	6.76671	6.73759	6.70842	6.67918	6.64989	6.62053	6.59113	6.56166	6.53213	6.50254	6.4729	6.44319	6.41343	6.38361	6.35372	6.32378	6.29377	6.2637	6.23358	6.20339	6.17314	6.14283	6.11245	6.08201	6.05151	6.02095	5.99033	5.95964	5.92888	5.89807	5.86719	5.83624	5.80523	5.77416
42	7.17728	7.14887	7.12041	7.0919	7.06333	7.03471	7.00603	6.97729	6.9485	6.91965	6.89075	6.86179	6.83277	6.8037	6.77456	6.74538	6.71613	6.68682	6.65746	6.62804	6.59856	6.56902	6.53942	6.50977	6.48005	6.45027	6.42043	6.39054	6.36058	6.33056	6.30048	6.27034	6.24013	6.20987	6.17954	6.14915	6.1187	6.08819	6.05761	6.02697	5.99626	5.96549	5.93466	5.90376	5.8728	5.84177	5.81068	5.77952	5.7483
42.5	7.15775	7.12923	7.10066	7.07202	7.04334	7.01459	6.98579	6.95694	6.92803	6.89906	6.87003	6.84095	6.81181	6.78261	6.75335	6.72404	6.69467	6.66523	6.63574	6.60619	6.57659	6.54692	6.51719	6.4874	6.45755	6.42764	6.39767	6.36764	6.33755	6.3074	6.27718	6.2469	6.21656	6.18616	6.15569	6.12517	6.09458	6.06392	6.0332	6.00242	5.97157	5.94066	5.90968	5.87864	5.84753	5.81636	5.78512	5.75382	5.72245
43	7.13823	7.10959	7.0809	7.05215	7.02334	6.99448	6.96556	6.93659	6.90755	6.87846	6.84931	6.82011	6.79084	6.76152	6.73214	6.7027	6.6732	6.64364	6.61403	6.58435	6.55461	6.52481	6.49495	6.46504	6.43506	6.40501	6.37491	6.34475	6.31452	6.28423	6.25388	6.22347	6.19299	6.16245	6.13185	6.10118	6.07045	6.03965	6.00879	5.97787	5.94688	5.91582	5.8847	5.85352	5.82227	5.79095	5.75956	5.72811	5.69659
43.5	7.11871	7.08995	7.06114	7.03228	7.00335	6.97437	6.94533	6.91623	6.88708	6.85787	6.8286	6.79927	6.76988	6.74043	6.71093	6.68136	6.65174	6.62205	6.59231	6.5625	6.53264	6.50271	6.47272	6.44267	6.41256	6.38239	6.35215	6.32185	6.29149	6.26107	6.23058	6.20003	6.16942	6.13874	6.108	6.0772	6.04632	6.01539	5.98439	5.95332	5.92219	5.89099	5.85973	5.8284	5.797	5.76553	5.734	5.7024	5.67073
44	7.09919	7.07032	7.04139	7.0124	6.98336	6.95426	6.9251	6.89588	6.86661	6.83727	6.80788	6.77843	6.74892	6.71935	6.68972	6.66002	6.63027	6.60046	6.57059	6.54066	6.51066	6.48061	6.45049	6.42031	6.39006	6.35976	6.32939	6.29896	6.26847	6.23791	6.20729	6.1766	6.14585	6.11503	6.08415	6.05321	6.0222	5.99112	5.95998	5.92877	5.8975	5.86616	5.83475	5.80327	5.77173	5.74012	5.70844	5.67669	5.64488
44.5	7.07966	7.05068	7.02163	6.99253	6.96337	6.93415	6.90487	6.87553	6.84613	6.81668	6.78716	6.75759	6.72795	6.69826	6.6685	6.63869	6.60881	6.57887	6.54887	6.51881	6.48869	6.4585	6.42825	6.39794	6.36757	6.33713	6.30663	6.27607	6.24544	6.21474	6.18399	6.15317	6.12228	6.09133	6.06031	6.02922	5.99807	5.96686	5.93558	5.90423	5.87281	5.84132	5.80977	5.77815	5.74646	5.71471	5.68288	5.65099	5.61902
45	7.06014	7.03104	7.00187	6.97265	6.94337	6.91403	6.88464	6.85518	6.82566	6.79608	6.76645	6.73675	6.70699	6.67717	6.64729	6.61735	6.58735	6.55728	6.52715	6.49696	6.46671	6.4364	6.40602	6.37558	6.34507	6.3145	6.28387	6.25317	6.22241	6.19158	6.16069	6.12973	6.09871	6.06762	6.03646	6.00524	5.97395	5.94259	5.91117	5.87968	5.84812	5.81649	5.78479	5.75303	5.7212	5.68929	5.65732	5.62528	5.59317
45.5	7.04062	7.0114	6.98212	6.95278	6.92338	6.89392	6.8644	6.83483	6.80519	6.77549	6.74573	6.71591	6.68603	6.65608	6.62608	6.59601	6.56588	6.53569	6.50544	6.47512	6.44474	6.41429	6.38378	6.35321	6.32258	6.29187	6.26111	6.23028	6.19938	6.16842	6.13739	6.1063	6.07514	6.04391	6.01261	5.98125	5.94982	5.91833	5.88676	5.85513	5.82343	5.79166	5.75982	5.72791	5.69593	5.66388	5.63176	5.59957	5.56731
46	7.0211	6.99176	6.96236	6.9329	6.90339	6.87381	6.84417	6.81447	6.78471	6.75489	6.72501	6.69507	6.66506	6.635	6.60487	6.57467	6.54442	6.5141	6.48372	6.45327	6.42276	6.39219	6.36155	6.33085	6.30008	6.26925	6.23835	6.20738	6.17635	6.14526	6.11409	6.08286	6.05157	6.0202	5.98877	5.95727	5.9257	5.89406	5.86236	5.83058	5.79874	5.76682	5.73484	5.70278	5.67066	5.63847	5.6062	5.57386	5.54145
46.5	7.00158	6.97212	6.94261	6.91303	6.88339	6.8537	6.82394	6.79412	6.76424	6.7343	6.7043	6.67423	6.6441	6.61391	6.58365	6.55334	6.52295	6.49251	6.462	6.43143	6.40079	6.37009	6.33932	6.30848	6.27758	6.24662	6.21559	6.18449	6.15332	6.12209	6.09079	6.05943	6.02799	5.99649	5.96492	5.93328	5.90157	5.8698	5.83795	5.80603	5.77405	5.74199	5.70986	5.67766	5.64539	5.61305	5.58064	5.54815	5.5156
47	6.98205	6.95248	6.92285	6.89316	6.8634	6.83359	6.80371	6.77377	6.74377	6.7137	6.68358	6.65339	6.62314	6.59282	6.56244	6.532	6.50149	6.47092	6.44028	6.40958	6.37881	6.34798	6.31708	6.28612	6.25509	6.22399	6.19283	6.1616	6.1303	6.09893	6.0675	6.03599	6.00442	5.97278	5.94107	5.9093	5.87745	5.84553	5.81354	5.78148	5.74936	5.71716	5.68488	5.65254	5.62013	5.58764	5.55508	5.52245	5.48974
47.5	6.96253	6.93284	6.90309	6.87328	6.84341	6.81347	6.78348	6.75342	6.7233	6.69311	6.66286	6.63255	6.60217	6.57173	6.54123	6.51066	6.48003	6.44933	6.41856	6.38773	6.35684	6.32588	6.29485	6.26375	6.23259	6.20136	6.17007	6.1387	6.10727	6.07577	6.0442	6.01256	5.98085	5.94907	5.91723	5.88531	5.85332	5.82127	5.78914	5.75694	5.72466	5.69232	5.65991	5.62742	5.59486	5.56223	5.52952	5.49674	5.46389
48	6.94301	6.9132	6.88334	6.85341	6.82342	6.79336	6.76325	6.73307	6.70282	6.67252	6.64214	6.61171	6.58121	6.55065	6.52002	6.48932	6.45856	6.42774	6.39685	6.36589	6.33486	6.30377	6.27261	6.24139	6.2101	6.17873	6.14731	6.11581	6.08424	6.0526	6.0209	5.98913	5.95728	5.92537	5.89338	5.86132	5.8292	5.797	5.76473	5.73239	5.69997	5.66749	5.63493	5.6023	5.56959	5.53681	5.50396	5.47103	5.43803
48.5	6.92349	6.89356	6.86358	6.83353	6.80342	6.77325	6.74301	6.71271	6.68235	6.65192	6.62143	6.59087	6.56025	6.52956	6.4988	6.46799	6.4371	6.40615	6.37513	6.34404	6.31289	6.28167	6.25038	6.21902	6.1876	6.15611	6.12454	6.09291	6.06121	6.02944	5.9976	5.96569	5.93371	5.90166	5.86953	5.83734	5.80507	5.77273	5.74032	5.70784	5.67528	5.64265	5.60995	5.57717	5.54432	5.5114	5.4784	5.44532	5.41217
49	6.90396	6.87392	6.84382	6.81366	6.78343	6.75314	6.72278	6.69236	6.66188	6.63133	6.60071	6.57003	6.53928	6.50847	6.47759	6.44665	6.41564	6.38456	6.35341	6.3222	6.29092	6.25957	6.22815	6.19666	6.1651	6.13348	6.10178	6.07002	6.03818	6.00628	5.9743	5.94226	5.91014	5.87795	5.84569	5.81335	5.78095	5.74847	5.71592	5.68329	5.65059	5.61782	5.58497	5.55205	5.51906	5.48598	5.45284	5.41962	5.38632
49.5	6.88444	6.85429	6.82407	6.79378	6.76344	6.73303	6.70255	6.67201	6.6414	6.61073	6.57999	6.54919	6.51832	6.48738	6.45638	6.42531	6.39417	6.36297	6.33169	6.30035	6.26894	6.23746	6.20591	6.1743	6.14261	6.11085	6.07902	6.04713	6.01516	5.98312	5.95101	5.91882	5.88657	5.85424	5.82184	5.78937	5.75682	5.7242	5.69151	5.65874	5.6259	5.59299	5.56	5.52693	5.49379	5.46057	5.42728	5.39391	5.36046
50	6.86492	6.83465	6.80431	6.77391	6.74344	6.71291	6.68232	6.65166	6.62093	6.59014	6.55928	6.52835	6.49736	6.4663	6.43517	6.40397	6.37271	6.34138	6.30997	6.2785	6.24697	6.21536	6.18368	6.15193	6.12011	6.08822	6.05626	6.02423	5.99213	5.95995	5.92771	5.89539	5.863	5.83053	5.79799	5.76538	5.7327	5.69994	5.6671	5.6342	5.60121	5.56815	5.53502	5.50181	5.46852	5.43516	5.40172	5.3682	5.33461
50.5	6.8454	6.81501	6.78455	6.75404	6.72345	6.6928	6.66209	6.6313	6.60046	6.56954	6.53856	6.50751	6.47639	6.44521	6.41396	6.38263	6.35124	6.31979	6.28826	6.25666	6.22499	6.19325	6.16145	6.12957	6.09762	6.06559	6.0335	6.00134	5.9691	5.93679	5.90441	5.87195	5.83943	5.80682	5.77415	5.7414	5.70857	5.67567	5.6427	5.60965	5.57652	5.54332	5.51004	5.47669	5.44325	5.40974	5.37616	5.34249	5.30875
51	6.82587	6.79537	6.7648	6.73416	6.70346	6.67269	6.64185	6.61095	6.57998	6.54895	6.51784	6.48667	6.45543	6.42412	6.39274	6.3613	6.32978	6.29819	6.26654	6.23481	6.20302	6.17115	6.13921	6.1072	6.07512	6.04297	6.01074	5.97844	5.94607	5.91363	5.88111	5.84852	5.81585	5.78311	5.7503	5.71741	5.68445	5.65141	5.61829	5.5851	5.55183	5.51849	5.48506	5.45156	5.41799	5.38433	5.3506	5.31678	5.28289
51.5	6.80635	6.77573	6.74504	6.71429	6.68347	6.65258	6.62162	6.5906	6.55951	6.52835	6.49713	6.46583	6.43447	6.40303	6.37153	6.33996	6.30832	6.2766	6.24482	6.21297	6.18104	6.14905	6.11698	6.08484	6.05262	6.02034	5.98798	5.95555	5.92304	5.89047	5.85781	5.82508	5.79228	5.75941	5.72645	5.69343	5.66032	5.62714	5.59388	5.56055	5.52714	5.49365	5.46009	5.42644	5.39272	5.35892	5.32504	5.29108	5.25704
52	6.78683	6.75609	6.72528	6.69441	6.66347	6.63247	6.60139	6.57025	6.53904	6.50776	6.47641	6.44499	6.4135	6.38195	6.35032	6.31862	6.28685	6.25501	6.2231	6.19112	6.15907	6.12694	6.09474	6.06247	6.03013	5.99771	5.96522	5.93265	5.90002	5.8673	5.83451	5.80165	5.76871	5.7357	5.70261	5.66944	5.6362	5.60288	5.56948	5.536	5.50245	5.46882	5.43511	5.40132	5.36745	5.3335	5.29948	5.26537	5.23118
52.5	6.76731	6.73645	6.70553	6.67454	6.64348	6.61235	6.58116	6.5499	6.51856	6.48716	6.45569	6.42415	6.39254	6.36086	6.32911	6.29728	6.26539	6.23342	6.20139	6.16928	6.13709	6.10484	6.07251	6.04011	6.00763	5.97508	5.94246	5.90976	5.87699	5.84414	5.81122	5.77822	5.74514	5.71199	5.67876	5.64545	5.61207	5.57861	5.54507	5.51145	5.47776	5.44398	5.41013	5.3762	5.34218	5.30809	5.27392	5.23966	5.20533
53	6.74778	6.71681	6.68577	6.65466	6.62349	6.59224	6.56093	6.52954	6.49809	6.46657	6.43497	6.40331	6.37158	6.33977	6.30789	6.27595	6.24393	6.21183	6.17967	6.14743	6.11512	6.08273	6.05028	6.01774	5.98514	5.95245	5.9197	5.88687	5.85396	5.82098	5.78792	5.75478	5.72157	5.68828	5.65491	5.62147	5.58795	5.55434	5.52067	5.48691	5.45307	5.41915	5.38515	5.35107	5.31692	5.28268	5.24836	5.21395	5.17947
53.5	6.72826	6.69717	6.66602	6.63479	6.60349	6.57213	6.5407	6.50919	6.47762	6.44597	6.41426	6.38247	6.35061	6.31868	6.28668	6.25461	6.22246	6.19024	6.15795	6.12558	6.09314	6.06063	6.02804	5.99538	5.96264	5.92983	5.89694	5.86397	5.83093	5.79781	5.76462	5.73135	5.698	5.66457	5.63107	5.59748	5.56382	5.53008	5.49626	5.46236	5.42838	5.39432	5.36018	5.32595	5.29165	5.25726	5.2228	5.18825	5.15361
54	6.70874	6.67753	6.64626	6.61492	6.5835	6.55202	6.52046	6.48884	6.45715	6.42538	6.39354	6.36163	6.32965	6.2976	6.26547	6.23327	6.201	6.16865	6.13623	6.10374	6.07117	6.03853	6.00581	5.97301	5.94014	5.9072	5.87418	5.84108	5.8079	5.77465	5.74132	5.70791	5.67443	5.64086	5.60722	5.5735	5.5397	5.50581	5.47185	5.43781	5.40369	5.36948	5.3352	5.30083	5.26638	5.23185	5.19724	5.16254	5.12776
54.5	6.68922	6.65789	6.6265	6.59504	6.56351	6.53191	6.50023	6.46849	6.43667	6.40478	6.37282	6.34079	6.30869	6.27651	6.24426	6.21193	6.17953	6.14706	6.11451	6.08189	6.04919	6.01642	5.98357	5.95065	5.91765	5.88457	5.85142	5.81818	5.78488	5.75149	5.71802	5.68448	5.65086	5.61715	5.58337	5.54951	5.51557	5.48155	5.44745	5.41326	5.379	5.34465	5.31022	5.27571	5.24111	5.20644	5.17168	5.13683	5.1019
55	6.66969	6.63826	6.60675	6.57517	6.54352	6.51179	6.48	6.44814	6.4162	6.38419	6.35211	6.31995	6.28772	6.25542	6.22305	6.19059	6.15807	6.12547	6.0928	6.06005	6.02722	5.99432	5.96134	5.92828	5.89515	5.86194	5.82866	5.79529	5.76185	5.72833	5.69472	5.66104	5.62729	5.59345	5.55953	5.52553	5.49145	5.45728	5.42304	5.38871	5.35431	5.31982	5.28524	5.25059	5.21585	5.18102	5.14612	5.11112	5.07605
55.5	6.65017	6.61862	6.58699	6.55529	6.52352	6.49168	6.45977	6.42778	6.39573	6.36359	6.33139	6.29911	6.26676	6.23433	6.20183	6.16926	6.13661	6.10388	6.07108	6.0382	6.00524	5.97221	5.93911	5.90592	5.87266	5.83931	5.80589	5.7724	5.73882	5.70516	5.67143	5.63761	5.60371	5.56974	5.53568	5.50154	5.46732	5.43302	5.39863	5.36417	5.32962	5.29498	5.26026	5.22546	5.19058	5.15561	5.12055	5.08541	5.05019
56	6.63065	6.59898	6.56723	6.53542	6.50353	6.47157	6.43954	6.40743	6.37525	6.343	6.31067	6.27827	6.2458	6.21325	6.18062	6.14792	6.11514	6.08229	6.04936	6.01635	5.98327	5.95011	5.91687	5.88355	5.85016	5.81669	5.78313	5.7495	5.71579	5.682	5.64813	5.61418	5.58014	5.54603	5.51183	5.47755	5.44319	5.40875	5.37423	5.33962	5.30492	5.27015	5.23529	5.20034	5.16531	5.1302	5.09499	5.05971	5.02433
56.5	6.61113	6.57934	6.54748	6.51554	6.48354	6.45146	6.41931	6.38708	6.35478	6.32241	6.28996	6.25743	6.22483	6.19216	6.15941	6.12658	6.09368	6.0607	6.02764	5.99451	5.9613	5.92801	5.89464	5.86119	5.82766	5.79406	5.76037	5.72661	5.69276	5.65884	5.62483	5.59074	5.55657	5.52232	5.48799	5.45357	5.41907	5.38449	5.34982	5.31507	5.28023	5.24531	5.21031	5.17522	5.14004	5.10478	5.06943	5.034	4.99848
57	6.5916	6.5597	6.52772	6.49567	6.46354	6.43135	6.39907	6.36673	6.33431	6.30181	6.26924	6.23659	6.20387	6.17107	6.1382	6.10524	6.07221	6.03911	6.00592	5.97266	5.93932	5.9059	5.8724	5.83883	5.80517	5.77143	5.73761	5.70371	5.66973	5.63567	5.60153	5.56731	5.533	5.49861	5.46414	5.42958	5.39494	5.36022	5.32541	5.29052	5.25554	5.22048	5.18533	5.1501	5.11478	5.07937	5.04387	5.00829	4.97262
57.5	6.57208	6.54006	6.50796	6.4758	6.44355	6.41123	6.37884	6.34638	6.31383	6.28122	6.24852	6.21575	6.18291	6.14998	6.11698	6.08391	6.05075	6.01752	5.98421	5.95082	5.91735	5.8838	5.85017	5.81646	5.78267	5.7488	5.71485	5.68082	5.64671	5.61251	5.57823	5.54387	5.50943	5.4749	5.44029	5.4056	5.37082	5.33596	5.30101	5.26597	5.23085	5.19565	5.16035	5.12498	5.08951	5.05396	5.01831	4.98258	4.94677
58	6.55256	6.52042	6.48821	6.45592	6.42356	6.39112	6.35861	6.32602	6.29336	6.26062	6.22781	6.19491	6.16194	6.1289	6.09577	6.06257	6.02929	5.99593	5.96249	5.92897	5.89537	5.86169	5.82794	5.7941	5.76018	5.72617	5.69209	5.65793	5.62368	5.58935	5.55494	5.52044	5.48586	5.45119	5.41645	5.38161	5.34669	5.31169	5.2766	5.24142	5.20616	5.17081	5.13538	5.09985	5.06424	5.02854	4.99275	4.95688	4.92091
58.5	6.53304	6.50078	6.46845	6.43605	6.40357	6.37101	6.33838	6.30567	6.27289	6.24003	6.20709	6.17407	6.14098	6.10781	6.07456	6.04123	6.00782	5.97434	5.94077	5.90712	5.8734	5.83959	5.8057	5.77173	5.73768	5.70355	5.66933	5.63503	5.60065	5.56619	5.53164	5.497	5.46229	5.42749	5.3926	5.35763	5.32257	5.28742	5.25219	5.21688	5.18147	5.14598	5.1104	5.07473	5.03897	5.00313	4.96719	4.93117	4.89505
59	6.51351	6.48114	6.4487	6.41617	6.38357	6.3509	6.31815	6.28532	6.25241	6.21943	6.18637	6.15323	6.12002	6.08672	6.05335	6.01989	5.98636	5.95275	5.91905	5.88528	5.85142	5.81749	5.78347	5.74937	5.71518	5.68092	5.64657	5.61214	5.57762	5.54302	5.50834	5.47357	5.43872	5.40378	5.36875	5.33364	5.29844	5.26316	5.22779	5.19233	5.15678	5.12115	5.08542	5.04961	5.01371	4.97771	4.94163	4.90546	4.8692
59.5	6.49399	6.4615	6.42894	6.3963	6.36358	6.33079	6.29792	6.26497	6.23194	6.19884	6.16565	6.13239	6.09905	6.06563	6.03213	5.99856	5.9649	5.93116	5.89733	5.86343	5.82945	5.79538	5.76123	5.727	5.69269	5.65829	5.62381	5.58924	5.55459	5.51986	5.48504	5.45014	5.41515	5.38007	5.34491	5.30966	5.27432	5.23889	5.20338	5.16778	5.13209	5.09631	5.06044	5.02449	4.98844	4.9523	4.91607	4.87975	4.84334
60	6.47447	6.44186	6.40918	6.37642	6.34359	6.31067	6.27768	6.24462	6.21147	6.17824	6.14494	6.11155	6.07809	6.04455	6.01092	5.97722	5.94343	5.90956	5.87562	5.84159	5.80747	5.77328	5.739	5.70464	5.67019	5.63566	5.60105	5.56635	5.53157	5.4967	5.46174	5.4267	5.39157	5.35636	5.32106	5.28567	5.25019	5.21463	5.17897	5.14323	5.1074	5.07148	5.03547	4.99936	4.96317	4.92689	4.89051	4.85405	4.81749
60.5	6.45495	6.42223	6.38943	6.35655	6.3236	6.29056	6.25745	6.22426	6.19099	6.15765	6.12422	6.09071	6.05713	6.02346	5.98971	5.95588	5.92197	5.88797	5.8539	5.81974	5.7855	5.75117	5.71677	5.68227	5.6477	5.61303	5.57829	5.54346	5.50854	5.47353	5.43844	5.40327	5.368	5.33265	5.29721	5.26168	5.22607	5.19036	5.15457	5.11868	5.08271	5.04664	5.01049	4.97424	4.9379	4.90147	4.86495	4.82834	4.79163
61	6.43543	6.40259	6.36967	6.33668	6.3036	6.27045	6.23722	6.20391	6.17052	6.13705	6.1035	6.06987	6.03616	6.00237	5.9685	5.93454	5.9005	5.86638	5.83218	5.79789	5.76352	5.72907	5.69453	5.65991	5.6252	5.59041	5.55553	5.52056	5.48551	5.45037	5.41515	5.37983	5.34443	5.30894	5.27337	5.2377	5.20194	5.1661	5.13016	5.09414	5.05802	5.02181	4.98551	4.94912	4.91264	4.87606	4.83939	4.80263	4.76577
61.5	6.4159	6.38295	6.34991	6.3168	6.28361	6.25034	6.21699	6.18356	6.15005	6.11646	6.08279	6.04903	6.0152	5.98128	5.94729	5.9132	5.87904	5.84479	5.81046	5.77605	5.74155	5.70697	5.6723	5.63754	5.6027	5.56778	5.53277	5.49767	5.46248	5.42721	5.39185	5.3564	5.32086	5.28523	5.24952	5.21371	5.17782	5.14183	5.10576	5.06959	5.03333	4.99698	4.96053	4.924	4.88737	4.85065	4.81383	4.77692	4.73992
62	6.39638	6.36331	6.33016	6.29693	6.26362	6.23023	6.19676	6.16321	6.12958	6.09586	6.06207	6.02819	5.99424	5.9602	5.92607	5.89187	5.85758	5.8232	5.78874	5.7542	5.71957	5.68486	5.65006	5.61518	5.58021	5.54515	5.51001	5.47477	5.43945	5.40405	5.36855	5.33296	5.29729	5.26153	5.22567	5.18973	5.15369	5.11757	5.08135	5.04504	5.00864	4.97214	4.93556	4.89888	4.8621	4.82523	4.78827	4.75121	4.71406
62.5	6.37686	6.34367	6.3104	6.27705	6.24362	6.21011	6.17653	6.14285	6.1091	6.07527	6.04135	6.00735	5.97327	5.93911	5.90486	5.87053	5.83611	5.80161	5.76703	5.73236	5.6976	5.66276	5.62783	5.59281	5.55771	5.52252	5.48725	5.45188	5.41643	5.38088	5.34525	5.30953	5.27372	5.23782	5.20182	5.16574	5.12957	5.0933	5.05694	5.02049	4.98395	4.94731	4.91058	4.87375	4.83683	4.79982	4.76271	4.72551	4.68821
63	6.35734	6.32403	6.29064	6.25718	6.22363	6.19	6.15629	6.1225	6.08863	6.05467	6.02064	5.98651	5.95231	5.91802	5.88365	5.84919	5.81465	5.78002	5.74531	5.71051	5.67563	5.64065	5.6056	5.57045	5.53522	5.49989	5.46448	5.42899	5.3934	5.35772	5.32195	5.2861	5.25015	5.21411	5.17798	5.14176	5.10544	5.06904	5.03254	4.99594	4.95926	4.92248	4.8856	4.84863	4.81157	4.77441	4.73715	4.6998	4.66235
63.5	6.33781	6.30439	6.27089	6.2373	6.20364	6.16989	6.13606	6.10215	6.06816	6.03408	5.99992	5.96567	5.93135	5.89693	5.86244	5.82785	5.79319	5.75843	5.72359	5.68866	5.65365	5.61855	5.58336	5.54808	5.51272	5.47727	5.44172	5.40609	5.37037	5.33456	5.29865	5.26266	5.22658	5.1904	5.15413	5.11777	5.08132	5.04477	5.00813	4.97139	4.93457	4.89764	4.86062	4.82351	4.7863	4.74899	4.71159	4.67409	4.63649
64	6.31829	6.28475	6.25113	6.21743	6.18365	6.14978	6.11583	6.0818	6.04768	6.01348	5.9792	5.94483	5.91038	5.87585	5.84122	5.80652	5.77172	5.73684	5.70187	5.66682	5.63168	5.59645	5.56113	5.52572	5.49022	5.45464	5.41896	5.3832	5.34734	5.31139	5.27536	5.23923	5.20301	5.16669	5.13028	5.09378	5.05719	5.0205	4.98372	4.94685	4.90988	4.87281	4.83565	4.79839	4.76103	4.72358	4.68603	4.64838	4.61064
64.5	6.29877	6.26511	6.23137	6.19755	6.16365	6.12967	6.0956	6.06145	6.02721	5.99289	5.95848	5.92399	5.88942	5.85476	5.82001	5.78518	5.75026	5.71525	5.68016	5.64497	5.6097	5.57434	5.53889	5.50336	5.46773	5.43201	5.3962	5.3603	5.32431	5.28823	5.25206	5.21579	5.17943	5.14298	5.10644	5.0698	5.03307	4.99624	4.95932	4.9223	4.88518	4.84797	4.81067	4.77327	4.73576	4.69817	4.66047	4.62268	4.58478
65	6.27925	6.24547	6.21162	6.17768	6.14366	6.10956	6.07537	6.04109	6.00674	5.9723	5.93777	5.90315	5.86846	5.83367	5.7988	5.76384	5.72879	5.69366	5.65844	5.62313	5.58773	5.55224	5.51666	5.48099	5.44523	5.40938	5.37344	5.33741	5.30129	5.26507	5.22876	5.19236	5.15586	5.11927	5.08259	5.04581	5.00894	4.97197	4.93491	4.89775	4.86049	4.82314	4.78569	4.74814	4.7105	4.67275	4.63491	4.59697	4.55893
65.5	6.25972	6.22583	6.19186	6.15781	6.12367	6.08944	6.05514	6.02074	5.98626	5.9517	5.91705	5.88232	5.84749	5.81258	5.77759	5.7425	5.70733	5.67207	5.63672	5.60128	5.56575	5.53013	5.49443	5.45863	5.42274	5.38675	5.35068	5.31452	5.27826	5.24191	5.20546	5.16892	5.13229	5.09557	5.05874	5.02183	4.98482	4.94771	4.9105	4.8732	4.8358	4.79831	4.76071	4.72302	4.68523	4.64734	4.60935	4.57126	4.53307
66	6.2402	6.2062	6.17211	6.13793	6.10367	6.06933	6.0349	6.00039	5.96579	5.93111	5.89633	5.86148	5.82653	5.7915	5.75637	5.72116	5.68587	5.65048	5.615	5.57943	5.54378	5.50803	5.47219	5.43626	5.40024	5.36413	5.32792	5.29162	5.25523	5.21874	5.18216	5.14549	5.10872	5.07186	5.0349	4.99784	4.96069	4.92344	4.8861	4.84865	4.81111	4.77347	4.73574	4.6979	4.65996	4.62193	4.58379	4.54555	4.50721
66.5	6.22068	6.18656	6.15235	6.11806	6.08368	6.04922	6.01467	5.98004	5.94532	5.91051	5.87562	5.84064	5.80557	5.77041	5.73516	5.69983	5.6644	5.62889	5.59328	5.55759	5.5218	5.48593	5.44996	5.4139	5.37774	5.3415	5.30516	5.26873	5.2322	5.19558	5.15887	5.12206	5.08515	5.04815	5.01105	4.97386	4.93657	4.89918	4.86169	4.82411	4.78642	4.74864	4.71076	4.67278	4.6347	4.59651	4.55823	4.51984	4.48136
67	6.20116	6.16692	6.13259	6.09818	6.06369	6.02911	5.99444	5.95969	5.92484	5.88992	5.8549	5.8198	5.7846	5.74932	5.71395	5.67849	5.64294	5.6073	5.57157	5.53574	5.49983	5.46382	5.42772	5.39153	5.35525	5.31887	5.2824	5.24583	5.20917	5.17242	5.13557	5.09862	5.06158	5.02444	4.9872	4.94987	4.91244	4.87491	4.83728	4.79956	4.76173	4.72381	4.68578	4.64765	4.60943	4.5711	4.53267	4.49414	4.4555
67.5	6.18163	6.14728	6.11284	6.07831	6.0437	6.009	5.97421	5.93933	5.90437	5.86932	5.83418	5.79896	5.76364	5.72823	5.69274	5.65715	5.62147	5.58571	5.54985	5.5139	5.47785	5.44172	5.40549	5.36917	5.33275	5.29624	5.25964	5.22294	5.18614	5.14926	5.11227	5.07519	5.03801	5.00073	4.96336	4.92589	4.88832	4.85065	4.81288	4.77501	4.73704	4.69897	4.6608	4.62253	4.58416	4.54569	4.50711	4.46843	4.42965
68	6.16211	6.12764	6.09308	6.05843	6.0237	5.98888	5.95398	5.91898	5.8839	5.84873	5.81347	5.77812	5.74268	5.70715	5.67153	5.63581	5.60001	5.56412	5.52813	5.49205	5.45588	5.41961	5.38326	5.3468	5.31026	5.27361	5.23688	5.20005	5.16312	5.12609	5.08897	5.05175	5.01444	4.97702	4.93951	4.9019	4.86419	4.82638	4.78847	4.75046	4.71235	4.67414	4.63583	4.59741	4.55889	4.52027	4.48155	4.44272	4.40379
68.5	6.14259	6.108	6.07332	6.03856	6.00371	5.96877	5.93374	5.89863	5.86343	5.82813	5.79275	5.75728	5.72171	5.68606	5.65031	5.61448	5.57855	5.54253	5.50641	5.4702	5.4339	5.39751	5.36102	5.32444	5.28776	5.25099	5.21412	5.17715	5.14009	5.10293	5.06567	5.02832	4.99087	4.95331	4.91566	4.87791	4.84006	4.80211	4.76406	4.72591	4.68766	4.64931	4.61085	4.57229	4.53363	4.49486	4.45599	4.41701	4.37793
69	6.12307	6.08836	6.05357	6.01869	5.98372	5.94866	5.91351	5.87828	5.84295	5.80754	5.77203	5.73644	5.70075	5.66497	5.6291	5.59314	5.55708	5.52094	5.48469	5.44836	5.41193	5.37541	5.33879	5.30207	5.26526	5.22836	5.19136	5.15426	5.11706	5.07977	5.04237	5.00488	4.96729	4.92961	4.89182	4.85393	4.81594	4.77785	4.73966	4.70136	4.66297	4.62447	4.58587	4.54717	4.50836	4.46945	4.43043	4.39131	4.35208
69.5	6.10354	6.06872	6.03381	5.99881	5.96372	5.92855	5.89328	5.85793	5.82248	5.78694	5.75132	5.7156	5.67979	5.64388	5.60789	5.5718	5.53562	5.49934	5.46298	5.42651	5.38995	5.3533	5.31655	5.27971	5.24277	5.20573	5.1686	5.13136	5.09403	5.0566	5.01908	4.98145	4.94372	4.9059	4.86797	4.82994	4.79181	4.75358	4.71525	4.67682	4.63828	4.59964	4.56089	4.52204	4.48309	4.44403	4.40487	4.3656	4.32622
70	6.08402	6.04908	6.01405	5.97894	5.94373	5.90844	5.87305	5.83757	5.80201	5.76635	5.7306	5.69476	5.65882	5.6228	5.58668	5.55046	5.51416	5.47775	5.44126	5.40467	5.36798	5.3312	5.29432	5.25734	5.22027	5.1831	5.14583	5.10847	5.071	5.03344	4.99578	4.95802	4.92015	4.88219	4.84412	4.80596	4.76769	4.72932	4.69085	4.65227	4.61359	4.5748	4.53592	4.49692	4.45782	4.41862	4.37931	4.33989	4.30037
70.5	6.0645	6.02944	5.9943	5.95906	5.92374	5.88832	5.85282	5.81722	5.78153	5.74575	5.70988	5.67392	5.63786	5.60171	5.56546	5.52912	5.49269	5.45616	5.41954	5.38282	5.34601	5.30909	5.27209	5.23498	5.19778	5.16047	5.12307	5.08557	5.04798	5.01028	4.97248	4.93458	4.89658	4.85848	4.82028	4.78197	4.74356	4.70505	4.66644	4.62772	4.5889	4.54997	4.51094	4.4718	4.43256	4.3932	4.35375	4.31418	4.27451
71	6.04498	6.0098	5.97454	5.93919	5.90375	5.86821	5.83259	5.79687	5.76106	5.72516	5.68916	5.65308	5.6169	5.58062	5.54425	5.50779	5.47123	5.43457	5.39782	5.36097	5.32403	5.28699	5.24985	5.21261	5.17528	5.13785	5.10031	5.06268	5.02495	4.98712	4.94918	4.91115	4.87301	4.83477	4.79643	4.75799	4.71944	4.68079	4.64203	4.60317	4.56421	4.52514	4.48596	4.44668	4.40729	4.36779	4.32819	4.28847	4.24865
71.5	6.02545	5.99017	5.95479	5.91931	5.88375	5.8481	5.81235	5.77652	5.74059	5.70456	5.66845	5.63224	5.59593	5.55953	5.52304	5.48645	5.44976	5.41298	5.3761	5.33913	5.30206	5.26489	5.22762	5.19025	5.15278	5.11522	5.07755	5.03979	5.00192	4.96395	4.92588	4.88771	4.84944	4.81106	4.77258	4.734	4.69531	4.65652	4.61763	4.57862	4.53952	4.5003	4.46098	4.42156	4.38202	4.34238	4.30263	4.26277	4.2228
72	6.00593	5.97053	5.93503	5.89944	5.86376	5.82799	5.79212	5.75617	5.72011	5.68397	5.64773	5.6114	5.57497	5.53845	5.50183	5.46511	5.4283	5.39139	5.35439	5.31728	5.28008	5.24278	5.20538	5.16789	5.13029	5.09259	5.05479	5.01689	4.97889	4.94079	4.90259	4.86428	4.82587	4.78735	4.74874	4.71001	4.67119	4.63226	4.59322	4.55408	4.51483	4.47547	4.43601	4.39643	4.35675	4.31696	4.27707	4.23706	4.19694
72.5	5.98641	5.95089	5.91527	5.87957	5.84377	5.80788	5.77189	5.73581	5.69964	5.66337	5.62701	5.59056	5.55401	5.51736	5.48061	5.44377	5.40684	5.3698	5.33267	5.29544	5.25811	5.22068	5.18315	5.14552	5.10779	5.06996	5.03203	4.994	4.95586	4.91763	4.87929	4.84084	4.8023	4.76365	4.72489	4.68603	4.64706	4.60799	4.56881	4.52953	4.49014	4.45064	4.41103	4.37131	4.33149	4.29155	4.25151	4.21135	4.17109
73	5.96689	5.93125	5.89552	5.85969	5.82377	5.78776	5.75166	5.71546	5.67917	5.64278	5.6063	5.56972	5.53304	5.49627	5.4594	5.42244	5.38537	5.34821	5.31095	5.27359	5.23613	5.19857	5.16092	5.12316	5.0853	5.04733	5.00927	4.9711	4.93284	4.89446	4.85599	4.81741	4.77873	4.73994	4.70104	4.66204	4.62294	4.58373	4.54441	4.50498	4.46544	4.4258	4.38605	4.34619	4.30622	4.26614	4.22595	4.18564	4.14523
73.5	5.94736	5.91161	5.87576	5.83982	5.80378	5.76765	5.73143	5.69511	5.65869	5.62219	5.58558	5.54888	5.51208	5.47518	5.43819	5.4011	5.36391	5.32662	5.28923	5.25175	5.21416	5.17647	5.13868	5.10079	5.0628	5.02471	4.98651	4.94821	4.90981	4.8713	4.83269	4.79398	4.75515	4.71623	4.6772	4.63806	4.59881	4.55946	4.52	4.48043	4.44075	4.40097	4.36107	4.32107	4.28095	4.24072	4.20039	4.15994	4.11937
74	5.92784	5.89197	5.856	5.81994	5.78379	5.74754	5.7112	5.67476	5.63822	5.60159	5.56486	5.52804	5.49112	5.4541	5.41698	5.37976	5.34244	5.30503	5.26751	5.2299	5.19218	5.15437	5.11645	5.07843	5.0403	5.00208	4.96375	4.92532	4.88678	4.84814	4.80939	4.77054	4.73158	4.69252	4.65335	4.61407	4.57469	4.53519	4.49559	4.45588	4.41606	4.37613	4.33609	4.29594	4.25568	4.21531	4.17483	4.13423	4.09352
74.5	5.90832	5.87233	5.83625	5.80007	5.7638	5.72743	5.69096	5.6544	5.61775	5.581	5.54415	5.5072	5.47015	5.43301	5.39577	5.35842	5.32098	5.28344	5.2458	5.20805	5.17021	5.13226	5.09421	5.05606	5.01781	4.97945	4.94099	4.90242	4.86375	4.82498	4.78609	4.74711	4.70801	4.66881	4.6295	4.59009	4.55056	4.51093	4.47119	4.43133	4.39137	4.3513	4.31112	4.27082	4.23042	4.1899	4.14927	4.10852	4.06766
75	5.8888	5.85269	5.81649	5.78019	5.7438	5.70732	5.67073	5.63405	5.59728	5.5604	5.52343	5.48636	5.44919	5.41192	5.37455	5.33709	5.29952	5.26185	5.22408	5.18621	5.14823	5.11016	5.07198	5.0337	4.99531	4.95682	4.91823	4.87953	4.84072	4.80181	4.7628	4.72367	4.68444	4.6451	4.60566	4.5661	4.52644	4.48666	4.44678	4.40679	4.36668	4.32647	4.28614	4.2457	4.20515	4.16448	4.1237	4.08281	4.04181
75.5	5.86928	5.83305	5.79673	5.76032	5.72381	5.6872	5.6505	5.6137	5.5768	5.53981	5.50271	5.46552	5.42823	5.39083	5.35334	5.31575	5.27805	5.24026	5.20236	5.16436	5.12626	5.08805	5.04975	5.01133	4.97282	4.93419	4.89547	4.85663	4.8177	4.77865	4.7395	4.70024	4.66087	4.62139	4.58181	4.54212	4.50231	4.4624	4.42237	4.38224	4.34199	4.30163	4.26116	4.22058	4.17988	4.13907	4.09814	4.0571	4.01595
76	5.84975	5.81341	5.77698	5.74045	5.70382	5.66709	5.63027	5.59335	5.55633	5.51921	5.48199	5.44468	5.40726	5.36975	5.33213	5.29441	5.25659	5.21867	5.18064	5.14252	5.10428	5.06595	5.02751	4.98897	4.95032	4.91157	4.87271	4.83374	4.79467	4.75549	4.7162	4.6768	4.6373	4.59769	4.55796	4.51813	4.47819	4.43813	4.39797	4.35769	4.3173	4.2768	4.23618	4.19546	4.15461	4.11366	4.07258	4.0314	3.99009
76.5	5.83023	5.79377	5.75722	5.72057	5.68382	5.64698	5.61004	5.573	5.53586	5.49862	5.46128	5.42384	5.3863	5.34866	5.31092	5.27307	5.23513	5.19708	5.15893	5.12067	5.08231	5.04385	5.00528	4.9666	4.92782	4.88894	4.84995	4.81085	4.77164	4.73232	4.6929	4.65337	4.61373	4.57398	4.53412	4.49414	4.45406	4.41387	4.37356	4.33314	4.29261	4.25197	4.21121	4.17033	4.12935	4.08824	4.04702	4.00569	3.96424
77	5.81071	5.77413	5.73746	5.7007	5.66383	5.62687	5.58981	5.55264	5.51538	5.47802	5.44056	5.403	5.36534	5.32757	5.2897	5.25173	5.21366	5.17549	5.13721	5.09882	5.06034	5.02174	4.98304	4.94424	4.90533	4.86631	4.82718	4.78795	4.74861	4.70916	4.6696	4.62993	4.59016	4.55027	4.51027	4.47016	4.42994	4.3896	4.34915	4.30859	4.26792	4.22713	4.18623	4.14521	4.10408	4.06283	4.02146	3.97998	3.93838
77.5	5.79119	5.7545	5.71771	5.68082	5.64384	5.60676	5.56957	5.53229	5.49491	5.45743	5.41984	5.38216	5.34437	5.30648	5.26849	5.2304	5.1922	5.1539	5.11549	5.07698	5.03836	4.99964	4.96081	4.92187	4.88283	4.84368	4.80442	4.76506	4.72558	4.686	4.6463	4.6065	4.56659	4.52656	4.48642	4.44617	4.40581	4.36534	4.32475	4.28405	4.24323	4.2023	4.16125	4.12009	4.07881	4.03742	3.9959	3.95427	3.91253
78	5.77166	5.73486	5.69795	5.66095	5.62385	5.58664	5.54934	5.51194	5.47444	5.43683	5.39913	5.36132	5.32341	5.2854	5.24728	5.20906	5.17073	5.13231	5.09377	5.05513	5.01639	4.97753	4.93858	4.89951	4.86034	4.82105	4.78166	4.74216	4.70255	4.66284	4.62301	4.58307	4.54301	4.50285	4.46258	4.42219	4.38169	4.34107	4.30034	4.2595	4.21854	4.17746	4.13627	4.09497	4.05354	4.012	3.97034	3.92857	3.88667
78.5	5.75214	5.71522	5.6782	5.64107	5.60385	5.56653	5.52911	5.49159	5.45396	5.41624	5.37841	5.34048	5.30245	5.26431	5.22607	5.18772	5.14927	5.11071	5.07205	5.03329	4.99441	4.95543	4.91634	4.87714	4.83784	4.79843	4.7589	4.71927	4.67953	4.63967	4.59971	4.55963	4.51944	4.47914	4.43873	4.3982	4.35756	4.31681	4.27594	4.23495	4.19385	4.15263	4.1113	4.06985	4.02828	3.98659	3.94478	3.90286	3.86081
79	5.73262	5.69558	5.65844	5.6212	5.58386	5.54642	5.50888	5.47124	5.43349	5.39564	5.35769	5.31964	5.28148	5.24322	5.20485	5.16638	5.12781	5.08912	5.05034	5.01144	4.97244	4.93333	4.89411	4.85478	4.81534	4.7758	4.73614	4.69638	4.6565	4.61651	4.57641	4.5362	4.49587	4.45543	4.41488	4.37422	4.33344	4.29254	4.25153	4.2104	4.16916	4.1278	4.08632	4.04472	4.00301	3.96118	3.91922	3.87715	3.83496
79.5	5.7131	5.67594	5.63868	5.60133	5.56387	5.52631	5.48865	5.45088	5.41302	5.37505	5.33698	5.2988	5.26052	5.22213	5.18364	5.14505	5.10634	5.06753	5.02862	4.98959	4.95046	4.91122	4.87187	4.83242	4.79285	4.75317	4.71338	4.67348	4.63347	4.59335	4.55311	4.51276	4.4723	4.43173	4.39104	4.35023	4.30931	4.26827	4.22712	4.18585	4.14447	4.10296	4.06134	4.0196	3.97774	3.93576	3.89366	3.85144	3.8091
80	5.69357	5.6563	5.61893	5.58145	5.54387	5.5062	5.46842	5.43053	5.39254	5.35445	5.31626	5.27796	5.23956	5.20105	5.16243	5.12371	5.08488	5.04594	5.0069	4.96775	4.92849	4.88912	4.84964	4.81005	4.77035	4.73054	4.69062	4.65059	4.61044	4.57018	4.52981	4.48933	4.44873	4.40802	4.36719	4.32624	4.28519	4.24401	4.20272	4.16131	4.11978	4.07813	4.03636	3.99448	3.95247	3.91035	3.8681	3.82574	3.78325
80.5	5.67405	5.63666	5.59917	5.56158	5.52388	5.48608	5.44818	5.41018	5.37207	5.33386	5.29554	5.25712	5.21859	5.17996	5.14122	5.10237	5.06342	5.02435	4.98518	4.9459	4.90651	4.86701	4.82741	4.78769	4.74786	4.70791	4.66786	4.62769	4.58741	4.54702	4.50652	4.46589	4.42516	4.38431	4.34334	4.30226	4.26106	4.21974	4.17831	4.13676	4.09509	4.0533	4.01139	3.96936	3.92721	3.88494	3.84254	3.80003	3.75739
81	5.65453	5.61702	5.57941	5.5417	5.50389	5.46597	5.42795	5.38983	5.3516	5.31326	5.27483	5.23628	5.19763	5.15887	5.12001	5.08103	5.04195	5.00276	4.96346	4.92406	4.88454	4.84491	4.80517	4.76532	4.72536	4.68529	4.6451	4.6048	4.56439	4.52386	4.48322	4.44246	4.40159	4.3606	4.3195	4.27827	4.23693	4.19548	4.1539	4.11221	4.0704	4.02846	3.98641	3.94423	3.90194	3.85952	3.81698	3.77432	3.73153
81.5	5.63501	5.59738	5.55966	5.52183	5.4839	5.44586	5.40772	5.36948	5.33113	5.29267	5.25411	5.21544	5.17667	5.13778	5.09879	5.05969	5.02049	4.98117	4.94175	4.90221	4.86256	4.82281	4.78294	4.74296	4.70286	4.66266	4.62234	4.58191	4.54136	4.5007	4.45992	4.41903	4.37802	4.33689	4.29565	4.25429	4.21281	4.17121	4.1295	4.08766	4.0457	4.00363	3.96143	3.91911	3.87667	3.83411	3.79142	3.74861	3.70568
82	5.61548	5.57774	5.5399	5.50195	5.4639	5.42575	5.38749	5.34912	5.31065	5.27208	5.23339	5.1946	5.1557	5.1167	5.07758	5.03836	4.99902	4.95958	4.92003	4.88036	4.84059	4.8007	4.7607	4.72059	4.68037	4.64003	4.59958	4.55901	4.51833	4.47753	4.43662	4.39559	4.35445	4.31318	4.2718	4.2303	4.18868	4.14695	4.10509	4.06311	4.02101	3.97879	3.93645	3.89399	3.8514	3.80869	3.76586	3.7229	3.67982
82.5	5.59596	5.5581	5.52014	5.48208	5.44391	5.40564	5.36726	5.32877	5.29018	5.25148	5.21267	5.17376	5.13474	5.09561	5.05637	5.01702	4.97756	4.93799	4.89831	4.85852	4.81861	4.7786	4.73847	4.69823	4.65787	4.6174	4.57682	4.53612	4.4953	4.45437	4.41332	4.37216	4.33087	4.28947	4.24795	4.20632	4.16456	4.12268	4.08068	4.03856	3.99632	3.95396	3.91148	3.86887	3.82614	3.78328	3.7403	3.6972	3.65397
83	5.57644	5.53847	5.50039	5.46221	5.42392	5.38552	5.34702	5.30842	5.26971	5.23089	5.19196	5.15292	5.11378	5.07452	5.03516	4.99568	4.9561	4.9164	4.87659	4.83667	4.79664	4.75649	4.71624	4.67586	4.63538	4.59477	4.55406	4.51322	4.47227	4.43121	4.39002	4.34872	4.3073	4.26577	4.22411	4.18233	4.14043	4.09842	4.05628	4.01402	3.97163	3.92913	3.8865	3.84375	3.80087	3.75787	3.71474	3.67149	3.62811
83.5	5.55692	5.51883	5.48063	5.44233	5.40392	5.36541	5.32679	5.28807	5.24923	5.21029	5.17124	5.13208	5.09281	5.05343	5.01394	4.97434	4.93463	4.89481	4.85487	4.81483	4.77467	4.73439	4.694	4.6535	4.61288	4.57215	4.5313	4.49033	4.44925	4.40804	4.36673	4.32529	4.28373	4.24206	4.20026	4.15835	4.11631	4.07415	4.03187	3.98947	3.94694	3.90429	3.86152	3.81862	3.7756	3.73245	3.68918	3.64578	3.60225
84	5.53739	5.49919	5.46088	5.42246	5.38393	5.3453	5.30656	5.26771	5.22876	5.1897	5.15052	5.11124	5.07185	5.03235	4.99273	4.95301	4.91317	4.87322	4.83316	4.79298	4.75269	4.71229	4.67177	4.63113	4.59038	4.54952	4.50854	4.46744	4.42622	4.38488	4.34343	4.30185	4.26016	4.21835	4.17641	4.13436	4.09218	4.04988	4.00746	3.96492	3.92225	3.87946	3.83654	3.7935	3.75033	3.70704	3.66362	3.62007	3.5764
84.5	5.51787	5.47955	5.44112	5.40258	5.36394	5.32519	5.28633	5.24736	5.20829	5.1691	5.12981	5.0904	5.05089	5.01126	4.97152	4.93167	4.8917	4.85163	4.81144	4.77113	4.73072	4.69018	4.64953	4.60877	4.56789	4.52689	4.48577	4.44454	4.40319	4.36172	4.32013	4.27842	4.23659	4.19464	4.15257	4.11037	4.06806	4.02562	3.98306	3.94037	3.89756	3.85463	3.81157	3.76838	3.72507	3.68163	3.63806	3.59437	3.55054
85	5.49835	5.45991	5.42136	5.38271	5.34395	5.30508	5.2661	5.22701	5.18781	5.14851	5.10909	5.06956	5.02992	4.99017	4.95031	4.91033	4.87024	4.83004	4.78972	4.74929	4.70874	4.66808	4.6273	4.5864	4.54539	4.50426	4.46301	4.42165	4.38016	4.33856	4.29683	4.25499	4.21302	4.17093	4.12872	4.08639	4.04393	4.00135	3.95865	3.91582	3.87287	3.82979	3.78659	3.74326	3.6998	3.65621	3.6125	3.56866	3.52469
85.5	5.47883	5.44027	5.40161	5.36283	5.32395	5.28496	5.24587	5.20666	5.16734	5.12791	5.08837	5.04872	5.00896	4.96908	4.92909	4.88899	4.84878	4.80845	4.768	4.72744	4.68677	4.64597	4.60507	4.56404	4.5229	4.48163	4.44025	4.39875	4.35713	4.31539	4.27353	4.23155	4.18945	4.14722	4.10487	4.0624	4.01981	3.97709	3.93424	3.89128	3.84818	3.80496	3.76161	3.71814	3.67453	3.6308	3.58694	3.54295	3.49883
86	5.4593	5.42063	5.38185	5.34296	5.30396	5.26485	5.22563	5.18631	5.14687	5.10732	5.06766	5.02788	4.988	4.948	4.90788	4.86766	4.82731	4.78686	4.74628	4.7056	4.66479	4.62387	4.58283	4.54167	4.5004	4.45901	4.41749	4.37586	4.33411	4.29223	4.25023	4.20812	4.16588	4.12351	4.08103	4.03842	3.99568	3.95282	3.90984	3.86673	3.82349	3.78012	3.73663	3.69301	3.64926	3.60539	3.56138	3.51724	3.47297
86.5	5.43978	5.40099	5.36209	5.32309	5.28397	5.24474	5.2054	5.16595	5.12639	5.08672	5.04694	5.00704	4.96703	4.92691	4.88667	4.84632	4.80585	4.76527	4.72457	4.68375	4.64282	4.60177	4.5606	4.51931	4.4779	4.43638	4.39473	4.35296	4.31108	4.26907	4.22694	4.18468	4.14231	4.09981	4.05718	4.01443	3.97156	3.92856	3.88543	3.84218	3.7988	3.75529	3.71166	3.66789	3.624	3.57997	3.53582	3.49153	3.44712
87	5.42026	5.38135	5.34234	5.30321	5.26398	5.22463	5.18517	5.1456	5.10592	5.06613	5.02622	4.9862	4.94607	4.90582	4.86546	4.82498	4.78439	4.74368	4.70285	4.6619	4.62084	4.57966	4.53836	4.49695	4.45541	4.41375	4.37197	4.33007	4.28805	4.24591	4.20364	4.16125	4.11873	4.0761	4.03333	3.99045	3.94743	3.90429	3.86103	3.81763	3.77411	3.73046	3.68668	3.64277	3.59873	3.55456	3.51026	3.46583	3.42126
87.5	5.40074	5.36171	5.32258	5.28334	5.24398	5.20452	5.16494	5.12525	5.08545	5.04553	5.0055	4.96536	4.9251	4.88473	4.84425	4.80364	4.76292	4.72209	4.68113	4.64006	4.59887	4.55756	4.51613	4.47458	4.43291	4.39112	4.34921	4.30718	4.26502	4.22274	4.18034	4.13781	4.09516	4.05239	4.00949	3.96646	3.92331	3.88003	3.83662	3.79308	3.74942	3.70562	3.6617	3.61765	3.57346	3.52915	3.4847	3.44012	3.39541
88	5.38122	5.34207	5.30282	5.26346	5.22399	5.1844	5.14471	5.1049	5.06498	5.02494	4.98479	4.94452	4.90414	4.86365	4.82303	4.7823	4.74146	4.70049	4.65941	4.61821	4.57689	4.53545	4.4939	4.45222	4.41042	4.36849	4.32645	4.28428	4.24199	4.19958	4.15704	4.11438	4.07159	4.02868	3.98564	3.94247	3.89918	3.85576	3.81221	3.76853	3.72473	3.68079	3.63672	3.59252	3.54819	3.50373	3.45914	3.41441	3.36955
88.5	5.36169	5.32244	5.28307	5.24359	5.204	5.16429	5.12448	5.08455	5.0445	5.00434	4.96407	4.92368	4.88318	4.84256	4.80182	4.76097	4.71999	4.6789	4.63769	4.59637	4.55492	4.51335	4.47166	4.42985	4.38792	4.34587	4.30369	4.26139	4.21896	4.17642	4.13374	4.09095	4.04802	4.00497	3.96179	3.91849	3.87506	3.8315	3.78781	3.74399	3.70004	3.65596	3.61175	3.5674	3.52293	3.47832	3.43358	3.3887	3.34369
89	5.34217	5.3028	5.26331	5.22371	5.184	5.14418	5.10424	5.06419	5.02403	4.98375	4.94335	4.90284	4.86221	4.82147	4.78061	4.73963	4.69853	4.65731	4.61598	4.57452	4.53294	4.49125	4.44943	4.40749	4.36542	4.32324	4.28093	4.23849	4.19594	4.15325	4.11045	4.06751	4.02445	3.98126	3.93795	3.8945	3.85093	3.80723	3.7634	3.71944	3.67535	3.63112	3.58677	3.54228	3.49766	3.45291	3.40802	3.363	3.31784
89.5	5.32265	5.28316	5.24355	5.20384	5.16401	5.12407	5.08401	5.04384	5.00356	4.96315	4.92264	4.882	4.84125	4.80038	4.7594	4.71829	4.67707	4.63572	4.59426	4.55267	4.51097	4.46914	4.42719	4.38512	4.34293	4.30061	4.25817	4.2156	4.17291	4.13009	4.08715	4.04408	4.00088	3.95755	3.9141	3.87052	3.82681	3.78296	3.73899	3.69489	3.65066	3.60629	3.56179	3.51716	3.47239	3.42749	3.38246	3.33729	3.29198
90	5.30313	5.26352	5.2238	5.18397	5.14402	5.10396	5.06378	5.02349	4.98308	4.94256	4.90192	4.86116	4.82029	4.7793	4.73818	4.69695	4.6556	4.61413	4.57254	4.53083	4.48899	4.44704	4.40496	4.36276	4.32043	4.27798	4.23541	4.19271	4.14988	4.10693	4.06385	4.02064	3.97731	3.93385	3.89025	3.84653	3.80268	3.7587	3.71459	3.67034	3.62596	3.58146	3.53681	3.49204	3.44712	3.40208	3.3569	3.31158	3.26613
90.5	5.2836	5.24388	5.20404	5.16409	5.12403	5.08384	5.04355	5.00314	4.96261	4.92196	4.8812	4.84032	4.79932	4.75821	4.71697	4.67562	4.63414	4.59254	4.55082	4.50898	4.46702	4.42493	4.38273	4.34039	4.29794	4.25535	4.21265	4.16981	4.12685	4.08377	4.04055	3.99721	3.95374	3.91014	3.86641	3.82255	3.77856	3.73443	3.69018	3.64579	3.60127	3.55662	3.51183	3.46691	3.42186	3.37667	3.33134	3.28587	3.24027
91	5.26408	5.22424	5.18429	5.14422	5.10403	5.06373	5.02332	4.98279	4.94214	4.90137	4.86049	4.81948	4.77836	4.73712	4.69576	4.65428	4.61268	4.57095	4.52911	4.48714	4.44505	4.40283	4.36049	4.31803	4.27544	4.23273	4.18989	4.14692	4.10382	4.0606	4.01725	3.97377	3.93017	3.88643	3.84256	3.79856	3.75443	3.71017	3.66577	3.62125	3.57658	3.53179	3.48686	3.44179	3.39659	3.35125	3.30578	3.26016	3.21441
91.5	5.24456	5.2046	5.16453	5.12434	5.08404	5.04362	5.00309	4.96243	4.92166	4.88078	4.83977	4.79864	4.7574	4.71603	4.67455	4.63294	4.59121	4.54936	4.50739	4.46529	4.42307	4.38073	4.33826	4.29566	4.25294	4.2101	4.16712	4.12402	4.0808	4.03744	3.99395	3.95034	3.90659	3.86272	3.81871	3.77458	3.73031	3.6859	3.64137	3.5967	3.55189	3.50695	3.46188	3.41667	3.37132	3.32584	3.28022	3.23446	3.18856
92	5.22504	5.18496	5.14477	5.10447	5.06405	5.02351	4.98285	4.94208	4.90119	4.86018	4.81905	4.7778	4.73643	4.69495	4.65333	4.6116	4.56975	4.52777	4.48567	4.44345	4.4011	4.35862	4.31602	4.2733	4.23045	4.18747	4.14436	4.10113	4.05777	4.01428	3.97066	3.92691	3.88302	3.83901	3.79487	3.75059	3.70618	3.66164	3.61696	3.57215	3.5272	3.48212	3.4369	3.39155	3.34605	3.30042	3.25466	3.20875	3.1627
92.5	5.20551	5.16532	5.12502	5.08459	5.04405	5.0034	4.96262	4.92173	4.88072	4.83959	4.79834	4.75696	4.71547	4.67386	4.63212	4.59026	4.54828	4.50618	4.46395	4.4216	4.37912	4.33652	4.29379	4.25093	4.20795	4.16484	4.1216	4.07824	4.03474	3.99111	3.94736	3.90347	3.85945	3.8153	3.77102	3.7266	3.68206	3.63737	3.59255	3.5476	3.50251	3.45729	3.41192	3.36643	3.32079	3.27501	3.2291	3.18304	3.13685
93	5.18599	5.14568	5.10526	5.06472	5.02406	4.98329	4.94239	4.90138	4.86024	4.81899	4.77762	4.73612	4.69451	4.65277	4.61091	4.56893	4.52682	4.48459	4.44223	4.39975	4.35715	4.31441	4.27156	4.22857	4.18546	4.14221	4.09884	4.05534	4.01171	3.96795	3.92406	3.88004	3.83588	3.79159	3.74717	3.70262	3.65793	3.61311	3.56815	3.52305	3.47782	3.43245	3.38695	3.3413	3.29552	3.2496	3.20354	3.15733	3.11099
93.5	5.16647	5.12604	5.0855	5.04484	5.00407	4.96317	4.92216	4.88103	4.83977	4.7984	4.7569	4.71528	4.67354	4.63168	4.5897	4.54759	4.50536	4.463	4.42052	4.37791	4.33517	4.29231	4.24932	4.2062	4.16296	4.11959	4.07608	4.03245	3.98868	3.94479	3.90076	3.8566	3.81231	3.76789	3.72333	3.67863	3.6338	3.58884	3.54374	3.4985	3.45313	3.40762	3.36197	3.31618	3.27025	3.22418	3.17798	3.13163	3.08513
94	5.14695	5.10641	5.06575	5.02497	4.98408	4.94306	4.90193	4.86067	4.8193	4.7778	4.73618	4.69444	4.65258	4.6106	4.56849	4.52625	4.48389	4.44141	4.3988	4.35606	4.3132	4.27021	4.22709	4.18384	4.14046	4.09696	4.05332	4.00955	3.96566	3.92163	3.87746	3.83317	3.78874	3.74418	3.69948	3.65465	3.60968	3.56458	3.51933	3.47396	3.42844	3.38279	3.33699	3.29106	3.24499	3.19877	3.15242	3.10592	3.05928
94.5	5.12742	5.08677	5.04599	5.0051	4.96408	4.92295	4.8817	4.84032	4.79883	4.75721	4.71547	4.6736	4.63162	4.58951	4.54727	4.50491	4.46243	4.41982	4.37708	4.33422	4.29122	4.2481	4.20485	4.16148	4.11797	4.07433	4.03056	3.98666	3.94263	3.89846	3.85417	3.80973	3.76517	3.72047	3.67563	3.63066	3.58555	3.54031	3.49493	3.44941	3.40375	3.35795	3.31201	3.26594	3.21972	3.17336	3.12686	3.08021	3.03342
95	5.1079	5.06713	5.02623	4.98522	4.94409	4.90284	4.86146	4.81997	4.77835	4.73661	4.69475	4.65276	4.61065	4.56842	4.52606	4.48358	4.44096	4.39823	4.35536	4.31237	4.26925	4.226	4.18262	4.13911	4.09547	4.0517	4.0078	3.96377	3.9196	3.8753	3.83087	3.7863	3.7416	3.69676	3.65179	3.60668	3.56143	3.51604	3.47052	3.42486	3.37906	3.33312	3.28704	3.24081	3.19445	3.14794	3.10129	3.0545	3.00757
95.5	5.08838	5.04749	5.00648	4.96535	4.9241	4.88273	4.84123	4.79962	4.75788	4.71602	4.67403	4.63192	4.58969	4.54733	4.50485	4.46224	4.4195	4.37664	4.33364	4.29052	4.24727	4.20389	4.16039	4.11675	4.07298	4.02907	3.98504	3.94087	3.89657	3.85214	3.80757	3.76287	3.71803	3.67305	3.62794	3.58269	3.5373	3.49178	3.44612	3.40031	3.35437	3.30828	3.26206	3.21569	3.16918	3.12253	3.07573	3.02879	2.98171
96	5.06886	5.02785	4.98672	4.94547	4.9041	4.86261	4.821	4.77926	4.73741	4.69542	4.65332	4.61108	4.56873	4.52625	4.48364	4.4409	4.39804	4.35505	4.31193	4.26868	4.2253	4.18179	4.13815	4.09438	4.05048	4.00645	3.96228	3.91798	3.87354	3.82897	3.78427	3.73943	3.69446	3.64934	3.60409	3.5587	3.51318	3.46751	3.42171	3.37576	3.32968	3.28345	3.23708	3.19057	3.14392	3.09712	3.05017	3.00309	2.95585
96.5	5.04933	5.00821	4.96697	4.9256	4.88411	4.8425	4.80077	4.75891	4.71693	4.67483	4.6326	4.59024	4.54776	4.50516	4.46242	4.41956	4.37657	4.33346	4.29021	4.24683	4.20332	4.15969	4.11592	4.07202	4.02798	3.98382	3.93952	3.89508	3.85052	3.80581	3.76097	3.716	3.67088	3.62563	3.58025	3.53472	3.48905	3.44325	3.3973	3.35122	3.30499	3.25862	3.2121	3.16545	3.11865	3.0717	3.02461	2.97738	2.93
97	5.02981	4.98857	4.94721	4.90572	4.86412	4.82239	4.78054	4.73856	4.69646	4.65423	4.61188	4.56941	4.5268	4.48407	4.44121	4.39822	4.35511	4.31186	4.26849	4.22499	4.18135	4.13758	4.09368	4.04965	4.00549	3.96119	3.91676	3.87219	3.82749	3.78265	3.73767	3.69256	3.64731	3.60193	3.5564	3.51073	3.46493	3.41898	3.3729	3.32667	3.2803	3.23378	3.18713	3.14033	3.09338	3.04629	2.99905	2.95167	2.90414
97.5	5.01029	4.96893	4.92745	4.88585	4.84413	4.80228	4.76031	4.71821	4.67599	4.63364	4.59117	4.54857	4.50584	4.46298	4.42	4.37689	4.33365	4.29027	4.24677	4.20314	4.15938	4.11548	4.07145	4.02729	3.98299	3.93856	3.894	3.8493	3.80446	3.75949	3.71438	3.66913	3.62374	3.57822	3.53255	3.48675	3.4408	3.39472	3.34849	3.30212	3.25561	3.20895	3.16215	3.1152	3.06811	3.02088	2.97349	2.92596	2.87829
98	4.99077	4.94929	4.9077	4.86598	4.82413	4.78217	4.74007	4.69786	4.65551	4.61304	4.57045	4.52773	4.48487	4.4419	4.39879	4.35555	4.31218	4.26868	4.22505	4.18129	4.1374	4.09337	4.04922	4.00492	3.9605	3.91593	3.87124	3.8264	3.78143	3.73632	3.69108	3.64569	3.60017	3.55451	3.50871	3.46276	3.41668	3.37045	3.32408	3.27757	3.23092	3.18412	3.13717	3.09008	3.04285	2.99546	2.94793	2.90026	2.85243
98.5	4.97124	4.92965	4.88794	4.8461	4.80414	4.76205	4.71984	4.6775	4.63504	4.59245	4.54973	4.50689	4.46391	4.42081	4.37757	4.33421	4.29072	4.24709	4.20334	4.15945	4.11543	4.07127	4.02698	3.98256	3.938	3.89331	3.84847	3.80351	3.7584	3.71316	3.66778	3.62226	3.5766	3.5308	3.48486	3.43878	3.39255	3.34619	3.29968	3.25302	3.20622	3.15928	3.11219	3.06496	3.01758	2.97005	2.92237	2.87455	2.82657
99	4.95172	4.91001	4.86818	4.82623	4.78415	4.74194	4.69961	4.65715	4.61457	4.57185	4.52901	4.48605	4.44295	4.39972	4.35636	4.31287	4.26925	4.2255	4.18162	4.1376	4.09345	4.04917	4.00475	3.96019	3.9155	3.87068	3.82571	3.78061	3.73537	3.69	3.64448	3.59882	3.55303	3.50709	3.46101	3.41479	3.36843	3.32192	3.27527	3.22847	3.18153	3.13445	3.08722	3.03984	2.99231	2.94464	2.89681	2.84884	2.80072
99.5	4.9322	4.89038	4.84843	4.80635	4.76415	4.72183	4.67938	4.6368	4.59409	4.55126	4.5083	4.46521	4.42198	4.37863	4.33515	4.29154	4.24779	4.20391	4.1599	4.11576	4.07148	4.02706	3.98251	3.93783	3.89301	3.84805	3.80295	3.75772	3.71235	3.66683	3.62118	3.57539	3.52946	3.48338	3.43717	3.39081	3.3443	3.29766	3.25086	3.20393	3.15684	3.10961	3.06224	3.01471	2.96704	2.91922	2.87125	2.82313	2.77486
100	4.91268	4.87074	4.82867	4.78648	4.74416	4.70172	4.65915	4.61645	4.57362	4.53067	4.48758	4.44437	4.40102	4.35755	4.31394	4.2702	4.22633	4.18232	4.13818	4.09391	4.0495	4.00496	3.96028	3.91546	3.87051	3.82542	3.78019	3.73483	3.68932	3.64367	3.59788	3.55196	3.50589	3.45967	3.41332	3.36682	3.32018	3.27339	3.22646	3.17938	3.13215	3.08478	3.03726	2.98959	2.94178	2.89381	2.84569	2.79742	2.74901
[truncated: 301 more columns]

## Sheet: a SBNL Indoor-Young 3H
units: Binary (yes/no), x-axis: temperature (degrees Celsius, row 2), y-axis:relative humidity (%, column A)
	25	25.1	25.2	25.3	25.4	25.5	25.6	25.7	25.8	25.9	26	26.1	26.2	26.3	26.4	26.5	26.6	26.7	26.8	26.9	27	27.1	27.2	27.3	27.4	27.5	27.6	27.7	27.8	27.9	28	28.1	28.2	28.3	28.4	28.5	28.6	28.7	28.8	28.9	29	29.1	29.2	29.3	29.4	29.5	29.6	29.7	29.8
0.5	FALSE	FALSE	FALSE	FALSE	FALSE	FALSE	FALSE	FALSE	FALSE	FALSE	FALSE	FALSE	FALSE	FALSE	FALSE	FALSE	FALSE	FALSE	FALSE	FALSE	FALSE	FALSE	FALSE	FALSE	FALSE	FALSE	FALSE	FALSE	FALSE	FALSE	FALSE	FALSE	FALSE	FALSE	FALSE	FALSE	FALSE	FALSE	FALSE	FALSE	FALSE	FALSE	FALSE	FALSE	FALSE	FALSE	FALSE	FALSE	FALSE
1	FALSE	FALSE	FALSE	FALSE	FALSE	FALSE	FALSE	FALSE	FALSE	FALSE	FALSE	FALSE	FALSE	FALSE	FALSE	FALSE	FALSE	FALSE	FALSE	FALSE	FALSE	FALSE	FALSE	FALSE	FALSE	FALSE	FALSE	FALSE	FALSE	FALSE	FALSE	FALSE	FALSE	FALSE	FALSE	FALSE	FALSE	FALSE	FALSE	FALSE	FALSE	FALSE	FALSE	FALSE	FALSE	FALSE	FALSE	FALSE	FALSE
1.5	FALSE	FALSE	FALSE	FALSE	FALSE	FALSE	FALSE	FALSE	FALSE	FALSE	FALSE	FALSE	FALSE	FALSE	FALSE	FALSE	FALSE	FALSE	FALSE	FALSE	FALSE	FALSE	FALSE	FALSE	FALSE	FALSE	FALSE	FALSE	FALSE	FALSE	FALSE	FALSE	FALSE	FALSE	FALSE	FALSE	FALSE	FALSE	FALSE	FALSE	FALSE	FALSE	FALSE	FALSE	FALSE	FALSE	FALSE	FALSE	FALSE
2	FALSE	FALSE	FALSE	FALSE	FALSE	FALSE	FALSE	FALSE	FALSE	FALSE	FALSE	FALSE	FALSE	FALSE	FALSE	FALSE	FALSE	FALSE	FALSE	FALSE	FALSE	FALSE	FALSE	FALSE	FALSE	FALSE	FALSE	FALSE	FALSE	FALSE	FALSE	FALSE	FALSE	FALSE	FALSE	FALSE	FALSE	FALSE	FALSE	FALSE	FALSE	FALSE	FALSE	FALSE	FALSE	FALSE	FALSE	FALSE	FALSE
2.5	FALSE	FALSE	FALSE	FALSE	FALSE	FALSE	FALSE	FALSE	FALSE	FALSE	FALSE	FALSE	FALSE	FALSE	FALSE	FALSE	FALSE	FALSE	FALSE	FALSE	FALSE	FALSE	FALSE	FALSE	FALSE	FALSE	FALSE	FALSE	FALSE	FALSE	FALSE	FALSE	FALSE	FALSE	FALSE	FALSE	FALSE	FALSE	FALSE	FALSE	FALSE	FALSE	FALSE	FALSE	FALSE	FALSE	FALSE	FALSE	FALSE
3	FALSE	FALSE	FALSE	FALSE	FALSE	FALSE	FALSE	FALSE	FALSE	FALSE	FALSE	FALSE	FALSE	FALSE	FALSE	FALSE	FALSE	FALSE	FALSE	FALSE	FALSE	FALSE	FALSE	FALSE	FALSE	FALSE	FALSE	FALSE	FALSE	FALSE	FALSE	FALSE	FALSE	FALSE	FALSE	FALSE	FALSE	FALSE	FALSE	FALSE	FALSE	FALSE	FALSE	FALSE	FALSE	FALSE	FALSE	FALSE	FALSE
3.5	FALSE	FALSE	FALSE	FALSE	FALSE	FALSE	FALSE	FALSE	FALSE	FALSE	FALSE	FALSE	FALSE	FALSE	FALSE	FALSE	FALSE	FALSE	FALSE	FALSE	FALSE	FALSE	FALSE	FALSE	FALSE	FALSE	FALSE	FALSE	FALSE	FALSE	FALSE	FALSE	FALSE	FALSE	FALSE	FALSE	FALSE	FALSE	FALSE	FALSE	FALSE	FALSE	FALSE	FALSE	FALSE	FALSE	FALSE	FALSE	FALSE
4	FALSE	FALSE	FALSE	FALSE	FALSE	FALSE	FALSE	FALSE	FALSE	FALSE	FALSE	FALSE	FALSE	FALSE	FALSE	FALSE	FALSE	FALSE	FALSE	FALSE	FALSE	FALSE	FALSE	FALSE	FALSE	FALSE	FALSE	FALSE	FALSE	FALSE	FALSE	FALSE	FALSE	FALSE	FALSE	FALSE	FALSE	FALSE	FALSE	FALSE	FALSE	FALSE	FALSE	FALSE	FALSE	FALSE	FALSE	FALSE	FALSE
4.5	FALSE	FALSE	FALSE	FALSE	FALSE	FALSE	FALSE	FALSE	FALSE	FALSE	FALSE	FALSE	FALSE	FALSE	FALSE	FALSE	FALSE	FALSE	FALSE	FALSE	FALSE	FALSE	FALSE	FALSE	FALSE	FALSE	FALSE	FALSE	FALSE	FALSE	FALSE	FALSE	FALSE	FALSE	FALSE	FALSE	FALSE	FALSE	FALSE	FALSE	FALSE	FALSE	FALSE	FALSE	FALSE	FALSE	FALSE	FALSE	FALSE
5	FALSE	FALSE	FALSE	FALSE	FALSE	FALSE	FALSE	FALSE	FALSE	FALSE	FALSE	FALSE	FALSE	FALSE	FALSE	FALSE	FALSE	FALSE	FALSE	FALSE	FALSE	FALSE	FALSE	FALSE	FALSE	FALSE	FALSE	FALSE	FALSE	FALSE	FALSE	FALSE	FALSE	FALSE	FALSE	FALSE	FALSE	FALSE	FALSE	FALSE	FALSE	FALSE	FALSE	FALSE	FALSE	FALSE	FALSE	FALSE	FALSE
5.5	FALSE	FALSE	FALSE	FALSE	FALSE	FALSE	FALSE	FALSE	FALSE	FALSE	FALSE	FALSE	FALSE	FALSE	FALSE	FALSE	FALSE	FALSE	FALSE	FALSE	FALSE	FALSE	FALSE	FALSE	FALSE	FALSE	FALSE	FALSE	FALSE	FALSE	FALSE	FALSE	FALSE	FALSE	FALSE	FALSE	FALSE	FALSE	FALSE	FALSE	FALSE	FALSE	FALSE	FALSE	FALSE	FALSE	FALSE	FALSE	FALSE
6	FALSE	FALSE	FALSE	FALSE	FALSE	FALSE	FALSE	FALSE	FALSE	FALSE	FALSE	FALSE	FALSE	FALSE	FALSE	FALSE	FALSE	FALSE	FALSE	FALSE	FALSE	FALSE	FALSE	FALSE	FALSE	FALSE	FALSE	FALSE	FALSE	FALSE	FALSE	FALSE	FALSE	FALSE	FALSE	FALSE	FALSE	FALSE	FALSE	FALSE	FALSE	FALSE	FALSE	FALSE	FALSE	FALSE	FALSE	FALSE	FALSE
6.5	FALSE	FALSE	FALSE	FALSE	FALSE	FALSE	FALSE	FALSE	FALSE	FALSE	FALSE	FALSE	FALSE	FALSE	FALSE	FALSE	FALSE	FALSE	FALSE	FALSE	FALSE	FALSE	FALSE	FALSE	FALSE	FALSE	FALSE	FALSE	FALSE	FALSE	FALSE	FALSE	FALSE	FALSE	FALSE	FALSE	FALSE	FALSE	FALSE	FALSE	FALSE	FALSE	FALSE	FALSE	FALSE	FALSE	FALSE	FALSE	FALSE
7	FALSE	FALSE	FALSE	FALSE	FALSE	FALSE	FALSE	FALSE	FALSE	FALSE	FALSE	FALSE	FALSE	FALSE	FALSE	FALSE	FALSE	FALSE	FALSE	FALSE	FALSE	FALSE	FALSE	FALSE	FALSE	FALSE	FALSE	FALSE	FALSE	FALSE	FALSE	FALSE	FALSE	FALSE	FALSE	FALSE	FALSE	FALSE	FALSE	FALSE	FALSE	FALSE	FALSE	FALSE	FALSE	FALSE	FALSE	FALSE	FALSE
7.5	FALSE	FALSE	FALSE	FALSE	FALSE	FALSE	FALSE	FALSE	FALSE	FALSE	FALSE	FALSE	FALSE	FALSE	FALSE	FALSE	FALSE	FALSE	FALSE	FALSE	FALSE	FALSE	FALSE	FALSE	FALSE	FALSE	FALSE	FALSE	FALSE	FALSE	FALSE	FALSE	FALSE	FALSE	FALSE	FALSE	FALSE	FALSE	FALSE	FALSE	FALSE	FALSE	FALSE	FALSE	FALSE	FALSE	FALSE	FALSE	FALSE
8	FALSE	FALSE	FALSE	FALSE	FALSE	FALSE	FALSE	FALSE	FALSE	FALSE	FALSE	FALSE	FALSE	FALSE	FALSE	FALSE	FALSE	FALSE	FALSE	FALSE	FALSE	FALSE	FALSE	FALSE	FALSE	FALSE	FALSE	FALSE	FALSE	FALSE	FALSE	FALSE	FALSE	FALSE	FALSE	FALSE	FALSE	FALSE	FALSE	FALSE	FALSE	FALSE	FALSE	FALSE	FALSE	FALSE	FALSE	FALSE	FALSE
8.5	FALSE	FALSE	FALSE	FALSE	FALSE	FALSE	FALSE	FALSE	FALSE	FALSE	FALSE	FALSE	FALSE	FALSE	FALSE	FALSE	FALSE	FALSE	FALSE	FALSE	FALSE	FALSE	FALSE	FALSE	FALSE	FALSE	FALSE	FALSE	FALSE	FALSE	FALSE	FALSE	FALSE	FALSE	FALSE	FALSE	FALSE	FALSE	FALSE	FALSE	FALSE	FALSE	FALSE	FALSE	FALSE	FALSE	FALSE	FALSE	FALSE
9	FALSE	FALSE	FALSE	FALSE	FALSE	FALSE	FALSE	FALSE	FALSE	FALSE	FALSE	FALSE	FALSE	FALSE	FALSE	FALSE	FALSE	FALSE	FALSE	FALSE	FALSE	FALSE	FALSE	FALSE	FALSE	FALSE	FALSE	FALSE	FALSE	FALSE	FALSE	FALSE	FALSE	FALSE	FALSE	FALSE	FALSE	FALSE	FALSE	FALSE	FALSE	FALSE	FALSE	FALSE	FALSE	FALSE	FALSE	FALSE	FALSE
9.5	FALSE	FALSE	FALSE	FALSE	FALSE	FALSE	FALSE	FALSE	FALSE	FALSE	FALSE	FALSE	FALSE	FALSE	FALSE	FALSE	FALSE	FALSE	FALSE	FALSE	FALSE	FALSE	FALSE	FALSE	FALSE	FALSE	FALSE	FALSE	FALSE	FALSE	FALSE	FALSE	FALSE	FALSE	FALSE	FALSE	FALSE	FALSE	FALSE	FALSE	FALSE	FALSE	FALSE	FALSE	FALSE	FALSE	FALSE	FALSE	FALSE
10	FALSE	FALSE	FALSE	FALSE	FALSE	FALSE	FALSE	FALSE	FALSE	FALSE	FALSE	FALSE	FALSE	FALSE	FALSE	FALSE	FALSE	FALSE	FALSE	FALSE	FALSE	FALSE	FALSE	FALSE	FALSE	FALSE	FALSE	FALSE	FALSE	FALSE	FALSE	FALSE	FALSE	FALSE	FALSE	FALSE	FALSE	FALSE	FALSE	FALSE	FALSE	FALSE	FALSE	FALSE	FALSE	FALSE	FALSE	FALSE	FALSE
10.5	FALSE	FALSE	FALSE	FALSE	FALSE	FALSE	FALSE	FALSE	FALSE	FALSE	FALSE	FALSE	FALSE	FALSE	FALSE	FALSE	FALSE	FALSE	FALSE	FALSE	FALSE	FALSE	FALSE	FALSE	FALSE	FALSE	FALSE	FALSE	FALSE	FALSE	FALSE	FALSE	FALSE	FALSE	FALSE	FALSE	FALSE	FALSE	FALSE	FALSE	FALSE	FALSE	FALSE	FALSE	FALSE	FALSE	FALSE	FALSE	FALSE
11	FALSE	FALSE	FALSE	FALSE	FALSE	FALSE	FALSE	FALSE	FALSE	FALSE	FALSE	FALSE	FALSE	FALSE	FALSE	FALSE	FALSE	FALSE	FALSE	FALSE	FALSE	FALSE	FALSE	FALSE	FALSE	FALSE	FALSE	FALSE	FALSE	FALSE	FALSE	FALSE	FALSE	FALSE	FALSE	FALSE	FALSE	FALSE	FALSE	FALSE	FALSE	FALSE	FALSE	FALSE	FALSE	FALSE	FALSE	FALSE	FALSE
11.5	FALSE	FALSE	FALSE	FALSE	FALSE	FALSE	FALSE	FALSE	FALSE	FALSE	FALSE	FALSE	FALSE	FALSE	FALSE	FALSE	FALSE	FALSE	FALSE	FALSE	FALSE	FALSE	FALSE	FALSE	FALSE	FALSE	FALSE	FALSE	FALSE	FALSE	FALSE	FALSE	FALSE	FALSE	FALSE	FALSE	FALSE	FALSE	FALSE	FALSE	FALSE	FALSE	FALSE	FALSE	FALSE	FALSE	FALSE	FALSE	FALSE
12	FALSE	FALSE	FALSE	FALSE	FALSE	FALSE	FALSE	FALSE	FALSE	FALSE	FALSE	FALSE	FALSE	FALSE	FALSE	FALSE	FALSE	FALSE	FALSE	FALSE	FALSE	FALSE	FALSE	FALSE	FALSE	FALSE	FALSE	FALSE	FALSE	FALSE	FALSE	FALSE	FALSE	FALSE	FALSE	FALSE	FALSE	FALSE	FALSE	FALSE	FALSE	FALSE	FALSE	FALSE	FALSE	FALSE	FALSE	FALSE	FALSE
12.5	FALSE	FALSE	FALSE	FALSE	FALSE	FALSE	FALSE	FALSE	FALSE	FALSE	FALSE	FALSE	FALSE	FALSE	FALSE	FALSE	FALSE	FALSE	FALSE	FALSE	FALSE	FALSE	FALSE	FALSE	FALSE	FALSE	FALSE	FALSE	FALSE	FALSE	FALSE	FALSE	FALSE	FALSE	FALSE	FALSE	FALSE	FALSE	FALSE	FALSE	FALSE	FALSE	FALSE	FALSE	FALSE	FALSE	FALSE	FALSE	FALSE
13	FALSE	FALSE	FALSE	FALSE	FALSE	FALSE	FALSE	FALSE	FALSE	FALSE	FALSE	FALSE	FALSE	FALSE	FALSE	FALSE	FALSE	FALSE	FALSE	FALSE	FALSE	FALSE	FALSE	FALSE	FALSE	FALSE	FALSE	FALSE	FALSE	FALSE	FALSE	FALSE	FALSE	FALSE	FALSE	FALSE	FALSE	FALSE	FALSE	FALSE	FALSE	FALSE	FALSE	FALSE	FALSE	FALSE	FALSE	FALSE	FALSE
13.5	FALSE	FALSE	FALSE	FALSE	FALSE	FALSE	FALSE	FALSE	FALSE	FALSE	FALSE	FALSE	FALSE	FALSE	FALSE	FALSE	FALSE	FALSE	FALSE	FALSE	FALSE	FALSE	FALSE	FALSE	FALSE	FALSE	FALSE	FALSE	FALSE	FALSE	FALSE	FALSE	FALSE	FALSE	FALSE	FALSE	FALSE	FALSE	FALSE	FALSE	FALSE	FALSE	FALSE	FALSE	FALSE	FALSE	FALSE	FALSE	FALSE
14	FALSE	FALSE	FALSE	FALSE	FALSE	FALSE	FALSE	FALSE	FALSE	FALSE	FALSE	FALSE	FALSE	FALSE	FALSE	FALSE	FALSE	FALSE	FALSE	FALSE	FALSE	FALSE	FALSE	FALSE	FALSE	FALSE	FALSE	FALSE	FALSE	FALSE	FALSE	FALSE	FALSE	FALSE	FALSE	FALSE	FALSE	FALSE	FALSE	FALSE	FALSE	FALSE	FALSE	FALSE	FALSE	FALSE	FALSE	FALSE	FALSE
14.5	FALSE	FALSE	FALSE	FALSE	FALSE	FALSE	FALSE	FALSE	FALSE	FALSE	FALSE	FALSE	FALSE	FALSE	FALSE	FALSE	FALSE	FALSE	FALSE	FALSE	FALSE	FALSE	FALSE	FALSE	FALSE	FALSE	FALSE	FALSE	FALSE	FALSE	FALSE	FALSE	FALSE	FALSE	FALSE	FALSE	FALSE	FALSE	FALSE	FALSE	FALSE	FALSE	FALSE	FALSE	FALSE	FALSE	FALSE	FALSE	FALSE
15	FALSE	FALSE	FALSE	FALSE	FALSE	FALSE	FALSE	FALSE	FALSE	FALSE	FALSE	FALSE	FALSE	FALSE	FALSE	FALSE	FALSE	FALSE	FALSE	FALSE	FALSE	FALSE	FALSE	FALSE	FALSE	FALSE	FALSE	FALSE	FALSE	FALSE	FALSE	FALSE	FALSE	FALSE	FALSE	FALSE	FALSE	FALSE	FALSE	FALSE	FALSE	FALSE	FALSE	FALSE	FALSE	FALSE	FALSE	FALSE	FALSE
15.5	FALSE	FALSE	FALSE	FALSE	FALSE	FALSE	FALSE	FALSE	FALSE	FALSE	FALSE	FALSE	FALSE	FALSE	FALSE	FALSE	FALSE	FALSE	FALSE	FALSE	FALSE	FALSE	FALSE	FALSE	FALSE	FALSE	FALSE	FALSE	FALSE	FALSE	FALSE	FALSE	FALSE	FALSE	FALSE	FALSE	FALSE	FALSE	FALSE	FALSE	FALSE	FALSE	FALSE	FALSE	FALSE	FALSE	FALSE	FALSE	FALSE
16	FALSE	FALSE	FALSE	FALSE	FALSE	FALSE	FALSE	FALSE	FALSE	FALSE	FALSE	FALSE	FALSE	FALSE	FALSE	FALSE	FALSE	FALSE	FALSE	FALSE	FALSE	FALSE	FALSE	FALSE	FALSE	FALSE	FALSE	FALSE	FALSE	FALSE	FALSE	FALSE	FALSE	FALSE	FALSE	FALSE	FALSE	FALSE	FALSE	FALSE	FALSE	FALSE	FALSE	FALSE	FALSE	FALSE	FALSE	FALSE	FALSE
16.5	FALSE	FALSE	FALSE	FALSE	FALSE	FALSE	FALSE	FALSE	FALSE	FALSE	FALSE	FALSE	FALSE	FALSE	FALSE	FALSE	FALSE	FALSE	FALSE	FALSE	FALSE	FALSE	FALSE	FALSE	FALSE	FALSE	FALSE	FALSE	FALSE	FALSE	FALSE	FALSE	FALSE	FALSE	FALSE	FALSE	FALSE	FALSE	FALSE	FALSE	FALSE	FALSE	FALSE	FALSE	FALSE	FALSE	FALSE	FALSE	FALSE
17	FALSE	FALSE	FALSE	FALSE	FALSE	FALSE	FALSE	FALSE	FALSE	FALSE	FALSE	FALSE	FALSE	FALSE	FALSE	FALSE	FALSE	FALSE	FALSE	FALSE	FALSE	FALSE	FALSE	FALSE	FALSE	FALSE	FALSE	FALSE	FALSE	FALSE	FALSE	FALSE	FALSE	FALSE	FALSE	FALSE	FALSE	FALSE	FALSE	FALSE	FALSE	FALSE	FALSE	FALSE	FALSE	FALSE	FALSE	FALSE	FALSE
17.5	FALSE	FALSE	FALSE	FALSE	FALSE	FALSE	FALSE	FALSE	FALSE	FALSE	FALSE	FALSE	FALSE	FALSE	FALSE	FALSE	FALSE	FALSE	FALSE	FALSE	FALSE	FALSE	FALSE	FALSE	FALSE	FALSE	FALSE	FALSE	FALSE	FALSE	FALSE	FALSE	FALSE	FALSE	FALSE	FALSE	FALSE	FALSE	FALSE	FALSE	FALSE	FALSE	FALSE	FALSE	FALSE	FALSE	FALSE	FALSE	FALSE
18	FALSE	FALSE	FALSE	FALSE	FALSE	FALSE	FALSE	FALSE	FALSE	FALSE	FALSE	FALSE	FALSE	FALSE	FALSE	FALSE	FALSE	FALSE	FALSE	FALSE	FALSE	FALSE	FALSE	FALSE	FALSE	FALSE	FALSE	FALSE	FALSE	FALSE	FALSE	FALSE	FALSE	FALSE	FALSE	FALSE	FALSE	FALSE	FALSE	FALSE	FALSE	FALSE	FALSE	FALSE	FALSE	FALSE	FALSE	FALSE	FALSE
18.5	FALSE	FALSE	FALSE	FALSE	FALSE	FALSE	FALSE	FALSE	FALSE	FALSE	FALSE	FALSE	FALSE	FALSE	FALSE	FALSE	FALSE	FALSE	FALSE	FALSE	FALSE	FALSE	FALSE	FALSE	FALSE	FALSE	FALSE	FALSE	FALSE	FALSE	FALSE	FALSE	FALSE	FALSE	FALSE	FALSE	FALSE	FALSE	FALSE	FALSE	FALSE	FALSE	FALSE	FALSE	FALSE	FALSE	FALSE	FALSE	FALSE
19	FALSE	FALSE	FALSE	FALSE	FALSE	FALSE	FALSE	FALSE	FALSE	FALSE	FALSE	FALSE	FALSE	FALSE	FALSE	FALSE	FALSE	FALSE	FALSE	FALSE	FALSE	FALSE	FALSE	FALSE	FALSE	FALSE	FALSE	FALSE	FALSE	FALSE	FALSE	FALSE	FALSE	FALSE	FALSE	FALSE	FALSE	FALSE	FALSE	FALSE	FALSE	FALSE	FALSE	FALSE	FALSE	FALSE	FALSE	FALSE	FALSE
19.5	FALSE	FALSE	FALSE	FALSE	FALSE	FALSE	FALSE	FALSE	FALSE	FALSE	FALSE	FALSE	FALSE	FALSE	FALSE	FALSE	FALSE	FALSE	FALSE	FALSE	FALSE	FALSE	FALSE	FALSE	FALSE	FALSE	FALSE	FALSE	FALSE	FALSE	FALSE	FALSE	FALSE	FALSE	FALSE	FALSE	FALSE	FALSE	FALSE	FALSE	FALSE	FALSE	FALSE	FALSE	FALSE	FALSE	FALSE	FALSE	FALSE
20	FALSE	FALSE	FALSE	FALSE	FALSE	FALSE	FALSE	FALSE	FALSE	FALSE	FALSE	FALSE	FALSE	FALSE	FALSE	FALSE	FALSE	FALSE	FALSE	FALSE	FALSE	FALSE	FALSE	FALSE	FALSE	FALSE	FALSE	FALSE	FALSE	FALSE	FALSE	FALSE	FALSE	FALSE	FALSE	FALSE	FALSE	FALSE	FALSE	FALSE	FALSE	FALSE	FALSE	FALSE	FALSE	FALSE	FALSE	FALSE	FALSE
20.5	FALSE	FALSE	FALSE	FALSE	FALSE	FALSE	FALSE	FALSE	FALSE	FALSE	FALSE	FALSE	FALSE	FALSE	FALSE	FALSE	FALSE	FALSE	FALSE	FALSE	FALSE	FALSE	FALSE	FALSE	FALSE	FALSE	FALSE	FALSE	FALSE	FALSE	FALSE	FALSE	FALSE	FALSE	FALSE	FALSE	FALSE	FALSE	FALSE	FALSE	FALSE	FALSE	FALSE	FALSE	FALSE	FALSE	FALSE	FALSE	FALSE
21	FALSE	FALSE	FALSE	FALSE	FALSE	FALSE	FALSE	FALSE	FALSE	FALSE	FALSE	FALSE	FALSE	FALSE	FALSE	FALSE	FALSE	FALSE	FALSE	FALSE	FALSE	FALSE	FALSE	FALSE	FALSE	FALSE	FALSE	FALSE	FALSE	FALSE	FALSE	FALSE	FALSE	FALSE	FALSE	FALSE	FALSE	FALSE	FALSE	FALSE	FALSE	FALSE	FALSE	FALSE	FALSE	FALSE	FALSE	FALSE	FALSE
21.5	FALSE	FALSE	FALSE	FALSE	FALSE	FALSE	FALSE	FALSE	FALSE	FALSE	FALSE	FALSE	FALSE	FALSE	FALSE	FALSE	FALSE	FALSE	FALSE	FALSE	FALSE	FALSE	FALSE	FALSE	FALSE	FALSE	FALSE	FALSE	FALSE	FALSE	FALSE	FALSE	FALSE	FALSE	FALSE	FALSE	FALSE	FALSE	FALSE	FALSE	FALSE	FALSE	FALSE	FALSE	FALSE	FALSE	FALSE	FALSE	FALSE
22	FALSE	FALSE	FALSE	FALSE	FALSE	FALSE	FALSE	FALSE	FALSE	FALSE	FALSE	FALSE	FALSE	FALSE	FALSE	FALSE	FALSE	FALSE	FALSE	FALSE	FALSE	FALSE	FALSE	FALSE	FALSE	FALSE	FALSE	FALSE	FALSE	FALSE	FALSE	FALSE	FALSE	FALSE	FALSE	FALSE	FALSE	FALSE	FALSE	FALSE	FALSE	FALSE	FALSE	FALSE	FALSE	FALSE	FALSE	FALSE	FALSE
22.5	FALSE	FALSE	FALSE	FALSE	FALSE	FALSE	FALSE	FALSE	FALSE	FALSE	FALSE	FALSE	FALSE	FALSE	FALSE	FALSE	FALSE	FALSE	FALSE	FALSE	FALSE	FALSE	FALSE	FALSE	FALSE	FALSE	FALSE	FALSE	FALSE	FALSE	FALSE	FALSE	FALSE	FALSE	FALSE	FALSE	FALSE	FALSE	FALSE	FALSE	FALSE	FALSE	FALSE	FALSE	FALSE	FALSE	FALSE	FALSE	FALSE
23	FALSE	FALSE	FALSE	FALSE	FALSE	FALSE	FALSE	FALSE	FALSE	FALSE	FALSE	FALSE	FALSE	FALSE	FALSE	FALSE	FALSE	FALSE	FALSE	FALSE	FALSE	FALSE	FALSE	FALSE	FALSE	FALSE	FALSE	FALSE	FALSE	FALSE	FALSE	FALSE	FALSE	FALSE	FALSE	FALSE	FALSE	FALSE	FALSE	FALSE	FALSE	FALSE	FALSE	FALSE	FALSE	FALSE	FALSE	FALSE	FALSE
23.5	FALSE	FALSE	FALSE	FALSE	FALSE	FALSE	FALSE	FALSE	FALSE	FALSE	FALSE	FALSE	FALSE	FALSE	FALSE	FALSE	FALSE	FALSE	FALSE	FALSE	FALSE	FALSE	FALSE	FALSE	FALSE	FALSE	FALSE	FALSE	FALSE	FALSE	FALSE	FALSE	FALSE	FALSE	FALSE	FALSE	FALSE	FALSE	FALSE	FALSE	FALSE	FALSE	FALSE	FALSE	FALSE	FALSE	FALSE	FALSE	FALSE
24	FALSE	FALSE	FALSE	FALSE	FALSE	FALSE	FALSE	FALSE	FALSE	FALSE	FALSE	FALSE	FALSE	FALSE	FALSE	FALSE	FALSE	FALSE	FALSE	FALSE	FALSE	FALSE	FALSE	FALSE	FALSE	FALSE	FALSE	FALSE	FALSE	FALSE	FALSE	FALSE	FALSE	FALSE	FALSE	FALSE	FALSE	FALSE	FALSE	FALSE	FALSE	FALSE	FALSE	FALSE	FALSE	FALSE	FALSE	FALSE	FALSE
24.5	FALSE	FALSE	FALSE	FALSE	FALSE	FALSE	FALSE	FALSE	FALSE	FALSE	FALSE	FALSE	FALSE	FALSE	FALSE	FALSE	FALSE	FALSE	FALSE	FALSE	FALSE	FALSE	FALSE	FALSE	FALSE	FALSE	FALSE	FALSE	FALSE	FALSE	FALSE	FALSE	FALSE	FALSE	FALSE	FALSE	FALSE	FALSE	FALSE	FALSE	FALSE	FALSE	FALSE	FALSE	FALSE	FALSE	FALSE	FALSE	FALSE
25	FALSE	FALSE	FALSE	FALSE	FALSE	FALSE	FALSE	FALSE	FALSE	FALSE	FALSE	FALSE	FALSE	FALSE	FALSE	FALSE	FALSE	FALSE	FALSE	FALSE	FALSE	FALSE	FALSE	FALSE	FALSE	FALSE	FALSE	FALSE	FALSE	FALSE	FALSE	FALSE	FALSE	FALSE	FALSE	FALSE	FALSE	FALSE	FALSE	FALSE	FALSE	FALSE	FALSE	FALSE	FALSE	FALSE	FALSE	FALSE	FALSE
25.5	FALSE	FALSE	FALSE	FALSE	FALSE	FALSE	FALSE	FALSE	FALSE	FALSE	FALSE	FALSE	FALSE	FALSE	FALSE	FALSE	FALSE	FALSE	FALSE	FALSE	FALSE	FALSE	FALSE	FALSE	FALSE	FALSE	FALSE	FALSE	FALSE	FALSE	FALSE	FALSE	FALSE	FALSE	FALSE	FALSE	FALSE	FALSE	FALSE	FALSE	FALSE	FALSE	FALSE	FALSE	FALSE	FALSE	FALSE	FALSE	FALSE
26	FALSE	FALSE	FALSE	FALSE	FALSE	FALSE	FALSE	FALSE	FALSE	FALSE	FALSE	FALSE	FALSE	FALSE	FALSE	FALSE	FALSE	FALSE	FALSE	FALSE	FALSE	FALSE	FALSE	FALSE	FALSE	FALSE	FALSE	FALSE	FALSE	FALSE	FALSE	FALSE	FALSE	FALSE	FALSE	FALSE	FALSE	FALSE	FALSE	FALSE	FALSE	FALSE	FALSE	FALSE	FALSE	FALSE	FALSE	FALSE	FALSE
26.5	FALSE	FALSE	FALSE	FALSE	FALSE	FALSE	FALSE	FALSE	FALSE	FALSE	FALSE	FALSE	FALSE	FALSE	FALSE	FALSE	FALSE	FALSE	FALSE	FALSE	FALSE	FALSE	FALSE	FALSE	FALSE	FALSE	FALSE	FALSE	FALSE	FALSE	FALSE	FALSE	FALSE	FALSE	FALSE	FALSE	FALSE	FALSE	FALSE	FALSE	FALSE	FALSE	FALSE	FALSE	FALSE	FALSE	FALSE	FALSE	FALSE
27	FALSE	FALSE	FALSE	FALSE	FALSE	FALSE	FALSE	FALSE	FALSE	FALSE	FALSE	FALSE	FALSE	FALSE	FALSE	FALSE	FALSE	FALSE	FALSE	FALSE	FALSE	FALSE	FALSE	FALSE	FALSE	FALSE	FALSE	FALSE	FALSE	FALSE	FALSE	FALSE	FALSE	FALSE	FALSE	FALSE	FALSE	FALSE	FALSE	FALSE	FALSE	FALSE	FALSE	FALSE	FALSE	FALSE	FALSE	FALSE	FALSE
27.5	FALSE	FALSE	FALSE	FALSE	FALSE	FALSE	FALSE	FALSE	FALSE	FALSE	FALSE	FALSE	FALSE	FALSE	FALSE	FALSE	FALSE	FALSE	FALSE	FALSE	FALSE	FALSE	FALSE	FALSE	FALSE	FALSE	FALSE	FALSE	FALSE	FALSE	FALSE	FALSE	FALSE	FALSE	FALSE	FALSE	FALSE	FALSE	FALSE	FALSE	FALSE	FALSE	FALSE	FALSE	FALSE	FALSE	FALSE	FALSE	FALSE
28	FALSE	FALSE	FALSE	FALSE	FALSE	FALSE	FALSE	FALSE	FALSE	FALSE	FALSE	FALSE	FALSE	FALSE	FALSE	FALSE	FALSE	FALSE	FALSE	FALSE	FALSE	FALSE	FALSE	FALSE	FALSE	FALSE	FALSE	FALSE	FALSE	FALSE	FALSE	FALSE	FALSE	FALSE	FALSE	FALSE	FALSE	FALSE	FALSE	FALSE	FALSE	FALSE	FALSE	FALSE	FALSE	FALSE	FALSE	FALSE	FALSE
28.5	FALSE	FALSE	FALSE	FALSE	FALSE	FALSE	FALSE	FALSE	FALSE	FALSE	FALSE	FALSE	FALSE	FALSE	FALSE	FALSE	FALSE	FALSE	FALSE	FALSE	FALSE	FALSE	FALSE	FALSE	FALSE	FALSE	FALSE	FALSE	FALSE	FALSE	FALSE	FALSE	FALSE	FALSE	FALSE	FALSE	FALSE	FALSE	FALSE	FALSE	FALSE	FALSE	FALSE	FALSE	FALSE	FALSE	FALSE	FALSE	FALSE
29	FALSE	FALSE	FALSE	FALSE	FALSE	FALSE	FALSE	FALSE	FALSE	FALSE	FALSE	FALSE	FALSE	FALSE	FALSE	FALSE	FALSE	FALSE	FALSE	FALSE	FALSE	FALSE	FALSE	FALSE	FALSE	FALSE	FALSE	FALSE	FALSE	FALSE	FALSE	FALSE	FALSE	FALSE	FALSE	FALSE	FALSE	FALSE	FALSE	FALSE	FALSE	FALSE	FALSE	FALSE	FALSE	FALSE	FALSE	FALSE	FALSE
29.5	FALSE	FALSE	FALSE	FALSE	FALSE	FALSE	FALSE	FALSE	FALSE	FALSE	FALSE	FALSE	FALSE	FALSE	FALSE	FALSE	FALSE	FALSE	FALSE	FALSE	FALSE	FALSE	FALSE	FALSE	FALSE	FALSE	FALSE	FALSE	FALSE	FALSE	FALSE	FALSE	FALSE	FALSE	FALSE	FALSE	FALSE	FALSE	FALSE	FALSE	FALSE	FALSE	FALSE	FALSE	FALSE	FALSE	FALSE	FALSE	FALSE
30	FALSE	FALSE	FALSE	FALSE	FALSE	FALSE	FALSE	FALSE	FALSE	FALSE	FALSE	FALSE	FALSE	FALSE	FALSE	FALSE	FALSE	FALSE	FALSE	FALSE	FALSE	FALSE	FALSE	FALSE	FALSE	FALSE	FALSE	FALSE	FALSE	FALSE	FALSE	FALSE	FALSE	FALSE	FALSE	FALSE	FALSE	FALSE	FALSE	FALSE	FALSE	FALSE	FALSE	FALSE	FALSE	FALSE	FALSE	FALSE	FALSE
30.5	FALSE	FALSE	FALSE	FALSE	FALSE	FALSE	FALSE	FALSE	FALSE	FALSE	FALSE	FALSE	FALSE	FALSE	FALSE	FALSE	FALSE	FALSE	FALSE	FALSE	FALSE	FALSE	FALSE	FALSE	FALSE	FALSE	FALSE	FALSE	FALSE	FALSE	FALSE	FALSE	FALSE	FALSE	FALSE	FALSE	FALSE	FALSE	FALSE	FALSE	FALSE	FALSE	FALSE	FALSE	FALSE	FALSE	FALSE	FALSE	FALSE
31	FALSE	FALSE	FALSE	FALSE	FALSE	FALSE	FALSE	FALSE	FALSE	FALSE	FALSE	FALSE	FALSE	FALSE	FALSE	FALSE	FALSE	FALSE	FALSE	FALSE	FALSE	FALSE	FALSE	FALSE	FALSE	FALSE	FALSE	FALSE	FALSE	FALSE	FALSE	FALSE	FALSE	FALSE	FALSE	FALSE	FALSE	FALSE	FALSE	FALSE	FALSE	FALSE	FALSE	FALSE	FALSE	FALSE	FALSE	FALSE	FALSE
31.5	FALSE	FALSE	FALSE	FALSE	FALSE	FALSE	FALSE	FALSE	FALSE	FALSE	FALSE	FALSE	FALSE	FALSE	FALSE	FALSE	FALSE	FALSE	FALSE	FALSE	FALSE	FALSE	FALSE	FALSE	FALSE	FALSE	FALSE	FALSE	FALSE	FALSE	FALSE	FALSE	FALSE	FALSE	FALSE	FALSE	FALSE	FALSE	FALSE	FALSE	FALSE	FALSE	FALSE	FALSE	FALSE	FALSE	FALSE	FALSE	FALSE
32	FALSE	FALSE	FALSE	FALSE	FALSE	FALSE	FALSE	FALSE	FALSE	FALSE	FALSE	FALSE	FALSE	FALSE	FALSE	FALSE	FALSE	FALSE	FALSE	FALSE	FALSE	FALSE	FALSE	FALSE	FALSE	FALSE	FALSE	FALSE	FALSE	FALSE	FALSE	FALSE	FALSE	FALSE	FALSE	FALSE	FALSE	FALSE	FALSE	FALSE	FALSE	FALSE	FALSE	FALSE	FALSE	FALSE	FALSE	FALSE	FALSE
32.5	FALSE	FALSE	FALSE	FALSE	FALSE	FALSE	FALSE	FALSE	FALSE	FALSE	FALSE	FALSE	FALSE	FALSE	FALSE	FALSE	FALSE	FALSE	FALSE	FALSE	FALSE	FALSE	FALSE	FALSE	FALSE	FALSE	FALSE	FALSE	FALSE	FALSE	FALSE	FALSE	FALSE	FALSE	FALSE	FALSE	FALSE	FALSE	FALSE	FALSE	FALSE	FALSE	FALSE	FALSE	FALSE	FALSE	FALSE	FALSE	FALSE
33	FALSE	FALSE	FALSE	FALSE	FALSE	FALSE	FALSE	FALSE	FALSE	FALSE	FALSE	FALSE	FALSE	FALSE	FALSE	FALSE	FALSE	FALSE	FALSE	FALSE	FALSE	FALSE	FALSE	FALSE	FALSE	FALSE	FALSE	FALSE	FALSE	FALSE	FALSE	FALSE	FALSE	FALSE	FALSE	FALSE	FALSE	FALSE	FALSE	FALSE	FALSE	FALSE	FALSE	FALSE	FALSE	FALSE	FALSE	FALSE	FALSE
33.5	FALSE	FALSE	FALSE	FALSE	FALSE	FALSE	FALSE	FALSE	FALSE	FALSE	FALSE	FALSE	FALSE	FALSE	FALSE	FALSE	FALSE	FALSE	FALSE	FALSE	FALSE	FALSE	FALSE	FALSE	FALSE	FALSE	FALSE	FALSE	FALSE	FALSE	FALSE	FALSE	FALSE	FALSE	FALSE	FALSE	FALSE	FALSE	FALSE	FALSE	FALSE	FALSE	FALSE	FALSE	FALSE	FALSE	FALSE	FALSE	FALSE
34	FALSE	FALSE	FALSE	FALSE	FALSE	FALSE	FALSE	FALSE	FALSE	FALSE	FALSE	FALSE	FALSE	FALSE	FALSE	FALSE	FALSE	FALSE	FALSE	FALSE	FALSE	FALSE	FALSE	FALSE	FALSE	FALSE	FALSE	FALSE	FALSE	FALSE	FALSE	FALSE	FALSE	FALSE	FALSE	FALSE	FALSE	FALSE	FALSE	FALSE	FALSE	FALSE	FALSE	FALSE	FALSE	FALSE	FALSE	FALSE	FALSE
34.5	FALSE	FALSE	FALSE	FALSE	FALSE	FALSE	FALSE	FALSE	FALSE	FALSE	FALSE	FALSE	FALSE	FALSE	FALSE	FALSE	FALSE	FALSE	FALSE	FALSE	FALSE	FALSE	FALSE	FALSE	FALSE	FALSE	FALSE	FALSE	FALSE	FALSE	FALSE	FALSE	FALSE	FALSE	FALSE	FALSE	FALSE	FALSE	FALSE	FALSE	FALSE	FALSE	FALSE	FALSE	FALSE	FALSE	FALSE	FALSE	FALSE
35	FALSE	FALSE	FALSE	FALSE	FALSE	FALSE	FALSE	FALSE	FALSE	FALSE	FALSE	FALSE	FALSE	FALSE	FALSE	FALSE	FALSE	FALSE	FALSE	FALSE	FALSE	FALSE	FALSE	FALSE	FALSE	FALSE	FALSE	FALSE	FALSE	FALSE	FALSE	FALSE	FALSE	FALSE	FALSE	FALSE	FALSE	FALSE	FALSE	FALSE	FALSE	FALSE	FALSE	FALSE	FALSE	FALSE	FALSE	FALSE	FALSE
35.5	FALSE	FALSE	FALSE	FALSE	FALSE	FALSE	FALSE	FALSE	FALSE	FALSE	FALSE	FALSE	FALSE	FALSE	FALSE	FALSE	FALSE	FALSE	FALSE	FALSE	FALSE	FALSE	FALSE	FALSE	FALSE	FALSE	FALSE	FALSE	FALSE	FALSE	FALSE	FALSE	FALSE	FALSE	FALSE	FALSE	FALSE	FALSE	FALSE	FALSE	FALSE	FALSE	FALSE	FALSE	FALSE	FALSE	FALSE	FALSE	FALSE
36	FALSE	FALSE	FALSE	FALSE	FALSE	FALSE	FALSE	FALSE	FALSE	FALSE	FALSE	FALSE	FALSE	FALSE	FALSE	FALSE	FALSE	FALSE	FALSE	FALSE	FALSE	FALSE	FALSE	FALSE	FALSE	FALSE	FALSE	FALSE	FALSE	FALSE	FALSE	FALSE	FALSE	FALSE	FALSE	FALSE	FALSE	FALSE	FALSE	FALSE	FALSE	FALSE	FALSE	FALSE	FALSE	FALSE	FALSE	FALSE	FALSE
36.5	FALSE	FALSE	FALSE	FALSE	FALSE	FALSE	FALSE	FALSE	FALSE	FALSE	FALSE	FALSE	FALSE	FALSE	FALSE	FALSE	FALSE	FALSE	FALSE	FALSE	FALSE	FALSE	FALSE	FALSE	FALSE	FALSE	FALSE	FALSE	FALSE	FALSE	FALSE	FALSE	FALSE	FALSE	FALSE	FALSE	FALSE	FALSE	FALSE	FALSE	FALSE	FALSE	FALSE	FALSE	FALSE	FALSE	FALSE	FALSE	FALSE
37	FALSE	FALSE	FALSE	FALSE	FALSE	FALSE	FALSE	FALSE	FALSE	FALSE	FALSE	FALSE	FALSE	FALSE	FALSE	FALSE	FALSE	FALSE	FALSE	FALSE	FALSE	FALSE	FALSE	FALSE	FALSE	FALSE	FALSE	FALSE	FALSE	FALSE	FALSE	FALSE	FALSE	FALSE	FALSE	FALSE	FALSE	FALSE	FALSE	FALSE	FALSE	FALSE	FALSE	FALSE	FALSE	FALSE	FALSE	FALSE	FALSE
37.5	FALSE	FALSE	FALSE	FALSE	FALSE	FALSE	FALSE	FALSE	FALSE	FALSE	FALSE	FALSE	FALSE	FALSE	FALSE	FALSE	FALSE	FALSE	FALSE	FALSE	FALSE	FALSE	FALSE	FALSE	FALSE	FALSE	FALSE	FALSE	FALSE	FALSE	FALSE	FALSE	FALSE	FALSE	FALSE	FALSE	FALSE	FALSE	FALSE	FALSE	FALSE	FALSE	FALSE	FALSE	FALSE	FALSE	FALSE	FALSE	FALSE
38	FALSE	FALSE	FALSE	FALSE	FALSE	FALSE	FALSE	FALSE	FALSE	FALSE	FALSE	FALSE	FALSE	FALSE	FALSE	FALSE	FALSE	FALSE	FALSE	FALSE	FALSE	FALSE	FALSE	FALSE	FALSE	FALSE	FALSE	FALSE	FALSE	FALSE	FALSE	FALSE	FALSE	FALSE	FALSE	FALSE	FALSE	FALSE	FALSE	FALSE	FALSE	FALSE	FALSE	FALSE	FALSE	FALSE	FALSE	FALSE	FALSE
38.5	FALSE	FALSE	FALSE	FALSE	FALSE	FALSE	FALSE	FALSE	FALSE	FALSE	FALSE	FALSE	FALSE	FALSE	FALSE	FALSE	FALSE	FALSE	FALSE	FALSE	FALSE	FALSE	FALSE	FALSE	FALSE	FALSE	FALSE	FALSE	FALSE	FALSE	FALSE	FALSE	FALSE	FALSE	FALSE	FALSE	FALSE	FALSE	FALSE	FALSE	FALSE	FALSE	FALSE	FALSE	FALSE	FALSE	FALSE	FALSE	FALSE
39	FALSE	FALSE	FALSE	FALSE	FALSE	FALSE	FALSE	FALSE	FALSE	FALSE	FALSE	FALSE	FALSE	FALSE	FALSE	FALSE	FALSE	FALSE	FALSE	FALSE	FALSE	FALSE	FALSE	FALSE	FALSE	FALSE	FALSE	FALSE	FALSE	FALSE	FALSE	FALSE	FALSE	FALSE	FALSE	FALSE	FALSE	FALSE	FALSE	FALSE	FALSE	FALSE	FALSE	FALSE	FALSE	FALSE	FALSE	FALSE	FALSE
39.5	FALSE	FALSE	FALSE	FALSE	FALSE	FALSE	FALSE	FALSE	FALSE	FALSE	FALSE	FALSE	FALSE	FALSE	FALSE	FALSE	FALSE	FALSE	FALSE	FALSE	FALSE	FALSE	FALSE	FALSE	FALSE	FALSE	FALSE	FALSE	FALSE	FALSE	FALSE	FALSE	FALSE	FALSE	FALSE	FALSE	FALSE	FALSE	FALSE	FALSE	FALSE	FALSE	FALSE	FALSE	FALSE	FALSE	FALSE	FALSE	FALSE
40	FALSE	FALSE	FALSE	FALSE	FALSE	FALSE	FALSE	FALSE	FALSE	FALSE	FALSE	FALSE	FALSE	FALSE	FALSE	FALSE	FALSE	FALSE	FALSE	FALSE	FALSE	FALSE	FALSE	FALSE	FALSE	FALSE	FALSE	FALSE	FALSE	FALSE	FALSE	FALSE	FALSE	FALSE	FALSE	FALSE	FALSE	FALSE	FALSE	FALSE	FALSE	FALSE	FALSE	FALSE	FALSE	FALSE	FALSE	FALSE	FALSE
40.5	FALSE	FALSE	FALSE	FALSE	FALSE	FALSE	FALSE	FALSE	FALSE	FALSE	FALSE	FALSE	FALSE	FALSE	FALSE	FALSE	FALSE	FALSE	FALSE	FALSE	FALSE	FALSE	FALSE	FALSE	FALSE	FALSE	FALSE	FALSE	FALSE	FALSE	FALSE	FALSE	FALSE	FALSE	FALSE	FALSE	FALSE	FALSE	FALSE	FALSE	FALSE	FALSE	FALSE	FALSE	FALSE	FALSE	FALSE	FALSE	FALSE
41	FALSE	FALSE	FALSE	FALSE	FALSE	FALSE	FALSE	FALSE	FALSE	FALSE	FALSE	FALSE	FALSE	FALSE	FALSE	FALSE	FALSE	FALSE	FALSE	FALSE	FALSE	FALSE	FALSE	FALSE	FALSE	FALSE	FALSE	FALSE	FALSE	FALSE	FALSE	FALSE	FALSE	FALSE	FALSE	FALSE	FALSE	FALSE	FALSE	FALSE	FALSE	FALSE	FALSE	FALSE	FALSE	FALSE	FALSE	FALSE	FALSE
41.5	FALSE	FALSE	FALSE	FALSE	FALSE	FALSE	FALSE	FALSE	FALSE	FALSE	FALSE	FALSE	FALSE	FALSE	FALSE	FALSE	FALSE	FALSE	FALSE	FALSE	FALSE	FALSE	FALSE	FALSE	FALSE	FALSE	FALSE	FALSE	FALSE	FALSE	FALSE	FALSE	FALSE	FALSE	FALSE	FALSE	FALSE	FALSE	FALSE	FALSE	FALSE	FALSE	FALSE	FALSE	FALSE	FALSE	FALSE	FALSE	FALSE
42	FALSE	FALSE	FALSE	FALSE	FALSE	FALSE	FALSE	FALSE	FALSE	FALSE	FALSE	FALSE	FALSE	FALSE	FALSE	FALSE	FALSE	FALSE	FALSE	FALSE	FALSE	FALSE	FALSE	FALSE	FALSE	FALSE	FALSE	FALSE	FALSE	FALSE	FALSE	FALSE	FALSE	FALSE	FALSE	FALSE	FALSE	FALSE	FALSE	FALSE	FALSE	FALSE	FALSE	FALSE	FALSE	FALSE	FALSE	FALSE	FALSE
42.5	FALSE	FALSE	FALSE	FALSE	FALSE	FALSE	FALSE	FALSE	FALSE	FALSE	FALSE	FALSE	FALSE	FALSE	FALSE	FALSE	FALSE	FALSE	FALSE	FALSE	FALSE	FALSE	FALSE	FALSE	FALSE	FALSE	FALSE	FALSE	FALSE	FALSE	FALSE	FALSE	FALSE	FALSE	FALSE	FALSE	FALSE	FALSE	FALSE	FALSE	FALSE	FALSE	FALSE	FALSE	FALSE	FALSE	FALSE	FALSE	FALSE
43	FALSE	FALSE	FALSE	FALSE	FALSE	FALSE	FALSE	FALSE	FALSE	FALSE	FALSE	FALSE	FALSE	FALSE	FALSE	FALSE	FALSE	FALSE	FALSE	FALSE	FALSE	FALSE	FALSE	FALSE	FALSE	FALSE	FALSE	FALSE	FALSE	FALSE	FALSE	FALSE	FALSE	FALSE	FALSE	FALSE	FALSE	FALSE	FALSE	FALSE	FALSE	FALSE	FALSE	FALSE	FALSE	FALSE	FALSE	FALSE	FALSE
43.5	FALSE	FALSE	FALSE	FALSE	FALSE	FALSE	FALSE	FALSE	FALSE	FALSE	FALSE	FALSE	FALSE	FALSE	FALSE	FALSE	FALSE	FALSE	FALSE	FALSE	FALSE	FALSE	FALSE	FALSE	FALSE	FALSE	FALSE	FALSE	FALSE	FALSE	FALSE	FALSE	FALSE	FALSE	FALSE	FALSE	FALSE	FALSE	FALSE	FALSE	FALSE	FALSE	FALSE	FALSE	FALSE	FALSE	FALSE	FALSE	FALSE
44	FALSE	FALSE	FALSE	FALSE	FALSE	FALSE	FALSE	FALSE	FALSE	FALSE	FALSE	FALSE	FALSE	FALSE	FALSE	FALSE	FALSE	FALSE	FALSE	FALSE	FALSE	FALSE	FALSE	FALSE	FALSE	FALSE	FALSE	FALSE	FALSE	FALSE	FALSE	FALSE	FALSE	FALSE	FALSE	FALSE	FALSE	FALSE	FALSE	FALSE	FALSE	FALSE	FALSE	FALSE	FALSE	FALSE	FALSE	FALSE	FALSE
44.5	FALSE	FALSE	FALSE	FALSE	FALSE	FALSE	FALSE	FALSE	FALSE	FALSE	FALSE	FALSE	FALSE	FALSE	FALSE	FALSE	FALSE	FALSE	FALSE	FALSE	FALSE	FALSE	FALSE	FALSE	FALSE	FALSE	FALSE	FALSE	FALSE	FALSE	FALSE	FALSE	FALSE	FALSE	FALSE	FALSE	FALSE	FALSE	FALSE	FALSE	FALSE	FALSE	FALSE	FALSE	FALSE	FALSE	FALSE	FALSE	FALSE
45	FALSE	FALSE	FALSE	FALSE	FALSE	FALSE	FALSE	FALSE	FALSE	FALSE	FALSE	FALSE	FALSE	FALSE	FALSE	FALSE	FALSE	FALSE	FALSE	FALSE	FALSE	FALSE	FALSE	FALSE	FALSE	FALSE	FALSE	FALSE	FALSE	FALSE	FALSE	FALSE	FALSE	FALSE	FALSE	FALSE	FALSE	FALSE	FALSE	FALSE	FALSE	FALSE	FALSE	FALSE	FALSE	FALSE	FALSE	FALSE	FALSE
45.5	FALSE	FALSE	FALSE	FALSE	FALSE	FALSE	FALSE	FALSE	FALSE	FALSE	FALSE	FALSE	FALSE	FALSE	FALSE	FALSE	FALSE	FALSE	FALSE	FALSE	FALSE	FALSE	FALSE	FALSE	FALSE	FALSE	FALSE	FALSE	FALSE	FALSE	FALSE	FALSE	FALSE	FALSE	FALSE	FALSE	FALSE	FALSE	FALSE	FALSE	FALSE	FALSE	FALSE	FALSE	FALSE	FALSE	FALSE	FALSE	FALSE
46	FALSE	FALSE	FALSE	FALSE	FALSE	FALSE	FALSE	FALSE	FALSE	FALSE	FALSE	FALSE	FALSE	FALSE	FALSE	FALSE	FALSE	FALSE	FALSE	FALSE	FALSE	FALSE	FALSE	FALSE	FALSE	FALSE	FALSE	FALSE	FALSE	FALSE	FALSE	FALSE	FALSE	FALSE	FALSE	FALSE	FALSE	FALSE	FALSE	FALSE	FALSE	FALSE	FALSE	FALSE	FALSE	FALSE	FALSE	FALSE	FALSE
46.5	FALSE	FALSE	FALSE	FALSE	FALSE	FALSE	FALSE	FALSE	FALSE	FALSE	FALSE	FALSE	FALSE	FALSE	FALSE	FALSE	FALSE	FALSE	FALSE	FALSE	FALSE	FALSE	FALSE	FALSE	FALSE	FALSE	FALSE	FALSE	FALSE	FALSE	FALSE	FALSE	FALSE	FALSE	FALSE	FALSE	FALSE	FALSE	FALSE	FALSE	FALSE	FALSE	FALSE	FALSE	FALSE	FALSE	FALSE	FALSE	FALSE
47	FALSE	FALSE	FALSE	FALSE	FALSE	FALSE	FALSE	FALSE	FALSE	FALSE	FALSE	FALSE	FALSE	FALSE	FALSE	FALSE	FALSE	FALSE	FALSE	FALSE	FALSE	FALSE	FALSE	FALSE	FALSE	FALSE	FALSE	FALSE	FALSE	FALSE	FALSE	FALSE	FALSE	FALSE	FALSE	FALSE	FALSE	FALSE	FALSE	FALSE	FALSE	FALSE	FALSE	FALSE	FALSE	FALSE	FALSE	FALSE	FALSE
47.5	FALSE	FALSE	FALSE	FALSE	FALSE	FALSE	FALSE	FALSE	FALSE	FALSE	FALSE	FALSE	FALSE	FALSE	FALSE	FALSE	FALSE	FALSE	FALSE	FALSE	FALSE	FALSE	FALSE	FALSE	FALSE	FALSE	FALSE	FALSE	FALSE	FALSE	FALSE	FALSE	FALSE	FALSE	FALSE	FALSE	FALSE	FALSE	FALSE	FALSE	FALSE	FALSE	FALSE	FALSE	FALSE	FALSE	FALSE	FALSE	FALSE
48	FALSE	FALSE	FALSE	FALSE	FALSE	FALSE	FALSE	FALSE	FALSE	FALSE	FALSE	FALSE	FALSE	FALSE	FALSE	FALSE	FALSE	FALSE	FALSE	FALSE	FALSE	FALSE	FALSE	FALSE	FALSE	FALSE	FALSE	FALSE	FALSE	FALSE	FALSE	FALSE	FALSE	FALSE	FALSE	FALSE	FALSE	FALSE	FALSE	FALSE	FALSE	FALSE	FALSE	FALSE	FALSE	FALSE	FALSE	FALSE	FALSE
48.5	FALSE	FALSE	FALSE	FALSE	FALSE	FALSE	FALSE	FALSE	FALSE	FALSE	FALSE	FALSE	FALSE	FALSE	FALSE	FALSE	FALSE	FALSE	FALSE	FALSE	FALSE	FALSE	FALSE	FALSE	FALSE	FALSE	FALSE	FALSE	FALSE	FALSE	FALSE	FALSE	FALSE	FALSE	FALSE	FALSE	FALSE	FALSE	FALSE	FALSE	FALSE	FALSE	FALSE	FALSE	FALSE	FALSE	FALSE	FALSE	FALSE
49	FALSE	FALSE	FALSE	FALSE	FALSE	FALSE	FALSE	FALSE	FALSE	FALSE	FALSE	FALSE	FALSE	FALSE	FALSE	FALSE	FALSE	FALSE	FALSE	FALSE	FALSE	FALSE	FALSE	FALSE	FALSE	FALSE	FALSE	FALSE	FALSE	FALSE	FALSE	FALSE	FALSE	FALSE	FALSE	FALSE	FALSE	FALSE	FALSE	FALSE	FALSE	FALSE	FALSE	FALSE	FALSE	FALSE	FALSE	FALSE	FALSE
49.5	FALSE	FALSE	FALSE	FALSE	FALSE	FALSE	FALSE	FALSE	FALSE	FALSE	FALSE	FALSE	FALSE	FALSE	FALSE	FALSE	FALSE	FALSE	FALSE	FALSE	FALSE	FALSE	FALSE	FALSE	FALSE	FALSE	FALSE	FALSE	FALSE	FALSE	FALSE	FALSE	FALSE	FALSE	FALSE	FALSE	FALSE	FALSE	FALSE	FALSE	FALSE	FALSE	FALSE	FALSE	FALSE	FALSE	FALSE	FALSE	FALSE
50	FALSE	FALSE	FALSE	FALSE	FALSE	FALSE	FALSE	FALSE	FALSE	FALSE	FALSE	FALSE	FALSE	FALSE	FALSE	FALSE	FALSE	FALSE	FALSE	FALSE	FALSE	FALSE	FALSE	FALSE	FALSE	FALSE	FALSE	FALSE	FALSE	FALSE	FALSE	FALSE	FALSE	FALSE	FALSE	FALSE	FALSE	FALSE	FALSE	FALSE	FALSE	FALSE	FALSE	FALSE	FALSE	FALSE	FALSE	FALSE	FALSE
50.5	FALSE	FALSE	FALSE	FALSE	FALSE	FALSE	FALSE	FALSE	FALSE	FALSE	FALSE	FALSE	FALSE	FALSE	FALSE	FALSE	FALSE	FALSE	FALSE	FALSE	FALSE	FALSE	FALSE	FALSE	FALSE	FALSE	FALSE	FALSE	FALSE	FALSE	FALSE	FALSE	FALSE	FALSE	FALSE	FALSE	FALSE	FALSE	FALSE	FALSE	FALSE	FALSE	FALSE	FALSE	FALSE	FALSE	FALSE	FALSE	FALSE
51	FALSE	FALSE	FALSE	FALSE	FALSE	FALSE	FALSE	FALSE	FALSE	FALSE	FALSE	FALSE	FALSE	FALSE	FALSE	FALSE	FALSE	FALSE	FALSE	FALSE	FALSE	FALSE	FALSE	FALSE	FALSE	FALSE	FALSE	FALSE	FALSE	FALSE	FALSE	FALSE	FALSE	FALSE	FALSE	FALSE	FALSE	FALSE	FALSE	FALSE	FALSE	FALSE	FALSE	FALSE	FALSE	FALSE	FALSE	FALSE	FALSE
51.5	FALSE	FALSE	FALSE	FALSE	FALSE	FALSE	FALSE	FALSE	FALSE	FALSE	FALSE	FALSE	FALSE	FALSE	FALSE	FALSE	FALSE	FALSE	FALSE	FALSE	FALSE	FALSE	FALSE	FALSE	FALSE	FALSE	FALSE	FALSE	FALSE	FALSE	FALSE	FALSE	FALSE	FALSE	FALSE	FALSE	FALSE	FALSE	FALSE	FALSE	FALSE	FALSE	FALSE	FALSE	FALSE	FALSE	FALSE	FALSE	FALSE
52	FALSE	FALSE	FALSE	FALSE	FALSE	FALSE	FALSE	FALSE	FALSE	FALSE	FALSE	FALSE	FALSE	FALSE	FALSE	FALSE	FALSE	FALSE	FALSE	FALSE	FALSE	FALSE	FALSE	FALSE	FALSE	FALSE	FALSE	FALSE	FALSE	FALSE	FALSE	FALSE	FALSE	FALSE	FALSE	FALSE	FALSE	FALSE	FALSE	FALSE	FALSE	FALSE	FALSE	FALSE	FALSE	FALSE	FALSE	FALSE	FALSE
52.5	FALSE	FALSE	FALSE	FALSE	FALSE	FALSE	FALSE	FALSE	FALSE	FALSE	FALSE	FALSE	FALSE	FALSE	FALSE	FALSE	FALSE	FALSE	FALSE	FALSE	FALSE	FALSE	FALSE	FALSE	FALSE	FALSE	FALSE	FALSE	FALSE	FALSE	FALSE	FALSE	FALSE	FALSE	FALSE	FALSE	FALSE	FALSE	FALSE	FALSE	FALSE	FALSE	FALSE	FALSE	FALSE	FALSE	FALSE	FALSE	FALSE
53	FALSE	FALSE	FALSE	FALSE	FALSE	FALSE	FALSE	FALSE	FALSE	FALSE	FALSE	FALSE	FALSE	FALSE	FALSE	FALSE	FALSE	FALSE	FALSE	FALSE	FALSE	FALSE	FALSE	FALSE	FALSE	FALSE	FALSE	FALSE	FALSE	FALSE	FALSE	FALSE	FALSE	FALSE	FALSE	FALSE	FALSE	FALSE	FALSE	FALSE	FALSE	FALSE	FALSE	FALSE	FALSE	FALSE	FALSE	FALSE	FALSE
53.5	FALSE	FALSE	FALSE	FALSE	FALSE	FALSE	FALSE	FALSE	FALSE	FALSE	FALSE	FALSE	FALSE	FALSE	FALSE	FALSE	FALSE	FALSE	FALSE	FALSE	FALSE	FALSE	FALSE	FALSE	FALSE	FALSE	FALSE	FALSE	FALSE	FALSE	FALSE	FALSE	FALSE	FALSE	FALSE	FALSE	FALSE	FALSE	FALSE	FALSE	FALSE	FALSE	FALSE	FALSE	FALSE	FALSE	FALSE	FALSE	FALSE
54	FALSE	FALSE	FALSE	FALSE	FALSE	FALSE	FALSE	FALSE	FALSE	FALSE	FALSE	FALSE	FALSE	FALSE	FALSE	FALSE	FALSE	FALSE	FALSE	FALSE	FALSE	FALSE	FALSE	FALSE	FALSE	FALSE	FALSE	FALSE	FALSE	FALSE	FALSE	FALSE	FALSE	FALSE	FALSE	FALSE	FALSE	FALSE	FALSE	FALSE	FALSE	FALSE	FALSE	FALSE	FALSE	FALSE	FALSE	FALSE	FALSE
54.5	FALSE	FALSE	FALSE	FALSE	FALSE	FALSE	FALSE	FALSE	FALSE	FALSE	FALSE	FALSE	FALSE	FALSE	FALSE	FALSE	FALSE	FALSE	FALSE	FALSE	FALSE	FALSE	FALSE	FALSE	FALSE	FALSE	FALSE	FALSE	FALSE	FALSE	FALSE	FALSE	FALSE	FALSE	FALSE	FALSE	FALSE	FALSE	FALSE	FALSE	FALSE	FALSE	FALSE	FALSE	FALSE	FALSE	FALSE	FALSE	FALSE
55	FALSE	FALSE	FALSE	FALSE	FALSE	FALSE	FALSE	FALSE	FALSE	FALSE	FALSE	FALSE	FALSE	FALSE	FALSE	FALSE	FALSE	FALSE	FALSE	FALSE	FALSE	FALSE	FALSE	FALSE	FALSE	FALSE	FALSE	FALSE	FALSE	FALSE	FALSE	FALSE	FALSE	FALSE	FALSE	FALSE	FALSE	FALSE	FALSE	FALSE	FALSE	FALSE	FALSE	FALSE	FALSE	FALSE	FALSE	FALSE	FALSE
55.5	FALSE	FALSE	FALSE	FALSE	FALSE	FALSE	FALSE	FALSE	FALSE	FALSE	FALSE	FALSE	FALSE	FALSE	FALSE	FALSE	FALSE	FALSE	FALSE	FALSE	FALSE	FALSE	FALSE	FALSE	FALSE	FALSE	FALSE	FALSE	FALSE	FALSE	FALSE	FALSE	FALSE	FALSE	FALSE	FALSE	FALSE	FALSE	FALSE	FALSE	FALSE	FALSE	FALSE	FALSE	FALSE	FALSE	FALSE	FALSE	FALSE
56	FALSE	FALSE	FALSE	FALSE	FALSE	FALSE	FALSE	FALSE	FALSE	FALSE	FALSE	FALSE	FALSE	FALSE	FALSE	FALSE	FALSE	FALSE	FALSE	FALSE	FALSE	FALSE	FALSE	FALSE	FALSE	FALSE	FALSE	FALSE	FALSE	FALSE	FALSE	FALSE	FALSE	FALSE	FALSE	FALSE	FALSE	FALSE	FALSE	FALSE	FALSE	FALSE	FALSE	FALSE	FALSE	FALSE	FALSE	FALSE	FALSE
56.5	FALSE	FALSE	FALSE	FALSE	FALSE	FALSE	FALSE	FALSE	FALSE	FALSE	FALSE	FALSE	FALSE	FALSE	FALSE	FALSE	FALSE	FALSE	FALSE	FALSE	FALSE	FALSE	FALSE	FALSE	FALSE	FALSE	FALSE	FALSE	FALSE	FALSE	FALSE	FALSE	FALSE	FALSE	FALSE	FALSE	FALSE	FALSE	FALSE	FALSE	FALSE	FALSE	FALSE	FALSE	FALSE	FALSE	FALSE	FALSE	FALSE
57	FALSE	FALSE	FALSE	FALSE	FALSE	FALSE	FALSE	FALSE	FALSE	FALSE	FALSE	FALSE	FALSE	FALSE	FALSE	FALSE	FALSE	FALSE	FALSE	FALSE	FALSE	FALSE	FALSE	FALSE	FALSE	FALSE	FALSE	FALSE	FALSE	FALSE	FALSE	FALSE	FALSE	FALSE	FALSE	FALSE	FALSE	FALSE	FALSE	FALSE	FALSE	FALSE	FALSE	FALSE	FALSE	FALSE	FALSE	FALSE	FALSE
57.5	FALSE	FALSE	FALSE	FALSE	FALSE	FALSE	FALSE	FALSE	FALSE	FALSE	FALSE	FALSE	FALSE	FALSE	FALSE	FALSE	FALSE	FALSE	FALSE	FALSE	FALSE	FALSE	FALSE	FALSE	FALSE	FALSE	FALSE	FALSE	FALSE	FALSE	FALSE	FALSE	FALSE	FALSE	FALSE	FALSE	FALSE	FALSE	FALSE	FALSE	FALSE	FALSE	FALSE	FALSE	FALSE	FALSE	FALSE	FALSE	FALSE
58	FALSE	FALSE	FALSE	FALSE	FALSE	FALSE	FALSE	FALSE	FALSE	FALSE	FALSE	FALSE	FALSE	FALSE	FALSE	FALSE	FALSE	FALSE	FALSE	FALSE	FALSE	FALSE	FALSE	FALSE	FALSE	FALSE	FALSE	FALSE	FALSE	FALSE	FALSE	FALSE	FALSE	FALSE	FALSE	FALSE	FALSE	FALSE	FALSE	FALSE	FALSE	FALSE	FALSE	FALSE	FALSE	FALSE	FALSE	FALSE	FALSE
58.5	FALSE	FALSE	FALSE	FALSE	FALSE	FALSE	FALSE	FALSE	FALSE	FALSE	FALSE	FALSE	FALSE	FALSE	FALSE	FALSE	FALSE	FALSE	FALSE	FALSE	FALSE	FALSE	FALSE	FALSE	FALSE	FALSE	FALSE	FALSE	FALSE	FALSE	FALSE	FALSE	FALSE	FALSE	FALSE	FALSE	FALSE	FALSE	FALSE	FALSE	FALSE	FALSE	FALSE	FALSE	FALSE	FALSE	FALSE	FALSE	FALSE
59	FALSE	FALSE	FALSE	FALSE	FALSE	FALSE	FALSE	FALSE	FALSE	FALSE	FALSE	FALSE	FALSE	FALSE	FALSE	FALSE	FALSE	FALSE	FALSE	FALSE	FALSE	FALSE	FALSE	FALSE	FALSE	FALSE	FALSE	FALSE	FALSE	FALSE	FALSE	FALSE	FALSE	FALSE	FALSE	FALSE	FALSE	FALSE	FALSE	FALSE	FALSE	FALSE	FALSE	FALSE	FALSE	FALSE	FALSE	FALSE	FALSE
59.5	FALSE	FALSE	FALSE	FALSE	FALSE	FALSE	FALSE	FALSE	FALSE	FALSE	FALSE	FALSE	FALSE	FALSE	FALSE	FALSE	FALSE	FALSE	FALSE	FALSE	FALSE	FALSE	FALSE	FALSE	FALSE	FALSE	FALSE	FALSE	FALSE	FALSE	FALSE	FALSE	FALSE	FALSE	FALSE	FALSE	FALSE	FALSE	FALSE	FALSE	FALSE	FALSE	FALSE	FALSE	FALSE	FALSE	FALSE	FALSE	FALSE
60	FALSE	FALSE	FALSE	FALSE	FALSE	FALSE	FALSE	FALSE	FALSE	FALSE	FALSE	FALSE	FALSE	FALSE	FALSE	FALSE	FALSE	FALSE	FALSE	FALSE	FALSE	FALSE	FALSE	FALSE	FALSE	FALSE	FALSE	FALSE	FALSE	FALSE	FALSE	FALSE	FALSE	FALSE	FALSE	FALSE	FALSE	FALSE	FALSE	FALSE	FALSE	FALSE	FALSE	FALSE	FALSE	FALSE	FALSE	FALSE	FALSE
60.5	FALSE	FALSE	FALSE	FALSE	FALSE	FALSE	FALSE	FALSE	FALSE	FALSE	FALSE	FALSE	FALSE	FALSE	FALSE	FALSE	FALSE	FALSE	FALSE	FALSE	FALSE	FALSE	FALSE	FALSE	FALSE	FALSE	FALSE	FALSE	FALSE	FALSE	FALSE	FALSE	FALSE	FALSE	FALSE	FALSE	FALSE	FALSE	FALSE	FALSE	FALSE	FALSE	FALSE	FALSE	FALSE	FALSE	FALSE	FALSE	FALSE
61	FALSE	FALSE	FALSE	FALSE	FALSE	FALSE	FALSE	FALSE	FALSE	FALSE	FALSE	FALSE	FALSE	FALSE	FALSE	FALSE	FALSE	FALSE	FALSE	FALSE	FALSE	FALSE	FALSE	FALSE	FALSE	FALSE	FALSE	FALSE	FALSE	FALSE	FALSE	FALSE	FALSE	FALSE	FALSE	FALSE	FALSE	FALSE	FALSE	FALSE	FALSE	FALSE	FALSE	FALSE	FALSE	FALSE	FALSE	FALSE	FALSE
61.5	FALSE	FALSE	FALSE	FALSE	FALSE	FALSE	FALSE	FALSE	FALSE	FALSE	FALSE	FALSE	FALSE	FALSE	FALSE	FALSE	FALSE	FALSE	FALSE	FALSE	FALSE	FALSE	FALSE	FALSE	FALSE	FALSE	FALSE	FALSE	FALSE	FALSE	FALSE	FALSE	FALSE	FALSE	FALSE	FALSE	FALSE	FALSE	FALSE	FALSE	FALSE	FALSE	FALSE	FALSE	FALSE	FALSE	FALSE	FALSE	FALSE
62	FALSE	FALSE	FALSE	FALSE	FALSE	FALSE	FALSE	FALSE	FALSE	FALSE	FALSE	FALSE	FALSE	FALSE	FALSE	FALSE	FALSE	FALSE	FALSE	FALSE	FALSE	FALSE	FALSE	FALSE	FALSE	FALSE	FALSE	FALSE	FALSE	FALSE	FALSE	FALSE	FALSE	FALSE	FALSE	FALSE	FALSE	FALSE	FALSE	FALSE	FALSE	FALSE	FALSE	FALSE	FALSE	FALSE	FALSE	FALSE	FALSE
62.5	FALSE	FALSE	FALSE	FALSE	FALSE	FALSE	FALSE	FALSE	FALSE	FALSE	FALSE	FALSE	FALSE	FALSE	FALSE	FALSE	FALSE	FALSE	FALSE	FALSE	FALSE	FALSE	FALSE	FALSE	FALSE	FALSE	FALSE	FALSE	FALSE	FALSE	FALSE	FALSE	FALSE	FALSE	FALSE	FALSE	FALSE	FALSE	FALSE	FALSE	FALSE	FALSE	FALSE	FALSE	FALSE	FALSE	FALSE	FALSE	FALSE
63	FALSE	FALSE	FALSE	FALSE	FALSE	FALSE	FALSE	FALSE	FALSE	FALSE	FALSE	FALSE	FALSE	FALSE	FALSE	FALSE	FALSE	FALSE	FALSE	FALSE	FALSE	FALSE	FALSE	FALSE	FALSE	FALSE	FALSE	FALSE	FALSE	FALSE	FALSE	FALSE	FALSE	FALSE	FALSE	FALSE	FALSE	FALSE	FALSE	FALSE	FALSE	FALSE	FALSE	FALSE	FALSE	FALSE	FALSE	FALSE	FALSE
63.5	FALSE	FALSE	FALSE	FALSE	FALSE	FALSE	FALSE	FALSE	FALSE	FALSE	FALSE	FALSE	FALSE	FALSE	FALSE	FALSE	FALSE	FALSE	FALSE	FALSE	FALSE	FALSE	FALSE	FALSE	FALSE	FALSE	FALSE	FALSE	FALSE	FALSE	FALSE	FALSE	FALSE	FALSE	FALSE	FALSE	FALSE	FALSE	FALSE	FALSE	FALSE	FALSE	FALSE	FALSE	FALSE	FALSE	FALSE	FALSE	FALSE
64	FALSE	FALSE	FALSE	FALSE	FALSE	FALSE	FALSE	FALSE	FALSE	FALSE	FALSE	FALSE	FALSE	FALSE	FALSE	FALSE	FALSE	FALSE	FALSE	FALSE	FALSE	FALSE	FALSE	FALSE	FALSE	FALSE	FALSE	FALSE	FALSE	FALSE	FALSE	FALSE	FALSE	FALSE	FALSE	FALSE	FALSE	FALSE	FALSE	FALSE	FALSE	FALSE	FALSE	FALSE	FALSE	FALSE	FALSE	FALSE	FALSE
64.5	FALSE	FALSE	FALSE	FALSE	FALSE	FALSE	FALSE	FALSE	FALSE	FALSE	FALSE	FALSE	FALSE	FALSE	FALSE	FALSE	FALSE	FALSE	FALSE	FALSE	FALSE	FALSE	FALSE	FALSE	FALSE	FALSE	FALSE	FALSE	FALSE	FALSE	FALSE	FALSE	FALSE	FALSE	FALSE	FALSE	FALSE	FALSE	FALSE	FALSE	FALSE	FALSE	FALSE	FALSE	FALSE	FALSE	FALSE	FALSE	FALSE
65	FALSE	FALSE	FALSE	FALSE	FALSE	FALSE	FALSE	FALSE	FALSE	FALSE	FALSE	FALSE	FALSE	FALSE	FALSE	FALSE	FALSE	FALSE	FALSE	FALSE	FALSE	FALSE	FALSE	FALSE	FALSE	FALSE	FALSE	FALSE	FALSE	FALSE	FALSE	FALSE	FALSE	FALSE	FALSE	FALSE	FALSE	FALSE	FALSE	FALSE	FALSE	FALSE	FALSE	FALSE	FALSE	FALSE	FALSE	FALSE	FALSE
65.5	FALSE	FALSE	FALSE	FALSE	FALSE	FALSE	FALSE	FALSE	FALSE	FALSE	FALSE	FALSE	FALSE	FALSE	FALSE	FALSE	FALSE	FALSE	FALSE	FALSE	FALSE	FALSE	FALSE	FALSE	FALSE	FALSE	FALSE	FALSE	FALSE	FALSE	FALSE	FALSE	FALSE	FALSE	FALSE	FALSE	FALSE	FALSE	FALSE	FALSE	FALSE	FALSE	FALSE	FALSE	FALSE	FALSE	FALSE	FALSE	FALSE
66	FALSE	FALSE	FALSE	FALSE	FALSE	FALSE	FALSE	FALSE	FALSE	FALSE	FALSE	FALSE	FALSE	FALSE	FALSE	FALSE	FALSE	FALSE	FALSE	FALSE	FALSE	FALSE	FALSE	FALSE	FALSE	FALSE	FALSE	FALSE	FALSE	FALSE	FALSE	FALSE	FALSE	FALSE	FALSE	FALSE	FALSE	FALSE	FALSE	FALSE	FALSE	FALSE	FALSE	FALSE	FALSE	FALSE	FALSE	FALSE	FALSE
66.5	FALSE	FALSE	FALSE	FALSE	FALSE	FALSE	FALSE	FALSE	FALSE	FALSE	FALSE	FALSE	FALSE	FALSE	FALSE	FALSE	FALSE	FALSE	FALSE	FALSE	FALSE	FALSE	FALSE	FALSE	FALSE	FALSE	FALSE	FALSE	FALSE	FALSE	FALSE	FALSE	FALSE	FALSE	FALSE	FALSE	FALSE	FALSE	FALSE	FALSE	FALSE	FALSE	FALSE	FALSE	FALSE	FALSE	FALSE	FALSE	FALSE
67	FALSE	FALSE	FALSE	FALSE	FALSE	FALSE	FALSE	FALSE	FALSE	FALSE	FALSE	FALSE	FALSE	FALSE	FALSE	FALSE	FALSE	FALSE	FALSE	FALSE	FALSE	FALSE	FALSE	FALSE	FALSE	FALSE	FALSE	FALSE	FALSE	FALSE	FALSE	FALSE	FALSE	FALSE	FALSE	FALSE	FALSE	FALSE	FALSE	FALSE	FALSE	FALSE	FALSE	FALSE	FALSE	FALSE	FALSE	FALSE	FALSE
67.5	FALSE	FALSE	FALSE	FALSE	FALSE	FALSE	FALSE	FALSE	FALSE	FALSE	FALSE	FALSE	FALSE	FALSE	FALSE	FALSE	FALSE	FALSE	FALSE	FALSE	FALSE	FALSE	FALSE	FALSE	FALSE	FALSE	FALSE	FALSE	FALSE	FALSE	FALSE	FALSE	FALSE	FALSE	FALSE	FALSE	FALSE	FALSE	FALSE	FALSE	FALSE	FALSE	FALSE	FALSE	FALSE	FALSE	FALSE	FALSE	FALSE
68	FALSE	FALSE	FALSE	FALSE	FALSE	FALSE	FALSE	FALSE	FALSE	FALSE	FALSE	FALSE	FALSE	FALSE	FALSE	FALSE	FALSE	FALSE	FALSE	FALSE	FALSE	FALSE	FALSE	FALSE	FALSE	FALSE	FALSE	FALSE	FALSE	FALSE	FALSE	FALSE	FALSE	FALSE	FALSE	FALSE	FALSE	FALSE	FALSE	FALSE	FALSE	FALSE	FALSE	FALSE	FALSE	FALSE	FALSE	FALSE	FALSE
68.5	FALSE	FALSE	FALSE	FALSE	FALSE	FALSE	FALSE	FALSE	FALSE	FALSE	FALSE	FALSE	FALSE	FALSE	FALSE	FALSE	FALSE	FALSE	FALSE	FALSE	FALSE	FALSE	FALSE	FALSE	FALSE	FALSE	FALSE	FALSE	FALSE	FALSE	FALSE	FALSE	FALSE	FALSE	FALSE	FALSE	FALSE	FALSE	FALSE	FALSE	FALSE	FALSE	FALSE	FALSE	FALSE	FALSE	FALSE	FALSE	FALSE
69	FALSE	FALSE	FALSE	FALSE	FALSE	FALSE	FALSE	FALSE	FALSE	FALSE	FALSE	FALSE	FALSE	FALSE	FALSE	FALSE	FALSE	FALSE	FALSE	FALSE	FALSE	FALSE	FALSE	FALSE	FALSE	FALSE	FALSE	FALSE	FALSE	FALSE	FALSE	FALSE	FALSE	FALSE	FALSE	FALSE	FALSE	FALSE	FALSE	FALSE	FALSE	FALSE	FALSE	FALSE	FALSE	FALSE	FALSE	FALSE	FALSE
69.5	FALSE	FALSE	FALSE	FALSE	FALSE	FALSE	FALSE	FALSE	FALSE	FALSE	FALSE	FALSE	FALSE	FALSE	FALSE	FALSE	FALSE	FALSE	FALSE	FALSE	FALSE	FALSE	FALSE	FALSE	FALSE	FALSE	FALSE	FALSE	FALSE	FALSE	FALSE	FALSE	FALSE	FALSE	FALSE	FALSE	FALSE	FALSE	FALSE	FALSE	FALSE	FALSE	FALSE	FALSE	FALSE	FALSE	FALSE	FALSE	FALSE
70	FALSE	FALSE	FALSE	FALSE	FALSE	FALSE	FALSE	FALSE	FALSE	FALSE	FALSE	FALSE	FALSE	FALSE	FALSE	FALSE	FALSE	FALSE	FALSE	FALSE	FALSE	FALSE	FALSE	FALSE	FALSE	FALSE	FALSE	FALSE	FALSE	FALSE	FALSE	FALSE	FALSE	FALSE	FALSE	FALSE	FALSE	FALSE	FALSE	FALSE	FALSE	FALSE	FALSE	FALSE	FALSE	FALSE	FALSE	FALSE	FALSE
70.5	FALSE	FALSE	FALSE	FALSE	FALSE	FALSE	FALSE	FALSE	FALSE	FALSE	FALSE	FALSE	FALSE	FALSE	FALSE	FALSE	FALSE	FALSE	FALSE	FALSE	FALSE	FALSE	FALSE	FALSE	FALSE	FALSE	FALSE	FALSE	FALSE	FALSE	FALSE	FALSE	FALSE	FALSE	FALSE	FALSE	FALSE	FALSE	FALSE	FALSE	FALSE	FALSE	FALSE	FALSE	FALSE	FALSE	FALSE	FALSE	FALSE
71	FALSE	FALSE	FALSE	FALSE	FALSE	FALSE	FALSE	FALSE	FALSE	FALSE	FALSE	FALSE	FALSE	FALSE	FALSE	FALSE	FALSE	FALSE	FALSE	FALSE	FALSE	FALSE	FALSE	FALSE	FALSE	FALSE	FALSE	FALSE	FALSE	FALSE	FALSE	FALSE	FALSE	FALSE	FALSE	FALSE	FALSE	FALSE	FALSE	FALSE	FALSE	FALSE	FALSE	FALSE	FALSE	FALSE	FALSE	FALSE	FALSE
71.5	FALSE	FALSE	FALSE	FALSE	FALSE	FALSE	FALSE	FALSE	FALSE	FALSE	FALSE	FALSE	FALSE	FALSE	FALSE	FALSE	FALSE	FALSE	FALSE	FALSE	FALSE	FALSE	FALSE	FALSE	FALSE	FALSE	FALSE	FALSE	FALSE	FALSE	FALSE	FALSE	FALSE	FALSE	FALSE	FALSE	FALSE	FALSE	FALSE	FALSE	FALSE	FALSE	FALSE	FALSE	FALSE	FALSE	FALSE	FALSE	FALSE
72	FALSE	FALSE	FALSE	FALSE	FALSE	FALSE	FALSE	FALSE	FALSE	FALSE	FALSE	FALSE	FALSE	FALSE	FALSE	FALSE	FALSE	FALSE	FALSE	FALSE	FALSE	FALSE	FALSE	FALSE	FALSE	FALSE	FALSE	FALSE	FALSE	FALSE	FALSE	FALSE	FALSE	FALSE	FALSE	FALSE	FALSE	FALSE	FALSE	FALSE	FALSE	FALSE	FALSE	FALSE	FALSE	FALSE	FALSE	FALSE	FALSE
72.5	FALSE	FALSE	FALSE	FALSE	FALSE	FALSE	FALSE	FALSE	FALSE	FALSE	FALSE	FALSE	FALSE	FALSE	FALSE	FALSE	FALSE	FALSE	FALSE	FALSE	FALSE	FALSE	FALSE	FALSE	FALSE	FALSE	FALSE	FALSE	FALSE	FALSE	FALSE	FALSE	FALSE	FALSE	FALSE	FALSE	FALSE	FALSE	FALSE	FALSE	FALSE	FALSE	FALSE	FALSE	FALSE	FALSE	FALSE	FALSE	FALSE
73	FALSE	FALSE	FALSE	FALSE	FALSE	FALSE	FALSE	FALSE	FALSE	FALSE	FALSE	FALSE	FALSE	FALSE	FALSE	FALSE	FALSE	FALSE	FALSE	FALSE	FALSE	FALSE	FALSE	FALSE	FALSE	FALSE	FALSE	FALSE	FALSE	FALSE	FALSE	FALSE	FALSE	FALSE	FALSE	FALSE	FALSE	FALSE	FALSE	FALSE	FALSE	FALSE	FALSE	FALSE	FALSE	FALSE	FALSE	FALSE	FALSE
73.5	FALSE	FALSE	FALSE	FALSE	FALSE	FALSE	FALSE	FALSE	FALSE	FALSE	FALSE	FALSE	FALSE	FALSE	FALSE	FALSE	FALSE	FALSE	FALSE	FALSE	FALSE	FALSE	FALSE	FALSE	FALSE	FALSE	FALSE	FALSE	FALSE	FALSE	FALSE	FALSE	FALSE	FALSE	FALSE	FALSE	FALSE	FALSE	FALSE	FALSE	FALSE	FALSE	FALSE	FALSE	FALSE	FALSE	FALSE	FALSE	FALSE
74	FALSE	FALSE	FALSE	FALSE	FALSE	FALSE	FALSE	FALSE	FALSE	FALSE	FALSE	FALSE	FALSE	FALSE	FALSE	FALSE	FALSE	FALSE	FALSE	FALSE	FALSE	FALSE	FALSE	FALSE	FALSE	FALSE	FALSE	FALSE	FALSE	FALSE	FALSE	FALSE	FALSE	FALSE	FALSE	FALSE	FALSE	FALSE	FALSE	FALSE	FALSE	FALSE	FALSE	FALSE	FALSE	FALSE	FALSE	FALSE	FALSE
74.5	FALSE	FALSE	FALSE	FALSE	FALSE	FALSE	FALSE	FALSE	FALSE	FALSE	FALSE	FALSE	FALSE	FALSE	FALSE	FALSE	FALSE	FALSE	FALSE	FALSE	FALSE	FALSE	FALSE	FALSE	FALSE	FALSE	FALSE	FALSE	FALSE	FALSE	FALSE	FALSE	FALSE	FALSE	FALSE	FALSE	FALSE	FALSE	FALSE	FALSE	FALSE	FALSE	FALSE	FALSE	FALSE	FALSE	FALSE	FALSE	FALSE
75	FALSE	FALSE	FALSE	FALSE	FALSE	FALSE	FALSE	FALSE	FALSE	FALSE	FALSE	FALSE	FALSE	FALSE	FALSE	FALSE	FALSE	FALSE	FALSE	FALSE	FALSE	FALSE	FALSE	FALSE	FALSE	FALSE	FALSE	FALSE	FALSE	FALSE	FALSE	FALSE	FALSE	FALSE	FALSE	FALSE	FALSE	FALSE	FALSE	FALSE	FALSE	FALSE	FALSE	FALSE	FALSE	FALSE	FALSE	FALSE	FALSE
75.5	FALSE	FALSE	FALSE	FALSE	FALSE	FALSE	FALSE	FALSE	FALSE	FALSE	FALSE	FALSE	FALSE	FALSE	FALSE	FALSE	FALSE	FALSE	FALSE	FALSE	FALSE	FALSE	FALSE	FALSE	FALSE	FALSE	FALSE	FALSE	FALSE	FALSE	FALSE	FALSE	FALSE	FALSE	FALSE	FALSE	FALSE	FALSE	FALSE	FALSE	FALSE	FALSE	FALSE	FALSE	FALSE	FALSE	FALSE	FALSE	FALSE
76	FALSE	FALSE	FALSE	FALSE	FALSE	FALSE	FALSE	FALSE	FALSE	FALSE	FALSE	FALSE	FALSE	FALSE	FALSE	FALSE	FALSE	FALSE	FALSE	FALSE	FALSE	FALSE	FALSE	FALSE	FALSE	FALSE	FALSE	FALSE	FALSE	FALSE	FALSE	FALSE	FALSE	FALSE	FALSE	FALSE	FALSE	FALSE	FALSE	FALSE	FALSE	FALSE	FALSE	FALSE	FALSE	FALSE	FALSE	FALSE	FALSE
76.5	FALSE	FALSE	FALSE	FALSE	FALSE	FALSE	FALSE	FALSE	FALSE	FALSE	FALSE	FALSE	FALSE	FALSE	FALSE	FALSE	FALSE	FALSE	FALSE	FALSE	FALSE	FALSE	FALSE	FALSE	FALSE	FALSE	FALSE	FALSE	FALSE	FALSE	FALSE	FALSE	FALSE	FALSE	FALSE	FALSE	FALSE	FALSE	FALSE	FALSE	FALSE	FALSE	FALSE	FALSE	FALSE	FALSE	FALSE	FALSE	FALSE
77	FALSE	FALSE	FALSE	FALSE	FALSE	FALSE	FALSE	FALSE	FALSE	FALSE	FALSE	FALSE	FALSE	FALSE	FALSE	FALSE	FALSE	FALSE	FALSE	FALSE	FALSE	FALSE	FALSE	FALSE	FALSE	FALSE	FALSE	FALSE	FALSE	FALSE	FALSE	FALSE	FALSE	FALSE	FALSE	FALSE	FALSE	FALSE	FALSE	FALSE	FALSE	FALSE	FALSE	FALSE	FALSE	FALSE	FALSE	FALSE	FALSE
77.5	FALSE	FALSE	FALSE	FALSE	FALSE	FALSE	FALSE	FALSE	FALSE	FALSE	FALSE	FALSE	FALSE	FALSE	FALSE	FALSE	FALSE	FALSE	FALSE	FALSE	FALSE	FALSE	FALSE	FALSE	FALSE	FALSE	FALSE	FALSE	FALSE	FALSE	FALSE	FALSE	FALSE	FALSE	FALSE	FALSE	FALSE	FALSE	FALSE	FALSE	FALSE	FALSE	FALSE	FALSE	FALSE	FALSE	FALSE	FALSE	FALSE
78	FALSE	FALSE	FALSE	FALSE	FALSE	FALSE	FALSE	FALSE	FALSE	FALSE	FALSE	FALSE	FALSE	FALSE	FALSE	FALSE	FALSE	FALSE	FALSE	FALSE	FALSE	FALSE	FALSE	FALSE	FALSE	FALSE	FALSE	FALSE	FALSE	FALSE	FALSE	FALSE	FALSE	FALSE	FALSE	FALSE	FALSE	FALSE	FALSE	FALSE	FALSE	FALSE	FALSE	FALSE	FALSE	FALSE	FALSE	FALSE	FALSE
78.5	FALSE	FALSE	FALSE	FALSE	FALSE	FALSE	FALSE	FALSE	FALSE	FALSE	FALSE	FALSE	FALSE	FALSE	FALSE	FALSE	FALSE	FALSE	FALSE	FALSE	FALSE	FALSE	FALSE	FALSE	FALSE	FALSE	FALSE	FALSE	FALSE	FALSE	FALSE	FALSE	FALSE	FALSE	FALSE	FALSE	FALSE	FALSE	FALSE	FALSE	FALSE	FALSE	FALSE	FALSE	FALSE	FALSE	FALSE	FALSE	FALSE
79	FALSE	FALSE	FALSE	FALSE	FALSE	FALSE	FALSE	FALSE	FALSE	FALSE	FALSE	FALSE	FALSE	FALSE	FALSE	FALSE	FALSE	FALSE	FALSE	FALSE	FALSE	FALSE	FALSE	FALSE	FALSE	FALSE	FALSE	FALSE	FALSE	FALSE	FALSE	FALSE	FALSE	FALSE	FALSE	FALSE	FALSE	FALSE	FALSE	FALSE	FALSE	FALSE	FALSE	FALSE	FALSE	FALSE	FALSE	FALSE	FALSE
79.5	FALSE	FALSE	FALSE	FALSE	FALSE	FALSE	FALSE	FALSE	FALSE	FALSE	FALSE	FALSE	FALSE	FALSE	FALSE	FALSE	FALSE	FALSE	FALSE	FALSE	FALSE	FALSE	FALSE	FALSE	FALSE	FALSE	FALSE	FALSE	FALSE	FALSE	FALSE	FALSE	FALSE	FALSE	FALSE	FALSE	FALSE	FALSE	FALSE	FALSE	FALSE	FALSE	FALSE	FALSE	FALSE	FALSE	FALSE	FALSE	FALSE
80	FALSE	FALSE	FALSE	FALSE	FALSE	FALSE	FALSE	FALSE	FALSE	FALSE	FALSE	FALSE	FALSE	FALSE	FALSE	FALSE	FALSE	FALSE	FALSE	FALSE	FALSE	FALSE	FALSE	FALSE	FALSE	FALSE	FALSE	FALSE	FALSE	FALSE	FALSE	FALSE	FALSE	FALSE	FALSE	FALSE	FALSE	FALSE	FALSE	FALSE	FALSE	FALSE	FALSE	FALSE	FALSE	FALSE	FALSE	FALSE	FALSE
80.5	FALSE	FALSE	FALSE	FALSE	FALSE	FALSE	FALSE	FALSE	FALSE	FALSE	FALSE	FALSE	FALSE	FALSE	FALSE	FALSE	FALSE	FALSE	FALSE	FALSE	FALSE	FALSE	FALSE	FALSE	FALSE	FALSE	FALSE	FALSE	FALSE	FALSE	FALSE	FALSE	FALSE	FALSE	FALSE	FALSE	FALSE	FALSE	FALSE	FALSE	FALSE	FALSE	FALSE	FALSE	FALSE	FALSE	FALSE	FALSE	FALSE
81	FALSE	FALSE	FALSE	FALSE	FALSE	FALSE	FALSE	FALSE	FALSE	FALSE	FALSE	FALSE	FALSE	FALSE	FALSE	FALSE	FALSE	FALSE	FALSE	FALSE	FALSE	FALSE	FALSE	FALSE	FALSE	FALSE	FALSE	FALSE	FALSE	FALSE	FALSE	FALSE	FALSE	FALSE	FALSE	FALSE	FALSE	FALSE	FALSE	FALSE	FALSE	FALSE	FALSE	FALSE	FALSE	FALSE	FALSE	FALSE	FALSE
81.5	FALSE	FALSE	FALSE	FALSE	FALSE	FALSE	FALSE	FALSE	FALSE	FALSE	FALSE	FALSE	FALSE	FALSE	FALSE	FALSE	FALSE	FALSE	FALSE	FALSE	FALSE	FALSE	FALSE	FALSE	FALSE	FALSE	FALSE	FALSE	FALSE	FALSE	FALSE	FALSE	FALSE	FALSE	FALSE	FALSE	FALSE	FALSE	FALSE	FALSE	FALSE	FALSE	FALSE	FALSE	FALSE	FALSE	FALSE	FALSE	FALSE
82	FALSE	FALSE	FALSE	FALSE	FALSE	FALSE	FALSE	FALSE	FALSE	FALSE	FALSE	FALSE	FALSE	FALSE	FALSE	FALSE	FALSE	FALSE	FALSE	FALSE	FALSE	FALSE	FALSE	FALSE	FALSE	FALSE	FALSE	FALSE	FALSE	FALSE	FALSE	FALSE	FALSE	FALSE	FALSE	FALSE	FALSE	FALSE	FALSE	FALSE	FALSE	FALSE	FALSE	FALSE	FALSE	FALSE	FALSE	FALSE	FALSE
82.5	FALSE	FALSE	FALSE	FALSE	FALSE	FALSE	FALSE	FALSE	FALSE	FALSE	FALSE	FALSE	FALSE	FALSE	FALSE	FALSE	FALSE	FALSE	FALSE	FALSE	FALSE	FALSE	FALSE	FALSE	FALSE	FALSE	FALSE	FALSE	FALSE	FALSE	FALSE	FALSE	FALSE	FALSE	FALSE	FALSE	FALSE	FALSE	FALSE	FALSE	FALSE	FALSE	FALSE	FALSE	FALSE	FALSE	FALSE	FALSE	FALSE
83	FALSE	FALSE	FALSE	FALSE	FALSE	FALSE	FALSE	FALSE	FALSE	FALSE	FALSE	FALSE	FALSE	FALSE	FALSE	FALSE	FALSE	FALSE	FALSE	FALSE	FALSE	FALSE	FALSE	FALSE	FALSE	FALSE	FALSE	FALSE	FALSE	FALSE	FALSE	FALSE	FALSE	FALSE	FALSE	FALSE	FALSE	FALSE	FALSE	FALSE	FALSE	FALSE	FALSE	FALSE	FALSE	FALSE	FALSE	FALSE	FALSE
83.5	FALSE	FALSE	FALSE	FALSE	FALSE	FALSE	FALSE	FALSE	FALSE	FALSE	FALSE	FALSE	FALSE	FALSE	FALSE	FALSE	FALSE	FALSE	FALSE	FALSE	FALSE	FALSE	FALSE	FALSE	FALSE	FALSE	FALSE	FALSE	FALSE	FALSE	FALSE	FALSE	FALSE	FALSE	FALSE	FALSE	FALSE	FALSE	FALSE	FALSE	FALSE	FALSE	FALSE	FALSE	FALSE	FALSE	FALSE	FALSE	FALSE
84	FALSE	FALSE	FALSE	FALSE	FALSE	FALSE	FALSE	FALSE	FALSE	FALSE	FALSE	FALSE	FALSE	FALSE	FALSE	FALSE	FALSE	FALSE	FALSE	FALSE	FALSE	FALSE	FALSE	FALSE	FALSE	FALSE	FALSE	FALSE	FALSE	FALSE	FALSE	FALSE	FALSE	FALSE	FALSE	FALSE	FALSE	FALSE	FALSE	FALSE	FALSE	FALSE	FALSE	FALSE	FALSE	FALSE	FALSE	FALSE	FALSE
84.5	FALSE	FALSE	FALSE	FALSE	FALSE	FALSE	FALSE	FALSE	FALSE	FALSE	FALSE	FALSE	FALSE	FALSE	FALSE	FALSE	FALSE	FALSE	FALSE	FALSE	FALSE	FALSE	FALSE	FALSE	FALSE	FALSE	FALSE	FALSE	FALSE	FALSE	FALSE	FALSE	FALSE	FALSE	FALSE	FALSE	FALSE	FALSE	FALSE	FALSE	FALSE	FALSE	FALSE	FALSE	FALSE	FALSE	FALSE	FALSE	FALSE
85	FALSE	FALSE	FALSE	FALSE	FALSE	FALSE	FALSE	FALSE	FALSE	FALSE	FALSE	FALSE	FALSE	FALSE	FALSE	FALSE	FALSE	FALSE	FALSE	FALSE	FALSE	FALSE	FALSE	FALSE	FALSE	FALSE	FALSE	FALSE	FALSE	FALSE	FALSE	FALSE	FALSE	FALSE	FALSE	FALSE	FALSE	FALSE	FALSE	FALSE	FALSE	FALSE	FALSE	FALSE	FALSE	FALSE	FALSE	FALSE	FALSE
85.5	FALSE	FALSE	FALSE	FALSE	FALSE	FALSE	FALSE	FALSE	FALSE	FALSE	FALSE	FALSE	FALSE	FALSE	FALSE	FALSE	FALSE	FALSE	FALSE	FALSE	FALSE	FALSE	FALSE	FALSE	FALSE	FALSE	FALSE	FALSE	FALSE	FALSE	FALSE	FALSE	FALSE	FALSE	FALSE	FALSE	FALSE	FALSE	FALSE	FALSE	FALSE	FALSE	FALSE	FALSE	FALSE	FALSE	FALSE	FALSE	FALSE
86	FALSE	FALSE	FALSE	FALSE	FALSE	FALSE	FALSE	FALSE	FALSE	FALSE	FALSE	FALSE	FALSE	FALSE	FALSE	FALSE	FALSE	FALSE	FALSE	FALSE	FALSE	FALSE	FALSE	FALSE	FALSE	FALSE	FALSE	FALSE	FALSE	FALSE	FALSE	FALSE	FALSE	FALSE	FALSE	FALSE	FALSE	FALSE	FALSE	FALSE	FALSE	FALSE	FALSE	FALSE	FALSE	FALSE	FALSE	FALSE	FALSE
86.5	FALSE	FALSE	FALSE	FALSE	FALSE	FALSE	FALSE	FALSE	FALSE	FALSE	FALSE	FALSE	FALSE	FALSE	FALSE	FALSE	FALSE	FALSE	FALSE	FALSE	FALSE	FALSE	FALSE	FALSE	FALSE	FALSE	FALSE	FALSE	FALSE	FALSE	FALSE	FALSE	FALSE	FALSE	FALSE	FALSE	FALSE	FALSE	FALSE	FALSE	FALSE	FALSE	FALSE	FALSE	FALSE	FALSE	FALSE	FALSE	FALSE
87	FALSE	FALSE	FALSE	FALSE	FALSE	FALSE	FALSE	FALSE	FALSE	FALSE	FALSE	FALSE	FALSE	FALSE	FALSE	FALSE	FALSE	FALSE	FALSE	FALSE	FALSE	FALSE	FALSE	FALSE	FALSE	FALSE	FALSE	FALSE	FALSE	FALSE	FALSE	FALSE	FALSE	FALSE	FALSE	FALSE	FALSE	FALSE	FALSE	FALSE	FALSE	FALSE	FALSE	FALSE	FALSE	FALSE	FALSE	FALSE	FALSE
87.5	FALSE	FALSE	FALSE	FALSE	FALSE	FALSE	FALSE	FALSE	FALSE	FALSE	FALSE	FALSE	FALSE	FALSE	FALSE	FALSE	FALSE	FALSE	FALSE	FALSE	FALSE	FALSE	FALSE	FALSE	FALSE	FALSE	FALSE	FALSE	FALSE	FALSE	FALSE	FALSE	FALSE	FALSE	FALSE	FALSE	FALSE	FALSE	FALSE	FALSE	FALSE	FALSE	FALSE	FALSE	FALSE	FALSE	FALSE	FALSE	FALSE
88	FALSE	FALSE	FALSE	FALSE	FALSE	FALSE	FALSE	FALSE	FALSE	FALSE	FALSE	FALSE	FALSE	FALSE	FALSE	FALSE	FALSE	FALSE	FALSE	FALSE	FALSE	FALSE	FALSE	FALSE	FALSE	FALSE	FALSE	FALSE	FALSE	FALSE	FALSE	FALSE	FALSE	FALSE	FALSE	FALSE	FALSE	FALSE	FALSE	FALSE	FALSE	FALSE	FALSE	FALSE	FALSE	FALSE	FALSE	FALSE	FALSE
88.5	FALSE	FALSE	FALSE	FALSE	FALSE	FALSE	FALSE	FALSE	FALSE	FALSE	FALSE	FALSE	FALSE	FALSE	FALSE	FALSE	FALSE	FALSE	FALSE	FALSE	FALSE	FALSE	FALSE	FALSE	FALSE	FALSE	FALSE	FALSE	FALSE	FALSE	FALSE	FALSE	FALSE	FALSE	FALSE	FALSE	FALSE	FALSE	FALSE	FALSE	FALSE	FALSE	FALSE	FALSE	FALSE	FALSE	FALSE	FALSE	FALSE
89	FALSE	FALSE	FALSE	FALSE	FALSE	FALSE	FALSE	FALSE	FALSE	FALSE	FALSE	FALSE	FALSE	FALSE	FALSE	FALSE	FALSE	FALSE	FALSE	FALSE	FALSE	FALSE	FALSE	FALSE	FALSE	FALSE	FALSE	FALSE	FALSE	FALSE	FALSE	FALSE	FALSE	FALSE	FALSE	FALSE	FALSE	FALSE	FALSE	FALSE	FALSE	FALSE	FALSE	FALSE	FALSE	FALSE	FALSE	FALSE	FALSE
89.5	FALSE	FALSE	FALSE	FALSE	FALSE	FALSE	FALSE	FALSE	FALSE	FALSE	FALSE	FALSE	FALSE	FALSE	FALSE	FALSE	FALSE	FALSE	FALSE	FALSE	FALSE	FALSE	FALSE	FALSE	FALSE	FALSE	FALSE	FALSE	FALSE	FALSE	FALSE	FALSE	FALSE	FALSE	FALSE	FALSE	FALSE	FALSE	FALSE	FALSE	FALSE	FALSE	FALSE	FALSE	FALSE	FALSE	FALSE	FALSE	FALSE
90	FALSE	FALSE	FALSE	FALSE	FALSE	FALSE	FALSE	FALSE	FALSE	FALSE	FALSE	FALSE	FALSE	FALSE	FALSE	FALSE	FALSE	FALSE	FALSE	FALSE	FALSE	FALSE	FALSE	FALSE	FALSE	FALSE	FALSE	FALSE	FALSE	FALSE	FALSE	FALSE	FALSE	FALSE	FALSE	FALSE	FALSE	FALSE	FALSE	FALSE	FALSE	FALSE	FALSE	FALSE	FALSE	FALSE	FALSE	FALSE	FALSE
90.5	FALSE	FALSE	FALSE	FALSE	FALSE	FALSE	FALSE	FALSE	FALSE	FALSE	FALSE	FALSE	FALSE	FALSE	FALSE	FALSE	FALSE	FALSE	FALSE	FALSE	FALSE	FALSE	FALSE	FALSE	FALSE	FALSE	FALSE	FALSE	FALSE	FALSE	FALSE	FALSE	FALSE	FALSE	FALSE	FALSE	FALSE	FALSE	FALSE	FALSE	FALSE	FALSE	FALSE	FALSE	FALSE	FALSE	FALSE	FALSE	FALSE
91	FALSE	FALSE	FALSE	FALSE	FALSE	FALSE	FALSE	FALSE	FALSE	FALSE	FALSE	FALSE	FALSE	FALSE	FALSE	FALSE	FALSE	FALSE	FALSE	FALSE	FALSE	FALSE	FALSE	FALSE	FALSE	FALSE	FALSE	FALSE	FALSE	FALSE	FALSE	FALSE	FALSE	FALSE	FALSE	FALSE	FALSE	FALSE	FALSE	FALSE	FALSE	FALSE	FALSE	FALSE	FALSE	FALSE	FALSE	FALSE	FALSE
91.5	FALSE	FALSE	FALSE	FALSE	FALSE	FALSE	FALSE	FALSE	FALSE	FALSE	FALSE	FALSE	FALSE	FALSE	FALSE	FALSE	FALSE	FALSE	FALSE	FALSE	FALSE	FALSE	FALSE	FALSE	FALSE	FALSE	FALSE	FALSE	FALSE	FALSE	FALSE	FALSE	FALSE	FALSE	FALSE	FALSE	FALSE	FALSE	FALSE	FALSE	FALSE	FALSE	FALSE	FALSE	FALSE	FALSE	FALSE	FALSE	FALSE
92	FALSE	FALSE	FALSE	FALSE	FALSE	FALSE	FALSE	FALSE	FALSE	FALSE	FALSE	FALSE	FALSE	FALSE	FALSE	FALSE	FALSE	FALSE	FALSE	FALSE	FALSE	FALSE	FALSE	FALSE	FALSE	FALSE	FALSE	FALSE	FALSE	FALSE	FALSE	FALSE	FALSE	FALSE	FALSE	FALSE	FALSE	FALSE	FALSE	FALSE	FALSE	FALSE	FALSE	FALSE	FALSE	FALSE	FALSE	FALSE	FALSE
92.5	FALSE	FALSE	FALSE	FALSE	FALSE	FALSE	FALSE	FALSE	FALSE	FALSE	FALSE	FALSE	FALSE	FALSE	FALSE	FALSE	FALSE	FALSE	FALSE	FALSE	FALSE	FALSE	FALSE	FALSE	FALSE	FALSE	FALSE	FALSE	FALSE	FALSE	FALSE	FALSE	FALSE	FALSE	FALSE	FALSE	FALSE	FALSE	FALSE	FALSE	FALSE	FALSE	FALSE	FALSE	FALSE	FALSE	FALSE	FALSE	FALSE
93	FALSE	FALSE	FALSE	FALSE	FALSE	FALSE	FALSE	FALSE	FALSE	FALSE	FALSE	FALSE	FALSE	FALSE	FALSE	FALSE	FALSE	FALSE	FALSE	FALSE	FALSE	FALSE	FALSE	FALSE	FALSE	FALSE	FALSE	FALSE	FALSE	FALSE	FALSE	FALSE	FALSE	FALSE	FALSE	FALSE	FALSE	FALSE	FALSE	FALSE	FALSE	FALSE	FALSE	FALSE	FALSE	FALSE	FALSE	FALSE	FALSE
93.5	FALSE	FALSE	FALSE	FALSE	FALSE	FALSE	FALSE	FALSE	FALSE	FALSE	FALSE	FALSE	FALSE	FALSE	FALSE	FALSE	FALSE	FALSE	FALSE	FALSE	FALSE	FALSE	FALSE	FALSE	FALSE	FALSE	FALSE	FALSE	FALSE	FALSE	FALSE	FALSE	FALSE	FALSE	FALSE	FALSE	FALSE	FALSE	FALSE	FALSE	FALSE	FALSE	FALSE	FALSE	FALSE	FALSE	FALSE	FALSE	FALSE
94	FALSE	FALSE	FALSE	FALSE	FALSE	FALSE	FALSE	FALSE	FALSE	FALSE	FALSE	FALSE	FALSE	FALSE	FALSE	FALSE	FALSE	FALSE	FALSE	FALSE	FALSE	FALSE	FALSE	FALSE	FALSE	FALSE	FALSE	FALSE	FALSE	FALSE	FALSE	FALSE	FALSE	FALSE	FALSE	FALSE	FALSE	FALSE	FALSE	FALSE	FALSE	FALSE	FALSE	FALSE	FALSE	FALSE	FALSE	FALSE	FALSE
94.5	FALSE	FALSE	FALSE	FALSE	FALSE	FALSE	FALSE	FALSE	FALSE	FALSE	FALSE	FALSE	FALSE	FALSE	FALSE	FALSE	FALSE	FALSE	FALSE	FALSE	FALSE	FALSE	FALSE	FALSE	FALSE	FALSE	FALSE	FALSE	FALSE	FALSE	FALSE	FALSE	FALSE	FALSE	FALSE	FALSE	FALSE	FALSE	FALSE	FALSE	FALSE	FALSE	FALSE	FALSE	FALSE	FALSE	FALSE	FALSE	FALSE
95	FALSE	FALSE	FALSE	FALSE	FALSE	FALSE	FALSE	FALSE	FALSE	FALSE	FALSE	FALSE	FALSE	FALSE	FALSE	FALSE	FALSE	FALSE	FALSE	FALSE	FALSE	FALSE	FALSE	FALSE	FALSE	FALSE	FALSE	FALSE	FALSE	FALSE	FALSE	FALSE	FALSE	FALSE	FALSE	FALSE	FALSE	FALSE	FALSE	FALSE	FALSE	FALSE	FALSE	FALSE	FALSE	FALSE	FALSE	FALSE	FALSE
95.5	FALSE	FALSE	FALSE	FALSE	FALSE	FALSE	FALSE	FALSE	FALSE	FALSE	FALSE	FALSE	FALSE	FALSE	FALSE	FALSE	FALSE	FALSE	FALSE	FALSE	FALSE	FALSE	FALSE	FALSE	FALSE	FALSE	FALSE	FALSE	FALSE	FALSE	FALSE	FALSE	FALSE	FALSE	FALSE	FALSE	FALSE	FALSE	FALSE	FALSE	FALSE	FALSE	FALSE	FALSE	FALSE	FALSE	FALSE	FALSE	FALSE
96	FALSE	FALSE	FALSE	FALSE	FALSE	FALSE	FALSE	FALSE	FALSE	FALSE	FALSE	FALSE	FALSE	FALSE	FALSE	FALSE	FALSE	FALSE	FALSE	FALSE	FALSE	FALSE	FALSE	FALSE	FALSE	FALSE	FALSE	FALSE	FALSE	FALSE	FALSE	FALSE	FALSE	FALSE	FALSE	FALSE	FALSE	FALSE	FALSE	FALSE	FALSE	FALSE	FALSE	FALSE	FALSE	FALSE	FALSE	FALSE	FALSE
96.5	FALSE	FALSE	FALSE	FALSE	FALSE	FALSE	FALSE	FALSE	FALSE	FALSE	FALSE	FALSE	FALSE	FALSE	FALSE	FALSE	FALSE	FALSE	FALSE	FALSE	FALSE	FALSE	FALSE	FALSE	FALSE	FALSE	FALSE	FALSE	FALSE	FALSE	FALSE	FALSE	FALSE	FALSE	FALSE	FALSE	FALSE	FALSE	FALSE	FALSE	FALSE	FALSE	FALSE	FALSE	FALSE	FALSE	FALSE	FALSE	FALSE
97	FALSE	FALSE	FALSE	FALSE	FALSE	FALSE	FALSE	FALSE	FALSE	FALSE	FALSE	FALSE	FALSE	FALSE	FALSE	FALSE	FALSE	FALSE	FALSE	FALSE	FALSE	FALSE	FALSE	FALSE	FALSE	FALSE	FALSE	FALSE	FALSE	FALSE	FALSE	FALSE	FALSE	FALSE	FALSE	FALSE	FALSE	FALSE	FALSE	FALSE	FALSE	FALSE	FALSE	FALSE	FALSE	FALSE	FALSE	FALSE	FALSE
97.5	FALSE	FALSE	FALSE	FALSE	FALSE	FALSE	FALSE	FALSE	FALSE	FALSE	FALSE	FALSE	FALSE	FALSE	FALSE	FALSE	FALSE	FALSE	FALSE	FALSE	FALSE	FALSE	FALSE	FALSE	FALSE	FALSE	FALSE	FALSE	FALSE	FALSE	FALSE	FALSE	FALSE	FALSE	FALSE	FALSE	FALSE	FALSE	FALSE	FALSE	FALSE	FALSE	FALSE	FALSE	FALSE	FALSE	FALSE	FALSE	FALSE
98	FALSE	FALSE	FALSE	FALSE	FALSE	FALSE	FALSE	FALSE	FALSE	FALSE	FALSE	FALSE	FALSE	FALSE	FALSE	FALSE	FALSE	FALSE	FALSE	FALSE	FALSE	FALSE	FALSE	FALSE	FALSE	FALSE	FALSE	FALSE	FALSE	FALSE	FALSE	FALSE	FALSE	FALSE	FALSE	FALSE	FALSE	FALSE	FALSE	FALSE	FALSE	FALSE	FALSE	FALSE	FALSE	FALSE	FALSE	FALSE	FALSE
98.5	FALSE	FALSE	FALSE	FALSE	FALSE	FALSE	FALSE	FALSE	FALSE	FALSE	FALSE	FALSE	FALSE	FALSE	FALSE	FALSE	FALSE	FALSE	FALSE	FALSE	FALSE	FALSE	FALSE	FALSE	FALSE	FALSE	FALSE	FALSE	FALSE	FALSE	FALSE	FALSE	FALSE	FALSE	FALSE	FALSE	FALSE	FALSE	FALSE	FALSE	FALSE	FALSE	FALSE	FALSE	FALSE	FALSE	FALSE	FALSE	FALSE
99	FALSE	FALSE	FALSE	FALSE	FALSE	FALSE	FALSE	FALSE	FALSE	FALSE	FALSE	FALSE	FALSE	FALSE	FALSE	FALSE	FALSE	FALSE	FALSE	FALSE	FALSE	FALSE	FALSE	FALSE	FALSE	FALSE	FALSE	FALSE	FALSE	FALSE	FALSE	FALSE	FALSE	FALSE	FALSE	FALSE	FALSE	FALSE	FALSE	FALSE	FALSE	FALSE	FALSE	FALSE	FALSE	FALSE	FALSE	FALSE	FALSE
99.5	FALSE	FALSE	FALSE	FALSE	FALSE	FALSE	FALSE	FALSE	FALSE	FALSE	FALSE	FALSE	FALSE	FALSE	FALSE	FALSE	FALSE	FALSE	FALSE	FALSE	FALSE	FALSE	FALSE	FALSE	FALSE	FALSE	FALSE	FALSE	FALSE	FALSE	FALSE	FALSE	FALSE	FALSE	FALSE	FALSE	FALSE	FALSE	FALSE	FALSE	FALSE	FALSE	FALSE	FALSE	FALSE	FALSE	FALSE	FALSE	FALSE
100	FALSE	FALSE	FALSE	FALSE	FALSE	FALSE	FALSE	FALSE	FALSE	FALSE	FALSE	FALSE	FALSE	FALSE	FALSE	FALSE	FALSE	FALSE	FALSE	FALSE	FALSE	FALSE	FALSE	FALSE	FALSE	FALSE	FALSE	FALSE	FALSE	FALSE	FALSE	FALSE	FALSE	FALSE	FALSE	FALSE	FALSE	FALSE	FALSE	FALSE	FALSE	FALSE	FALSE	FALSE	FALSE	FALSE	FALSE	FALSE	FALSE
[truncated: 301 more columns]

## Sheet: b Mmax Indoor-Older
units: METs, x-axis: temperature (degrees Celsius, row 2), y-axis:relative humidity (%, column A)
	25	25.1	25.2	25.3	25.4	25.5	25.6	25.7	25.8	25.9	26	26.1	26.2	26.3	26.4	26.5	26.6	26.7	26.8	26.9	27	27.1	27.2	27.3	27.4	27.5	27.6	27.7	27.8	27.9	28	28.1	28.2	28.3	28.4	28.5	28.6	28.7	28.8	28.9	29	29.1	29.2	29.3	29.4	29.5	29.6	29.7	29.8
0.5	5.64866	5.63335	5.61801	5.60265	5.58727	5.57185	5.55642	5.54096	5.52548	5.50997	5.49443	5.47888	5.46329	5.44769	5.43206	5.4164	5.40072	5.38501	5.36928	5.35353	5.33775	5.32195	5.30612	5.29026	5.27439	5.25848	5.24256	5.2266	5.21063	5.19462	5.1786	5.16255	5.14647	5.13037	5.11424	5.09809	5.08192	5.06571	5.04949	5.03324	5.01696	5.00066	4.98433	4.96798	4.95161	4.93521	4.91878	4.90233	4.88585
1	5.64793	5.63262	5.61728	5.60191	5.58653	5.57111	5.55567	5.54021	5.52472	5.50921	5.49367	5.47811	5.46253	5.44692	5.43128	5.41562	5.39994	5.38423	5.36849	5.35273	5.33695	5.32114	5.3053	5.28945	5.27356	5.25765	5.24172	5.22576	5.20978	5.19377	5.17773	5.16168	5.14559	5.12948	5.11335	5.09719	5.08101	5.0648	5.04856	5.0323	5.01602	4.99971	4.98337	4.96701	4.95062	4.93421	4.91778	4.90131	4.88483
1.5	5.64721	5.63189	5.61655	5.60118	5.58579	5.57037	5.55493	5.53946	5.52397	5.50846	5.49292	5.47735	5.46176	5.44615	5.43051	5.41484	5.39915	5.38344	5.3677	5.35193	5.33614	5.32033	5.30449	5.28863	5.27274	5.25682	5.24088	5.22492	5.20893	5.19291	5.17687	5.1608	5.14471	5.1286	5.11246	5.09629	5.0801	5.06388	5.04763	5.03137	5.01507	4.99875	4.98241	4.96604	4.94964	4.93322	4.91677	4.9003	4.8838
2	5.64648	5.63116	5.61581	5.60044	5.58505	5.56963	5.55418	5.53871	5.52322	5.5077	5.49216	5.47659	5.46099	5.44538	5.42973	5.41406	5.39837	5.38265	5.36691	5.35114	5.33534	5.31952	5.30368	5.28781	5.27191	5.25599	5.24004	5.22407	5.20808	5.19205	5.17601	5.15993	5.14384	5.12771	5.11156	5.09539	5.07919	5.06296	5.04671	5.03043	5.01413	4.9978	4.98144	4.96506	4.94866	4.93222	4.91577	4.89928	4.88277
2.5	5.64575	5.63042	5.61508	5.5997	5.58431	5.56888	5.55344	5.53797	5.52247	5.50695	5.4914	5.47583	5.46023	5.44461	5.42896	5.41328	5.39759	5.38186	5.36611	5.35034	5.33454	5.31871	5.30286	5.28699	5.27109	5.25516	5.23921	5.22323	5.20723	5.1912	5.17514	5.15906	5.14296	5.12682	5.11067	5.09448	5.07828	5.06204	5.04578	5.02949	5.01318	4.99684	4.98048	4.96409	4.94767	4.93123	4.91476	4.89827	4.88175
3	5.64502	5.62969	5.61434	5.59897	5.58357	5.56814	5.55269	5.53722	5.52172	5.50619	5.49064	5.47506	5.45946	5.44383	5.42818	5.41251	5.3968	5.38107	5.36532	5.34954	5.33374	5.31791	5.30205	5.28617	5.27026	5.25433	5.23837	5.22239	5.20638	5.19034	5.17428	5.15819	5.14208	5.12594	5.10977	5.09358	5.07736	5.06112	5.04485	5.02856	5.01223	4.99589	4.97951	4.96311	4.94669	4.93023	4.91375	4.89725	4.88072
3.5	5.64429	5.62896	5.61361	5.59823	5.58283	5.5674	5.55195	5.53647	5.52096	5.50543	5.48988	5.4743	5.4587	5.44306	5.42741	5.41173	5.39602	5.38029	5.36453	5.34874	5.33293	5.3171	5.30124	5.28535	5.26944	5.2535	5.23753	5.22154	5.20552	5.18948	5.17341	5.15732	5.1412	5.12505	5.10888	5.09268	5.07645	5.0602	5.04392	5.02762	5.01129	4.99493	4.97855	4.96214	4.9457	4.92924	4.91275	4.89623	4.87969
4	5.64356	5.62823	5.61287	5.59749	5.58209	5.56666	5.5512	5.53572	5.52021	5.50468	5.48912	5.47354	5.45793	5.44229	5.42663	5.41095	5.39524	5.3795	5.36373	5.34795	5.33213	5.31629	5.30042	5.28453	5.26861	5.25267	5.23669	5.2207	5.20467	5.18862	5.17255	5.15645	5.14032	5.12416	5.10798	5.09178	5.07554	5.05928	5.04299	5.02668	5.01034	4.99397	4.97758	4.96116	4.94471	4.92824	4.91174	4.89521	4.87865
4.5	5.64283	5.6275	5.61214	5.59676	5.58135	5.56591	5.55045	5.53497	5.51946	5.50392	5.48836	5.47278	5.45716	5.44152	5.42586	5.41017	5.39445	5.37871	5.36294	5.34715	5.33133	5.31548	5.29961	5.28371	5.26778	5.25183	5.23586	5.21985	5.20382	5.18777	5.17168	5.15557	5.13944	5.12328	5.10709	5.09087	5.07463	5.05836	5.04206	5.02574	5.00939	4.99302	4.97661	4.96018	4.94372	4.92724	4.91073	4.89419	4.87762
5	5.6421	5.62676	5.6114	5.59602	5.58061	5.56517	5.54971	5.53422	5.51871	5.50317	5.4876	5.47201	5.4564	5.44075	5.42508	5.40939	5.39367	5.37792	5.36215	5.34635	5.33052	5.31467	5.29879	5.28289	5.26696	5.251	5.23502	5.21901	5.20297	5.18691	5.17082	5.1547	5.13856	5.12239	5.10619	5.08997	5.07372	5.05744	5.04113	5.0248	5.00844	4.99206	4.97564	4.9592	4.94273	4.92624	4.90972	4.89317	4.87659
5.5	5.64137	5.62603	5.61067	5.59528	5.57987	5.56443	5.54896	5.53347	5.51796	5.50241	5.48684	5.47125	5.45563	5.43998	5.42431	5.40861	5.39289	5.37713	5.36136	5.34555	5.32972	5.31386	5.29798	5.28207	5.26613	5.25017	5.23418	5.21816	5.20212	5.18605	5.16995	5.15383	5.13768	5.1215	5.1053	5.08906	5.0728	5.05652	5.0402	5.02386	5.00749	4.9911	4.97467	4.95822	4.94174	4.92524	4.9087	4.89214	4.87555
6	5.64064	5.6253	5.60993	5.59454	5.57913	5.56369	5.54822	5.53272	5.5172	5.50166	5.48609	5.47049	5.45486	5.43921	5.42354	5.40783	5.3921	5.37635	5.36056	5.34475	5.32892	5.31306	5.29717	5.28125	5.26531	5.24934	5.23334	5.21732	5.20127	5.18519	5.16909	5.15296	5.1368	5.12061	5.1044	5.08816	5.07189	5.05559	5.03927	5.02292	5.00654	4.99014	4.9737	4.95724	4.94075	4.92424	4.90769	4.89112	4.87452
6.5	5.63991	5.62457	5.6092	5.59381	5.57839	5.56294	5.54747	5.53198	5.51645	5.5009	5.48533	5.46973	5.4541	5.43844	5.42276	5.40705	5.39132	5.37556	5.35977	5.34396	5.32812	5.31225	5.29635	5.28043	5.26448	5.24851	5.2325	5.21647	5.20042	5.18433	5.16822	5.15208	5.13592	5.11972	5.1035	5.08725	5.07098	5.05467	5.03834	5.02198	5.00559	4.98918	4.97273	4.95626	4.93976	4.92323	4.90668	4.89009	4.87348
7	5.63918	5.62383	5.60846	5.59307	5.57765	5.5622	5.54673	5.53123	5.5157	5.50015	5.48457	5.46896	5.45333	5.43767	5.42199	5.40627	5.39054	5.37477	5.35898	5.34316	5.32731	5.31144	5.29554	5.27961	5.26366	5.24768	5.23167	5.21563	5.19957	5.18347	5.16736	5.15121	5.13504	5.11883	5.1026	5.08635	5.07006	5.05375	5.03741	5.02104	5.00464	4.98822	4.97176	4.95528	4.93877	4.92223	4.90566	4.88907	4.87244
7.5	5.63845	5.6231	5.60773	5.59233	5.57691	5.56146	5.54598	5.53048	5.51495	5.49939	5.48381	5.4682	5.45256	5.4369	5.42121	5.4055	5.38975	5.37398	5.35819	5.34236	5.32651	5.31063	5.29472	5.27879	5.26283	5.24684	5.23083	5.21478	5.19871	5.18262	5.16649	5.15034	5.13415	5.11794	5.10171	5.08544	5.06915	5.05282	5.03647	5.0201	5.00369	4.98725	4.97079	4.9543	4.93777	4.92122	4.90465	4.88804	4.8714
8	5.63772	5.62237	5.60699	5.59159	5.57617	5.56071	5.54523	5.52973	5.5142	5.49864	5.48305	5.46744	5.4518	5.43613	5.42044	5.40472	5.38897	5.37319	5.35739	5.34156	5.32571	5.30982	5.29391	5.27797	5.26201	5.24601	5.22999	5.21394	5.19786	5.18176	5.16562	5.14946	5.13327	5.11705	5.10081	5.08453	5.06823	5.0519	5.03554	5.01915	5.00274	4.98629	4.96982	4.95331	4.93678	4.92022	4.90363	4.88701	4.87036
8.5	5.63698	5.62163	5.60626	5.59086	5.57543	5.55997	5.54449	5.52898	5.51344	5.49788	5.48229	5.46668	5.45103	5.43536	5.41966	5.40394	5.38819	5.37241	5.3566	5.34077	5.3249	5.30901	5.2931	5.27715	5.26118	5.24518	5.22915	5.21309	5.19701	5.1809	5.16476	5.14859	5.13239	5.11616	5.09991	5.08363	5.06732	5.05098	5.03461	5.01821	5.00178	4.98533	4.96884	4.95233	4.93578	4.91921	4.90261	4.88598	4.86932
9	5.63625	5.6209	5.60552	5.59012	5.57469	5.55923	5.54374	5.52823	5.51269	5.49713	5.48153	5.46591	5.45027	5.43459	5.41889	5.40316	5.3874	5.37162	5.35581	5.33997	5.3241	5.30821	5.29228	5.27633	5.26035	5.24435	5.22831	5.21225	5.19616	5.18004	5.16389	5.14771	5.13151	5.11527	5.09901	5.08272	5.0664	5.05005	5.03367	5.01726	5.00083	4.98436	4.96787	4.95134	4.93479	4.9182	4.90159	4.88495	4.86827
9.5	5.63552	5.62017	5.60479	5.58938	5.57395	5.55849	5.543	5.52748	5.51194	5.49637	5.48077	5.46515	5.4495	5.43382	5.41811	5.40238	5.38662	5.37083	5.35501	5.33917	5.3233	5.3074	5.29147	5.27551	5.25953	5.24351	5.22747	5.2114	5.1953	5.17918	5.16302	5.14684	5.13063	5.11438	5.09811	5.08181	5.06548	5.04912	5.03274	5.01632	4.99987	4.9834	4.96689	4.95036	4.93379	4.91719	4.90057	4.88391	4.86723
10	5.63479	5.61944	5.60405	5.58864	5.57321	5.55774	5.54225	5.52673	5.51119	5.49562	5.48002	5.46439	5.44873	5.43305	5.41734	5.4016	5.38584	5.37004	5.35422	5.33837	5.32249	5.30659	5.29065	5.27469	5.2587	5.24268	5.22663	5.21056	5.19445	5.17832	5.16216	5.14596	5.12974	5.11349	5.09721	5.0809	5.06457	5.0482	5.0318	5.01537	4.99892	4.98243	4.96591	4.94937	4.93279	4.91618	4.89955	4.88288	4.86618
10.5	5.63406	5.6187	5.60332	5.58791	5.57247	5.557	5.54151	5.52598	5.51044	5.49486	5.47926	5.46363	5.44797	5.43228	5.41657	5.40082	5.38505	5.36926	5.35343	5.33757	5.32169	5.30578	5.28984	5.27387	5.25787	5.24185	5.22579	5.20971	5.1936	5.17746	5.16129	5.14509	5.12886	5.1126	5.09631	5.08	5.06365	5.04727	5.03086	5.01443	4.99796	4.98146	4.96494	4.94838	4.93179	4.91517	4.89852	4.88184	4.86513
11	5.63333	5.61797	5.60258	5.58717	5.57173	5.55626	5.54076	5.52524	5.50968	5.4941	5.4785	5.46286	5.4472	5.43151	5.41579	5.40004	5.38427	5.36847	5.35264	5.33678	5.32089	5.30497	5.28903	5.27305	5.25705	5.24102	5.22496	5.20887	5.19275	5.1766	5.16042	5.14421	5.12798	5.11171	5.09541	5.07909	5.06273	5.04634	5.02993	5.01348	4.997	4.9805	4.96396	4.94739	4.93079	4.91416	4.8975	4.88081	4.86408
11.5	5.6326	5.61724	5.60185	5.58643	5.57099	5.55551	5.54001	5.52449	5.50893	5.49335	5.47774	5.4621	5.44643	5.43074	5.41502	5.39927	5.38349	5.36768	5.35184	5.33598	5.32008	5.30416	5.28821	5.27223	5.25622	5.24018	5.22412	5.20802	5.19189	5.17574	5.15955	5.14334	5.12709	5.11082	5.09451	5.07818	5.06181	5.04542	5.02899	5.01253	4.99605	4.97953	4.96298	4.9464	4.92979	4.91315	4.89647	4.87977	4.86303
12	5.63187	5.6165	5.60111	5.58569	5.57024	5.55477	5.53927	5.52374	5.50818	5.49259	5.47698	5.46134	5.44567	5.42997	5.41424	5.39849	5.3827	5.36689	5.35105	5.33518	5.31928	5.30335	5.2874	5.27141	5.2554	5.23935	5.22328	5.20717	5.19104	5.17488	5.15868	5.14246	5.12621	5.10992	5.09361	5.07727	5.06089	5.04449	5.02805	5.01158	4.99509	4.97856	4.962	4.94541	4.92878	4.91213	4.89544	4.87873	4.86198
12.5	5.63114	5.61577	5.60038	5.58495	5.5695	5.55403	5.53852	5.52299	5.50743	5.49184	5.47622	5.46058	5.4449	5.4292	5.41347	5.39771	5.38192	5.3661	5.35026	5.33438	5.31848	5.30255	5.28658	5.27059	5.25457	5.23852	5.22244	5.20633	5.19019	5.17402	5.15782	5.14158	5.12532	5.10903	5.09271	5.07636	5.05997	5.04356	5.02711	5.01064	4.99413	4.97759	4.96102	4.94441	4.92778	4.91111	4.89442	4.87769	4.86092
13	5.6304	5.61504	5.59964	5.58422	5.56876	5.55328	5.53778	5.52224	5.50668	5.49108	5.47546	5.45981	5.44414	5.42843	5.41269	5.39693	5.38114	5.36532	5.34947	5.33358	5.31768	5.30174	5.28577	5.26977	5.25374	5.23769	5.2216	5.20548	5.18933	5.17315	5.15695	5.14071	5.12444	5.10814	5.09181	5.07545	5.05905	5.04263	5.02617	5.00969	4.99317	4.97662	4.96004	4.94342	4.92678	4.9101	4.89339	4.87664	4.85987
13.5	5.62967	5.6143	5.5989	5.58348	5.56802	5.55254	5.53703	5.52149	5.50592	5.49033	5.4747	5.45905	5.44337	5.42766	5.41192	5.39615	5.38035	5.36453	5.34867	5.33279	5.31687	5.30093	5.28495	5.26895	5.25292	5.23685	5.22076	5.20463	5.18848	5.17229	5.15608	5.13983	5.12355	5.10724	5.0909	5.07453	5.05813	5.0417	5.02523	5.00874	4.99221	4.97565	4.95905	4.94243	4.92577	4.90908	4.89235	4.8756	4.85881
14	5.62894	5.61357	5.59817	5.58274	5.56728	5.5518	5.53628	5.52074	5.50517	5.48957	5.47395	5.45829	5.4426	5.42689	5.41115	5.39537	5.37957	5.36374	5.34788	5.33199	5.31607	5.30012	5.28414	5.26813	5.25209	5.23602	5.21992	5.20379	5.18762	5.17143	5.15521	5.13895	5.12267	5.10635	5.09	5.07362	5.05721	5.04077	5.02429	5.00778	4.99124	4.97467	4.95807	4.94143	4.92476	4.90806	4.89132	4.87455	4.85775
14.5	5.62821	5.61283	5.59743	5.582	5.56654	5.55105	5.53554	5.51999	5.50442	5.48882	5.47319	5.45753	5.44184	5.42612	5.41037	5.3946	5.37879	5.36295	5.34709	5.33119	5.31527	5.29931	5.28332	5.26731	5.25126	5.23519	5.21908	5.20294	5.18677	5.17057	5.15434	5.13808	5.12178	5.10546	5.0891	5.07271	5.05629	5.03983	5.02335	5.00683	4.99028	4.9737	4.95708	4.94043	4.92375	4.90704	4.89029	4.87351	4.85669
15	5.62748	5.6121	5.5967	5.58126	5.5658	5.55031	5.53479	5.51924	5.50367	5.48806	5.47243	5.45676	5.44107	5.42535	5.4096	5.39382	5.37801	5.36216	5.34629	5.33039	5.31446	5.2985	5.28251	5.26649	5.25044	5.23435	5.21824	5.20209	5.18592	5.16971	5.15347	5.1372	5.1209	5.10456	5.08819	5.0718	5.05537	5.0389	5.02241	5.00588	4.98932	4.97272	4.9561	4.93944	4.92274	4.90601	4.88925	4.87246	4.85563
15.5	5.62674	5.61137	5.59596	5.58052	5.56506	5.54957	5.53405	5.51849	5.50292	5.48731	5.47167	5.456	5.44031	5.42458	5.40882	5.39304	5.37722	5.36138	5.3455	5.3296	5.31366	5.29769	5.2817	5.26567	5.24961	5.23352	5.2174	5.20124	5.18506	5.16885	5.1526	5.13632	5.12001	5.10367	5.08729	5.07088	5.05444	5.03797	5.02146	5.00492	4.98835	4.97175	4.95511	4.93844	4.92173	4.90499	4.88822	4.87141	4.85456
16	5.62601	5.61063	5.59522	5.57979	5.56432	5.54882	5.5333	5.51775	5.50216	5.48655	5.47091	5.45524	5.43954	5.42381	5.40805	5.39226	5.37644	5.36059	5.34471	5.3288	5.31286	5.29688	5.28088	5.26485	5.24878	5.23268	5.21656	5.2004	5.18421	5.16798	5.15173	5.13544	5.11912	5.10277	5.08639	5.06997	5.05352	5.03704	5.02052	5.00397	4.98739	4.97077	4.95412	4.93744	4.92072	4.90396	4.88718	4.87035	4.8535
16.5	5.62528	5.6099	5.59449	5.57905	5.56358	5.54808	5.53255	5.517	5.50141	5.4858	5.47015	5.45448	5.43877	5.42304	5.40728	5.39148	5.37566	5.3598	5.34392	5.328	5.31205	5.29607	5.28007	5.26403	5.24795	5.23185	5.21572	5.19955	5.18335	5.16712	5.15086	5.13456	5.11823	5.10187	5.08548	5.06905	5.05259	5.0361	5.01957	5.00301	4.98642	4.96979	4.95313	4.93643	4.9197	4.90294	4.88614	4.8693	4.85243
17	5.62455	5.60916	5.59375	5.57831	5.56284	5.54734	5.53181	5.51625	5.50066	5.48504	5.46939	5.45372	5.43801	5.42227	5.4065	5.3907	5.37487	5.35901	5.34312	5.3272	5.31125	5.29527	5.27925	5.2632	5.24713	5.23102	5.21487	5.1987	5.1825	5.16626	5.14999	5.13368	5.11735	5.10098	5.08457	5.06814	5.05167	5.03517	5.01863	5.00206	4.98545	4.96881	4.95214	4.93543	4.91869	4.90191	4.8851	4.86825	4.8513
17.5	5.62381	5.60843	5.59301	5.57757	5.5621	5.54659	5.53106	5.5155	5.49991	5.48429	5.46863	5.45295	5.43724	5.4215	5.40573	5.38992	5.37409	5.35823	5.34233	5.3264	5.31045	5.29446	5.27844	5.26238	5.2463	5.23018	5.21403	5.19785	5.18164	5.16539	5.14911	5.1328	5.11646	5.10008	5.08367	5.06722	5.05074	5.03423	5.01768	5.0011	4.98449	4.96783	4.95031	4.931	4.91168	4.89233	4.87297	4.85358	4.83418
18	5.62308	5.60769	5.59228	5.57683	5.56135	5.54585	5.53031	5.51475	5.49916	5.48353	5.46788	5.45219	5.43648	5.42073	5.40495	5.38915	5.37331	5.35744	5.34154	5.32561	5.30964	5.29365	5.27762	5.26156	5.24547	5.22935	5.21319	5.197	5.18078	5.16453	5.14824	5.13192	5.11557	5.09918	5.08276	5.06631	5.04974	5.03046	5.01116	4.99184	4.9725	4.95314	4.93376	4.91436	4.89494	4.8755	4.85604	4.83656	4.81705
18.5	5.62235	5.60696	5.59154	5.57609	5.56061	5.54511	5.52957	5.514	5.4984	5.48278	5.46712	5.45143	5.43571	5.41996	5.40418	5.38837	5.37253	5.35665	5.34075	5.32481	5.30884	5.29284	5.27681	5.26074	5.24464	5.22851	5.21235	5.19616	5.17993	5.16367	5.14737	5.13033	5.11105	5.09176	5.07245	5.05312	5.03376	5.01439	4.995	4.97558	4.95615	4.9367	4.91722	4.89772	4.87821	4.85867	4.83911	4.81953	4.79993
19	5.62162	5.60622	5.5908	5.57535	5.55987	5.54436	5.52882	5.51325	5.49765	5.48202	5.46636	5.45067	5.43494	5.41919	5.40341	5.38759	5.37174	5.35586	5.33995	5.32401	5.30804	5.29203	5.27599	5.25992	5.24382	5.22768	5.21131	5.19205	5.17277	5.15347	5.13415	5.1148	5.09544	5.07606	5.05666	5.03723	5.01779	4.99832	4.97883	4.95933	4.9398	4.92025	4.90068	4.88108	4.86147	4.84184	4.82218	4.8025	4.7828
19.5	5.62088	5.60549	5.59007	5.57461	5.55913	5.54362	5.52808	5.5125	5.4969	5.48126	5.4656	5.4499	5.43418	5.41842	5.40263	5.38681	5.37096	5.35508	5.33916	5.32321	5.30723	5.29122	5.27343	5.25416	5.23488	5.21557	5.19624	5.17689	5.15752	5.13813	5.11872	5.09928	5.07983	5.06036	5.04086	5.02134	5.00181	4.98225	4.96267	4.94307	4.92344	4.9038	4.88413	4.86445	4.84474	4.825	4.80525	4.78547	4.76568
20	5.62015	5.60475	5.58933	5.57387	5.55839	5.54287	5.52733	5.51175	5.49615	5.48051	5.46484	5.44914	5.43341	5.41765	5.40186	5.38603	5.37018	5.35429	5.33592	5.31665	5.29735	5.27804	5.25871	5.23935	5.21998	5.20058	5.18116	5.16172	5.14227	5.12279	5.10328	5.08376	5.06422	5.04465	5.02507	5.00546	4.98583	4.96618	4.9465	4.92681	4.90709	4.88735	4.86759	4.84781	4.828	4.80817	4.78832	4.76845	4.74855
20.5	5.61942	5.60402	5.58859	5.57314	5.55765	5.54213	5.52658	5.511	5.49539	5.47975	5.46408	5.44838	5.43265	5.41688	5.39876	5.37948	5.36019	5.34087	5.32153	5.30218	5.2828	5.2634	5.24398	5.22454	5.20508	5.18559	5.16609	5.14656	5.12701	5.10744	5.08785	5.06824	5.04861	5.02895	5.00927	4.98957	4.96985	4.9501	4.93034	4.91055	4.89074	4.8709	4.85105	4.83117	4.81126	4.79134	4.77139	4.75142	4.73143
21	5.61868	5.60328	5.58786	5.5724	5.55691	5.54139	5.52584	5.51025	5.49464	5.479	5.46193	5.44266	5.42336	5.40404	5.38471	5.36535	5.34597	5.32657	5.30715	5.28771	5.26824	5.24876	5.22925	5.20973	5.19018	5.17061	5.15101	5.1314	5.11176	5.0921	5.07242	5.05272	5.03299	5.01325	4.99348	4.97369	4.95387	4.93403	4.91417	4.89429	4.87438	4.85445	4.8345	4.81453	4.79453	4.77451	4.75446	4.73439	4.7143
21.5	5.61795	5.60255	5.58712	5.57166	5.55617	5.54064	5.52509	5.50615	5.48686	5.46754	5.44821	5.42885	5.40948	5.39008	5.37066	5.35122	5.33175	5.31227	5.29277	5.27324	5.25369	5.23412	5.21453	5.19491	5.17528	5.15562	5.13594	5.11623	5.09651	5.07676	5.05699	5.0372	5.01738	4.99754	4.97768	4.9578	4.93789	4.91796	4.89801	4.87803	4.85803	4.83801	4.81796	4.79789	4.77779	4.75768	4.73753	4.71737	4.69718
22	5.61722	5.60181	5.58638	5.56996	5.55067	5.53136	5.51202	5.49267	5.4733	5.4539	5.43449	5.41505	5.39559	5.37611	5.35661	5.33708	5.31754	5.29797	5.27838	5.25877	5.23914	5.21948	5.1998	5.1801	5.16038	5.14063	5.12086	5.10107	5.08126	5.06142	5.04156	5.02168	5.00177	4.98184	4.96189	4.94191	4.92191	4.90189	4.88184	4.86177	4.84168	4.82156	4.80142	4.78125	4.76106	4.74084	4.7206	4.70034	4.68005
22.5	5.61477	5.59546	5.57614	5.55679	5.53742	5.51803	5.49862	5.47919	5.45974	5.44026	5.42077	5.40125	5.38171	5.36214	5.34256	5.32295	5.30332	5.28367	5.264	5.2443	5.22458	5.20484	5.18507	5.16529	5.14548	5.12564	5.10579	5.08591	5.066	5.04608	5.02613	5.00616	4.98616	4.96614	4.94609	4.92603	4.90593	4.88582	4.86568	4.84551	4.82532	4.80511	4.78487	4.76461	4.74432	4.72401	4.70367	4.68331	4.66293
23	5.60184	5.58246	5.56305	5.54363	5.52418	5.50471	5.48522	5.46571	5.44618	5.42662	5.40704	5.38744	5.36782	5.34818	5.32851	5.30882	5.28911	5.26937	5.24961	5.22983	5.21003	5.1902	5.17035	5.15047	5.13058	5.11066	5.09071	5.07074	5.05075	5.03074	5.0107	4.99063	4.97055	4.95044	4.9303	4.91014	4.88996	4.86975	4.84951	4.82925	4.80897	4.78866	4.76833	4.74797	4.72759	4.70718	4.68674	4.66629	4.6458
23.5	5.58891	5.56945	5.54997	5.53047	5.51094	5.49139	5.47182	5.45223	5.43262	5.41298	5.39332	5.37364	5.35394	5.33421	5.31446	5.29469	5.27489	5.25507	5.23523	5.21536	5.19547	5.17556	5.15562	5.13566	5.11568	5.09567	5.07564	5.05558	5.0355	5.0154	4.99527	4.97511	4.95494	4.93473	4.91451	4.89425	4.87398	4.85367	4.83335	4.81299	4.79262	4.77221	4.75179	4.73133	4.71085	4.69035	4.66982	4.64926	4.62868
24	5.57598	5.55644	5.53688	5.5173	5.4977	5.47807	5.45842	5.43875	5.41906	5.39934	5.3796	5.35984	5.34005	5.32024	5.30041	5.28055	5.26067	5.24077	5.22084	5.20089	5.18092	5.16092	5.1409	5.12085	5.10078	5.08068	5.06056	5.04042	5.02025	5.00005	4.97984	4.95959	4.93932	4.91903	4.89871	4.87837	4.858	4.8376	4.81718	4.79674	4.77626	4.75577	4.73524	4.71469	4.69412	4.67351	4.65289	4.63223	4.61155
24.5	5.56305	5.54343	5.5238	5.50414	5.48446	5.46475	5.44502	5.42527	5.4055	5.3857	5.36588	5.34604	5.32617	5.30628	5.28636	5.26642	5.24646	5.22647	5.20646	5.18642	5.16636	5.14628	5.12617	5.10604	5.08588	5.06569	5.04549	5.02525	5.005	4.98471	4.9644	4.94407	4.92371	4.90333	4.88292	4.86248	4.84202	4.82153	4.80102	4.78048	4.75991	4.73932	4.7187	4.69805	4.67738	4.65668	4.63596	4.6152	4.59442
25	5.55012	5.53043	5.51071	5.49098	5.47121	5.45143	5.43162	5.41179	5.39194	5.37206	5.35216	5.33223	5.31228	5.29231	5.27231	5.25229	5.23224	5.21217	5.19207	5.17195	5.15181	5.13164	5.11144	5.09122	5.07098	5.05071	5.03041	5.01009	4.98974	4.96937	4.94897	4.92855	4.9081	4.88762	4.86712	4.84659	4.82604	4.80546	4.78485	4.76422	4.74356	4.72287	4.70216	4.68141	4.66065	4.63985	4.61903	4.59818	4.5773
25.5	5.53719	5.51742	5.49763	5.47781	5.45797	5.43811	5.41822	5.39831	5.37838	5.35842	5.33844	5.31843	5.2984	5.27834	5.25826	5.23816	5.21803	5.19787	5.17769	5.15748	5.13725	5.117	5.09672	5.07641	5.05608	5.03572	5.01534	4.99493	4.97449	4.95403	4.93354	4.91303	4.89249	4.87192	4.85133	4.83071	4.81006	4.78939	4.76869	4.74796	4.7272	4.70642	4.68561	4.66478	4.64391	4.62302	4.6021	4.58115	4.56017
26	5.52426	5.50441	5.48454	5.46465	5.44473	5.42479	5.40482	5.38483	5.36482	5.34478	5.32472	5.30463	5.28451	5.26438	5.24421	5.22402	5.20381	5.18357	5.16331	5.14302	5.1227	5.10236	5.08199	5.0616	5.04118	5.02073	5.00026	4.97976	4.95924	4.93869	4.91811	4.89751	4.87688	4.85622	4.83553	4.81482	4.79408	4.77332	4.75252	4.7317	4.71085	4.68997	4.66907	4.64814	4.62718	4.60619	4.58517	4.56412	4.54305
26.5	5.51133	5.4914	5.47146	5.45148	5.43149	5.41147	5.39142	5.37135	5.35126	5.33114	5.31099	5.29082	5.27063	5.25041	5.23016	5.20989	5.18959	5.16927	5.14892	5.12855	5.10815	5.08772	5.06726	5.04678	5.02628	5.00575	4.98519	4.9646	4.94399	4.92335	4.90268	4.88199	4.86126	4.84052	4.81974	4.79893	4.7781	4.75724	4.73636	4.71544	4.6945	4.67353	4.65253	4.6315	4.61044	4.58935	4.56824	4.5471	4.52592
27	5.4984	5.4784	5.45837	5.43832	5.41825	5.39815	5.37802	5.35787	5.3377	5.3175	5.29727	5.27702	5.25674	5.23644	5.21611	5.19576	5.17538	5.15497	5.13454	5.11408	5.09359	5.07308	5.05254	5.03197	5.01138	4.99076	4.97011	4.94944	4.92873	4.90801	4.88725	4.86646	4.84565	4.82481	4.80394	4.78305	4.76212	4.74117	4.72019	4.69918	4.67814	4.65708	4.63598	4.61486	4.5937	4.57252	4.55131	4.53007	4.5088
27.5	5.48547	5.46539	5.44529	5.42516	5.40501	5.38483	5.36462	5.34439	5.32414	5.30386	5.28355	5.26322	5.24286	5.22247	5.20206	5.18163	5.16116	5.14067	5.12015	5.09961	5.07904	5.05844	5.03781	5.01716	4.99648	4.97577	4.95504	4.93427	4.91348	4.89266	4.87182	4.85094	4.83004	4.80911	4.78815	4.76716	4.74615	4.7251	4.70403	4.68292	4.66179	4.64063	4.61944	4.59822	4.57697	4.55569	4.53438	4.51304	4.49167
28	5.47253	5.45238	5.4322	5.41199	5.39176	5.37151	5.35122	5.33091	5.31058	5.29022	5.26983	5.24942	5.22897	5.20851	5.18801	5.16749	5.14694	5.12637	5.10577	5.08514	5.06448	5.0438	5.02309	5.00235	4.98158	4.96078	4.93996	4.91911	4.89823	4.87732	4.85639	4.83542	4.81443	4.79341	4.77236	4.75128	4.73017	4.70903	4.68786	4.66666	4.64544	4.62418	4.6029	4.58158	4.56023	4.53886	4.51745	4.49602	4.47455
28.5	5.4596	5.43937	5.41912	5.39883	5.37852	5.35819	5.33782	5.31743	5.29702	5.27658	5.25611	5.23561	5.21509	5.19454	5.17396	5.15336	5.13273	5.11207	5.09138	5.07067	5.04993	5.02916	5.00836	4.98753	4.96668	4.9458	4.92489	4.90395	4.88298	4.86198	4.84096	4.8199	4.79882	4.7777	4.75656	4.73539	4.71419	4.69296	4.6717	4.6504	4.62908	4.60773	4.58635	4.56494	4.5435	4.52203	4.50052	4.47899	4.45742
29	5.44667	5.42637	5.40603	5.38567	5.36528	5.34486	5.32442	5.30395	5.28346	5.26294	5.24239	5.22181	5.20121	5.18057	5.15991	5.13923	5.11851	5.09777	5.077	5.0562	5.03537	5.01452	4.99363	4.97272	4.95178	4.93081	4.90981	4.88878	4.86773	4.84664	4.82552	4.80438	4.7832	4.762	4.74077	4.7195	4.69821	4.67688	4.65553	4.63415	4.61273	4.59128	4.56981	4.5483	4.52676	4.50519	4.48359	4.46196	4.4403
29.5	5.43374	5.41336	5.39294	5.3725	5.35204	5.33154	5.31102	5.29047	5.2699	5.2493	5.22867	5.20801	5.18732	5.16661	5.14586	5.12509	5.1043	5.08347	5.06261	5.04173	5.02082	4.99988	4.97891	4.95791	4.93688	4.91582	4.89474	4.87362	4.85247	4.8313	4.81009	4.78886	4.76759	4.7463	4.72497	4.70362	4.68223	4.66081	4.63937	4.61789	4.59638	4.57484	4.55326	4.53166	4.51003	4.48836	4.46666	4.44493	4.42317
30	5.42081	5.40035	5.37986	5.35934	5.3388	5.31822	5.29762	5.277	5.25634	5.23566	5.21494	5.1942	5.17344	5.15264	5.13182	5.11096	5.09008	5.06917	5.04823	5.02726	5.00626	4.98524	4.96418	4.9431	4.92198	4.90084	4.87966	4.85846	4.83722	4.81596	4.79466	4.77334	4.75198	4.73059	4.70918	4.68773	4.66625	4.64474	4.6232	4.60163	4.58002	4.55839	4.53672	4.51502	4.49329	4.47153	4.44973	4.42791	4.40605
30.5	5.40788	5.38734	5.36677	5.34618	5.32555	5.3049	5.28422	5.26352	5.24278	5.22202	5.20122	5.1804	5.15955	5.13867	5.11777	5.09683	5.07586	5.05487	5.03385	5.01279	4.99171	4.9706	4.94945	4.92828	4.90708	4.88585	4.86459	4.84329	4.82197	4.80062	4.77923	4.75782	4.73637	4.71489	4.69338	4.67184	4.65027	4.62867	4.60704	4.58537	4.56367	4.54194	4.52018	4.49838	4.47656	4.4547	4.4328	4.41088	4.38892
31	5.39495	5.37434	5.35369	5.33301	5.31231	5.29158	5.27082	5.25004	5.22922	5.20837	5.1875	5.1666	5.14567	5.12471	5.10372	5.0827	5.06165	5.04057	5.01946	4.99832	4.97715	4.95596	4.93473	4.91347	4.89218	4.87086	4.84951	4.82813	4.80672	4.78527	4.7638	4.74229	4.72076	4.69919	4.67759	4.65596	4.63429	4.6126	4.59087	4.56911	4.54732	4.52549	4.50363	4.48174	4.45982	4.43786	4.41588	4.39385	4.3718
31.5	5.38202	5.36133	5.3406	5.31985	5.29907	5.27826	5.25742	5.23656	5.21566	5.19473	5.17378	5.1528	5.13178	5.11074	5.08967	5.06856	5.04743	5.02627	5.00508	4.98385	4.9626	4.94132	4.92	4.89866	4.87728	4.85587	4.83444	4.81297	4.79147	4.76993	4.74837	4.72677	4.70515	4.68349	4.66179	4.64007	4.61831	4.59653	4.5747	4.55285	4.53096	4.50904	4.48709	4.46511	4.44309	4.42103	4.39895	4.37683	4.35467
32	5.36909	5.34832	5.32752	5.30669	5.28583	5.26494	5.24402	5.22308	5.2021	5.18109	5.16006	5.13899	5.1179	5.09677	5.07562	5.05443	5.03322	5.01197	4.99069	4.96938	4.94805	4.92668	4.90528	4.88384	4.86238	4.84089	4.81936	4.7978	4.77621	4.75459	4.73294	4.71125	4.68953	4.66778	4.646	4.62418	4.60234	4.58045	4.55854	4.53659	4.51461	4.4926	4.47055	4.44847	4.42635	4.4042	4.38202	4.3598	4.33755
32.5	5.35616	5.33531	5.31443	5.29352	5.27259	5.25162	5.23062	5.2096	5.18854	5.16745	5.14634	5.12519	5.10401	5.08281	5.06157	5.0403	5.019	4.99767	4.97631	4.95492	4.93349	4.91204	4.89055	4.86903	4.84748	4.8259	4.80429	4.78264	4.76096	4.73925	4.71751	4.69573	4.67392	4.65208	4.63021	4.6083	4.58636	4.56438	4.54237	4.52033	4.49826	4.47615	4.454	4.43183	4.40962	4.38737	4.36509	4.34277	4.32042
33	5.34323	5.3223	5.30135	5.28036	5.25935	5.2383	5.21722	5.19612	5.17498	5.15381	5.13262	5.11139	5.09013	5.06884	5.04752	5.02617	5.00478	4.98337	4.96192	4.94045	4.91894	4.8974	4.87582	4.85422	4.83258	4.81091	4.78921	4.76748	4.74571	4.72391	4.70208	4.68021	4.65831	4.63638	4.61441	4.59241	4.57038	4.54831	4.52621	4.50407	4.4819	4.4597	4.43746	4.41519	4.39288	4.37054	4.34816	4.32574	4.3033
33.5	5.3303	5.3093	5.28826	5.2672	5.2461	5.22498	5.20382	5.18264	5.16142	5.14017	5.11889	5.09758	5.07624	5.05487	5.03347	5.01203	4.99057	4.96907	4.94754	4.92598	4.90438	4.88276	4.8611	4.83941	4.81768	4.79592	4.77413	4.75231	4.73046	4.70857	4.68664	4.66469	4.6427	4.62067	4.59862	4.57653	4.5544	4.53224	4.51004	4.48781	4.46555	4.44325	4.42092	4.39855	4.37614	4.3537	4.33123	4.30872	4.28617
34	5.31737	5.29629	5.27518	5.25403	5.23286	5.21166	5.19042	5.16916	5.14786	5.12653	5.10517	5.08378	5.06236	5.0409	5.01942	4.9979	4.97635	4.95477	4.93315	4.91151	4.88983	4.86812	4.84637	4.82459	4.80278	4.78094	4.75906	4.73715	4.7152	4.69323	4.67121	4.64917	4.62709	4.60497	4.58282	4.56064	4.53842	4.51617	4.49388	4.47156	4.4492	4.4268	4.40437	4.38191	4.35941	4.33687	4.3143	4.29169	4.26905
34.5	5.30444	5.28328	5.26209	5.24087	5.21962	5.19834	5.17702	5.15568	5.1343	5.11289	5.09145	5.06998	5.04847	5.02694	5.00537	4.98377	4.96213	4.94047	4.91877	4.89704	4.87527	4.85348	4.83164	4.80978	4.78788	4.76595	4.74398	4.72199	4.69995	4.67788	4.65578	4.63365	4.61147	4.58927	4.56703	4.54475	4.52244	4.5001	4.47771	4.4553	4.43284	4.41036	4.38783	4.36527	4.34267	4.32004	4.29737	4.27466	4.25192
35	5.29151	5.27027	5.24901	5.22771	5.20638	5.18502	5.16362	5.1422	5.12074	5.09925	5.07773	5.05618	5.03459	5.01297	4.99132	4.96964	4.94792	4.92617	4.90439	4.88257	4.86072	4.83884	4.81692	4.79497	4.77298	4.75096	4.72891	4.70682	4.6847	4.66254	4.64035	4.61812	4.59586	4.57357	4.55123	4.52887	4.50646	4.48402	4.46155	4.43904	4.41649	4.39391	4.37129	4.34863	4.32594	4.30321	4.28044	4.25764	4.2348
35.5	5.27858	5.25727	5.23592	5.21454	5.19314	5.1717	5.15022	5.12872	5.10718	5.08561	5.06401	5.04237	5.0207	4.999	4.97727	4.9555	4.9337	4.91187	4.89	4.8681	4.84616	4.8242	4.80219	4.78015	4.75808	4.73598	4.71383	4.69166	4.66945	4.6472	4.62492	4.6026	4.58025	4.55786	4.53544	4.51298	4.49048	4.46795	4.44538	4.42278	4.40014	4.37746	4.35474	4.33199	4.3092	4.28638	4.26351	4.24061	4.21767
36	5.26565	5.24426	5.22284	5.20138	5.17989	5.15837	5.13682	5.11524	5.09362	5.07197	5.05029	5.02857	5.00682	4.98504	4.96322	4.94137	4.91949	4.89757	4.87562	4.85363	4.83161	4.80956	4.78747	4.76534	4.74318	4.72099	4.69876	4.6765	4.6542	4.63186	4.60949	4.58708	4.56464	4.54216	4.51964	4.49709	4.4745	4.45188	4.42922	4.40652	4.38378	4.36101	4.3382	4.31535	4.29247	4.26954	4.24658	4.22358	4.20054
36.5	5.25272	5.23125	5.20975	5.18822	5.16665	5.14505	5.12342	5.10176	5.08006	5.05833	5.03656	5.01477	4.99294	4.97107	4.94917	4.92724	4.90527	4.88327	4.86123	4.83916	4.81706	4.79492	4.77274	4.75053	4.72828	4.706	4.68368	4.66133	4.63894	4.61652	4.59406	4.57156	4.54903	4.52646	4.50385	4.48121	4.45853	4.43581	4.41305	4.39026	4.36743	4.34456	4.32166	4.29871	4.27573	4.25271	4.22965	4.20656	4.18342
37	5.23979	5.21824	5.19667	5.17505	5.15341	5.13173	5.11002	5.08828	5.0665	5.04469	5.02284	5.00096	4.97905	4.9571	4.93512	4.91311	4.89105	4.86897	4.84685	4.82469	4.8025	4.78028	4.75801	4.73572	4.71338	4.69101	4.66861	4.64617	4.62369	4.60118	4.57863	4.55604	4.53342	4.51075	4.48806	4.46532	4.44255	4.41974	4.39689	4.374	4.35108	4.32811	4.30511	4.28207	4.259	4.23588	4.21272	4.18953	4.16629
37.5	5.22686	5.20524	5.18358	5.16189	5.14017	5.11841	5.09662	5.0748	5.05294	5.03105	5.00912	4.98716	4.96517	4.94314	4.92107	4.89897	4.87684	4.85467	4.83246	4.81022	4.78795	4.76563	4.74329	4.7209	4.69848	4.67603	4.65353	4.631	4.60844	4.58584	4.5632	4.54052	4.5178	4.49505	4.47226	4.44943	4.42657	4.40366	4.38072	4.35774	4.33472	4.31167	4.28857	4.26544	4.24226	4.21905	4.19579	4.1725	4.14917
38	5.21393	5.19223	5.1705	5.14873	5.12693	5.10509	5.08322	5.06132	5.03938	5.01741	4.9954	4.97336	4.95128	4.92917	4.90702	4.88484	4.86262	4.84037	4.81808	4.79575	4.77339	4.75099	4.72856	4.70609	4.68358	4.66104	4.63846	4.61584	4.59319	4.57049	4.54776	4.525	4.50219	4.47935	4.45647	4.43355	4.41059	4.38759	4.36456	4.34148	4.31837	4.29522	4.27203	4.2488	4.22553	4.20222	4.17887	4.15547	4.13204
38.5	5.201	5.17922	5.15741	5.13556	5.11368	5.09177	5.06982	5.04784	5.02582	5.00377	4.98168	4.95956	4.9374	4.9152	4.89297	4.87071	4.84841	4.82607	4.80369	4.78128	4.75884	4.73635	4.71383	4.69128	4.66868	4.64605	4.62338	4.60068	4.57793	4.55515	4.53233	4.50948	4.48658	4.46365	4.44067	4.41766	4.39461	4.37152	4.34839	4.32522	4.30202	4.27877	4.25548	4.23216	4.20879	4.18538	4.16194	4.13845	4.11492
39	5.18807	5.16621	5.14432	5.1224	5.10044	5.07845	5.05642	5.03436	5.01226	4.99013	4.96796	4.94575	4.92351	4.90124	4.87892	4.85657	4.83419	4.81177	4.78931	4.76682	4.74428	4.72171	4.69911	4.67646	4.65378	4.63107	4.60831	4.58551	4.56268	4.53981	4.5169	4.49395	4.47097	4.44794	4.42488	4.40177	4.37863	4.35545	4.33223	4.30897	4.28566	4.26232	4.23894	4.21552	4.19205	4.16855	4.14501	4.12142	4.09779
39.5	5.17514	5.15321	5.13124	5.10924	5.0872	5.06513	5.04302	5.02088	4.9987	4.97649	4.95424	4.93195	4.90963	4.88727	4.86487	4.84244	4.81997	4.79747	4.77493	4.75235	4.72973	4.70707	4.68438	4.66165	4.63888	4.61608	4.59323	4.57035	4.54743	4.52447	4.50147	4.47843	4.45536	4.43224	4.40908	4.38589	4.36265	4.33938	4.31606	4.29271	4.26931	4.24587	4.2224	4.19888	4.17532	4.15172	4.12808	4.10439	4.08067
40	5.16221	5.1402	5.11815	5.09607	5.07396	5.05181	5.02962	5.0074	4.98514	4.96285	4.94051	4.91815	4.89574	4.8733	4.85082	4.82831	4.80576	4.78317	4.76054	4.73788	4.71517	4.69243	4.66966	4.64684	4.62398	4.60109	4.57816	4.55519	4.53218	4.50913	4.48604	4.46291	4.43974	4.41654	4.39329	4.37	4.34667	4.32331	4.2999	4.27645	4.25296	4.22943	4.20585	4.18224	4.15858	4.13489	4.11115	4.08737	4.06354
40.5	5.14928	5.12719	5.10507	5.08291	5.06072	5.03849	5.01622	4.99392	4.97158	4.94921	4.92679	4.90434	4.88186	4.85934	4.83677	4.81418	4.79154	4.76887	4.74616	4.72341	4.70062	4.67779	4.65493	4.63203	4.60908	4.5861	4.56308	4.54002	4.51693	4.49379	4.47061	4.44739	4.42413	4.40083	4.37749	4.35412	4.3307	4.30723	4.28373	4.26019	4.2366	4.21298	4.18931	4.1656	4.14185	4.11805	4.09422	4.07034	4.04642
41	5.13635	5.11418	5.09198	5.06975	5.04748	5.02517	5.00282	4.98044	4.95802	4.93556	4.91307	4.89054	4.86797	4.84537	4.82273	4.80004	4.77733	4.75457	4.73177	4.70894	4.68607	4.66315	4.6402	4.61721	4.59418	4.57112	4.54801	4.52486	4.50167	4.47845	4.45518	4.43187	4.40852	4.38513	4.3617	4.33823	4.31472	4.29116	4.26757	4.24393	4.22025	4.19653	4.17277	4.14896	4.12511	4.10122	4.07729	4.05331	4.02929
41.5	5.12342	5.10118	5.0789	5.05658	5.03423	5.01185	4.98942	4.96696	4.94446	4.92192	4.89935	4.87674	4.85409	4.8314	4.80868	4.78591	4.76311	4.74027	4.71739	4.69447	4.67151	4.64851	4.62548	4.6024	4.57929	4.55613	4.53293	4.5097	4.48642	4.4631	4.43975	4.41635	4.39291	4.36943	4.34591	4.32234	4.29874	4.27509	4.2514	4.22767	4.2039	4.18008	4.15622	4.13232	4.10838	4.08439	4.06036	4.03629	4.01217
42	5.11049	5.08817	5.06581	5.04342	5.02099	4.99853	4.97602	4.95348	4.9309	4.90828	4.88563	4.86294	4.8402	4.81743	4.79463	4.77178	4.74889	4.72597	4.703	4.68	4.65696	4.63387	4.61075	4.58759	4.56439	4.54114	4.51786	4.49453	4.47117	4.44776	4.42432	4.40083	4.3773	4.35373	4.33011	4.30646	4.28276	4.25902	4.23524	4.21141	4.18754	4.16363	4.13968	4.11568	4.09164	4.06756	4.04343	4.01926	3.99504
42.5	5.09756	5.07516	5.05273	5.03026	5.00775	4.9852	4.96262	4.94	4.91734	4.89464	4.87191	4.84913	4.82632	4.80347	4.78058	4.75765	4.73468	4.71167	4.68862	4.66553	4.6424	4.61923	4.59602	4.57278	4.54949	4.52615	4.50278	4.47937	4.45592	4.43242	4.40888	4.38531	4.36168	4.33802	4.31432	4.29057	4.26678	4.24295	4.21907	4.19515	4.17119	4.14719	4.12314	4.09904	4.07491	4.05073	4.0265	4.00223	3.97792
43	5.08463	5.06215	5.03964	5.01709	4.99451	4.97188	4.94922	4.92652	4.90378	4.881	4.85819	4.83533	4.81243	4.7895	4.76653	4.74351	4.72046	4.69737	4.67423	4.65106	4.62785	4.60459	4.5813	4.55796	4.53459	4.51117	4.48771	4.46421	4.44066	4.41708	4.39345	4.36978	4.34607	4.32232	4.29852	4.27468	4.2508	4.22688	4.20291	4.17889	4.15484	4.13074	4.10659	4.0824	4.05817	4.03389	4.00957	3.9852	3.96079
43.5	5.0717	5.04915	5.02656	5.00393	4.98127	4.95856	4.93582	4.91304	4.89022	4.86736	4.84446	4.82153	4.79855	4.77553	4.75248	4.72938	4.70624	4.68307	4.65985	4.63659	4.61329	4.58995	4.56657	4.54315	4.51969	4.49618	4.47263	4.44904	4.42541	4.40174	4.37802	4.35426	4.33046	4.30662	4.28273	4.2588	4.23482	4.2108	4.18674	4.16263	4.13848	4.11429	4.09005	4.06577	4.04144	4.01706	3.99264	3.96818	3.94367
44	5.05877	5.03614	5.01347	4.99077	4.96802	4.94524	4.92242	4.89956	4.87666	4.85372	4.83074	4.80772	4.78467	4.76157	4.73843	4.71525	4.69203	4.66877	4.64547	4.62212	4.59874	4.57531	4.55185	4.52834	4.50479	4.48119	4.45756	4.43388	4.41016	4.3864	4.36259	4.33874	4.31485	4.29091	4.26693	4.24291	4.21884	4.19473	4.17058	4.14638	4.12213	4.09784	4.07351	4.04913	4.0247	4.00023	3.97571	3.95115	3.92654
44.5	5.04584	5.02313	5.00039	4.9776	4.95478	4.93192	4.90902	4.88608	4.8631	4.84008	4.81702	4.79392	4.77078	4.7476	4.72438	4.70112	4.67781	4.65447	4.63108	4.60765	4.58418	4.56067	4.53712	4.51352	4.48989	4.46621	4.44248	4.41872	4.39491	4.37106	4.34716	4.32322	4.29924	4.27521	4.25114	4.22702	4.20286	4.17866	4.15441	4.13012	4.10578	4.08139	4.05696	4.03249	4.00797	3.9834	3.95878	3.93412	3.90942
45	5.03291	5.01012	4.9873	4.96444	4.94154	4.9186	4.89562	4.8726	4.84954	4.82644	4.8033	4.78012	4.7569	4.73363	4.71033	4.68698	4.6636	4.64017	4.6167	4.59318	4.56963	4.54603	4.52239	4.49871	4.47499	4.45122	4.42741	4.40355	4.37966	4.35571	4.33173	4.3077	4.28363	4.25951	4.23535	4.21114	4.18689	4.16259	4.13825	4.11386	4.08942	4.06494	4.04042	4.01585	3.99123	3.96657	3.94185	3.9171	3.89229
45.5	5.01998	4.99712	4.97422	4.95128	4.9283	4.90528	4.88222	4.85912	4.83598	4.8128	4.78958	4.76632	4.74301	4.71967	4.69628	4.67285	4.64938	4.62587	4.60231	4.57872	4.55508	4.53139	4.50767	4.4839	4.46009	4.43623	4.41233	4.38839	4.3644	4.34037	4.3163	4.29218	4.26801	4.2438	4.21955	4.19525	4.17091	4.14652	4.12208	4.0976	4.07307	4.0485	4.02388	3.99921	3.97449	3.94973	3.92493	3.90007	3.87517
46	5.00704	4.98411	4.96113	4.93811	4.91506	4.89196	4.86882	4.84564	4.82242	4.79916	4.77586	4.75251	4.72913	4.7057	4.68223	4.65872	4.63516	4.61157	4.58793	4.56425	4.54052	4.51675	4.49294	4.46909	4.44519	4.42124	4.39726	4.37323	4.34915	4.32503	4.30087	4.27666	4.2524	4.2281	4.20376	4.17937	4.15493	4.13044	4.10592	4.08134	4.05672	4.03205	4.00733	3.98257	3.95776	3.9329	3.908	3.88304	3.85804
46.5	4.99411	4.9711	4.94805	4.92495	4.90181	4.87864	4.85542	4.83216	4.80886	4.78552	4.76214	4.73871	4.71524	4.69173	4.66818	4.64459	4.62095	4.59727	4.57354	4.54978	4.52597	4.50211	4.47821	4.45427	4.43029	4.40626	4.38218	4.35806	4.3339	4.30969	4.28544	4.26114	4.23679	4.2124	4.18796	4.16348	4.13895	4.11437	4.08975	4.06508	4.04036	4.0156	3.99079	3.96593	3.94102	3.91607	3.89107	3.86602	3.84092
47	4.98118	4.95809	4.93496	4.91179	4.88857	4.86532	4.84202	4.81868	4.7953	4.77188	4.74841	4.72491	4.70136	4.67777	4.65413	4.63045	4.60673	4.58297	4.55916	4.53531	4.51141	4.48747	4.46349	4.43946	4.41539	4.39127	4.36711	4.3429	4.31865	4.29435	4.27	4.24561	4.22118	4.1967	4.17217	4.14759	4.12297	4.0983	4.07359	4.04882	4.02401	3.99915	3.97425	3.94929	3.92429	3.89924	3.87414	3.84899	3.82379
47.5	4.96825	4.94509	4.92188	4.89862	4.87533	4.852	4.82862	4.8052	4.78174	4.75824	4.73469	4.7111	4.68747	4.6638	4.64008	4.61632	4.59252	4.56867	4.54477	4.52084	4.49686	4.47283	4.44876	4.42465	4.40049	4.37628	4.35203	4.32774	4.30339	4.27901	4.25457	4.23009	4.20557	4.18099	4.15637	4.13171	4.10699	4.08223	4.05742	4.03256	4.00766	3.9827	3.9577	3.93265	3.90755	3.88241	3.85721	3.83196	3.80667
48	4.95532	4.93208	4.90879	4.88546	4.86209	4.83868	4.81522	4.79172	4.76818	4.7446	4.72097	4.6973	4.67359	4.64983	4.62603	4.60219	4.5783	4.55437	4.53039	4.50637	4.4823	4.45819	4.43404	4.40983	4.38559	4.3613	4.33696	4.31257	4.28814	4.26367	4.23914	4.21457	4.18995	4.16529	4.14058	4.11582	4.09101	4.06616	4.04126	4.0163	3.9913	3.96626	3.94116	3.91601	3.89082	3.86557	3.84028	3.81493	3.78954
48.5	4.94239	4.91907	4.8957	4.8723	4.84885	4.82536	4.80182	4.77824	4.75462	4.73096	4.70725	4.6835	4.6597	4.63586	4.61198	4.58805	4.56408	4.54007	4.51601	4.4919	4.46775	4.44355	4.41931	4.39502	4.37069	4.34631	4.32188	4.29741	4.27289	4.24832	4.22371	4.19905	4.17434	4.14959	4.12478	4.09993	4.07503	4.05009	4.02509	4.00004	3.97495	3.94981	3.92462	3.89937	3.87408	3.84874	3.82335	3.79791	3.77241
49	4.92946	4.90606	4.88262	4.85913	4.83561	4.81203	4.78842	4.76476	4.74106	4.71732	4.69353	4.6697	4.64582	4.6219	4.59793	4.57392	4.54987	4.52577	4.50162	4.47743	4.45319	4.42891	4.40458	4.38021	4.35579	4.33132	4.30681	4.28225	4.25764	4.23298	4.20828	4.18353	4.15873	4.13388	4.10899	4.08405	4.05905	4.03401	4.00892	3.98379	3.9586	3.93336	3.90807	3.88273	3.85735	3.83191	3.80642	3.78088	3.75529
49.5	4.91653	4.89305	4.86953	4.84597	4.82236	4.79871	4.77502	4.75128	4.7275	4.70368	4.67981	4.65589	4.63193	4.60793	4.58388	4.55979	4.53565	4.51147	4.48724	4.46296	4.43864	4.41427	4.38986	4.3654	4.34089	4.31633	4.29173	4.26708	4.24239	4.21764	4.19285	4.16801	4.14312	4.11818	4.0932	4.06816	4.04308	4.01794	3.99276	3.96753	3.94224	3.91691	3.89153	3.8661	3.84061	3.81508	3.78949	3.76385	3.73816
50	4.9036	4.88005	4.85645	4.83281	4.80912	4.78539	4.76162	4.7378	4.71394	4.69004	4.66609	4.64209	4.61805	4.59396	4.56983	4.54566	4.52143	4.49717	4.47285	4.44849	4.42409	4.39963	4.37513	4.35058	4.32599	4.30135	4.27666	4.25192	4.22713	4.2023	4.17742	4.15249	4.12751	4.10248	4.0774	4.05227	4.0271	4.00187	3.97659	3.95127	3.92589	3.90046	3.87499	3.84946	3.82388	3.79824	3.77256	3.74683	3.72104
50.5	4.89067	4.86704	4.84336	4.81964	4.79588	4.77207	4.74822	4.72432	4.70038	4.6764	4.65236	4.62829	4.60416	4.58	4.55578	4.53152	4.50722	4.48287	4.45847	4.43402	4.40953	4.38499	4.3604	4.33577	4.31109	4.28636	4.26158	4.23676	4.21188	4.18696	4.16199	4.13697	4.1119	4.08678	4.06161	4.03639	4.01112	3.9858	3.96043	3.93501	3.90954	3.88402	3.85844	3.83282	3.80714	3.78141	3.75563	3.7298	3.70391
51	4.87774	4.85403	4.83028	4.80648	4.78264	4.75875	4.73482	4.71084	4.68682	4.66275	4.63864	4.61448	4.59028	4.56603	4.54173	4.51739	4.493	4.46857	4.44408	4.41955	4.39498	4.37035	4.34568	4.32096	4.29619	4.27137	4.24651	4.22159	4.19663	4.17162	4.14656	4.12144	4.09628	4.07107	4.04581	4.0205	3.99514	3.96973	3.94426	3.91875	3.89318	3.86757	3.8419	3.81618	3.79041	3.76458	3.7387	3.71277	3.68679
51.5	4.86481	4.84102	4.81719	4.79332	4.7694	4.74543	4.72142	4.69736	4.67326	4.64911	4.62492	4.60068	4.5764	4.55206	4.52768	4.50326	4.47879	4.45427	4.4297	4.40508	4.38042	4.35571	4.33095	4.30615	4.28129	4.25638	4.23143	4.20643	4.18138	4.15628	4.13112	4.10592	4.08067	4.05537	4.03002	4.00461	3.97916	3.95366	3.9281	3.90249	3.87683	3.85112	3.82536	3.79954	3.77367	3.74775	3.72177	3.69575	3.66966
52	4.85188	4.82802	4.80411	4.78015	4.75615	4.73211	4.70802	4.68388	4.6597	4.63547	4.6112	4.58688	4.56251	4.5381	4.51364	4.48913	4.46457	4.43997	4.41531	4.39062	4.36587	4.34107	4.31623	4.29133	4.26639	4.2414	4.21636	4.19127	4.16612	4.14093	4.11569	4.0904	4.06506	4.03967	4.01422	3.98873	3.96318	3.93758	3.91193	3.88623	3.86048	3.83467	3.80881	3.7829	3.75693	3.73092	3.70484	3.67872	3.65254
52.5	4.83895	4.81501	4.79102	4.76699	4.74291	4.71879	4.69462	4.6704	4.64614	4.62183	4.59748	4.57308	4.54863	4.52413	4.49959	4.47499	4.45035	4.42567	4.40093	4.37615	4.35131	4.32643	4.3015	4.27652	4.25149	4.22641	4.20128	4.1761	4.15087	4.12559	4.10026	4.07488	4.04945	4.02396	3.99843	3.97284	3.9472	3.92151	3.89577	3.86997	3.84412	3.81822	3.79227	3.76626	3.7402	3.71408	3.68791	3.66169	3.63541
53	4.82602	4.802	4.77794	4.75383	4.72967	4.70547	4.68122	4.65692	4.63258	4.60819	4.58376	4.55927	4.53474	4.51016	4.48554	4.46086	4.43614	4.41137	4.38655	4.36168	4.33676	4.31179	4.28677	4.26171	4.23659	4.21142	4.18621	4.16094	4.13562	4.11025	4.08483	4.05936	4.03384	4.00826	3.98263	3.95696	3.93122	3.90544	3.8796	3.85371	3.82777	3.80177	3.77573	3.74962	3.72346	3.69725	3.67099	3.64466	3.61829
53.5	4.81309	4.78899	4.76485	4.74066	4.71643	4.69215	4.66782	4.64344	4.61902	4.59455	4.57003	4.54547	4.52086	4.4962	4.47149	4.44673	4.42192	4.39707	4.37216	4.34721	4.3222	4.29715	4.27205	4.24689	4.22169	4.19644	4.17113	4.14578	4.12037	4.09491	4.0694	4.04384	4.01822	3.99256	3.96684	3.94107	3.91525	3.88937	3.86344	3.83746	3.81142	3.78533	3.75918	3.73298	3.70673	3.68042	3.65406	3.62764	3.60116
54	4.80016	4.77599	4.75177	4.7275	4.70319	4.67883	4.65442	4.62996	4.60546	4.58091	4.55631	4.53167	4.50697	4.48223	4.45744	4.4326	4.40771	4.38277	4.35778	4.33274	4.30765	4.28251	4.25732	4.23208	4.20679	4.18145	4.15606	4.13061	4.10512	4.07957	4.05397	4.02832	4.00261	3.97686	3.95105	3.92518	3.89927	3.8733	3.84727	3.8212	3.79506	3.76888	3.74264	3.71634	3.68999	3.66359	3.63713	3.61061	3.58404
54.5	4.78723	4.76298	4.73868	4.71434	4.68995	4.66551	4.64102	4.61648	4.5919	4.56727	4.54259	4.51786	4.49309	4.46826	4.44339	4.41846	4.39349	4.36847	4.34339	4.31827	4.29309	4.26787	4.24259	4.21727	4.19189	4.16646	4.14098	4.11545	4.08986	4.06423	4.03854	4.0128	3.987	3.96115	3.93525	3.9093	3.88329	3.85722	3.83111	3.80494	3.77871	3.75243	3.72609	3.6997	3.67326	3.64676	3.6202	3.59358	3.56691
55	4.7743	4.74997	4.7256	4.70117	4.6767	4.65219	4.62762	4.603	4.57834	4.55363	4.52887	4.50406	4.4792	4.4543	4.42934	4.40433	4.37927	4.35417	4.32901	4.3038	4.27854	4.25323	4.22787	4.20246	4.17699	4.15147	4.12591	4.10028	4.07461	4.04889	4.02311	3.99727	3.97139	3.94545	3.91946	3.89341	3.86731	3.84115	3.81494	3.78868	3.76236	3.73598	3.70955	3.68306	3.65652	3.62992	3.60327	3.57656	3.54979
55.5	4.76137	4.73696	4.71251	4.68801	4.66346	4.63886	4.61422	4.58953	4.56478	4.53999	4.51515	4.49026	4.46532	4.44033	4.41529	4.3902	4.36506	4.33987	4.31462	4.28933	4.26399	4.23859	4.21314	4.18764	4.16209	4.13649	4.11083	4.08512	4.05936	4.03354	4.00768	3.98175	3.95578	3.92975	3.90366	3.87752	3.85133	3.82508	3.79878	3.77242	3.746	3.71953	3.69301	3.66643	3.63979	3.61309	3.58634	3.55953	3.53266
56	4.74844	4.72396	4.69943	4.67485	4.65022	4.62554	4.60082	4.57605	4.55122	4.52635	4.50143	4.47646	4.45143	4.42636	4.40124	4.37607	4.35084	4.32557	4.30024	4.27486	4.24943	4.22395	4.19842	4.17283	4.14719	4.1215	4.09576	4.06996	4.04411	4.0182	3.99224	3.96623	3.94016	3.91404	3.88787	3.86164	3.83535	3.80901	3.78261	3.75616	3.72965	3.70309	3.67646	3.64979	3.62305	3.59626	3.56941	3.5425	3.51554
56.5	4.73551	4.71095	4.68634	4.66168	4.63698	4.61222	4.58742	4.56257	4.53766	4.51271	4.48771	4.46265	4.43755	4.41239	4.38719	4.36193	4.33663	4.31127	4.28585	4.26039	4.23488	4.20931	4.18369	4.15802	4.13229	4.10651	4.08068	4.05479	4.02885	4.00286	3.97681	3.95071	3.92455	3.89834	3.87207	3.84575	3.81937	3.79294	3.76645	3.7399	3.7133	3.68664	3.65992	3.63315	3.60632	3.57943	3.55248	3.52547	3.49841
57	4.72258	4.69794	4.67326	4.64852	4.62374	4.5989	4.57402	4.54909	4.5241	4.49907	4.47398	4.44885	4.42366	4.39843	4.37314	4.3478	4.32241	4.29697	4.27147	4.24592	4.22032	4.19467	4.16896	4.1432	4.11739	4.09153	4.06561	4.03963	4.0136	3.98752	3.96138	3.93519	3.90894	3.88264	3.85628	3.82986	3.80339	3.77687	3.75028	3.72364	3.69694	3.67019	3.64338	3.61651	3.58958	3.56259	3.53555	3.50845	3.48129
57.5	4.70965	4.68493	4.66017	4.63536	4.61049	4.58558	4.56062	4.53561	4.51054	4.48543	4.46026	4.43505	4.40978	4.38446	4.35909	4.33367	4.30819	4.28267	4.25709	4.23145	4.20577	4.18003	4.15424	4.12839	4.10249	4.07654	4.05053	4.02447	3.99835	3.97218	3.94595	3.91967	3.89333	3.86694	3.84048	3.81398	3.78741	3.76079	3.73412	3.70738	3.68059	3.65374	3.62683	3.59987	3.57285	3.54576	3.51862	3.49142	3.46416
58	4.69672	4.67193	4.64708	4.62219	4.59725	4.57226	4.54722	4.52213	4.49698	4.47179	4.44654	4.42124	4.39589	4.37049	4.34504	4.31953	4.29398	4.26837	4.2427	4.21698	4.19121	4.16539	4.13951	4.11358	4.08759	4.06155	4.03546	4.0093	3.9831	3.95684	3.93052	3.90415	3.87772	3.85123	3.82469	3.79809	3.77144	3.74472	3.71795	3.69112	3.66424	3.63729	3.61029	3.58323	3.55611	3.52893	3.50169	3.47439	3.44704
58.5	4.68379	4.65892	4.634	4.60903	4.58401	4.55894	4.53382	4.50865	4.48342	4.45815	4.43282	4.40744	4.38201	4.35653	4.33099	4.3054	4.27976	4.25407	4.22832	4.20252	4.17666	4.15075	4.12478	4.09877	4.07269	4.04656	4.02038	3.99414	3.96785	3.9415	3.91509	3.88863	3.86211	3.83553	3.8089	3.7822	3.75546	3.72865	3.70179	3.67487	3.64788	3.62085	3.59375	3.56659	3.53937	3.5121	3.48476	3.45737	3.42991
59	4.67086	4.64591	4.62091	4.59587	4.57077	4.54562	4.52042	4.49517	4.46986	4.44451	4.4191	4.39364	4.36813	4.34256	4.31694	4.29127	4.26554	4.23977	4.21393	4.18805	4.1621	4.13611	4.11006	4.08395	4.05779	4.03158	4.0053	3.97898	3.95259	3.92615	3.89966	3.8731	3.84649	3.81983	3.7931	3.76632	3.73948	3.71258	3.68562	3.65861	3.63153	3.6044	3.5772	3.54995	3.52264	3.49527	3.46783	3.44034	3.41279
59.5	4.65793	4.6329	4.60783	4.5827	4.55753	4.5323	4.50702	4.48169	4.4563	4.43087	4.40538	4.37984	4.35424	4.32859	4.30289	4.27714	4.25133	4.22547	4.19955	4.17358	4.14755	4.12147	4.09533	4.06914	4.04289	4.01659	3.99023	3.96381	3.93734	3.91081	3.88423	3.85758	3.83088	3.80412	3.77731	3.75043	3.7235	3.69651	3.66946	3.64235	3.61518	3.58795	3.56066	3.53331	3.5059	3.47843	3.4509	3.42331	3.39566
60	4.645	4.6199	4.59474	4.56954	4.54428	4.51898	4.49362	4.46821	4.44274	4.41723	4.39166	4.36603	4.34036	4.31463	4.28884	4.263	4.23711	4.21117	4.18516	4.15911	4.133	4.10683	4.08061	4.05433	4.02799	4.0016	3.97515	3.94865	3.92209	3.89547	3.8688	3.84206	3.81527	3.78842	3.76151	3.73455	3.70752	3.68044	3.65329	3.62609	3.59882	3.5715	3.54412	3.51667	3.48917	3.4616	3.43397	3.40629	3.37854
60.5	4.63207	4.60689	4.58166	4.55638	4.53104	4.50566	4.48022	4.45473	4.42918	4.40359	4.37793	4.35223	4.32647	4.30066	4.27479	4.24887	4.2229	4.19687	4.17078	4.14464	4.11844	4.09219	4.06588	4.03951	4.01309	3.98661	3.96008	3.93349	3.90684	3.88013	3.85336	3.82654	3.79966	3.77272	3.74572	3.71866	3.69154	3.66436	3.63713	3.60983	3.58247	3.55505	3.52757	3.50003	3.47243	3.44477	3.41705	3.38926	3.36141
61	4.61914	4.59388	4.56857	4.54321	4.5178	4.49234	4.46682	4.44125	4.41562	4.38994	4.36421	4.33843	4.31259	4.28669	4.26074	4.23474	4.20868	4.18257	4.15639	4.13017	4.10389	4.07755	4.05115	4.0247	3.99819	3.97163	3.945	3.91832	3.89159	3.86479	3.83793	3.81102	3.78405	3.75701	3.72992	3.70277	3.67556	3.64829	3.62096	3.59357	3.56612	3.53861	3.51103	3.48339	3.4557	3.42794	3.40012	3.37223	3.34428
61.5	4.60621	4.58087	4.55549	4.53005	4.50456	4.47902	4.45342	4.42777	4.40206	4.3763	4.35049	4.32462	4.2987	4.27273	4.24669	4.22061	4.19446	4.16827	4.14201	4.1157	4.08933	4.06291	4.03643	4.00989	3.98329	3.95664	3.92993	3.90316	3.87633	3.84945	3.8225	3.7955	3.76843	3.74131	3.71413	3.68689	3.65958	3.63222	3.6048	3.57731	3.54976	3.52216	3.49449	3.46676	3.43896	3.41111	3.38319	3.3552	3.32716
62	4.59328	4.56787	4.5424	4.51689	4.49132	4.46569	4.44002	4.41429	4.3885	4.36266	4.33677	4.31082	4.28482	4.25876	4.23264	4.20647	4.18025	4.15397	4.12763	4.10123	4.07478	4.04827	4.0217	3.99508	3.96839	3.94165	3.91485	3.888	3.86108	3.83411	3.80707	3.77998	3.75282	3.72561	3.69833	3.671	3.6436	3.61615	3.58863	3.56105	3.53341	3.50571	3.47794	3.45012	3.42223	3.39427	3.36626	3.33818	3.31003
62.5	4.58035	4.55486	4.52932	4.50372	4.47808	4.45237	4.42662	4.40081	4.37494	4.34902	4.32305	4.29702	4.27093	4.24479	4.21859	4.19234	4.16603	4.13967	4.11324	4.08676	4.06022	4.03363	4.00697	3.98026	3.95349	3.92667	3.89978	3.87283	3.84583	3.81876	3.79164	3.76446	3.73721	3.70991	3.68254	3.65511	3.62763	3.60008	3.57247	3.54479	3.51706	3.48926	3.4614	3.43348	3.40549	3.37744	3.34933	3.32115	3.29291
63	4.56742	4.54185	4.51623	4.49056	4.46483	4.43905	4.41322	4.38733	4.36138	4.33538	4.30933	4.28322	4.25705	4.23082	4.20455	4.17821	4.15182	4.12536	4.09886	4.07229	4.04567	4.01899	3.99225	3.96545	3.93859	3.91168	3.8847	3.85767	3.83058	3.80342	3.77621	3.74893	3.7216	3.6942	3.66675	3.63923	3.61165	3.58401	3.5563	3.52853	3.5007	3.47281	3.44486	3.41684	3.38876	3.36061	3.3324	3.30412	3.27578
63.5	4.55448	4.52884	4.50315	4.4774	4.45159	4.42573	4.39982	4.37385	4.34782	4.32174	4.29561	4.26941	4.24316	4.21686	4.1905	4.16408	4.1376	4.11106	4.08447	4.05782	4.03111	4.00435	3.97752	3.95064	3.92369	3.89669	3.86963	3.84251	3.81532	3.78808	3.76078	3.73341	3.70599	3.6785	3.65095	3.62334	3.59567	3.56793	3.54014	3.51228	3.48435	3.45636	3.42831	3.4002	3.37202	3.34378	3.31547	3.2871	3.25866
64	4.54155	4.51584	4.49006	4.46423	4.43835	4.41241	4.38642	4.36037	4.33426	4.3081	4.28188	4.25561	4.22928	4.20289	4.17645	4.14994	4.12338	4.09676	4.07009	4.04335	4.01656	3.98971	3.9628	3.93583	3.90879	3.8817	3.85455	3.82734	3.80007	3.77274	3.74535	3.71789	3.69038	3.6628	3.63516	3.60745	3.57969	3.55186	3.52397	3.49602	3.468	3.43992	3.41177	3.38356	3.35529	3.32695	3.29854	3.27007	3.24153
64.5	4.52862	4.50283	4.47698	4.45107	4.42511	4.39909	4.37302	4.34689	4.3207	4.29446	4.26816	4.24181	4.21539	4.18892	4.1624	4.13581	4.10917	4.08246	4.0557	4.02888	4.00201	3.97507	3.94807	3.92101	3.8939	3.86672	3.83948	3.81218	3.78482	3.7574	3.72992	3.70237	3.67476	3.64709	3.61936	3.59157	3.56371	3.53579	3.50781	3.47976	3.45164	3.42347	3.39523	3.36692	3.33855	3.31011	3.28161	3.25304	3.22441
65	4.51569	4.48982	4.46389	4.43791	4.41187	4.38577	4.35962	4.33341	4.30714	4.28082	4.25444	4.228	4.20151	4.17496	4.14835	4.12168	4.09495	4.06816	4.04132	4.01442	3.98745	3.96043	3.93334	3.9062	3.879	3.85173	3.8244	3.79702	3.76957	3.74206	3.71448	3.68685	3.65915	3.63139	3.60357	3.57568	3.54773	3.51972	3.49164	3.4635	3.43529	3.40702	3.37868	3.35028	3.32181	3.29328	3.26468	3.23602	3.20728
65.5	4.50276	4.47681	4.45081	4.42474	4.39862	4.37245	4.34622	4.31993	4.29358	4.26718	4.24072	4.2142	4.18763	4.16099	4.1343	4.10755	4.08073	4.05386	4.02694	3.99995	3.9729	3.94579	3.91862	3.89139	3.8641	3.83674	3.80933	3.78185	3.75432	3.72672	3.69905	3.67133	3.64354	3.61569	3.58777	3.5598	3.53175	3.50365	3.47548	3.44724	3.41894	3.39057	3.36214	3.33364	3.30508	3.27645	3.24775	3.21899	3.19016
66	4.48983	4.46381	4.43772	4.41158	4.38538	4.35913	4.33282	4.30645	4.28002	4.25354	4.227	4.2004	4.17374	4.14702	4.12025	4.09341	4.06652	4.03956	4.01255	3.98548	3.95834	3.93115	3.90389	3.87657	3.8492	3.82176	3.79425	3.76669	3.73906	3.71137	3.68362	3.65581	3.62793	3.59999	3.57198	3.54391	3.51577	3.48757	3.45931	3.43098	3.40258	3.37412	3.3456	3.317	3.28834	3.25962	3.23082	3.20196	3.17303
66.5	4.4769	4.4508	4.42464	4.39842	4.37214	4.34581	4.31942	4.29297	4.26646	4.2399	4.21328	4.1866	4.15986	4.13306	4.1062	4.07928	4.0523	4.02526	3.99817	3.97101	3.94379	3.91651	3.88916	3.86176	3.8343	3.80677	3.77918	3.75153	3.72381	3.69603	3.66819	3.64029	3.61232	3.58428	3.55618	3.52802	3.4998	3.4715	3.44314	3.41472	3.38623	3.35768	3.32905	3.30036	3.27161	3.24278	3.21389	3.18493	3.15591
67	4.46397	4.43779	4.41155	4.38525	4.3589	4.33249	4.30602	4.27949	4.2529	4.22626	4.19956	4.17279	4.14597	4.11909	4.09215	4.06515	4.03809	4.01096	3.98378	3.95654	3.92923	3.90187	3.87444	3.84695	3.8194	3.79178	3.7641	3.73636	3.70856	3.68069	3.65276	3.62476	3.5967	3.56858	3.54039	3.51214	3.48382	3.45543	3.42698	3.39846	3.36988	3.34123	3.31251	3.28373	3.25487	3.22595	3.19696	3.16791	3.13878
67.5	4.45104	4.42478	4.39846	4.37209	4.34566	4.31917	4.29262	4.26601	4.23934	4.21262	4.18583	4.15899	4.13209	4.10512	4.0781	4.05101	4.02387	3.99666	3.9694	3.94207	3.91468	3.88723	3.85971	3.83214	3.8045	3.77679	3.74903	3.7212	3.69331	3.66535	3.63733	3.60924	3.58109	3.55288	3.5246	3.49625	3.46784	3.43936	3.41081	3.3822	3.35352	3.32478	3.29597	3.26709	3.23814	3.20912	3.18003	3.15088	3.12166
68	4.43811	4.41177	4.38538	4.35893	4.33242	4.30585	4.27922	4.25253	4.22578	4.19898	4.17211	4.14519	4.1182	4.09116	4.06405	4.03688	4.00965	3.98236	3.95501	3.9276	3.90012	3.87259	3.84499	3.81732	3.7896	3.76181	3.73395	3.70604	3.67805	3.65001	3.6219	3.59372	3.56548	3.53717	3.5088	3.48036	3.45186	3.42329	3.39465	3.36594	3.33717	3.30833	3.27942	3.25045	3.2214	3.19229	3.16311	3.13385	3.10453
68.5	4.42518	4.39877	4.37229	4.34576	4.31917	4.29252	4.26582	4.23905	4.21222	4.18534	4.15839	4.13138	4.10432	4.07719	4.05	4.02275	3.99544	3.96806	3.94063	3.91313	3.88557	3.85795	3.83026	3.80251	3.7747	3.74682	3.71888	3.69087	3.6628	3.63467	3.60647	3.5782	3.54987	3.52147	3.49301	3.46448	3.43588	3.40722	3.37848	3.34969	3.32082	3.29188	3.26288	3.23381	3.20467	3.17546	3.14618	3.11683	3.08741
69	4.41225	4.38576	4.35921	4.3326	4.30593	4.2792	4.25242	4.22557	4.19866	4.1717	4.14467	4.11758	4.09043	4.06322	4.03595	4.00862	3.98122	3.95376	3.92624	3.89866	3.87102	3.84331	3.81553	3.7877	3.7598	3.73183	3.7038	3.67571	3.64755	3.61933	3.59104	3.56268	3.53426	3.50577	3.47721	3.44859	3.4199	3.39114	3.36232	3.33343	3.30446	3.27544	3.24634	3.21717	3.18793	3.15862	3.12925	3.0998	3.07028
69.5	4.39932	4.37275	4.34612	4.31944	4.29269	4.26588	4.23902	4.21209	4.1851	4.15806	4.13095	4.10378	4.07655	4.04926	4.0219	3.99448	3.96701	3.93946	3.91186	3.88419	3.85646	3.82867	3.80081	3.77288	3.7449	3.71685	3.68873	3.66055	3.6323	3.60398	3.5756	3.54716	3.51864	3.49007	3.46142	3.4327	3.40392	3.37507	3.34615	3.31717	3.28811	3.25899	3.22979	3.20053	3.1712	3.14179	3.11232	3.08277	3.05316
70	4.38639	4.35974	4.33304	4.30627	4.27945	4.25256	4.22562	4.19861	4.17154	4.14442	4.11723	4.08998	4.06266	4.03529	4.00785	3.98035	3.95279	3.92516	3.89748	3.86972	3.84191	3.81403	3.78608	3.75807	3.73	3.70186	3.67365	3.64538	3.61705	3.58864	3.56017	3.53164	3.50303	3.47436	3.44562	3.41682	3.38794	3.359	3.32999	3.30091	3.27176	3.24254	3.21325	3.18389	3.15446	3.12496	3.09539	3.06575	3.03603
70.5	4.37346	4.34674	4.31995	4.29311	4.26621	4.23924	4.21222	4.18513	4.15798	4.13078	4.10351	4.07617	4.04878	4.02132	3.9938	3.96622	3.93857	3.91086	3.88309	3.85525	3.82735	3.79939	3.77136	3.74326	3.7151	3.68687	3.65858	3.63022	3.60179	3.5733	3.54474	3.51612	3.48742	3.45866	3.42983	3.40093	3.37196	3.34293	3.31382	3.28465	3.2554	3.22609	3.19671	3.16725	3.13772	3.10813	3.07846	3.04872	3.01891
71	4.36053	4.33373	4.30687	4.27995	4.25296	4.22592	4.19882	4.17165	4.14442	4.11713	4.08978	4.06237	4.03489	4.00735	3.97975	3.95209	3.92436	3.89656	3.86871	3.84078	3.8128	3.78475	3.75663	3.72845	3.7002	3.67188	3.6435	3.61506	3.58654	3.55796	3.52931	3.50059	3.47181	3.44296	3.41404	3.38504	3.35599	3.32686	3.29766	3.26839	3.23905	3.20964	3.18016	3.15061	3.12099	3.0913	3.06153	3.03169	3.00178
71.5	4.3476	4.32072	4.29378	4.26678	4.23972	4.2126	4.18542	4.15817	4.13086	4.10349	4.07606	4.04857	4.02101	3.99339	3.9657	3.93795	3.91014	3.88226	3.85432	3.82632	3.79824	3.77011	3.7419	3.71363	3.6853	3.6569	3.62843	3.59989	3.57129	3.54262	3.51388	3.48507	3.4562	3.42725	3.39824	3.36916	3.34001	3.31079	3.28149	3.25213	3.2227	3.19319	3.16362	3.13397	3.10425	3.07446	3.0446	3.01466	2.98466
72	4.33467	4.30771	4.2807	4.25362	4.22648	4.19928	4.17202	4.14469	4.1173	4.08985	4.06234	4.03476	4.00712	3.97942	3.95165	3.92382	3.89592	3.86796	3.83994	3.81185	3.78369	3.75547	3.72718	3.69882	3.6704	3.64191	3.61335	3.58473	3.55604	3.52728	3.49845	3.46955	3.44059	3.41155	3.38245	3.35327	3.32403	3.29471	3.26533	3.23587	3.20635	3.17675	3.14708	3.11733	3.08752	3.05763	3.02767	2.99764	2.96753
72.5	4.32174	4.29471	4.26761	4.24046	4.21324	4.18596	4.15862	4.13121	4.10374	4.07621	4.04862	4.02096	3.99324	3.96545	3.9376	3.90969	3.88171	3.85366	3.82555	3.79738	3.76913	3.74083	3.71245	3.68401	3.6555	3.62692	3.59828	3.56956	3.54078	3.51194	3.48302	3.45403	3.42497	3.39585	3.36665	3.33739	3.30805	3.27864	3.24916	3.21961	3.18999	3.1603	3.13053	3.10069	3.07078	3.0408	3.01074	2.98061	2.95041
73	4.30881	4.2817	4.25453	4.22729	4.2	4.17264	4.14522	4.11773	4.09018	4.06257	4.0349	4.00716	3.97936	3.95149	3.92355	3.89556	3.86749	3.83936	3.81117	3.78291	3.75458	3.72619	3.69772	3.6692	3.6406	3.61193	3.5832	3.5544	3.52553	3.49659	3.46759	3.43851	3.40936	3.38014	3.35086	3.3215	3.29207	3.26257	3.233	3.20335	3.17364	3.14385	3.11399	3.08406	3.05405	3.02397	2.99381	2.96358	2.93328
73.5	4.29588	4.26869	4.24144	4.21413	4.18675	4.15932	4.13182	4.10425	4.07662	4.04893	4.02118	3.99336	3.96547	3.93752	3.9095	3.88142	3.85328	3.82506	3.79678	3.76844	3.74003	3.71155	3.683	3.65438	3.6257	3.59695	3.56813	3.53924	3.51028	3.48125	3.45216	3.42299	3.39375	3.36444	3.33506	3.30561	3.27609	3.2465	3.21683	3.1871	3.15729	3.1274	3.09745	3.06742	3.03731	3.00713	2.97688	2.94656	2.91615
74	4.28295	4.25568	4.22836	4.20097	4.17351	4.146	4.11842	4.09077	4.06306	4.03529	4.00745	3.97955	3.95159	3.92355	3.89545	3.86729	3.83906	3.81076	3.7824	3.75397	3.72547	3.6969	3.66827	3.63957	3.6108	3.58196	3.55305	3.52407	3.49503	3.46591	3.43672	3.40747	3.37814	3.34874	3.31927	3.28973	3.26011	3.23043	3.20067	3.17084	3.14093	3.11095	3.0809	3.05078	3.02058	2.9903	2.95995	2.92953	2.89903
74.5	4.27002	4.24268	4.21527	4.1878	4.16027	4.13268	4.10502	4.07729	4.0495	4.02165	3.99373	3.96575	3.9377	3.90959	3.88141	3.85316	3.82484	3.79646	3.76802	3.7395	3.71092	3.68226	3.65355	3.62476	3.5959	3.56697	3.53798	3.50891	3.47978	3.45057	3.42129	3.39195	3.36253	3.33304	3.30347	3.27384	3.24413	3.21435	3.1845	3.15458	3.12458	3.09451	3.06436	3.03414	3.00384	2.97347	2.94302	2.9125	2.8819
75	4.25709	4.22967	4.20219	4.17464	4.14703	4.11935	4.09162	4.06381	4.03594	4.00801	3.98001	3.95195	3.92382	3.89562	3.86736	3.83903	3.81063	3.78216	3.75363	3.72503	3.69636	3.66762	3.63882	3.60994	3.581	3.55199	3.5229	3.49375	3.46452	3.43523	3.40586	3.37642	3.34691	3.31733	3.28768	3.25795	3.22815	3.19828	3.16834	3.13832	3.10823	3.07806	3.04782	3.0175	2.98711	2.95664	2.92609	2.89548	2.86478
75.5	4.24416	4.21666	4.1891	4.16148	4.13379	4.10603	4.07822	4.05033	4.02238	3.99437	3.96629	3.93814	3.90993	3.88165	3.85331	3.82489	3.79641	3.76786	3.73925	3.71056	3.68181	3.65298	3.62409	3.59513	3.5661	3.537	3.50783	3.47858	3.44927	3.41989	3.39043	3.3609	3.3313	3.30163	3.27189	3.24207	3.21218	3.18221	3.15217	3.12206	3.09187	3.06161	3.03127	3.00086	2.97037	2.93981	2.90917	2.87845	2.84765
76	4.23123	4.20365	4.17602	4.14831	4.12055	4.09271	4.06482	4.03685	4.00882	3.98073	3.95257	3.92434	3.89605	3.86769	3.83926	3.81076	3.7822	3.75356	3.72486	3.69609	3.66725	3.63834	3.60937	3.58032	3.5512	3.52201	3.49275	3.46342	3.43402	3.40455	3.375	3.34538	3.31569	3.28593	3.25609	3.22618	3.1962	3.16614	3.13601	3.1058	3.07552	3.04516	3.01473	2.98422	2.95364	2.92297	2.89224	2.86142	2.83053
76.5	4.2183	4.19065	4.16293	4.13515	4.1073	4.07939	4.05142	4.02337	3.99526	3.96709	3.93885	3.91054	3.88216	3.85372	3.82521	3.79663	3.76798	3.73926	3.71048	3.68162	3.6527	3.6237	3.59464	3.56551	3.5363	3.50702	3.47768	3.44826	3.41877	3.3892	3.35957	3.32986	3.30008	3.27022	3.2403	3.21029	3.18022	3.15007	3.11984	3.08954	3.05917	3.02871	2.99819	2.96758	2.9369	2.90614	2.87531	2.84439	2.8134
77	4.20537	4.17764	4.14984	4.12199	4.09406	4.06607	4.03802	4.00989	3.9817	3.95345	3.92513	3.89674	3.86828	3.83975	3.81116	3.7825	3.75376	3.72496	3.69609	3.66715	3.63814	3.60906	3.57991	3.55069	3.5214	3.49204	3.4626	3.43309	3.40351	3.37386	3.34414	3.31434	3.28447	3.25452	3.2245	3.19441	3.16424	3.134	3.10368	3.07328	3.04281	3.01227	2.98164	2.95094	2.92016	2.88931	2.85838	2.82737	2.79628
77.5	4.19244	4.16463	4.13676	4.10882	4.08082	4.05275	4.02462	3.99641	3.96814	3.93981	3.9114	3.88293	3.85439	3.82578	3.79711	3.76836	3.73955	3.71066	3.68171	3.65268	3.62359	3.59442	3.56519	3.53588	3.5065	3.47705	3.44753	3.41793	3.38826	3.35852	3.32871	3.29882	3.26886	3.23882	3.20871	3.17852	3.14826	3.11792	3.08751	3.05702	3.02646	2.99582	2.9651	2.9343	2.90343	2.87248	2.84145	2.81034	2.77915
78	4.17951	4.15162	4.12367	4.09566	4.06758	4.03943	4.01122	3.98293	3.95458	3.92617	3.89768	3.86913	3.84051	3.81182	3.78306	3.75423	3.72533	3.69636	3.66732	3.63822	3.60903	3.57978	3.55046	3.52107	3.4916	3.46206	3.43245	3.40277	3.37301	3.34318	3.31327	3.2833	3.25324	3.22312	3.19291	3.16264	3.13228	3.10185	3.07135	3.04076	3.01011	2.97937	2.94856	2.91766	2.88669	2.85565	2.82452	2.79331	2.76203
78.5	4.16658	4.13862	4.11059	4.0825	4.05434	4.02611	3.99782	3.96945	3.94102	3.91253	3.88396	3.85533	3.82662	3.79785	3.76901	3.7401	3.71112	3.68206	3.65294	3.62375	3.59448	3.56514	3.53574	3.50625	3.4767	3.44708	3.41738	3.3876	3.35776	3.32784	3.29784	3.26778	3.23763	3.20741	3.17712	3.14675	3.1163	3.08578	3.05518	3.02451	2.99375	2.96292	2.93201	2.90102	2.86996	2.83881	2.80759	2.77629	2.7449
79	4.15365	4.12561	4.0975	4.06933	4.04109	4.01279	3.98442	3.95597	3.92746	3.89889	3.87024	3.84152	3.81274	3.78388	3.75496	3.72596	3.6969	3.66776	3.63856	3.60928	3.57993	3.5505	3.52101	3.49144	3.4618	3.43209	3.4023	3.37244	3.34251	3.3125	3.28241	3.25225	3.22202	3.19171	3.16132	3.13086	3.10032	3.06971	3.03902	3.00825	2.9774	2.94647	2.91547	2.88439	2.85322	2.82198	2.79066	2.75926	2.72778
79.5	4.14072	4.1126	4.08442	4.05617	4.02785	3.99947	3.97102	3.94249	3.9139	3.88525	3.85652	3.82772	3.79885	3.76992	3.74091	3.71183	3.68268	3.65346	3.62417	3.59481	3.56537	3.53586	3.50628	3.47663	3.4469	3.4171	3.38723	3.35728	3.32725	3.29716	3.26698	3.23673	3.20641	3.17601	3.14553	3.11498	3.08435	3.05364	3.02285	2.99199	2.96105	2.93002	2.89892	2.86775	2.83649	2.80515	2.77373	2.74223	2.71065
80	4.12779	4.09959	4.07133	4.04301	4.01461	3.98615	3.95762	3.92901	3.90034	3.87161	3.8428	3.81392	3.78497	3.75595	3.72686	3.6977	3.66847	3.63916	3.60979	3.58034	3.55082	3.52122	3.49156	3.46182	3.432	3.40211	3.37215	3.34211	3.312	3.28181	3.25155	3.22121	3.1908	3.1603	3.12974	3.09909	3.06837	3.03757	3.00669	2.97573	2.94469	2.91358	2.88238	2.85111	2.81975	2.78832	2.7568	2.7252	2.69353
80.5	4.11486	4.08659	4.05825	4.02984	4.00137	3.97283	3.94422	3.91553	3.88678	3.85797	3.82908	3.80012	3.77109	3.74198	3.71281	3.68357	3.65425	3.62486	3.5954	3.56587	3.53626	3.50658	3.47683	3.447	3.4171	3.38713	3.35708	3.32695	3.29675	3.26647	3.23612	3.20569	3.17518	3.1446	3.11394	3.0832	3.05239	3.02149	2.99052	2.95947	2.92834	2.89713	2.86584	2.83447	2.80302	2.77149	2.73987	2.70818	2.6764
81	4.10193	4.07358	4.04516	4.01668	3.98813	3.95951	3.93082	3.90205	3.87322	3.84432	3.81535	3.78631	3.7572	3.72802	3.69876	3.66943	3.64003	3.61056	3.58102	3.5514	3.52171	3.49194	3.4621	3.43219	3.4022	3.37214	3.342	3.31179	3.2815	3.25113	3.22069	3.19017	3.15957	3.1289	3.09815	3.06732	3.03641	3.00542	2.97436	2.94321	2.91199	2.88068	2.84929	2.81783	2.78628	2.75465	2.72294	2.69115	2.65928
81.5	4.08899	4.06057	4.03208	4.00352	3.97489	3.94618	3.91742	3.88858	3.85967	3.83068	3.80163	3.77251	3.74332	3.71405	3.68471	3.6553	3.62582	3.59626	3.56663	3.53693	3.50715	3.4773	3.44738	3.41738	3.3873	3.35715	3.32693	3.29662	3.26624	3.23579	3.20526	3.17465	3.14396	3.1132	3.08235	3.05143	3.02043	2.98935	2.95819	2.92695	2.89563	2.86423	2.83275	2.80119	2.76955	2.73782	2.70601	2.67412	2.64215
82	4.07606	4.04756	4.01899	3.99035	3.96164	3.93286	3.90401	3.8751	3.84611	3.81704	3.78791	3.75871	3.72943	3.70008	3.67066	3.64117	3.6116	3.58196	3.55225	3.52246	3.4926	3.46266	3.43265	3.40256	3.3724	3.34216	3.31185	3.28146	3.25099	3.22045	3.18983	3.15913	3.12835	3.09749	3.06656	3.03554	3.00445	2.97328	2.94203	2.91069	2.87928	2.84778	2.81621	2.78455	2.75281	2.72099	2.68908	2.6571	2.62503
82.5	4.06313	4.03456	4.00591	3.97719	3.9484	3.91954	3.89061	3.86162	3.83255	3.8034	3.77419	3.7449	3.71555	3.68612	3.65661	3.62704	3.59739	3.56766	3.53786	3.50799	3.47804	3.44802	3.41793	3.38775	3.3575	3.32718	3.29678	3.2663	3.23574	3.20511	3.17439	3.14361	3.11274	3.08179	3.05076	3.01966	2.98847	2.95721	2.92586	2.89443	2.86293	2.83134	2.79966	2.76791	2.73608	2.70416	2.67216	2.64007	2.6079
83	4.0502	4.02155	3.99282	3.96403	3.93516	3.90622	3.87721	3.84814	3.81899	3.78976	3.76047	3.7311	3.70166	3.67215	3.64256	3.6129	3.58317	3.55336	3.52348	3.49352	3.46349	3.43338	3.4032	3.37294	3.3426	3.31219	3.2817	3.25113	3.22049	3.18977	3.15896	3.12808	3.09712	3.06609	3.03497	3.00377	2.97249	2.94113	2.9097	2.87817	2.84657	2.81489	2.78312	2.75127	2.71934	2.68732	2.65523	2.62304	2.59078
83.5	4.03727	4.00854	3.97974	3.95086	3.92192	3.8929	3.86381	3.83466	3.80543	3.77612	3.74675	3.7173	3.68778	3.65818	3.62851	3.59877	3.56895	3.53906	3.5091	3.47905	3.44894	3.41874	3.38847	3.35813	3.3277	3.2972	3.26663	3.23597	3.20524	3.17442	3.14353	3.11256	3.08151	3.05038	3.01917	2.98788	2.95651	2.92506	2.89353	2.86192	2.83022	2.79844	2.76658	2.73463	2.7026	2.67049	2.6383	2.60602	2.57365
84	4.02434	3.99553	3.96665	3.9377	3.90868	3.87958	3.85041	3.82118	3.79187	3.76248	3.73303	3.7035	3.67389	3.64422	3.61446	3.58464	3.55474	3.52476	3.49471	3.46458	3.43438	3.4041	3.37375	3.34331	3.3128	3.28222	3.25155	3.22081	3.18998	3.15908	3.1281	3.09704	3.0659	3.03468	3.00338	2.972	2.94054	2.90899	2.87736	2.84566	2.81387	2.78199	2.75003	2.71799	2.68587	2.65366	2.62137	2.58899	2.55653
84.5	4.01141	3.98253	3.95357	3.92454	3.89543	3.86626	3.83701	3.8077	3.77831	3.74884	3.7193	3.68969	3.66001	3.63025	3.60041	3.57051	3.54052	3.51046	3.48033	3.45011	3.41983	3.38946	3.35902	3.3285	3.2979	3.26723	3.23647	3.20564	3.17473	3.14374	3.11267	3.08152	3.05029	3.01898	2.98759	2.95611	2.92456	2.89292	2.8612	2.8294	2.79751	2.76554	2.73349	2.70135	2.66913	2.63683	2.60444	2.57196	2.5394
85	3.99848	3.96952	3.94048	3.91137	3.88219	3.85294	3.82361	3.79422	3.76475	3.7352	3.70558	3.67589	3.64612	3.61628	3.58636	3.55637	3.52631	3.49616	3.46594	3.43565	3.40527	3.37482	3.34429	3.31369	3.283	3.25224	3.2214	3.19048	3.15948	3.1284	3.09724	3.066	3.03468	3.00328	2.97179	2.94023	2.90858	2.87685	2.84503	2.81314	2.78116	2.7491	2.71695	2.68472	2.6524	2.62	2.58751	2.55493	2.52227
85.5	3.98555	3.95651	3.9274	3.89821	3.86895	3.83962	3.81021	3.78074	3.75119	3.72156	3.69186	3.66209	3.63224	3.60231	3.57232	3.54224	3.51209	3.48186	3.45156	3.42118	3.39072	3.36018	3.32957	3.29888	3.2681	3.23725	3.20632	3.17532	3.14423	3.11306	3.08181	3.05048	3.01907	2.98757	2.956	2.92434	2.8926	2.86078	2.82887	2.79688	2.76481	2.73265	2.7004	2.66808	2.63566	2.60316	2.57058	2.53791	2.50515
86	3.97262	3.9435	3.91431	3.88505	3.85571	3.8263	3.79681	3.76726	3.73763	3.70792	3.67814	3.64828	3.61835	3.58835	3.55827	3.52811	3.49787	3.46756	3.43717	3.40671	3.37616	3.34554	3.31484	3.28406	3.2532	3.22227	3.19125	3.16015	3.12897	3.09772	3.06638	3.03496	3.00345	2.97187	2.9402	2.90845	2.87662	2.8447	2.8127	2.78062	2.74845	2.7162	2.68386	2.65144	2.61893	2.58633	2.55365	2.52088	2.48802
86.5	3.95969	3.93049	3.90123	3.87188	3.84247	3.81298	3.78341	3.75378	3.72407	3.69428	3.66442	3.63448	3.60447	3.57438	3.54422	3.51398	3.48366	3.45326	3.42279	3.39224	3.36161	3.3309	3.30012	3.26925	3.2383	3.20728	3.17617	3.14499	3.11372	3.08238	3.05095	3.01944	2.98784	2.95617	2.92441	2.89257	2.86064	2.82863	2.79654	2.76436	2.7321	2.69975	2.66732	2.6348	2.60219	2.5695	2.53672	2.50385	2.4709
87	3.94676	3.91749	3.88814	3.85872	3.82922	3.79966	3.77001	3.7403	3.71051	3.68064	3.6507	3.62068	3.59058	3.56041	3.53017	3.49984	3.46944	3.43896	3.4084	3.37777	3.34705	3.31626	3.28539	3.25444	3.2234	3.19229	3.1611	3.12983	3.09847	3.06703	3.03551	3.00391	2.97223	2.94046	2.90861	2.87668	2.84466	2.81256	2.78037	2.7481	2.71575	2.6833	2.65077	2.61816	2.58546	2.55267	2.51979	2.48683	2.45377
87.5	3.93383	3.90448	3.87505	3.84556	3.81598	3.78634	3.75661	3.72682	3.69695	3.667	3.63698	3.60688	3.5767	3.54645	3.51612	3.48571	3.45522	3.42466	3.39402	3.3633	3.3325	3.30162	3.27066	3.23962	3.20851	3.17731	3.14602	3.11466	3.08322	3.05169	3.02008	2.98839	2.95662	2.92476	2.89282	2.86079	2.82868	2.79649	2.76421	2.73184	2.69939	2.66685	2.63423	2.60152	2.56872	2.53584	2.50286	2.4698	2.43665
88	3.9209	3.89147	3.86197	3.83239	3.80274	3.77302	3.74321	3.71334	3.68339	3.65336	3.62325	3.59307	3.56282	3.53248	3.50207	3.47158	3.44101	3.41036	3.37964	3.34883	3.31795	3.28698	3.25594	3.22481	3.19361	3.16232	3.13095	3.0995	3.06797	3.03635	3.00465	2.97287	2.94101	2.90906	2.87702	2.84491	2.8127	2.78042	2.74804	2.71558	2.68304	2.65041	2.61769	2.58488	2.55199	2.519	2.48593	2.45277	2.41952
88.5	3.90797	3.87846	3.84888	3.81923	3.7895	3.75969	3.72981	3.69986	3.66983	3.63972	3.60953	3.57927	3.54893	3.51851	3.48802	3.45744	3.42679	3.39606	3.36525	3.33436	3.30339	3.27234	3.24121	3.21	3.17871	3.14733	3.11587	3.08434	3.05271	3.02101	2.98922	2.95735	2.92539	2.89335	2.86123	2.82902	2.79673	2.76435	2.73188	2.69933	2.66669	2.63396	2.60114	2.56824	2.53525	2.50217	2.469	2.43575	2.4024
89	3.89504	3.86546	3.8358	3.80607	3.77626	3.74637	3.71641	3.68638	3.65627	3.62608	3.59581	3.56547	3.53505	3.50455	3.47397	3.44331	3.41258	3.38176	3.35087	3.31989	3.28884	3.2577	3.22648	3.19519	3.16381	3.13234	3.1008	3.06917	3.03746	3.00567	2.97379	2.94183	2.90978	2.87765	2.84544	2.81313	2.78075	2.74827	2.71571	2.68307	2.65033	2.61751	2.5846	2.5516	2.51852	2.48534	2.45207	2.41872	2.38527
89.5	3.88211	3.85245	3.82271	3.7929	3.76302	3.73305	3.70301	3.6729	3.64271	3.61244	3.58209	3.55166	3.52116	3.49058	3.45992	3.42918	3.39836	3.36746	3.33648	3.30542	3.27428	3.24306	3.21176	3.18037	3.14891	3.11736	3.08572	3.05401	3.02221	2.99033	2.95836	2.92631	2.89417	2.86195	2.82964	2.79725	2.76477	2.7322	2.69955	2.66681	2.63398	2.60106	2.56806	2.53496	2.50178	2.46851	2.43514	2.40169	2.36815
90	3.86918	3.83944	3.80963	3.77974	3.74977	3.71973	3.68961	3.65942	3.62915	3.5988	3.56837	3.53786	3.50728	3.47661	3.44587	3.41505	3.38414	3.35316	3.3221	3.29095	3.25973	3.22842	3.19703	3.16556	3.13401	3.10237	3.07065	3.03885	3.00696	2.97499	2.94293	2.91079	2.87856	2.84625	2.81385	2.78136	2.74879	2.71613	2.68338	2.65055	2.61763	2.58461	2.55151	2.51832	2.48504	2.45167	2.41822	2.38466	2.35102
90.5	3.85625	3.82643	3.79654	3.76658	3.73653	3.70641	3.67621	3.64594	3.61559	3.58516	3.55465	3.52406	3.49339	3.46265	3.43182	3.40091	3.36993	3.33886	3.30771	3.27648	3.24517	3.21378	3.18231	3.15075	3.11911	3.08738	3.05557	3.02368	2.9917	2.95964	2.9275	2.89527	2.86295	2.83054	2.79805	2.76548	2.73281	2.70006	2.66722	2.63429	2.60127	2.56817	2.53497	2.50168	2.46831	2.43484	2.40129	2.36764	2.3339
91	3.84332	3.81343	3.78346	3.75341	3.72329	3.69309	3.66281	3.63246	3.60203	3.57151	3.54092	3.51026	3.47951	3.44868	3.41777	3.38678	3.35571	3.32456	3.29333	3.26201	3.23062	3.19914	3.16758	3.13593	3.10421	3.07239	3.0405	3.00852	2.97645	2.9443	2.91207	2.87974	2.84734	2.81484	2.78226	2.74959	2.71683	2.68399	2.65105	2.61803	2.58492	2.55172	2.51843	2.48505	2.45157	2.41801	2.38436	2.35061	2.31677
91.5	3.83039	3.80042	3.77037	3.74025	3.71005	3.67977	3.64941	3.61898	3.58847	3.55787	3.5272	3.49645	3.46562	3.43471	3.40372	3.37265	3.3415	3.31026	3.27894	3.24755	3.21606	3.1845	3.15285	3.12112	3.08931	3.05741	3.02542	2.99335	2.9612	2.92896	2.89663	2.86422	2.83172	2.79914	2.76646	2.7337	2.70085	2.66791	2.63489	2.60177	2.56857	2.53527	2.50188	2.46841	2.43484	2.40118	2.36743	2.33358	2.29965
92	3.81746	3.78741	3.75729	3.72709	3.69681	3.66645	3.63601	3.6055	3.57491	3.54423	3.51348	3.48265	3.45174	3.42074	3.38967	3.35852	3.32728	3.29596	3.26456	3.23308	3.20151	3.16986	3.13813	3.10631	3.07441	3.04242	3.01035	2.97819	2.94595	2.91362	2.8812	2.8487	2.81611	2.78343	2.75067	2.71782	2.68487	2.65184	2.61872	2.58551	2.55221	2.51882	2.48534	2.45177	2.4181	2.38435	2.3505	2.31656	2.28252
92.5	3.80453	3.7744	3.7442	3.71392	3.68356	3.65313	3.62261	3.59202	3.56135	3.53059	3.49976	3.46885	3.43785	3.40678	3.37562	3.34438	3.31306	3.28166	3.25018	3.21861	3.18696	3.15522	3.1234	3.0915	3.05951	3.02743	2.99527	2.96303	2.9307	2.89828	2.86577	2.83318	2.8005	2.76773	2.73487	2.70193	2.6689	2.63577	2.60256	2.56925	2.53586	2.50237	2.4688	2.43513	2.40137	2.36751	2.33357	2.29953	2.2654
93	3.7916	3.7614	3.73112	3.70076	3.67032	3.63981	3.60921	3.57854	3.54779	3.51695	3.48604	3.45504	3.42397	3.39281	3.36157	3.33025	3.29885	3.26736	3.23579	3.20414	3.1724	3.14058	3.10867	3.07668	3.04461	3.01245	2.9802	2.94786	2.91544	2.88294	2.85034	2.81766	2.78489	2.75203	2.71908	2.68604	2.65292	2.6197	2.58639	2.55299	2.51951	2.48593	2.45225	2.41849	2.38463	2.35068	2.31664	2.2825	2.24827
93.5	3.77867	3.74839	3.71803	3.6876	3.65708	3.62649	3.59581	3.56506	3.53423	3.50331	3.47232	3.44124	3.41008	3.37884	3.34752	3.31612	3.28463	3.25306	3.22141	3.18967	3.15785	3.12594	3.09395	3.06187	3.02971	2.99746	2.96512	2.9327	2.90019	2.86759	2.83491	2.80214	2.76928	2.73633	2.70329	2.67016	2.63694	2.60363	2.57023	2.53674	2.50315	2.46948	2.43571	2.40185	2.3679	2.33385	2.29971	2.26548	2.23115
94	3.76574	3.73538	3.70495	3.67443	3.64384	3.61317	3.58241	3.55158	3.52067	3.48967	3.4586	3.42744	3.3962	3.36488	3.33347	3.30199	3.27042	3.23876	3.20702	3.1752	3.14329	3.1113	3.07922	3.04706	3.01481	2.98247	2.95005	2.91754	2.88494	2.85225	2.81948	2.78662	2.75366	2.72062	2.68749	2.65427	2.62096	2.58756	2.55406	2.52048	2.4868	2.45303	2.41917	2.38521	2.35116	2.31702	2.28278	2.24845	2.21402
94.5	3.75281	3.72237	3.69186	3.66127	3.6306	3.59985	3.56901	3.5381	3.50711	3.47603	3.44487	3.41364	3.38231	3.35091	3.31942	3.28785	3.2562	3.22446	3.19264	3.16073	3.12874	3.09666	3.0645	3.03224	2.99991	2.96748	2.93497	2.90237	2.86969	2.83691	2.80405	2.7711	2.73805	2.70492	2.6717	2.63838	2.60498	2.57148	2.5379	2.50422	2.47045	2.43658	2.40262	2.36857	2.33443	2.30019	2.26585	2.23142	2.1969
95	3.73988	3.70937	3.67878	3.64811	3.61736	3.58652	3.55561	3.52462	3.49355	3.46239	3.43115	3.39983	3.36843	3.33694	3.30537	3.27372	3.24198	3.21016	3.17825	3.14626	3.11418	3.08202	3.04977	3.01743	2.98501	2.9525	2.9199	2.88721	2.85444	2.82157	2.78862	2.75557	2.72244	2.68922	2.6559	2.6225	2.589	2.55541	2.52173	2.48796	2.45409	2.42013	2.38608	2.35193	2.31769	2.28335	2.24892	2.21439	2.17977
95.5	3.72695	3.69636	3.66569	3.63494	3.60411	3.5732	3.54221	3.51114	3.47999	3.44875	3.41743	3.38603	3.35455	3.32298	3.29132	3.25959	3.22777	3.19586	3.16387	3.13179	3.09963	3.06738	3.03504	3.00262	2.97011	2.93751	2.90482	2.87205	2.83918	2.80623	2.77319	2.74005	2.70683	2.67351	2.64011	2.60661	2.57302	2.53934	2.50557	2.4717	2.43774	2.40368	2.36954	2.33529	2.30095	2.26652	2.23199	2.19737	2.16265
96	3.71402	3.68335	3.65261	3.62178	3.59087	3.55988	3.52881	3.49766	3.46643	3.43511	3.40371	3.37223	3.34066	3.30901	3.27727	3.24546	3.21355	3.18156	3.14948	3.11732	3.08507	3.05274	3.02032	2.98781	2.95521	2.92252	2.88975	2.85688	2.82393	2.79089	2.75775	2.72453	2.69122	2.65781	2.62431	2.59072	2.55704	2.52327	2.4894	2.45544	2.42139	2.38724	2.35299	2.31865	2.28422	2.24969	2.21506	2.18034	2.14552
96.5	3.70109	3.67034	3.63952	3.60862	3.57763	3.54656	3.51541	3.48418	3.45287	3.42147	3.38999	3.35842	3.32678	3.29504	3.26323	3.23132	3.19933	3.16726	3.1351	3.10285	3.07052	3.0381	3.00559	2.97299	2.94031	2.90754	2.87467	2.84172	2.80868	2.77555	2.74232	2.70901	2.67561	2.64211	2.60852	2.57484	2.54106	2.5072	2.47324	2.43918	2.40503	2.37079	2.33645	2.30201	2.26748	2.23286	2.19813	2.16331	2.1284
97	3.68816	3.65734	3.62643	3.59545	3.56439	3.53324	3.50201	3.4707	3.43931	3.40783	3.37627	3.34462	3.31289	3.28108	3.24918	3.21719	3.18512	3.15296	3.12072	3.08838	3.05597	3.02346	2.99086	2.95818	2.92541	2.89255	2.8596	2.82656	2.79343	2.7602	2.72689	2.69349	2.65999	2.62641	2.59273	2.55895	2.52509	2.49113	2.45707	2.42292	2.38868	2.35434	2.31991	2.28538	2.25075	2.21603	2.1812	2.14629	2.11127
97.5	3.67523	3.64433	3.61335	3.58229	3.55115	3.51992	3.48861	3.45722	3.42575	3.39419	3.36255	3.33082	3.29901	3.26711	3.23513	3.20306	3.1709	3.13866	3.10633	3.07391	3.04141	3.00882	2.97614	2.94337	2.91051	2.87756	2.84452	2.81139	2.77817	2.74486	2.71146	2.67797	2.64438	2.6107	2.57693	2.54307	2.50911	2.47505	2.44091	2.40666	2.37233	2.33789	2.30336	2.26874	2.23401	2.19919	2.16428	2.12926	2.09414
98	3.6623	3.63132	3.60026	3.56913	3.5379	3.5066	3.47521	3.44374	3.41219	3.38055	3.34882	3.31702	3.28512	3.25314	3.22108	3.18892	3.15669	3.12436	3.09195	3.05945	3.02686	2.99418	2.96141	2.92856	2.89561	2.86257	2.82945	2.79623	2.76292	2.72952	2.69603	2.66245	2.62877	2.595	2.56114	2.52718	2.49313	2.45898	2.42474	2.3904	2.35597	2.32144	2.28682	2.2521	2.21728	2.18236	2.14735	2.11223	2.07702
98.5	3.64937	3.61831	3.58718	3.55596	3.52466	3.49328	3.46181	3.43026	3.39863	3.36691	3.3351	3.30321	3.27124	3.23918	3.20703	3.17479	3.14247	3.11006	3.07756	3.04498	3.0123	2.97954	2.94669	2.91374	2.88071	2.84759	2.81437	2.78107	2.74767	2.71418	2.6806	2.64692	2.61316	2.5793	2.54534	2.51129	2.47715	2.44291	2.40858	2.37415	2.33962	2.305	2.27028	2.23546	2.20054	2.16553	2.13042	2.09521	2.05989
99	3.63643	3.60531	3.57409	3.5428	3.51142	3.47996	3.44841	3.41678	3.38507	3.35327	3.32138	3.28941	3.25735	3.22521	3.19298	3.16066	3.12825	3.09576	3.06318	3.03051	2.99775	2.9649	2.93196	2.89893	2.86581	2.8326	2.7993	2.7659	2.73242	2.69884	2.66517	2.6314	2.59755	2.56359	2.52955	2.49541	2.46117	2.42684	2.39241	2.35789	2.32327	2.28855	2.25373	2.21882	2.18381	2.1487	2.11349	2.07818	2.04277
99.5	3.6235	3.5923	3.56101	3.52964	3.49818	3.46664	3.43501	3.4033	3.37151	3.33963	3.30766	3.27561	3.24347	3.21124	3.17893	3.14653	3.11404	3.08146	3.04879	3.01604	2.98319	2.95026	2.91723	2.88412	2.85091	2.81761	2.78422	2.75074	2.71717	2.6835	2.64974	2.61588	2.58193	2.54789	2.51375	2.47952	2.44519	2.41077	2.37625	2.34163	2.30691	2.2721	2.23719	2.20218	2.16707	2.13186	2.09656	2.06115	2.02564
100	3.61057	3.57929	3.54792	3.51647	3.48494	3.45332	3.42161	3.38982	3.35795	3.32599	3.29394	3.2618	3.22958	3.19727	3.16488	3.13239	3.09982	3.06716	3.03441	3.00157	2.96864	2.93562	2.90251	2.8693	2.83601	2.80262	2.76915	2.73558	2.70191	2.66816	2.63431	2.60036	2.56632	2.53219	2.49796	2.46363	2.42921	2.39469	2.36008	2.32537	2.29056	2.25565	2.22065	2.18554	2.15034	2.11503	2.07963	2.04412	2.00852
[truncated: 301 more columns]

## Sheet: b SBNL Indoor-Older 3H
units: Binary (yes/no), x-axis: temperature (degrees Celsius, row 2), y-axis:relative humidity (%, column A)
	25	25.1	25.2	25.3	25.4	25.5	25.6	25.7	25.8	25.9	26	26.1	26.2	26.3	26.4	26.5	26.6	26.7	26.8	26.9	27	27.1	27.2	27.3	27.4	27.5	27.6	27.7	27.8	27.9	28	28.1	28.2	28.3	28.4	28.5	28.6	28.7	28.8	28.9	29	29.1	29.2	29.3	29.4	29.5	29.6	29.7	29.8
0.5	FALSE	FALSE	FALSE	FALSE	FALSE	FALSE	FALSE	FALSE	FALSE	FALSE	FALSE	FALSE	FALSE	FALSE	FALSE	FALSE	FALSE	FALSE	FALSE	FALSE	FALSE	FALSE	FALSE	FALSE	FALSE	FALSE	FALSE	FALSE	FALSE	FALSE	FALSE	FALSE	FALSE	FALSE	FALSE	FALSE	FALSE	FALSE	FALSE	FALSE	FALSE	FALSE	FALSE	FALSE	FALSE	FALSE	FALSE	FALSE	FALSE
1	FALSE	FALSE	FALSE	FALSE	FALSE	FALSE	FALSE	FALSE	FALSE	FALSE	FALSE	FALSE	FALSE	FALSE	FALSE	FALSE	FALSE	FALSE	FALSE	FALSE	FALSE	FALSE	FALSE	FALSE	FALSE	FALSE	FALSE	FALSE	FALSE	FALSE	FALSE	FALSE	FALSE	FALSE	FALSE	FALSE	FALSE	FALSE	FALSE	FALSE	FALSE	FALSE	FALSE	FALSE	FALSE	FALSE	FALSE	FALSE	FALSE
1.5	FALSE	FALSE	FALSE	FALSE	FALSE	FALSE	FALSE	FALSE	FALSE	FALSE	FALSE	FALSE	FALSE	FALSE	FALSE	FALSE	FALSE	FALSE	FALSE	FALSE	FALSE	FALSE	FALSE	FALSE	FALSE	FALSE	FALSE	FALSE	FALSE	FALSE	FALSE	FALSE	FALSE	FALSE	FALSE	FALSE	FALSE	FALSE	FALSE	FALSE	FALSE	FALSE	FALSE	FALSE	FALSE	FALSE	FALSE	FALSE	FALSE
2	FALSE	FALSE	FALSE	FALSE	FALSE	FALSE	FALSE	FALSE	FALSE	FALSE	FALSE	FALSE	FALSE	FALSE	FALSE	FALSE	FALSE	FALSE	FALSE	FALSE	FALSE	FALSE	FALSE	FALSE	FALSE	FALSE	FALSE	FALSE	FALSE	FALSE	FALSE	FALSE	FALSE	FALSE	FALSE	FALSE	FALSE	FALSE	FALSE	FALSE	FALSE	FALSE	FALSE	FALSE	FALSE	FALSE	FALSE	FALSE	FALSE
2.5	FALSE	FALSE	FALSE	FALSE	FALSE	FALSE	FALSE	FALSE	FALSE	FALSE	FALSE	FALSE	FALSE	FALSE	FALSE	FALSE	FALSE	FALSE	FALSE	FALSE	FALSE	FALSE	FALSE	FALSE	FALSE	FALSE	FALSE	FALSE	FALSE	FALSE	FALSE	FALSE	FALSE	FALSE	FALSE	FALSE	FALSE	FALSE	FALSE	FALSE	FALSE	FALSE	FALSE	FALSE	FALSE	FALSE	FALSE	FALSE	FALSE
3	FALSE	FALSE	FALSE	FALSE	FALSE	FALSE	FALSE	FALSE	FALSE	FALSE	FALSE	FALSE	FALSE	FALSE	FALSE	FALSE	FALSE	FALSE	FALSE	FALSE	FALSE	FALSE	FALSE	FALSE	FALSE	FALSE	FALSE	FALSE	FALSE	FALSE	FALSE	FALSE	FALSE	FALSE	FALSE	FALSE	FALSE	FALSE	FALSE	FALSE	FALSE	FALSE	FALSE	FALSE	FALSE	FALSE	FALSE	FALSE	FALSE
3.5	FALSE	FALSE	FALSE	FALSE	FALSE	FALSE	FALSE	FALSE	FALSE	FALSE	FALSE	FALSE	FALSE	FALSE	FALSE	FALSE	FALSE	FALSE	FALSE	FALSE	FALSE	FALSE	FALSE	FALSE	FALSE	FALSE	FALSE	FALSE	FALSE	FALSE	FALSE	FALSE	FALSE	FALSE	FALSE	FALSE	FALSE	FALSE	FALSE	FALSE	FALSE	FALSE	FALSE	FALSE	FALSE	FALSE	FALSE	FALSE	FALSE
4	FALSE	FALSE	FALSE	FALSE	FALSE	FALSE	FALSE	FALSE	FALSE	FALSE	FALSE	FALSE	FALSE	FALSE	FALSE	FALSE	FALSE	FALSE	FALSE	FALSE	FALSE	FALSE	FALSE	FALSE	FALSE	FALSE	FALSE	FALSE	FALSE	FALSE	FALSE	FALSE	FALSE	FALSE	FALSE	FALSE	FALSE	FALSE	FALSE	FALSE	FALSE	FALSE	FALSE	FALSE	FALSE	FALSE	FALSE	FALSE	FALSE
4.5	FALSE	FALSE	FALSE	FALSE	FALSE	FALSE	FALSE	FALSE	FALSE	FALSE	FALSE	FALSE	FALSE	FALSE	FALSE	FALSE	FALSE	FALSE	FALSE	FALSE	FALSE	FALSE	FALSE	FALSE	FALSE	FALSE	FALSE	FALSE	FALSE	FALSE	FALSE	FALSE	FALSE	FALSE	FALSE	FALSE	FALSE	FALSE	FALSE	FALSE	FALSE	FALSE	FALSE	FALSE	FALSE	FALSE	FALSE	FALSE	FALSE
5	FALSE	FALSE	FALSE	FALSE	FALSE	FALSE	FALSE	FALSE	FALSE	FALSE	FALSE	FALSE	FALSE	FALSE	FALSE	FALSE	FALSE	FALSE	FALSE	FALSE	FALSE	FALSE	FALSE	FALSE	FALSE	FALSE	FALSE	FALSE	FALSE	FALSE	FALSE	FALSE	FALSE	FALSE	FALSE	FALSE	FALSE	FALSE	FALSE	FALSE	FALSE	FALSE	FALSE	FALSE	FALSE	FALSE	FALSE	FALSE	FALSE
5.5	FALSE	FALSE	FALSE	FALSE	FALSE	FALSE	FALSE	FALSE	FALSE	FALSE	FALSE	FALSE	FALSE	FALSE	FALSE	FALSE	FALSE	FALSE	FALSE	FALSE	FALSE	FALSE	FALSE	FALSE	FALSE	FALSE	FALSE	FALSE	FALSE	FALSE	FALSE	FALSE	FALSE	FALSE	FALSE	FALSE	FALSE	FALSE	FALSE	FALSE	FALSE	FALSE	FALSE	FALSE	FALSE	FALSE	FALSE	FALSE	FALSE
6	FALSE	FALSE	FALSE	FALSE	FALSE	FALSE	FALSE	FALSE	FALSE	FALSE	FALSE	FALSE	FALSE	FALSE	FALSE	FALSE	FALSE	FALSE	FALSE	FALSE	FALSE	FALSE	FALSE	FALSE	FALSE	FALSE	FALSE	FALSE	FALSE	FALSE	FALSE	FALSE	FALSE	FALSE	FALSE	FALSE	FALSE	FALSE	FALSE	FALSE	FALSE	FALSE	FALSE	FALSE	FALSE	FALSE	FALSE	FALSE	FALSE
6.5	FALSE	FALSE	FALSE	FALSE	FALSE	FALSE	FALSE	FALSE	FALSE	FALSE	FALSE	FALSE	FALSE	FALSE	FALSE	FALSE	FALSE	FALSE	FALSE	FALSE	FALSE	FALSE	FALSE	FALSE	FALSE	FALSE	FALSE	FALSE	FALSE	FALSE	FALSE	FALSE	FALSE	FALSE	FALSE	FALSE	FALSE	FALSE	FALSE	FALSE	FALSE	FALSE	FALSE	FALSE	FALSE	FALSE	FALSE	FALSE	FALSE
7	FALSE	FALSE	FALSE	FALSE	FALSE	FALSE	FALSE	FALSE	FALSE	FALSE	FALSE	FALSE	FALSE	FALSE	FALSE	FALSE	FALSE	FALSE	FALSE	FALSE	FALSE	FALSE	FALSE	FALSE	FALSE	FALSE	FALSE	FALSE	FALSE	FALSE	FALSE	FALSE	FALSE	FALSE	FALSE	FALSE	FALSE	FALSE	FALSE	FALSE	FALSE	FALSE	FALSE	FALSE	FALSE	FALSE	FALSE	FALSE	FALSE
7.5	FALSE	FALSE	FALSE	FALSE	FALSE	FALSE	FALSE	FALSE	FALSE	FALSE	FALSE	FALSE	FALSE	FALSE	FALSE	FALSE	FALSE	FALSE	FALSE	FALSE	FALSE	FALSE	FALSE	FALSE	FALSE	FALSE	FALSE	FALSE	FALSE	FALSE	FALSE	FALSE	FALSE	FALSE	FALSE	FALSE	FALSE	FALSE	FALSE	FALSE	FALSE	FALSE	FALSE	FALSE	FALSE	FALSE	FALSE	FALSE	FALSE
8	FALSE	FALSE	FALSE	FALSE	FALSE	FALSE	FALSE	FALSE	FALSE	FALSE	FALSE	FALSE	FALSE	FALSE	FALSE	FALSE	FALSE	FALSE	FALSE	FALSE	FALSE	FALSE	FALSE	FALSE	FALSE	FALSE	FALSE	FALSE	FALSE	FALSE	FALSE	FALSE	FALSE	FALSE	FALSE	FALSE	FALSE	FALSE	FALSE	FALSE	FALSE	FALSE	FALSE	FALSE	FALSE	FALSE	FALSE	FALSE	FALSE
8.5	FALSE	FALSE	FALSE	FALSE	FALSE	FALSE	FALSE	FALSE	FALSE	FALSE	FALSE	FALSE	FALSE	FALSE	FALSE	FALSE	FALSE	FALSE	FALSE	FALSE	FALSE	FALSE	FALSE	FALSE	FALSE	FALSE	FALSE	FALSE	FALSE	FALSE	FALSE	FALSE	FALSE	FALSE	FALSE	FALSE	FALSE	FALSE	FALSE	FALSE	FALSE	FALSE	FALSE	FALSE	FALSE	FALSE	FALSE	FALSE	FALSE
9	FALSE	FALSE	FALSE	FALSE	FALSE	FALSE	FALSE	FALSE	FALSE	FALSE	FALSE	FALSE	FALSE	FALSE	FALSE	FALSE	FALSE	FALSE	FALSE	FALSE	FALSE	FALSE	FALSE	FALSE	FALSE	FALSE	FALSE	FALSE	FALSE	FALSE	FALSE	FALSE	FALSE	FALSE	FALSE	FALSE	FALSE	FALSE	FALSE	FALSE	FALSE	FALSE	FALSE	FALSE	FALSE	FALSE	FALSE	FALSE	FALSE
9.5	FALSE	FALSE	FALSE	FALSE	FALSE	FALSE	FALSE	FALSE	FALSE	FALSE	FALSE	FALSE	FALSE	FALSE	FALSE	FALSE	FALSE	FALSE	FALSE	FALSE	FALSE	FALSE	FALSE	FALSE	FALSE	FALSE	FALSE	FALSE	FALSE	FALSE	FALSE	FALSE	FALSE	FALSE	FALSE	FALSE	FALSE	FALSE	FALSE	FALSE	FALSE	FALSE	FALSE	FALSE	FALSE	FALSE	FALSE	FALSE	FALSE
10	FALSE	FALSE	FALSE	FALSE	FALSE	FALSE	FALSE	FALSE	FALSE	FALSE	FALSE	FALSE	FALSE	FALSE	FALSE	FALSE	FALSE	FALSE	FALSE	FALSE	FALSE	FALSE	FALSE	FALSE	FALSE	FALSE	FALSE	FALSE	FALSE	FALSE	FALSE	FALSE	FALSE	FALSE	FALSE	FALSE	FALSE	FALSE	FALSE	FALSE	FALSE	FALSE	FALSE	FALSE	FALSE	FALSE	FALSE	FALSE	FALSE
10.5	FALSE	FALSE	FALSE	FALSE	FALSE	FALSE	FALSE	FALSE	FALSE	FALSE	FALSE	FALSE	FALSE	FALSE	FALSE	FALSE	FALSE	FALSE	FALSE	FALSE	FALSE	FALSE	FALSE	FALSE	FALSE	FALSE	FALSE	FALSE	FALSE	FALSE	FALSE	FALSE	FALSE	FALSE	FALSE	FALSE	FALSE	FALSE	FALSE	FALSE	FALSE	FALSE	FALSE	FALSE	FALSE	FALSE	FALSE	FALSE	FALSE
11	FALSE	FALSE	FALSE	FALSE	FALSE	FALSE	FALSE	FALSE	FALSE	FALSE	FALSE	FALSE	FALSE	FALSE	FALSE	FALSE	FALSE	FALSE	FALSE	FALSE	FALSE	FALSE	FALSE	FALSE	FALSE	FALSE	FALSE	FALSE	FALSE	FALSE	FALSE	FALSE	FALSE	FALSE	FALSE	FALSE	FALSE	FALSE	FALSE	FALSE	FALSE	FALSE	FALSE	FALSE	FALSE	FALSE	FALSE	FALSE	FALSE
11.5	FALSE	FALSE	FALSE	FALSE	FALSE	FALSE	FALSE	FALSE	FALSE	FALSE	FALSE	FALSE	FALSE	FALSE	FALSE	FALSE	FALSE	FALSE	FALSE	FALSE	FALSE	FALSE	FALSE	FALSE	FALSE	FALSE	FALSE	FALSE	FALSE	FALSE	FALSE	FALSE	FALSE	FALSE	FALSE	FALSE	FALSE	FALSE	FALSE	FALSE	FALSE	FALSE	FALSE	FALSE	FALSE	FALSE	FALSE	FALSE	FALSE
12	FALSE	FALSE	FALSE	FALSE	FALSE	FALSE	FALSE	FALSE	FALSE	FALSE	FALSE	FALSE	FALSE	FALSE	FALSE	FALSE	FALSE	FALSE	FALSE	FALSE	FALSE	FALSE	FALSE	FALSE	FALSE	FALSE	FALSE	FALSE	FALSE	FALSE	FALSE	FALSE	FALSE	FALSE	FALSE	FALSE	FALSE	FALSE	FALSE	FALSE	FALSE	FALSE	FALSE	FALSE	FALSE	FALSE	FALSE	FALSE	FALSE
12.5	FALSE	FALSE	FALSE	FALSE	FALSE	FALSE	FALSE	FALSE	FALSE	FALSE	FALSE	FALSE	FALSE	FALSE	FALSE	FALSE	FALSE	FALSE	FALSE	FALSE	FALSE	FALSE	FALSE	FALSE	FALSE	FALSE	FALSE	FALSE	FALSE	FALSE	FALSE	FALSE	FALSE	FALSE	FALSE	FALSE	FALSE	FALSE	FALSE	FALSE	FALSE	FALSE	FALSE	FALSE	FALSE	FALSE	FALSE	FALSE	FALSE
13	FALSE	FALSE	FALSE	FALSE	FALSE	FALSE	FALSE	FALSE	FALSE	FALSE	FALSE	FALSE	FALSE	FALSE	FALSE	FALSE	FALSE	FALSE	FALSE	FALSE	FALSE	FALSE	FALSE	FALSE	FALSE	FALSE	FALSE	FALSE	FALSE	FALSE	FALSE	FALSE	FALSE	FALSE	FALSE	FALSE	FALSE	FALSE	FALSE	FALSE	FALSE	FALSE	FALSE	FALSE	FALSE	FALSE	FALSE	FALSE	FALSE
13.5	FALSE	FALSE	FALSE	FALSE	FALSE	FALSE	FALSE	FALSE	FALSE	FALSE	FALSE	FALSE	FALSE	FALSE	FALSE	FALSE	FALSE	FALSE	FALSE	FALSE	FALSE	FALSE	FALSE	FALSE	FALSE	FALSE	FALSE	FALSE	FALSE	FALSE	FALSE	FALSE	FALSE	FALSE	FALSE	FALSE	FALSE	FALSE	FALSE	FALSE	FALSE	FALSE	FALSE	FALSE	FALSE	FALSE	FALSE	FALSE	FALSE
14	FALSE	FALSE	FALSE	FALSE	FALSE	FALSE	FALSE	FALSE	FALSE	FALSE	FALSE	FALSE	FALSE	FALSE	FALSE	FALSE	FALSE	FALSE	FALSE	FALSE	FALSE	FALSE	FALSE	FALSE	FALSE	FALSE	FALSE	FALSE	FALSE	FALSE	FALSE	FALSE	FALSE	FALSE	FALSE	FALSE	FALSE	FALSE	FALSE	FALSE	FALSE	FALSE	FALSE	FALSE	FALSE	FALSE	FALSE	FALSE	FALSE
14.5	FALSE	FALSE	FALSE	FALSE	FALSE	FALSE	FALSE	FALSE	FALSE	FALSE	FALSE	FALSE	FALSE	FALSE	FALSE	FALSE	FALSE	FALSE	FALSE	FALSE	FALSE	FALSE	FALSE	FALSE	FALSE	FALSE	FALSE	FALSE	FALSE	FALSE	FALSE	FALSE	FALSE	FALSE	FALSE	FALSE	FALSE	FALSE	FALSE	FALSE	FALSE	FALSE	FALSE	FALSE	FALSE	FALSE	FALSE	FALSE	FALSE
15	FALSE	FALSE	FALSE	FALSE	FALSE	FALSE	FALSE	FALSE	FALSE	FALSE	FALSE	FALSE	FALSE	FALSE	FALSE	FALSE	FALSE	FALSE	FALSE	FALSE	FALSE	FALSE	FALSE	FALSE	FALSE	FALSE	FALSE	FALSE	FALSE	FALSE	FALSE	FALSE	FALSE	FALSE	FALSE	FALSE	FALSE	FALSE	FALSE	FALSE	FALSE	FALSE	FALSE	FALSE	FALSE	FALSE	FALSE	FALSE	FALSE
15.5	FALSE	FALSE	FALSE	FALSE	FALSE	FALSE	FALSE	FALSE	FALSE	FALSE	FALSE	FALSE	FALSE	FALSE	FALSE	FALSE	FALSE	FALSE	FALSE	FALSE	FALSE	FALSE	FALSE	FALSE	FALSE	FALSE	FALSE	FALSE	FALSE	FALSE	FALSE	FALSE	FALSE	FALSE	FALSE	FALSE	FALSE	FALSE	FALSE	FALSE	FALSE	FALSE	FALSE	FALSE	FALSE	FALSE	FALSE	FALSE	FALSE
16	FALSE	FALSE	FALSE	FALSE	FALSE	FALSE	FALSE	FALSE	FALSE	FALSE	FALSE	FALSE	FALSE	FALSE	FALSE	FALSE	FALSE	FALSE	FALSE	FALSE	FALSE	FALSE	FALSE	FALSE	FALSE	FALSE	FALSE	FALSE	FALSE	FALSE	FALSE	FALSE	FALSE	FALSE	FALSE	FALSE	FALSE	FALSE	FALSE	FALSE	FALSE	FALSE	FALSE	FALSE	FALSE	FALSE	FALSE	FALSE	FALSE
16.5	FALSE	FALSE	FALSE	FALSE	FALSE	FALSE	FALSE	FALSE	FALSE	FALSE	FALSE	FALSE	FALSE	FALSE	FALSE	FALSE	FALSE	FALSE	FALSE	FALSE	FALSE	FALSE	FALSE	FALSE	FALSE	FALSE	FALSE	FALSE	FALSE	FALSE	FALSE	FALSE	FALSE	FALSE	FALSE	FALSE	FALSE	FALSE	FALSE	FALSE	FALSE	FALSE	FALSE	FALSE	FALSE	FALSE	FALSE	FALSE	FALSE
17	FALSE	FALSE	FALSE	FALSE	FALSE	FALSE	FALSE	FALSE	FALSE	FALSE	FALSE	FALSE	FALSE	FALSE	FALSE	FALSE	FALSE	FALSE	FALSE	FALSE	FALSE	FALSE	FALSE	FALSE	FALSE	FALSE	FALSE	FALSE	FALSE	FALSE	FALSE	FALSE	FALSE	FALSE	FALSE	FALSE	FALSE	FALSE	FALSE	FALSE	FALSE	FALSE	FALSE	FALSE	FALSE	FALSE	FALSE	FALSE	FALSE
17.5	FALSE	FALSE	FALSE	FALSE	FALSE	FALSE	FALSE	FALSE	FALSE	FALSE	FALSE	FALSE	FALSE	FALSE	FALSE	FALSE	FALSE	FALSE	FALSE	FALSE	FALSE	FALSE	FALSE	FALSE	FALSE	FALSE	FALSE	FALSE	FALSE	FALSE	FALSE	FALSE	FALSE	FALSE	FALSE	FALSE	FALSE	FALSE	FALSE	FALSE	FALSE	FALSE	FALSE	FALSE	FALSE	FALSE	FALSE	FALSE	FALSE
18	FALSE	FALSE	FALSE	FALSE	FALSE	FALSE	FALSE	FALSE	FALSE	FALSE	FALSE	FALSE	FALSE	FALSE	FALSE	FALSE	FALSE	FALSE	FALSE	FALSE	FALSE	FALSE	FALSE	FALSE	FALSE	FALSE	FALSE	FALSE	FALSE	FALSE	FALSE	FALSE	FALSE	FALSE	FALSE	FALSE	FALSE	FALSE	FALSE	FALSE	FALSE	FALSE	FALSE	FALSE	FALSE	FALSE	FALSE	FALSE	FALSE
18.5	FALSE	FALSE	FALSE	FALSE	FALSE	FALSE	FALSE	FALSE	FALSE	FALSE	FALSE	FALSE	FALSE	FALSE	FALSE	FALSE	FALSE	FALSE	FALSE	FALSE	FALSE	FALSE	FALSE	FALSE	FALSE	FALSE	FALSE	FALSE	FALSE	FALSE	FALSE	FALSE	FALSE	FALSE	FALSE	FALSE	FALSE	FALSE	FALSE	FALSE	FALSE	FALSE	FALSE	FALSE	FALSE	FALSE	FALSE	FALSE	FALSE
19	FALSE	FALSE	FALSE	FALSE	FALSE	FALSE	FALSE	FALSE	FALSE	FALSE	FALSE	FALSE	FALSE	FALSE	FALSE	FALSE	FALSE	FALSE	FALSE	FALSE	FALSE	FALSE	FALSE	FALSE	FALSE	FALSE	FALSE	FALSE	FALSE	FALSE	FALSE	FALSE	FALSE	FALSE	FALSE	FALSE	FALSE	FALSE	FALSE	FALSE	FALSE	FALSE	FALSE	FALSE	FALSE	FALSE	FALSE	FALSE	FALSE
19.5	FALSE	FALSE	FALSE	FALSE	FALSE	FALSE	FALSE	FALSE	FALSE	FALSE	FALSE	FALSE	FALSE	FALSE	FALSE	FALSE	FALSE	FALSE	FALSE	FALSE	FALSE	FALSE	FALSE	FALSE	FALSE	FALSE	FALSE	FALSE	FALSE	FALSE	FALSE	FALSE	FALSE	FALSE	FALSE	FALSE	FALSE	FALSE	FALSE	FALSE	FALSE	FALSE	FALSE	FALSE	FALSE	FALSE	FALSE	FALSE	FALSE
20	FALSE	FALSE	FALSE	FALSE	FALSE	FALSE	FALSE	FALSE	FALSE	FALSE	FALSE	FALSE	FALSE	FALSE	FALSE	FALSE	FALSE	FALSE	FALSE	FALSE	FALSE	FALSE	FALSE	FALSE	FALSE	FALSE	FALSE	FALSE	FALSE	FALSE	FALSE	FALSE	FALSE	FALSE	FALSE	FALSE	FALSE	FALSE	FALSE	FALSE	FALSE	FALSE	FALSE	FALSE	FALSE	FALSE	FALSE	FALSE	FALSE
20.5	FALSE	FALSE	FALSE	FALSE	FALSE	FALSE	FALSE	FALSE	FALSE	FALSE	FALSE	FALSE	FALSE	FALSE	FALSE	FALSE	FALSE	FALSE	FALSE	FALSE	FALSE	FALSE	FALSE	FALSE	FALSE	FALSE	FALSE	FALSE	FALSE	FALSE	FALSE	FALSE	FALSE	FALSE	FALSE	FALSE	FALSE	FALSE	FALSE	FALSE	FALSE	FALSE	FALSE	FALSE	FALSE	FALSE	FALSE	FALSE	FALSE
21	FALSE	FALSE	FALSE	FALSE	FALSE	FALSE	FALSE	FALSE	FALSE	FALSE	FALSE	FALSE	FALSE	FALSE	FALSE	FALSE	FALSE	FALSE	FALSE	FALSE	FALSE	FALSE	FALSE	FALSE	FALSE	FALSE	FALSE	FALSE	FALSE	FALSE	FALSE	FALSE	FALSE	FALSE	FALSE	FALSE	FALSE	FALSE	FALSE	FALSE	FALSE	FALSE	FALSE	FALSE	FALSE	FALSE	FALSE	FALSE	FALSE
21.5	FALSE	FALSE	FALSE	FALSE	FALSE	FALSE	FALSE	FALSE	FALSE	FALSE	FALSE	FALSE	FALSE	FALSE	FALSE	FALSE	FALSE	FALSE	FALSE	FALSE	FALSE	FALSE	FALSE	FALSE	FALSE	FALSE	FALSE	FALSE	FALSE	FALSE	FALSE	FALSE	FALSE	FALSE	FALSE	FALSE	FALSE	FALSE	FALSE	FALSE	FALSE	FALSE	FALSE	FALSE	FALSE	FALSE	FALSE	FALSE	FALSE
22	FALSE	FALSE	FALSE	FALSE	FALSE	FALSE	FALSE	FALSE	FALSE	FALSE	FALSE	FALSE	FALSE	FALSE	FALSE	FALSE	FALSE	FALSE	FALSE	FALSE	FALSE	FALSE	FALSE	FALSE	FALSE	FALSE	FALSE	FALSE	FALSE	FALSE	FALSE	FALSE	FALSE	FALSE	FALSE	FALSE	FALSE	FALSE	FALSE	FALSE	FALSE	FALSE	FALSE	FALSE	FALSE	FALSE	FALSE	FALSE	FALSE
22.5	FALSE	FALSE	FALSE	FALSE	FALSE	FALSE	FALSE	FALSE	FALSE	FALSE	FALSE	FALSE	FALSE	FALSE	FALSE	FALSE	FALSE	FALSE	FALSE	FALSE	FALSE	FALSE	FALSE	FALSE	FALSE	FALSE	FALSE	FALSE	FALSE	FALSE	FALSE	FALSE	FALSE	FALSE	FALSE	FALSE	FALSE	FALSE	FALSE	FALSE	FALSE	FALSE	FALSE	FALSE	FALSE	FALSE	FALSE	FALSE	FALSE
23	FALSE	FALSE	FALSE	FALSE	FALSE	FALSE	FALSE	FALSE	FALSE	FALSE	FALSE	FALSE	FALSE	FALSE	FALSE	FALSE	FALSE	FALSE	FALSE	FALSE	FALSE	FALSE	FALSE	FALSE	FALSE	FALSE	FALSE	FALSE	FALSE	FALSE	FALSE	FALSE	FALSE	FALSE	FALSE	FALSE	FALSE	FALSE	FALSE	FALSE	FALSE	FALSE	FALSE	FALSE	FALSE	FALSE	FALSE	FALSE	FALSE
23.5	FALSE	FALSE	FALSE	FALSE	FALSE	FALSE	FALSE	FALSE	FALSE	FALSE	FALSE	FALSE	FALSE	FALSE	FALSE	FALSE	FALSE	FALSE	FALSE	FALSE	FALSE	FALSE	FALSE	FALSE	FALSE	FALSE	FALSE	FALSE	FALSE	FALSE	FALSE	FALSE	FALSE	FALSE	FALSE	FALSE	FALSE	FALSE	FALSE	FALSE	FALSE	FALSE	FALSE	FALSE	FALSE	FALSE	FALSE	FALSE	FALSE
24	FALSE	FALSE	FALSE	FALSE	FALSE	FALSE	FALSE	FALSE	FALSE	FALSE	FALSE	FALSE	FALSE	FALSE	FALSE	FALSE	FALSE	FALSE	FALSE	FALSE	FALSE	FALSE	FALSE	FALSE	FALSE	FALSE	FALSE	FALSE	FALSE	FALSE	FALSE	FALSE	FALSE	FALSE	FALSE	FALSE	FALSE	FALSE	FALSE	FALSE	FALSE	FALSE	FALSE	FALSE	FALSE	FALSE	FALSE	FALSE	FALSE
24.5	FALSE	FALSE	FALSE	FALSE	FALSE	FALSE	FALSE	FALSE	FALSE	FALSE	FALSE	FALSE	FALSE	FALSE	FALSE	FALSE	FALSE	FALSE	FALSE	FALSE	FALSE	FALSE	FALSE	FALSE	FALSE	FALSE	FALSE	FALSE	FALSE	FALSE	FALSE	FALSE	FALSE	FALSE	FALSE	FALSE	FALSE	FALSE	FALSE	FALSE	FALSE	FALSE	FALSE	FALSE	FALSE	FALSE	FALSE	FALSE	FALSE
25	FALSE	FALSE	FALSE	FALSE	FALSE	FALSE	FALSE	FALSE	FALSE	FALSE	FALSE	FALSE	FALSE	FALSE	FALSE	FALSE	FALSE	FALSE	FALSE	FALSE	FALSE	FALSE	FALSE	FALSE	FALSE	FALSE	FALSE	FALSE	FALSE	FALSE	FALSE	FALSE	FALSE	FALSE	FALSE	FALSE	FALSE	FALSE	FALSE	FALSE	FALSE	FALSE	FALSE	FALSE	FALSE	FALSE	FALSE	FALSE	FALSE
25.5	FALSE	FALSE	FALSE	FALSE	FALSE	FALSE	FALSE	FALSE	FALSE	FALSE	FALSE	FALSE	FALSE	FALSE	FALSE	FALSE	FALSE	FALSE	FALSE	FALSE	FALSE	FALSE	FALSE	FALSE	FALSE	FALSE	FALSE	FALSE	FALSE	FALSE	FALSE	FALSE	FALSE	FALSE	FALSE	FALSE	FALSE	FALSE	FALSE	FALSE	FALSE	FALSE	FALSE	FALSE	FALSE	FALSE	FALSE	FALSE	FALSE
26	FALSE	FALSE	FALSE	FALSE	FALSE	FALSE	FALSE	FALSE	FALSE	FALSE	FALSE	FALSE	FALSE	FALSE	FALSE	FALSE	FALSE	FALSE	FALSE	FALSE	FALSE	FALSE	FALSE	FALSE	FALSE	FALSE	FALSE	FALSE	FALSE	FALSE	FALSE	FALSE	FALSE	FALSE	FALSE	FALSE	FALSE	FALSE	FALSE	FALSE	FALSE	FALSE	FALSE	FALSE	FALSE	FALSE	FALSE	FALSE	FALSE
26.5	FALSE	FALSE	FALSE	FALSE	FALSE	FALSE	FALSE	FALSE	FALSE	FALSE	FALSE	FALSE	FALSE	FALSE	FALSE	FALSE	FALSE	FALSE	FALSE	FALSE	FALSE	FALSE	FALSE	FALSE	FALSE	FALSE	FALSE	FALSE	FALSE	FALSE	FALSE	FALSE	FALSE	FALSE	FALSE	FALSE	FALSE	FALSE	FALSE	FALSE	FALSE	FALSE	FALSE	FALSE	FALSE	FALSE	FALSE	FALSE	FALSE
27	FALSE	FALSE	FALSE	FALSE	FALSE	FALSE	FALSE	FALSE	FALSE	FALSE	FALSE	FALSE	FALSE	FALSE	FALSE	FALSE	FALSE	FALSE	FALSE	FALSE	FALSE	FALSE	FALSE	FALSE	FALSE	FALSE	FALSE	FALSE	FALSE	FALSE	FALSE	FALSE	FALSE	FALSE	FALSE	FALSE	FALSE	FALSE	FALSE	FALSE	FALSE	FALSE	FALSE	FALSE	FALSE	FALSE	FALSE	FALSE	FALSE
27.5	FALSE	FALSE	FALSE	FALSE	FALSE	FALSE	FALSE	FALSE	FALSE	FALSE	FALSE	FALSE	FALSE	FALSE	FALSE	FALSE	FALSE	FALSE	FALSE	FALSE	FALSE	FALSE	FALSE	FALSE	FALSE	FALSE	FALSE	FALSE	FALSE	FALSE	FALSE	FALSE	FALSE	FALSE	FALSE	FALSE	FALSE	FALSE	FALSE	FALSE	FALSE	FALSE	FALSE	FALSE	FALSE	FALSE	FALSE	FALSE	FALSE
28	FALSE	FALSE	FALSE	FALSE	FALSE	FALSE	FALSE	FALSE	FALSE	FALSE	FALSE	FALSE	FALSE	FALSE	FALSE	FALSE	FALSE	FALSE	FALSE	FALSE	FALSE	FALSE	FALSE	FALSE	FALSE	FALSE	FALSE	FALSE	FALSE	FALSE	FALSE	FALSE	FALSE	FALSE	FALSE	FALSE	FALSE	FALSE	FALSE	FALSE	FALSE	FALSE	FALSE	FALSE	FALSE	FALSE	FALSE	FALSE	FALSE
28.5	FALSE	FALSE	FALSE	FALSE	FALSE	FALSE	FALSE	FALSE	FALSE	FALSE	FALSE	FALSE	FALSE	FALSE	FALSE	FALSE	FALSE	FALSE	FALSE	FALSE	FALSE	FALSE	FALSE	FALSE	FALSE	FALSE	FALSE	FALSE	FALSE	FALSE	FALSE	FALSE	FALSE	FALSE	FALSE	FALSE	FALSE	FALSE	FALSE	FALSE	FALSE	FALSE	FALSE	FALSE	FALSE	FALSE	FALSE	FALSE	FALSE
29	FALSE	FALSE	FALSE	FALSE	FALSE	FALSE	FALSE	FALSE	FALSE	FALSE	FALSE	FALSE	FALSE	FALSE	FALSE	FALSE	FALSE	FALSE	FALSE	FALSE	FALSE	FALSE	FALSE	FALSE	FALSE	FALSE	FALSE	FALSE	FALSE	FALSE	FALSE	FALSE	FALSE	FALSE	FALSE	FALSE	FALSE	FALSE	FALSE	FALSE	FALSE	FALSE	FALSE	FALSE	FALSE	FALSE	FALSE	FALSE	FALSE
29.5	FALSE	FALSE	FALSE	FALSE	FALSE	FALSE	FALSE	FALSE	FALSE	FALSE	FALSE	FALSE	FALSE	FALSE	FALSE	FALSE	FALSE	FALSE	FALSE	FALSE	FALSE	FALSE	FALSE	FALSE	FALSE	FALSE	FALSE	FALSE	FALSE	FALSE	FALSE	FALSE	FALSE	FALSE	FALSE	FALSE	FALSE	FALSE	FALSE	FALSE	FALSE	FALSE	FALSE	FALSE	FALSE	FALSE	FALSE	FALSE	FALSE
30	FALSE	FALSE	FALSE	FALSE	FALSE	FALSE	FALSE	FALSE	FALSE	FALSE	FALSE	FALSE	FALSE	FALSE	FALSE	FALSE	FALSE	FALSE	FALSE	FALSE	FALSE	FALSE	FALSE	FALSE	FALSE	FALSE	FALSE	FALSE	FALSE	FALSE	FALSE	FALSE	FALSE	FALSE	FALSE	FALSE	FALSE	FALSE	FALSE	FALSE	FALSE	FALSE	FALSE	FALSE	FALSE	FALSE	FALSE	FALSE	FALSE
30.5	FALSE	FALSE	FALSE	FALSE	FALSE	FALSE	FALSE	FALSE	FALSE	FALSE	FALSE	FALSE	FALSE	FALSE	FALSE	FALSE	FALSE	FALSE	FALSE	FALSE	FALSE	FALSE	FALSE	FALSE	FALSE	FALSE	FALSE	FALSE	FALSE	FALSE	FALSE	FALSE	FALSE	FALSE	FALSE	FALSE	FALSE	FALSE	FALSE	FALSE	FALSE	FALSE	FALSE	FALSE	FALSE	FALSE	FALSE	FALSE	FALSE
31	FALSE	FALSE	FALSE	FALSE	FALSE	FALSE	FALSE	FALSE	FALSE	FALSE	FALSE	FALSE	FALSE	FALSE	FALSE	FALSE	FALSE	FALSE	FALSE	FALSE	FALSE	FALSE	FALSE	FALSE	FALSE	FALSE	FALSE	FALSE	FALSE	FALSE	FALSE	FALSE	FALSE	FALSE	FALSE	FALSE	FALSE	FALSE	FALSE	FALSE	FALSE	FALSE	FALSE	FALSE	FALSE	FALSE	FALSE	FALSE	FALSE
31.5	FALSE	FALSE	FALSE	FALSE	FALSE	FALSE	FALSE	FALSE	FALSE	FALSE	FALSE	FALSE	FALSE	FALSE	FALSE	FALSE	FALSE	FALSE	FALSE	FALSE	FALSE	FALSE	FALSE	FALSE	FALSE	FALSE	FALSE	FALSE	FALSE	FALSE	FALSE	FALSE	FALSE	FALSE	FALSE	FALSE	FALSE	FALSE	FALSE	FALSE	FALSE	FALSE	FALSE	FALSE	FALSE	FALSE	FALSE	FALSE	FALSE
32	FALSE	FALSE	FALSE	FALSE	FALSE	FALSE	FALSE	FALSE	FALSE	FALSE	FALSE	FALSE	FALSE	FALSE	FALSE	FALSE	FALSE	FALSE	FALSE	FALSE	FALSE	FALSE	FALSE	FALSE	FALSE	FALSE	FALSE	FALSE	FALSE	FALSE	FALSE	FALSE	FALSE	FALSE	FALSE	FALSE	FALSE	FALSE	FALSE	FALSE	FALSE	FALSE	FALSE	FALSE	FALSE	FALSE	FALSE	FALSE	FALSE
32.5	FALSE	FALSE	FALSE	FALSE	FALSE	FALSE	FALSE	FALSE	FALSE	FALSE	FALSE	FALSE	FALSE	FALSE	FALSE	FALSE	FALSE	FALSE	FALSE	FALSE	FALSE	FALSE	FALSE	FALSE	FALSE	FALSE	FALSE	FALSE	FALSE	FALSE	FALSE	FALSE	FALSE	FALSE	FALSE	FALSE	FALSE	FALSE	FALSE	FALSE	FALSE	FALSE	FALSE	FALSE	FALSE	FALSE	FALSE	FALSE	FALSE
33	FALSE	FALSE	FALSE	FALSE	FALSE	FALSE	FALSE	FALSE	FALSE	FALSE	FALSE	FALSE	FALSE	FALSE	FALSE	FALSE	FALSE	FALSE	FALSE	FALSE	FALSE	FALSE	FALSE	FALSE	FALSE	FALSE	FALSE	FALSE	FALSE	FALSE	FALSE	FALSE	FALSE	FALSE	FALSE	FALSE	FALSE	FALSE	FALSE	FALSE	FALSE	FALSE	FALSE	FALSE	FALSE	FALSE	FALSE	FALSE	FALSE
33.5	FALSE	FALSE	FALSE	FALSE	FALSE	FALSE	FALSE	FALSE	FALSE	FALSE	FALSE	FALSE	FALSE	FALSE	FALSE	FALSE	FALSE	FALSE	FALSE	FALSE	FALSE	FALSE	FALSE	FALSE	FALSE	FALSE	FALSE	FALSE	FALSE	FALSE	FALSE	FALSE	FALSE	FALSE	FALSE	FALSE	FALSE	FALSE	FALSE	FALSE	FALSE	FALSE	FALSE	FALSE	FALSE	FALSE	FALSE	FALSE	FALSE
34	FALSE	FALSE	FALSE	FALSE	FALSE	FALSE	FALSE	FALSE	FALSE	FALSE	FALSE	FALSE	FALSE	FALSE	FALSE	FALSE	FALSE	FALSE	FALSE	FALSE	FALSE	FALSE	FALSE	FALSE	FALSE	FALSE	FALSE	FALSE	FALSE	FALSE	FALSE	FALSE	FALSE	FALSE	FALSE	FALSE	FALSE	FALSE	FALSE	FALSE	FALSE	FALSE	FALSE	FALSE	FALSE	FALSE	FALSE	FALSE	FALSE
34.5	FALSE	FALSE	FALSE	FALSE	FALSE	FALSE	FALSE	FALSE	FALSE	FALSE	FALSE	FALSE	FALSE	FALSE	FALSE	FALSE	FALSE	FALSE	FALSE	FALSE	FALSE	FALSE	FALSE	FALSE	FALSE	FALSE	FALSE	FALSE	FALSE	FALSE	FALSE	FALSE	FALSE	FALSE	FALSE	FALSE	FALSE	FALSE	FALSE	FALSE	FALSE	FALSE	FALSE	FALSE	FALSE	FALSE	FALSE	FALSE	FALSE
35	FALSE	FALSE	FALSE	FALSE	FALSE	FALSE	FALSE	FALSE	FALSE	FALSE	FALSE	FALSE	FALSE	FALSE	FALSE	FALSE	FALSE	FALSE	FALSE	FALSE	FALSE	FALSE	FALSE	FALSE	FALSE	FALSE	FALSE	FALSE	FALSE	FALSE	FALSE	FALSE	FALSE	FALSE	FALSE	FALSE	FALSE	FALSE	FALSE	FALSE	FALSE	FALSE	FALSE	FALSE	FALSE	FALSE	FALSE	FALSE	FALSE
35.5	FALSE	FALSE	FALSE	FALSE	FALSE	FALSE	FALSE	FALSE	FALSE	FALSE	FALSE	FALSE	FALSE	FALSE	FALSE	FALSE	FALSE	FALSE	FALSE	FALSE	FALSE	FALSE	FALSE	FALSE	FALSE	FALSE	FALSE	FALSE	FALSE	FALSE	FALSE	FALSE	FALSE	FALSE	FALSE	FALSE	FALSE	FALSE	FALSE	FALSE	FALSE	FALSE	FALSE	FALSE	FALSE	FALSE	FALSE	FALSE	FALSE
36	FALSE	FALSE	FALSE	FALSE	FALSE	FALSE	FALSE	FALSE	FALSE	FALSE	FALSE	FALSE	FALSE	FALSE	FALSE	FALSE	FALSE	FALSE	FALSE	FALSE	FALSE	FALSE	FALSE	FALSE	FALSE	FALSE	FALSE	FALSE	FALSE	FALSE	FALSE	FALSE	FALSE	FALSE	FALSE	FALSE	FALSE	FALSE	FALSE	FALSE	FALSE	FALSE	FALSE	FALSE	FALSE	FALSE	FALSE	FALSE	FALSE
36.5	FALSE	FALSE	FALSE	FALSE	FALSE	FALSE	FALSE	FALSE	FALSE	FALSE	FALSE	FALSE	FALSE	FALSE	FALSE	FALSE	FALSE	FALSE	FALSE	FALSE	FALSE	FALSE	FALSE	FALSE	FALSE	FALSE	FALSE	FALSE	FALSE	FALSE	FALSE	FALSE	FALSE	FALSE	FALSE	FALSE	FALSE	FALSE	FALSE	FALSE	FALSE	FALSE	FALSE	FALSE	FALSE	FALSE	FALSE	FALSE	FALSE
37	FALSE	FALSE	FALSE	FALSE	FALSE	FALSE	FALSE	FALSE	FALSE	FALSE	FALSE	FALSE	FALSE	FALSE	FALSE	FALSE	FALSE	FALSE	FALSE	FALSE	FALSE	FALSE	FALSE	FALSE	FALSE	FALSE	FALSE	FALSE	FALSE	FALSE	FALSE	FALSE	FALSE	FALSE	FALSE	FALSE	FALSE	FALSE	FALSE	FALSE	FALSE	FALSE	FALSE	FALSE	FALSE	FALSE	FALSE	FALSE	FALSE
37.5	FALSE	FALSE	FALSE	FALSE	FALSE	FALSE	FALSE	FALSE	FALSE	FALSE	FALSE	FALSE	FALSE	FALSE	FALSE	FALSE	FALSE	FALSE	FALSE	FALSE	FALSE	FALSE	FALSE	FALSE	FALSE	FALSE	FALSE	FALSE	FALSE	FALSE	FALSE	FALSE	FALSE	FALSE	FALSE	FALSE	FALSE	FALSE	FALSE	FALSE	FALSE	FALSE	FALSE	FALSE	FALSE	FALSE	FALSE	FALSE	FALSE
38	FALSE	FALSE	FALSE	FALSE	FALSE	FALSE	FALSE	FALSE	FALSE	FALSE	FALSE	FALSE	FALSE	FALSE	FALSE	FALSE	FALSE	FALSE	FALSE	FALSE	FALSE	FALSE	FALSE	FALSE	FALSE	FALSE	FALSE	FALSE	FALSE	FALSE	FALSE	FALSE	FALSE	FALSE	FALSE	FALSE	FALSE	FALSE	FALSE	FALSE	FALSE	FALSE	FALSE	FALSE	FALSE	FALSE	FALSE	FALSE	FALSE
38.5	FALSE	FALSE	FALSE	FALSE	FALSE	FALSE	FALSE	FALSE	FALSE	FALSE	FALSE	FALSE	FALSE	FALSE	FALSE	FALSE	FALSE	FALSE	FALSE	FALSE	FALSE	FALSE	FALSE	FALSE	FALSE	FALSE	FALSE	FALSE	FALSE	FALSE	FALSE	FALSE	FALSE	FALSE	FALSE	FALSE	FALSE	FALSE	FALSE	FALSE	FALSE	FALSE	FALSE	FALSE	FALSE	FALSE	FALSE	FALSE	FALSE
39	FALSE	FALSE	FALSE	FALSE	FALSE	FALSE	FALSE	FALSE	FALSE	FALSE	FALSE	FALSE	FALSE	FALSE	FALSE	FALSE	FALSE	FALSE	FALSE	FALSE	FALSE	FALSE	FALSE	FALSE	FALSE	FALSE	FALSE	FALSE	FALSE	FALSE	FALSE	FALSE	FALSE	FALSE	FALSE	FALSE	FALSE	FALSE	FALSE	FALSE	FALSE	FALSE	FALSE	FALSE	FALSE	FALSE	FALSE	FALSE	FALSE
39.5	FALSE	FALSE	FALSE	FALSE	FALSE	FALSE	FALSE	FALSE	FALSE	FALSE	FALSE	FALSE	FALSE	FALSE	FALSE	FALSE	FALSE	FALSE	FALSE	FALSE	FALSE	FALSE	FALSE	FALSE	FALSE	FALSE	FALSE	FALSE	FALSE	FALSE	FALSE	FALSE	FALSE	FALSE	FALSE	FALSE	FALSE	FALSE	FALSE	FALSE	FALSE	FALSE	FALSE	FALSE	FALSE	FALSE	FALSE	FALSE	FALSE
40	FALSE	FALSE	FALSE	FALSE	FALSE	FALSE	FALSE	FALSE	FALSE	FALSE	FALSE	FALSE	FALSE	FALSE	FALSE	FALSE	FALSE	FALSE	FALSE	FALSE	FALSE	FALSE	FALSE	FALSE	FALSE	FALSE	FALSE	FALSE	FALSE	FALSE	FALSE	FALSE	FALSE	FALSE	FALSE	FALSE	FALSE	FALSE	FALSE	FALSE	FALSE	FALSE	FALSE	FALSE	FALSE	FALSE	FALSE	FALSE	FALSE
40.5	FALSE	FALSE	FALSE	FALSE	FALSE	FALSE	FALSE	FALSE	FALSE	FALSE	FALSE	FALSE	FALSE	FALSE	FALSE	FALSE	FALSE	FALSE	FALSE	FALSE	FALSE	FALSE	FALSE	FALSE	FALSE	FALSE	FALSE	FALSE	FALSE	FALSE	FALSE	FALSE	FALSE	FALSE	FALSE	FALSE	FALSE	FALSE	FALSE	FALSE	FALSE	FALSE	FALSE	FALSE	FALSE	FALSE	FALSE	FALSE	FALSE
41	FALSE	FALSE	FALSE	FALSE	FALSE	FALSE	FALSE	FALSE	FALSE	FALSE	FALSE	FALSE	FALSE	FALSE	FALSE	FALSE	FALSE	FALSE	FALSE	FALSE	FALSE	FALSE	FALSE	FALSE	FALSE	FALSE	FALSE	FALSE	FALSE	FALSE	FALSE	FALSE	FALSE	FALSE	FALSE	FALSE	FALSE	FALSE	FALSE	FALSE	FALSE	FALSE	FALSE	FALSE	FALSE	FALSE	FALSE	FALSE	FALSE
41.5	FALSE	FALSE	FALSE	FALSE	FALSE	FALSE	FALSE	FALSE	FALSE	FALSE	FALSE	FALSE	FALSE	FALSE	FALSE	FALSE	FALSE	FALSE	FALSE	FALSE	FALSE	FALSE	FALSE	FALSE	FALSE	FALSE	FALSE	FALSE	FALSE	FALSE	FALSE	FALSE	FALSE	FALSE	FALSE	FALSE	FALSE	FALSE	FALSE	FALSE	FALSE	FALSE	FALSE	FALSE	FALSE	FALSE	FALSE	FALSE	FALSE
42	FALSE	FALSE	FALSE	FALSE	FALSE	FALSE	FALSE	FALSE	FALSE	FALSE	FALSE	FALSE	FALSE	FALSE	FALSE	FALSE	FALSE	FALSE	FALSE	FALSE	FALSE	FALSE	FALSE	FALSE	FALSE	FALSE	FALSE	FALSE	FALSE	FALSE	FALSE	FALSE	FALSE	FALSE	FALSE	FALSE	FALSE	FALSE	FALSE	FALSE	FALSE	FALSE	FALSE	FALSE	FALSE	FALSE	FALSE	FALSE	FALSE
42.5	FALSE	FALSE	FALSE	FALSE	FALSE	FALSE	FALSE	FALSE	FALSE	FALSE	FALSE	FALSE	FALSE	FALSE	FALSE	FALSE	FALSE	FALSE	FALSE	FALSE	FALSE	FALSE	FALSE	FALSE	FALSE	FALSE	FALSE	FALSE	FALSE	FALSE	FALSE	FALSE	FALSE	FALSE	FALSE	FALSE	FALSE	FALSE	FALSE	FALSE	FALSE	FALSE	FALSE	FALSE	FALSE	FALSE	FALSE	FALSE	FALSE
43	FALSE	FALSE	FALSE	FALSE	FALSE	FALSE	FALSE	FALSE	FALSE	FALSE	FALSE	FALSE	FALSE	FALSE	FALSE	FALSE	FALSE	FALSE	FALSE	FALSE	FALSE	FALSE	FALSE	FALSE	FALSE	FALSE	FALSE	FALSE	FALSE	FALSE	FALSE	FALSE	FALSE	FALSE	FALSE	FALSE	FALSE	FALSE	FALSE	FALSE	FALSE	FALSE	FALSE	FALSE	FALSE	FALSE	FALSE	FALSE	FALSE
43.5	FALSE	FALSE	FALSE	FALSE	FALSE	FALSE	FALSE	FALSE	FALSE	FALSE	FALSE	FALSE	FALSE	FALSE	FALSE	FALSE	FALSE	FALSE	FALSE	FALSE	FALSE	FALSE	FALSE	FALSE	FALSE	FALSE	FALSE	FALSE	FALSE	FALSE	FALSE	FALSE	FALSE	FALSE	FALSE	FALSE	FALSE	FALSE	FALSE	FALSE	FALSE	FALSE	FALSE	FALSE	FALSE	FALSE	FALSE	FALSE	FALSE
44	FALSE	FALSE	FALSE	FALSE	FALSE	FALSE	FALSE	FALSE	FALSE	FALSE	FALSE	FALSE	FALSE	FALSE	FALSE	FALSE	FALSE	FALSE	FALSE	FALSE	FALSE	FALSE	FALSE	FALSE	FALSE	FALSE	FALSE	FALSE	FALSE	FALSE	FALSE	FALSE	FALSE	FALSE	FALSE	FALSE	FALSE	FALSE	FALSE	FALSE	FALSE	FALSE	FALSE	FALSE	FALSE	FALSE	FALSE	FALSE	FALSE
44.5	FALSE	FALSE	FALSE	FALSE	FALSE	FALSE	FALSE	FALSE	FALSE	FALSE	FALSE	FALSE	FALSE	FALSE	FALSE	FALSE	FALSE	FALSE	FALSE	FALSE	FALSE	FALSE	FALSE	FALSE	FALSE	FALSE	FALSE	FALSE	FALSE	FALSE	FALSE	FALSE	FALSE	FALSE	FALSE	FALSE	FALSE	FALSE	FALSE	FALSE	FALSE	FALSE	FALSE	FALSE	FALSE	FALSE	FALSE	FALSE	FALSE
45	FALSE	FALSE	FALSE	FALSE	FALSE	FALSE	FALSE	FALSE	FALSE	FALSE	FALSE	FALSE	FALSE	FALSE	FALSE	FALSE	FALSE	FALSE	FALSE	FALSE	FALSE	FALSE	FALSE	FALSE	FALSE	FALSE	FALSE	FALSE	FALSE	FALSE	FALSE	FALSE	FALSE	FALSE	FALSE	FALSE	FALSE	FALSE	FALSE	FALSE	FALSE	FALSE	FALSE	FALSE	FALSE	FALSE	FALSE	FALSE	FALSE
45.5	FALSE	FALSE	FALSE	FALSE	FALSE	FALSE	FALSE	FALSE	FALSE	FALSE	FALSE	FALSE	FALSE	FALSE	FALSE	FALSE	FALSE	FALSE	FALSE	FALSE	FALSE	FALSE	FALSE	FALSE	FALSE	FALSE	FALSE	FALSE	FALSE	FALSE	FALSE	FALSE	FALSE	FALSE	FALSE	FALSE	FALSE	FALSE	FALSE	FALSE	FALSE	FALSE	FALSE	FALSE	FALSE	FALSE	FALSE	FALSE	FALSE
46	FALSE	FALSE	FALSE	FALSE	FALSE	FALSE	FALSE	FALSE	FALSE	FALSE	FALSE	FALSE	FALSE	FALSE	FALSE	FALSE	FALSE	FALSE	FALSE	FALSE	FALSE	FALSE	FALSE	FALSE	FALSE	FALSE	FALSE	FALSE	FALSE	FALSE	FALSE	FALSE	FALSE	FALSE	FALSE	FALSE	FALSE	FALSE	FALSE	FALSE	FALSE	FALSE	FALSE	FALSE	FALSE	FALSE	FALSE	FALSE	FALSE
46.5	FALSE	FALSE	FALSE	FALSE	FALSE	FALSE	FALSE	FALSE	FALSE	FALSE	FALSE	FALSE	FALSE	FALSE	FALSE	FALSE	FALSE	FALSE	FALSE	FALSE	FALSE	FALSE	FALSE	FALSE	FALSE	FALSE	FALSE	FALSE	FALSE	FALSE	FALSE	FALSE	FALSE	FALSE	FALSE	FALSE	FALSE	FALSE	FALSE	FALSE	FALSE	FALSE	FALSE	FALSE	FALSE	FALSE	FALSE	FALSE	FALSE
47	FALSE	FALSE	FALSE	FALSE	FALSE	FALSE	FALSE	FALSE	FALSE	FALSE	FALSE	FALSE	FALSE	FALSE	FALSE	FALSE	FALSE	FALSE	FALSE	FALSE	FALSE	FALSE	FALSE	FALSE	FALSE	FALSE	FALSE	FALSE	FALSE	FALSE	FALSE	FALSE	FALSE	FALSE	FALSE	FALSE	FALSE	FALSE	FALSE	FALSE	FALSE	FALSE	FALSE	FALSE	FALSE	FALSE	FALSE	FALSE	FALSE
47.5	FALSE	FALSE	FALSE	FALSE	FALSE	FALSE	FALSE	FALSE	FALSE	FALSE	FALSE	FALSE	FALSE	FALSE	FALSE	FALSE	FALSE	FALSE	FALSE	FALSE	FALSE	FALSE	FALSE	FALSE	FALSE	FALSE	FALSE	FALSE	FALSE	FALSE	FALSE	FALSE	FALSE	FALSE	FALSE	FALSE	FALSE	FALSE	FALSE	FALSE	FALSE	FALSE	FALSE	FALSE	FALSE	FALSE	FALSE	FALSE	FALSE
48	FALSE	FALSE	FALSE	FALSE	FALSE	FALSE	FALSE	FALSE	FALSE	FALSE	FALSE	FALSE	FALSE	FALSE	FALSE	FALSE	FALSE	FALSE	FALSE	FALSE	FALSE	FALSE	FALSE	FALSE	FALSE	FALSE	FALSE	FALSE	FALSE	FALSE	FALSE	FALSE	FALSE	FALSE	FALSE	FALSE	FALSE	FALSE	FALSE	FALSE	FALSE	FALSE	FALSE	FALSE	FALSE	FALSE	FALSE	FALSE	FALSE
48.5	FALSE	FALSE	FALSE	FALSE	FALSE	FALSE	FALSE	FALSE	FALSE	FALSE	FALSE	FALSE	FALSE	FALSE	FALSE	FALSE	FALSE	FALSE	FALSE	FALSE	FALSE	FALSE	FALSE	FALSE	FALSE	FALSE	FALSE	FALSE	FALSE	FALSE	FALSE	FALSE	FALSE	FALSE	FALSE	FALSE	FALSE	FALSE	FALSE	FALSE	FALSE	FALSE	FALSE	FALSE	FALSE	FALSE	FALSE	FALSE	FALSE
49	FALSE	FALSE	FALSE	FALSE	FALSE	FALSE	FALSE	FALSE	FALSE	FALSE	FALSE	FALSE	FALSE	FALSE	FALSE	FALSE	FALSE	FALSE	FALSE	FALSE	FALSE	FALSE	FALSE	FALSE	FALSE	FALSE	FALSE	FALSE	FALSE	FALSE	FALSE	FALSE	FALSE	FALSE	FALSE	FALSE	FALSE	FALSE	FALSE	FALSE	FALSE	FALSE	FALSE	FALSE	FALSE	FALSE	FALSE	FALSE	FALSE
49.5	FALSE	FALSE	FALSE	FALSE	FALSE	FALSE	FALSE	FALSE	FALSE	FALSE	FALSE	FALSE	FALSE	FALSE	FALSE	FALSE	FALSE	FALSE	FALSE	FALSE	FALSE	FALSE	FALSE	FALSE	FALSE	FALSE	FALSE	FALSE	FALSE	FALSE	FALSE	FALSE	FALSE	FALSE	FALSE	FALSE	FALSE	FALSE	FALSE	FALSE	FALSE	FALSE	FALSE	FALSE	FALSE	FALSE	FALSE	FALSE	FALSE
50	FALSE	FALSE	FALSE	FALSE	FALSE	FALSE	FALSE	FALSE	FALSE	FALSE	FALSE	FALSE	FALSE	FALSE	FALSE	FALSE	FALSE	FALSE	FALSE	FALSE	FALSE	FALSE	FALSE	FALSE	FALSE	FALSE	FALSE	FALSE	FALSE	FALSE	FALSE	FALSE	FALSE	FALSE	FALSE	FALSE	FALSE	FALSE	FALSE	FALSE	FALSE	FALSE	FALSE	FALSE	FALSE	FALSE	FALSE	FALSE	FALSE
50.5	FALSE	FALSE	FALSE	FALSE	FALSE	FALSE	FALSE	FALSE	FALSE	FALSE	FALSE	FALSE	FALSE	FALSE	FALSE	FALSE	FALSE	FALSE	FALSE	FALSE	FALSE	FALSE	FALSE	FALSE	FALSE	FALSE	FALSE	FALSE	FALSE	FALSE	FALSE	FALSE	FALSE	FALSE	FALSE	FALSE	FALSE	FALSE	FALSE	FALSE	FALSE	FALSE	FALSE	FALSE	FALSE	FALSE	FALSE	FALSE	FALSE
51	FALSE	FALSE	FALSE	FALSE	FALSE	FALSE	FALSE	FALSE	FALSE	FALSE	FALSE	FALSE	FALSE	FALSE	FALSE	FALSE	FALSE	FALSE	FALSE	FALSE	FALSE	FALSE	FALSE	FALSE	FALSE	FALSE	FALSE	FALSE	FALSE	FALSE	FALSE	FALSE	FALSE	FALSE	FALSE	FALSE	FALSE	FALSE	FALSE	FALSE	FALSE	FALSE	FALSE	FALSE	FALSE	FALSE	FALSE	FALSE	FALSE
51.5	FALSE	FALSE	FALSE	FALSE	FALSE	FALSE	FALSE	FALSE	FALSE	FALSE	FALSE	FALSE	FALSE	FALSE	FALSE	FALSE	FALSE	FALSE	FALSE	FALSE	FALSE	FALSE	FALSE	FALSE	FALSE	FALSE	FALSE	FALSE	FALSE	FALSE	FALSE	FALSE	FALSE	FALSE	FALSE	FALSE	FALSE	FALSE	FALSE	FALSE	FALSE	FALSE	FALSE	FALSE	FALSE	FALSE	FALSE	FALSE	FALSE
52	FALSE	FALSE	FALSE	FALSE	FALSE	FALSE	FALSE	FALSE	FALSE	FALSE	FALSE	FALSE	FALSE	FALSE	FALSE	FALSE	FALSE	FALSE	FALSE	FALSE	FALSE	FALSE	FALSE	FALSE	FALSE	FALSE	FALSE	FALSE	FALSE	FALSE	FALSE	FALSE	FALSE	FALSE	FALSE	FALSE	FALSE	FALSE	FALSE	FALSE	FALSE	FALSE	FALSE	FALSE	FALSE	FALSE	FALSE	FALSE	FALSE
52.5	FALSE	FALSE	FALSE	FALSE	FALSE	FALSE	FALSE	FALSE	FALSE	FALSE	FALSE	FALSE	FALSE	FALSE	FALSE	FALSE	FALSE	FALSE	FALSE	FALSE	FALSE	FALSE	FALSE	FALSE	FALSE	FALSE	FALSE	FALSE	FALSE	FALSE	FALSE	FALSE	FALSE	FALSE	FALSE	FALSE	FALSE	FALSE	FALSE	FALSE	FALSE	FALSE	FALSE	FALSE	FALSE	FALSE	FALSE	FALSE	FALSE
53	FALSE	FALSE	FALSE	FALSE	FALSE	FALSE	FALSE	FALSE	FALSE	FALSE	FALSE	FALSE	FALSE	FALSE	FALSE	FALSE	FALSE	FALSE	FALSE	FALSE	FALSE	FALSE	FALSE	FALSE	FALSE	FALSE	FALSE	FALSE	FALSE	FALSE	FALSE	FALSE	FALSE	FALSE	FALSE	FALSE	FALSE	FALSE	FALSE	FALSE	FALSE	FALSE	FALSE	FALSE	FALSE	FALSE	FALSE	FALSE	FALSE
53.5	FALSE	FALSE	FALSE	FALSE	FALSE	FALSE	FALSE	FALSE	FALSE	FALSE	FALSE	FALSE	FALSE	FALSE	FALSE	FALSE	FALSE	FALSE	FALSE	FALSE	FALSE	FALSE	FALSE	FALSE	FALSE	FALSE	FALSE	FALSE	FALSE	FALSE	FALSE	FALSE	FALSE	FALSE	FALSE	FALSE	FALSE	FALSE	FALSE	FALSE	FALSE	FALSE	FALSE	FALSE	FALSE	FALSE	FALSE	FALSE	FALSE
54	FALSE	FALSE	FALSE	FALSE	FALSE	FALSE	FALSE	FALSE	FALSE	FALSE	FALSE	FALSE	FALSE	FALSE	FALSE	FALSE	FALSE	FALSE	FALSE	FALSE	FALSE	FALSE	FALSE	FALSE	FALSE	FALSE	FALSE	FALSE	FALSE	FALSE	FALSE	FALSE	FALSE	FALSE	FALSE	FALSE	FALSE	FALSE	FALSE	FALSE	FALSE	FALSE	FALSE	FALSE	FALSE	FALSE	FALSE	FALSE	FALSE
54.5	FALSE	FALSE	FALSE	FALSE	FALSE	FALSE	FALSE	FALSE	FALSE	FALSE	FALSE	FALSE	FALSE	FALSE	FALSE	FALSE	FALSE	FALSE	FALSE	FALSE	FALSE	FALSE	FALSE	FALSE	FALSE	FALSE	FALSE	FALSE	FALSE	FALSE	FALSE	FALSE	FALSE	FALSE	FALSE	FALSE	FALSE	FALSE	FALSE	FALSE	FALSE	FALSE	FALSE	FALSE	FALSE	FALSE	FALSE	FALSE	FALSE
55	FALSE	FALSE	FALSE	FALSE	FALSE	FALSE	FALSE	FALSE	FALSE	FALSE	FALSE	FALSE	FALSE	FALSE	FALSE	FALSE	FALSE	FALSE	FALSE	FALSE	FALSE	FALSE	FALSE	FALSE	FALSE	FALSE	FALSE	FALSE	FALSE	FALSE	FALSE	FALSE	FALSE	FALSE	FALSE	FALSE	FALSE	FALSE	FALSE	FALSE	FALSE	FALSE	FALSE	FALSE	FALSE	FALSE	FALSE	FALSE	FALSE
55.5	FALSE	FALSE	FALSE	FALSE	FALSE	FALSE	FALSE	FALSE	FALSE	FALSE	FALSE	FALSE	FALSE	FALSE	FALSE	FALSE	FALSE	FALSE	FALSE	FALSE	FALSE	FALSE	FALSE	FALSE	FALSE	FALSE	FALSE	FALSE	FALSE	FALSE	FALSE	FALSE	FALSE	FALSE	FALSE	FALSE	FALSE	FALSE	FALSE	FALSE	FALSE	FALSE	FALSE	FALSE	FALSE	FALSE	FALSE	FALSE	FALSE
56	FALSE	FALSE	FALSE	FALSE	FALSE	FALSE	FALSE	FALSE	FALSE	FALSE	FALSE	FALSE	FALSE	FALSE	FALSE	FALSE	FALSE	FALSE	FALSE	FALSE	FALSE	FALSE	FALSE	FALSE	FALSE	FALSE	FALSE	FALSE	FALSE	FALSE	FALSE	FALSE	FALSE	FALSE	FALSE	FALSE	FALSE	FALSE	FALSE	FALSE	FALSE	FALSE	FALSE	FALSE	FALSE	FALSE	FALSE	FALSE	FALSE
56.5	FALSE	FALSE	FALSE	FALSE	FALSE	FALSE	FALSE	FALSE	FALSE	FALSE	FALSE	FALSE	FALSE	FALSE	FALSE	FALSE	FALSE	FALSE	FALSE	FALSE	FALSE	FALSE	FALSE	FALSE	FALSE	FALSE	FALSE	FALSE	FALSE	FALSE	FALSE	FALSE	FALSE	FALSE	FALSE	FALSE	FALSE	FALSE	FALSE	FALSE	FALSE	FALSE	FALSE	FALSE	FALSE	FALSE	FALSE	FALSE	FALSE
57	FALSE	FALSE	FALSE	FALSE	FALSE	FALSE	FALSE	FALSE	FALSE	FALSE	FALSE	FALSE	FALSE	FALSE	FALSE	FALSE	FALSE	FALSE	FALSE	FALSE	FALSE	FALSE	FALSE	FALSE	FALSE	FALSE	FALSE	FALSE	FALSE	FALSE	FALSE	FALSE	FALSE	FALSE	FALSE	FALSE	FALSE	FALSE	FALSE	FALSE	FALSE	FALSE	FALSE	FALSE	FALSE	FALSE	FALSE	FALSE	FALSE
57.5	FALSE	FALSE	FALSE	FALSE	FALSE	FALSE	FALSE	FALSE	FALSE	FALSE	FALSE	FALSE	FALSE	FALSE	FALSE	FALSE	FALSE	FALSE	FALSE	FALSE	FALSE	FALSE	FALSE	FALSE	FALSE	FALSE	FALSE	FALSE	FALSE	FALSE	FALSE	FALSE	FALSE	FALSE	FALSE	FALSE	FALSE	FALSE	FALSE	FALSE	FALSE	FALSE	FALSE	FALSE	FALSE	FALSE	FALSE	FALSE	FALSE
58	FALSE	FALSE	FALSE	FALSE	FALSE	FALSE	FALSE	FALSE	FALSE	FALSE	FALSE	FALSE	FALSE	FALSE	FALSE	FALSE	FALSE	FALSE	FALSE	FALSE	FALSE	FALSE	FALSE	FALSE	FALSE	FALSE	FALSE	FALSE	FALSE	FALSE	FALSE	FALSE	FALSE	FALSE	FALSE	FALSE	FALSE	FALSE	FALSE	FALSE	FALSE	FALSE	FALSE	FALSE	FALSE	FALSE	FALSE	FALSE	FALSE
58.5	FALSE	FALSE	FALSE	FALSE	FALSE	FALSE	FALSE	FALSE	FALSE	FALSE	FALSE	FALSE	FALSE	FALSE	FALSE	FALSE	FALSE	FALSE	FALSE	FALSE	FALSE	FALSE	FALSE	FALSE	FALSE	FALSE	FALSE	FALSE	FALSE	FALSE	FALSE	FALSE	FALSE	FALSE	FALSE	FALSE	FALSE	FALSE	FALSE	FALSE	FALSE	FALSE	FALSE	FALSE	FALSE	FALSE	FALSE	FALSE	FALSE
59	FALSE	FALSE	FALSE	FALSE	FALSE	FALSE	FALSE	FALSE	FALSE	FALSE	FALSE	FALSE	FALSE	FALSE	FALSE	FALSE	FALSE	FALSE	FALSE	FALSE	FALSE	FALSE	FALSE	FALSE	FALSE	FALSE	FALSE	FALSE	FALSE	FALSE	FALSE	FALSE	FALSE	FALSE	FALSE	FALSE	FALSE	FALSE	FALSE	FALSE	FALSE	FALSE	FALSE	FALSE	FALSE	FALSE	FALSE	FALSE	FALSE
59.5	FALSE	FALSE	FALSE	FALSE	FALSE	FALSE	FALSE	FALSE	FALSE	FALSE	FALSE	FALSE	FALSE	FALSE	FALSE	FALSE	FALSE	FALSE	FALSE	FALSE	FALSE	FALSE	FALSE	FALSE	FALSE	FALSE	FALSE	FALSE	FALSE	FALSE	FALSE	FALSE	FALSE	FALSE	FALSE	FALSE	FALSE	FALSE	FALSE	FALSE	FALSE	FALSE	FALSE	FALSE	FALSE	FALSE	FALSE	FALSE	FALSE
60	FALSE	FALSE	FALSE	FALSE	FALSE	FALSE	FALSE	FALSE	FALSE	FALSE	FALSE	FALSE	FALSE	FALSE	FALSE	FALSE	FALSE	FALSE	FALSE	FALSE	FALSE	FALSE	FALSE	FALSE	FALSE	FALSE	FALSE	FALSE	FALSE	FALSE	FALSE	FALSE	FALSE	FALSE	FALSE	FALSE	FALSE	FALSE	FALSE	FALSE	FALSE	FALSE	FALSE	FALSE	FALSE	FALSE	FALSE	FALSE	FALSE
60.5	FALSE	FALSE	FALSE	FALSE	FALSE	FALSE	FALSE	FALSE	FALSE	FALSE	FALSE	FALSE	FALSE	FALSE	FALSE	FALSE	FALSE	FALSE	FALSE	FALSE	FALSE	FALSE	FALSE	FALSE	FALSE	FALSE	FALSE	FALSE	FALSE	FALSE	FALSE	FALSE	FALSE	FALSE	FALSE	FALSE	FALSE	FALSE	FALSE	FALSE	FALSE	FALSE	FALSE	FALSE	FALSE	FALSE	FALSE	FALSE	FALSE
61	FALSE	FALSE	FALSE	FALSE	FALSE	FALSE	FALSE	FALSE	FALSE	FALSE	FALSE	FALSE	FALSE	FALSE	FALSE	FALSE	FALSE	FALSE	FALSE	FALSE	FALSE	FALSE	FALSE	FALSE	FALSE	FALSE	FALSE	FALSE	FALSE	FALSE	FALSE	FALSE	FALSE	FALSE	FALSE	FALSE	FALSE	FALSE	FALSE	FALSE	FALSE	FALSE	FALSE	FALSE	FALSE	FALSE	FALSE	FALSE	FALSE
61.5	FALSE	FALSE	FALSE	FALSE	FALSE	FALSE	FALSE	FALSE	FALSE	FALSE	FALSE	FALSE	FALSE	FALSE	FALSE	FALSE	FALSE	FALSE	FALSE	FALSE	FALSE	FALSE	FALSE	FALSE	FALSE	FALSE	FALSE	FALSE	FALSE	FALSE	FALSE	FALSE	FALSE	FALSE	FALSE	FALSE	FALSE	FALSE	FALSE	FALSE	FALSE	FALSE	FALSE	FALSE	FALSE	FALSE	FALSE	FALSE	FALSE
62	FALSE	FALSE	FALSE	FALSE	FALSE	FALSE	FALSE	FALSE	FALSE	FALSE	FALSE	FALSE	FALSE	FALSE	FALSE	FALSE	FALSE	FALSE	FALSE	FALSE	FALSE	FALSE	FALSE	FALSE	FALSE	FALSE	FALSE	FALSE	FALSE	FALSE	FALSE	FALSE	FALSE	FALSE	FALSE	FALSE	FALSE	FALSE	FALSE	FALSE	FALSE	FALSE	FALSE	FALSE	FALSE	FALSE	FALSE	FALSE	FALSE
62.5	FALSE	FALSE	FALSE	FALSE	FALSE	FALSE	FALSE	FALSE	FALSE	FALSE	FALSE	FALSE	FALSE	FALSE	FALSE	FALSE	FALSE	FALSE	FALSE	FALSE	FALSE	FALSE	FALSE	FALSE	FALSE	FALSE	FALSE	FALSE	FALSE	FALSE	FALSE	FALSE	FALSE	FALSE	FALSE	FALSE	FALSE	FALSE	FALSE	FALSE	FALSE	FALSE	FALSE	FALSE	FALSE	FALSE	FALSE	FALSE	FALSE
63	FALSE	FALSE	FALSE	FALSE	FALSE	FALSE	FALSE	FALSE	FALSE	FALSE	FALSE	FALSE	FALSE	FALSE	FALSE	FALSE	FALSE	FALSE	FALSE	FALSE	FALSE	FALSE	FALSE	FALSE	FALSE	FALSE	FALSE	FALSE	FALSE	FALSE	FALSE	FALSE	FALSE	FALSE	FALSE	FALSE	FALSE	FALSE	FALSE	FALSE	FALSE	FALSE	FALSE	FALSE	FALSE	FALSE	FALSE	FALSE	FALSE
63.5	FALSE	FALSE	FALSE	FALSE	FALSE	FALSE	FALSE	FALSE	FALSE	FALSE	FALSE	FALSE	FALSE	FALSE	FALSE	FALSE	FALSE	FALSE	FALSE	FALSE	FALSE	FALSE	FALSE	FALSE	FALSE	FALSE	FALSE	FALSE	FALSE	FALSE	FALSE	FALSE	FALSE	FALSE	FALSE	FALSE	FALSE	FALSE	FALSE	FALSE	FALSE	FALSE	FALSE	FALSE	FALSE	FALSE	FALSE	FALSE	FALSE
64	FALSE	FALSE	FALSE	FALSE	FALSE	FALSE	FALSE	FALSE	FALSE	FALSE	FALSE	FALSE	FALSE	FALSE	FALSE	FALSE	FALSE	FALSE	FALSE	FALSE	FALSE	FALSE	FALSE	FALSE	FALSE	FALSE	FALSE	FALSE	FALSE	FALSE	FALSE	FALSE	FALSE	FALSE	FALSE	FALSE	FALSE	FALSE	FALSE	FALSE	FALSE	FALSE	FALSE	FALSE	FALSE	FALSE	FALSE	FALSE	FALSE
64.5	FALSE	FALSE	FALSE	FALSE	FALSE	FALSE	FALSE	FALSE	FALSE	FALSE	FALSE	FALSE	FALSE	FALSE	FALSE	FALSE	FALSE	FALSE	FALSE	FALSE	FALSE	FALSE	FALSE	FALSE	FALSE	FALSE	FALSE	FALSE	FALSE	FALSE	FALSE	FALSE	FALSE	FALSE	FALSE	FALSE	FALSE	FALSE	FALSE	FALSE	FALSE	FALSE	FALSE	FALSE	FALSE	FALSE	FALSE	FALSE	FALSE
65	FALSE	FALSE	FALSE	FALSE	FALSE	FALSE	FALSE	FALSE	FALSE	FALSE	FALSE	FALSE	FALSE	FALSE	FALSE	FALSE	FALSE	FALSE	FALSE	FALSE	FALSE	FALSE	FALSE	FALSE	FALSE	FALSE	FALSE	FALSE	FALSE	FALSE	FALSE	FALSE	FALSE	FALSE	FALSE	FALSE	FALSE	FALSE	FALSE	FALSE	FALSE	FALSE	FALSE	FALSE	FALSE	FALSE	FALSE	FALSE	FALSE
65.5	FALSE	FALSE	FALSE	FALSE	FALSE	FALSE	FALSE	FALSE	FALSE	FALSE	FALSE	FALSE	FALSE	FALSE	FALSE	FALSE	FALSE	FALSE	FALSE	FALSE	FALSE	FALSE	FALSE	FALSE	FALSE	FALSE	FALSE	FALSE	FALSE	FALSE	FALSE	FALSE	FALSE	FALSE	FALSE	FALSE	FALSE	FALSE	FALSE	FALSE	FALSE	FALSE	FALSE	FALSE	FALSE	FALSE	FALSE	FALSE	FALSE
66	FALSE	FALSE	FALSE	FALSE	FALSE	FALSE	FALSE	FALSE	FALSE	FALSE	FALSE	FALSE	FALSE	FALSE	FALSE	FALSE	FALSE	FALSE	FALSE	FALSE	FALSE	FALSE	FALSE	FALSE	FALSE	FALSE	FALSE	FALSE	FALSE	FALSE	FALSE	FALSE	FALSE	FALSE	FALSE	FALSE	FALSE	FALSE	FALSE	FALSE	FALSE	FALSE	FALSE	FALSE	FALSE	FALSE	FALSE	FALSE	FALSE
66.5	FALSE	FALSE	FALSE	FALSE	FALSE	FALSE	FALSE	FALSE	FALSE	FALSE	FALSE	FALSE	FALSE	FALSE	FALSE	FALSE	FALSE	FALSE	FALSE	FALSE	FALSE	FALSE	FALSE	FALSE	FALSE	FALSE	FALSE	FALSE	FALSE	FALSE	FALSE	FALSE	FALSE	FALSE	FALSE	FALSE	FALSE	FALSE	FALSE	FALSE	FALSE	FALSE	FALSE	FALSE	FALSE	FALSE	FALSE	FALSE	FALSE
67	FALSE	FALSE	FALSE	FALSE	FALSE	FALSE	FALSE	FALSE	FALSE	FALSE	FALSE	FALSE	FALSE	FALSE	FALSE	FALSE	FALSE	FALSE	FALSE	FALSE	FALSE	FALSE	FALSE	FALSE	FALSE	FALSE	FALSE	FALSE	FALSE	FALSE	FALSE	FALSE	FALSE	FALSE	FALSE	FALSE	FALSE	FALSE	FALSE	FALSE	FALSE	FALSE	FALSE	FALSE	FALSE	FALSE	FALSE	FALSE	FALSE
67.5	FALSE	FALSE	FALSE	FALSE	FALSE	FALSE	FALSE	FALSE	FALSE	FALSE	FALSE	FALSE	FALSE	FALSE	FALSE	FALSE	FALSE	FALSE	FALSE	FALSE	FALSE	FALSE	FALSE	FALSE	FALSE	FALSE	FALSE	FALSE	FALSE	FALSE	FALSE	FALSE	FALSE	FALSE	FALSE	FALSE	FALSE	FALSE	FALSE	FALSE	FALSE	FALSE	FALSE	FALSE	FALSE	FALSE	FALSE	FALSE	FALSE
68	FALSE	FALSE	FALSE	FALSE	FALSE	FALSE	FALSE	FALSE	FALSE	FALSE	FALSE	FALSE	FALSE	FALSE	FALSE	FALSE	FALSE	FALSE	FALSE	FALSE	FALSE	FALSE	FALSE	FALSE	FALSE	FALSE	FALSE	FALSE	FALSE	FALSE	FALSE	FALSE	FALSE	FALSE	FALSE	FALSE	FALSE	FALSE	FALSE	FALSE	FALSE	FALSE	FALSE	FALSE	FALSE	FALSE	FALSE	FALSE	FALSE
68.5	FALSE	FALSE	FALSE	FALSE	FALSE	FALSE	FALSE	FALSE	FALSE	FALSE	FALSE	FALSE	FALSE	FALSE	FALSE	FALSE	FALSE	FALSE	FALSE	FALSE	FALSE	FALSE	FALSE	FALSE	FALSE	FALSE	FALSE	FALSE	FALSE	FALSE	FALSE	FALSE	FALSE	FALSE	FALSE	FALSE	FALSE	FALSE	FALSE	FALSE	FALSE	FALSE	FALSE	FALSE	FALSE	FALSE	FALSE	FALSE	FALSE
69	FALSE	FALSE	FALSE	FALSE	FALSE	FALSE	FALSE	FALSE	FALSE	FALSE	FALSE	FALSE	FALSE	FALSE	FALSE	FALSE	FALSE	FALSE	FALSE	FALSE	FALSE	FALSE	FALSE	FALSE	FALSE	FALSE	FALSE	FALSE	FALSE	FALSE	FALSE	FALSE	FALSE	FALSE	FALSE	FALSE	FALSE	FALSE	FALSE	FALSE	FALSE	FALSE	FALSE	FALSE	FALSE	FALSE	FALSE	FALSE	FALSE
69.5	FALSE	FALSE	FALSE	FALSE	FALSE	FALSE	FALSE	FALSE	FALSE	FALSE	FALSE	FALSE	FALSE	FALSE	FALSE	FALSE	FALSE	FALSE	FALSE	FALSE	FALSE	FALSE	FALSE	FALSE	FALSE	FALSE	FALSE	FALSE	FALSE	FALSE	FALSE	FALSE	FALSE	FALSE	FALSE	FALSE	FALSE	FALSE	FALSE	FALSE	FALSE	FALSE	FALSE	FALSE	FALSE	FALSE	FALSE	FALSE	FALSE
70	FALSE	FALSE	FALSE	FALSE	FALSE	FALSE	FALSE	FALSE	FALSE	FALSE	FALSE	FALSE	FALSE	FALSE	FALSE	FALSE	FALSE	FALSE	FALSE	FALSE	FALSE	FALSE	FALSE	FALSE	FALSE	FALSE	FALSE	FALSE	FALSE	FALSE	FALSE	FALSE	FALSE	FALSE	FALSE	FALSE	FALSE	FALSE	FALSE	FALSE	FALSE	FALSE	FALSE	FALSE	FALSE	FALSE	FALSE	FALSE	FALSE
70.5	FALSE	FALSE	FALSE	FALSE	FALSE	FALSE	FALSE	FALSE	FALSE	FALSE	FALSE	FALSE	FALSE	FALSE	FALSE	FALSE	FALSE	FALSE	FALSE	FALSE	FALSE	FALSE	FALSE	FALSE	FALSE	FALSE	FALSE	FALSE	FALSE	FALSE	FALSE	FALSE	FALSE	FALSE	FALSE	FALSE	FALSE	FALSE	FALSE	FALSE	FALSE	FALSE	FALSE	FALSE	FALSE	FALSE	FALSE	FALSE	FALSE
71	FALSE	FALSE	FALSE	FALSE	FALSE	FALSE	FALSE	FALSE	FALSE	FALSE	FALSE	FALSE	FALSE	FALSE	FALSE	FALSE	FALSE	FALSE	FALSE	FALSE	FALSE	FALSE	FALSE	FALSE	FALSE	FALSE	FALSE	FALSE	FALSE	FALSE	FALSE	FALSE	FALSE	FALSE	FALSE	FALSE	FALSE	FALSE	FALSE	FALSE	FALSE	FALSE	FALSE	FALSE	FALSE	FALSE	FALSE	FALSE	FALSE
71.5	FALSE	FALSE	FALSE	FALSE	FALSE	FALSE	FALSE	FALSE	FALSE	FALSE	FALSE	FALSE	FALSE	FALSE	FALSE	FALSE	FALSE	FALSE	FALSE	FALSE	FALSE	FALSE	FALSE	FALSE	FALSE	FALSE	FALSE	FALSE	FALSE	FALSE	FALSE	FALSE	FALSE	FALSE	FALSE	FALSE	FALSE	FALSE	FALSE	FALSE	FALSE	FALSE	FALSE	FALSE	FALSE	FALSE	FALSE	FALSE	FALSE
72	FALSE	FALSE	FALSE	FALSE	FALSE	FALSE	FALSE	FALSE	FALSE	FALSE	FALSE	FALSE	FALSE	FALSE	FALSE	FALSE	FALSE	FALSE	FALSE	FALSE	FALSE	FALSE	FALSE	FALSE	FALSE	FALSE	FALSE	FALSE	FALSE	FALSE	FALSE	FALSE	FALSE	FALSE	FALSE	FALSE	FALSE	FALSE	FALSE	FALSE	FALSE	FALSE	FALSE	FALSE	FALSE	FALSE	FALSE	FALSE	FALSE
72.5	FALSE	FALSE	FALSE	FALSE	FALSE	FALSE	FALSE	FALSE	FALSE	FALSE	FALSE	FALSE	FALSE	FALSE	FALSE	FALSE	FALSE	FALSE	FALSE	FALSE	FALSE	FALSE	FALSE	FALSE	FALSE	FALSE	FALSE	FALSE	FALSE	FALSE	FALSE	FALSE	FALSE	FALSE	FALSE	FALSE	FALSE	FALSE	FALSE	FALSE	FALSE	FALSE	FALSE	FALSE	FALSE	FALSE	FALSE	FALSE	FALSE
73	FALSE	FALSE	FALSE	FALSE	FALSE	FALSE	FALSE	FALSE	FALSE	FALSE	FALSE	FALSE	FALSE	FALSE	FALSE	FALSE	FALSE	FALSE	FALSE	FALSE	FALSE	FALSE	FALSE	FALSE	FALSE	FALSE	FALSE	FALSE	FALSE	FALSE	FALSE	FALSE	FALSE	FALSE	FALSE	FALSE	FALSE	FALSE	FALSE	FALSE	FALSE	FALSE	FALSE	FALSE	FALSE	FALSE	FALSE	FALSE	FALSE
73.5	FALSE	FALSE	FALSE	FALSE	FALSE	FALSE	FALSE	FALSE	FALSE	FALSE	FALSE	FALSE	FALSE	FALSE	FALSE	FALSE	FALSE	FALSE	FALSE	FALSE	FALSE	FALSE	FALSE	FALSE	FALSE	FALSE	FALSE	FALSE	FALSE	FALSE	FALSE	FALSE	FALSE	FALSE	FALSE	FALSE	FALSE	FALSE	FALSE	FALSE	FALSE	FALSE	FALSE	FALSE	FALSE	FALSE	FALSE	FALSE	FALSE
74	FALSE	FALSE	FALSE	FALSE	FALSE	FALSE	FALSE	FALSE	FALSE	FALSE	FALSE	FALSE	FALSE	FALSE	FALSE	FALSE	FALSE	FALSE	FALSE	FALSE	FALSE	FALSE	FALSE	FALSE	FALSE	FALSE	FALSE	FALSE	FALSE	FALSE	FALSE	FALSE	FALSE	FALSE	FALSE	FALSE	FALSE	FALSE	FALSE	FALSE	FALSE	FALSE	FALSE	FALSE	FALSE	FALSE	FALSE	FALSE	FALSE
74.5	FALSE	FALSE	FALSE	FALSE	FALSE	FALSE	FALSE	FALSE	FALSE	FALSE	FALSE	FALSE	FALSE	FALSE	FALSE	FALSE	FALSE	FALSE	FALSE	FALSE	FALSE	FALSE	FALSE	FALSE	FALSE	FALSE	FALSE	FALSE	FALSE	FALSE	FALSE	FALSE	FALSE	FALSE	FALSE	FALSE	FALSE	FALSE	FALSE	FALSE	FALSE	FALSE	FALSE	FALSE	FALSE	FALSE	FALSE	FALSE	FALSE
75	FALSE	FALSE	FALSE	FALSE	FALSE	FALSE	FALSE	FALSE	FALSE	FALSE	FALSE	FALSE	FALSE	FALSE	FALSE	FALSE	FALSE	FALSE	FALSE	FALSE	FALSE	FALSE	FALSE	FALSE	FALSE	FALSE	FALSE	FALSE	FALSE	FALSE	FALSE	FALSE	FALSE	FALSE	FALSE	FALSE	FALSE	FALSE	FALSE	FALSE	FALSE	FALSE	FALSE	FALSE	FALSE	FALSE	FALSE	FALSE	FALSE
75.5	FALSE	FALSE	FALSE	FALSE	FALSE	FALSE	FALSE	FALSE	FALSE	FALSE	FALSE	FALSE	FALSE	FALSE	FALSE	FALSE	FALSE	FALSE	FALSE	FALSE	FALSE	FALSE	FALSE	FALSE	FALSE	FALSE	FALSE	FALSE	FALSE	FALSE	FALSE	FALSE	FALSE	FALSE	FALSE	FALSE	FALSE	FALSE	FALSE	FALSE	FALSE	FALSE	FALSE	FALSE	FALSE	FALSE	FALSE	FALSE	FALSE
76	FALSE	FALSE	FALSE	FALSE	FALSE	FALSE	FALSE	FALSE	FALSE	FALSE	FALSE	FALSE	FALSE	FALSE	FALSE	FALSE	FALSE	FALSE	FALSE	FALSE	FALSE	FALSE	FALSE	FALSE	FALSE	FALSE	FALSE	FALSE	FALSE	FALSE	FALSE	FALSE	FALSE	FALSE	FALSE	FALSE	FALSE	FALSE	FALSE	FALSE	FALSE	FALSE	FALSE	FALSE	FALSE	FALSE	FALSE	FALSE	FALSE
76.5	FALSE	FALSE	FALSE	FALSE	FALSE	FALSE	FALSE	FALSE	FALSE	FALSE	FALSE	FALSE	FALSE	FALSE	FALSE	FALSE	FALSE	FALSE	FALSE	FALSE	FALSE	FALSE	FALSE	FALSE	FALSE	FALSE	FALSE	FALSE	FALSE	FALSE	FALSE	FALSE	FALSE	FALSE	FALSE	FALSE	FALSE	FALSE	FALSE	FALSE	FALSE	FALSE	FALSE	FALSE	FALSE	FALSE	FALSE	FALSE	FALSE
77	FALSE	FALSE	FALSE	FALSE	FALSE	FALSE	FALSE	FALSE	FALSE	FALSE	FALSE	FALSE	FALSE	FALSE	FALSE	FALSE	FALSE	FALSE	FALSE	FALSE	FALSE	FALSE	FALSE	FALSE	FALSE	FALSE	FALSE	FALSE	FALSE	FALSE	FALSE	FALSE	FALSE	FALSE	FALSE	FALSE	FALSE	FALSE	FALSE	FALSE	FALSE	FALSE	FALSE	FALSE	FALSE	FALSE	FALSE	FALSE	FALSE
77.5	FALSE	FALSE	FALSE	FALSE	FALSE	FALSE	FALSE	FALSE	FALSE	FALSE	FALSE	FALSE	FALSE	FALSE	FALSE	FALSE	FALSE	FALSE	FALSE	FALSE	FALSE	FALSE	FALSE	FALSE	FALSE	FALSE	FALSE	FALSE	FALSE	FALSE	FALSE	FALSE	FALSE	FALSE	FALSE	FALSE	FALSE	FALSE	FALSE	FALSE	FALSE	FALSE	FALSE	FALSE	FALSE	FALSE	FALSE	FALSE	FALSE
78	FALSE	FALSE	FALSE	FALSE	FALSE	FALSE	FALSE	FALSE	FALSE	FALSE	FALSE	FALSE	FALSE	FALSE	FALSE	FALSE	FALSE	FALSE	FALSE	FALSE	FALSE	FALSE	FALSE	FALSE	FALSE	FALSE	FALSE	FALSE	FALSE	FALSE	FALSE	FALSE	FALSE	FALSE	FALSE	FALSE	FALSE	FALSE	FALSE	FALSE	FALSE	FALSE	FALSE	FALSE	FALSE	FALSE	FALSE	FALSE	FALSE
78.5	FALSE	FALSE	FALSE	FALSE	FALSE	FALSE	FALSE	FALSE	FALSE	FALSE	FALSE	FALSE	FALSE	FALSE	FALSE	FALSE	FALSE	FALSE	FALSE	FALSE	FALSE	FALSE	FALSE	FALSE	FALSE	FALSE	FALSE	FALSE	FALSE	FALSE	FALSE	FALSE	FALSE	FALSE	FALSE	FALSE	FALSE	FALSE	FALSE	FALSE	FALSE	FALSE	FALSE	FALSE	FALSE	FALSE	FALSE	FALSE	FALSE
79	FALSE	FALSE	FALSE	FALSE	FALSE	FALSE	FALSE	FALSE	FALSE	FALSE	FALSE	FALSE	FALSE	FALSE	FALSE	FALSE	FALSE	FALSE	FALSE	FALSE	FALSE	FALSE	FALSE	FALSE	FALSE	FALSE	FALSE	FALSE	FALSE	FALSE	FALSE	FALSE	FALSE	FALSE	FALSE	FALSE	FALSE	FALSE	FALSE	FALSE	FALSE	FALSE	FALSE	FALSE	FALSE	FALSE	FALSE	FALSE	FALSE
79.5	FALSE	FALSE	FALSE	FALSE	FALSE	FALSE	FALSE	FALSE	FALSE	FALSE	FALSE	FALSE	FALSE	FALSE	FALSE	FALSE	FALSE	FALSE	FALSE	FALSE	FALSE	FALSE	FALSE	FALSE	FALSE	FALSE	FALSE	FALSE	FALSE	FALSE	FALSE	FALSE	FALSE	FALSE	FALSE	FALSE	FALSE	FALSE	FALSE	FALSE	FALSE	FALSE	FALSE	FALSE	FALSE	FALSE	FALSE	FALSE	FALSE
80	FALSE	FALSE	FALSE	FALSE	FALSE	FALSE	FALSE	FALSE	FALSE	FALSE	FALSE	FALSE	FALSE	FALSE	FALSE	FALSE	FALSE	FALSE	FALSE	FALSE	FALSE	FALSE	FALSE	FALSE	FALSE	FALSE	FALSE	FALSE	FALSE	FALSE	FALSE	FALSE	FALSE	FALSE	FALSE	FALSE	FALSE	FALSE	FALSE	FALSE	FALSE	FALSE	FALSE	FALSE	FALSE	FALSE	FALSE	FALSE	FALSE
80.5	FALSE	FALSE	FALSE	FALSE	FALSE	FALSE	FALSE	FALSE	FALSE	FALSE	FALSE	FALSE	FALSE	FALSE	FALSE	FALSE	FALSE	FALSE	FALSE	FALSE	FALSE	FALSE	FALSE	FALSE	FALSE	FALSE	FALSE	FALSE	FALSE	FALSE	FALSE	FALSE	FALSE	FALSE	FALSE	FALSE	FALSE	FALSE	FALSE	FALSE	FALSE	FALSE	FALSE	FALSE	FALSE	FALSE	FALSE	FALSE	FALSE
81	FALSE	FALSE	FALSE	FALSE	FALSE	FALSE	FALSE	FALSE	FALSE	FALSE	FALSE	FALSE	FALSE	FALSE	FALSE	FALSE	FALSE	FALSE	FALSE	FALSE	FALSE	FALSE	FALSE	FALSE	FALSE	FALSE	FALSE	FALSE	FALSE	FALSE	FALSE	FALSE	FALSE	FALSE	FALSE	FALSE	FALSE	FALSE	FALSE	FALSE	FALSE	FALSE	FALSE	FALSE	FALSE	FALSE	FALSE	FALSE	FALSE
81.5	FALSE	FALSE	FALSE	FALSE	FALSE	FALSE	FALSE	FALSE	FALSE	FALSE	FALSE	FALSE	FALSE	FALSE	FALSE	FALSE	FALSE	FALSE	FALSE	FALSE	FALSE	FALSE	FALSE	FALSE	FALSE	FALSE	FALSE	FALSE	FALSE	FALSE	FALSE	FALSE	FALSE	FALSE	FALSE	FALSE	FALSE	FALSE	FALSE	FALSE	FALSE	FALSE	FALSE	FALSE	FALSE	FALSE	FALSE	FALSE	FALSE
82	FALSE	FALSE	FALSE	FALSE	FALSE	FALSE	FALSE	FALSE	FALSE	FALSE	FALSE	FALSE	FALSE	FALSE	FALSE	FALSE	FALSE	FALSE	FALSE	FALSE	FALSE	FALSE	FALSE	FALSE	FALSE	FALSE	FALSE	FALSE	FALSE	FALSE	FALSE	FALSE	FALSE	FALSE	FALSE	FALSE	FALSE	FALSE	FALSE	FALSE	FALSE	FALSE	FALSE	FALSE	FALSE	FALSE	FALSE	FALSE	FALSE
82.5	FALSE	FALSE	FALSE	FALSE	FALSE	FALSE	FALSE	FALSE	FALSE	FALSE	FALSE	FALSE	FALSE	FALSE	FALSE	FALSE	FALSE	FALSE	FALSE	FALSE	FALSE	FALSE	FALSE	FALSE	FALSE	FALSE	FALSE	FALSE	FALSE	FALSE	FALSE	FALSE	FALSE	FALSE	FALSE	FALSE	FALSE	FALSE	FALSE	FALSE	FALSE	FALSE	FALSE	FALSE	FALSE	FALSE	FALSE	FALSE	FALSE
83	FALSE	FALSE	FALSE	FALSE	FALSE	FALSE	FALSE	FALSE	FALSE	FALSE	FALSE	FALSE	FALSE	FALSE	FALSE	FALSE	FALSE	FALSE	FALSE	FALSE	FALSE	FALSE	FALSE	FALSE	FALSE	FALSE	FALSE	FALSE	FALSE	FALSE	FALSE	FALSE	FALSE	FALSE	FALSE	FALSE	FALSE	FALSE	FALSE	FALSE	FALSE	FALSE	FALSE	FALSE	FALSE	FALSE	FALSE	FALSE	FALSE
83.5	FALSE	FALSE	FALSE	FALSE	FALSE	FALSE	FALSE	FALSE	FALSE	FALSE	FALSE	FALSE	FALSE	FALSE	FALSE	FALSE	FALSE	FALSE	FALSE	FALSE	FALSE	FALSE	FALSE	FALSE	FALSE	FALSE	FALSE	FALSE	FALSE	FALSE	FALSE	FALSE	FALSE	FALSE	FALSE	FALSE	FALSE	FALSE	FALSE	FALSE	FALSE	FALSE	FALSE	FALSE	FALSE	FALSE	FALSE	FALSE	FALSE
84	FALSE	FALSE	FALSE	FALSE	FALSE	FALSE	FALSE	FALSE	FALSE	FALSE	FALSE	FALSE	FALSE	FALSE	FALSE	FALSE	FALSE	FALSE	FALSE	FALSE	FALSE	FALSE	FALSE	FALSE	FALSE	FALSE	FALSE	FALSE	FALSE	FALSE	FALSE	FALSE	FALSE	FALSE	FALSE	FALSE	FALSE	FALSE	FALSE	FALSE	FALSE	FALSE	FALSE	FALSE	FALSE	FALSE	FALSE	FALSE	FALSE
84.5	FALSE	FALSE	FALSE	FALSE	FALSE	FALSE	FALSE	FALSE	FALSE	FALSE	FALSE	FALSE	FALSE	FALSE	FALSE	FALSE	FALSE	FALSE	FALSE	FALSE	FALSE	FALSE	FALSE	FALSE	FALSE	FALSE	FALSE	FALSE	FALSE	FALSE	FALSE	FALSE	FALSE	FALSE	FALSE	FALSE	FALSE	FALSE	FALSE	FALSE	FALSE	FALSE	FALSE	FALSE	FALSE	FALSE	FALSE	FALSE	FALSE
85	FALSE	FALSE	FALSE	FALSE	FALSE	FALSE	FALSE	FALSE	FALSE	FALSE	FALSE	FALSE	FALSE	FALSE	FALSE	FALSE	FALSE	FALSE	FALSE	FALSE	FALSE	FALSE	FALSE	FALSE	FALSE	FALSE	FALSE	FALSE	FALSE	FALSE	FALSE	FALSE	FALSE	FALSE	FALSE	FALSE	FALSE	FALSE	FALSE	FALSE	FALSE	FALSE	FALSE	FALSE	FALSE	FALSE	FALSE	FALSE	FALSE
85.5	FALSE	FALSE	FALSE	FALSE	FALSE	FALSE	FALSE	FALSE	FALSE	FALSE	FALSE	FALSE	FALSE	FALSE	FALSE	FALSE	FALSE	FALSE	FALSE	FALSE	FALSE	FALSE	FALSE	FALSE	FALSE	FALSE	FALSE	FALSE	FALSE	FALSE	FALSE	FALSE	FALSE	FALSE	FALSE	FALSE	FALSE	FALSE	FALSE	FALSE	FALSE	FALSE	FALSE	FALSE	FALSE	FALSE	FALSE	FALSE	FALSE
86	FALSE	FALSE	FALSE	FALSE	FALSE	FALSE	FALSE	FALSE	FALSE	FALSE	FALSE	FALSE	FALSE	FALSE	FALSE	FALSE	FALSE	FALSE	FALSE	FALSE	FALSE	FALSE	FALSE	FALSE	FALSE	FALSE	FALSE	FALSE	FALSE	FALSE	FALSE	FALSE	FALSE	FALSE	FALSE	FALSE	FALSE	FALSE	FALSE	FALSE	FALSE	FALSE	FALSE	FALSE	FALSE	FALSE	FALSE	FALSE	FALSE
86.5	FALSE	FALSE	FALSE	FALSE	FALSE	FALSE	FALSE	FALSE	FALSE	FALSE	FALSE	FALSE	FALSE	FALSE	FALSE	FALSE	FALSE	FALSE	FALSE	FALSE	FALSE	FALSE	FALSE	FALSE	FALSE	FALSE	FALSE	FALSE	FALSE	FALSE	FALSE	FALSE	FALSE	FALSE	FALSE	FALSE	FALSE	FALSE	FALSE	FALSE	FALSE	FALSE	FALSE	FALSE	FALSE	FALSE	FALSE	FALSE	FALSE
87	FALSE	FALSE	FALSE	FALSE	FALSE	FALSE	FALSE	FALSE	FALSE	FALSE	FALSE	FALSE	FALSE	FALSE	FALSE	FALSE	FALSE	FALSE	FALSE	FALSE	FALSE	FALSE	FALSE	FALSE	FALSE	FALSE	FALSE	FALSE	FALSE	FALSE	FALSE	FALSE	FALSE	FALSE	FALSE	FALSE	FALSE	FALSE	FALSE	FALSE	FALSE	FALSE	FALSE	FALSE	FALSE	FALSE	FALSE	FALSE	FALSE
87.5	FALSE	FALSE	FALSE	FALSE	FALSE	FALSE	FALSE	FALSE	FALSE	FALSE	FALSE	FALSE	FALSE	FALSE	FALSE	FALSE	FALSE	FALSE	FALSE	FALSE	FALSE	FALSE	FALSE	FALSE	FALSE	FALSE	FALSE	FALSE	FALSE	FALSE	FALSE	FALSE	FALSE	FALSE	FALSE	FALSE	FALSE	FALSE	FALSE	FALSE	FALSE	FALSE	FALSE	FALSE	FALSE	FALSE	FALSE	FALSE	FALSE
88	FALSE	FALSE	FALSE	FALSE	FALSE	FALSE	FALSE	FALSE	FALSE	FALSE	FALSE	FALSE	FALSE	FALSE	FALSE	FALSE	FALSE	FALSE	FALSE	FALSE	FALSE	FALSE	FALSE	FALSE	FALSE	FALSE	FALSE	FALSE	FALSE	FALSE	FALSE	FALSE	FALSE	FALSE	FALSE	FALSE	FALSE	FALSE	FALSE	FALSE	FALSE	FALSE	FALSE	FALSE	FALSE	FALSE	FALSE	FALSE	FALSE
88.5	FALSE	FALSE	FALSE	FALSE	FALSE	FALSE	FALSE	FALSE	FALSE	FALSE	FALSE	FALSE	FALSE	FALSE	FALSE	FALSE	FALSE	FALSE	FALSE	FALSE	FALSE	FALSE	FALSE	FALSE	FALSE	FALSE	FALSE	FALSE	FALSE	FALSE	FALSE	FALSE	FALSE	FALSE	FALSE	FALSE	FALSE	FALSE	FALSE	FALSE	FALSE	FALSE	FALSE	FALSE	FALSE	FALSE	FALSE	FALSE	FALSE
89	FALSE	FALSE	FALSE	FALSE	FALSE	FALSE	FALSE	FALSE	FALSE	FALSE	FALSE	FALSE	FALSE	FALSE	FALSE	FALSE	FALSE	FALSE	FALSE	FALSE	FALSE	FALSE	FALSE	FALSE	FALSE	FALSE	FALSE	FALSE	FALSE	FALSE	FALSE	FALSE	FALSE	FALSE	FALSE	FALSE	FALSE	FALSE	FALSE	FALSE	FALSE	FALSE	FALSE	FALSE	FALSE	FALSE	FALSE	FALSE	FALSE
89.5	FALSE	FALSE	FALSE	FALSE	FALSE	FALSE	FALSE	FALSE	FALSE	FALSE	FALSE	FALSE	FALSE	FALSE	FALSE	FALSE	FALSE	FALSE	FALSE	FALSE	FALSE	FALSE	FALSE	FALSE	FALSE	FALSE	FALSE	FALSE	FALSE	FALSE	FALSE	FALSE	FALSE	FALSE	FALSE	FALSE	FALSE	FALSE	FALSE	FALSE	FALSE	FALSE	FALSE	FALSE	FALSE	FALSE	FALSE	FALSE	FALSE
90	FALSE	FALSE	FALSE	FALSE	FALSE	FALSE	FALSE	FALSE	FALSE	FALSE	FALSE	FALSE	FALSE	FALSE	FALSE	FALSE	FALSE	FALSE	FALSE	FALSE	FALSE	FALSE	FALSE	FALSE	FALSE	FALSE	FALSE	FALSE	FALSE	FALSE	FALSE	FALSE	FALSE	FALSE	FALSE	FALSE	FALSE	FALSE	FALSE	FALSE	FALSE	FALSE	FALSE	FALSE	FALSE	FALSE	FALSE	FALSE	FALSE
90.5	FALSE	FALSE	FALSE	FALSE	FALSE	FALSE	FALSE	FALSE	FALSE	FALSE	FALSE	FALSE	FALSE	FALSE	FALSE	FALSE	FALSE	FALSE	FALSE	FALSE	FALSE	FALSE	FALSE	FALSE	FALSE	FALSE	FALSE	FALSE	FALSE	FALSE	FALSE	FALSE	FALSE	FALSE	FALSE	FALSE	FALSE	FALSE	FALSE	FALSE	FALSE	FALSE	FALSE	FALSE	FALSE	FALSE	FALSE	FALSE	FALSE
91	FALSE	FALSE	FALSE	FALSE	FALSE	FALSE	FALSE	FALSE	FALSE	FALSE	FALSE	FALSE	FALSE	FALSE	FALSE	FALSE	FALSE	FALSE	FALSE	FALSE	FALSE	FALSE	FALSE	FALSE	FALSE	FALSE	FALSE	FALSE	FALSE	FALSE	FALSE	FALSE	FALSE	FALSE	FALSE	FALSE	FALSE	FALSE	FALSE	FALSE	FALSE	FALSE	FALSE	FALSE	FALSE	FALSE	FALSE	FALSE	FALSE
91.5	FALSE	FALSE	FALSE	FALSE	FALSE	FALSE	FALSE	FALSE	FALSE	FALSE	FALSE	FALSE	FALSE	FALSE	FALSE	FALSE	FALSE	FALSE	FALSE	FALSE	FALSE	FALSE	FALSE	FALSE	FALSE	FALSE	FALSE	FALSE	FALSE	FALSE	FALSE	FALSE	FALSE	FALSE	FALSE	FALSE	FALSE	FALSE	FALSE	FALSE	FALSE	FALSE	FALSE	FALSE	FALSE	FALSE	FALSE	FALSE	FALSE
92	FALSE	FALSE	FALSE	FALSE	FALSE	FALSE	FALSE	FALSE	FALSE	FALSE	FALSE	FALSE	FALSE	FALSE	FALSE	FALSE	FALSE	FALSE	FALSE	FALSE	FALSE	FALSE	FALSE	FALSE	FALSE	FALSE	FALSE	FALSE	FALSE	FALSE	FALSE	FALSE	FALSE	FALSE	FALSE	FALSE	FALSE	FALSE	FALSE	FALSE	FALSE	FALSE	FALSE	FALSE	FALSE	FALSE	FALSE	FALSE	FALSE
92.5	FALSE	FALSE	FALSE	FALSE	FALSE	FALSE	FALSE	FALSE	FALSE	FALSE	FALSE	FALSE	FALSE	FALSE	FALSE	FALSE	FALSE	FALSE	FALSE	FALSE	FALSE	FALSE	FALSE	FALSE	FALSE	FALSE	FALSE	FALSE	FALSE	FALSE	FALSE	FALSE	FALSE	FALSE	FALSE	FALSE	FALSE	FALSE	FALSE	FALSE	FALSE	FALSE	FALSE	FALSE	FALSE	FALSE	FALSE	FALSE	FALSE
93	FALSE	FALSE	FALSE	FALSE	FALSE	FALSE	FALSE	FALSE	FALSE	FALSE	FALSE	FALSE	FALSE	FALSE	FALSE	FALSE	FALSE	FALSE	FALSE	FALSE	FALSE	FALSE	FALSE	FALSE	FALSE	FALSE	FALSE	FALSE	FALSE	FALSE	FALSE	FALSE	FALSE	FALSE	FALSE	FALSE	FALSE	FALSE	FALSE	FALSE	FALSE	FALSE	FALSE	FALSE	FALSE	FALSE	FALSE	FALSE	FALSE
93.5	FALSE	FALSE	FALSE	FALSE	FALSE	FALSE	FALSE	FALSE	FALSE	FALSE	FALSE	FALSE	FALSE	FALSE	FALSE	FALSE	FALSE	FALSE	FALSE	FALSE	FALSE	FALSE	FALSE	FALSE	FALSE	FALSE	FALSE	FALSE	FALSE	FALSE	FALSE	FALSE	FALSE	FALSE	FALSE	FALSE	FALSE	FALSE	FALSE	FALSE	FALSE	FALSE	FALSE	FALSE	FALSE	FALSE	FALSE	FALSE	FALSE
94	FALSE	FALSE	FALSE	FALSE	FALSE	FALSE	FALSE	FALSE	FALSE	FALSE	FALSE	FALSE	FALSE	FALSE	FALSE	FALSE	FALSE	FALSE	FALSE	FALSE	FALSE	FALSE	FALSE	FALSE	FALSE	FALSE	FALSE	FALSE	FALSE	FALSE	FALSE	FALSE	FALSE	FALSE	FALSE	FALSE	FALSE	FALSE	FALSE	FALSE	FALSE	FALSE	FALSE	FALSE	FALSE	FALSE	FALSE	FALSE	FALSE
94.5	FALSE	FALSE	FALSE	FALSE	FALSE	FALSE	FALSE	FALSE	FALSE	FALSE	FALSE	FALSE	FALSE	FALSE	FALSE	FALSE	FALSE	FALSE	FALSE	FALSE	FALSE	FALSE	FALSE	FALSE	FALSE	FALSE	FALSE	FALSE	FALSE	FALSE	FALSE	FALSE	FALSE	FALSE	FALSE	FALSE	FALSE	FALSE	FALSE	FALSE	FALSE	FALSE	FALSE	FALSE	FALSE	FALSE	FALSE	FALSE	FALSE
95	FALSE	FALSE	FALSE	FALSE	FALSE	FALSE	FALSE	FALSE	FALSE	FALSE	FALSE	FALSE	FALSE	FALSE	FALSE	FALSE	FALSE	FALSE	FALSE	FALSE	FALSE	FALSE	FALSE	FALSE	FALSE	FALSE	FALSE	FALSE	FALSE	FALSE	FALSE	FALSE	FALSE	FALSE	FALSE	FALSE	FALSE	FALSE	FALSE	FALSE	FALSE	FALSE	FALSE	FALSE	FALSE	FALSE	FALSE	FALSE	FALSE
95.5	FALSE	FALSE	FALSE	FALSE	FALSE	FALSE	FALSE	FALSE	FALSE	FALSE	FALSE	FALSE	FALSE	FALSE	FALSE	FALSE	FALSE	FALSE	FALSE	FALSE	FALSE	FALSE	FALSE	FALSE	FALSE	FALSE	FALSE	FALSE	FALSE	FALSE	FALSE	FALSE	FALSE	FALSE	FALSE	FALSE	FALSE	FALSE	FALSE	FALSE	FALSE	FALSE	FALSE	FALSE	FALSE	FALSE	FALSE	FALSE	FALSE
96	FALSE	FALSE	FALSE	FALSE	FALSE	FALSE	FALSE	FALSE	FALSE	FALSE	FALSE	FALSE	FALSE	FALSE	FALSE	FALSE	FALSE	FALSE	FALSE	FALSE	FALSE	FALSE	FALSE	FALSE	FALSE	FALSE	FALSE	FALSE	FALSE	FALSE	FALSE	FALSE	FALSE	FALSE	FALSE	FALSE	FALSE	FALSE	FALSE	FALSE	FALSE	FALSE	FALSE	FALSE	FALSE	FALSE	FALSE	FALSE	FALSE
96.5	FALSE	FALSE	FALSE	FALSE	FALSE	FALSE	FALSE	FALSE	FALSE	FALSE	FALSE	FALSE	FALSE	FALSE	FALSE	FALSE	FALSE	FALSE	FALSE	FALSE	FALSE	FALSE	FALSE	FALSE	FALSE	FALSE	FALSE	FALSE	FALSE	FALSE	FALSE	FALSE	FALSE	FALSE	FALSE	FALSE	FALSE	FALSE	FALSE	FALSE	FALSE	FALSE	FALSE	FALSE	FALSE	FALSE	FALSE	FALSE	FALSE
97	FALSE	FALSE	FALSE	FALSE	FALSE	FALSE	FALSE	FALSE	FALSE	FALSE	FALSE	FALSE	FALSE	FALSE	FALSE	FALSE	FALSE	FALSE	FALSE	FALSE	FALSE	FALSE	FALSE	FALSE	FALSE	FALSE	FALSE	FALSE	FALSE	FALSE	FALSE	FALSE	FALSE	FALSE	FALSE	FALSE	FALSE	FALSE	FALSE	FALSE	FALSE	FALSE	FALSE	FALSE	FALSE	FALSE	FALSE	FALSE	FALSE
97.5	FALSE	FALSE	FALSE	FALSE	FALSE	FALSE	FALSE	FALSE	FALSE	FALSE	FALSE	FALSE	FALSE	FALSE	FALSE	FALSE	FALSE	FALSE	FALSE	FALSE	FALSE	FALSE	FALSE	FALSE	FALSE	FALSE	FALSE	FALSE	FALSE	FALSE	FALSE	FALSE	FALSE	FALSE	FALSE	FALSE	FALSE	FALSE	FALSE	FALSE	FALSE	FALSE	FALSE	FALSE	FALSE	FALSE	FALSE	FALSE	FALSE
98	FALSE	FALSE	FALSE	FALSE	FALSE	FALSE	FALSE	FALSE	FALSE	FALSE	FALSE	FALSE	FALSE	FALSE	FALSE	FALSE	FALSE	FALSE	FALSE	FALSE	FALSE	FALSE	FALSE	FALSE	FALSE	FALSE	FALSE	FALSE	FALSE	FALSE	FALSE	FALSE	FALSE	FALSE	FALSE	FALSE	FALSE	FALSE	FALSE	FALSE	FALSE	FALSE	FALSE	FALSE	FALSE	FALSE	FALSE	FALSE	FALSE
98.5	FALSE	FALSE	FALSE	FALSE	FALSE	FALSE	FALSE	FALSE	FALSE	FALSE	FALSE	FALSE	FALSE	FALSE	FALSE	FALSE	FALSE	FALSE	FALSE	FALSE	FALSE	FALSE	FALSE	FALSE	FALSE	FALSE	FALSE	FALSE	FALSE	FALSE	FALSE	FALSE	FALSE	FALSE	FALSE	FALSE	FALSE	FALSE	FALSE	FALSE	FALSE	FALSE	FALSE	FALSE	FALSE	FALSE	FALSE	FALSE	FALSE
99	FALSE	FALSE	FALSE	FALSE	FALSE	FALSE	FALSE	FALSE	FALSE	FALSE	FALSE	FALSE	FALSE	FALSE	FALSE	FALSE	FALSE	FALSE	FALSE	FALSE	FALSE	FALSE	FALSE	FALSE	FALSE	FALSE	FALSE	FALSE	FALSE	FALSE	FALSE	FALSE	FALSE	FALSE	FALSE	FALSE	FALSE	FALSE	FALSE	FALSE	FALSE	FALSE	FALSE	FALSE	FALSE	FALSE	FALSE	FALSE	FALSE
99.5	FALSE	FALSE	FALSE	FALSE	FALSE	FALSE	FALSE	FALSE	FALSE	FALSE	FALSE	FALSE	FALSE	FALSE	FALSE	FALSE	FALSE	FALSE	FALSE	FALSE	FALSE	FALSE	FALSE	FALSE	FALSE	FALSE	FALSE	FALSE	FALSE	FALSE	FALSE	FALSE	FALSE	FALSE	FALSE	FALSE	FALSE	FALSE	FALSE	FALSE	FALSE	FALSE	FALSE	FALSE	FALSE	FALSE	FALSE	FALSE	FALSE
100	FALSE	FALSE	FALSE	FALSE	FALSE	FALSE	FALSE	FALSE	FALSE	FALSE	FALSE	FALSE	FALSE	FALSE	FALSE	FALSE	FALSE	FALSE	FALSE	FALSE	FALSE	FALSE	FALSE	FALSE	FALSE	FALSE	FALSE	FALSE	FALSE	FALSE	FALSE	FALSE	FALSE	FALSE	FALSE	FALSE	FALSE	FALSE	FALSE	FALSE	FALSE	FALSE	FALSE	FALSE	FALSE	FALSE	FALSE	FALSE	FALSE
[truncated: 301 more columns]

## Sheet: c Mmax Outdoor-Young
units: METs, x-axis: temperature (degrees Celsius, row 2), y-axis:relative humidity (%, column A)
	25	25.1	25.2	25.3	25.4	25.5	25.6	25.7	25.8	25.9	26	26.1	26.2	26.3	26.4	26.5	26.6	26.7	26.8	26.9	27	27.1	27.2	27.3	27.4	27.5	27.6	27.7	27.8	27.9	28	28.1	28.2	28.3	28.4	28.5	28.6	28.7	28.8	28.9	29	29.1	29.2	29.3	29.4	29.5	29.6	29.7	29.8
0.5	7.78682	7.76741	7.748	7.72859	7.70917	7.68975	7.67032	7.65089	7.63146	7.61202	7.59257	7.57312	7.55367	7.53421	7.51475	7.49529	7.47581	7.45634	7.43686	7.41738	7.39789	7.3784	7.3589	7.3394	7.31989	7.30038	7.28087	7.26135	7.24183	7.2223	7.20277	7.18323	7.16369	7.14414	7.1246	7.10504	7.08548	7.06592	7.04635	7.02678	7.0072	6.98762	6.96804	6.94845	6.92885	6.90925	6.88965	6.87004	6.85043
1	7.7673	7.74777	7.72825	7.70872	7.68918	7.66964	7.65009	7.63054	7.61098	7.59142	7.57185	7.55228	7.53271	7.51313	7.49354	7.47395	7.45435	7.43475	7.41514	7.39553	7.37591	7.35629	7.33667	7.31703	7.2974	7.27776	7.25811	7.23846	7.2188	7.19914	7.17947	7.1598	7.14012	7.12044	7.10075	7.08106	7.06136	7.04165	7.02194	7.00223	6.98251	6.96279	6.94306	6.92332	6.90358	6.88384	6.86409	6.84433	6.82457
1.5	7.74777	7.72813	7.70849	7.68884	7.66919	7.64953	7.62986	7.61019	7.59051	7.57083	7.55114	7.53144	7.51174	7.49204	7.47233	7.45261	7.43289	7.41316	7.39342	7.37369	7.35394	7.33419	7.31443	7.29467	7.2749	7.25513	7.23535	7.21556	7.19577	7.17597	7.15617	7.13636	7.11655	7.09673	7.0769	7.05707	7.03723	7.01739	6.99754	6.97768	6.95782	6.93795	6.91808	6.8982	6.87832	6.85843	6.83853	6.81863	6.79872
2	7.72825	7.7085	7.68873	7.66897	7.64919	7.62941	7.60963	7.58983	7.57004	7.55023	7.53042	7.5106	7.49078	7.47095	7.45111	7.43127	7.41142	7.39157	7.37171	7.35184	7.33197	7.31208	7.2922	7.2723	7.25241	7.2325	7.21259	7.19267	7.17274	7.15281	7.13287	7.11293	7.09298	7.07302	7.05305	7.03308	7.01311	6.99312	6.97313	6.95313	6.93313	6.91312	6.8931	6.87308	6.85305	6.83301	6.81297	6.79292	6.77286
2.5	7.70873	7.68886	7.66898	7.64909	7.6292	7.6093	7.5894	7.56948	7.54956	7.52964	7.5097	7.48976	7.46982	7.44986	7.4299	7.40993	7.38996	7.36998	7.34999	7.32999	7.30999	7.28998	7.26996	7.24994	7.22991	7.20987	7.18983	7.16977	7.14971	7.12965	7.10957	7.08949	7.06941	7.04931	7.02921	7.0091	6.98898	6.96886	6.94873	6.92859	6.90844	6.88829	6.86813	6.84796	6.82778	6.8076	6.78741	6.76721	6.74701
3	7.68921	7.66922	7.64922	7.62922	7.60921	7.58919	7.56916	7.54913	7.52909	7.50904	7.48899	7.46892	7.44885	7.42878	7.40869	7.3886	7.3685	7.34839	7.32827	7.30815	7.28802	7.26788	7.24773	7.22758	7.20741	7.18724	7.16707	7.14688	7.12669	7.10649	7.08628	7.06606	7.04583	7.0256	7.00536	6.98511	6.96486	6.94459	6.92432	6.90404	6.88375	6.86345	6.84315	6.82284	6.80251	6.78219	6.76185	6.7415	6.72115
3.5	7.66968	7.64958	7.62947	7.60934	7.58921	7.56908	7.54893	7.52878	7.50862	7.48845	7.46827	7.44808	7.42789	7.40769	7.38748	7.36726	7.34703	7.3268	7.30655	7.2863	7.26604	7.24577	7.2255	7.20521	7.18492	7.16462	7.1443	7.12399	7.10366	7.08332	7.06298	7.04263	7.02226	7.00189	6.98151	6.96113	6.94073	6.92033	6.89991	6.87949	6.85906	6.83862	6.81817	6.79771	6.77725	6.75677	6.73629	6.7158	6.69529
4	7.65016	7.62994	7.60971	7.58947	7.56922	7.54897	7.5287	7.50843	7.48814	7.46785	7.44755	7.42724	7.40693	7.3866	7.36626	7.34592	7.32557	7.30521	7.28484	7.26446	7.24407	7.22367	7.20326	7.18285	7.16242	7.14199	7.12154	7.10109	7.08063	7.06016	7.03968	7.01919	6.99869	6.97818	6.95767	6.93714	6.91661	6.89606	6.87551	6.85494	6.83437	6.81379	6.79319	6.77259	6.75198	6.73136	6.71073	6.69009	6.66944
4.5	7.63064	7.6103	7.58995	7.5696	7.54923	7.52885	7.50847	7.48807	7.46767	7.44726	7.42684	7.4064	7.38596	7.36551	7.34505	7.32458	7.3041	7.28362	7.26312	7.24261	7.22209	7.20156	7.18103	7.16048	7.13993	7.11936	7.09878	7.0782	7.0576	7.037	7.01638	6.99576	6.97512	6.95448	6.93382	6.91316	6.89248	6.8718	6.8511	6.83039	6.80968	6.78895	6.76822	6.74747	6.72671	6.70595	6.68517	6.66438	6.64358
5	7.61112	7.59066	7.5702	7.54972	7.52924	7.50874	7.48824	7.46772	7.4472	7.42666	7.40612	7.38556	7.365	7.34443	7.32384	7.30325	7.28264	7.26202	7.2414	7.22076	7.20012	7.17946	7.15879	7.13812	7.11743	7.09673	7.07602	7.0553	7.03457	7.01383	6.99308	6.97232	6.95155	6.93077	6.90997	6.88917	6.86836	6.84753	6.82669	6.80585	6.78499	6.76412	6.74324	6.72235	6.70145	6.68053	6.65961	6.63867	6.61773
5.5	7.59159	7.57102	7.55044	7.52985	7.50924	7.48863	7.46801	7.44737	7.42672	7.40607	7.3854	7.36472	7.34404	7.32334	7.30263	7.28191	7.26118	7.24043	7.21968	7.19892	7.17814	7.15736	7.13656	7.11575	7.09493	7.0741	7.05326	7.03241	7.01155	6.99067	6.96979	6.94889	6.92798	6.90706	6.88613	6.86518	6.84423	6.82326	6.80229	6.7813	6.7603	6.73928	6.71826	6.69723	6.67618	6.65512	6.63405	6.61296	6.59187
6	7.57207	7.55138	7.53068	7.50997	7.48925	7.46852	7.44777	7.42702	7.40625	7.38547	7.36468	7.34388	7.32307	7.30225	7.28142	7.26057	7.23971	7.21884	7.19796	7.17707	7.15617	7.13525	7.11433	7.09339	7.07244	7.05148	7.0305	7.00952	6.98852	6.96751	6.94649	6.92545	6.90441	6.88335	6.86228	6.8412	6.8201	6.799	6.77788	6.75675	6.73561	6.71445	6.69328	6.6721	6.65091	6.6297	6.60849	6.58726	6.56601
6.5	7.55255	7.53174	7.51093	7.4901	7.46926	7.44841	7.42754	7.40667	7.38578	7.36488	7.34397	7.32304	7.30211	7.28116	7.2602	7.23923	7.21825	7.19725	7.17625	7.15523	7.13419	7.11315	7.09209	7.07102	7.04994	7.02885	7.00774	6.98662	6.96549	6.94435	6.92319	6.90202	6.88084	6.85964	6.83843	6.81721	6.79598	6.77473	6.75347	6.7322	6.71092	6.68962	6.66831	6.64698	6.62564	6.60429	6.58293	6.56155	6.54016
7	7.53303	7.5121	7.49117	7.47022	7.44926	7.42829	7.40731	7.38631	7.36531	7.34428	7.32325	7.30221	7.28115	7.26008	7.23899	7.21789	7.19679	7.17566	7.15453	7.13338	7.11222	7.09105	7.06986	7.04866	7.02745	7.00622	6.98498	6.96373	6.94246	6.92118	6.89989	6.87858	6.85727	6.83593	6.81459	6.79323	6.77185	6.75047	6.72907	6.70765	6.68623	6.66478	6.64333	6.62186	6.60038	6.57888	6.55737	6.53584	6.5143
7.5	7.5135	7.49247	7.47141	7.45035	7.42927	7.40818	7.38708	7.36596	7.34483	7.32369	7.30253	7.28137	7.26018	7.23899	7.21778	7.19656	7.17532	7.15407	7.13281	7.11153	7.09024	7.06894	7.04762	7.02629	7.00495	6.98359	6.96222	6.94083	6.91943	6.89802	6.87659	6.85515	6.83369	6.81222	6.79074	6.76924	6.74773	6.7262	6.70466	6.6831	6.66153	6.63995	6.61835	6.59674	6.57511	6.55346	6.53181	6.51013	6.48845
8	7.49398	7.47283	7.45166	7.43048	7.40928	7.38807	7.36685	7.34561	7.32436	7.3031	7.28182	7.26053	7.23922	7.2179	7.19657	7.17522	7.15386	7.13248	7.11109	7.08969	7.06827	7.04684	7.02539	7.00393	6.98245	6.96096	6.93946	6.91794	6.89641	6.87486	6.85329	6.83172	6.81012	6.78852	6.76689	6.74526	6.7236	6.70194	6.68025	6.65856	6.63684	6.61512	6.59337	6.57161	6.54984	6.52805	6.50625	6.48443	6.46259
8.5	7.47446	7.45319	7.4319	7.4106	7.38929	7.36796	7.34661	7.32526	7.30389	7.2825	7.2611	7.23969	7.21826	7.19681	7.17535	7.15388	7.13239	7.11089	7.08937	7.06784	7.04629	7.02473	7.00316	6.98156	6.95996	6.93834	6.9167	6.89505	6.87338	6.85169	6.83	6.80828	6.78655	6.76481	6.74305	6.72127	6.69948	6.67767	6.65585	6.63401	6.61215	6.59028	6.5684	6.54649	6.52457	6.50264	6.48069	6.45872	6.43673
9	7.45494	7.43355	7.41214	7.39073	7.36929	7.34785	7.32638	7.30491	7.28341	7.26191	7.24038	7.21885	7.19729	7.17573	7.15414	7.13254	7.11093	7.0893	7.06766	7.046	7.02432	7.00263	6.98092	6.9592	6.93746	6.91571	6.89394	6.87215	6.85035	6.82853	6.8067	6.78485	6.76298	6.7411	6.7192	6.69729	6.67535	6.65341	6.63144	6.60946	6.58746	6.56545	6.54342	6.52137	6.49931	6.47722	6.45513	6.43301	6.41088
9.5	7.43541	7.41391	7.39239	7.37085	7.3493	7.32773	7.30615	7.28455	7.26294	7.24131	7.21967	7.19801	7.17633	7.15464	7.13293	7.11121	7.08947	7.06771	7.04594	7.02415	7.00235	6.98053	6.95869	6.93683	6.91497	6.89308	6.87118	6.84926	6.82732	6.80537	6.7834	6.76141	6.73941	6.71739	6.69535	6.6733	6.65123	6.62914	6.60703	6.58491	6.56277	6.54061	6.51844	6.49625	6.47404	6.45181	6.42957	6.4073	6.38502
10	7.41589	7.39427	7.37263	7.35098	7.32931	7.30762	7.28592	7.2642	7.24247	7.22072	7.19895	7.17717	7.15537	7.13355	7.11172	7.08987	7.068	7.04612	7.02422	7.0023	6.98037	6.95842	6.93645	6.91447	6.89247	6.87045	6.84842	6.82636	6.80429	6.78221	6.7601	6.73798	6.71584	6.69368	6.67151	6.64931	6.6271	6.60487	6.58263	6.56036	6.53808	6.51578	6.49346	6.47113	6.44877	6.4264	6.40401	6.38159	6.35917
10.5	7.39637	7.37463	7.35288	7.3311	7.30932	7.28751	7.26569	7.24385	7.22199	7.20012	7.17823	7.15633	7.1344	7.11246	7.09051	7.06853	7.04654	7.02453	7.0025	6.98046	6.9584	6.93632	6.91422	6.89211	6.86997	6.84782	6.82566	6.80347	6.78127	6.75904	6.7368	6.71454	6.69227	6.66997	6.64766	6.62533	6.60298	6.58061	6.55822	6.53582	6.51339	6.49095	6.46849	6.446	6.4235	6.40098	6.37844	6.35589	6.33331
11	7.37685	7.35499	7.33312	7.31123	7.28932	7.2674	7.24546	7.2235	7.20152	7.17953	7.15752	7.13549	7.11344	7.09138	7.06929	7.04719	7.02507	7.00294	6.98078	6.95861	6.93642	6.91421	6.89199	6.86974	6.84748	6.8252	6.80289	6.78058	6.75824	6.73588	6.7135	6.69111	6.6687	6.64626	6.62381	6.60134	6.57885	6.55634	6.53382	6.51127	6.4887	6.46611	6.44351	6.42088	6.39824	6.37557	6.35288	6.33018	6.30745
11.5	7.35733	7.33535	7.31336	7.29136	7.26933	7.24729	7.22522	7.20315	7.18105	7.15893	7.1368	7.11465	7.09248	7.07029	7.04808	7.02585	7.00361	6.98135	6.95907	6.93677	6.91445	6.89211	6.86975	6.84738	6.82498	6.80257	6.78013	6.75768	6.73521	6.71272	6.69021	6.66768	6.64513	6.62256	6.59997	6.57736	6.55473	6.53208	6.50941	6.48672	6.46401	6.44128	6.41853	6.39576	6.37297	6.35016	6.32732	6.30447	6.2816
12	7.3378	7.31571	7.29361	7.27148	7.24934	7.22717	7.20499	7.18279	7.16057	7.13834	7.11608	7.09381	7.07151	7.0492	7.02687	7.00452	6.98215	6.95976	6.93735	6.91492	6.89247	6.87001	6.84752	6.82501	6.80249	6.77994	6.75737	6.73479	6.71218	6.68955	6.66691	6.64424	6.62155	6.59885	6.57612	6.55337	6.5306	6.50781	6.485	6.46217	6.43932	6.41645	6.39355	6.37064	6.3477	6.32474	6.30176	6.27876	6.25574
12.5	7.31828	7.29607	7.27385	7.25161	7.22934	7.20706	7.18476	7.16244	7.1401	7.11774	7.09536	7.07297	7.05055	7.02811	7.00566	6.98318	6.96068	6.93817	6.91563	6.89307	6.8705	6.8479	6.82528	6.80265	6.77999	6.75731	6.73461	6.71189	6.68915	6.66639	6.64361	6.62081	6.59798	6.57514	6.55227	6.52939	6.50648	6.48355	6.4606	6.43762	6.41463	6.39161	6.36857	6.34551	6.32243	6.29933	6.2762	6.25306	6.22989
13	7.29876	7.27644	7.25409	7.23173	7.20935	7.18695	7.16453	7.14209	7.11963	7.09715	7.07465	7.05213	7.02959	7.00702	6.98444	6.96184	6.93922	6.91658	6.89391	6.87123	6.84852	6.8258	6.80305	6.78028	6.75749	6.73468	6.71185	6.689	6.66612	6.64323	6.62031	6.59737	6.57441	6.55143	6.52843	6.5054	6.48235	6.45928	6.43619	6.41308	6.38994	6.36678	6.3436	6.32039	6.29717	6.27392	6.25064	6.22735	6.20403
13.5	7.27924	7.2568	7.23434	7.21186	7.18936	7.16684	7.1443	7.12174	7.09916	7.07655	7.05393	7.03129	7.00862	6.98594	6.96323	6.9405	6.91776	6.89499	6.87219	6.84938	6.82655	6.80369	6.78082	6.75792	6.735	6.71206	6.68909	6.6661	6.6431	6.62007	6.59701	6.57394	6.55084	6.52772	6.50458	6.48141	6.45823	6.43502	6.41178	6.38853	6.36525	6.34195	6.31862	6.29527	6.2719	6.2485	6.22508	6.20164	6.17817
14	7.25971	7.23716	7.21458	7.19198	7.16937	7.14673	7.12407	7.10138	7.07868	7.05596	7.03321	7.01045	6.98766	6.96485	6.94202	6.91917	6.89629	6.8734	6.85048	6.82754	6.80457	6.78159	6.75858	6.73555	6.7125	6.68943	6.66633	6.64321	6.62007	6.5969	6.57372	6.5505	6.52727	6.50401	6.48073	6.45743	6.4341	6.41075	6.38738	6.36398	6.34056	6.31711	6.29364	6.27015	6.24663	6.22309	6.19952	6.17593	6.15232
14.5	7.24019	7.21752	7.19482	7.17211	7.14937	7.12661	7.10383	7.08103	7.05821	7.03536	7.0125	6.98961	6.9667	6.94376	6.92081	6.89783	6.87483	6.8518	6.82876	6.80569	6.7826	6.75949	6.73635	6.71319	6.69001	6.6668	6.64357	6.62032	6.59704	6.57374	6.55042	6.52707	6.5037	6.4803	6.45689	6.43344	6.40998	6.38649	6.36297	6.33943	6.31587	6.29228	6.26866	6.24503	6.22136	6.19768	6.17396	6.15022	6.12646
15	7.22067	7.19788	7.17507	7.15223	7.12938	7.1065	7.0836	7.06068	7.03774	7.01477	6.99178	6.96877	6.94573	6.92267	6.89959	6.87649	6.85336	6.83021	6.80704	6.78384	6.76062	6.73738	6.71411	6.69082	6.66751	6.64417	6.62081	6.59742	6.57401	6.55058	6.52712	6.50364	6.48013	6.4566	6.43304	6.40946	6.38585	6.36222	6.33856	6.31488	6.29118	6.26744	6.24369	6.2199	6.1961	6.17226	6.1484	6.12452	6.10061
15.5	7.20115	7.17824	7.15531	7.13236	7.10939	7.08639	7.06337	7.04033	7.01726	6.99417	6.97106	6.94793	6.92477	6.90159	6.87838	6.85515	6.8319	6.80862	6.78532	6.762	6.73865	6.71528	6.69188	6.66846	6.64501	6.62154	6.59805	6.57453	6.55098	6.52742	6.50382	6.4802	6.45656	6.43289	6.40919	6.38547	6.36173	6.33795	6.31416	6.29033	6.26649	6.24261	6.21871	6.19478	6.17083	6.14685	6.12284	6.09881	6.07475
16	7.18162	7.1586	7.13556	7.11249	7.08939	7.06628	7.04314	7.01998	6.99679	6.97358	6.95035	6.92709	6.90381	6.8805	6.85717	6.83382	6.81044	6.78703	6.76361	6.74015	6.71668	6.69317	6.66965	6.64609	6.62252	6.59892	6.57529	6.55163	6.52796	6.50425	6.48052	6.45677	6.43299	6.40918	6.38535	6.36149	6.3376	6.31369	6.28975	6.26579	6.24179	6.21778	6.19373	6.16966	6.14556	6.12144	6.09728	6.0731	6.04889
16.5	7.1621	7.13896	7.1158	7.09261	7.0694	7.04617	7.02291	6.99962	6.97632	6.95299	6.92963	6.90625	6.88284	6.85941	6.83596	6.81248	6.78897	6.76544	6.74189	6.71831	6.6947	6.67107	6.64741	6.62373	6.60002	6.57629	6.55253	6.52874	6.50493	6.48109	6.45722	6.43333	6.40941	6.38547	6.3615	6.3375	6.31348	6.28942	6.26534	6.24124	6.2171	6.19294	6.16875	6.14454	6.12029	6.09602	6.07172	6.04739	6.02304
17	7.14258	7.11932	7.09604	7.07274	7.04941	7.02605	7.00268	6.97927	6.95584	6.93239	6.90891	6.88541	6.86188	6.83832	6.81475	6.79114	6.76751	6.74385	6.72017	6.69646	6.67273	6.64897	6.62518	6.60137	6.57753	6.55366	6.52977	6.50585	6.4819	6.45793	6.43393	6.4099	6.38584	6.36176	6.33765	6.31352	6.28935	6.26516	6.24094	6.21669	6.19241	6.16811	6.14378	6.11942	6.09503	6.07061	6.04616	6.02169	5.99718
17.5	7.12306	7.09968	7.07629	7.05286	7.02942	7.00594	6.98244	6.95892	6.93537	6.9118	6.88819	6.86457	6.84092	6.81724	6.79353	6.7698	6.74604	6.72226	6.69845	6.67461	6.65075	6.62686	6.60294	6.579	6.55503	6.53103	6.50701	6.48295	6.45887	6.43476	6.41063	6.38646	6.36227	6.33805	6.31381	6.28953	6.26523	6.24089	6.21653	6.19214	6.16772	6.14328	6.1188	6.09429	6.06976	6.04519	6.0206	5.99598	5.97133
18	7.10353	7.08004	7.05653	7.03299	7.00942	6.98583	6.96221	6.93857	6.9149	6.8912	6.86748	6.84373	6.81995	6.79615	6.77232	6.74846	6.72458	6.70067	6.67673	6.65277	6.62878	6.60476	6.58071	6.55664	6.53253	6.5084	6.48424	6.46006	6.43584	6.4116	6.38733	6.36303	6.3387	6.31434	6.28996	6.26554	6.2411	6.21663	6.19212	6.16759	6.14303	6.11844	6.09382	6.06917	6.04449	6.01978	5.99504	5.97027	5.94547
18.5	7.08401	7.06041	7.03677	7.01311	6.98943	6.96572	6.94198	6.91822	6.89442	6.87061	6.84676	6.82289	6.79899	6.77506	6.75111	6.72713	6.70312	6.67908	6.65502	6.63092	6.6068	6.58265	6.55848	6.53427	6.51004	6.48577	6.46148	6.43716	6.41282	6.38844	6.36403	6.3396	6.31513	6.29064	6.26611	6.24156	6.21697	6.19236	6.16772	6.14305	6.11834	6.09361	6.06884	6.04405	6.01922	5.99437	5.96948	5.94456	5.91961
19	7.06449	7.04077	7.01702	6.99324	6.96944	6.94561	6.92175	6.89786	6.87395	6.85001	6.82604	6.80205	6.77803	6.75397	6.7299	6.70579	6.68165	6.65749	6.6333	6.60908	6.58483	6.56055	6.53624	6.51191	6.48754	6.46315	6.43872	6.41427	6.38979	6.36528	6.34073	6.31616	6.29156	6.26693	6.24227	6.21757	6.19285	6.1681	6.14331	6.1185	6.09365	6.06877	6.04387	6.01893	5.99396	5.96895	5.94392	5.91886	5.89376
19.5	7.04497	7.02113	6.99726	6.97337	6.94944	6.92549	6.90152	6.87751	6.85348	6.82942	6.80533	6.78121	6.75706	6.73289	6.70868	6.68445	6.66019	6.6359	6.61158	6.58723	6.56285	6.53845	6.51401	6.48954	6.46505	6.44052	6.41596	6.39138	6.36676	6.34211	6.31744	6.29273	6.26799	6.24322	6.21842	6.19359	6.16872	6.14383	6.11891	6.09395	6.06896	6.04394	6.01889	5.9938	5.96869	5.94354	5.91836	5.89315	5.8679
20	7.02544	7.00149	6.9775	6.95349	6.92945	6.90538	6.88129	6.85716	6.83301	6.80882	6.78461	6.76037	6.7361	6.7118	6.68747	6.66311	6.63873	6.61431	6.58986	6.56539	6.54088	6.51634	6.49177	6.46718	6.44255	6.41789	6.3932	6.36848	6.34373	6.31895	6.29414	6.26929	6.24442	6.21951	6.19457	6.1696	6.1446	6.11957	6.0945	6.0694	6.04427	6.01911	5.99391	5.96868	5.94342	5.91813	5.8928	5.86744	5.84205
20.5	7.00592	6.98185	6.95775	6.93362	6.90946	6.88527	6.86105	6.83681	6.81253	6.78823	6.76389	6.73953	6.71514	6.69071	6.66626	6.64178	6.61726	6.59272	6.56814	6.54354	6.5189	6.49424	6.46954	6.44481	6.42005	6.39526	6.37044	6.34559	6.3207	6.29579	6.27084	6.24586	6.22085	6.1958	6.17073	6.14562	6.12047	6.0953	6.07009	6.04485	6.01958	5.99427	5.96893	5.94356	5.91815	5.89271	5.86724	5.84173	5.81619
21	6.9864	6.96221	6.93799	6.91374	6.88947	6.86516	6.84082	6.81646	6.79206	6.76763	6.74318	6.71869	6.69417	6.66962	6.64505	6.62044	6.5958	6.57113	6.54643	6.52169	6.49693	6.47213	6.44731	6.42245	6.39756	6.37263	6.34768	6.32269	6.29768	6.27262	6.24754	6.22242	6.19728	6.17209	6.14688	6.12163	6.09635	6.07103	6.04569	6.0203	5.99489	5.96944	5.94396	5.91844	5.89289	5.8673	5.84168	5.81602	5.79033
21.5	6.96688	6.94257	6.91823	6.89387	6.86947	6.84505	6.82059	6.7961	6.77159	6.74704	6.72246	6.69785	6.67321	6.64854	6.62383	6.5991	6.57433	6.54954	6.52471	6.49985	6.47495	6.45003	6.42507	6.40008	6.37506	6.35001	6.32492	6.2998	6.27465	6.24946	6.22424	6.19899	6.1737	6.14838	6.12303	6.09764	6.07222	6.04677	6.02128	5.99576	5.9702	5.94461	5.91898	5.89332	5.86762	5.84189	5.81612	5.79032	5.76448
22	6.94735	6.92293	6.89848	6.87399	6.84948	6.82493	6.80036	6.77575	6.75111	6.72644	6.70174	6.67701	6.65225	6.62745	6.60262	6.57776	6.55287	6.52795	6.50299	6.478	6.45298	6.42793	6.40284	6.37772	6.35257	6.32738	6.30216	6.27691	6.25162	6.2263	6.20094	6.17556	6.15013	6.12468	6.09918	6.07366	6.0481	6.0225	5.99687	5.97121	5.94551	5.91977	5.894	5.86819	5.84235	5.81647	5.79056	5.76461	5.73862
22.5	6.92783	6.90329	6.87872	6.85412	6.82949	6.80482	6.78013	6.7554	6.73064	6.70585	6.68103	6.65617	6.63128	6.60636	6.58141	6.55642	6.53141	6.50636	6.48127	6.45616	6.43101	6.40582	6.3806	6.35535	6.33007	6.30475	6.2794	6.25401	6.22859	6.20314	6.17765	6.15212	6.12656	6.10097	6.07534	6.04967	6.02397	5.99824	5.97247	5.94666	5.92082	5.89494	5.86902	5.84307	5.81708	5.79106	5.765	5.7389	5.71277
23	6.90831	6.88365	6.85897	6.83425	6.80949	6.78471	6.7599	6.73505	6.71017	6.68525	6.66031	6.63533	6.61032	6.58527	6.5602	6.53509	6.50994	6.48477	6.45955	6.43431	6.40903	6.38372	6.35837	6.33299	6.30757	6.28212	6.25664	6.23112	6.20556	6.17997	6.15435	6.12869	6.10299	6.07726	6.05149	6.02569	5.99985	5.97397	5.94806	5.92211	5.89613	5.8701	5.84405	5.81795	5.79182	5.76565	5.73944	5.71319	5.68691
23.5	6.88879	6.86401	6.83921	6.81437	6.7895	6.7646	6.73966	6.71469	6.68969	6.66466	6.63959	6.61449	6.58936	6.56419	6.53899	6.51375	6.48848	6.46317	6.43784	6.41246	6.38706	6.36161	6.33614	6.31062	6.28508	6.25949	6.23388	6.20822	6.18253	6.15681	6.13105	6.10525	6.07942	6.05355	6.02764	6.0017	5.97572	5.94971	5.92365	5.89756	5.87144	5.84527	5.81907	5.79283	5.76655	5.74023	5.71388	5.68749	5.66105
24	6.86927	6.84438	6.81945	6.7945	6.76951	6.74449	6.71943	6.69434	6.66922	6.64406	6.61887	6.59365	6.56839	6.5431	6.51777	6.49241	6.46702	6.44158	6.41612	6.39062	6.36508	6.33951	6.3139	6.28826	6.26258	6.23687	6.21112	6.18533	6.15951	6.13365	6.10775	6.08182	6.05585	6.02984	6.0038	5.97772	5.9516	5.92544	5.89925	5.87302	5.84675	5.82044	5.79409	5.76771	5.74128	5.71482	5.68832	5.66178	5.6352
24.5	6.84974	6.82474	6.7997	6.77462	6.74952	6.72437	6.6992	6.67399	6.64875	6.62347	6.59816	6.57281	6.54743	6.52201	6.49656	6.47107	6.44555	6.41999	6.3944	6.36877	6.34311	6.31741	6.29167	6.2659	6.24009	6.21424	6.18836	6.16244	6.13648	6.11048	6.08445	6.05838	6.03228	6.00613	5.97995	5.95373	5.92747	5.90118	5.87484	5.84847	5.82205	5.7956	5.76911	5.74258	5.71601	5.68941	5.66276	5.63607	5.60934
25	6.83022	6.8051	6.77994	6.75475	6.72952	6.70426	6.67897	6.65364	6.62827	6.60288	6.57744	6.55197	6.52647	6.50092	6.47535	6.44974	6.42409	6.3984	6.37268	6.34693	6.32113	6.2953	6.26943	6.24353	6.21759	6.19161	6.16559	6.13954	6.11345	6.08732	6.06115	6.03495	6.00871	5.98242	5.9561	5.92975	5.90335	5.87691	5.85043	5.82392	5.79736	5.77077	5.74414	5.71746	5.69075	5.66399	5.6372	5.61036	5.58349
25.5	6.8107	6.78546	6.76018	6.73487	6.70953	6.68415	6.65874	6.63329	6.6078	6.58228	6.55672	6.53113	6.5055	6.47984	6.45414	6.4284	6.40262	6.37681	6.35096	6.32508	6.29916	6.2732	6.2472	6.22117	6.19509	6.16898	6.14283	6.11665	6.09042	6.06416	6.03786	6.01152	5.98514	5.95872	5.93226	5.90576	5.87922	5.85264	5.82603	5.79937	5.77267	5.74594	5.71916	5.69234	5.66548	5.63858	5.61164	5.58465	5.55763
26	6.79118	6.76582	6.74043	6.715	6.68954	6.66404	6.6385	6.61293	6.58733	6.56169	6.53601	6.51029	6.48454	6.45875	6.43292	6.40706	6.38116	6.35522	6.32925	6.30323	6.27718	6.25109	6.22497	6.1988	6.1726	6.14635	6.12007	6.09375	6.06739	6.041	6.01456	5.98808	5.96156	5.93501	5.90841	5.88177	5.8551	5.82838	5.80162	5.77482	5.74798	5.7211	5.69418	5.66722	5.64021	5.61317	5.58608	5.55895	5.53177
26.5	6.77165	6.74618	6.72067	6.69513	6.66954	6.64393	6.61827	6.59258	6.56686	6.54109	6.51529	6.48945	6.46358	6.43766	6.41171	6.38572	6.3597	6.33363	6.30753	6.28139	6.25521	6.22899	6.20273	6.17644	6.1501	6.12373	6.09731	6.07086	6.04437	6.01783	5.99126	5.96465	5.93799	5.9113	5.88456	5.85779	5.83097	5.80411	5.77721	5.75027	5.72329	5.69627	5.6692	5.64209	5.61494	5.58775	5.56052	5.53324	5.50592
27	6.75213	6.72654	6.70091	6.67525	6.64955	6.62382	6.59804	6.57223	6.54638	6.5205	6.49457	6.46861	6.44261	6.41657	6.3905	6.36438	6.33823	6.31204	6.28581	6.25954	6.23323	6.20689	6.1805	6.15407	6.12761	6.1011	6.07455	6.04797	6.02134	5.99467	5.96796	5.94121	5.91442	5.88759	5.86072	5.8338	5.80685	5.77985	5.75281	5.72573	5.6986	5.67143	5.64423	5.61697	5.58968	5.56234	5.53496	5.50753	5.48006
27.5	6.73261	6.7069	6.68116	6.65538	6.62956	6.6037	6.57781	6.55188	6.52591	6.4999	6.47386	6.44777	6.42165	6.39549	6.36929	6.34305	6.31677	6.29045	6.26409	6.2377	6.21126	6.18478	6.15826	6.13171	6.10511	6.07847	6.05179	6.02507	5.99831	5.97151	5.94466	5.91778	5.89085	5.86388	5.83687	5.80982	5.78272	5.75558	5.7284	5.70118	5.67391	5.6466	5.61925	5.59185	5.56441	5.53693	5.5094	5.48182	5.45421
28	6.71309	6.68726	6.6614	6.6355	6.60957	6.58359	6.55758	6.53153	6.50544	6.47931	6.45314	6.42693	6.40069	6.3744	6.34807	6.32171	6.2953	6.26886	6.24238	6.21585	6.18928	6.16268	6.13603	6.10934	6.08261	6.05584	6.02903	6.00218	5.97528	5.94834	5.92137	5.89434	5.86728	5.84017	5.81302	5.78583	5.7586	5.73132	5.704	5.67663	5.64922	5.62177	5.59427	5.56673	5.53914	5.51151	5.48384	5.45612	5.42835
28.5	6.69356	6.66762	6.64165	6.61563	6.58957	6.56348	6.53735	6.51117	6.48496	6.45871	6.43242	6.40609	6.37972	6.35331	6.32686	6.30037	6.27384	6.24727	6.22066	6.194	6.16731	6.14057	6.1138	6.08698	6.06012	6.03321	6.00627	5.97928	5.95225	5.92518	5.89807	5.87091	5.84371	5.81646	5.78918	5.76185	5.73447	5.70705	5.67959	5.65208	5.62453	5.59693	5.56929	5.54161	5.51387	5.4861	5.45828	5.43041	5.40249
29	6.67404	6.64798	6.62189	6.59575	6.56958	6.54337	6.51711	6.49082	6.46449	6.43812	6.4117	6.38525	6.35876	6.33222	6.30565	6.27903	6.25238	6.22568	6.19894	6.17216	6.14533	6.11847	6.09156	6.06461	6.03762	6.01059	5.98351	5.95639	5.92923	5.90202	5.87477	5.84748	5.82014	5.79276	5.76533	5.73786	5.71035	5.68279	5.65518	5.62753	5.59984	5.5721	5.54431	5.51648	5.48861	5.46068	5.43272	5.4047	5.37664
29.5	6.65452	6.62835	6.60213	6.57588	6.54959	6.52326	6.49688	6.47047	6.44402	6.41752	6.39099	6.36441	6.3378	6.31114	6.28444	6.2577	6.23091	6.20409	6.17722	6.15031	6.12336	6.09637	6.06933	6.04225	6.01513	5.98796	5.96075	5.93349	5.9062	5.87886	5.85147	5.82404	5.79657	5.76905	5.74148	5.71387	5.68622	5.65852	5.63078	5.60299	5.57515	5.54727	5.51934	5.49136	5.46334	5.43527	5.40716	5.37899	5.35078
30	6.635	6.60871	6.58238	6.55601	6.52959	6.50314	6.47665	6.45012	6.42354	6.39693	6.37027	6.34357	6.31683	6.29005	6.26323	6.23636	6.20945	6.1825	6.1555	6.12847	6.10139	6.07426	6.04709	6.01988	5.99263	5.96533	5.93799	5.9106	5.88317	5.85569	5.82817	5.80061	5.773	5.74534	5.71764	5.68989	5.6621	5.63426	5.60637	5.57844	5.55046	5.52243	5.49436	5.46624	5.43807	5.40986	5.3816	5.35328	5.32493
30.5	6.61547	6.58907	6.56262	6.53613	6.5096	6.48303	6.45642	6.42977	6.40307	6.37633	6.34955	6.32273	6.29587	6.26896	6.24201	6.21502	6.18799	6.16091	6.13379	6.10662	6.07941	6.05216	6.02486	5.99752	5.97013	5.9427	5.91523	5.88771	5.86014	5.83253	5.80487	5.77717	5.74942	5.72163	5.69379	5.6659	5.63797	5.60999	5.58196	5.55389	5.52577	5.4976	5.46938	5.44112	5.4128	5.38444	5.35603	5.32758	5.29907
31	6.59595	6.56943	6.54286	6.51626	6.48961	6.46292	6.43619	6.40941	6.3826	6.35574	6.32884	6.30189	6.27491	6.24787	6.2208	6.19368	6.16652	6.13932	6.11207	6.08477	6.05744	6.03005	6.00263	5.97515	5.94764	5.92007	5.89247	5.86481	5.83711	5.80937	5.78158	5.75374	5.72585	5.69792	5.66994	5.64192	5.61384	5.58572	5.55756	5.52934	5.50108	5.47277	5.4444	5.416	5.38754	5.35903	5.33047	5.30187	5.27321
31.5	6.57643	6.54979	6.52311	6.49638	6.46962	6.44281	6.41596	6.38906	6.36212	6.33514	6.30812	6.28105	6.25394	6.22679	6.19959	6.17235	6.14506	6.11773	6.09035	6.06293	6.03546	6.00795	5.98039	5.95279	5.92514	5.89745	5.86971	5.84192	5.81409	5.7862	5.75828	5.7303	5.70228	5.67421	5.6461	5.61793	5.58972	5.56146	5.53315	5.50479	5.47639	5.44793	5.41943	5.39087	5.36227	5.33362	5.30491	5.27616	5.24736
32	6.55691	6.53015	6.50335	6.47651	6.44962	6.4227	6.39572	6.36871	6.34165	6.31455	6.2874	6.26021	6.23298	6.2057	6.17838	6.15101	6.12359	6.09614	6.06863	6.04108	6.01349	5.98585	5.95816	5.93043	5.90265	5.87482	5.84695	5.81902	5.79106	5.76304	5.73498	5.70687	5.67871	5.6505	5.62225	5.59395	5.56559	5.53719	5.50874	5.48024	5.4517	5.4231	5.39445	5.36575	5.337	5.3082	5.27935	5.25045	5.2215
32.5	6.53738	6.51051	6.48359	6.45663	6.42963	6.40258	6.37549	6.34836	6.32118	6.29395	6.26669	6.23937	6.21202	6.18461	6.15716	6.12967	6.10213	6.07455	6.04691	6.01924	5.99151	5.96374	5.93592	5.90806	5.88015	5.85219	5.82418	5.79613	5.76803	5.73988	5.71168	5.68343	5.65514	5.6268	5.5984	5.56996	5.54147	5.51293	5.48434	5.4557	5.42701	5.39826	5.36947	5.34063	5.31174	5.28279	5.25379	5.22475	5.19565
33	6.51786	6.49087	6.46384	6.43676	6.40964	6.38247	6.35526	6.32801	6.3007	6.27336	6.24597	6.21853	6.19105	6.16352	6.13595	6.10833	6.08067	6.05295	6.0252	5.99739	5.96954	5.94164	5.91369	5.8857	5.85765	5.82956	5.80142	5.77324	5.745	5.71672	5.68838	5.66	5.63157	5.60309	5.57456	5.54598	5.51734	5.48866	5.45993	5.43115	5.40231	5.37343	5.34449	5.31551	5.28647	5.25738	5.22823	5.19904	5.16979
33.5	6.49834	6.47123	6.44408	6.41689	6.38964	6.36236	6.33503	6.30765	6.28023	6.25276	6.22525	6.19769	6.17009	6.14244	6.11474	6.08699	6.0592	6.03136	6.00348	5.97554	5.94756	5.91953	5.89146	5.86333	5.83516	5.80693	5.77866	5.75034	5.72197	5.69355	5.66508	5.63657	5.608	5.57938	5.55071	5.52199	5.49322	5.4644	5.43552	5.4066	5.37762	5.3486	5.31952	5.29038	5.2612	5.23196	5.20267	5.17333	5.14393
34	6.47882	6.45159	6.42432	6.39701	6.36965	6.34225	6.3148	6.2873	6.25976	6.23217	6.20454	6.17685	6.14913	6.12135	6.09353	6.06566	6.03774	6.00977	5.98176	5.9537	5.92559	5.89743	5.86922	5.84097	5.81266	5.78431	5.7559	5.72745	5.69894	5.67039	5.64179	5.61313	5.58443	5.55567	5.52686	5.498	5.46909	5.44013	5.41112	5.38205	5.35293	5.32376	5.29454	5.26526	5.23593	5.20655	5.17711	5.14762	5.11808
34.5	6.45929	6.43195	6.40457	6.37714	6.34966	6.32214	6.29457	6.26695	6.23929	6.21158	6.18382	6.15601	6.12816	6.10026	6.07231	6.04432	6.01628	5.98818	5.96004	5.93185	5.90361	5.87533	5.84699	5.8186	5.79017	5.76168	5.73314	5.70455	5.67592	5.64723	5.61849	5.5897	5.56086	5.53196	5.50302	5.47402	5.44497	5.41587	5.38671	5.3575	5.32824	5.29893	5.26956	5.24014	5.21067	5.18114	5.15155	5.12191	5.09222
35	6.43977	6.41232	6.38481	6.35726	6.32967	6.30202	6.27433	6.2466	6.21881	6.19098	6.1631	6.13517	6.1072	6.07917	6.0511	6.02298	5.99481	5.96659	5.93832	5.91001	5.88164	5.85322	5.82475	5.79624	5.76767	5.73905	5.71038	5.68166	5.65289	5.62407	5.59519	5.56626	5.53728	5.50825	5.47917	5.45003	5.42084	5.3916	5.3623	5.33296	5.30355	5.2741	5.24458	5.21502	5.1854	5.15572	5.12599	5.09621	5.06637
35.5	6.42025	6.39268	6.36506	6.33739	6.30967	6.28191	6.2541	6.22624	6.19834	6.17039	6.14238	6.11433	6.08623	6.05809	6.02989	6.00164	5.97335	5.945	5.91661	5.88816	5.85966	5.83112	5.80252	5.77387	5.74517	5.71642	5.68762	5.65877	5.62986	5.6009	5.57189	5.54283	5.51371	5.48454	5.45532	5.42605	5.39672	5.36734	5.3379	5.30841	5.27886	5.24926	5.21961	5.1899	5.16013	5.13031	5.10043	5.0705	5.04051
36	6.40073	6.37304	6.3453	6.31751	6.28968	6.2618	6.23387	6.20589	6.17787	6.14979	6.12167	6.09349	6.06527	6.037	6.00868	5.98031	5.95188	5.92341	5.89489	5.86631	5.83769	5.80901	5.78029	5.75151	5.72268	5.69379	5.66486	5.63587	5.60683	5.57774	5.54859	5.51939	5.49014	5.46084	5.43148	5.40206	5.37259	5.34307	5.31349	5.28386	5.25417	5.22443	5.19463	5.16477	5.13486	5.1049	5.07487	5.04479	5.01465
36.5	6.3812	6.3534	6.32554	6.29764	6.26969	6.24169	6.21364	6.18554	6.15739	6.1292	6.10095	6.07265	6.04431	6.01591	5.98747	5.95897	5.93042	5.90182	5.87317	5.84447	5.81572	5.78691	5.75805	5.72914	5.70018	5.67117	5.6421	5.61298	5.5838	5.55458	5.5253	5.49596	5.46657	5.43713	5.40763	5.37808	5.34847	5.3188	5.28909	5.25931	5.22948	5.19959	5.16965	5.13965	5.1096	5.07948	5.04931	5.01908	4.9888
37	6.36168	6.33376	6.30579	6.27777	6.2497	6.22158	6.19341	6.16519	6.13692	6.1086	6.08023	6.05181	6.02334	5.99482	5.96625	5.93763	5.90896	5.88023	5.85145	5.82262	5.79374	5.76481	5.73582	5.70678	5.67769	5.64854	5.61934	5.59008	5.56078	5.53141	5.502	5.47253	5.443	5.41342	5.38378	5.35409	5.32434	5.29454	5.26468	5.23476	5.20479	5.17476	5.14467	5.11453	5.08433	5.05407	5.02375	4.99338	4.96294
37.5	6.34216	6.31412	6.28603	6.25789	6.2297	6.20146	6.17318	6.14484	6.11645	6.08801	6.05952	6.03097	6.00238	5.97374	5.94504	5.91629	5.88749	5.85864	5.82973	5.80078	5.77177	5.7427	5.71358	5.68441	5.65519	5.62591	5.59658	5.56719	5.53775	5.50825	5.4787	5.44909	5.41943	5.38971	5.35994	5.3301	5.30022	5.27027	5.24027	5.21021	5.1801	5.14993	5.1197	5.08941	5.05906	5.02866	4.99819	4.96767	4.93709
38	6.32264	6.29448	6.26627	6.23802	6.20971	6.18135	6.15294	6.12448	6.09597	6.06741	6.0388	6.01013	5.98142	5.95265	5.92383	5.89495	5.86603	5.83705	5.80802	5.77893	5.74979	5.7206	5.69135	5.66205	5.63269	5.60328	5.57382	5.5443	5.51472	5.48509	5.4554	5.42566	5.39586	5.366	5.33609	5.30612	5.27609	5.24601	5.21587	5.18567	5.15541	5.12509	5.09472	5.06429	5.03379	5.00324	4.97263	4.94196	4.91123
38.5	6.30312	6.27484	6.24652	6.21814	6.18972	6.16124	6.13271	6.10413	6.0755	6.04682	6.01808	5.98929	5.96045	5.93156	5.90262	5.87362	5.84456	5.81546	5.7863	5.75708	5.72782	5.69849	5.66912	5.63968	5.6102	5.58065	5.55106	5.5214	5.49169	5.46193	5.4321	5.40222	5.37229	5.34229	5.31224	5.28213	5.25197	5.22174	5.19146	5.16112	5.13072	5.10026	5.06974	5.03916	5.00853	4.97783	4.94707	4.91625	4.88537
39	6.28359	6.2552	6.22676	6.19827	6.16972	6.14113	6.11248	6.08378	6.05503	6.02622	5.99737	5.96846	5.93949	5.91047	5.8814	5.85228	5.8231	5.79387	5.76458	5.73524	5.70584	5.67639	5.64688	5.61732	5.5877	5.55803	5.5283	5.49851	5.46866	5.43876	5.4088	5.37879	5.34872	5.31858	5.2884	5.25815	5.22784	5.19748	5.16705	5.13657	5.10603	5.07543	5.04476	5.01404	4.98326	4.95241	4.92151	4.89055	4.85952
39.5	6.26407	6.23556	6.207	6.17839	6.14973	6.12102	6.09225	6.06343	6.03455	6.00563	5.97665	5.94762	5.91853	5.88939	5.86019	5.83094	5.80164	5.77228	5.74286	5.71339	5.68387	5.65429	5.62465	5.59496	5.56521	5.5354	5.50553	5.47561	5.44564	5.4156	5.38551	5.35535	5.32514	5.29488	5.26455	5.23416	5.20372	5.17321	5.14265	5.11202	5.08134	5.05059	5.01979	4.98892	4.95799	4.927	4.89595	4.86484	4.83366
40	6.24455	6.21592	6.18725	6.15852	6.12974	6.1009	6.07202	6.04308	6.01408	5.98503	5.95593	5.92678	5.89756	5.8683	5.83898	5.8096	5.78017	5.75069	5.72114	5.69155	5.66189	5.63218	5.60241	5.57259	5.54271	5.51277	5.48277	5.45272	5.42261	5.39244	5.36221	5.33192	5.30157	5.27117	5.2407	5.21018	5.17959	5.14895	5.11824	5.08747	5.05665	5.02576	4.99481	4.9638	4.93272	4.90159	4.87039	4.83913	4.80781
40.5	6.22503	6.19628	6.16749	6.13865	6.10975	6.08079	6.05178	6.02272	5.99361	5.96444	5.93521	5.90594	5.8766	5.84721	5.81777	5.78827	5.75871	5.7291	5.69943	5.6697	5.63992	5.61008	5.58018	5.55023	5.52021	5.49014	5.46001	5.42983	5.39958	5.36927	5.33891	5.30849	5.278	5.24746	5.21685	5.18619	5.15547	5.12468	5.09383	5.06293	5.03196	5.00092	4.96983	4.93867	4.90746	4.87617	4.84483	4.81342	4.78195
41	6.2055	6.17665	6.14774	6.11877	6.08975	6.06068	6.03155	6.00237	5.97314	5.94384	5.9145	5.8851	5.85564	5.82612	5.79655	5.76693	5.73725	5.70751	5.67771	5.64786	5.61794	5.58797	5.55795	5.52786	5.49772	5.46751	5.43725	5.40693	5.37655	5.34611	5.31561	5.28505	5.25443	5.22375	5.19301	5.16221	5.13134	5.10042	5.06943	5.03838	5.00727	4.97609	4.94485	4.91355	4.88219	4.85076	4.81927	4.78771	4.75609
41.5	6.18598	6.15701	6.12798	6.0989	6.06976	6.04057	6.01132	5.98202	5.95266	5.92325	5.89378	5.86426	5.83467	5.80504	5.77534	5.74559	5.71578	5.68592	5.65599	5.62601	5.59597	5.56587	5.53571	5.5055	5.47522	5.44489	5.41449	5.38404	5.35352	5.32295	5.29231	5.26162	5.23086	5.20004	5.16916	5.13822	5.10722	5.07615	5.04502	5.01383	4.98257	4.95126	4.91988	4.88843	4.85692	4.82535	4.79371	4.76201	4.73024
42	6.16646	6.13737	6.10822	6.07902	6.04977	6.02046	5.99109	5.96167	5.93219	5.90265	5.87306	5.84342	5.81371	5.78395	5.75413	5.72425	5.69432	5.66432	5.63427	5.60416	5.57399	5.54377	5.51348	5.48313	5.45273	5.42226	5.39173	5.36114	5.3305	5.29979	5.26902	5.23818	5.20729	5.17633	5.14531	5.11423	5.08309	5.05188	5.02061	4.98928	4.95788	4.92642	4.8949	4.86331	4.83165	4.79993	4.76815	4.7363	4.70438
42.5	6.14694	6.11773	6.08847	6.05915	6.02977	6.00034	5.97086	5.94132	5.91172	5.88206	5.85235	5.82258	5.79275	5.76286	5.73292	5.70292	5.67285	5.64273	5.61256	5.58232	5.55202	5.52166	5.49124	5.46077	5.43023	5.39963	5.36897	5.33825	5.30747	5.27662	5.24572	5.21475	5.18372	5.15262	5.12147	5.09025	5.05897	5.02762	4.99621	4.96473	4.93319	4.90159	4.86992	4.83819	4.80639	4.77452	4.74259	4.71059	4.67853
43	6.12741	6.09809	6.06871	6.03927	6.00978	5.98023	5.95063	5.92096	5.89124	5.86147	5.83163	5.80174	5.77178	5.74177	5.71171	5.68158	5.65139	5.62114	5.59084	5.56047	5.53004	5.49956	5.46901	5.4384	5.40773	5.377	5.34621	5.31536	5.28444	5.25346	5.22242	5.19131	5.16015	5.12892	5.09762	5.06626	5.03484	5.00335	4.9718	4.94018	4.9085	4.87676	4.84494	4.81306	4.78112	4.74911	4.71703	4.68488	4.65267
43.5	6.10789	6.07845	6.04895	6.0194	5.98979	5.96012	5.93039	5.90061	5.87077	5.84087	5.81091	5.7809	5.75082	5.72069	5.69049	5.66024	5.62993	5.59955	5.56912	5.53863	5.50807	5.47745	5.44678	5.41604	5.38524	5.35437	5.32345	5.29246	5.26141	5.2303	5.19912	5.16788	5.13658	5.10521	5.07377	5.04228	5.01071	4.97909	4.94739	4.91564	4.88381	4.85192	4.81997	4.78794	4.75585	4.72369	4.69147	4.65918	4.62681
44	6.08837	6.05881	6.0292	5.99952	5.9698	5.94001	5.91016	5.88026	5.8503	5.82028	5.7902	5.76006	5.72986	5.6996	5.66928	5.6389	5.60846	5.57796	5.5474	5.51678	5.4861	5.45535	5.42454	5.39367	5.36274	5.33175	5.30069	5.26957	5.23838	5.20713	5.17582	5.14445	5.113	5.0815	5.04993	5.01829	4.98659	4.95482	4.92299	4.89109	4.85912	4.82709	4.79499	4.76282	4.73058	4.69828	4.66591	4.63347	4.60096
44.5	6.06885	6.03917	6.00944	5.97965	5.9498	5.9199	5.88993	5.85991	5.82982	5.79968	5.76948	5.73922	5.70889	5.67851	5.64807	5.61756	5.587	5.55637	5.52568	5.49493	5.46412	5.43325	5.40231	5.37131	5.34025	5.30912	5.27793	5.24667	5.21535	5.18397	5.15252	5.12101	5.08943	5.05779	5.02608	4.99431	4.96246	4.93056	4.89858	4.86654	4.83443	4.80225	4.77001	4.7377	4.70532	4.67287	4.64035	4.60776	4.5751
45	6.04932	6.01953	5.98968	5.95978	5.92981	5.89978	5.8697	5.83956	5.80935	5.77909	5.74876	5.71838	5.68793	5.65742	5.62686	5.59623	5.56553	5.53478	5.50397	5.47309	5.44215	5.41114	5.38007	5.34894	5.31775	5.28649	5.25517	5.22378	5.19233	5.16081	5.12923	5.09758	5.06586	5.03408	5.00223	4.97032	4.93834	4.90629	4.87418	4.84199	4.80974	4.77742	4.74503	4.71258	4.68005	4.64745	4.61479	4.58205	4.54925
45.5	6.0298	5.99989	5.96993	5.9399	5.90982	5.87967	5.84947	5.8192	5.78888	5.75849	5.72805	5.69754	5.66697	5.63634	5.60564	5.57489	5.54407	5.51319	5.48225	5.45124	5.42017	5.38904	5.35784	5.32658	5.29525	5.26386	5.23241	5.20089	5.1693	5.13765	5.10593	5.07414	5.04229	5.01037	4.97839	4.94633	4.91421	4.88203	4.84977	4.81744	4.78505	4.75259	4.72005	4.68745	4.65478	4.62204	4.58923	4.55634	4.52339
46	6.01028	5.98025	5.95017	5.92003	5.88982	5.85956	5.82924	5.79885	5.7684	5.7379	5.70733	5.6767	5.646	5.61525	5.58443	5.55355	5.52261	5.4916	5.46053	5.4294	5.3982	5.36693	5.33561	5.30421	5.27276	5.24123	5.20965	5.17799	5.14627	5.11448	5.08263	5.05071	5.01872	4.98666	4.95454	4.92235	4.89009	4.85776	4.82536	4.7929	4.76036	4.72775	4.69508	4.66233	4.62951	4.59663	4.56367	4.53064	4.49753
46.5	5.99076	5.96062	5.93041	5.90015	5.86983	5.83945	5.809	5.7785	5.74793	5.7173	5.68661	5.65586	5.62504	5.59416	5.56322	5.53221	5.50114	5.47001	5.43881	5.40755	5.37622	5.34483	5.31337	5.28185	5.25026	5.21861	5.18688	5.1551	5.12324	5.09132	5.05933	5.02727	4.99515	4.96296	4.93069	4.89836	4.86596	4.83349	4.80096	4.76835	4.73567	4.70292	4.6701	4.63721	4.60425	4.57121	4.53811	4.50493	4.47168
47	5.97123	5.94098	5.91066	5.88028	5.84984	5.81934	5.78877	5.75815	5.72746	5.69671	5.66589	5.63502	5.60408	5.57307	5.54201	5.51088	5.47968	5.44842	5.41709	5.3857	5.35425	5.32273	5.29114	5.25949	5.22777	5.19598	5.16412	5.1322	5.10021	5.06816	5.03603	5.00384	4.97158	4.93925	4.90685	4.87438	4.84184	4.80923	4.77655	4.7438	4.71098	4.67809	4.64512	4.61209	4.57898	4.5458	4.51255	4.47922	4.44582
47.5	5.95171	5.92134	5.8909	5.8604	5.82985	5.79922	5.76854	5.73779	5.70699	5.67611	5.64518	5.61418	5.58311	5.55199	5.52079	5.48954	5.45822	5.42683	5.39538	5.36386	5.33227	5.30062	5.2689	5.23712	5.20527	5.17335	5.14136	5.10931	5.07719	5.04499	5.01273	4.98041	4.94801	4.91554	4.883	4.85039	4.81771	4.78496	4.75214	4.71925	4.68629	4.65325	4.62014	4.58696	4.55371	4.52039	4.48699	4.45351	4.41997
48	5.93219	5.9017	5.87115	5.84053	5.80985	5.77911	5.74831	5.71744	5.68651	5.65552	5.62446	5.59334	5.56215	5.5309	5.49958	5.4682	5.43675	5.40524	5.37366	5.34201	5.3103	5.27852	5.24667	5.21476	5.18277	5.15072	5.1186	5.08641	5.05416	5.02183	4.98944	4.95697	4.92444	4.89183	4.85915	4.82641	4.79359	4.7607	4.72774	4.6947	4.6616	4.62842	4.59517	4.56184	4.52844	4.49497	4.46143	4.42781	4.39411
48.5	5.91267	5.88206	5.85139	5.82066	5.78986	5.759	5.72808	5.69709	5.66604	5.63492	5.60374	5.5725	5.54119	5.50981	5.47837	5.44686	5.41529	5.38365	5.35194	5.32017	5.28832	5.25641	5.22444	5.19239	5.16028	5.12809	5.09584	5.06352	5.03113	4.99867	4.96614	4.93354	4.90086	4.86812	4.83531	4.80242	4.76946	4.73643	4.70333	4.67015	4.63691	4.60358	4.57019	4.53672	4.50318	4.46956	4.43587	4.4021	4.36825
49	5.89314	5.86242	5.83163	5.80078	5.76987	5.73889	5.70785	5.67674	5.64557	5.61433	5.58303	5.55166	5.52022	5.48872	5.45716	5.42552	5.39382	5.36206	5.33022	5.29832	5.26635	5.23431	5.2022	5.17003	5.13778	5.10547	5.07308	5.04063	5.0081	4.97551	4.94284	4.9101	4.87729	4.84441	4.81146	4.77844	4.74534	4.71217	4.67892	4.64561	4.61222	4.57875	4.54521	4.5116	4.47791	4.44415	4.41031	4.37639	4.3424
49.5	5.87362	5.84278	5.81188	5.78091	5.74987	5.71878	5.68761	5.65639	5.62509	5.59373	5.56231	5.53082	5.49926	5.46764	5.43595	5.40419	5.37236	5.34047	5.3085	5.27647	5.24437	5.21221	5.17997	5.14766	5.11528	5.08284	5.05032	5.01773	4.98507	4.95234	4.91954	4.88667	4.85372	4.8207	4.78761	4.75445	4.72121	4.6879	4.65452	4.62106	4.58753	4.55392	4.52023	4.48648	4.45264	4.41873	4.38475	4.35068	4.31654
50	5.8541	5.82314	5.79212	5.76103	5.72988	5.69866	5.66738	5.63603	5.60462	5.57314	5.54159	5.50998	5.4783	5.44655	5.41473	5.38285	5.3509	5.31888	5.28679	5.25463	5.2224	5.1901	5.15773	5.1253	5.09279	5.06021	5.02756	4.99484	4.96205	4.92918	4.89624	4.86323	4.83015	4.797	4.76377	4.73046	4.69709	4.66364	4.63011	4.59651	4.56283	4.52908	4.49526	4.46135	4.42737	4.39332	4.35918	4.32497	4.29069
50.5	5.83458	5.8035	5.77236	5.74116	5.70989	5.67855	5.64715	5.61568	5.58415	5.55254	5.52088	5.48914	5.45733	5.42546	5.39352	5.36151	5.32943	5.29729	5.26507	5.23278	5.20043	5.168	5.1355	5.10293	5.07029	5.03758	5.0048	4.97194	4.93902	4.90602	4.87295	4.8398	4.80658	4.77329	4.73992	4.70648	4.67296	4.63937	4.6057	4.57196	4.53814	4.50425	4.47028	4.43623	4.40211	4.3679	4.33362	4.29927	4.26483
51	5.81505	5.78386	5.75261	5.72128	5.6899	5.65844	5.62692	5.59533	5.56367	5.53195	5.50016	5.4683	5.43637	5.40437	5.37231	5.34017	5.30797	5.27569	5.24335	5.21094	5.17845	5.14589	5.11327	5.08057	5.0478	5.01495	4.98204	4.94905	4.91599	4.88286	4.84965	4.81637	4.78301	4.74958	4.71607	4.68249	4.64884	4.61511	4.5813	4.54741	4.51345	4.47942	4.4453	4.41111	4.37684	4.34249	4.30806	4.27356	4.23897
51.5	5.79553	5.76422	5.73285	5.70141	5.6699	5.63833	5.60669	5.57498	5.5432	5.51136	5.47944	5.44746	5.41541	5.38329	5.3511	5.31884	5.28651	5.2541	5.22163	5.18909	5.15648	5.12379	5.09103	5.0582	5.0253	4.99233	4.95928	4.92616	4.89296	4.85969	4.82635	4.79293	4.75944	4.72587	4.69223	4.65851	4.62471	4.59084	4.55689	4.52287	4.48876	4.45458	4.42032	4.38599	4.35157	4.31708	4.2825	4.24785	4.21312
52	5.77601	5.74459	5.71309	5.68154	5.64991	5.61822	5.58646	5.55463	5.52273	5.49076	5.45872	5.42662	5.39444	5.3622	5.32988	5.2975	5.26504	5.23251	5.19991	5.16724	5.1345	5.10169	5.0688	5.03584	5.0028	4.9697	4.93652	4.90326	4.86993	4.83653	4.80305	4.7695	4.73587	4.70216	4.66838	4.63452	4.60059	4.56657	4.53248	4.49832	4.46407	4.42975	4.39535	4.36087	4.3263	4.29166	4.25694	4.22214	4.18726
52.5	5.75649	5.72495	5.69334	5.66166	5.62992	5.5981	5.56622	5.53427	5.50225	5.47017	5.43801	5.40578	5.37348	5.34111	5.30867	5.27616	5.24358	5.21092	5.1782	5.1454	5.11253	5.07958	5.04656	5.01347	4.98031	4.94707	4.91376	4.88037	4.84691	4.81337	4.77975	4.74606	4.7123	4.67845	4.64453	4.61054	4.57646	4.54231	4.50808	4.47377	4.43938	4.40492	4.37037	4.33574	4.30104	4.26625	4.23138	4.19644	4.16141
53	5.73697	5.70531	5.67358	5.64179	5.60992	5.57799	5.54599	5.51392	5.48178	5.44957	5.41729	5.38494	5.35252	5.32002	5.28746	5.25482	5.22211	5.18933	5.15648	5.12355	5.09055	5.05748	5.02433	4.99111	4.95781	4.92444	4.891	4.85747	4.82388	4.7902	4.75645	4.72263	4.68872	4.65474	4.62069	4.58655	4.55234	4.51804	4.48367	4.44922	4.41469	4.38008	4.34539	4.31062	4.27577	4.24084	4.20582	4.17073	4.13555
53.5	5.71744	5.68567	5.65383	5.62191	5.58993	5.55788	5.52576	5.49357	5.46131	5.42898	5.39657	5.3641	5.33155	5.29894	5.26625	5.23348	5.20065	5.16774	5.13476	5.10171	5.06858	5.03537	5.0021	4.96874	4.93532	4.90181	4.86824	4.83458	4.80085	4.76704	4.73316	4.69919	4.66515	4.63104	4.59684	4.56256	4.52821	4.49378	4.45927	4.42467	4.39	4.35525	4.32041	4.2855	4.2505	4.21542	4.18026	4.14502	4.10969
54	5.69792	5.66603	5.63407	5.60204	5.56994	5.53777	5.50553	5.47322	5.44084	5.40838	5.37586	5.34326	5.31059	5.27785	5.24503	5.21215	5.17919	5.14615	5.11304	5.07986	5.0466	5.01327	4.97986	4.94638	4.91282	4.87919	4.84547	4.81169	4.77782	4.74388	4.70986	4.67576	4.64158	4.60733	4.57299	4.53858	4.50409	4.46951	4.43486	4.40013	4.36531	4.33041	4.29544	4.26038	4.22523	4.19001	4.1547	4.11931	4.08384
54.5	5.6784	5.64639	5.61431	5.58216	5.54995	5.51766	5.4853	5.45287	5.42036	5.38779	5.35514	5.32242	5.28963	5.25676	5.22382	5.19081	5.15772	5.12456	5.09133	5.05801	5.02463	4.99117	4.95763	4.92402	4.89032	4.85656	4.82271	4.78879	4.75479	4.72072	4.68656	4.65232	4.61801	4.58362	4.54915	4.51459	4.47996	4.44525	4.41045	4.37558	4.34062	4.30558	4.27046	4.23525	4.19997	4.1646	4.12914	4.0936	4.05798
55	5.65888	5.62675	5.59456	5.56229	5.52995	5.49755	5.46507	5.43251	5.39989	5.36719	5.33442	5.30158	5.26866	5.23567	5.20261	5.16947	5.13626	5.10297	5.06961	5.03617	5.00265	4.96906	4.93539	4.90165	4.86783	4.83393	4.79995	4.7659	4.73176	4.69755	4.66326	4.62889	4.59444	4.55991	4.5253	4.49061	4.45584	4.42098	4.38605	4.35103	4.31593	4.28075	4.24548	4.21013	4.1747	4.13918	4.10358	4.0679	4.03213
55.5	5.63935	5.60711	5.5748	5.54242	5.50996	5.47743	5.44483	5.41216	5.37942	5.3466	5.31371	5.28074	5.2477	5.21459	5.1814	5.14813	5.11479	5.08138	5.04789	5.01432	4.98068	4.94696	4.91316	4.87929	4.84533	4.8113	4.77719	4.743	4.70874	4.67439	4.63996	4.60546	4.57087	4.5362	4.50145	4.46662	4.43171	4.39672	4.36164	4.32648	4.29124	4.25591	4.2205	4.18501	4.14943	4.11377	4.07802	4.04219	4.00627
56	5.61983	5.58747	5.55504	5.52254	5.48997	5.45732	5.4246	5.39181	5.35894	5.326	5.29299	5.2599	5.22674	5.1935	5.16019	5.1268	5.09333	5.05979	5.02617	4.99248	4.9587	4.92485	4.89093	4.85692	4.82284	4.78867	4.75443	4.72011	4.68571	4.65123	4.61666	4.58202	4.5473	4.51249	4.47761	4.44264	4.40758	4.37245	4.33723	4.30193	4.26655	4.23108	4.19553	4.15989	4.12416	4.08836	4.05246	4.01648	3.98041
56.5	5.60031	5.56783	5.53529	5.50267	5.46997	5.43721	5.40437	5.37146	5.33847	5.30541	5.27227	5.23906	5.20577	5.17241	5.13897	5.10546	5.07187	5.0382	5.00445	4.97063	4.93673	4.90275	4.86869	4.83456	4.80034	4.76605	4.73167	4.69722	4.66268	4.62806	4.59337	4.55859	4.52373	4.48878	4.45376	4.41865	4.38346	4.34819	4.31283	4.27738	4.24186	4.20625	4.17055	4.13477	4.0989	4.06294	4.0269	3.99077	3.95456
57	5.58079	5.54819	5.51553	5.48279	5.44998	5.4171	5.38414	5.3511	5.318	5.28481	5.25156	5.21822	5.18481	5.15132	5.11776	5.08412	5.0504	5.01661	4.98274	4.94878	4.91476	4.88065	4.84646	4.81219	4.77784	4.74342	4.70891	4.67432	4.63965	4.6049	4.57007	4.53515	4.50016	4.46508	4.42991	4.39467	4.35933	4.32392	4.28842	4.25284	4.21717	4.18141	4.14557	4.10964	4.07363	4.03753	4.00134	3.96507	3.9287
57.5	5.56126	5.52856	5.49577	5.46292	5.42999	5.39699	5.36391	5.33075	5.29752	5.26422	5.23084	5.19738	5.16385	5.13024	5.09655	5.06278	5.02894	4.99502	4.96102	4.92694	4.89278	4.85854	4.82422	4.78983	4.75535	4.72079	4.68615	4.65143	4.61662	4.58174	4.54677	4.51172	4.47658	4.44137	4.40607	4.37068	4.33521	4.29965	4.26401	4.22829	4.19248	4.15658	4.12059	4.08452	4.04836	4.01212	3.97578	3.93936	3.90285
58	5.54174	5.50892	5.47602	5.44304	5.41	5.37687	5.34367	5.3104	5.27705	5.24362	5.21012	5.17654	5.14288	5.10915	5.07534	5.04145	5.00748	4.97343	4.9393	4.90509	4.87081	4.83644	4.80199	4.76746	4.73285	4.69816	4.66339	4.62853	4.5936	4.55858	4.52347	4.48828	4.45301	4.41766	4.38222	4.34669	4.31108	4.27539	4.23961	4.20374	4.16779	4.13174	4.09562	4.0594	4.0231	3.9867	3.95022	3.91365	3.87699
58.5	5.52222	5.48928	5.45626	5.42317	5.39	5.35676	5.32344	5.29005	5.25658	5.22303	5.1894	5.1557	5.12192	5.08806	5.05412	5.02011	4.98601	4.95184	4.91758	4.88325	4.84883	4.81433	4.77976	4.7451	4.71036	4.67553	4.64063	4.60564	4.57057	4.53541	4.50017	4.46485	4.42944	4.39395	4.35837	4.32271	4.28696	4.25112	4.2152	4.17919	4.14309	4.10691	4.07064	4.03428	3.99783	3.96129	3.92466	3.88794	3.85113
59	5.5027	5.46964	5.4365	5.4033	5.37001	5.33665	5.30321	5.2697	5.2361	5.20243	5.16869	5.13486	5.10096	5.06697	5.03291	4.99877	4.96455	4.93025	4.89586	4.8614	4.82686	4.79223	4.75752	4.72273	4.68786	4.65291	4.61787	4.58275	4.54754	4.51225	4.47688	4.44142	4.40587	4.37024	4.33453	4.29872	4.26283	4.22686	4.19079	4.15464	4.1184	4.08208	4.04566	4.00916	3.97256	3.93588	3.8991	3.86223	3.82528
59.5	5.48317	5.45	5.41675	5.38342	5.35002	5.31654	5.28298	5.24934	5.21563	5.18184	5.14797	5.11402	5.07999	5.04589	5.0117	4.97743	4.94308	4.90866	4.87415	4.83955	4.80488	4.77013	4.73529	4.70037	4.66536	4.63028	4.59511	4.55985	4.52451	4.48909	4.45358	4.41798	4.3823	4.34653	4.31068	4.27474	4.23871	4.20259	4.16639	4.1301	4.09371	4.05724	4.02068	3.98403	3.94729	3.91046	3.87354	3.83653	3.79942
60	5.46365	5.43036	5.39699	5.36355	5.33002	5.29643	5.26275	5.22899	5.19516	5.16125	5.12725	5.09318	5.05903	5.0248	4.99049	4.95609	4.92162	4.88707	4.85243	4.81771	4.78291	4.74802	4.71306	4.678	4.64287	4.60765	4.57235	4.53696	4.50148	4.46592	4.43028	4.39455	4.35873	4.32282	4.28683	4.25075	4.21458	4.17833	4.14198	4.10555	4.06902	4.03241	3.99571	3.95891	3.92203	3.88505	3.84798	3.81082	3.77357
60.5	5.44413	5.41072	5.37724	5.34367	5.31003	5.27631	5.24252	5.20864	5.17469	5.14065	5.10654	5.07234	5.03807	5.00371	4.96927	4.93476	4.90016	4.86547	4.83071	4.79586	4.76093	4.72592	4.69082	4.65564	4.62037	4.58502	4.54959	4.51406	4.47846	4.44276	4.40698	4.37111	4.33516	4.29912	4.26298	4.22677	4.19046	4.15406	4.11758	4.081	4.04433	4.00758	3.97073	3.93379	3.89676	3.85963	3.82242	3.78511	3.74771
61	5.42461	5.39108	5.35748	5.3238	5.29004	5.2562	5.22228	5.18829	5.15421	5.12006	5.08582	5.0515	5.0171	4.98262	4.94806	4.91342	4.87869	4.84388	4.80899	4.77402	4.73896	4.70381	4.66859	4.63327	4.59788	4.56239	4.52682	4.49117	4.45543	4.4196	4.38368	4.34768	4.31159	4.27541	4.23914	4.20278	4.16633	4.1298	4.09317	4.05645	4.01964	3.98274	3.94575	3.90867	3.87149	3.83422	3.79686	3.7594	3.72185
61.5	5.40508	5.37144	5.33772	5.30392	5.27005	5.23609	5.20205	5.16794	5.13374	5.09946	5.0651	5.03066	4.99614	4.96154	4.92685	4.89208	4.85723	4.82229	4.78727	4.75217	4.71698	4.68171	4.64635	4.61091	4.57538	4.53977	4.50406	4.46828	4.4324	4.39644	4.36038	4.32424	4.28802	4.2517	4.21529	4.17879	4.14221	4.10553	4.06876	4.0319	3.99495	3.95791	3.92077	3.88354	3.84622	3.80881	3.7713	3.7337	3.696
62	5.38556	5.3518	5.31797	5.28405	5.25005	5.21598	5.18182	5.14758	5.11327	5.07887	5.04439	5.00982	4.97518	4.94045	4.90564	4.87074	4.83577	4.8007	4.76556	4.73033	4.69501	4.65961	4.62412	4.58855	4.55288	4.51714	4.4813	4.44538	4.40937	4.37327	4.33709	4.30081	4.26444	4.22799	4.19144	4.15481	4.11808	4.08126	4.04436	4.00735	3.97026	3.93307	3.8958	3.85842	3.82096	3.78339	3.74574	3.70799	3.67014
62.5	5.36604	5.33216	5.29821	5.26418	5.23006	5.19587	5.16159	5.12723	5.09279	5.05827	5.02367	4.98898	4.95421	4.91936	4.88443	4.84941	4.8143	4.77911	4.74384	4.70848	4.67303	4.6375	4.60189	4.56618	4.53039	4.49451	4.45854	4.42249	4.38634	4.35011	4.31379	4.27738	4.24087	4.20428	4.1676	4.13082	4.09396	4.057	4.01995	3.98281	3.94557	3.90824	3.87082	3.8333	3.79569	3.75798	3.72018	3.68228	3.64429
63	5.34652	5.31253	5.27845	5.2443	5.21007	5.17575	5.14136	5.10688	5.07232	5.03768	5.00295	4.96814	4.93325	4.89827	4.86321	4.82807	4.79284	4.75752	4.72212	4.68663	4.65106	4.6154	4.57965	4.54382	4.50789	4.47188	4.43578	4.39959	4.36332	4.32695	4.29049	4.25394	4.2173	4.18057	4.14375	4.10684	4.06983	4.03273	3.99554	3.95826	3.92088	3.88341	3.84584	3.80818	3.77042	3.73257	3.69462	3.65657	3.61843
63.5	5.32699	5.29289	5.2587	5.22443	5.19008	5.15564	5.12113	5.08653	5.05185	5.01708	4.98223	4.9473	4.91229	4.87719	4.842	4.80673	4.77137	4.73593	4.7004	4.66479	4.62908	4.59329	4.55742	4.52145	4.4854	4.44925	4.41302	4.3767	4.34029	4.30378	4.26719	4.23051	4.19373	4.15686	4.1199	4.08285	4.04571	4.00847	3.97114	3.93371	3.89619	3.85857	3.82086	3.78306	3.74515	3.70715	3.66906	3.63087	3.59257
64	5.30747	5.27325	5.23894	5.20455	5.17008	5.13553	5.10089	5.06618	5.03137	4.99649	4.96152	4.92646	4.89132	4.8561	4.82079	4.78539	4.74991	4.71434	4.67868	4.64294	4.60711	4.57119	4.53518	4.49909	4.4629	4.42663	4.39026	4.3538	4.31726	4.28062	4.24389	4.20707	4.17016	4.13316	4.09606	4.05887	4.02158	3.9842	3.94673	3.90916	3.8715	3.83374	3.79588	3.75793	3.71989	3.68174	3.6435	3.60516	3.56672
64.5	5.28795	5.25361	5.21918	5.18468	5.15009	5.11542	5.08066	5.04582	5.0109	4.97589	4.9408	4.90562	4.87036	4.83501	4.79958	4.76405	4.72845	4.69275	4.65697	4.6211	4.58514	4.54909	4.51295	4.47672	4.4404	4.404	4.3675	4.33091	4.29423	4.25746	4.2206	4.18364	4.14659	4.10945	4.07221	4.03488	3.99746	3.95994	3.92232	3.88461	3.84681	3.80891	3.77091	3.73281	3.69462	3.65633	3.61794	3.57945	3.54086
65	5.26843	5.23397	5.19943	5.1648	5.1301	5.09531	5.06043	5.02547	4.99043	4.9553	4.92008	4.88478	4.8494	4.81392	4.77836	4.74272	4.70698	4.67116	4.63525	4.59925	4.56316	4.52698	4.49072	4.45436	4.41791	4.38137	4.34474	4.30802	4.2712	4.2343	4.1973	4.1602	4.12302	4.08574	4.04836	4.0109	3.97333	3.93567	3.89792	3.86007	3.82212	3.78407	3.74593	3.70769	3.66935	3.63091	3.59238	3.55374	3.51501
65.5	5.2489	5.21433	5.17967	5.14493	5.1101	5.07519	5.0402	5.00512	4.96995	4.9347	4.89937	4.86394	4.82843	4.79284	4.75715	4.72138	4.68552	4.64957	4.61353	4.5774	4.54119	4.50488	4.46848	4.43199	4.39541	4.35874	4.32198	4.28512	4.24817	4.21113	4.174	4.13677	4.09945	4.06203	4.02452	3.98691	3.94921	3.91141	3.87351	3.83552	3.79743	3.75924	3.72095	3.68257	3.64408	3.6055	3.56682	3.52803	3.48915
66	5.22938	5.19469	5.15992	5.12506	5.09011	5.05508	5.01997	4.98477	4.94948	4.91411	4.87865	4.8431	4.80747	4.77175	4.73594	4.70004	4.66405	4.62798	4.59181	4.55556	4.51921	4.48277	4.44625	4.40963	4.37292	4.33611	4.29922	4.26223	4.22515	4.18797	4.1507	4.11334	4.07588	4.03832	4.00067	3.96292	3.92508	3.88714	3.8491	3.81097	3.77274	3.7344	3.69597	3.65744	3.61882	3.58009	3.54126	3.50233	3.46329
66.5	5.20986	5.17505	5.14016	5.10518	5.07012	5.03497	4.99974	4.96442	4.92901	4.89351	4.85793	4.82226	4.78651	4.75066	4.71473	4.6787	4.64259	4.60639	4.5701	4.53371	4.49724	4.46067	4.42401	4.38726	4.35042	4.31349	4.27646	4.23933	4.20212	4.16481	4.1274	4.0899	4.05231	4.01461	3.97682	3.93894	3.90096	3.86288	3.8247	3.78642	3.74805	3.70957	3.671	3.63232	3.59355	3.55467	3.5157	3.47662	3.43744
67	5.19034	5.15541	5.1204	5.08531	5.05013	5.01486	4.9795	4.94406	4.90854	4.87292	4.83722	4.80142	4.76554	4.72957	4.69351	4.65737	4.62113	4.5848	4.54838	4.51187	4.47526	4.43857	4.40178	4.3649	4.32792	4.29086	4.2537	4.21644	4.17909	4.14164	4.1041	4.06647	4.02873	3.9909	3.95298	3.91495	3.87683	3.83861	3.80029	3.76187	3.72335	3.68474	3.64602	3.6072	3.56828	3.52926	3.49014	3.45091	3.41158
67.5	5.17082	5.13577	5.10065	5.06543	5.03013	4.99475	4.95927	4.92371	4.88806	4.85232	4.8165	4.78058	4.74458	4.70849	4.6723	4.63603	4.59966	4.56321	4.52666	4.49002	4.45329	4.41646	4.37955	4.34253	4.30543	4.26823	4.23094	4.19355	4.15606	4.11848	4.08081	4.04303	4.00516	3.9672	3.92913	3.89097	3.85271	3.81434	3.77588	3.73732	3.69866	3.6599	3.62104	3.58208	3.54301	3.50385	3.46458	3.4252	3.38573
68	5.15129	5.11613	5.08089	5.04556	5.01014	4.97463	4.93904	4.90336	4.86759	4.83173	4.79578	4.75974	4.72362	4.6874	4.65109	4.61469	4.5782	4.54162	4.50494	4.46817	4.43131	4.39436	4.35731	4.32017	4.28293	4.2456	4.20817	4.17065	4.13303	4.09532	4.05751	4.0196	3.98159	3.94349	3.90528	3.86698	3.82858	3.79008	3.75148	3.71278	3.67397	3.63507	3.59606	3.55696	3.51775	3.47843	3.43902	3.3995	3.35987
68.5	5.13177	5.0965	5.06113	5.02568	4.99015	4.95452	4.91881	4.88301	4.84712	4.81114	4.77506	4.7389	4.70265	4.66631	4.62988	4.59335	4.55674	4.52003	4.48322	4.44633	4.40934	4.37225	4.33508	4.2978	4.26044	4.22297	4.18541	4.14776	4.11001	4.07216	4.03421	3.99616	3.95802	3.91978	3.88144	3.843	3.80446	3.76581	3.72707	3.68823	3.64928	3.61024	3.57109	3.53183	3.49248	3.45302	3.41346	3.37379	3.33401
69	5.11225	5.07686	5.04138	5.00581	4.97015	4.93441	4.89858	4.86265	4.82664	4.79054	4.75435	4.71806	4.68169	4.64522	4.60867	4.57202	4.53527	4.49844	4.46151	4.42448	4.38736	4.35015	4.31284	4.27544	4.23794	4.20035	4.16265	4.12486	4.08698	4.04899	4.01091	3.97273	3.93445	3.89607	3.85759	3.81901	3.78033	3.74155	3.70267	3.66368	3.62459	3.5854	3.54611	3.50671	3.46721	3.42761	3.3879	3.34808	3.30816
69.5	5.09273	5.05722	5.02162	4.98594	4.95016	4.9143	4.87835	4.8423	4.80617	4.76995	4.73363	4.69722	4.66073	4.62414	4.58745	4.55068	4.51381	4.47684	4.43979	4.40264	4.36539	4.32805	4.29061	4.25308	4.21544	4.17772	4.13989	4.10197	4.06395	4.02583	3.98761	3.9493	3.91088	3.87236	3.83374	3.79502	3.7562	3.71728	3.67826	3.63913	3.5999	3.56057	3.52113	3.48159	3.44194	3.40219	3.36234	3.32237	3.2823
70	5.0732	5.03758	5.00186	4.96606	4.93017	4.89419	4.85811	4.82195	4.7857	4.74935	4.71291	4.67638	4.63976	4.60305	4.56624	4.52934	4.49234	4.45525	4.41807	4.38079	4.34341	4.30594	4.26838	4.23071	4.19295	4.15509	4.11713	4.07908	4.04092	4.00267	3.96431	3.92586	3.88731	3.84865	3.8099	3.77104	3.73208	3.69302	3.65385	3.61458	3.57521	3.53573	3.49615	3.45647	3.41668	3.37678	3.33677	3.29666	3.25645
70.5	5.05368	5.01794	4.98211	4.94619	4.91018	4.87407	4.83788	4.8016	4.76522	4.72876	4.6922	4.65555	4.6188	4.58196	4.54503	4.508	4.47088	4.43366	4.39635	4.35894	4.32144	4.28384	4.24614	4.20835	4.17045	4.13246	4.09437	4.05618	4.01789	3.97951	3.94102	3.90243	3.86374	3.82494	3.78605	3.74705	3.70795	3.66875	3.62945	3.59004	3.55052	3.5109	3.47118	3.43135	3.39141	3.35137	3.31121	3.27096	3.23059
71	5.03416	4.9983	4.96235	4.92631	4.89018	4.85396	4.81765	4.78125	4.74475	4.70816	4.67148	4.63471	4.59784	4.56087	4.52382	4.48666	4.44942	4.41207	4.37463	4.3371	4.29947	4.26174	4.22391	4.18598	4.14796	4.10983	4.07161	4.03329	3.99487	3.95634	3.91772	3.87899	3.84017	3.80124	3.7622	3.72307	3.68383	3.64449	3.60504	3.56549	3.52583	3.48607	3.4462	3.40622	3.36614	3.32595	3.28565	3.24525	3.20473
71.5	5.01464	4.97866	4.94259	4.90644	4.87019	4.83385	4.79742	4.76089	4.72428	4.68757	4.65076	4.61387	4.57687	4.53979	4.5026	4.46533	4.42795	4.39048	4.35292	4.31525	4.27749	4.23963	4.20167	4.16362	4.12546	4.08721	4.04885	4.01039	3.97184	3.93318	3.89442	3.85556	3.81659	3.77753	3.73836	3.69908	3.6597	3.62022	3.58063	3.54094	3.50114	3.46123	3.42122	3.3811	3.34087	3.30054	3.26009	3.21954	3.17888
72	4.99511	4.95902	4.92284	4.88656	4.8502	4.81374	4.77719	4.74054	4.7038	4.66697	4.63005	4.59303	4.55591	4.5187	4.48139	4.44399	4.40649	4.36889	4.3312	4.29341	4.25552	4.21753	4.17944	4.14125	4.10296	4.06458	4.02609	3.9875	3.94881	3.91002	3.87112	3.83212	3.79302	3.75382	3.71451	3.6751	3.63558	3.59596	3.55623	3.51639	3.47645	3.4364	3.39624	3.35598	3.31561	3.27512	3.23453	3.19383	3.15302
72.5	4.97559	4.93938	4.90308	4.86669	4.8302	4.79363	4.75695	4.72019	4.68333	4.64638	4.60933	4.57219	4.53495	4.49761	4.46018	4.42265	4.38503	4.3473	4.30948	4.27156	4.23354	4.19542	4.15721	4.11889	4.08047	4.04195	4.00333	3.96461	3.92578	3.88685	3.84782	3.80869	3.76945	3.73011	3.69066	3.65111	3.61145	3.57169	3.53182	3.49184	3.45176	3.41157	3.37127	3.33086	3.29034	3.24971	3.20897	3.16813	3.12717
73	4.95607	4.91974	4.88333	4.84682	4.81021	4.77351	4.73672	4.69984	4.66286	4.62578	4.58861	4.55135	4.51398	4.47652	4.43897	4.40131	4.36356	4.32571	4.28776	4.24971	4.21157	4.17332	4.13497	4.09652	4.05797	4.01932	3.98057	3.94171	3.90275	3.86369	3.82453	3.78526	3.74588	3.7064	3.66682	3.62713	3.58733	3.54742	3.50741	3.46729	3.42707	3.38673	3.34629	3.30573	3.26507	3.2243	3.18341	3.14242	3.10131
73.5	4.93655	4.9001	4.86357	4.82694	4.79022	4.7534	4.71649	4.67949	4.64238	4.60519	4.5679	4.53051	4.49302	4.45544	4.41775	4.37998	4.3421	4.30412	4.26604	4.22787	4.18959	4.15122	4.11274	4.07416	4.03548	3.99669	3.95781	3.91882	3.87973	3.84053	3.80123	3.76182	3.72231	3.68269	3.64297	3.60314	3.5632	3.52316	3.48301	3.44275	3.40238	3.3619	3.32131	3.28061	3.2398	3.19888	3.15785	3.11671	3.07545
74	4.91702	4.88047	4.84381	4.80707	4.77023	4.73329	4.69626	4.65913	4.62191	4.58459	4.54718	4.50967	4.47206	4.43435	4.39654	4.35864	4.32063	4.28253	4.24433	4.20602	4.16762	4.12911	4.0905	4.05179	4.01298	3.97407	3.93505	3.89592	3.8567	3.81737	3.77793	3.73839	3.69874	3.65898	3.61912	3.57915	3.53908	3.49889	3.4586	3.4182	3.37769	3.33707	3.29633	3.25549	3.21454	3.17347	3.13229	3.091	3.0496
74.5	4.8975	4.86083	4.82406	4.78719	4.75023	4.71318	4.67603	4.63878	4.60144	4.564	4.52646	4.48883	4.45109	4.41326	4.37533	4.3373	4.29917	4.26094	4.22261	4.18418	4.14564	4.10701	4.06827	4.02943	3.99048	3.95144	3.91229	3.87303	3.83367	3.7942	3.75463	3.71495	3.67517	3.63528	3.59528	3.55517	3.51495	3.47463	3.43419	3.39365	3.353	3.31223	3.27136	3.23037	3.18927	3.14806	3.10673	3.06529	3.02374
75	4.87798	4.84119	4.8043	4.76732	4.73024	4.69307	4.6558	4.61843	4.58097	4.5434	4.50574	4.46799	4.43013	4.39217	4.35412	4.31596	4.27771	4.23935	4.20089	4.16233	4.12367	4.0849	4.04604	4.00706	3.96799	3.92881	3.88953	3.85014	3.81064	3.77104	3.73133	3.69152	3.6516	3.61157	3.57143	3.53118	3.49083	3.45036	3.40979	3.3691	3.32831	3.2874	3.24638	3.20525	3.164	3.12264	3.08117	3.03959	2.99789
75.5	4.85846	4.82155	4.78454	4.74744	4.71025	4.67295	4.63556	4.59808	4.56049	4.52281	4.48503	4.44715	4.40917	4.37109	4.33291	4.29462	4.25624	4.21776	4.17917	4.14048	4.10169	4.0628	4.0238	3.9847	3.94549	3.90618	3.86676	3.82724	3.78761	3.74788	3.70803	3.66808	3.62803	3.58786	3.54758	3.5072	3.4667	3.4261	3.38538	3.34455	3.30361	3.26256	3.2214	3.18012	3.13873	3.09723	3.05561	3.01388	2.97203
76	4.83893	4.80191	4.76479	4.72757	4.69025	4.65284	4.61533	4.57773	4.54002	4.50221	4.46431	4.42631	4.3882	4.35	4.31169	4.27329	4.23478	4.19617	4.15745	4.11864	4.07972	4.0407	4.00157	3.96233	3.923	3.88355	3.844	3.80435	3.76458	3.72471	3.68474	3.64465	3.60445	3.56415	3.52374	3.48321	3.44258	3.40183	3.36097	3.32001	3.27892	3.23773	3.19642	3.155	3.11347	3.07182	3.03005	2.98817	2.94617
76.5	4.81941	4.78227	4.74503	4.70769	4.67026	4.63273	4.5951	4.55737	4.51955	4.48162	4.44359	4.40547	4.36724	4.32891	4.29048	4.25195	4.21331	4.17458	4.13574	4.09679	4.05774	4.01859	3.97933	3.93997	3.9005	3.86093	3.82124	3.78145	3.74156	3.70155	3.66144	3.62122	3.58088	3.54044	3.49989	3.45923	3.41845	3.37757	3.33657	3.29546	3.25423	3.2129	3.17145	3.12988	3.0882	3.0464	3.00449	2.96246	2.92032
77	4.79989	4.76263	4.72527	4.68782	4.65027	4.61262	4.57487	4.53702	4.49907	4.46103	4.42288	4.38463	4.34628	4.30782	4.26927	4.23061	4.19185	4.15299	4.11402	4.07495	4.03577	3.99649	3.9571	3.91761	3.878	3.8383	3.79848	3.75856	3.71853	3.67839	3.63814	3.59778	3.55731	3.51673	3.47604	3.43524	3.39433	3.3533	3.31216	3.27091	3.22954	3.18806	3.14647	3.10476	3.06293	3.02099	2.97893	2.93676	2.89446
77.5	4.78037	4.74299	4.70552	4.66795	4.63028	4.59251	4.55464	4.51667	4.4786	4.44043	4.40216	4.36379	4.32531	4.28674	4.24806	4.20927	4.17039	4.1314	4.0923	4.0531	4.01379	3.97438	3.93487	3.89524	3.85551	3.81567	3.77572	3.73567	3.6955	3.65523	3.61484	3.57435	3.53374	3.49302	3.4522	3.41125	3.3702	3.32903	3.28776	3.24636	3.20485	3.16323	3.12149	3.07964	3.03766	2.99558	2.95337	2.91105	2.86861
78	4.76084	4.72335	4.68576	4.64807	4.61028	4.57239	4.53441	4.49632	4.45813	4.41984	4.38144	4.34295	4.30435	4.26565	4.22684	4.18794	4.14892	4.10981	4.07058	4.03125	3.99182	3.95228	3.91263	3.87288	3.83301	3.79304	3.75296	3.71277	3.67247	3.63206	3.59154	3.55091	3.51017	3.46932	3.42835	3.38727	3.34608	3.30477	3.26335	3.22181	3.18016	3.1384	3.09651	3.05451	3.0124	2.97016	2.92781	2.88534	2.84275
78.5	4.74132	4.70371	4.66601	4.6282	4.59029	4.55228	4.51417	4.47596	4.43765	4.39924	4.36073	4.32211	4.28339	4.24456	4.20563	4.1666	4.12746	4.08822	4.04887	4.00941	3.96985	3.93018	3.8904	3.85051	3.81052	3.77041	3.7302	3.68988	3.64944	3.6089	3.56824	3.52748	3.4866	3.44561	3.4045	3.36328	3.32195	3.2805	3.23894	3.19726	3.15547	3.11356	3.07154	3.02939	2.98713	2.94475	2.90225	2.85963	2.81689
79	4.7218	4.68407	4.64625	4.60832	4.5703	4.53217	4.49394	4.45561	4.41718	4.37865	4.34001	4.30127	4.26242	4.22347	4.18442	4.14526	4.106	4.06662	4.02715	3.98756	3.94787	3.90807	3.86816	3.82815	3.78802	3.74779	3.70744	3.66698	3.62642	3.58574	3.54495	3.50404	3.46303	3.4219	3.38066	3.3393	3.29783	3.25624	3.21454	3.17272	3.13078	3.08873	3.04656	3.00427	2.96186	2.91934	2.87669	2.83392	2.79104
79.5	4.70228	4.66444	4.62649	4.58845	4.5503	4.51206	4.47371	4.43526	4.39671	4.35805	4.31929	4.28043	4.24146	4.20239	4.16321	4.12392	4.08453	4.04503	4.00543	3.96572	3.9259	3.88597	3.84593	3.80578	3.76552	3.72516	3.68468	3.64409	3.60339	3.56257	3.52165	3.48061	3.43946	3.39819	3.35681	3.31531	3.2737	3.23197	3.19013	3.14817	3.10609	3.06389	3.02158	2.97915	2.93659	2.89392	2.85113	2.80822	2.76518
80	4.68276	4.6448	4.60674	4.56857	4.53031	4.49195	4.45348	4.41491	4.37623	4.33746	4.29857	4.25959	4.2205	4.1813	4.14199	4.10258	4.06307	4.02344	3.98371	3.94387	3.90392	3.86386	3.8237	3.78342	3.74303	3.70253	3.66192	3.6212	3.58036	3.53941	3.49835	3.45717	3.41589	3.37448	3.33296	3.29133	3.24958	3.20771	3.16572	3.12362	3.0814	3.03906	2.9966	2.95402	2.91133	2.86851	2.82557	2.78251	2.73933
80.5	4.66323	4.62516	4.58698	4.5487	4.51032	4.47183	4.43325	4.39456	4.35576	4.31686	4.27786	4.23875	4.19953	4.16021	4.12078	4.08125	4.0416	4.00185	3.96199	3.92202	3.88195	3.84176	3.80146	3.76105	3.72053	3.6799	3.63916	3.5983	3.55733	3.51625	3.47505	3.43374	3.39231	3.35077	3.30911	3.26734	3.22545	3.18344	3.14132	3.09907	3.05671	3.01423	2.97162	2.9289	2.88606	2.8431	2.80001	2.7568	2.71347
81	4.64371	4.60552	4.56722	4.52883	4.49033	4.45172	4.41302	4.3742	4.33529	4.29627	4.25714	4.21791	4.17857	4.13912	4.09957	4.05991	4.02014	3.98026	3.94028	3.90018	3.85997	3.81966	3.77923	3.73869	3.69804	3.65727	3.6164	3.57541	3.5343	3.49309	3.45175	3.41031	3.36874	3.32706	3.28527	3.24336	3.20133	3.15918	3.11691	3.07452	3.03202	2.98939	2.94665	2.90378	2.86079	2.81768	2.77445	2.73109	2.68761
81.5	4.62419	4.58588	4.54747	4.50895	4.47033	4.43161	4.39278	4.35385	4.31482	4.27567	4.23642	4.19707	4.15761	4.11804	4.07836	4.03857	3.99868	3.95867	3.91856	3.87833	3.838	3.79755	3.75699	3.71632	3.67554	3.63465	3.59364	3.55251	3.51128	3.46992	3.42846	3.38687	3.34517	3.30336	3.26142	3.21937	3.1772	3.13491	3.0925	3.04998	3.00733	2.96456	2.92167	2.87866	2.83552	2.79227	2.74889	2.70539	2.66176
82	4.60467	4.56624	4.52771	4.48908	4.45034	4.4115	4.37255	4.3335	4.29434	4.25508	4.21571	4.17623	4.13664	4.09695	4.05715	4.01723	3.97721	3.93708	3.89684	3.85649	3.81602	3.77545	3.73476	3.69396	3.65304	3.61202	3.57088	3.52962	3.48825	3.44676	3.40516	3.36344	3.3216	3.27965	3.23757	3.19538	3.15307	3.11065	3.0681	3.02543	2.98264	2.93973	2.89669	2.85354	2.81026	2.76686	2.72333	2.67968	2.6359
82.5	4.58514	4.5466	4.50795	4.4692	4.43035	4.39139	4.35232	4.31315	4.27387	4.23448	4.19499	4.15539	4.11568	4.07586	4.03593	3.9959	3.95575	3.91549	3.87512	3.83464	3.79405	3.75334	3.71253	3.67159	3.63055	3.58939	3.54811	3.50672	3.46522	3.4236	3.38186	3.34	3.29803	3.25594	3.21373	3.1714	3.12895	3.08638	3.04369	3.00088	2.95795	2.91489	2.87171	2.82841	2.78499	2.74144	2.69777	2.65397	2.61005
83	4.56562	4.52696	4.4882	4.44933	4.41035	4.37128	4.33209	4.2928	4.2534	4.21389	4.17427	4.13455	4.09472	4.05477	4.01472	3.97456	3.93428	3.8939	3.8534	3.8128	3.77207	3.73124	3.69029	3.64923	3.60805	3.56676	3.52535	3.48383	3.44219	3.40043	3.35856	3.31657	3.27446	3.23223	3.18988	3.14741	3.10482	3.06211	3.01928	2.97633	2.93326	2.89006	2.84674	2.80329	2.75972	2.71603	2.67221	2.62826	2.58419
83.5	4.5461	4.50732	4.46844	4.42945	4.39036	4.35116	4.31186	4.27244	4.23292	4.19329	4.15356	4.11371	4.07375	4.03369	3.99351	3.95322	3.91282	3.87231	3.83169	3.79095	3.7501	3.70914	3.66806	3.62686	3.58556	3.54413	3.50259	3.46094	3.41916	3.37727	3.33526	3.29313	3.25089	3.20852	3.16603	3.12343	3.0807	3.03785	2.99488	2.95178	2.90857	2.86522	2.82176	2.77817	2.73445	2.69061	2.64665	2.60256	2.55833
84	4.52658	4.48768	4.44868	4.40958	4.37037	4.33105	4.29163	4.25209	4.21245	4.1727	4.13284	4.09287	4.05279	4.0126	3.9723	3.93188	3.89136	3.85072	3.80997	3.7691	3.72812	3.68703	3.64582	3.6045	3.56306	3.52151	3.47983	3.43804	3.39614	3.35411	3.31196	3.2697	3.22732	3.18481	3.14219	3.09944	3.05657	3.01358	2.97047	2.92723	2.88387	2.84039	2.79678	2.75305	2.70919	2.6652	2.62109	2.57685	2.53248
84.5	4.50705	4.46804	4.42893	4.38971	4.35038	4.31094	4.27139	4.23174	4.19198	4.1521	4.11212	4.07203	4.03183	3.99151	3.95108	3.91055	3.86989	3.82913	3.78825	3.74726	3.70615	3.66493	3.62359	3.58214	3.54056	3.49888	3.45707	3.41515	3.37311	3.33095	3.28867	3.24627	3.20375	3.1611	3.11834	3.07546	3.03245	2.98932	2.94606	2.90269	2.85918	2.81556	2.7718	2.72793	2.68392	2.63979	2.59553	2.55114	2.50662
85	4.48753	4.4484	4.40917	4.36983	4.33038	4.29083	4.25116	4.21139	4.1715	4.13151	4.09141	4.05119	4.01086	3.97042	3.92987	3.88921	3.84843	3.80754	3.76653	3.72541	3.68418	3.64282	3.60136	3.55977	3.51807	3.47625	3.43431	3.39225	3.35008	3.30778	3.26537	3.22283	3.18017	3.1374	3.09449	3.05147	3.00832	2.96505	2.92166	2.87814	2.83449	2.79072	2.74683	2.7028	2.65865	2.61437	2.56997	2.52543	2.48077
85.5	4.46801	4.42877	4.38942	4.34996	4.31039	4.27072	4.23093	4.19104	4.15103	4.11092	4.07069	4.03035	3.9899	3.94934	3.90866	3.86787	3.82697	3.78595	3.74481	3.70357	3.6622	3.62072	3.57912	3.53741	3.49557	3.45362	3.41155	3.36936	3.32705	3.28462	3.24207	3.1994	3.1566	3.11369	3.07065	3.02748	2.9842	2.94079	2.89725	2.85359	2.8098	2.76589	2.72185	2.67768	2.63339	2.58896	2.54441	2.49972	2.45491
86	4.44849	4.40913	4.36966	4.33008	4.2904	4.2506	4.2107	4.17068	4.13056	4.09032	4.04997	4.00951	3.96894	3.92825	3.88745	3.84653	3.8055	3.76436	3.7231	3.68172	3.64023	3.59862	3.55689	3.51504	3.47308	3.43099	3.38879	3.34647	3.30402	3.26146	3.21877	3.17596	3.13303	3.08998	3.0468	3.0035	2.96007	2.91652	2.87285	2.82904	2.78511	2.74106	2.69687	2.65256	2.60812	2.56355	2.51885	2.47402	2.42905
86.5	4.42896	4.38949	4.3499	4.31021	4.27041	4.23049	4.19047	4.15033	4.11008	4.06973	4.02925	3.98867	3.94797	3.90716	3.86623	3.82519	3.78404	3.74277	3.70138	3.65987	3.61825	3.57651	3.53465	3.49268	3.45058	3.40836	3.36603	3.32357	3.28099	3.23829	3.19547	3.15253	3.10946	3.06627	3.02295	2.97951	2.93595	2.89226	2.84844	2.80449	2.76042	2.71622	2.67189	2.62744	2.58285	2.53813	2.49329	2.44831	2.4032
87	4.40944	4.36985	4.33015	4.29033	4.25041	4.21038	4.17024	4.12998	4.08961	4.04913	4.00854	3.96783	3.92701	3.88607	3.84502	3.80386	3.76257	3.72118	3.67966	3.63803	3.59628	3.55441	3.51242	3.47031	3.42808	3.38574	3.34327	3.30068	3.25797	3.21513	3.17218	3.12909	3.08589	3.04256	2.99911	2.95553	2.91182	2.86799	2.82403	2.77995	2.73573	2.69139	2.64692	2.60231	2.55758	2.51272	2.46773	2.4226	2.37734
87.5	4.38992	4.35021	4.31039	4.27046	4.23042	4.19027	4.15	4.10963	4.06914	4.02854	3.98782	3.94699	3.90605	3.86499	3.82381	3.78252	3.74111	3.69959	3.65794	3.61618	3.5743	3.5323	3.49019	3.44795	3.40559	3.36311	3.32051	3.27778	3.23494	3.19197	3.14888	3.10566	3.06232	3.01885	2.97526	2.93154	2.8877	2.84373	2.79963	2.7554	2.71104	2.66655	2.62194	2.57719	2.53232	2.48731	2.44217	2.39689	2.35149
88	4.3704	4.33057	4.29063	4.25059	4.21043	4.17016	4.12977	4.08928	4.04867	4.00794	3.9671	3.92615	3.88508	3.8439	3.8026	3.76118	3.71965	3.67799	3.63622	3.59434	3.55233	3.5102	3.46795	3.42558	3.38309	3.34048	3.29775	3.25489	3.21191	3.16881	3.12558	3.08223	3.03875	2.99514	2.95141	2.90756	2.86357	2.81946	2.77522	2.73085	2.68635	2.64172	2.59696	2.55207	2.50705	2.46189	2.41661	2.37119	2.32563
88.5	4.35087	4.31093	4.27088	4.23071	4.19043	4.15004	4.10954	4.06892	4.02819	3.98735	3.94639	3.90531	3.86412	3.82281	3.78139	3.73984	3.69818	3.6564	3.61451	3.57249	3.53035	3.4881	3.44572	3.40322	3.3606	3.31785	3.27499	3.232	3.18888	3.14564	3.10228	3.05879	3.01518	2.97144	2.92757	2.88357	2.83945	2.79519	2.75081	2.7063	2.66166	2.61689	2.57198	2.52695	2.48178	2.43648	2.39105	2.34548	2.29977
89	4.33135	4.29129	4.25112	4.21084	4.17044	4.12993	4.08931	4.04857	4.00772	3.96675	3.92567	3.88447	3.84316	3.80172	3.76017	3.71851	3.67672	3.63481	3.59279	3.55064	3.50838	3.46599	3.42348	3.38085	3.3381	3.29522	3.25223	3.2091	3.16585	3.12248	3.07898	3.03536	2.99161	2.94773	2.90372	2.85959	2.81532	2.77093	2.72641	2.68175	2.63697	2.59205	2.54701	2.50183	2.45651	2.41107	2.36549	2.31977	2.27392
89.5	4.31183	4.27165	4.23136	4.19096	4.15045	4.10982	4.06908	4.02822	3.98725	3.94616	3.90495	3.86363	3.82219	3.78064	3.73896	3.69717	3.65526	3.61322	3.57107	3.5288	3.4864	3.44389	3.40125	3.35849	3.3156	3.2726	3.22946	3.18621	3.14283	3.09932	3.05568	3.01192	2.96803	2.92402	2.87987	2.8356	2.7912	2.74666	2.702	2.6572	2.61228	2.56722	2.52203	2.4767	2.43125	2.38565	2.33993	2.29406	2.24806
90	4.29231	4.25201	4.21161	4.17109	4.13046	4.08971	4.04884	4.00787	3.96677	3.92556	3.88424	3.84279	3.80123	3.75955	3.71775	3.67583	3.63379	3.59163	3.54935	3.50695	3.46443	3.42178	3.37902	3.33612	3.29311	3.24997	3.2067	3.16331	3.1198	3.07616	3.03239	2.98849	2.94446	2.90031	2.85603	2.81161	2.76707	2.7224	2.67759	2.63266	2.58759	2.54239	2.49705	2.45158	2.40598	2.36024	2.31436	2.26835	2.22221
90.5	4.27278	4.23237	4.19185	4.15121	4.11046	4.0696	4.02861	3.98751	3.9463	3.90497	3.86352	3.82195	3.78027	3.73846	3.69654	3.65449	3.61233	3.57004	3.52763	3.48511	3.44245	3.39968	3.35678	3.31376	3.27061	3.22734	3.18394	3.14042	3.09677	3.05299	3.00909	2.96505	2.92089	2.8766	2.83218	2.78763	2.74295	2.69813	2.65319	2.60811	2.5629	2.51755	2.47207	2.42646	2.38071	2.33483	2.2888	2.24265	2.19635
91	4.25326	4.21274	4.1721	4.13134	4.09047	4.04948	4.00838	3.96716	3.92583	3.88437	3.8428	3.80111	3.7593	3.71737	3.67532	3.63315	3.59086	3.54845	3.50592	3.46326	3.42048	3.37758	3.33455	3.29139	3.24812	3.20471	3.16118	3.11753	3.07374	3.02983	2.98579	2.94162	2.89732	2.85289	2.80833	2.76364	2.71882	2.67387	2.62878	2.58356	2.53821	2.49272	2.4471	2.40134	2.35544	2.30941	2.26324	2.21694	2.17049
91.5	4.23374	4.1931	4.15234	4.11147	4.07048	4.02937	3.98815	3.94681	3.90535	3.86378	3.82208	3.78027	3.73834	3.69629	3.65411	3.61182	3.5694	3.52686	3.4842	3.44141	3.3985	3.35547	3.31231	3.26903	3.22562	3.18208	3.13842	3.09463	3.05071	3.00667	2.96249	2.91819	2.87375	2.82918	2.78449	2.73966	2.6947	2.6496	2.60437	2.55901	2.51352	2.46788	2.42212	2.37622	2.33018	2.284	2.23768	2.19123	2.14464
92	4.21422	4.17346	4.13258	4.09159	4.05048	4.00926	3.96792	3.92646	3.88488	3.84318	3.80137	3.75943	3.71738	3.6752	3.6329	3.59048	3.54794	3.50527	3.46248	3.41957	3.37653	3.33337	3.29008	3.24667	3.20312	3.15946	3.11566	3.07174	3.02769	2.9835	2.93919	2.89475	2.85018	2.80548	2.76064	2.71567	2.67057	2.62534	2.57997	2.53446	2.48883	2.44305	2.39714	2.35109	2.30491	2.25859	2.21212	2.16552	2.11878
92.5	4.19469	4.15382	4.11283	4.07172	4.03049	3.98915	3.94769	3.90611	3.86441	3.82259	3.78065	3.73859	3.69641	3.65411	3.61169	3.56914	3.52647	3.48368	3.44076	3.39772	3.35456	3.31126	3.26785	3.2243	3.18063	3.13683	3.0929	3.04884	3.00466	2.96034	2.91589	2.87132	2.82661	2.78177	2.73679	2.69169	2.64645	2.60107	2.55556	2.50992	2.46413	2.41822	2.37216	2.32597	2.27964	2.23317	2.18656	2.13982	2.09293
93	4.17517	4.13418	4.09307	4.05184	4.0105	3.96904	3.92745	3.88575	3.84393	3.80199	3.75993	3.71775	3.67545	3.63302	3.59048	3.5478	3.50501	3.46209	3.41905	3.37588	3.33258	3.28916	3.24561	3.20194	3.15813	3.1142	3.07014	3.02595	2.98163	2.93718	2.8926	2.84788	2.80304	2.75806	2.71295	2.6677	2.62232	2.57681	2.53115	2.48537	2.43944	2.39338	2.34719	2.30085	2.25437	2.20776	2.161	2.11411	2.06707
93.5	4.15565	4.11454	4.07331	4.03197	3.99051	3.94892	3.90722	3.8654	3.82346	3.7814	3.73922	3.69691	3.65449	3.61194	3.56926	3.52647	3.48354	3.4405	3.39733	3.35403	3.31061	3.26706	3.22338	3.17957	3.13564	3.09157	3.04738	3.00306	2.9586	2.91402	2.8693	2.82445	2.77947	2.73435	2.6891	2.64371	2.5982	2.55254	2.50675	2.46082	2.41475	2.36855	2.32221	2.27573	2.22911	2.18234	2.13544	2.0884	2.04121
94	4.13613	4.0949	4.05356	4.01209	3.97051	3.92881	3.88699	3.84505	3.80299	3.76081	3.7185	3.67607	3.63352	3.59085	3.54805	3.50513	3.46208	3.41891	3.37561	3.33218	3.28863	3.24495	3.20114	3.15721	3.11314	3.06894	3.02462	2.98016	2.93557	2.89085	2.846	2.80101	2.75589	2.71064	2.66525	2.61973	2.57407	2.52827	2.48234	2.43627	2.39006	2.34372	2.29723	2.2506	2.20384	2.15693	2.10988	2.06269	2.01536
94.5	4.11661	4.07526	4.0338	3.99222	3.95052	3.9087	3.86676	3.8247	3.78252	3.74021	3.69778	3.65523	3.61256	3.56976	3.52684	3.48379	3.44062	3.39732	3.35389	3.31034	3.26666	3.22285	3.17891	3.13484	3.09064	3.04632	3.00186	2.95727	2.91254	2.86769	2.8227	2.77758	2.73232	2.68693	2.64141	2.59574	2.54994	2.50401	2.45794	2.41172	2.36537	2.31888	2.27225	2.22548	2.17857	2.13152	2.08432	2.03698	1.9895
95	4.09708	4.05562	4.01404	3.97235	3.93053	3.88859	3.84653	3.80435	3.76204	3.71962	3.67707	3.63439	3.5916	3.54867	3.50563	3.46245	3.41915	3.37573	3.33217	3.28849	3.24468	3.20074	3.15668	3.11248	3.06815	3.02369	2.9791	2.93437	2.88952	2.84453	2.7994	2.75415	2.70875	2.66322	2.61756	2.57176	2.52582	2.47974	2.43353	2.38718	2.34068	2.29405	2.24728	2.20036	2.1533	2.1061	2.05876	2.01128	1.96365
95.5	4.07756	4.03598	3.99429	3.95247	3.91053	3.86848	3.8263	3.78399	3.74157	3.69902	3.65635	3.61355	3.57063	3.52759	3.48441	3.44112	3.39769	3.35414	3.31046	3.26665	3.22271	3.17864	3.13444	3.09011	3.04565	3.00106	2.95634	2.91148	2.86649	2.82136	2.77611	2.73071	2.68518	2.63952	2.59371	2.54777	2.50169	2.45548	2.40912	2.36263	2.31599	2.26922	2.2223	2.17524	2.12804	2.08069	2.0332	1.98557	1.93779
96	4.05804	4.01634	3.97453	3.9326	3.89054	3.84836	3.80606	3.76364	3.7211	3.67843	3.63563	3.59271	3.54967	3.5065	3.4632	3.41978	3.37623	3.33255	3.28874	3.2448	3.20073	3.15654	3.11221	3.06775	3.02316	2.97843	2.93358	2.88859	2.84346	2.7982	2.75281	2.70728	2.66161	2.61581	2.56987	2.52379	2.47757	2.43121	2.38472	2.33808	2.2913	2.24438	2.19732	2.15012	2.10277	2.05528	2.00764	1.95986	1.91194
96.5	4.03852	3.99671	3.95477	3.91272	3.87055	3.82825	3.78583	3.74329	3.70062	3.65783	3.61492	3.57187	3.52871	3.48541	3.44199	3.39844	3.35476	3.31096	3.26702	3.22295	3.17876	3.13443	3.08997	3.04538	3.00066	2.9558	2.91082	2.86569	2.82043	2.77504	2.72951	2.68384	2.63804	2.5921	2.54602	2.4998	2.45344	2.40695	2.36031	2.31353	2.26661	2.21955	2.17234	2.12499	2.0775	2.02986	1.98208	1.93415	1.88608
97	4.01899	3.97707	3.93502	3.89285	3.85056	3.80814	3.7656	3.72294	3.68015	3.63724	3.5942	3.55103	3.50774	3.46432	3.42078	3.3771	3.3333	3.28937	3.2453	3.20111	3.15678	3.11233	3.06774	3.02302	2.97816	2.93318	2.88805	2.8428	2.7974	2.75188	2.70621	2.66041	2.61447	2.56839	2.52217	2.47582	2.42932	2.38268	2.3359	2.28898	2.24192	2.19471	2.14736	2.09987	2.05223	2.00445	1.95652	1.90845	1.86022
97.5	3.99947	3.95743	3.91526	3.87297	3.83056	3.78803	3.74537	3.70259	3.65968	3.61664	3.57348	3.53019	3.48678	3.44324	3.39956	3.35576	3.31183	3.26777	3.22358	3.17926	3.13481	3.09022	3.04551	3.00065	2.95567	2.91055	2.86529	2.8199	2.77438	2.72871	2.68291	2.63697	2.5909	2.54468	2.49833	2.45183	2.40519	2.35842	2.3115	2.26443	2.21723	2.16988	2.12239	2.07475	2.02697	1.97904	1.93096	1.88274	1.83437
98	3.97995	3.93779	3.89551	3.8531	3.81057	3.76792	3.72514	3.68223	3.6392	3.59605	3.55276	3.50935	3.46582	3.42215	3.37835	3.33443	3.29037	3.24618	3.20187	3.15742	3.11283	3.06812	3.02327	2.97829	2.93317	2.88792	2.84253	2.79701	2.75135	2.70555	2.65961	2.61354	2.56733	2.52097	2.47448	2.42784	2.38107	2.33415	2.28709	2.23989	2.19254	2.14505	2.09741	2.04963	2.0017	1.95362	1.9054	1.85703	1.80851
98.5	3.96043	3.91815	3.87575	3.83323	3.79058	3.7478	3.70491	3.66188	3.61873	3.57545	3.53205	3.48851	3.44485	3.40106	3.35714	3.31309	3.26891	3.22459	3.18015	3.13557	3.09086	3.04602	3.00104	2.95592	2.91068	2.86529	2.81977	2.77411	2.72832	2.68239	2.63632	2.59011	2.54375	2.49726	2.45063	2.40386	2.35694	2.30988	2.26268	2.21534	2.16785	2.12021	2.07243	2.02451	1.97643	1.92821	1.87984	1.83132	1.78266
99	3.9409	3.89851	3.85599	3.81335	3.77058	3.72769	3.68467	3.64153	3.59826	3.55486	3.51133	3.46767	3.42389	3.37997	3.33593	3.29175	3.24744	3.203	3.15843	3.11372	3.06889	3.02391	2.9788	2.93356	2.88818	2.84266	2.79701	2.75122	2.70529	2.65922	2.61302	2.56667	2.52018	2.47356	2.42679	2.37987	2.33282	2.28562	2.23828	2.19079	2.14316	2.09538	2.04745	1.99938	1.95116	1.9028	1.85428	1.80561	1.7568
99.5	3.92138	3.87887	3.83624	3.79348	3.75059	3.70758	3.66444	3.62118	3.57778	3.53426	3.49061	3.44683	3.40293	3.35889	3.31472	3.27041	3.22598	3.18141	3.13671	3.09188	3.04691	3.00181	2.95657	2.9112	2.86568	2.82004	2.77425	2.72833	2.68226	2.63606	2.58972	2.54324	2.49661	2.44985	2.40294	2.35589	2.30869	2.26135	2.21387	2.16624	2.11847	2.07055	2.02248	1.97426	1.9259	1.87738	1.82872	1.77991	1.73094
100	3.90186	3.85923	3.81648	3.7736	3.7306	3.68747	3.64421	3.60083	3.55731	3.51367	3.4699	3.42599	3.38196	3.3378	3.2935	3.24908	3.20452	3.15982	3.11499	3.07003	3.02494	2.9797	2.93434	2.88883	2.84319	2.79741	2.75149	2.70543	2.65924	2.6129	2.56642	2.5198	2.47304	2.42614	2.37909	2.3319	2.28457	2.23709	2.18946	2.14169	2.09378	2.04571	1.9975	1.94914	1.90063	1.85197	1.80316	1.7542	1.70509
[truncated: 301 more columns]

## Sheet: c SBNL Outdoor-Young 3H
units: Binary (yes/no), x-axis: temperature (degrees Celsius, row 2), y-axis:relative humidity (%, column A)
	25	25.1	25.2	25.3	25.4	25.5	25.6	25.7	25.8	25.9	26	26.1	26.2	26.3	26.4	26.5	26.6	26.7	26.8	26.9	27	27.1	27.2	27.3	27.4	27.5	27.6	27.7	27.8	27.9	28	28.1	28.2	28.3	28.4	28.5	28.6	28.7	28.8	28.9	29	29.1	29.2	29.3	29.4	29.5	29.6	29.7	29.8
0.5	FALSE	FALSE	FALSE	FALSE	FALSE	FALSE	FALSE	FALSE	FALSE	FALSE	FALSE	FALSE	FALSE	FALSE	FALSE	FALSE	FALSE	FALSE	FALSE	FALSE	FALSE	FALSE	FALSE	FALSE	FALSE	FALSE	FALSE	FALSE	FALSE	FALSE	FALSE	FALSE	FALSE	FALSE	FALSE	FALSE	FALSE	FALSE	FALSE	FALSE	FALSE	FALSE	FALSE	FALSE	FALSE	FALSE	FALSE	FALSE	FALSE
1	FALSE	FALSE	FALSE	FALSE	FALSE	FALSE	FALSE	FALSE	FALSE	FALSE	FALSE	FALSE	FALSE	FALSE	FALSE	FALSE	FALSE	FALSE	FALSE	FALSE	FALSE	FALSE	FALSE	FALSE	FALSE	FALSE	FALSE	FALSE	FALSE	FALSE	FALSE	FALSE	FALSE	FALSE	FALSE	FALSE	FALSE	FALSE	FALSE	FALSE	FALSE	FALSE	FALSE	FALSE	FALSE	FALSE	FALSE	FALSE	FALSE
1.5	FALSE	FALSE	FALSE	FALSE	FALSE	FALSE	FALSE	FALSE	FALSE	FALSE	FALSE	FALSE	FALSE	FALSE	FALSE	FALSE	FALSE	FALSE	FALSE	FALSE	FALSE	FALSE	FALSE	FALSE	FALSE	FALSE	FALSE	FALSE	FALSE	FALSE	FALSE	FALSE	FALSE	FALSE	FALSE	FALSE	FALSE	FALSE	FALSE	FALSE	FALSE	FALSE	FALSE	FALSE	FALSE	FALSE	FALSE	FALSE	FALSE
2	FALSE	FALSE	FALSE	FALSE	FALSE	FALSE	FALSE	FALSE	FALSE	FALSE	FALSE	FALSE	FALSE	FALSE	FALSE	FALSE	FALSE	FALSE	FALSE	FALSE	FALSE	FALSE	FALSE	FALSE	FALSE	FALSE	FALSE	FALSE	FALSE	FALSE	FALSE	FALSE	FALSE	FALSE	FALSE	FALSE	FALSE	FALSE	FALSE	FALSE	FALSE	FALSE	FALSE	FALSE	FALSE	FALSE	FALSE	FALSE	FALSE
2.5	FALSE	FALSE	FALSE	FALSE	FALSE	FALSE	FALSE	FALSE	FALSE	FALSE	FALSE	FALSE	FALSE	FALSE	FALSE	FALSE	FALSE	FALSE	FALSE	FALSE	FALSE	FALSE	FALSE	FALSE	FALSE	FALSE	FALSE	FALSE	FALSE	FALSE	FALSE	FALSE	FALSE	FALSE	FALSE	FALSE	FALSE	FALSE	FALSE	FALSE	FALSE	FALSE	FALSE	FALSE	FALSE	FALSE	FALSE	FALSE	FALSE
3	FALSE	FALSE	FALSE	FALSE	FALSE	FALSE	FALSE	FALSE	FALSE	FALSE	FALSE	FALSE	FALSE	FALSE	FALSE	FALSE	FALSE	FALSE	FALSE	FALSE	FALSE	FALSE	FALSE	FALSE	FALSE	FALSE	FALSE	FALSE	FALSE	FALSE	FALSE	FALSE	FALSE	FALSE	FALSE	FALSE	FALSE	FALSE	FALSE	FALSE	FALSE	FALSE	FALSE	FALSE	FALSE	FALSE	FALSE	FALSE	FALSE
3.5	FALSE	FALSE	FALSE	FALSE	FALSE	FALSE	FALSE	FALSE	FALSE	FALSE	FALSE	FALSE	FALSE	FALSE	FALSE	FALSE	FALSE	FALSE	FALSE	FALSE	FALSE	FALSE	FALSE	FALSE	FALSE	FALSE	FALSE	FALSE	FALSE	FALSE	FALSE	FALSE	FALSE	FALSE	FALSE	FALSE	FALSE	FALSE	FALSE	FALSE	FALSE	FALSE	FALSE	FALSE	FALSE	FALSE	FALSE	FALSE	FALSE
4	FALSE	FALSE	FALSE	FALSE	FALSE	FALSE	FALSE	FALSE	FALSE	FALSE	FALSE	FALSE	FALSE	FALSE	FALSE	FALSE	FALSE	FALSE	FALSE	FALSE	FALSE	FALSE	FALSE	FALSE	FALSE	FALSE	FALSE	FALSE	FALSE	FALSE	FALSE	FALSE	FALSE	FALSE	FALSE	FALSE	FALSE	FALSE	FALSE	FALSE	FALSE	FALSE	FALSE	FALSE	FALSE	FALSE	FALSE	FALSE	FALSE
4.5	FALSE	FALSE	FALSE	FALSE	FALSE	FALSE	FALSE	FALSE	FALSE	FALSE	FALSE	FALSE	FALSE	FALSE	FALSE	FALSE	FALSE	FALSE	FALSE	FALSE	FALSE	FALSE	FALSE	FALSE	FALSE	FALSE	FALSE	FALSE	FALSE	FALSE	FALSE	FALSE	FALSE	FALSE	FALSE	FALSE	FALSE	FALSE	FALSE	FALSE	FALSE	FALSE	FALSE	FALSE	FALSE	FALSE	FALSE	FALSE	FALSE
5	FALSE	FALSE	FALSE	FALSE	FALSE	FALSE	FALSE	FALSE	FALSE	FALSE	FALSE	FALSE	FALSE	FALSE	FALSE	FALSE	FALSE	FALSE	FALSE	FALSE	FALSE	FALSE	FALSE	FALSE	FALSE	FALSE	FALSE	FALSE	FALSE	FALSE	FALSE	FALSE	FALSE	FALSE	FALSE	FALSE	FALSE	FALSE	FALSE	FALSE	FALSE	FALSE	FALSE	FALSE	FALSE	FALSE	FALSE	FALSE	FALSE
5.5	FALSE	FALSE	FALSE	FALSE	FALSE	FALSE	FALSE	FALSE	FALSE	FALSE	FALSE	FALSE	FALSE	FALSE	FALSE	FALSE	FALSE	FALSE	FALSE	FALSE	FALSE	FALSE	FALSE	FALSE	FALSE	FALSE	FALSE	FALSE	FALSE	FALSE	FALSE	FALSE	FALSE	FALSE	FALSE	FALSE	FALSE	FALSE	FALSE	FALSE	FALSE	FALSE	FALSE	FALSE	FALSE	FALSE	FALSE	FALSE	FALSE
6	FALSE	FALSE	FALSE	FALSE	FALSE	FALSE	FALSE	FALSE	FALSE	FALSE	FALSE	FALSE	FALSE	FALSE	FALSE	FALSE	FALSE	FALSE	FALSE	FALSE	FALSE	FALSE	FALSE	FALSE	FALSE	FALSE	FALSE	FALSE	FALSE	FALSE	FALSE	FALSE	FALSE	FALSE	FALSE	FALSE	FALSE	FALSE	FALSE	FALSE	FALSE	FALSE	FALSE	FALSE	FALSE	FALSE	FALSE	FALSE	FALSE
6.5	FALSE	FALSE	FALSE	FALSE	FALSE	FALSE	FALSE	FALSE	FALSE	FALSE	FALSE	FALSE	FALSE	FALSE	FALSE	FALSE	FALSE	FALSE	FALSE	FALSE	FALSE	FALSE	FALSE	FALSE	FALSE	FALSE	FALSE	FALSE	FALSE	FALSE	FALSE	FALSE	FALSE	FALSE	FALSE	FALSE	FALSE	FALSE	FALSE	FALSE	FALSE	FALSE	FALSE	FALSE	FALSE	FALSE	FALSE	FALSE	FALSE
7	FALSE	FALSE	FALSE	FALSE	FALSE	FALSE	FALSE	FALSE	FALSE	FALSE	FALSE	FALSE	FALSE	FALSE	FALSE	FALSE	FALSE	FALSE	FALSE	FALSE	FALSE	FALSE	FALSE	FALSE	FALSE	FALSE	FALSE	FALSE	FALSE	FALSE	FALSE	FALSE	FALSE	FALSE	FALSE	FALSE	FALSE	FALSE	FALSE	FALSE	FALSE	FALSE	FALSE	FALSE	FALSE	FALSE	FALSE	FALSE	FALSE
7.5	FALSE	FALSE	FALSE	FALSE	FALSE	FALSE	FALSE	FALSE	FALSE	FALSE	FALSE	FALSE	FALSE	FALSE	FALSE	FALSE	FALSE	FALSE	FALSE	FALSE	FALSE	FALSE	FALSE	FALSE	FALSE	FALSE	FALSE	FALSE	FALSE	FALSE	FALSE	FALSE	FALSE	FALSE	FALSE	FALSE	FALSE	FALSE	FALSE	FALSE	FALSE	FALSE	FALSE	FALSE	FALSE	FALSE	FALSE	FALSE	FALSE
8	FALSE	FALSE	FALSE	FALSE	FALSE	FALSE	FALSE	FALSE	FALSE	FALSE	FALSE	FALSE	FALSE	FALSE	FALSE	FALSE	FALSE	FALSE	FALSE	FALSE	FALSE	FALSE	FALSE	FALSE	FALSE	FALSE	FALSE	FALSE	FALSE	FALSE	FALSE	FALSE	FALSE	FALSE	FALSE	FALSE	FALSE	FALSE	FALSE	FALSE	FALSE	FALSE	FALSE	FALSE	FALSE	FALSE	FALSE	FALSE	FALSE
8.5	FALSE	FALSE	FALSE	FALSE	FALSE	FALSE	FALSE	FALSE	FALSE	FALSE	FALSE	FALSE	FALSE	FALSE	FALSE	FALSE	FALSE	FALSE	FALSE	FALSE	FALSE	FALSE	FALSE	FALSE	FALSE	FALSE	FALSE	FALSE	FALSE	FALSE	FALSE	FALSE	FALSE	FALSE	FALSE	FALSE	FALSE	FALSE	FALSE	FALSE	FALSE	FALSE	FALSE	FALSE	FALSE	FALSE	FALSE	FALSE	FALSE
9	FALSE	FALSE	FALSE	FALSE	FALSE	FALSE	FALSE	FALSE	FALSE	FALSE	FALSE	FALSE	FALSE	FALSE	FALSE	FALSE	FALSE	FALSE	FALSE	FALSE	FALSE	FALSE	FALSE	FALSE	FALSE	FALSE	FALSE	FALSE	FALSE	FALSE	FALSE	FALSE	FALSE	FALSE	FALSE	FALSE	FALSE	FALSE	FALSE	FALSE	FALSE	FALSE	FALSE	FALSE	FALSE	FALSE	FALSE	FALSE	FALSE
9.5	FALSE	FALSE	FALSE	FALSE	FALSE	FALSE	FALSE	FALSE	FALSE	FALSE	FALSE	FALSE	FALSE	FALSE	FALSE	FALSE	FALSE	FALSE	FALSE	FALSE	FALSE	FALSE	FALSE	FALSE	FALSE	FALSE	FALSE	FALSE	FALSE	FALSE	FALSE	FALSE	FALSE	FALSE	FALSE	FALSE	FALSE	FALSE	FALSE	FALSE	FALSE	FALSE	FALSE	FALSE	FALSE	FALSE	FALSE	FALSE	FALSE
10	FALSE	FALSE	FALSE	FALSE	FALSE	FALSE	FALSE	FALSE	FALSE	FALSE	FALSE	FALSE	FALSE	FALSE	FALSE	FALSE	FALSE	FALSE	FALSE	FALSE	FALSE	FALSE	FALSE	FALSE	FALSE	FALSE	FALSE	FALSE	FALSE	FALSE	FALSE	FALSE	FALSE	FALSE	FALSE	FALSE	FALSE	FALSE	FALSE	FALSE	FALSE	FALSE	FALSE	FALSE	FALSE	FALSE	FALSE	FALSE	FALSE
10.5	FALSE	FALSE	FALSE	FALSE	FALSE	FALSE	FALSE	FALSE	FALSE	FALSE	FALSE	FALSE	FALSE	FALSE	FALSE	FALSE	FALSE	FALSE	FALSE	FALSE	FALSE	FALSE	FALSE	FALSE	FALSE	FALSE	FALSE	FALSE	FALSE	FALSE	FALSE	FALSE	FALSE	FALSE	FALSE	FALSE	FALSE	FALSE	FALSE	FALSE	FALSE	FALSE	FALSE	FALSE	FALSE	FALSE	FALSE	FALSE	FALSE
11	FALSE	FALSE	FALSE	FALSE	FALSE	FALSE	FALSE	FALSE	FALSE	FALSE	FALSE	FALSE	FALSE	FALSE	FALSE	FALSE	FALSE	FALSE	FALSE	FALSE	FALSE	FALSE	FALSE	FALSE	FALSE	FALSE	FALSE	FALSE	FALSE	FALSE	FALSE	FALSE	FALSE	FALSE	FALSE	FALSE	FALSE	FALSE	FALSE	FALSE	FALSE	FALSE	FALSE	FALSE	FALSE	FALSE	FALSE	FALSE	FALSE
11.5	FALSE	FALSE	FALSE	FALSE	FALSE	FALSE	FALSE	FALSE	FALSE	FALSE	FALSE	FALSE	FALSE	FALSE	FALSE	FALSE	FALSE	FALSE	FALSE	FALSE	FALSE	FALSE	FALSE	FALSE	FALSE	FALSE	FALSE	FALSE	FALSE	FALSE	FALSE	FALSE	FALSE	FALSE	FALSE	FALSE	FALSE	FALSE	FALSE	FALSE	FALSE	FALSE	FALSE	FALSE	FALSE	FALSE	FALSE	FALSE	FALSE
12	FALSE	FALSE	FALSE	FALSE	FALSE	FALSE	FALSE	FALSE	FALSE	FALSE	FALSE	FALSE	FALSE	FALSE	FALSE	FALSE	FALSE	FALSE	FALSE	FALSE	FALSE	FALSE	FALSE	FALSE	FALSE	FALSE	FALSE	FALSE	FALSE	FALSE	FALSE	FALSE	FALSE	FALSE	FALSE	FALSE	FALSE	FALSE	FALSE	FALSE	FALSE	FALSE	FALSE	FALSE	FALSE	FALSE	FALSE	FALSE	FALSE
12.5	FALSE	FALSE	FALSE	FALSE	FALSE	FALSE	FALSE	FALSE	FALSE	FALSE	FALSE	FALSE	FALSE	FALSE	FALSE	FALSE	FALSE	FALSE	FALSE	FALSE	FALSE	FALSE	FALSE	FALSE	FALSE	FALSE	FALSE	FALSE	FALSE	FALSE	FALSE	FALSE	FALSE	FALSE	FALSE	FALSE	FALSE	FALSE	FALSE	FALSE	FALSE	FALSE	FALSE	FALSE	FALSE	FALSE	FALSE	FALSE	FALSE
13	FALSE	FALSE	FALSE	FALSE	FALSE	FALSE	FALSE	FALSE	FALSE	FALSE	FALSE	FALSE	FALSE	FALSE	FALSE	FALSE	FALSE	FALSE	FALSE	FALSE	FALSE	FALSE	FALSE	FALSE	FALSE	FALSE	FALSE	FALSE	FALSE	FALSE	FALSE	FALSE	FALSE	FALSE	FALSE	FALSE	FALSE	FALSE	FALSE	FALSE	FALSE	FALSE	FALSE	FALSE	FALSE	FALSE	FALSE	FALSE	FALSE
13.5	FALSE	FALSE	FALSE	FALSE	FALSE	FALSE	FALSE	FALSE	FALSE	FALSE	FALSE	FALSE	FALSE	FALSE	FALSE	FALSE	FALSE	FALSE	FALSE	FALSE	FALSE	FALSE	FALSE	FALSE	FALSE	FALSE	FALSE	FALSE	FALSE	FALSE	FALSE	FALSE	FALSE	FALSE	FALSE	FALSE	FALSE	FALSE	FALSE	FALSE	FALSE	FALSE	FALSE	FALSE	FALSE	FALSE	FALSE	FALSE	FALSE
14	FALSE	FALSE	FALSE	FALSE	FALSE	FALSE	FALSE	FALSE	FALSE	FALSE	FALSE	FALSE	FALSE	FALSE	FALSE	FALSE	FALSE	FALSE	FALSE	FALSE	FALSE	FALSE	FALSE	FALSE	FALSE	FALSE	FALSE	FALSE	FALSE	FALSE	FALSE	FALSE	FALSE	FALSE	FALSE	FALSE	FALSE	FALSE	FALSE	FALSE	FALSE	FALSE	FALSE	FALSE	FALSE	FALSE	FALSE	FALSE	FALSE
14.5	FALSE	FALSE	FALSE	FALSE	FALSE	FALSE	FALSE	FALSE	FALSE	FALSE	FALSE	FALSE	FALSE	FALSE	FALSE	FALSE	FALSE	FALSE	FALSE	FALSE	FALSE	FALSE	FALSE	FALSE	FALSE	FALSE	FALSE	FALSE	FALSE	FALSE	FALSE	FALSE	FALSE	FALSE	FALSE	FALSE	FALSE	FALSE	FALSE	FALSE	FALSE	FALSE	FALSE	FALSE	FALSE	FALSE	FALSE	FALSE	FALSE
15	FALSE	FALSE	FALSE	FALSE	FALSE	FALSE	FALSE	FALSE	FALSE	FALSE	FALSE	FALSE	FALSE	FALSE	FALSE	FALSE	FALSE	FALSE	FALSE	FALSE	FALSE	FALSE	FALSE	FALSE	FALSE	FALSE	FALSE	FALSE	FALSE	FALSE	FALSE	FALSE	FALSE	FALSE	FALSE	FALSE	FALSE	FALSE	FALSE	FALSE	FALSE	FALSE	FALSE	FALSE	FALSE	FALSE	FALSE	FALSE	FALSE
15.5	FALSE	FALSE	FALSE	FALSE	FALSE	FALSE	FALSE	FALSE	FALSE	FALSE	FALSE	FALSE	FALSE	FALSE	FALSE	FALSE	FALSE	FALSE	FALSE	FALSE	FALSE	FALSE	FALSE	FALSE	FALSE	FALSE	FALSE	FALSE	FALSE	FALSE	FALSE	FALSE	FALSE	FALSE	FALSE	FALSE	FALSE	FALSE	FALSE	FALSE	FALSE	FALSE	FALSE	FALSE	FALSE	FALSE	FALSE	FALSE	FALSE
16	FALSE	FALSE	FALSE	FALSE	FALSE	FALSE	FALSE	FALSE	FALSE	FALSE	FALSE	FALSE	FALSE	FALSE	FALSE	FALSE	FALSE	FALSE	FALSE	FALSE	FALSE	FALSE	FALSE	FALSE	FALSE	FALSE	FALSE	FALSE	FALSE	FALSE	FALSE	FALSE	FALSE	FALSE	FALSE	FALSE	FALSE	FALSE	FALSE	FALSE	FALSE	FALSE	FALSE	FALSE	FALSE	FALSE	FALSE	FALSE	FALSE
16.5	FALSE	FALSE	FALSE	FALSE	FALSE	FALSE	FALSE	FALSE	FALSE	FALSE	FALSE	FALSE	FALSE	FALSE	FALSE	FALSE	FALSE	FALSE	FALSE	FALSE	FALSE	FALSE	FALSE	FALSE	FALSE	FALSE	FALSE	FALSE	FALSE	FALSE	FALSE	FALSE	FALSE	FALSE	FALSE	FALSE	FALSE	FALSE	FALSE	FALSE	FALSE	FALSE	FALSE	FALSE	FALSE	FALSE	FALSE	FALSE	FALSE
17	FALSE	FALSE	FALSE	FALSE	FALSE	FALSE	FALSE	FALSE	FALSE	FALSE	FALSE	FALSE	FALSE	FALSE	FALSE	FALSE	FALSE	FALSE	FALSE	FALSE	FALSE	FALSE	FALSE	FALSE	FALSE	FALSE	FALSE	FALSE	FALSE	FALSE	FALSE	FALSE	FALSE	FALSE	FALSE	FALSE	FALSE	FALSE	FALSE	FALSE	FALSE	FALSE	FALSE	FALSE	FALSE	FALSE	FALSE	FALSE	FALSE
17.5	FALSE	FALSE	FALSE	FALSE	FALSE	FALSE	FALSE	FALSE	FALSE	FALSE	FALSE	FALSE	FALSE	FALSE	FALSE	FALSE	FALSE	FALSE	FALSE	FALSE	FALSE	FALSE	FALSE	FALSE	FALSE	FALSE	FALSE	FALSE	FALSE	FALSE	FALSE	FALSE	FALSE	FALSE	FALSE	FALSE	FALSE	FALSE	FALSE	FALSE	FALSE	FALSE	FALSE	FALSE	FALSE	FALSE	FALSE	FALSE	FALSE
18	FALSE	FALSE	FALSE	FALSE	FALSE	FALSE	FALSE	FALSE	FALSE	FALSE	FALSE	FALSE	FALSE	FALSE	FALSE	FALSE	FALSE	FALSE	FALSE	FALSE	FALSE	FALSE	FALSE	FALSE	FALSE	FALSE	FALSE	FALSE	FALSE	FALSE	FALSE	FALSE	FALSE	FALSE	FALSE	FALSE	FALSE	FALSE	FALSE	FALSE	FALSE	FALSE	FALSE	FALSE	FALSE	FALSE	FALSE	FALSE	FALSE
18.5	FALSE	FALSE	FALSE	FALSE	FALSE	FALSE	FALSE	FALSE	FALSE	FALSE	FALSE	FALSE	FALSE	FALSE	FALSE	FALSE	FALSE	FALSE	FALSE	FALSE	FALSE	FALSE	FALSE	FALSE	FALSE	FALSE	FALSE	FALSE	FALSE	FALSE	FALSE	FALSE	FALSE	FALSE	FALSE	FALSE	FALSE	FALSE	FALSE	FALSE	FALSE	FALSE	FALSE	FALSE	FALSE	FALSE	FALSE	FALSE	FALSE
19	FALSE	FALSE	FALSE	FALSE	FALSE	FALSE	FALSE	FALSE	FALSE	FALSE	FALSE	FALSE	FALSE	FALSE	FALSE	FALSE	FALSE	FALSE	FALSE	FALSE	FALSE	FALSE	FALSE	FALSE	FALSE	FALSE	FALSE	FALSE	FALSE	FALSE	FALSE	FALSE	FALSE	FALSE	FALSE	FALSE	FALSE	FALSE	FALSE	FALSE	FALSE	FALSE	FALSE	FALSE	FALSE	FALSE	FALSE	FALSE	FALSE
19.5	FALSE	FALSE	FALSE	FALSE	FALSE	FALSE	FALSE	FALSE	FALSE	FALSE	FALSE	FALSE	FALSE	FALSE	FALSE	FALSE	FALSE	FALSE	FALSE	FALSE	FALSE	FALSE	FALSE	FALSE	FALSE	FALSE	FALSE	FALSE	FALSE	FALSE	FALSE	FALSE	FALSE	FALSE	FALSE	FALSE	FALSE	FALSE	FALSE	FALSE	FALSE	FALSE	FALSE	FALSE	FALSE	FALSE	FALSE	FALSE	FALSE
20	FALSE	FALSE	FALSE	FALSE	FALSE	FALSE	FALSE	FALSE	FALSE	FALSE	FALSE	FALSE	FALSE	FALSE	FALSE	FALSE	FALSE	FALSE	FALSE	FALSE	FALSE	FALSE	FALSE	FALSE	FALSE	FALSE	FALSE	FALSE	FALSE	FALSE	FALSE	FALSE	FALSE	FALSE	FALSE	FALSE	FALSE	FALSE	FALSE	FALSE	FALSE	FALSE	FALSE	FALSE	FALSE	FALSE	FALSE	FALSE	FALSE
20.5	FALSE	FALSE	FALSE	FALSE	FALSE	FALSE	FALSE	FALSE	FALSE	FALSE	FALSE	FALSE	FALSE	FALSE	FALSE	FALSE	FALSE	FALSE	FALSE	FALSE	FALSE	FALSE	FALSE	FALSE	FALSE	FALSE	FALSE	FALSE	FALSE	FALSE	FALSE	FALSE	FALSE	FALSE	FALSE	FALSE	FALSE	FALSE	FALSE	FALSE	FALSE	FALSE	FALSE	FALSE	FALSE	FALSE	FALSE	FALSE	FALSE
21	FALSE	FALSE	FALSE	FALSE	FALSE	FALSE	FALSE	FALSE	FALSE	FALSE	FALSE	FALSE	FALSE	FALSE	FALSE	FALSE	FALSE	FALSE	FALSE	FALSE	FALSE	FALSE	FALSE	FALSE	FALSE	FALSE	FALSE	FALSE	FALSE	FALSE	FALSE	FALSE	FALSE	FALSE	FALSE	FALSE	FALSE	FALSE	FALSE	FALSE	FALSE	FALSE	FALSE	FALSE	FALSE	FALSE	FALSE	FALSE	FALSE
21.5	FALSE	FALSE	FALSE	FALSE	FALSE	FALSE	FALSE	FALSE	FALSE	FALSE	FALSE	FALSE	FALSE	FALSE	FALSE	FALSE	FALSE	FALSE	FALSE	FALSE	FALSE	FALSE	FALSE	FALSE	FALSE	FALSE	FALSE	FALSE	FALSE	FALSE	FALSE	FALSE	FALSE	FALSE	FALSE	FALSE	FALSE	FALSE	FALSE	FALSE	FALSE	FALSE	FALSE	FALSE	FALSE	FALSE	FALSE	FALSE	FALSE
22	FALSE	FALSE	FALSE	FALSE	FALSE	FALSE	FALSE	FALSE	FALSE	FALSE	FALSE	FALSE	FALSE	FALSE	FALSE	FALSE	FALSE	FALSE	FALSE	FALSE	FALSE	FALSE	FALSE	FALSE	FALSE	FALSE	FALSE	FALSE	FALSE	FALSE	FALSE	FALSE	FALSE	FALSE	FALSE	FALSE	FALSE	FALSE	FALSE	FALSE	FALSE	FALSE	FALSE	FALSE	FALSE	FALSE	FALSE	FALSE	FALSE
22.5	FALSE	FALSE	FALSE	FALSE	FALSE	FALSE	FALSE	FALSE	FALSE	FALSE	FALSE	FALSE	FALSE	FALSE	FALSE	FALSE	FALSE	FALSE	FALSE	FALSE	FALSE	FALSE	FALSE	FALSE	FALSE	FALSE	FALSE	FALSE	FALSE	FALSE	FALSE	FALSE	FALSE	FALSE	FALSE	FALSE	FALSE	FALSE	FALSE	FALSE	FALSE	FALSE	FALSE	FALSE	FALSE	FALSE	FALSE	FALSE	FALSE
23	FALSE	FALSE	FALSE	FALSE	FALSE	FALSE	FALSE	FALSE	FALSE	FALSE	FALSE	FALSE	FALSE	FALSE	FALSE	FALSE	FALSE	FALSE	FALSE	FALSE	FALSE	FALSE	FALSE	FALSE	FALSE	FALSE	FALSE	FALSE	FALSE	FALSE	FALSE	FALSE	FALSE	FALSE	FALSE	FALSE	FALSE	FALSE	FALSE	FALSE	FALSE	FALSE	FALSE	FALSE	FALSE	FALSE	FALSE	FALSE	FALSE
23.5	FALSE	FALSE	FALSE	FALSE	FALSE	FALSE	FALSE	FALSE	FALSE	FALSE	FALSE	FALSE	FALSE	FALSE	FALSE	FALSE	FALSE	FALSE	FALSE	FALSE	FALSE	FALSE	FALSE	FALSE	FALSE	FALSE	FALSE	FALSE	FALSE	FALSE	FALSE	FALSE	FALSE	FALSE	FALSE	FALSE	FALSE	FALSE	FALSE	FALSE	FALSE	FALSE	FALSE	FALSE	FALSE	FALSE	FALSE	FALSE	FALSE
24	FALSE	FALSE	FALSE	FALSE	FALSE	FALSE	FALSE	FALSE	FALSE	FALSE	FALSE	FALSE	FALSE	FALSE	FALSE	FALSE	FALSE	FALSE	FALSE	FALSE	FALSE	FALSE	FALSE	FALSE	FALSE	FALSE	FALSE	FALSE	FALSE	FALSE	FALSE	FALSE	FALSE	FALSE	FALSE	FALSE	FALSE	FALSE	FALSE	FALSE	FALSE	FALSE	FALSE	FALSE	FALSE	FALSE	FALSE	FALSE	FALSE
24.5	FALSE	FALSE	FALSE	FALSE	FALSE	FALSE	FALSE	FALSE	FALSE	FALSE	FALSE	FALSE	FALSE	FALSE	FALSE	FALSE	FALSE	FALSE	FALSE	FALSE	FALSE	FALSE	FALSE	FALSE	FALSE	FALSE	FALSE	FALSE	FALSE	FALSE	FALSE	FALSE	FALSE	FALSE	FALSE	FALSE	FALSE	FALSE	FALSE	FALSE	FALSE	FALSE	FALSE	FALSE	FALSE	FALSE	FALSE	FALSE	FALSE
25	FALSE	FALSE	FALSE	FALSE	FALSE	FALSE	FALSE	FALSE	FALSE	FALSE	FALSE	FALSE	FALSE	FALSE	FALSE	FALSE	FALSE	FALSE	FALSE	FALSE	FALSE	FALSE	FALSE	FALSE	FALSE	FALSE	FALSE	FALSE	FALSE	FALSE	FALSE	FALSE	FALSE	FALSE	FALSE	FALSE	FALSE	FALSE	FALSE	FALSE	FALSE	FALSE	FALSE	FALSE	FALSE	FALSE	FALSE	FALSE	FALSE
25.5	FALSE	FALSE	FALSE	FALSE	FALSE	FALSE	FALSE	FALSE	FALSE	FALSE	FALSE	FALSE	FALSE	FALSE	FALSE	FALSE	FALSE	FALSE	FALSE	FALSE	FALSE	FALSE	FALSE	FALSE	FALSE	FALSE	FALSE	FALSE	FALSE	FALSE	FALSE	FALSE	FALSE	FALSE	FALSE	FALSE	FALSE	FALSE	FALSE	FALSE	FALSE	FALSE	FALSE	FALSE	FALSE	FALSE	FALSE	FALSE	FALSE
26	FALSE	FALSE	FALSE	FALSE	FALSE	FALSE	FALSE	FALSE	FALSE	FALSE	FALSE	FALSE	FALSE	FALSE	FALSE	FALSE	FALSE	FALSE	FALSE	FALSE	FALSE	FALSE	FALSE	FALSE	FALSE	FALSE	FALSE	FALSE	FALSE	FALSE	FALSE	FALSE	FALSE	FALSE	FALSE	FALSE	FALSE	FALSE	FALSE	FALSE	FALSE	FALSE	FALSE	FALSE	FALSE	FALSE	FALSE	FALSE	FALSE
26.5	FALSE	FALSE	FALSE	FALSE	FALSE	FALSE	FALSE	FALSE	FALSE	FALSE	FALSE	FALSE	FALSE	FALSE	FALSE	FALSE	FALSE	FALSE	FALSE	FALSE	FALSE	FALSE	FALSE	FALSE	FALSE	FALSE	FALSE	FALSE	FALSE	FALSE	FALSE	FALSE	FALSE	FALSE	FALSE	FALSE	FALSE	FALSE	FALSE	FALSE	FALSE	FALSE	FALSE	FALSE	FALSE	FALSE	FALSE	FALSE	FALSE
27	FALSE	FALSE	FALSE	FALSE	FALSE	FALSE	FALSE	FALSE	FALSE	FALSE	FALSE	FALSE	FALSE	FALSE	FALSE	FALSE	FALSE	FALSE	FALSE	FALSE	FALSE	FALSE	FALSE	FALSE	FALSE	FALSE	FALSE	FALSE	FALSE	FALSE	FALSE	FALSE	FALSE	FALSE	FALSE	FALSE	FALSE	FALSE	FALSE	FALSE	FALSE	FALSE	FALSE	FALSE	FALSE	FALSE	FALSE	FALSE	FALSE
27.5	FALSE	FALSE	FALSE	FALSE	FALSE	FALSE	FALSE	FALSE	FALSE	FALSE	FALSE	FALSE	FALSE	FALSE	FALSE	FALSE	FALSE	FALSE	FALSE	FALSE	FALSE	FALSE	FALSE	FALSE	FALSE	FALSE	FALSE	FALSE	FALSE	FALSE	FALSE	FALSE	FALSE	FALSE	FALSE	FALSE	FALSE	FALSE	FALSE	FALSE	FALSE	FALSE	FALSE	FALSE	FALSE	FALSE	FALSE	FALSE	FALSE
28	FALSE	FALSE	FALSE	FALSE	FALSE	FALSE	FALSE	FALSE	FALSE	FALSE	FALSE	FALSE	FALSE	FALSE	FALSE	FALSE	FALSE	FALSE	FALSE	FALSE	FALSE	FALSE	FALSE	FALSE	FALSE	FALSE	FALSE	FALSE	FALSE	FALSE	FALSE	FALSE	FALSE	FALSE	FALSE	FALSE	FALSE	FALSE	FALSE	FALSE	FALSE	FALSE	FALSE	FALSE	FALSE	FALSE	FALSE	FALSE	FALSE
28.5	FALSE	FALSE	FALSE	FALSE	FALSE	FALSE	FALSE	FALSE	FALSE	FALSE	FALSE	FALSE	FALSE	FALSE	FALSE	FALSE	FALSE	FALSE	FALSE	FALSE	FALSE	FALSE	FALSE	FALSE	FALSE	FALSE	FALSE	FALSE	FALSE	FALSE	FALSE	FALSE	FALSE	FALSE	FALSE	FALSE	FALSE	FALSE	FALSE	FALSE	FALSE	FALSE	FALSE	FALSE	FALSE	FALSE	FALSE	FALSE	FALSE
29	FALSE	FALSE	FALSE	FALSE	FALSE	FALSE	FALSE	FALSE	FALSE	FALSE	FALSE	FALSE	FALSE	FALSE	FALSE	FALSE	FALSE	FALSE	FALSE	FALSE	FALSE	FALSE	FALSE	FALSE	FALSE	FALSE	FALSE	FALSE	FALSE	FALSE	FALSE	FALSE	FALSE	FALSE	FALSE	FALSE	FALSE	FALSE	FALSE	FALSE	FALSE	FALSE	FALSE	FALSE	FALSE	FALSE	FALSE	FALSE	FALSE
29.5	FALSE	FALSE	FALSE	FALSE	FALSE	FALSE	FALSE	FALSE	FALSE	FALSE	FALSE	FALSE	FALSE	FALSE	FALSE	FALSE	FALSE	FALSE	FALSE	FALSE	FALSE	FALSE	FALSE	FALSE	FALSE	FALSE	FALSE	FALSE	FALSE	FALSE	FALSE	FALSE	FALSE	FALSE	FALSE	FALSE	FALSE	FALSE	FALSE	FALSE	FALSE	FALSE	FALSE	FALSE	FALSE	FALSE	FALSE	FALSE	FALSE
30	FALSE	FALSE	FALSE	FALSE	FALSE	FALSE	FALSE	FALSE	FALSE	FALSE	FALSE	FALSE	FALSE	FALSE	FALSE	FALSE	FALSE	FALSE	FALSE	FALSE	FALSE	FALSE	FALSE	FALSE	FALSE	FALSE	FALSE	FALSE	FALSE	FALSE	FALSE	FALSE	FALSE	FALSE	FALSE	FALSE	FALSE	FALSE	FALSE	FALSE	FALSE	FALSE	FALSE	FALSE	FALSE	FALSE	FALSE	FALSE	FALSE
30.5	FALSE	FALSE	FALSE	FALSE	FALSE	FALSE	FALSE	FALSE	FALSE	FALSE	FALSE	FALSE	FALSE	FALSE	FALSE	FALSE	FALSE	FALSE	FALSE	FALSE	FALSE	FALSE	FALSE	FALSE	FALSE	FALSE	FALSE	FALSE	FALSE	FALSE	FALSE	FALSE	FALSE	FALSE	FALSE	FALSE	FALSE	FALSE	FALSE	FALSE	FALSE	FALSE	FALSE	FALSE	FALSE	FALSE	FALSE	FALSE	FALSE
31	FALSE	FALSE	FALSE	FALSE	FALSE	FALSE	FALSE	FALSE	FALSE	FALSE	FALSE	FALSE	FALSE	FALSE	FALSE	FALSE	FALSE	FALSE	FALSE	FALSE	FALSE	FALSE	FALSE	FALSE	FALSE	FALSE	FALSE	FALSE	FALSE	FALSE	FALSE	FALSE	FALSE	FALSE	FALSE	FALSE	FALSE	FALSE	FALSE	FALSE	FALSE	FALSE	FALSE	FALSE	FALSE	FALSE	FALSE	FALSE	FALSE
31.5	FALSE	FALSE	FALSE	FALSE	FALSE	FALSE	FALSE	FALSE	FALSE	FALSE	FALSE	FALSE	FALSE	FALSE	FALSE	FALSE	FALSE	FALSE	FALSE	FALSE	FALSE	FALSE	FALSE	FALSE	FALSE	FALSE	FALSE	FALSE	FALSE	FALSE	FALSE	FALSE	FALSE	FALSE	FALSE	FALSE	FALSE	FALSE	FALSE	FALSE	FALSE	FALSE	FALSE	FALSE	FALSE	FALSE	FALSE	FALSE	FALSE
32	FALSE	FALSE	FALSE	FALSE	FALSE	FALSE	FALSE	FALSE	FALSE	FALSE	FALSE	FALSE	FALSE	FALSE	FALSE	FALSE	FALSE	FALSE	FALSE	FALSE	FALSE	FALSE	FALSE	FALSE	FALSE	FALSE	FALSE	FALSE	FALSE	FALSE	FALSE	FALSE	FALSE	FALSE	FALSE	FALSE	FALSE	FALSE	FALSE	FALSE	FALSE	FALSE	FALSE	FALSE	FALSE	FALSE	FALSE	FALSE	FALSE
32.5	FALSE	FALSE	FALSE	FALSE	FALSE	FALSE	FALSE	FALSE	FALSE	FALSE	FALSE	FALSE	FALSE	FALSE	FALSE	FALSE	FALSE	FALSE	FALSE	FALSE	FALSE	FALSE	FALSE	FALSE	FALSE	FALSE	FALSE	FALSE	FALSE	FALSE	FALSE	FALSE	FALSE	FALSE	FALSE	FALSE	FALSE	FALSE	FALSE	FALSE	FALSE	FALSE	FALSE	FALSE	FALSE	FALSE	FALSE	FALSE	FALSE
33	FALSE	FALSE	FALSE	FALSE	FALSE	FALSE	FALSE	FALSE	FALSE	FALSE	FALSE	FALSE	FALSE	FALSE	FALSE	FALSE	FALSE	FALSE	FALSE	FALSE	FALSE	FALSE	FALSE	FALSE	FALSE	FALSE	FALSE	FALSE	FALSE	FALSE	FALSE	FALSE	FALSE	FALSE	FALSE	FALSE	FALSE	FALSE	FALSE	FALSE	FALSE	FALSE	FALSE	FALSE	FALSE	FALSE	FALSE	FALSE	FALSE
33.5	FALSE	FALSE	FALSE	FALSE	FALSE	FALSE	FALSE	FALSE	FALSE	FALSE	FALSE	FALSE	FALSE	FALSE	FALSE	FALSE	FALSE	FALSE	FALSE	FALSE	FALSE	FALSE	FALSE	FALSE	FALSE	FALSE	FALSE	FALSE	FALSE	FALSE	FALSE	FALSE	FALSE	FALSE	FALSE	FALSE	FALSE	FALSE	FALSE	FALSE	FALSE	FALSE	FALSE	FALSE	FALSE	FALSE	FALSE	FALSE	FALSE
34	FALSE	FALSE	FALSE	FALSE	FALSE	FALSE	FALSE	FALSE	FALSE	FALSE	FALSE	FALSE	FALSE	FALSE	FALSE	FALSE	FALSE	FALSE	FALSE	FALSE	FALSE	FALSE	FALSE	FALSE	FALSE	FALSE	FALSE	FALSE	FALSE	FALSE	FALSE	FALSE	FALSE	FALSE	FALSE	FALSE	FALSE	FALSE	FALSE	FALSE	FALSE	FALSE	FALSE	FALSE	FALSE	FALSE	FALSE	FALSE	FALSE
34.5	FALSE	FALSE	FALSE	FALSE	FALSE	FALSE	FALSE	FALSE	FALSE	FALSE	FALSE	FALSE	FALSE	FALSE	FALSE	FALSE	FALSE	FALSE	FALSE	FALSE	FALSE	FALSE	FALSE	FALSE	FALSE	FALSE	FALSE	FALSE	FALSE	FALSE	FALSE	FALSE	FALSE	FALSE	FALSE	FALSE	FALSE	FALSE	FALSE	FALSE	FALSE	FALSE	FALSE	FALSE	FALSE	FALSE	FALSE	FALSE	FALSE
35	FALSE	FALSE	FALSE	FALSE	FALSE	FALSE	FALSE	FALSE	FALSE	FALSE	FALSE	FALSE	FALSE	FALSE	FALSE	FALSE	FALSE	FALSE	FALSE	FALSE	FALSE	FALSE	FALSE	FALSE	FALSE	FALSE	FALSE	FALSE	FALSE	FALSE	FALSE	FALSE	FALSE	FALSE	FALSE	FALSE	FALSE	FALSE	FALSE	FALSE	FALSE	FALSE	FALSE	FALSE	FALSE	FALSE	FALSE	FALSE	FALSE
35.5	FALSE	FALSE	FALSE	FALSE	FALSE	FALSE	FALSE	FALSE	FALSE	FALSE	FALSE	FALSE	FALSE	FALSE	FALSE	FALSE	FALSE	FALSE	FALSE	FALSE	FALSE	FALSE	FALSE	FALSE	FALSE	FALSE	FALSE	FALSE	FALSE	FALSE	FALSE	FALSE	FALSE	FALSE	FALSE	FALSE	FALSE	FALSE	FALSE	FALSE	FALSE	FALSE	FALSE	FALSE	FALSE	FALSE	FALSE	FALSE	FALSE
36	FALSE	FALSE	FALSE	FALSE	FALSE	FALSE	FALSE	FALSE	FALSE	FALSE	FALSE	FALSE	FALSE	FALSE	FALSE	FALSE	FALSE	FALSE	FALSE	FALSE	FALSE	FALSE	FALSE	FALSE	FALSE	FALSE	FALSE	FALSE	FALSE	FALSE	FALSE	FALSE	FALSE	FALSE	FALSE	FALSE	FALSE	FALSE	FALSE	FALSE	FALSE	FALSE	FALSE	FALSE	FALSE	FALSE	FALSE	FALSE	FALSE
36.5	FALSE	FALSE	FALSE	FALSE	FALSE	FALSE	FALSE	FALSE	FALSE	FALSE	FALSE	FALSE	FALSE	FALSE	FALSE	FALSE	FALSE	FALSE	FALSE	FALSE	FALSE	FALSE	FALSE	FALSE	FALSE	FALSE	FALSE	FALSE	FALSE	FALSE	FALSE	FALSE	FALSE	FALSE	FALSE	FALSE	FALSE	FALSE	FALSE	FALSE	FALSE	FALSE	FALSE	FALSE	FALSE	FALSE	FALSE	FALSE	FALSE
37	FALSE	FALSE	FALSE	FALSE	FALSE	FALSE	FALSE	FALSE	FALSE	FALSE	FALSE	FALSE	FALSE	FALSE	FALSE	FALSE	FALSE	FALSE	FALSE	FALSE	FALSE	FALSE	FALSE	FALSE	FALSE	FALSE	FALSE	FALSE	FALSE	FALSE	FALSE	FALSE	FALSE	FALSE	FALSE	FALSE	FALSE	FALSE	FALSE	FALSE	FALSE	FALSE	FALSE	FALSE	FALSE	FALSE	FALSE	FALSE	FALSE
37.5	FALSE	FALSE	FALSE	FALSE	FALSE	FALSE	FALSE	FALSE	FALSE	FALSE	FALSE	FALSE	FALSE	FALSE	FALSE	FALSE	FALSE	FALSE	FALSE	FALSE	FALSE	FALSE	FALSE	FALSE	FALSE	FALSE	FALSE	FALSE	FALSE	FALSE	FALSE	FALSE	FALSE	FALSE	FALSE	FALSE	FALSE	FALSE	FALSE	FALSE	FALSE	FALSE	FALSE	FALSE	FALSE	FALSE	FALSE	FALSE	FALSE
38	FALSE	FALSE	FALSE	FALSE	FALSE	FALSE	FALSE	FALSE	FALSE	FALSE	FALSE	FALSE	FALSE	FALSE	FALSE	FALSE	FALSE	FALSE	FALSE	FALSE	FALSE	FALSE	FALSE	FALSE	FALSE	FALSE	FALSE	FALSE	FALSE	FALSE	FALSE	FALSE	FALSE	FALSE	FALSE	FALSE	FALSE	FALSE	FALSE	FALSE	FALSE	FALSE	FALSE	FALSE	FALSE	FALSE	FALSE	FALSE	FALSE
38.5	FALSE	FALSE	FALSE	FALSE	FALSE	FALSE	FALSE	FALSE	FALSE	FALSE	FALSE	FALSE	FALSE	FALSE	FALSE	FALSE	FALSE	FALSE	FALSE	FALSE	FALSE	FALSE	FALSE	FALSE	FALSE	FALSE	FALSE	FALSE	FALSE	FALSE	FALSE	FALSE	FALSE	FALSE	FALSE	FALSE	FALSE	FALSE	FALSE	FALSE	FALSE	FALSE	FALSE	FALSE	FALSE	FALSE	FALSE	FALSE	FALSE
39	FALSE	FALSE	FALSE	FALSE	FALSE	FALSE	FALSE	FALSE	FALSE	FALSE	FALSE	FALSE	FALSE	FALSE	FALSE	FALSE	FALSE	FALSE	FALSE	FALSE	FALSE	FALSE	FALSE	FALSE	FALSE	FALSE	FALSE	FALSE	FALSE	FALSE	FALSE	FALSE	FALSE	FALSE	FALSE	FALSE	FALSE	FALSE	FALSE	FALSE	FALSE	FALSE	FALSE	FALSE	FALSE	FALSE	FALSE	FALSE	FALSE
39.5	FALSE	FALSE	FALSE	FALSE	FALSE	FALSE	FALSE	FALSE	FALSE	FALSE	FALSE	FALSE	FALSE	FALSE	FALSE	FALSE	FALSE	FALSE	FALSE	FALSE	FALSE	FALSE	FALSE	FALSE	FALSE	FALSE	FALSE	FALSE	FALSE	FALSE	FALSE	FALSE	FALSE	FALSE	FALSE	FALSE	FALSE	FALSE	FALSE	FALSE	FALSE	FALSE	FALSE	FALSE	FALSE	FALSE	FALSE	FALSE	FALSE
40	FALSE	FALSE	FALSE	FALSE	FALSE	FALSE	FALSE	FALSE	FALSE	FALSE	FALSE	FALSE	FALSE	FALSE	FALSE	FALSE	FALSE	FALSE	FALSE	FALSE	FALSE	FALSE	FALSE	FALSE	FALSE	FALSE	FALSE	FALSE	FALSE	FALSE	FALSE	FALSE	FALSE	FALSE	FALSE	FALSE	FALSE	FALSE	FALSE	FALSE	FALSE	FALSE	FALSE	FALSE	FALSE	FALSE	FALSE	FALSE	FALSE
40.5	FALSE	FALSE	FALSE	FALSE	FALSE	FALSE	FALSE	FALSE	FALSE	FALSE	FALSE	FALSE	FALSE	FALSE	FALSE	FALSE	FALSE	FALSE	FALSE	FALSE	FALSE	FALSE	FALSE	FALSE	FALSE	FALSE	FALSE	FALSE	FALSE	FALSE	FALSE	FALSE	FALSE	FALSE	FALSE	FALSE	FALSE	FALSE	FALSE	FALSE	FALSE	FALSE	FALSE	FALSE	FALSE	FALSE	FALSE	FALSE	FALSE
41	FALSE	FALSE	FALSE	FALSE	FALSE	FALSE	FALSE	FALSE	FALSE	FALSE	FALSE	FALSE	FALSE	FALSE	FALSE	FALSE	FALSE	FALSE	FALSE	FALSE	FALSE	FALSE	FALSE	FALSE	FALSE	FALSE	FALSE	FALSE	FALSE	FALSE	FALSE	FALSE	FALSE	FALSE	FALSE	FALSE	FALSE	FALSE	FALSE	FALSE	FALSE	FALSE	FALSE	FALSE	FALSE	FALSE	FALSE	FALSE	FALSE
41.5	FALSE	FALSE	FALSE	FALSE	FALSE	FALSE	FALSE	FALSE	FALSE	FALSE	FALSE	FALSE	FALSE	FALSE	FALSE	FALSE	FALSE	FALSE	FALSE	FALSE	FALSE	FALSE	FALSE	FALSE	FALSE	FALSE	FALSE	FALSE	FALSE	FALSE	FALSE	FALSE	FALSE	FALSE	FALSE	FALSE	FALSE	FALSE	FALSE	FALSE	FALSE	FALSE	FALSE	FALSE	FALSE	FALSE	FALSE	FALSE	FALSE
42	FALSE	FALSE	FALSE	FALSE	FALSE	FALSE	FALSE	FALSE	FALSE	FALSE	FALSE	FALSE	FALSE	FALSE	FALSE	FALSE	FALSE	FALSE	FALSE	FALSE	FALSE	FALSE	FALSE	FALSE	FALSE	FALSE	FALSE	FALSE	FALSE	FALSE	FALSE	FALSE	FALSE	FALSE	FALSE	FALSE	FALSE	FALSE	FALSE	FALSE	FALSE	FALSE	FALSE	FALSE	FALSE	FALSE	FALSE	FALSE	FALSE
42.5	FALSE	FALSE	FALSE	FALSE	FALSE	FALSE	FALSE	FALSE	FALSE	FALSE	FALSE	FALSE	FALSE	FALSE	FALSE	FALSE	FALSE	FALSE	FALSE	FALSE	FALSE	FALSE	FALSE	FALSE	FALSE	FALSE	FALSE	FALSE	FALSE	FALSE	FALSE	FALSE	FALSE	FALSE	FALSE	FALSE	FALSE	FALSE	FALSE	FALSE	FALSE	FALSE	FALSE	FALSE	FALSE	FALSE	FALSE	FALSE	FALSE
43	FALSE	FALSE	FALSE	FALSE	FALSE	FALSE	FALSE	FALSE	FALSE	FALSE	FALSE	FALSE	FALSE	FALSE	FALSE	FALSE	FALSE	FALSE	FALSE	FALSE	FALSE	FALSE	FALSE	FALSE	FALSE	FALSE	FALSE	FALSE	FALSE	FALSE	FALSE	FALSE	FALSE	FALSE	FALSE	FALSE	FALSE	FALSE	FALSE	FALSE	FALSE	FALSE	FALSE	FALSE	FALSE	FALSE	FALSE	FALSE	FALSE
43.5	FALSE	FALSE	FALSE	FALSE	FALSE	FALSE	FALSE	FALSE	FALSE	FALSE	FALSE	FALSE	FALSE	FALSE	FALSE	FALSE	FALSE	FALSE	FALSE	FALSE	FALSE	FALSE	FALSE	FALSE	FALSE	FALSE	FALSE	FALSE	FALSE	FALSE	FALSE	FALSE	FALSE	FALSE	FALSE	FALSE	FALSE	FALSE	FALSE	FALSE	FALSE	FALSE	FALSE	FALSE	FALSE	FALSE	FALSE	FALSE	FALSE
44	FALSE	FALSE	FALSE	FALSE	FALSE	FALSE	FALSE	FALSE	FALSE	FALSE	FALSE	FALSE	FALSE	FALSE	FALSE	FALSE	FALSE	FALSE	FALSE	FALSE	FALSE	FALSE	FALSE	FALSE	FALSE	FALSE	FALSE	FALSE	FALSE	FALSE	FALSE	FALSE	FALSE	FALSE	FALSE	FALSE	FALSE	FALSE	FALSE	FALSE	FALSE	FALSE	FALSE	FALSE	FALSE	FALSE	FALSE	FALSE	FALSE
44.5	FALSE	FALSE	FALSE	FALSE	FALSE	FALSE	FALSE	FALSE	FALSE	FALSE	FALSE	FALSE	FALSE	FALSE	FALSE	FALSE	FALSE	FALSE	FALSE	FALSE	FALSE	FALSE	FALSE	FALSE	FALSE	FALSE	FALSE	FALSE	FALSE	FALSE	FALSE	FALSE	FALSE	FALSE	FALSE	FALSE	FALSE	FALSE	FALSE	FALSE	FALSE	FALSE	FALSE	FALSE	FALSE	FALSE	FALSE	FALSE	FALSE
45	FALSE	FALSE	FALSE	FALSE	FALSE	FALSE	FALSE	FALSE	FALSE	FALSE	FALSE	FALSE	FALSE	FALSE	FALSE	FALSE	FALSE	FALSE	FALSE	FALSE	FALSE	FALSE	FALSE	FALSE	FALSE	FALSE	FALSE	FALSE	FALSE	FALSE	FALSE	FALSE	FALSE	FALSE	FALSE	FALSE	FALSE	FALSE	FALSE	FALSE	FALSE	FALSE	FALSE	FALSE	FALSE	FALSE	FALSE	FALSE	FALSE
45.5	FALSE	FALSE	FALSE	FALSE	FALSE	FALSE	FALSE	FALSE	FALSE	FALSE	FALSE	FALSE	FALSE	FALSE	FALSE	FALSE	FALSE	FALSE	FALSE	FALSE	FALSE	FALSE	FALSE	FALSE	FALSE	FALSE	FALSE	FALSE	FALSE	FALSE	FALSE	FALSE	FALSE	FALSE	FALSE	FALSE	FALSE	FALSE	FALSE	FALSE	FALSE	FALSE	FALSE	FALSE	FALSE	FALSE	FALSE	FALSE	FALSE
46	FALSE	FALSE	FALSE	FALSE	FALSE	FALSE	FALSE	FALSE	FALSE	FALSE	FALSE	FALSE	FALSE	FALSE	FALSE	FALSE	FALSE	FALSE	FALSE	FALSE	FALSE	FALSE	FALSE	FALSE	FALSE	FALSE	FALSE	FALSE	FALSE	FALSE	FALSE	FALSE	FALSE	FALSE	FALSE	FALSE	FALSE	FALSE	FALSE	FALSE	FALSE	FALSE	FALSE	FALSE	FALSE	FALSE	FALSE	FALSE	FALSE
46.5	FALSE	FALSE	FALSE	FALSE	FALSE	FALSE	FALSE	FALSE	FALSE	FALSE	FALSE	FALSE	FALSE	FALSE	FALSE	FALSE	FALSE	FALSE	FALSE	FALSE	FALSE	FALSE	FALSE	FALSE	FALSE	FALSE	FALSE	FALSE	FALSE	FALSE	FALSE	FALSE	FALSE	FALSE	FALSE	FALSE	FALSE	FALSE	FALSE	FALSE	FALSE	FALSE	FALSE	FALSE	FALSE	FALSE	FALSE	FALSE	FALSE
47	FALSE	FALSE	FALSE	FALSE	FALSE	FALSE	FALSE	FALSE	FALSE	FALSE	FALSE	FALSE	FALSE	FALSE	FALSE	FALSE	FALSE	FALSE	FALSE	FALSE	FALSE	FALSE	FALSE	FALSE	FALSE	FALSE	FALSE	FALSE	FALSE	FALSE	FALSE	FALSE	FALSE	FALSE	FALSE	FALSE	FALSE	FALSE	FALSE	FALSE	FALSE	FALSE	FALSE	FALSE	FALSE	FALSE	FALSE	FALSE	FALSE
47.5	FALSE	FALSE	FALSE	FALSE	FALSE	FALSE	FALSE	FALSE	FALSE	FALSE	FALSE	FALSE	FALSE	FALSE	FALSE	FALSE	FALSE	FALSE	FALSE	FALSE	FALSE	FALSE	FALSE	FALSE	FALSE	FALSE	FALSE	FALSE	FALSE	FALSE	FALSE	FALSE	FALSE	FALSE	FALSE	FALSE	FALSE	FALSE	FALSE	FALSE	FALSE	FALSE	FALSE	FALSE	FALSE	FALSE	FALSE	FALSE	FALSE
48	FALSE	FALSE	FALSE	FALSE	FALSE	FALSE	FALSE	FALSE	FALSE	FALSE	FALSE	FALSE	FALSE	FALSE	FALSE	FALSE	FALSE	FALSE	FALSE	FALSE	FALSE	FALSE	FALSE	FALSE	FALSE	FALSE	FALSE	FALSE	FALSE	FALSE	FALSE	FALSE	FALSE	FALSE	FALSE	FALSE	FALSE	FALSE	FALSE	FALSE	FALSE	FALSE	FALSE	FALSE	FALSE	FALSE	FALSE	FALSE	FALSE
48.5	FALSE	FALSE	FALSE	FALSE	FALSE	FALSE	FALSE	FALSE	FALSE	FALSE	FALSE	FALSE	FALSE	FALSE	FALSE	FALSE	FALSE	FALSE	FALSE	FALSE	FALSE	FALSE	FALSE	FALSE	FALSE	FALSE	FALSE	FALSE	FALSE	FALSE	FALSE	FALSE	FALSE	FALSE	FALSE	FALSE	FALSE	FALSE	FALSE	FALSE	FALSE	FALSE	FALSE	FALSE	FALSE	FALSE	FALSE	FALSE	FALSE
49	FALSE	FALSE	FALSE	FALSE	FALSE	FALSE	FALSE	FALSE	FALSE	FALSE	FALSE	FALSE	FALSE	FALSE	FALSE	FALSE	FALSE	FALSE	FALSE	FALSE	FALSE	FALSE	FALSE	FALSE	FALSE	FALSE	FALSE	FALSE	FALSE	FALSE	FALSE	FALSE	FALSE	FALSE	FALSE	FALSE	FALSE	FALSE	FALSE	FALSE	FALSE	FALSE	FALSE	FALSE	FALSE	FALSE	FALSE	FALSE	FALSE
49.5	FALSE	FALSE	FALSE	FALSE	FALSE	FALSE	FALSE	FALSE	FALSE	FALSE	FALSE	FALSE	FALSE	FALSE	FALSE	FALSE	FALSE	FALSE	FALSE	FALSE	FALSE	FALSE	FALSE	FALSE	FALSE	FALSE	FALSE	FALSE	FALSE	FALSE	FALSE	FALSE	FALSE	FALSE	FALSE	FALSE	FALSE	FALSE	FALSE	FALSE	FALSE	FALSE	FALSE	FALSE	FALSE	FALSE	FALSE	FALSE	FALSE
50	FALSE	FALSE	FALSE	FALSE	FALSE	FALSE	FALSE	FALSE	FALSE	FALSE	FALSE	FALSE	FALSE	FALSE	FALSE	FALSE	FALSE	FALSE	FALSE	FALSE	FALSE	FALSE	FALSE	FALSE	FALSE	FALSE	FALSE	FALSE	FALSE	FALSE	FALSE	FALSE	FALSE	FALSE	FALSE	FALSE	FALSE	FALSE	FALSE	FALSE	FALSE	FALSE	FALSE	FALSE	FALSE	FALSE	FALSE	FALSE	FALSE
50.5	FALSE	FALSE	FALSE	FALSE	FALSE	FALSE	FALSE	FALSE	FALSE	FALSE	FALSE	FALSE	FALSE	FALSE	FALSE	FALSE	FALSE	FALSE	FALSE	FALSE	FALSE	FALSE	FALSE	FALSE	FALSE	FALSE	FALSE	FALSE	FALSE	FALSE	FALSE	FALSE	FALSE	FALSE	FALSE	FALSE	FALSE	FALSE	FALSE	FALSE	FALSE	FALSE	FALSE	FALSE	FALSE	FALSE	FALSE	FALSE	FALSE
51	FALSE	FALSE	FALSE	FALSE	FALSE	FALSE	FALSE	FALSE	FALSE	FALSE	FALSE	FALSE	FALSE	FALSE	FALSE	FALSE	FALSE	FALSE	FALSE	FALSE	FALSE	FALSE	FALSE	FALSE	FALSE	FALSE	FALSE	FALSE	FALSE	FALSE	FALSE	FALSE	FALSE	FALSE	FALSE	FALSE	FALSE	FALSE	FALSE	FALSE	FALSE	FALSE	FALSE	FALSE	FALSE	FALSE	FALSE	FALSE	FALSE
51.5	FALSE	FALSE	FALSE	FALSE	FALSE	FALSE	FALSE	FALSE	FALSE	FALSE	FALSE	FALSE	FALSE	FALSE	FALSE	FALSE	FALSE	FALSE	FALSE	FALSE	FALSE	FALSE	FALSE	FALSE	FALSE	FALSE	FALSE	FALSE	FALSE	FALSE	FALSE	FALSE	FALSE	FALSE	FALSE	FALSE	FALSE	FALSE	FALSE	FALSE	FALSE	FALSE	FALSE	FALSE	FALSE	FALSE	FALSE	FALSE	FALSE
52	FALSE	FALSE	FALSE	FALSE	FALSE	FALSE	FALSE	FALSE	FALSE	FALSE	FALSE	FALSE	FALSE	FALSE	FALSE	FALSE	FALSE	FALSE	FALSE	FALSE	FALSE	FALSE	FALSE	FALSE	FALSE	FALSE	FALSE	FALSE	FALSE	FALSE	FALSE	FALSE	FALSE	FALSE	FALSE	FALSE	FALSE	FALSE	FALSE	FALSE	FALSE	FALSE	FALSE	FALSE	FALSE	FALSE	FALSE	FALSE	FALSE
52.5	FALSE	FALSE	FALSE	FALSE	FALSE	FALSE	FALSE	FALSE	FALSE	FALSE	FALSE	FALSE	FALSE	FALSE	FALSE	FALSE	FALSE	FALSE	FALSE	FALSE	FALSE	FALSE	FALSE	FALSE	FALSE	FALSE	FALSE	FALSE	FALSE	FALSE	FALSE	FALSE	FALSE	FALSE	FALSE	FALSE	FALSE	FALSE	FALSE	FALSE	FALSE	FALSE	FALSE	FALSE	FALSE	FALSE	FALSE	FALSE	FALSE
53	FALSE	FALSE	FALSE	FALSE	FALSE	FALSE	FALSE	FALSE	FALSE	FALSE	FALSE	FALSE	FALSE	FALSE	FALSE	FALSE	FALSE	FALSE	FALSE	FALSE	FALSE	FALSE	FALSE	FALSE	FALSE	FALSE	FALSE	FALSE	FALSE	FALSE	FALSE	FALSE	FALSE	FALSE	FALSE	FALSE	FALSE	FALSE	FALSE	FALSE	FALSE	FALSE	FALSE	FALSE	FALSE	FALSE	FALSE	FALSE	FALSE
53.5	FALSE	FALSE	FALSE	FALSE	FALSE	FALSE	FALSE	FALSE	FALSE	FALSE	FALSE	FALSE	FALSE	FALSE	FALSE	FALSE	FALSE	FALSE	FALSE	FALSE	FALSE	FALSE	FALSE	FALSE	FALSE	FALSE	FALSE	FALSE	FALSE	FALSE	FALSE	FALSE	FALSE	FALSE	FALSE	FALSE	FALSE	FALSE	FALSE	FALSE	FALSE	FALSE	FALSE	FALSE	FALSE	FALSE	FALSE	FALSE	FALSE
54	FALSE	FALSE	FALSE	FALSE	FALSE	FALSE	FALSE	FALSE	FALSE	FALSE	FALSE	FALSE	FALSE	FALSE	FALSE	FALSE	FALSE	FALSE	FALSE	FALSE	FALSE	FALSE	FALSE	FALSE	FALSE	FALSE	FALSE	FALSE	FALSE	FALSE	FALSE	FALSE	FALSE	FALSE	FALSE	FALSE	FALSE	FALSE	FALSE	FALSE	FALSE	FALSE	FALSE	FALSE	FALSE	FALSE	FALSE	FALSE	FALSE
54.5	FALSE	FALSE	FALSE	FALSE	FALSE	FALSE	FALSE	FALSE	FALSE	FALSE	FALSE	FALSE	FALSE	FALSE	FALSE	FALSE	FALSE	FALSE	FALSE	FALSE	FALSE	FALSE	FALSE	FALSE	FALSE	FALSE	FALSE	FALSE	FALSE	FALSE	FALSE	FALSE	FALSE	FALSE	FALSE	FALSE	FALSE	FALSE	FALSE	FALSE	FALSE	FALSE	FALSE	FALSE	FALSE	FALSE	FALSE	FALSE	FALSE
55	FALSE	FALSE	FALSE	FALSE	FALSE	FALSE	FALSE	FALSE	FALSE	FALSE	FALSE	FALSE	FALSE	FALSE	FALSE	FALSE	FALSE	FALSE	FALSE	FALSE	FALSE	FALSE	FALSE	FALSE	FALSE	FALSE	FALSE	FALSE	FALSE	FALSE	FALSE	FALSE	FALSE	FALSE	FALSE	FALSE	FALSE	FALSE	FALSE	FALSE	FALSE	FALSE	FALSE	FALSE	FALSE	FALSE	FALSE	FALSE	FALSE
55.5	FALSE	FALSE	FALSE	FALSE	FALSE	FALSE	FALSE	FALSE	FALSE	FALSE	FALSE	FALSE	FALSE	FALSE	FALSE	FALSE	FALSE	FALSE	FALSE	FALSE	FALSE	FALSE	FALSE	FALSE	FALSE	FALSE	FALSE	FALSE	FALSE	FALSE	FALSE	FALSE	FALSE	FALSE	FALSE	FALSE	FALSE	FALSE	FALSE	FALSE	FALSE	FALSE	FALSE	FALSE	FALSE	FALSE	FALSE	FALSE	FALSE
56	FALSE	FALSE	FALSE	FALSE	FALSE	FALSE	FALSE	FALSE	FALSE	FALSE	FALSE	FALSE	FALSE	FALSE	FALSE	FALSE	FALSE	FALSE	FALSE	FALSE	FALSE	FALSE	FALSE	FALSE	FALSE	FALSE	FALSE	FALSE	FALSE	FALSE	FALSE	FALSE	FALSE	FALSE	FALSE	FALSE	FALSE	FALSE	FALSE	FALSE	FALSE	FALSE	FALSE	FALSE	FALSE	FALSE	FALSE	FALSE	FALSE
56.5	FALSE	FALSE	FALSE	FALSE	FALSE	FALSE	FALSE	FALSE	FALSE	FALSE	FALSE	FALSE	FALSE	FALSE	FALSE	FALSE	FALSE	FALSE	FALSE	FALSE	FALSE	FALSE	FALSE	FALSE	FALSE	FALSE	FALSE	FALSE	FALSE	FALSE	FALSE	FALSE	FALSE	FALSE	FALSE	FALSE	FALSE	FALSE	FALSE	FALSE	FALSE	FALSE	FALSE	FALSE	FALSE	FALSE	FALSE	FALSE	FALSE
57	FALSE	FALSE	FALSE	FALSE	FALSE	FALSE	FALSE	FALSE	FALSE	FALSE	FALSE	FALSE	FALSE	FALSE	FALSE	FALSE	FALSE	FALSE	FALSE	FALSE	FALSE	FALSE	FALSE	FALSE	FALSE	FALSE	FALSE	FALSE	FALSE	FALSE	FALSE	FALSE	FALSE	FALSE	FALSE	FALSE	FALSE	FALSE	FALSE	FALSE	FALSE	FALSE	FALSE	FALSE	FALSE	FALSE	FALSE	FALSE	FALSE
57.5	FALSE	FALSE	FALSE	FALSE	FALSE	FALSE	FALSE	FALSE	FALSE	FALSE	FALSE	FALSE	FALSE	FALSE	FALSE	FALSE	FALSE	FALSE	FALSE	FALSE	FALSE	FALSE	FALSE	FALSE	FALSE	FALSE	FALSE	FALSE	FALSE	FALSE	FALSE	FALSE	FALSE	FALSE	FALSE	FALSE	FALSE	FALSE	FALSE	FALSE	FALSE	FALSE	FALSE	FALSE	FALSE	FALSE	FALSE	FALSE	FALSE
58	FALSE	FALSE	FALSE	FALSE	FALSE	FALSE	FALSE	FALSE	FALSE	FALSE	FALSE	FALSE	FALSE	FALSE	FALSE	FALSE	FALSE	FALSE	FALSE	FALSE	FALSE	FALSE	FALSE	FALSE	FALSE	FALSE	FALSE	FALSE	FALSE	FALSE	FALSE	FALSE	FALSE	FALSE	FALSE	FALSE	FALSE	FALSE	FALSE	FALSE	FALSE	FALSE	FALSE	FALSE	FALSE	FALSE	FALSE	FALSE	FALSE
58.5	FALSE	FALSE	FALSE	FALSE	FALSE	FALSE	FALSE	FALSE	FALSE	FALSE	FALSE	FALSE	FALSE	FALSE	FALSE	FALSE	FALSE	FALSE	FALSE	FALSE	FALSE	FALSE	FALSE	FALSE	FALSE	FALSE	FALSE	FALSE	FALSE	FALSE	FALSE	FALSE	FALSE	FALSE	FALSE	FALSE	FALSE	FALSE	FALSE	FALSE	FALSE	FALSE	FALSE	FALSE	FALSE	FALSE	FALSE	FALSE	FALSE
59	FALSE	FALSE	FALSE	FALSE	FALSE	FALSE	FALSE	FALSE	FALSE	FALSE	FALSE	FALSE	FALSE	FALSE	FALSE	FALSE	FALSE	FALSE	FALSE	FALSE	FALSE	FALSE	FALSE	FALSE	FALSE	FALSE	FALSE	FALSE	FALSE	FALSE	FALSE	FALSE	FALSE	FALSE	FALSE	FALSE	FALSE	FALSE	FALSE	FALSE	FALSE	FALSE	FALSE	FALSE	FALSE	FALSE	FALSE	FALSE	FALSE
59.5	FALSE	FALSE	FALSE	FALSE	FALSE	FALSE	FALSE	FALSE	FALSE	FALSE	FALSE	FALSE	FALSE	FALSE	FALSE	FALSE	FALSE	FALSE	FALSE	FALSE	FALSE	FALSE	FALSE	FALSE	FALSE	FALSE	FALSE	FALSE	FALSE	FALSE	FALSE	FALSE	FALSE	FALSE	FALSE	FALSE	FALSE	FALSE	FALSE	FALSE	FALSE	FALSE	FALSE	FALSE	FALSE	FALSE	FALSE	FALSE	FALSE
60	FALSE	FALSE	FALSE	FALSE	FALSE	FALSE	FALSE	FALSE	FALSE	FALSE	FALSE	FALSE	FALSE	FALSE	FALSE	FALSE	FALSE	FALSE	FALSE	FALSE	FALSE	FALSE	FALSE	FALSE	FALSE	FALSE	FALSE	FALSE	FALSE	FALSE	FALSE	FALSE	FALSE	FALSE	FALSE	FALSE	FALSE	FALSE	FALSE	FALSE	FALSE	FALSE	FALSE	FALSE	FALSE	FALSE	FALSE	FALSE	FALSE
60.5	FALSE	FALSE	FALSE	FALSE	FALSE	FALSE	FALSE	FALSE	FALSE	FALSE	FALSE	FALSE	FALSE	FALSE	FALSE	FALSE	FALSE	FALSE	FALSE	FALSE	FALSE	FALSE	FALSE	FALSE	FALSE	FALSE	FALSE	FALSE	FALSE	FALSE	FALSE	FALSE	FALSE	FALSE	FALSE	FALSE	FALSE	FALSE	FALSE	FALSE	FALSE	FALSE	FALSE	FALSE	FALSE	FALSE	FALSE	FALSE	FALSE
61	FALSE	FALSE	FALSE	FALSE	FALSE	FALSE	FALSE	FALSE	FALSE	FALSE	FALSE	FALSE	FALSE	FALSE	FALSE	FALSE	FALSE	FALSE	FALSE	FALSE	FALSE	FALSE	FALSE	FALSE	FALSE	FALSE	FALSE	FALSE	FALSE	FALSE	FALSE	FALSE	FALSE	FALSE	FALSE	FALSE	FALSE	FALSE	FALSE	FALSE	FALSE	FALSE	FALSE	FALSE	FALSE	FALSE	FALSE	FALSE	FALSE
61.5	FALSE	FALSE	FALSE	FALSE	FALSE	FALSE	FALSE	FALSE	FALSE	FALSE	FALSE	FALSE	FALSE	FALSE	FALSE	FALSE	FALSE	FALSE	FALSE	FALSE	FALSE	FALSE	FALSE	FALSE	FALSE	FALSE	FALSE	FALSE	FALSE	FALSE	FALSE	FALSE	FALSE	FALSE	FALSE	FALSE	FALSE	FALSE	FALSE	FALSE	FALSE	FALSE	FALSE	FALSE	FALSE	FALSE	FALSE	FALSE	FALSE
62	FALSE	FALSE	FALSE	FALSE	FALSE	FALSE	FALSE	FALSE	FALSE	FALSE	FALSE	FALSE	FALSE	FALSE	FALSE	FALSE	FALSE	FALSE	FALSE	FALSE	FALSE	FALSE	FALSE	FALSE	FALSE	FALSE	FALSE	FALSE	FALSE	FALSE	FALSE	FALSE	FALSE	FALSE	FALSE	FALSE	FALSE	FALSE	FALSE	FALSE	FALSE	FALSE	FALSE	FALSE	FALSE	FALSE	FALSE	FALSE	FALSE
62.5	FALSE	FALSE	FALSE	FALSE	FALSE	FALSE	FALSE	FALSE	FALSE	FALSE	FALSE	FALSE	FALSE	FALSE	FALSE	FALSE	FALSE	FALSE	FALSE	FALSE	FALSE	FALSE	FALSE	FALSE	FALSE	FALSE	FALSE	FALSE	FALSE	FALSE	FALSE	FALSE	FALSE	FALSE	FALSE	FALSE	FALSE	FALSE	FALSE	FALSE	FALSE	FALSE	FALSE	FALSE	FALSE	FALSE	FALSE	FALSE	FALSE
63	FALSE	FALSE	FALSE	FALSE	FALSE	FALSE	FALSE	FALSE	FALSE	FALSE	FALSE	FALSE	FALSE	FALSE	FALSE	FALSE	FALSE	FALSE	FALSE	FALSE	FALSE	FALSE	FALSE	FALSE	FALSE	FALSE	FALSE	FALSE	FALSE	FALSE	FALSE	FALSE	FALSE	FALSE	FALSE	FALSE	FALSE	FALSE	FALSE	FALSE	FALSE	FALSE	FALSE	FALSE	FALSE	FALSE	FALSE	FALSE	FALSE
63.5	FALSE	FALSE	FALSE	FALSE	FALSE	FALSE	FALSE	FALSE	FALSE	FALSE	FALSE	FALSE	FALSE	FALSE	FALSE	FALSE	FALSE	FALSE	FALSE	FALSE	FALSE	FALSE	FALSE	FALSE	FALSE	FALSE	FALSE	FALSE	FALSE	FALSE	FALSE	FALSE	FALSE	FALSE	FALSE	FALSE	FALSE	FALSE	FALSE	FALSE	FALSE	FALSE	FALSE	FALSE	FALSE	FALSE	FALSE	FALSE	FALSE
64	FALSE	FALSE	FALSE	FALSE	FALSE	FALSE	FALSE	FALSE	FALSE	FALSE	FALSE	FALSE	FALSE	FALSE	FALSE	FALSE	FALSE	FALSE	FALSE	FALSE	FALSE	FALSE	FALSE	FALSE	FALSE	FALSE	FALSE	FALSE	FALSE	FALSE	FALSE	FALSE	FALSE	FALSE	FALSE	FALSE	FALSE	FALSE	FALSE	FALSE	FALSE	FALSE	FALSE	FALSE	FALSE	FALSE	FALSE	FALSE	FALSE
64.5	FALSE	FALSE	FALSE	FALSE	FALSE	FALSE	FALSE	FALSE	FALSE	FALSE	FALSE	FALSE	FALSE	FALSE	FALSE	FALSE	FALSE	FALSE	FALSE	FALSE	FALSE	FALSE	FALSE	FALSE	FALSE	FALSE	FALSE	FALSE	FALSE	FALSE	FALSE	FALSE	FALSE	FALSE	FALSE	FALSE	FALSE	FALSE	FALSE	FALSE	FALSE	FALSE	FALSE	FALSE	FALSE	FALSE	FALSE	FALSE	FALSE
65	FALSE	FALSE	FALSE	FALSE	FALSE	FALSE	FALSE	FALSE	FALSE	FALSE	FALSE	FALSE	FALSE	FALSE	FALSE	FALSE	FALSE	FALSE	FALSE	FALSE	FALSE	FALSE	FALSE	FALSE	FALSE	FALSE	FALSE	FALSE	FALSE	FALSE	FALSE	FALSE	FALSE	FALSE	FALSE	FALSE	FALSE	FALSE	FALSE	FALSE	FALSE	FALSE	FALSE	FALSE	FALSE	FALSE	FALSE	FALSE	FALSE
65.5	FALSE	FALSE	FALSE	FALSE	FALSE	FALSE	FALSE	FALSE	FALSE	FALSE	FALSE	FALSE	FALSE	FALSE	FALSE	FALSE	FALSE	FALSE	FALSE	FALSE	FALSE	FALSE	FALSE	FALSE	FALSE	FALSE	FALSE	FALSE	FALSE	FALSE	FALSE	FALSE	FALSE	FALSE	FALSE	FALSE	FALSE	FALSE	FALSE	FALSE	FALSE	FALSE	FALSE	FALSE	FALSE	FALSE	FALSE	FALSE	FALSE
66	FALSE	FALSE	FALSE	FALSE	FALSE	FALSE	FALSE	FALSE	FALSE	FALSE	FALSE	FALSE	FALSE	FALSE	FALSE	FALSE	FALSE	FALSE	FALSE	FALSE	FALSE	FALSE	FALSE	FALSE	FALSE	FALSE	FALSE	FALSE	FALSE	FALSE	FALSE	FALSE	FALSE	FALSE	FALSE	FALSE	FALSE	FALSE	FALSE	FALSE	FALSE	FALSE	FALSE	FALSE	FALSE	FALSE	FALSE	FALSE	FALSE
66.5	FALSE	FALSE	FALSE	FALSE	FALSE	FALSE	FALSE	FALSE	FALSE	FALSE	FALSE	FALSE	FALSE	FALSE	FALSE	FALSE	FALSE	FALSE	FALSE	FALSE	FALSE	FALSE	FALSE	FALSE	FALSE	FALSE	FALSE	FALSE	FALSE	FALSE	FALSE	FALSE	FALSE	FALSE	FALSE	FALSE	FALSE	FALSE	FALSE	FALSE	FALSE	FALSE	FALSE	FALSE	FALSE	FALSE	FALSE	FALSE	FALSE
67	FALSE	FALSE	FALSE	FALSE	FALSE	FALSE	FALSE	FALSE	FALSE	FALSE	FALSE	FALSE	FALSE	FALSE	FALSE	FALSE	FALSE	FALSE	FALSE	FALSE	FALSE	FALSE	FALSE	FALSE	FALSE	FALSE	FALSE	FALSE	FALSE	FALSE	FALSE	FALSE	FALSE	FALSE	FALSE	FALSE	FALSE	FALSE	FALSE	FALSE	FALSE	FALSE	FALSE	FALSE	FALSE	FALSE	FALSE	FALSE	FALSE
67.5	FALSE	FALSE	FALSE	FALSE	FALSE	FALSE	FALSE	FALSE	FALSE	FALSE	FALSE	FALSE	FALSE	FALSE	FALSE	FALSE	FALSE	FALSE	FALSE	FALSE	FALSE	FALSE	FALSE	FALSE	FALSE	FALSE	FALSE	FALSE	FALSE	FALSE	FALSE	FALSE	FALSE	FALSE	FALSE	FALSE	FALSE	FALSE	FALSE	FALSE	FALSE	FALSE	FALSE	FALSE	FALSE	FALSE	FALSE	FALSE	FALSE
[truncated: 65 more rows]
[truncated: 301 more columns]

## Sheet: d Mmax Outdoor-Older
units: METs, x-axis: temperature (degrees Celsius, row 2), y-axis:relative humidity (%, column A)
[truncated: 201 more rows]
[truncated: 301 more columns]

## Sheet: d SBNL Outdoor-Older 3H
units: Binary (yes/no), x-axis: temperature (degrees Celsius, row 2), y-axis:relative humidity (%, column A)
[truncated: 201 more rows]
[truncated: 301 more columns]

[truncated: 1 more sheets: Tw Davis-Jones]
