# Supplementary material for: A physiological approach for assessing human survivability and liveability to heat in a changing climate
Source: Nat Commun. 2023 Nov 29;14:7653. doi: 10.1038/s41467-023-43121-5 (PMC10687011; doi:10.1038/s41467-023-43121-5)
Supplement: Supplementary file 4 — Source Data [file 41467_2023_43121_MOESM4_ESM.zip › Source Data/source_data_fig3/fig3.xlsx]

## Sheet: a Indoor-Young 3H
units: dry bulb temperature (degrees Celsius), relative humidity (%), wet bulb temperature (degrees Celsius).
	rh (%)	Tair (Degrees Celsius)	Tw (Degrees Celsius)
0	0.5	56.4	19.18
1	1	56.3	19.74
2	1.5	56.2	20.27
3	2	56.1	20.76
4	2.5	56.1	21.28
5	3	56	21.73
6	3.5	55.9	22.17
7	4	55.8	22.59
8	4.5	55.7	22.99
9	5	55.7	23.43
10	5.5	55.6	23.81
11	6	55.5	24.18
12	6.5	55.4	24.53
13	7	55.3	24.87
14	7.5	55.2	25.21
15	8	55.1	25.53
16	8.5	55	25.84
17	9	54.9	26.15
18	9.5	54.8	26.44
19	10	54.7	26.73
20	10.5	54.6	27.01
21	11	54.5	27.28
22	11.5	54.4	27.54
23	12	54.3	27.8
24	12.5	54.1	27.98
25	13	54	28.23
26	13.5	53.9	28.46
27	14	53.8	28.69
28	14.5	53.7	28.92
29	15	53.5	29.07
30	15.5	53.4	29.28
31	16	53.3	29.49
32	16.5	53.1	29.62
33	17	53	29.82
34	17.5	52.9	30.01
35	18	52.7	30.13
36	18.5	52.6	30.31
37	19	52.5	30.49
38	19.5	52.3	30.59
39	20	52.2	30.76
40	20.5	52	30.85
41	21	51.9	31.01
42	21.5	51.8	31.17
43	22	51.6	31.25
44	22.5	51.5	31.4
45	23	51.3	31.47
46	23.5	51.2	31.61
47	24	51	31.68
48	24.5	50.9	31.81
49	25	50.7	31.87
50	25.5	50.6	32
51	26	50.4	32.05
52	26.5	50.3	32.17
53	27	50.1	32.22
54	27.5	50	32.33
55	28	49.8	32.37
56	28.5	49.7	32.48
57	29	49.5	32.51
58	29.5	49.4	32.62
59	30	49.2	32.64
60	30.5	49.1	32.75
61	31	48.9	32.77
62	31.5	48.8	32.86
63	32	48.6	32.88
64	32.5	48.5	32.97
65	33	48.3	32.98
66	33.5	48.2	33.07
67	34	48	33.07
68	34.5	47.9	33.16
69	35	47.7	33.16
70	35.5	47.6	33.24
71	36	47.5	33.31
72	36.5	47.3	33.31
73	37	47.2	33.38
74	37.5	47	33.37
75	38	46.9	33.44
76	38.5	46.7	33.43
77	39	46.7	33.58
78	39.5	46.7	33.73
79	40	46.7	33.88
80	40.5	46.7	34.03
81	41	46.6	34.09
82	41.5	46.4	34.07
83	42	46.3	34.13
84	42.5	46.1	34.1
85	43	46	34.15
86	43.5	45.8	34.12
87	44	45.7	34.17
88	44.5	45.5	34.14
89	45	45.4	34.19
90	45.5	45.3	34.24
91	46	45.1	34.2
92	46.5	45	34.24
93	47	44.8	34.2
94	47.5	44.7	34.24
95	48	44.6	34.28
96	48.5	44.4	34.24
97	49	44.3	34.28
98	49.5	44.2	34.31
99	50	44	34.26
100	50.5	43.9	34.3
101	51	43.8	34.33
102	51.5	43.6	34.28
103	52	43.5	34.31
104	52.5	43.4	34.34
105	53	43.3	34.37
106	53.5	43.1	34.31
107	54	43	34.34
108	54.5	42.9	34.37
109	55	42.8	34.39
110	55.5	42.7	34.42
111	56	42.5	34.35
112	56.5	42.4	34.37
113	57	42.3	34.4
114	57.5	42.2	34.42
115	58	42.1	34.44
116	58.5	42	34.46
117	59	41.9	34.48
118	59.5	41.7	34.4
119	60	41.6	34.42
120	60.5	41.5	34.43
121	61	41.4	34.45
122	61.5	41.3	34.46
123	62	41.2	34.48
124	62.5	41.1	34.49
125	63	41	34.5
126	63.5	40.9	34.51
127	64	40.8	34.52
128	64.5	40.7	34.53
129	65	40.6	34.54
130	65.5	40.5	34.55
131	66	40.4	34.55
132	66.5	40.3	34.56
133	67	40.2	34.56
134	67.5	40.1	34.57
135	68	40	34.57
136	68.5	39.9	34.58
137	69	39.8	34.58
138	69.5	39.7	34.58
139	70	39.6	34.58
140	70.5	39.5	34.58
141	71	39.4	34.58
142	71.5	39.3	34.58
143	72	39.2	34.58
144	72.5	39.1	34.58
145	73	39	34.57
146	73.5	39	34.67
147	74	38.9	34.66
148	74.5	38.8	34.66
149	75	38.7	34.65
150	75.5	38.6	34.65
151	76	38.5	34.64
152	76.5	38.4	34.63
153	77	38.3	34.62
154	77.5	38.2	34.62
155	78	38.2	34.7
156	78.5	38.1	34.69
157	79	38	34.68
158	79.5	37.9	34.67
159	80	37.8	34.66
160	80.5	37.7	34.65
161	81	37.7	34.73
162	81.5	37.6	34.72
163	82	37.5	34.71
164	82.5	37.4	34.69
165	83	37.3	34.68
166	83.5	37.3	34.76
167	84	37.2	34.75
168	84.5	37.1	34.73
169	85	37	34.72
170	85.5	36.9	34.7
171	86	36.9	34.78
172	86.5	36.8	34.76
173	87	36.7	34.74
174	87.5	36.6	34.72
175	88	36.6	34.8
176	88.5	36.5	34.78
177	89	36.4	34.76
178	89.5	36.3	34.74
179	90	36.3	34.82
180	90.5	36.2	34.8
181	91	36.1	34.77
182	91.5	36	34.75
183	92	36	34.83
184	92.5	35.9	34.8
185	93	35.8	34.78
186	93.5	35.7	34.76
187	94	35.7	34.83
188	94.5	35.6	34.8
189	95	35.5	34.78
190	95.5	35.5	34.85
191	96	35.4	34.83
192	96.5	35.3	34.8
193	97	35.3	34.87
194	97.5	35.2	34.84
195	98	35.1	34.82
196	98.5	35.1	34.89
197	99	35	34.86
198	99.5	34.9	34.83
199	100	34.9	34.9

## Sheet: a Indoor-Young 6H
units: dry bulb temperature (degrees Celsius), relative humidity (%), wet bulb temperature (degrees Celsius).
	rh (%)	Tair (Degrees Celsius)	Tw (Degrees Celsius)
0	0.5	54.6	18.62
1	1	54.5	19.13
2	1.5	54.5	19.65
3	2	54.4	20.12
4	2.5	54.4	20.6
5	3	54.3	21.02
6	3.5	54.2	21.43
7	4	54.2	21.86
8	4.5	54.1	22.24
9	5	54	22.61
10	5.5	54	23.01
11	6	53.9	23.36
12	6.5	53.8	23.69
13	7	53.7	24.01
14	7.5	53.7	24.38
15	8	53.6	24.69
16	8.5	53.5	24.98
17	9	53.4	25.27
18	9.5	53.3	25.55
19	10	53.2	25.82
20	10.5	53.2	26.15
21	11	53.1	26.41
22	11.5	53	26.66
23	12	52.9	26.91
24	12.5	52.8	27.14
25	13	52.7	27.38
26	13.5	52.6	27.6
27	14	52.5	27.83
28	14.5	52.4	28.04
29	15	52.3	28.25
30	15.5	52.2	28.46
31	16	52.1	28.66
32	16.5	52	28.85
33	17	51.9	29.04
34	17.5	51.8	29.23
35	18	51.6	29.34
36	18.5	51.5	29.52
37	19	51.4	29.69
38	19.5	51.3	29.86
39	20	51.2	30.02
40	20.5	51.1	30.19
41	21	50.9	30.27
42	21.5	50.8	30.42
43	22	50.7	30.57
44	22.5	50.6	30.72
45	23	50.4	30.79
46	23.5	50.3	30.93
47	24	50.2	31.06
48	24.5	50.1	31.2
49	25	49.9	31.25
50	25.5	49.8	31.38
51	26	49.7	31.5
52	26.5	49.5	31.54
53	27	49.4	31.66
54	27.5	49.3	31.78
55	28	49.1	31.81
56	28.5	49	31.92
57	29	48.9	32.03
58	29.5	48.7	32.06
59	30	48.6	32.16
60	30.5	48.5	32.26
61	31	48.3	32.28
62	31.5	48.2	32.37
63	32	48.1	32.47
64	32.5	47.9	32.48
65	33	47.8	32.57
66	33.5	47.7	32.66
67	34	47.5	32.66
68	34.5	47.4	32.74
69	35	47.2	32.74
70	35.5	47.1	32.82
71	36	47	32.9
72	36.5	46.8	32.89
73	37	46.7	32.96
74	37.5	46.6	33.03
75	38	46.4	33.02
76	38.5	46.3	33.09
77	39	46.2	33.15
78	39.5	46	33.14
79	40	45.9	33.2
80	40.5	45.8	33.26
81	41	45.7	33.32
82	41.5	45.5	33.29
83	42	45.4	33.35
84	42.5	45.3	33.41
85	43	45.1	33.37
86	43.5	45	33.43
87	44	44.9	33.48
88	44.5	44.8	33.53
89	45	44.6	33.49
90	45.5	44.5	33.54
91	46	44.4	33.58
92	46.5	44.2	33.54
93	47	44.1	33.58
94	47.5	44	33.63
95	48	43.8	33.58
96	48.5	43.7	33.62
97	49	43.6	33.66
98	49.5	43.4	33.61
99	50	43.3	33.64
100	50.5	43.2	33.68
101	51	43.1	33.71
102	51.5	42.9	33.65
103	52	42.8	33.68
104	52.5	42.7	33.71
105	53	42.6	33.74
106	53.5	42.4	33.68
107	54	42.3	33.71
108	54.5	42.2	33.74
109	55	42.1	33.76
110	55.5	42	33.79
111	56	41.9	33.81
112	56.5	41.7	33.74
113	57	41.6	33.76
114	57.5	41.5	33.78
115	58	41.4	33.8
116	58.5	41.3	33.82
117	59	41.2	33.84
118	59.5	41.1	33.85
119	60	41	33.87
120	60.5	40.8	33.79
121	61	40.7	33.81
122	61.5	40.6	33.82
123	62	40.5	33.83
124	62.5	40.4	33.84
125	63	40.3	33.85
126	63.5	40.2	33.86
127	64	40.1	33.87
128	64.5	40	33.88
129	65	39.9	33.89
130	65.5	39.8	33.9
131	66	39.7	33.9
132	66.5	39.6	33.91
133	67	39.5	33.91
134	67.5	39.4	33.92
135	68	39.3	33.92
136	68.5	39.2	33.92
137	69	39.1	33.92
138	69.5	39	33.92
139	70	38.9	33.92
140	70.5	38.9	34.02
141	71	38.8	34.02
142	71.5	38.7	34.02
143	72	38.6	34.01
144	72.5	38.5	34.01
145	73	38.4	34.01
146	73.5	38.3	34
147	74	38.2	34
148	74.5	38.1	33.99
149	75	38	33.99
150	75.5	38	34.08
151	76	37.9	34.07
152	76.5	37.8	34.06
153	77	37.7	34.05
154	77.5	37.6	34.04
155	78	37.5	34.03
156	78.5	37.4	34.02
157	79	37.4	34.11
158	79.5	37.3	34.1
159	80	37.2	34.09
160	80.5	37.1	34.07
161	81	37	34.06
162	81.5	37	34.14
163	82	36.9	34.13
164	82.5	36.8	34.11
165	83	36.7	34.1
166	83.5	36.6	34.08
167	84	36.6	34.17
168	84.5	36.5	34.15
169	85	36.4	34.13
170	85.5	36.3	34.11
171	86	36.2	34.1
172	86.5	36.2	34.18
173	87	36.1	34.16
174	87.5	36	34.14
175	88	35.9	34.12
176	88.5	35.9	34.19
177	89	35.8	34.17
178	89.5	35.7	34.15
179	90	35.6	34.13
180	90.5	35.6	34.21
181	91	35.5	34.18
182	91.5	35.4	34.16
183	92	35.4	34.24
184	92.5	35.3	34.21
185	93	35.2	34.19
186	93.5	35.1	34.16
187	94	35.1	34.24
188	94.5	35	34.21
189	95	34.9	34.18
190	95.5	34.9	34.26
191	96	34.8	34.23
192	96.5	34.7	34.2
193	97	34.7	34.27
194	97.5	34.6	34.25
195	98	34.5	34.22
196	98.5	34.5	34.29
197	99	34.4	34.26
198	99.5	34.3	34.23
199	100	34.3	34.3

## Sheet: b Indoor-Older 3H
units: dry bulb temperature (degrees Celsius), relative humidity (%), wet bulb temperature (degrees Celsius).
	rh (%)	Tair (Degrees Celsius)	Tw (Degrees Celsius)
0	0.5	49.2	16.88
1	1	49.1	17.28
2	1.5	49.1	17.7
3	2	49.1	18.1
4	2.5	49	18.45
5	3	49	18.82
6	3.5	49	19.19
7	4	49	19.55
8	4.5	48.9	19.85
9	5	48.9	20.2
10	5.5	48.9	20.53
11	6	48.8	20.81
12	6.5	48.8	21.14
13	7	48.8	21.45
14	7.5	48.8	21.76
15	8	48.7	22.02
16	8.5	48.7	22.32
17	9	48.7	22.62
18	9.5	48.6	22.85
19	10	48.6	23.14
20	10.5	48.6	23.42
21	11	48.5	23.64
22	11.5	48.5	23.91
23	12	48.4	24.12
24	12.5	48.4	24.39
25	13	48.4	24.65
26	13.5	48.3	24.85
27	14	48.3	25.1
28	14.5	48.3	25.35
29	15	48.2	25.53
30	15.5	48.2	25.78
31	16	48.1	25.95
32	16.5	48.1	26.19
33	17	48	26.36
34	17.5	48	26.59
35	18	47.9	26.75
36	18.5	47.9	26.98
37	19	47.8	27.13
38	19.5	47.8	27.36
39	20	47.7	27.5
40	20.5	47.7	27.72
41	21	47.6	27.86
42	21.5	47.6	28.07
43	22	47.5	28.21
44	22.5	47.5	28.41
45	23	47.4	28.54
46	23.5	47.3	28.67
47	24	47.3	28.87
48	24.5	47.2	28.99
49	25	47.2	29.19
50	25.5	47.1	29.3
51	26	47	29.42
52	26.5	47	29.61
53	27	46.9	29.72
54	27.5	46.8	29.82
55	28	46.8	30.01
56	28.5	46.7	30.11
57	29	46.6	30.21
58	29.5	46.5	30.31
59	30	46.5	30.48
60	30.5	46.4	30.58
61	31	46.3	30.67
62	31.5	46.2	30.76
63	32	46.2	30.93
64	32.5	46.1	31.02
65	33	46	31.1
66	33.5	45.9	31.18
67	34	45.8	31.26
68	34.5	45.7	31.34
69	35	45.7	31.5
70	35.5	45.6	31.58
71	36	45.5	31.65
72	36.5	45.4	31.72
73	37	45.3	31.79
74	37.5	45.2	31.86
75	38	45.1	31.93
76	38.5	45	31.99
77	39	44.9	32.06
78	39.5	44.8	32.12
79	40	44.8	32.27
80	40.5	44.7	32.32
81	41	44.6	32.38
82	41.5	44.5	32.44
83	42	44.4	32.49
84	42.5	44.3	32.55
85	43	44.2	32.6
86	43.5	44.1	32.65
87	44	44	32.7
88	44.5	43.9	32.75
89	45	43.8	32.8
90	45.5	43.7	32.84
91	46	43.6	32.89
92	46.5	43.5	32.93
93	47	43.4	32.97
94	47.5	43.3	33.01
95	48	43.2	33.05
96	48.5	43.1	33.09
97	49	43	33.13
98	49.5	42.9	33.16
99	50	42.8	33.2
100	50.5	42.7	33.23
101	51	42.6	33.27
102	51.5	42.5	33.3
103	52	42.4	33.33
104	52.5	42.3	33.36
105	53	42.2	33.39
106	53.5	42.1	33.41
107	54	42	33.44
108	54.5	42	33.56
109	55	42	33.67
110	55.5	41.9	33.69
111	56	41.8	33.72
112	56.5	41.7	33.74
113	57	41.6	33.76
114	57.5	41.5	33.78
115	58	41.4	33.8
116	58.5	41.3	33.82
117	59	41.2	33.84
118	59.5	41.1	33.85
119	60	41	33.87
120	60.5	40.9	33.88
121	61	40.8	33.9
122	61.5	40.7	33.91
123	62	40.6	33.92
124	62.5	40.5	33.94
125	63	40.4	33.95
126	63.5	40.3	33.96
127	64	40.3	34.06
128	64.5	40.2	34.07
129	65	40.1	34.07
130	65.5	40	34.08
131	66	39.9	34.09
132	66.5	39.8	34.09
133	67	39.7	34.1
134	67.5	39.6	34.1
135	68	39.5	34.11
136	68.5	39.4	34.11
137	69	39.3	34.11
138	69.5	39.3	34.21
139	70	39.2	34.21
140	70.5	39.1	34.21
141	71	39	34.21
142	71.5	38.9	34.2
143	72	38.8	34.2
144	72.5	38.8	34.29
145	73	38.7	34.29
146	73.5	38.6	34.29
147	74	38.5	34.28
148	74.5	38.4	34.28
149	75	38.3	34.27
150	75.5	38.3	34.36
151	76	38.2	34.35
152	76.5	38.1	34.35
153	77	38	34.34
154	77.5	37.9	34.33
155	78	37.9	34.42
156	78.5	37.8	34.41
157	79	37.7	34.4
158	79.5	37.6	34.39
159	80	37.6	34.47
160	80.5	37.5	34.46
161	81	37.4	34.45
162	81.5	37.3	34.43
163	82	37.3	34.52
164	82.5	37.2	34.5
165	83	37.1	34.49
166	83.5	37	34.47
167	84	37	34.55
168	84.5	36.9	34.54
169	85	36.8	34.52
170	85.5	36.7	34.5
171	86	36.7	34.58
172	86.5	36.6	34.57
173	87	36.5	34.55
174	87.5	36.5	34.63
175	88	36.4	34.61
176	88.5	36.3	34.59
177	89	36.2	34.57
178	89.5	36.2	34.64
179	90	36.1	34.62
180	90.5	36	34.6
181	91	36	34.68
182	91.5	35.9	34.65
183	92	35.8	34.63
184	92.5	35.8	34.71
185	93	35.7	34.68
186	93.5	35.6	34.66
187	94	35.6	34.73
188	94.5	35.5	34.71
189	95	35.4	34.68
190	95.5	35.4	34.75
191	96	35.3	34.73
192	96.5	35.3	34.8
193	97	35.2	34.77
194	97.5	35.1	34.74
195	98	35.1	34.82
196	98.5	35	34.79
197	99	34.9	34.76
198	99.5	34.9	34.83
199	100	34.8	34.8

## Sheet: b Indoor-Older 6H
units: dry bulb temperature (degrees Celsius), relative humidity (%), wet bulb temperature (degrees Celsius).
	rh (%)	Tair (Degrees Celsius)	Tw (Degrees Celsius)
0	0.5	46.8	16.08
1	1	46.8	16.47
2	1.5	46.8	16.85
3	2	46.8	17.21
4	2.5	46.7	17.53
5	3	46.7	17.87
6	3.5	46.7	18.21
7	4	46.7	18.54
8	4.5	46.7	18.86
9	5	46.6	19.13
10	5.5	46.6	19.44
11	6	46.6	19.74
12	6.5	46.6	20.04
13	7	46.5	20.28
14	7.5	46.5	20.57
15	8	46.5	20.85
16	8.5	46.5	21.13
17	9	46.4	21.35
18	9.5	46.4	21.62
19	10	46.4	21.89
20	10.5	46.4	22.15
21	11	46.3	22.35
22	11.5	46.3	22.61
23	12	46.3	22.86
24	12.5	46.3	23.11
25	13	46.2	23.29
26	13.5	46.2	23.54
27	14	46.2	23.78
28	14.5	46.2	24.01
29	15	46.1	24.18
30	15.5	46.1	24.41
31	16	46.1	24.64
32	16.5	46	24.8
33	17	46	25.02
34	17.5	46	25.24
35	18	45.9	25.39
36	18.5	45.9	25.61
37	19	45.9	25.82
38	19.5	45.8	25.96
39	20	45.8	26.17
40	20.5	45.8	26.37
41	21	45.7	26.5
42	21.5	45.7	26.71
43	22	45.6	26.83
44	22.5	45.6	27.03
45	23	45.6	27.22
46	23.5	45.5	27.34
47	24	45.5	27.53
48	24.5	45.4	27.65
49	25	45.4	27.84
50	25.5	45.4	28.02
51	26	45.3	28.13
52	26.5	45.3	28.31
53	27	45.2	28.41
54	27.5	45.2	28.59
55	28	45.1	28.69
56	28.5	45.1	28.87
57	29	45	28.96
58	29.5	45	29.13
59	30	44.9	29.22
60	30.5	44.9	29.39
61	31	44.8	29.48
62	31.5	44.8	29.65
63	32	44.7	29.73
64	32.5	44.6	29.81
65	33	44.6	29.97
66	33.5	44.5	30.05
67	34	44.5	30.21
68	34.5	44.4	30.28
69	35	44.3	30.36
70	35.5	44.3	30.51
71	36	44.2	30.58
72	36.5	44.1	30.65
73	37	44.1	30.8
74	37.5	44	30.87
75	38	43.9	30.93
76	38.5	43.9	31.08
77	39	43.8	31.14
78	39.5	43.7	31.2
79	40	43.7	31.34
80	40.5	43.6	31.4
81	41	43.5	31.45
82	41.5	43.4	31.51
83	42	43.4	31.64
84	42.5	43.3	31.69
85	43	43.2	31.74
86	43.5	43.1	31.79
87	44	43.1	31.93
88	44.5	43	31.97
89	45	42.9	32.02
90	45.5	42.8	32.06
91	46	42.7	32.11
92	46.5	42.7	32.23
93	47	42.6	32.27
94	47.5	42.5	32.31
95	48	42.4	32.35
96	48.5	42.3	32.39
97	49	42.2	32.43
98	49.5	42.2	32.55
99	50	42.1	32.58
100	50.5	42	32.61
101	51	41.9	32.65
102	51.5	41.8	32.68
103	52	41.7	32.71
104	52.5	41.6	32.73
105	53	41.5	32.76
106	53.5	41.4	32.79
107	54	41.3	32.81
108	54.5	41.2	32.84
109	55	41.1	32.86
110	55.5	41	32.89
111	56	40.9	32.91
112	56.5	40.7	32.84
113	57	40.6	32.86
114	57.5	40.5	32.88
115	58	40.4	32.89
116	58.5	40.3	32.91
117	59	40.2	32.93
118	59.5	40.1	32.94
119	60	40.1	33.05
120	60.5	40	33.06
121	61	39.9	33.07
122	61.5	39.8	33.09
123	62	39.7	33.1
124	62.5	39.6	33.11
125	63	39.5	33.12
126	63.5	39.4	33.13
127	64	39.3	33.13
128	64.5	39.2	33.14
129	65	39.1	33.15
130	65.5	39	33.15
131	66	38.9	33.16
132	66.5	38.8	33.16
133	67	38.8	33.26
134	67.5	38.7	33.26
135	68	38.6	33.27
136	68.5	38.5	33.27
137	69	38.4	33.27
138	69.5	38.3	33.27
139	70	38.2	33.27
140	70.5	38.2	33.36
141	71	38.1	33.36
142	71.5	38	33.36
143	72	37.9	33.35
144	72.5	37.8	33.35
145	73	37.7	33.35
146	73.5	37.7	33.44
147	74	37.6	33.43
148	74.5	37.5	33.42
149	75	37.4	33.42
150	75.5	37.3	33.41
151	76	37.3	33.5
152	76.5	37.2	33.49
153	77	37.1	33.48
154	77.5	37	33.47
155	78	37	33.56
156	78.5	36.9	33.54
157	79	36.8	33.53
158	79.5	36.7	33.52
159	80	36.7	33.61
160	80.5	36.6	33.59
161	81	36.5	33.58
162	81.5	36.4	33.56
163	82	36.4	33.65
164	82.5	36.3	33.63
165	83	36.2	33.62
166	83.5	36.1	33.6
167	84	36.1	33.68
168	84.5	36	33.66
169	85	35.9	33.65
170	85.5	35.9	33.73
171	86	35.8	33.71
172	86.5	35.7	33.69
173	87	35.7	33.77
174	87.5	35.6	33.75
175	88	35.5	33.73
176	88.5	35.4	33.71
177	89	35.4	33.78
178	89.5	35.3	33.76
179	90	35.2	33.74
180	90.5	35.2	33.81
181	91	35.1	33.79
182	91.5	35	33.77
183	92	35	33.84
184	92.5	34.9	33.82
185	93	34.8	33.79
186	93.5	34.8	33.87
187	94	34.7	33.84
188	94.5	34.7	33.91
189	95	34.6	33.89
190	95.5	34.5	33.86
191	96	34.5	33.93
192	96.5	34.4	33.91
193	97	34.3	33.88
194	97.5	34.3	33.95
195	98	34.2	33.92
196	98.5	34.2	33.99
197	99	34.1	33.96
198	99.5	34	33.93
199	100	34	34

## Sheet: Tw 35C line
units: dry bulb temperature (degrees Celsius), relative humidity (%), wet bulb temperature (degrees Celsius).
rh (%)	Tair (Degrees Celsius)	Tw (Degrees Celsius)
17.5	59.6	35.01
18	59.2	35
18.5	58.8	34.98
19	58.5	35.03
19.5	58.1	35
20	57.7	34.96
20.5	57.4	35
21	57.1	35.02
21.5	56.7	34.96
22	56.4	34.98
22.5	56.1	34.99
23	55.8	34.99
23.5	55.5	34.99
24	55.2	34.99
24.5	54.9	34.98
25	54.6	34.97
25.5	54.4	35.03
26	54.1	35.01
26.5	53.8	34.98
27	53.6	35.03
27.5	53.3	35
28	53	34.96
28.5	52.8	35
29	52.6	35.04
29.5	52.3	34.99
30	52.1	35.02
30.5	51.8	34.96
31	51.6	34.99
31.5	51.4	35.01
32	51.2	35.03
32.5	50.9	34.96
33	50.7	34.97
33.5	50.5	34.98
34	50.3	34.99
34.5	50.1	35
35	49.9	35
35.5	49.7	35
36	49.5	35
36.5	49.3	35
37	49.1	34.99
37.5	48.9	34.98
38	48.7	34.97
38.5	48.5	34.96
39	48.4	35.03
39.5	48.2	35.02
40	48	35
40.5	47.8	34.98
41	47.7	35.04
41.5	47.5	35.02
42	47.3	34.99
42.5	47.1	34.96
43	47	35.02
43.5	46.8	34.99
44	46.6	34.96
44.5	46.5	35.01
45	46.3	34.97
45.5	46.2	35.03
46	46	34.99
46.5	45.9	35.03
47	45.7	34.99
47.5	45.6	35.04
48	45.4	34.99
48.5	45.3	35.03
49	45.1	34.99
49.5	45	35.02
50	44.8	34.97
50.5	44.7	35.01
51	44.5	34.96
51.5	44.4	34.99
52	44.3	35.03
52.5	44.1	34.97
53	44	35
53.5	43.9	35.03
54	43.7	34.97
54.5	43.6	35
55	43.5	35.02
55.5	43.3	34.96
56	43.2	34.99
56.5	43.1	35.01
57	43	35.03
57.5	42.8	34.96
58	42.7	34.98
58.5	42.6	35
59	42.5	35.02
59.5	42.4	35.04
60	42.2	34.97
60.5	42.1	34.98
61	42	35
61.5	41.9	35.01
62	41.8	35.03
62.5	41.7	35.04
63	41.5	34.96
63.5	41.4	34.97
64	41.3	34.98
64.5	41.2	34.99
65	41.1	35
65.5	41	35.01
66	40.9	35.02
66.5	40.8	35.03
67	40.7	35.03
67.5	40.6	35.04
68	40.5	35.04
68.5	40.3	34.95
69	40.2	34.95
69.5	40.1	34.96
70	40	34.96
70.5	39.9	34.96
71	39.8	34.96
71.5	39.7	34.96
72	39.6	34.96
72.5	39.5	34.96
73	39.4	34.95
73.5	39.3	34.95
74	39.3	35.04
74.5	39.2	35.04
75	39.1	35.03
75.5	39	35.03
76	38.9	35.02
76.5	38.8	35.01
77	38.7	35.01
77.5	38.6	35
78	38.5	34.99
78.5	38.4	34.98
79	38.3	34.97
79.5	38.2	34.96
80	38.1	34.95
80.5	38.1	35.04
81	38	35.02
81.5	37.9	35.01
82	37.8	35
82.5	37.7	34.99
83	37.6	34.97
83.5	37.5	34.96
84	37.5	35.04
84.5	37.4	35.02
85	37.3	35.01
85.5	37.2	34.99
86	37.1	34.97
86.5	37	34.96
87	37	35.03
87.5	36.9	35.02
88	36.8	35
88.5	36.7	34.98
89	36.6	34.96
89.5	36.6	35.04
90	36.5	35.01
90.5	36.4	34.99
91	36.3	34.97
91.5	36.2	34.95
92	36.2	35.02
92.5	36.1	35
93	36	34.98
93.5	35.9	34.95
94	35.9	35.03
94.5	35.8	35
95	35.7	34.98
95.5	35.6	34.95
96	35.6	35.02
96.5	35.5	35
97	35.4	34.97
97.5	35.4	35.04
98	35.3	35.02
98.5	35.2	34.99
99	35.1	34.96
99.5	35.1	35.03
100	35	35
