# Supplementary material for: A physiological approach for assessing human survivability and liveability to heat in a changing climate
Source: Nat Commun. 2023 Nov 29;14:7653. doi: 10.1038/s41467-023-43121-5 (PMC10687011; doi:10.1038/s41467-023-43121-5)
Supplement: Supplementary file 4 — Source Data [file 41467_2023_43121_MOESM4_ESM.zip › Source Data/source_data_fig2/fig2.xlsx]

## Sheet: a Indoor-Young 6H
units: See survivability zones descriptions in Session 4.2 and Figure 2, x-axis: temperature (degrees Celsius, row 2), y-axis:relative humidity (%, column A)
	25	25.1	25.2	25.3	25.4	25.5	25.6	25.7	25.8	25.9	26	26.1	26.2	26.3	26.4	26.5	26.6	26.7	26.8	26.9	27	27.1	27.2	27.3	27.4	27.5	27.6	27.7	27.8	27.9	28	28.1	28.2	28.3	28.4	28.5	28.6	28.7	28.8	28.9	29	29.1	29.2	29.3	29.4	29.5	29.6	29.7	29.8
0.5	1	1	1	1	1	1	1	1	1	1	1	1	1	1	1	1	1	1	1	1	1	1	1	1	1	1	1	1	1	1	1	1	1	1	1	1	1	1	1	1	1	1	1	1	1	1	1	1	1
1	1	1	1	1	1	1	1	1	1	1	1	1	1	1	1	1	1	1	1	1	1	1	1	1	1	1	1	1	1	1	1	1	1	1	1	1	1	1	1	1	1	1	1	1	1	1	1	1	1
1.5	1	1	1	1	1	1	1	1	1	1	1	1	1	1	1	1	1	1	1	1	1	1	1	1	1	1	1	1	1	1	1	1	1	1	1	1	1	1	1	1	1	1	1	1	1	1	1	1	1
2	1	1	1	1	1	1	1	1	1	1	1	1	1	1	1	1	1	1	1	1	1	1	1	1	1	1	1	1	1	1	1	1	1	1	1	1	1	1	1	1	1	1	1	1	1	1	1	1	1
2.5	1	1	1	1	1	1	1	1	1	1	1	1	1	1	1	1	1	1	1	1	1	1	1	1	1	1	1	1	1	1	1	1	1	1	1	1	1	1	1	1	1	1	1	1	1	1	1	1	1
3	1	1	1	1	1	1	1	1	1	1	1	1	1	1	1	1	1	1	1	1	1	1	1	1	1	1	1	1	1	1	1	1	1	1	1	1	1	1	1	1	1	1	1	1	1	1	1	1	1
3.5	1	1	1	1	1	1	1	1	1	1	1	1	1	1	1	1	1	1	1	1	1	1	1	1	1	1	1	1	1	1	1	1	1	1	1	1	1	1	1	1	1	1	1	1	1	1	1	1	1
4	1	1	1	1	1	1	1	1	1	1	1	1	1	1	1	1	1	1	1	1	1	1	1	1	1	1	1	1	1	1	1	1	1	1	1	1	1	1	1	1	1	1	1	1	1	1	1	1	1
4.5	1	1	1	1	1	1	1	1	1	1	1	1	1	1	1	1	1	1	1	1	1	1	1	1	1	1	1	1	1	1	1	1	1	1	1	1	1	1	1	1	1	1	1	1	1	1	1	1	1
5	1	1	1	1	1	1	1	1	1	1	1	1	1	1	1	1	1	1	1	1	1	1	1	1	1	1	1	1	1	1	1	1	1	1	1	1	1	1	1	1	1	1	1	1	1	1	1	1	1
5.5	1	1	1	1	1	1	1	1	1	1	1	1	1	1	1	1	1	1	1	1	1	1	1	1	1	1	1	1	1	1	1	1	1	1	1	1	1	1	1	1	1	1	1	1	1	1	1	1	1
6	1	1	1	1	1	1	1	1	1	1	1	1	1	1	1	1	1	1	1	1	1	1	1	1	1	1	1	1	1	1	1	1	1	1	1	1	1	1	1	1	1	1	1	1	1	1	1	1	1
6.5	1	1	1	1	1	1	1	1	1	1	1	1	1	1	1	1	1	1	1	1	1	1	1	1	1	1	1	1	1	1	1	1	1	1	1	1	1	1	1	1	1	1	1	1	1	1	1	1	1
7	1	1	1	1	1	1	1	1	1	1	1	1	1	1	1	1	1	1	1	1	1	1	1	1	1	1	1	1	1	1	1	1	1	1	1	1	1	1	1	1	1	1	1	1	1	1	1	1	1
7.5	1	1	1	1	1	1	1	1	1	1	1	1	1	1	1	1	1	1	1	1	1	1	1	1	1	1	1	1	1	1	1	1	1	1	1	1	1	1	1	1	1	1	1	1	1	1	1	1	1
8	1	1	1	1	1	1	1	1	1	1	1	1	1	1	1	1	1	1	1	1	1	1	1	1	1	1	1	1	1	1	1	1	1	1	1	1	1	1	1	1	1	1	1	1	1	1	1	1	1
8.5	1	1	1	1	1	1	1	1	1	1	1	1	1	1	1	1	1	1	1	1	1	1	1	1	1	1	1	1	1	1	1	1	1	1	1	1	1	1	1	1	1	1	1	1	1	1	1	1	1
9	1	1	1	1	1	1	1	1	1	1	1	1	1	1	1	1	1	1	1	1	1	1	1	1	1	1	1	1	1	1	1	1	1	1	1	1	1	1	1	1	1	1	1	1	1	1	1	1	1
9.5	1	1	1	1	1	1	1	1	1	1	1	1	1	1	1	1	1	1	1	1	1	1	1	1	1	1	1	1	1	1	1	1	1	1	1	1	1	1	1	1	1	1	1	1	1	1	1	1	1
10	1	1	1	1	1	1	1	1	1	1	1	1	1	1	1	1	1	1	1	1	1	1	1	1	1	1	1	1	1	1	1	1	1	1	1	1	1	1	1	1	1	1	1	1	1	1	1	1	1
10.5	1	1	1	1	1	1	1	1	1	1	1	1	1	1	1	1	1	1	1	1	1	1	1	1	1	1	1	1	1	1	1	1	1	1	1	1	1	1	1	1	1	1	1	1	1	1	1	1	1
11	1	1	1	1	1	1	1	1	1	1	1	1	1	1	1	1	1	1	1	1	1	1	1	1	1	1	1	1	1	1	1	1	1	1	1	1	1	1	1	1	1	1	1	1	1	1	1	1	1
11.5	1	1	1	1	1	1	1	1	1	1	1	1	1	1	1	1	1	1	1	1	1	1	1	1	1	1	1	1	1	1	1	1	1	1	1	1	1	1	1	1	1	1	1	1	1	1	1	1	1
12	1	1	1	1	1	1	1	1	1	1	1	1	1	1	1	1	1	1	1	1	1	1	1	1	1	1	1	1	1	1	1	1	1	1	1	1	1	1	1	1	1	1	1	1	1	1	1	1	1
12.5	1	1	1	1	1	1	1	1	1	1	1	1	1	1	1	1	1	1	1	1	1	1	1	1	1	1	1	1	1	1	1	1	1	1	1	1	1	1	1	1	1	1	1	1	1	1	1	1	1
13	1	1	1	1	1	1	1	1	1	1	1	1	1	1	1	1	1	1	1	1	1	1	1	1	1	1	1	1	1	1	1	1	1	1	1	1	1	1	1	1	1	1	1	1	1	1	1	1	1
13.5	1	1	1	1	1	1	1	1	1	1	1	1	1	1	1	1	1	1	1	1	1	1	1	1	1	1	1	1	1	1	1	1	1	1	1	1	1	1	1	1	1	1	1	1	1	1	1	1	1
14	1	1	1	1	1	1	1	1	1	1	1	1	1	1	1	1	1	1	1	1	1	1	1	1	1	1	1	1	1	1	1	1	1	1	1	1	1	1	1	1	1	1	1	1	1	1	1	1	1
14.5	1	1	1	1	1	1	1	1	1	1	1	1	1	1	1	1	1	1	1	1	1	1	1	1	1	1	1	1	1	1	1	1	1	1	1	1	1	1	1	1	1	1	1	1	1	1	1	1	1
15	1	1	1	1	1	1	1	1	1	1	1	1	1	1	1	1	1	1	1	1	1	1	1	1	1	1	1	1	1	1	1	1	1	1	1	1	1	1	1	1	1	1	1	1	1	1	1	1	1
15.5	1	1	1	1	1	1	1	1	1	1	1	1	1	1	1	1	1	1	1	1	1	1	1	1	1	1	1	1	1	1	1	1	1	1	1	1	1	1	1	1	1	1	1	1	1	1	1	1	1
16	1	1	1	1	1	1	1	1	1	1	1	1	1	1	1	1	1	1	1	1	1	1	1	1	1	1	1	1	1	1	1	1	1	1	1	1	1	1	1	1	1	1	1	1	1	1	1	1	1
16.5	1	1	1	1	1	1	1	1	1	1	1	1	1	1	1	1	1	1	1	1	1	1	1	1	1	1	1	1	1	1	1	1	1	1	1	1	1	1	1	1	1	1	1	1	1	1	1	1	1
17	1	1	1	1	1	1	1	1	1	1	1	1	1	1	1	1	1	1	1	1	1	1	1	1	1	1	1	1	1	1	1	1	1	1	1	1	1	1	1	1	1	1	1	1	1	1	1	1	1
17.5	1	1	1	1	1	1	1	1	1	1	1	1	1	1	1	1	1	1	1	1	1	1	1	1	1	1	1	1	1	1	1	1	1	1	1	1	1	1	1	1	1	1	1	1	1	1	1	1	1
18	1	1	1	1	1	1	1	1	1	1	1	1	1	1	1	1	1	1	1	1	1	1	1	1	1	1	1	1	1	1	1	1	1	1	1	1	1	1	1	1	1	1	1	1	1	1	1	1	1
18.5	1	1	1	1	1	1	1	1	1	1	1	1	1	1	1	1	1	1	1	1	1	1	1	1	1	1	1	1	1	1	1	1	1	1	1	1	1	1	1	1	1	1	1	1	1	1	1	1	1
19	1	1	1	1	1	1	1	1	1	1	1	1	1	1	1	1	1	1	1	1	1	1	1	1	1	1	1	1	1	1	1	1	1	1	1	1	1	1	1	1	1	1	1	1	1	1	1	1	1
19.5	1	1	1	1	1	1	1	1	1	1	1	1	1	1	1	1	1	1	1	1	1	1	1	1	1	1	1	1	1	1	1	1	1	1	1	1	1	1	1	1	1	1	1	1	1	1	1	1	1
20	1	1	1	1	1	1	1	1	1	1	1	1	1	1	1	1	1	1	1	1	1	1	1	1	1	1	1	1	1	1	1	1	1	1	1	1	1	1	1	1	1	1	1	1	1	1	1	1	1
20.5	1	1	1	1	1	1	1	1	1	1	1	1	1	1	1	1	1	1	1	1	1	1	1	1	1	1	1	1	1	1	1	1	1	1	1	1	1	1	1	1	1	1	1	1	1	1	1	1	1
21	1	1	1	1	1	1	1	1	1	1	1	1	1	1	1	1	1	1	1	1	1	1	1	1	1	1	1	1	1	1	1	1	1	1	1	1	1	1	1	1	1	1	1	1	1	1	1	1	1
21.5	1	1	1	1	1	1	1	1	1	1	1	1	1	1	1	1	1	1	1	1	1	1	1	1	1	1	1	1	1	1	1	1	1	1	1	1	1	1	1	1	1	1	1	1	1	1	1	1	1
22	1	1	1	1	1	1	1	1	1	1	1	1	1	1	1	1	1	1	1	1	1	1	1	1	1	1	1	1	1	1	1	1	1	1	1	1	1	1	1	1	1	1	1	1	1	1	1	1	1
22.5	1	1	1	1	1	1	1	1	1	1	1	1	1	1	1	1	1	1	1	1	1	1	1	1	1	1	1	1	1	1	1	1	1	1	1	1	1	1	1	1	1	1	1	1	1	1	1	1	1
23	1	1	1	1	1	1	1	1	1	1	1	1	1	1	1	1	1	1	1	1	1	1	1	1	1	1	1	1	1	1	1	1	1	1	1	1	1	1	1	1	1	1	1	1	1	1	1	1	1
23.5	1	1	1	1	1	1	1	1	1	1	1	1	1	1	1	1	1	1	1	1	1	1	1	1	1	1	1	1	1	1	1	1	1	1	1	1	1	1	1	1	1	1	1	1	1	1	1	1	1
24	1	1	1	1	1	1	1	1	1	1	1	1	1	1	1	1	1	1	1	1	1	1	1	1	1	1	1	1	1	1	1	1	1	1	1	1	1	1	1	1	1	1	1	1	1	1	1	1	1
24.5	1	1	1	1	1	1	1	1	1	1	1	1	1	1	1	1	1	1	1	1	1	1	1	1	1	1	1	1	1	1	1	1	1	1	1	1	1	1	1	1	1	1	1	1	1	1	1	1	1
25	1	1	1	1	1	1	1	1	1	1	1	1	1	1	1	1	1	1	1	1	1	1	1	1	1	1	1	1	1	1	1	1	1	1	1	1	1	1	1	1	1	1	1	1	1	1	1	1	1
25.5	1	1	1	1	1	1	1	1	1	1	1	1	1	1	1	1	1	1	1	1	1	1	1	1	1	1	1	1	1	1	1	1	1	1	1	1	1	1	1	1	1	1	1	1	1	1	1	1	1
26	1	1	1	1	1	1	1	1	1	1	1	1	1	1	1	1	1	1	1	1	1	1	1	1	1	1	1	1	1	1	1	1	1	1	1	1	1	1	1	1	1	1	1	1	1	1	1	1	1
26.5	1	1	1	1	1	1	1	1	1	1	1	1	1	1	1	1	1	1	1	1	1	1	1	1	1	1	1	1	1	1	1	1	1	1	1	1	1	1	1	1	1	1	1	1	1	1	1	1	1
27	1	1	1	1	1	1	1	1	1	1	1	1	1	1	1	1	1	1	1	1	1	1	1	1	1	1	1	1	1	1	1	1	1	1	1	1	1	1	1	1	1	1	1	1	1	1	1	1	1
27.5	1	1	1	1	1	1	1	1	1	1	1	1	1	1	1	1	1	1	1	1	1	1	1	1	1	1	1	1	1	1	1	1	1	1	1	1	1	1	1	1	1	1	1	1	1	1	1	1	1
28	1	1	1	1	1	1	1	1	1	1	1	1	1	1	1	1	1	1	1	1	1	1	1	1	1	1	1	1	1	1	1	1	1	1	1	1	1	1	1	1	1	1	1	1	1	1	1	1	1
28.5	1	1	1	1	1	1	1	1	1	1	1	1	1	1	1	1	1	1	1	1	1	1	1	1	1	1	1	1	1	1	1	1	1	1	1	1	1	1	1	1	1	1	1	1	1	1	1	1	1
29	1	1	1	1	1	1	1	1	1	1	1	1	1	1	1	1	1	1	1	1	1	1	1	1	1	1	1	1	1	1	1	1	1	1	1	1	1	1	1	1	1	1	1	1	1	1	1	1	1
29.5	1	1	1	1	1	1	1	1	1	1	1	1	1	1	1	1	1	1	1	1	1	1	1	1	1	1	1	1	1	1	1	1	1	1	1	1	1	1	1	1	1	1	1	1	1	1	1	1	1
30	1	1	1	1	1	1	1	1	1	1	1	1	1	1	1	1	1	1	1	1	1	1	1	1	1	1	1	1	1	1	1	1	1	1	1	1	1	1	1	1	1	1	1	1	1	1	1	1	1
30.5	1	1	1	1	1	1	1	1	1	1	1	1	1	1	1	1	1	1	1	1	1	1	1	1	1	1	1	1	1	1	1	1	1	1	1	1	1	1	1	1	1	1	1	1	1	1	1	1	1
31	1	1	1	1	1	1	1	1	1	1	1	1	1	1	1	1	1	1	1	1	1	1	1	1	1	1	1	1	1	1	1	1	1	1	1	1	1	1	1	1	1	1	1	1	1	1	1	1	1
31.5	1	1	1	1	1	1	1	1	1	1	1	1	1	1	1	1	1	1	1	1	1	1	1	1	1	1	1	1	1	1	1	1	1	1	1	1	1	1	1	1	1	1	1	1	1	1	1	1	1
32	1	1	1	1	1	1	1	1	1	1	1	1	1	1	1	1	1	1	1	1	1	1	1	1	1	1	1	1	1	1	1	1	1	1	1	1	1	1	1	1	1	1	1	1	1	1	1	1	1
32.5	1	1	1	1	1	1	1	1	1	1	1	1	1	1	1	1	1	1	1	1	1	1	1	1	1	1	1	1	1	1	1	1	1	1	1	1	1	1	1	1	1	1	1	1	1	1	1	1	1
33	1	1	1	1	1	1	1	1	1	1	1	1	1	1	1	1	1	1	1	1	1	1	1	1	1	1	1	1	1	1	1	1	1	1	1	1	1	1	1	1	1	1	1	1	1	1	1	1	1
33.5	1	1	1	1	1	1	1	1	1	1	1	1	1	1	1	1	1	1	1	1	1	1	1	1	1	1	1	1	1	1	1	1	1	1	1	1	1	1	1	1	1	1	1	1	1	1	1	1	1
34	1	1	1	1	1	1	1	1	1	1	1	1	1	1	1	1	1	1	1	1	1	1	1	1	1	1	1	1	1	1	1	1	1	1	1	1	1	1	1	1	1	1	1	1	1	1	1	1	1
34.5	1	1	1	1	1	1	1	1	1	1	1	1	1	1	1	1	1	1	1	1	1	1	1	1	1	1	1	1	1	1	1	1	1	1	1	1	1	1	1	1	1	1	1	1	1	1	1	1	1
35	1	1	1	1	1	1	1	1	1	1	1	1	1	1	1	1	1	1	1	1	1	1	1	1	1	1	1	1	1	1	1	1	1	1	1	1	1	1	1	1	1	1	1	1	1	1	1	1	1
35.5	1	1	1	1	1	1	1	1	1	1	1	1	1	1	1	1	1	1	1	1	1	1	1	1	1	1	1	1	1	1	1	1	1	1	1	1	1	1	1	1	1	1	1	1	1	1	1	1	1
36	1	1	1	1	1	1	1	1	1	1	1	1	1	1	1	1	1	1	1	1	1	1	1	1	1	1	1	1	1	1	1	1	1	1	1	1	1	1	1	1	1	1	1	1	1	1	1	1	1
36.5	1	1	1	1	1	1	1	1	1	1	1	1	1	1	1	1	1	1	1	1	1	1	1	1	1	1	1	1	1	1	1	1	1	1	1	1	1	1	1	1	1	1	1	1	1	1	1	1	1
37	1	1	1	1	1	1	1	1	1	1	1	1	1	1	1	1	1	1	1	1	1	1	1	1	1	1	1	1	1	1	1	1	1	1	1	1	1	1	1	1	1	1	1	1	1	1	1	1	1
37.5	1	1	1	1	1	1	1	1	1	1	1	1	1	1	1	1	1	1	1	1	1	1	1	1	1	1	1	1	1	1	1	1	1	1	1	1	1	1	1	1	1	1	1	1	1	1	1	1	1
38	1	1	1	1	1	1	1	1	1	1	1	1	1	1	1	1	1	1	1	1	1	1	1	1	1	1	1	1	1	1	1	1	1	1	1	1	1	1	1	1	1	1	1	1	1	1	1	1	1
38.5	1	1	1	1	1	1	1	1	1	1	1	1	1	1	1	1	1	1	1	1	1	1	1	1	1	1	1	1	1	1	1	1	1	1	1	1	1	1	1	1	1	1	1	1	1	1	1	1	1
39	1	1	1	1	1	1	1	1	1	1	1	1	1	1	1	1	1	1	1	1	1	1	1	1	1	1	1	1	1	1	1	1	1	1	1	1	1	1	1	1	1	1	1	1	1	1	1	1	1
39.5	1	1	1	1	1	1	1	1	1	1	1	1	1	1	1	1	1	1	1	1	1	1	1	1	1	1	1	1	1	1	1	1	1	1	1	1	1	1	1	1	1	1	1	1	1	1	1	1	1
40	1	1	1	1	1	1	1	1	1	1	1	1	1	1	1	1	1	1	1	1	1	1	1	1	1	1	1	1	1	1	1	1	1	1	1	1	1	1	1	1	1	1	1	1	1	1	1	1	1
40.5	1	1	1	1	1	1	1	1	1	1	1	1	1	1	1	1	1	1	1	1	1	1	1	1	1	1	1	1	1	1	1	1	1	1	1	1	1	1	1	1	1	1	1	1	1	1	1	1	1
41	1	1	1	1	1	1	1	1	1	1	1	1	1	1	1	1	1	1	1	1	1	1	1	1	1	1	1	1	1	1	1	1	1	1	1	1	1	1	1	1	1	1	1	1	1	1	1	1	1
41.5	1	1	1	1	1	1	1	1	1	1	1	1	1	1	1	1	1	1	1	1	1	1	1	1	1	1	1	1	1	1	1	1	1	1	1	1	1	1	1	1	1	1	1	1	1	1	1	1	1
42	1	1	1	1	1	1	1	1	1	1	1	1	1	1	1	1	1	1	1	1	1	1	1	1	1	1	1	1	1	1	1	1	1	1	1	1	1	1	1	1	1	1	1	1	1	1	1	1	1
42.5	1	1	1	1	1	1	1	1	1	1	1	1	1	1	1	1	1	1	1	1	1	1	1	1	1	1	1	1	1	1	1	1	1	1	1	1	1	1	1	1	1	1	1	1	1	1	1	1	1
43	1	1	1	1	1	1	1	1	1	1	1	1	1	1	1	1	1	1	1	1	1	1	1	1	1	1	1	1	1	1	1	1	1	1	1	1	1	1	1	1	1	1	1	1	1	1	1	1	1
43.5	1	1	1	1	1	1	1	1	1	1	1	1	1	1	1	1	1	1	1	1	1	1	1	1	1	1	1	1	1	1	1	1	1	1	1	1	1	1	1	1	1	1	1	1	1	1	1	1	1
44	1	1	1	1	1	1	1	1	1	1	1	1	1	1	1	1	1	1	1	1	1	1	1	1	1	1	1	1	1	1	1	1	1	1	1	1	1	1	1	1	1	1	1	1	1	1	1	1	1
44.5	1	1	1	1	1	1	1	1	1	1	1	1	1	1	1	1	1	1	1	1	1	1	1	1	1	1	1	1	1	1	1	1	1	1	1	1	1	1	1	1	1	1	1	1	1	1	1	1	1
45	1	1	1	1	1	1	1	1	1	1	1	1	1	1	1	1	1	1	1	1	1	1	1	1	1	1	1	1	1	1	1	1	1	1	1	1	1	1	1	1	1	1	1	1	1	1	1	1	1
45.5	1	1	1	1	1	1	1	1	1	1	1	1	1	1	1	1	1	1	1	1	1	1	1	1	1	1	1	1	1	1	1	1	1	1	1	1	1	1	1	1	1	1	1	1	1	1	1	1	1
46	1	1	1	1	1	1	1	1	1	1	1	1	1	1	1	1	1	1	1	1	1	1	1	1	1	1	1	1	1	1	1	1	1	1	1	1	1	1	1	1	1	1	1	1	1	1	1	1	1
46.5	1	1	1	1	1	1	1	1	1	1	1	1	1	1	1	1	1	1	1	1	1	1	1	1	1	1	1	1	1	1	1	1	1	1	1	1	1	1	1	1	1	1	1	1	1	1	1	1	1
47	1	1	1	1	1	1	1	1	1	1	1	1	1	1	1	1	1	1	1	1	1	1	1	1	1	1	1	1	1	1	1	1	1	1	1	1	1	1	1	1	1	1	1	1	1	1	1	1	1
47.5	1	1	1	1	1	1	1	1	1	1	1	1	1	1	1	1	1	1	1	1	1	1	1	1	1	1	1	1	1	1	1	1	1	1	1	1	1	1	1	1	1	1	1	1	1	1	1	1	1
48	1	1	1	1	1	1	1	1	1	1	1	1	1	1	1	1	1	1	1	1	1	1	1	1	1	1	1	1	1	1	1	1	1	1	1	1	1	1	1	1	1	1	1	1	1	1	1	1	1
48.5	1	1	1	1	1	1	1	1	1	1	1	1	1	1	1	1	1	1	1	1	1	1	1	1	1	1	1	1	1	1	1	1	1	1	1	1	1	1	1	1	1	1	1	1	1	1	1	1	1
49	1	1	1	1	1	1	1	1	1	1	1	1	1	1	1	1	1	1	1	1	1	1	1	1	1	1	1	1	1	1	1	1	1	1	1	1	1	1	1	1	1	1	1	1	1	1	1	1	1
49.5	1	1	1	1	1	1	1	1	1	1	1	1	1	1	1	1	1	1	1	1	1	1	1	1	1	1	1	1	1	1	1	1	1	1	1	1	1	1	1	1	1	1	1	1	1	1	1	1	1
50	1	1	1	1	1	1	1	1	1	1	1	1	1	1	1	1	1	1	1	1	1	1	1	1	1	1	1	1	1	1	1	1	1	1	1	1	1	1	1	1	1	1	1	1	1	1	1	1	1
50.5	1	1	1	1	1	1	1	1	1	1	1	1	1	1	1	1	1	1	1	1	1	1	1	1	1	1	1	1	1	1	1	1	1	1	1	1	1	1	1	1	1	1	1	1	1	1	1	1	1
51	1	1	1	1	1	1	1	1	1	1	1	1	1	1	1	1	1	1	1	1	1	1	1	1	1	1	1	1	1	1	1	1	1	1	1	1	1	1	1	1	1	1	1	1	1	1	1	1	1
51.5	1	1	1	1	1	1	1	1	1	1	1	1	1	1	1	1	1	1	1	1	1	1	1	1	1	1	1	1	1	1	1	1	1	1	1	1	1	1	1	1	1	1	1	1	1	1	1	1	1
52	1	1	1	1	1	1	1	1	1	1	1	1	1	1	1	1	1	1	1	1	1	1	1	1	1	1	1	1	1	1	1	1	1	1	1	1	1	1	1	1	1	1	1	1	1	1	1	1	1
52.5	1	1	1	1	1	1	1	1	1	1	1	1	1	1	1	1	1	1	1	1	1	1	1	1	1	1	1	1	1	1	1	1	1	1	1	1	1	1	1	1	1	1	1	1	1	1	1	1	1
53	1	1	1	1	1	1	1	1	1	1	1	1	1	1	1	1	1	1	1	1	1	1	1	1	1	1	1	1	1	1	1	1	1	1	1	1	1	1	1	1	1	1	1	1	1	1	1	1	1
53.5	1	1	1	1	1	1	1	1	1	1	1	1	1	1	1	1	1	1	1	1	1	1	1	1	1	1	1	1	1	1	1	1	1	1	1	1	1	1	1	1	1	1	1	1	1	1	1	1	1
54	1	1	1	1	1	1	1	1	1	1	1	1	1	1	1	1	1	1	1	1	1	1	1	1	1	1	1	1	1	1	1	1	1	1	1	1	1	1	1	1	1	1	1	1	1	1	1	1	1
54.5	1	1	1	1	1	1	1	1	1	1	1	1	1	1	1	1	1	1	1	1	1	1	1	1	1	1	1	1	1	1	1	1	1	1	1	1	1	1	1	1	1	1	1	1	1	1	1	1	1
55	1	1	1	1	1	1	1	1	1	1	1	1	1	1	1	1	1	1	1	1	1	1	1	1	1	1	1	1	1	1	1	1	1	1	1	1	1	1	1	1	1	1	1	1	1	1	1	1	1
55.5	1	1	1	1	1	1	1	1	1	1	1	1	1	1	1	1	1	1	1	1	1	1	1	1	1	1	1	1	1	1	1	1	1	1	1	1	1	1	1	1	1	1	1	1	1	1	1	1	1
56	1	1	1	1	1	1	1	1	1	1	1	1	1	1	1	1	1	1	1	1	1	1	1	1	1	1	1	1	1	1	1	1	1	1	1	1	1	1	1	1	1	1	1	1	1	1	1	1	1
56.5	1	1	1	1	1	1	1	1	1	1	1	1	1	1	1	1	1	1	1	1	1	1	1	1	1	1	1	1	1	1	1	1	1	1	1	1	1	1	1	1	1	1	1	1	1	1	1	1	1
57	1	1	1	1	1	1	1	1	1	1	1	1	1	1	1	1	1	1	1	1	1	1	1	1	1	1	1	1	1	1	1	1	1	1	1	1	1	1	1	1	1	1	1	1	1	1	1	1	1
57.5	1	1	1	1	1	1	1	1	1	1	1	1	1	1	1	1	1	1	1	1	1	1	1	1	1	1	1	1	1	1	1	1	1	1	1	1	1	1	1	1	1	1	1	1	1	1	1	1	1
58	1	1	1	1	1	1	1	1	1	1	1	1	1	1	1	1	1	1	1	1	1	1	1	1	1	1	1	1	1	1	1	1	1	1	1	1	1	1	1	1	1	1	1	1	1	1	1	1	1
58.5	1	1	1	1	1	1	1	1	1	1	1	1	1	1	1	1	1	1	1	1	1	1	1	1	1	1	1	1	1	1	1	1	1	1	1	1	1	1	1	1	1	1	1	1	1	1	1	1	1
59	1	1	1	1	1	1	1	1	1	1	1	1	1	1	1	1	1	1	1	1	1	1	1	1	1	1	1	1	1	1	1	1	1	1	1	1	1	1	1	1	1	1	1	1	1	1	1	1	1
59.5	1	1	1	1	1	1	1	1	1	1	1	1	1	1	1	1	1	1	1	1	1	1	1	1	1	1	1	1	1	1	1	1	1	1	1	1	1	1	1	1	1	1	1	1	1	1	1	1	1
60	1	1	1	1	1	1	1	1	1	1	1	1	1	1	1	1	1	1	1	1	1	1	1	1	1	1	1	1	1	1	1	1	1	1	1	1	1	1	1	1	1	1	1	1	1	1	1	1	1
60.5	1	1	1	1	1	1	1	1	1	1	1	1	1	1	1	1	1	1	1	1	1	1	1	1	1	1	1	1	1	1	1	1	1	1	1	1	1	1	1	1	1	1	1	1	1	1	1	1	1
61	1	1	1	1	1	1	1	1	1	1	1	1	1	1	1	1	1	1	1	1	1	1	1	1	1	1	1	1	1	1	1	1	1	1	1	1	1	1	1	1	1	1	1	1	1	1	1	1	1
61.5	1	1	1	1	1	1	1	1	1	1	1	1	1	1	1	1	1	1	1	1	1	1	1	1	1	1	1	1	1	1	1	1	1	1	1	1	1	1	1	1	1	1	1	1	1	1	1	1	1
62	1	1	1	1	1	1	1	1	1	1	1	1	1	1	1	1	1	1	1	1	1	1	1	1	1	1	1	1	1	1	1	1	1	1	1	1	1	1	1	1	1	1	1	1	1	1	1	1	1
62.5	1	1	1	1	1	1	1	1	1	1	1	1	1	1	1	1	1	1	1	1	1	1	1	1	1	1	1	1	1	1	1	1	1	1	1	1	1	1	1	1	1	1	1	1	1	1	1	1	1
63	1	1	1	1	1	1	1	1	1	1	1	1	1	1	1	1	1	1	1	1	1	1	1	1	1	1	1	1	1	1	1	1	1	1	1	1	1	1	1	1	1	1	1	1	1	1	1	1	1
63.5	1	1	1	1	1	1	1	1	1	1	1	1	1	1	1	1	1	1	1	1	1	1	1	1	1	1	1	1	1	1	1	1	1	1	1	1	1	1	1	1	1	1	1	1	1	1	1	1	1
64	1	1	1	1	1	1	1	1	1	1	1	1	1	1	1	1	1	1	1	1	1	1	1	1	1	1	1	1	1	1	1	1	1	1	1	1	1	1	1	1	1	1	1	1	1	1	1	1	1
64.5	1	1	1	1	1	1	1	1	1	1	1	1	1	1	1	1	1	1	1	1	1	1	1	1	1	1	1	1	1	1	1	1	1	1	1	1	1	1	1	1	1	1	1	1	1	1	1	1	1
65	1	1	1	1	1	1	1	1	1	1	1	1	1	1	1	1	1	1	1	1	1	1	1	1	1	1	1	1	1	1	1	1	1	1	1	1	1	1	1	1	1	1	1	1	1	1	1	1	1
65.5	1	1	1	1	1	1	1	1	1	1	1	1	1	1	1	1	1	1	1	1	1	1	1	1	1	1	1	1	1	1	1	1	1	1	1	1	1	1	1	1	1	1	1	1	1	1	1	1	1
66	1	1	1	1	1	1	1	1	1	1	1	1	1	1	1	1	1	1	1	1	1	1	1	1	1	1	1	1	1	1	1	1	1	1	1	1	1	1	1	1	1	1	1	1	1	1	1	1	1
66.5	1	1	1	1	1	1	1	1	1	1	1	1	1	1	1	1	1	1	1	1	1	1	1	1	1	1	1	1	1	1	1	1	1	1	1	1	1	1	1	1	1	1	1	1	1	1	1	1	1
67	1	1	1	1	1	1	1	1	1	1	1	1	1	1	1	1	1	1	1	1	1	1	1	1	1	1	1	1	1	1	1	1	1	1	1	1	1	1	1	1	1	1	1	1	1	1	1	1	1
67.5	1	1	1	1	1	1	1	1	1	1	1	1	1	1	1	1	1	1	1	1	1	1	1	1	1	1	1	1	1	1	1	1	1	1	1	1	1	1	1	1	1	1	1	1	1	1	1	1	1
68	1	1	1	1	1	1	1	1	1	1	1	1	1	1	1	1	1	1	1	1	1	1	1	1	1	1	1	1	1	1	1	1	1	1	1	1	1	1	1	1	1	1	1	1	1	1	1	1	1
68.5	1	1	1	1	1	1	1	1	1	1	1	1	1	1	1	1	1	1	1	1	1	1	1	1	1	1	1	1	1	1	1	1	1	1	1	1	1	1	1	1	1	1	1	1	1	1	1	1	1
69	1	1	1	1	1	1	1	1	1	1	1	1	1	1	1	1	1	1	1	1	1	1	1	1	1	1	1	1	1	1	1	1	1	1	1	1	1	1	1	1	1	1	1	1	1	1	1	1	1
69.5	1	1	1	1	1	1	1	1	1	1	1	1	1	1	1	1	1	1	1	1	1	1	1	1	1	1	1	1	1	1	1	1	1	1	1	1	1	1	1	1	1	1	1	1	1	1	1	1	1
70	1	1	1	1	1	1	1	1	1	1	1	1	1	1	1	1	1	1	1	1	1	1	1	1	1	1	1	1	1	1	1	1	1	1	1	1	1	1	1	1	1	1	1	1	1	1	1	1	1
70.5	1	1	1	1	1	1	1	1	1	1	1	1	1	1	1	1	1	1	1	1	1	1	1	1	1	1	1	1	1	1	1	1	1	1	1	1	1	1	1	1	1	1	1	1	1	1	1	1	1
71	1	1	1	1	1	1	1	1	1	1	1	1	1	1	1	1	1	1	1	1	1	1	1	1	1	1	1	1	1	1	1	1	1	1	1	1	1	1	1	1	1	1	1	1	1	1	1	1	1
71.5	1	1	1	1	1	1	1	1	1	1	1	1	1	1	1	1	1	1	1	1	1	1	1	1	1	1	1	1	1	1	1	1	1	1	1	1	1	1	1	1	1	1	1	1	1	1	1	1	1
72	1	1	1	1	1	1	1	1	1	1	1	1	1	1	1	1	1	1	1	1	1	1	1	1	1	1	1	1	1	1	1	1	1	1	1	1	1	1	1	1	1	1	1	1	1	1	1	1	1
72.5	1	1	1	1	1	1	1	1	1	1	1	1	1	1	1	1	1	1	1	1	1	1	1	1	1	1	1	1	1	1	1	1	1	1	1	1	1	1	1	1	1	1	1	1	1	1	1	1	1
73	1	1	1	1	1	1	1	1	1	1	1	1	1	1	1	1	1	1	1	1	1	1	1	1	1	1	1	1	1	1	1	1	1	1	1	1	1	1	1	1	1	1	1	1	1	1	1	1	1
73.5	1	1	1	1	1	1	1	1	1	1	1	1	1	1	1	1	1	1	1	1	1	1	1	1	1	1	1	1	1	1	1	1	1	1	1	1	1	1	1	1	1	1	1	1	1	1	1	1	1
74	1	1	1	1	1	1	1	1	1	1	1	1	1	1	1	1	1	1	1	1	1	1	1	1	1	1	1	1	1	1	1	1	1	1	1	1	1	1	1	1	1	1	1	1	1	1	1	1	1
74.5	1	1	1	1	1	1	1	1	1	1	1	1	1	1	1	1	1	1	1	1	1	1	1	1	1	1	1	1	1	1	1	1	1	1	1	1	1	1	1	1	1	1	1	1	1	1	1	1	1
75	1	1	1	1	1	1	1	1	1	1	1	1	1	1	1	1	1	1	1	1	1	1	1	1	1	1	1	1	1	1	1	1	1	1	1	1	1	1	1	1	1	1	1	1	1	1	1	1	1
75.5	1	1	1	1	1	1	1	1	1	1	1	1	1	1	1	1	1	1	1	1	1	1	1	1	1	1	1	1	1	1	1	1	1	1	1	1	1	1	1	1	1	1	1	1	1	1	1	1	1
76	1	1	1	1	1	1	1	1	1	1	1	1	1	1	1	1	1	1	1	1	1	1	1	1	1	1	1	1	1	1	1	1	1	1	1	1	1	1	1	1	1	1	1	1	1	1	1	1	1
76.5	1	1	1	1	1	1	1	1	1	1	1	1	1	1	1	1	1	1	1	1	1	1	1	1	1	1	1	1	1	1	1	1	1	1	1	1	1	1	1	1	1	1	1	1	1	1	1	1	1
77	1	1	1	1	1	1	1	1	1	1	1	1	1	1	1	1	1	1	1	1	1	1	1	1	1	1	1	1	1	1	1	1	1	1	1	1	1	1	1	1	1	1	1	1	1	1	1	1	1
77.5	1	1	1	1	1	1	1	1	1	1	1	1	1	1	1	1	1	1	1	1	1	1	1	1	1	1	1	1	1	1	1	1	1	1	1	1	1	1	1	1	1	1	1	1	1	1	1	1	1
78	1	1	1	1	1	1	1	1	1	1	1	1	1	1	1	1	1	1	1	1	1	1	1	1	1	1	1	1	1	1	1	1	1	1	1	1	1	1	1	1	1	1	1	1	1	1	1	1	1
78.5	1	1	1	1	1	1	1	1	1	1	1	1	1	1	1	1	1	1	1	1	1	1	1	1	1	1	1	1	1	1	1	1	1	1	1	1	1	1	1	1	1	1	1	1	1	1	1	1	1
79	1	1	1	1	1	1	1	1	1	1	1	1	1	1	1	1	1	1	1	1	1	1	1	1	1	1	1	1	1	1	1	1	1	1	1	1	1	1	1	1	1	1	1	1	1	1	1	1	1
79.5	1	1	1	1	1	1	1	1	1	1	1	1	1	1	1	1	1	1	1	1	1	1	1	1	1	1	1	1	1	1	1	1	1	1	1	1	1	1	1	1	1	1	1	1	1	1	1	1	1
80	1	1	1	1	1	1	1	1	1	1	1	1	1	1	1	1	1	1	1	1	1	1	1	1	1	1	1	1	1	1	1	1	1	1	1	1	1	1	1	1	1	1	1	1	1	1	1	1	1
80.5	1	1	1	1	1	1	1	1	1	1	1	1	1	1	1	1	1	1	1	1	1	1	1	1	1	1	1	1	1	1	1	1	1	1	1	1	1	1	1	1	1	1	1	1	1	1	1	1	1
81	1	1	1	1	1	1	1	1	1	1	1	1	1	1	1	1	1	1	1	1	1	1	1	1	1	1	1	1	1	1	1	1	1	1	1	1	1	1	1	1	1	1	1	1	1	1	1	1	1
81.5	1	1	1	1	1	1	1	1	1	1	1	1	1	1	1	1	1	1	1	1	1	1	1	1	1	1	1	1	1	1	1	1	1	1	1	1	1	1	1	1	1	1	1	1	1	1	1	1	1
82	1	1	1	1	1	1	1	1	1	1	1	1	1	1	1	1	1	1	1	1	1	1	1	1	1	1	1	1	1	1	1	1	1	1	1	1	1	1	1	1	1	1	1	1	1	1	1	1	1
82.5	1	1	1	1	1	1	1	1	1	1	1	1	1	1	1	1	1	1	1	1	1	1	1	1	1	1	1	1	1	1	1	1	1	1	1	1	1	1	1	1	1	1	1	1	1	1	1	1	1
83	1	1	1	1	1	1	1	1	1	1	1	1	1	1	1	1	1	1	1	1	1	1	1	1	1	1	1	1	1	1	1	1	1	1	1	1	1	1	1	1	1	1	1	1	1	1	1	1	1
83.5	1	1	1	1	1	1	1	1	1	1	1	1	1	1	1	1	1	1	1	1	1	1	1	1	1	1	1	1	1	1	1	1	1	1	1	1	1	1	1	1	1	1	1	1	1	1	1	1	1
84	1	1	1	1	1	1	1	1	1	1	1	1	1	1	1	1	1	1	1	1	1	1	1	1	1	1	1	1	1	1	1	1	1	1	1	1	1	1	1	1	1	1	1	1	1	1	1	1	1
84.5	1	1	1	1	1	1	1	1	1	1	1	1	1	1	1	1	1	1	1	1	1	1	1	1	1	1	1	1	1	1	1	1	1	1	1	1	1	1	1	1	1	1	1	1	1	1	1	1	1
85	1	1	1	1	1	1	1	1	1	1	1	1	1	1	1	1	1	1	1	1	1	1	1	1	1	1	1	1	1	1	1	1	1	1	1	1	1	1	1	1	1	1	1	1	1	1	1	1	1
85.5	1	1	1	1	1	1	1	1	1	1	1	1	1	1	1	1	1	1	1	1	1	1	1	1	1	1	1	1	1	1	1	1	1	1	1	1	1	1	1	1	1	1	1	1	1	1	1	1	1
86	1	1	1	1	1	1	1	1	1	1	1	1	1	1	1	1	1	1	1	1	1	1	1	1	1	1	1	1	1	1	1	1	1	1	1	1	1	1	1	1	1	1	1	1	1	1	1	1	1
86.5	1	1	1	1	1	1	1	1	1	1	1	1	1	1	1	1	1	1	1	1	1	1	1	1	1	1	1	1	1	1	1	1	1	1	1	1	1	1	1	1	1	1	1	1	1	1	1	1	1
87	1	1	1	1	1	1	1	1	1	1	1	1	1	1	1	1	1	1	1	1	1	1	1	1	1	1	1	1	1	1	1	1	1	1	1	1	1	1	1	1	1	1	1	1	1	1	1	1	1
87.5	1	1	1	1	1	1	1	1	1	1	1	1	1	1	1	1	1	1	1	1	1	1	1	1	1	1	1	1	1	1	1	1	1	1	1	1	1	1	1	1	1	1	1	1	1	1	1	1	1
88	1	1	1	1	1	1	1	1	1	1	1	1	1	1	1	1	1	1	1	1	1	1	1	1	1	1	1	1	1	1	1	1	1	1	1	1	1	1	1	1	1	1	1	1	1	1	1	1	1
88.5	1	1	1	1	1	1	1	1	1	1	1	1	1	1	1	1	1	1	1	1	1	1	1	1	1	1	1	1	1	1	1	1	1	1	1	1	1	1	1	1	1	1	1	1	1	1	1	1	1
89	1	1	1	1	1	1	1	1	1	1	1	1	1	1	1	1	1	1	1	1	1	1	1	1	1	1	1	1	1	1	1	1	1	1	1	1	1	1	1	1	1	1	1	1	1	1	1	1	1
89.5	1	1	1	1	1	1	1	1	1	1	1	1	1	1	1	1	1	1	1	1	1	1	1	1	1	1	1	1	1	1	1	1	1	1	1	1	1	1	1	1	1	1	1	1	1	1	1	1	1
90	1	1	1	1	1	1	1	1	1	1	1	1	1	1	1	1	1	1	1	1	1	1	1	1	1	1	1	1	1	1	1	1	1	1	1	1	1	1	1	1	1	1	1	1	1	1	1	1	1
90.5	1	1	1	1	1	1	1	1	1	1	1	1	1	1	1	1	1	1	1	1	1	1	1	1	1	1	1	1	1	1	1	1	1	1	1	1	1	1	1	1	1	1	1	1	1	1	1	1	1
91	1	1	1	1	1	1	1	1	1	1	1	1	1	1	1	1	1	1	1	1	1	1	1	1	1	1	1	1	1	1	1	1	1	1	1	1	1	1	1	1	1	1	1	1	1	1	1	1	1
91.5	1	1	1	1	1	1	1	1	1	1	1	1	1	1	1	1	1	1	1	1	1	1	1	1	1	1	1	1	1	1	1	1	1	1	1	1	1	1	1	1	1	1	1	1	1	1	1	1	1
92	1	1	1	1	1	1	1	1	1	1	1	1	1	1	1	1	1	1	1	1	1	1	1	1	1	1	1	1	1	1	1	1	1	1	1	1	1	1	1	1	1	1	1	1	1	1	1	1	1
92.5	1	1	1	1	1	1	1	1	1	1	1	1	1	1	1	1	1	1	1	1	1	1	1	1	1	1	1	1	1	1	1	1	1	1	1	1	1	1	1	1	1	1	1	1	1	1	1	1	1
93	1	1	1	1	1	1	1	1	1	1	1	1	1	1	1	1	1	1	1	1	1	1	1	1	1	1	1	1	1	1	1	1	1	1	1	1	1	1	1	1	1	1	1	1	1	1	1	1	1
93.5	1	1	1	1	1	1	1	1	1	1	1	1	1	1	1	1	1	1	1	1	1	1	1	1	1	1	1	1	1	1	1	1	1	1	1	1	1	1	1	1	1	1	1	1	1	1	1	1	1
94	1	1	1	1	1	1	1	1	1	1	1	1	1	1	1	1	1	1	1	1	1	1	1	1	1	1	1	1	1	1	1	1	1	1	1	1	1	1	1	1	1	1	1	1	1	1	1	1	1
94.5	1	1	1	1	1	1	1	1	1	1	1	1	1	1	1	1	1	1	1	1	1	1	1	1	1	1	1	1	1	1	1	1	1	1	1	1	1	1	1	1	1	1	1	1	1	1	1	1	1
95	1	1	1	1	1	1	1	1	1	1	1	1	1	1	1	1	1	1	1	1	1	1	1	1	1	1	1	1	1	1	1	1	1	1	1	1	1	1	1	1	1	1	1	1	1	1	1	1	1
95.5	1	1	1	1	1	1	1	1	1	1	1	1	1	1	1	1	1	1	1	1	1	1	1	1	1	1	1	1	1	1	1	1	1	1	1	1	1	1	1	1	1	1	1	1	1	1	1	1	1
96	1	1	1	1	1	1	1	1	1	1	1	1	1	1	1	1	1	1	1	1	1	1	1	1	1	1	1	1	1	1	1	1	1	1	1	1	1	1	1	1	1	1	1	1	1	1	1	1	1
96.5	1	1	1	1	1	1	1	1	1	1	1	1	1	1	1	1	1	1	1	1	1	1	1	1	1	1	1	1	1	1	1	1	1	1	1	1	1	1	1	1	1	1	1	1	1	1	1	1	1
97	1	1	1	1	1	1	1	1	1	1	1	1	1	1	1	1	1	1	1	1	1	1	1	1	1	1	1	1	1	1	1	1	1	1	1	1	1	1	1	1	1	1	1	1	1	1	1	1	1
97.5	1	1	1	1	1	1	1	1	1	1	1	1	1	1	1	1	1	1	1	1	1	1	1	1	1	1	1	1	1	1	1	1	1	1	1	1	1	1	1	1	1	1	1	1	1	1	1	1	1
98	1	1	1	1	1	1	1	1	1	1	1	1	1	1	1	1	1	1	1	1	1	1	1	1	1	1	1	1	1	1	1	1	1	1	1	1	1	1	1	1	1	1	1	1	1	1	1	1	1
98.5	1	1	1	1	1	1	1	1	1	1	1	1	1	1	1	1	1	1	1	1	1	1	1	1	1	1	1	1	1	1	1	1	1	1	1	1	1	1	1	1	1	1	1	1	1	1	1	1	1
99	1	1	1	1	1	1	1	1	1	1	1	1	1	1	1	1	1	1	1	1	1	1	1	1	1	1	1	1	1	1	1	1	1	1	1	1	1	1	1	1	1	1	1	1	1	1	1	1	1
99.5	1	1	1	1	1	1	1	1	1	1	1	1	1	1	1	1	1	1	1	1	1	1	1	1	1	1	1	1	1	1	1	1	1	1	1	1	1	1	1	1	1	1	1	1	1	1	1	1	1
100	1	1	1	1	1	1	1	1	1	1	1	1	1	1	1	1	1	1	1	1	1	1	1	1	1	1	1	1	1	1	1	1	1	1	1	1	1	1	1	1	1	1	1	1	1	1	1	1	1
[truncated: 301 more columns]

## Sheet: b Indoor-Older 6H
units: See survivability zones descriptions in Session 4.2 and Figure 2, x-axis: temperature (degrees Celsius, row 2), y-axis:relative humidity (%, column A)
	25	25.1	25.2	25.3	25.4	25.5	25.6	25.7	25.8	25.9	26	26.1	26.2	26.3	26.4	26.5	26.6	26.7	26.8	26.9	27	27.1	27.2	27.3	27.4	27.5	27.6	27.7	27.8	27.9	28	28.1	28.2	28.3	28.4	28.5	28.6	28.7	28.8	28.9	29	29.1	29.2	29.3	29.4	29.5	29.6	29.7	29.8
0.5	1	1	1	1	1	1	1	1	1	1	1	1	1	1	1	1	1	1	1	1	1	1	1	1	1	1	1	1	1	1	1	1	1	1	1	1	1	1	1	1	1	1	1	1	1	1	1	1	1
1	1	1	1	1	1	1	1	1	1	1	1	1	1	1	1	1	1	1	1	1	1	1	1	1	1	1	1	1	1	1	1	1	1	1	1	1	1	1	1	1	1	1	1	1	1	1	1	1	1
1.5	1	1	1	1	1	1	1	1	1	1	1	1	1	1	1	1	1	1	1	1	1	1	1	1	1	1	1	1	1	1	1	1	1	1	1	1	1	1	1	1	1	1	1	1	1	1	1	1	1
2	1	1	1	1	1	1	1	1	1	1	1	1	1	1	1	1	1	1	1	1	1	1	1	1	1	1	1	1	1	1	1	1	1	1	1	1	1	1	1	1	1	1	1	1	1	1	1	1	1
2.5	1	1	1	1	1	1	1	1	1	1	1	1	1	1	1	1	1	1	1	1	1	1	1	1	1	1	1	1	1	1	1	1	1	1	1	1	1	1	1	1	1	1	1	1	1	1	1	1	1
3	1	1	1	1	1	1	1	1	1	1	1	1	1	1	1	1	1	1	1	1	1	1	1	1	1	1	1	1	1	1	1	1	1	1	1	1	1	1	1	1	1	1	1	1	1	1	1	1	1
3.5	1	1	1	1	1	1	1	1	1	1	1	1	1	1	1	1	1	1	1	1	1	1	1	1	1	1	1	1	1	1	1	1	1	1	1	1	1	1	1	1	1	1	1	1	1	1	1	1	1
4	1	1	1	1	1	1	1	1	1	1	1	1	1	1	1	1	1	1	1	1	1	1	1	1	1	1	1	1	1	1	1	1	1	1	1	1	1	1	1	1	1	1	1	1	1	1	1	1	1
4.5	1	1	1	1	1	1	1	1	1	1	1	1	1	1	1	1	1	1	1	1	1	1	1	1	1	1	1	1	1	1	1	1	1	1	1	1	1	1	1	1	1	1	1	1	1	1	1	1	1
5	1	1	1	1	1	1	1	1	1	1	1	1	1	1	1	1	1	1	1	1	1	1	1	1	1	1	1	1	1	1	1	1	1	1	1	1	1	1	1	1	1	1	1	1	1	1	1	1	1
5.5	1	1	1	1	1	1	1	1	1	1	1	1	1	1	1	1	1	1	1	1	1	1	1	1	1	1	1	1	1	1	1	1	1	1	1	1	1	1	1	1	1	1	1	1	1	1	1	1	1
6	1	1	1	1	1	1	1	1	1	1	1	1	1	1	1	1	1	1	1	1	1	1	1	1	1	1	1	1	1	1	1	1	1	1	1	1	1	1	1	1	1	1	1	1	1	1	1	1	1
6.5	1	1	1	1	1	1	1	1	1	1	1	1	1	1	1	1	1	1	1	1	1	1	1	1	1	1	1	1	1	1	1	1	1	1	1	1	1	1	1	1	1	1	1	1	1	1	1	1	1
7	1	1	1	1	1	1	1	1	1	1	1	1	1	1	1	1	1	1	1	1	1	1	1	1	1	1	1	1	1	1	1	1	1	1	1	1	1	1	1	1	1	1	1	1	1	1	1	1	1
7.5	1	1	1	1	1	1	1	1	1	1	1	1	1	1	1	1	1	1	1	1	1	1	1	1	1	1	1	1	1	1	1	1	1	1	1	1	1	1	1	1	1	1	1	1	1	1	1	1	1
8	1	1	1	1	1	1	1	1	1	1	1	1	1	1	1	1	1	1	1	1	1	1	1	1	1	1	1	1	1	1	1	1	1	1	1	1	1	1	1	1	1	1	1	1	1	1	1	1	1
8.5	1	1	1	1	1	1	1	1	1	1	1	1	1	1	1	1	1	1	1	1	1	1	1	1	1	1	1	1	1	1	1	1	1	1	1	1	1	1	1	1	1	1	1	1	1	1	1	1	1
9	1	1	1	1	1	1	1	1	1	1	1	1	1	1	1	1	1	1	1	1	1	1	1	1	1	1	1	1	1	1	1	1	1	1	1	1	1	1	1	1	1	1	1	1	1	1	1	1	1
9.5	1	1	1	1	1	1	1	1	1	1	1	1	1	1	1	1	1	1	1	1	1	1	1	1	1	1	1	1	1	1	1	1	1	1	1	1	1	1	1	1	1	1	1	1	1	1	1	1	1
10	1	1	1	1	1	1	1	1	1	1	1	1	1	1	1	1	1	1	1	1	1	1	1	1	1	1	1	1	1	1	1	1	1	1	1	1	1	1	1	1	1	1	1	1	1	1	1	1	1
10.5	1	1	1	1	1	1	1	1	1	1	1	1	1	1	1	1	1	1	1	1	1	1	1	1	1	1	1	1	1	1	1	1	1	1	1	1	1	1	1	1	1	1	1	1	1	1	1	1	1
11	1	1	1	1	1	1	1	1	1	1	1	1	1	1	1	1	1	1	1	1	1	1	1	1	1	1	1	1	1	1	1	1	1	1	1	1	1	1	1	1	1	1	1	1	1	1	1	1	1
11.5	1	1	1	1	1	1	1	1	1	1	1	1	1	1	1	1	1	1	1	1	1	1	1	1	1	1	1	1	1	1	1	1	1	1	1	1	1	1	1	1	1	1	1	1	1	1	1	1	1
12	1	1	1	1	1	1	1	1	1	1	1	1	1	1	1	1	1	1	1	1	1	1	1	1	1	1	1	1	1	1	1	1	1	1	1	1	1	1	1	1	1	1	1	1	1	1	1	1	1
12.5	1	1	1	1	1	1	1	1	1	1	1	1	1	1	1	1	1	1	1	1	1	1	1	1	1	1	1	1	1	1	1	1	1	1	1	1	1	1	1	1	1	1	1	1	1	1	1	1	1
13	1	1	1	1	1	1	1	1	1	1	1	1	1	1	1	1	1	1	1	1	1	1	1	1	1	1	1	1	1	1	1	1	1	1	1	1	1	1	1	1	1	1	1	1	1	1	1	1	1
13.5	1	1	1	1	1	1	1	1	1	1	1	1	1	1	1	1	1	1	1	1	1	1	1	1	1	1	1	1	1	1	1	1	1	1	1	1	1	1	1	1	1	1	1	1	1	1	1	1	1
14	1	1	1	1	1	1	1	1	1	1	1	1	1	1	1	1	1	1	1	1	1	1	1	1	1	1	1	1	1	1	1	1	1	1	1	1	1	1	1	1	1	1	1	1	1	1	1	1	1
14.5	1	1	1	1	1	1	1	1	1	1	1	1	1	1	1	1	1	1	1	1	1	1	1	1	1	1	1	1	1	1	1	1	1	1	1	1	1	1	1	1	1	1	1	1	1	1	1	1	1
15	1	1	1	1	1	1	1	1	1	1	1	1	1	1	1	1	1	1	1	1	1	1	1	1	1	1	1	1	1	1	1	1	1	1	1	1	1	1	1	1	1	1	1	1	1	1	1	1	1
15.5	1	1	1	1	1	1	1	1	1	1	1	1	1	1	1	1	1	1	1	1	1	1	1	1	1	1	1	1	1	1	1	1	1	1	1	1	1	1	1	1	1	1	1	1	1	1	1	1	1
16	1	1	1	1	1	1	1	1	1	1	1	1	1	1	1	1	1	1	1	1	1	1	1	1	1	1	1	1	1	1	1	1	1	1	1	1	1	1	1	1	1	1	1	1	1	1	1	1	1
16.5	1	1	1	1	1	1	1	1	1	1	1	1	1	1	1	1	1	1	1	1	1	1	1	1	1	1	1	1	1	1	1	1	1	1	1	1	1	1	1	1	1	1	1	1	1	1	1	1	1
17	1	1	1	1	1	1	1	1	1	1	1	1	1	1	1	1	1	1	1	1	1	1	1	1	1	1	1	1	1	1	1	1	1	1	1	1	1	1	1	1	1	1	1	1	1	1	1	1	1
17.5	1	1	1	1	1	1	1	1	1	1	1	1	1	1	1	1	1	1	1	1	1	1	1	1	1	1	1	1	1	1	1	1	1	1	1	1	1	1	1	1	1	1	1	1	1	1	1	1	1
18	1	1	1	1	1	1	1	1	1	1	1	1	1	1	1	1	1	1	1	1	1	1	1	1	1	1	1	1	1	1	1	1	1	1	1	1	1	1	1	1	1	1	1	1	1	1	1	1	1
18.5	1	1	1	1	1	1	1	1	1	1	1	1	1	1	1	1	1	1	1	1	1	1	1	1	1	1	1	1	1	1	1	1	1	1	1	1	1	1	1	1	1	1	1	1	1	1	1	1	1
19	1	1	1	1	1	1	1	1	1	1	1	1	1	1	1	1	1	1	1	1	1	1	1	1	1	1	1	1	1	1	1	1	1	1	1	1	1	1	1	1	1	1	1	1	1	1	1	1	1
19.5	1	1	1	1	1	1	1	1	1	1	1	1	1	1	1	1	1	1	1	1	1	1	1	1	1	1	1	1	1	1	1	1	1	1	1	1	1	1	1	1	1	1	1	1	1	1	1	1	1
20	1	1	1	1	1	1	1	1	1	1	1	1	1	1	1	1	1	1	1	1	1	1	1	1	1	1	1	1	1	1	1	1	1	1	1	1	1	1	1	1	1	1	1	1	1	1	1	1	1
20.5	1	1	1	1	1	1	1	1	1	1	1	1	1	1	1	1	1	1	1	1	1	1	1	1	1	1	1	1	1	1	1	1	1	1	1	1	1	1	1	1	1	1	1	1	1	1	1	1	1
21	1	1	1	1	1	1	1	1	1	1	1	1	1	1	1	1	1	1	1	1	1	1	1	1	1	1	1	1	1	1	1	1	1	1	1	1	1	1	1	1	1	1	1	1	1	1	1	1	1
21.5	1	1	1	1	1	1	1	1	1	1	1	1	1	1	1	1	1	1	1	1	1	1	1	1	1	1	1	1	1	1	1	1	1	1	1	1	1	1	1	1	1	1	1	1	1	1	1	1	1
22	1	1	1	1	1	1	1	1	1	1	1	1	1	1	1	1	1	1	1	1	1	1	1	1	1	1	1	1	1	1	1	1	1	1	1	1	1	1	1	1	1	1	1	1	1	1	1	1	1
22.5	1	1	1	1	1	1	1	1	1	1	1	1	1	1	1	1	1	1	1	1	1	1	1	1	1	1	1	1	1	1	1	1	1	1	1	1	1	1	1	1	1	1	1	1	1	1	1	1	1
23	1	1	1	1	1	1	1	1	1	1	1	1	1	1	1	1	1	1	1	1	1	1	1	1	1	1	1	1	1	1	1	1	1	1	1	1	1	1	1	1	1	1	1	1	1	1	1	1	1
23.5	1	1	1	1	1	1	1	1	1	1	1	1	1	1	1	1	1	1	1	1	1	1	1	1	1	1	1	1	1	1	1	1	1	1	1	1	1	1	1	1	1	1	1	1	1	1	1	1	1
24	1	1	1	1	1	1	1	1	1	1	1	1	1	1	1	1	1	1	1	1	1	1	1	1	1	1	1	1	1	1	1	1	1	1	1	1	1	1	1	1	1	1	1	1	1	1	1	1	1
24.5	1	1	1	1	1	1	1	1	1	1	1	1	1	1	1	1	1	1	1	1	1	1	1	1	1	1	1	1	1	1	1	1	1	1	1	1	1	1	1	1	1	1	1	1	1	1	1	1	1
25	1	1	1	1	1	1	1	1	1	1	1	1	1	1	1	1	1	1	1	1	1	1	1	1	1	1	1	1	1	1	1	1	1	1	1	1	1	1	1	1	1	1	1	1	1	1	1	1	1
25.5	1	1	1	1	1	1	1	1	1	1	1	1	1	1	1	1	1	1	1	1	1	1	1	1	1	1	1	1	1	1	1	1	1	1	1	1	1	1	1	1	1	1	1	1	1	1	1	1	1
26	1	1	1	1	1	1	1	1	1	1	1	1	1	1	1	1	1	1	1	1	1	1	1	1	1	1	1	1	1	1	1	1	1	1	1	1	1	1	1	1	1	1	1	1	1	1	1	1	1
26.5	1	1	1	1	1	1	1	1	1	1	1	1	1	1	1	1	1	1	1	1	1	1	1	1	1	1	1	1	1	1	1	1	1	1	1	1	1	1	1	1	1	1	1	1	1	1	1	1	1
27	1	1	1	1	1	1	1	1	1	1	1	1	1	1	1	1	1	1	1	1	1	1	1	1	1	1	1	1	1	1	1	1	1	1	1	1	1	1	1	1	1	1	1	1	1	1	1	1	1
27.5	1	1	1	1	1	1	1	1	1	1	1	1	1	1	1	1	1	1	1	1	1	1	1	1	1	1	1	1	1	1	1	1	1	1	1	1	1	1	1	1	1	1	1	1	1	1	1	1	1
28	1	1	1	1	1	1	1	1	1	1	1	1	1	1	1	1	1	1	1	1	1	1	1	1	1	1	1	1	1	1	1	1	1	1	1	1	1	1	1	1	1	1	1	1	1	1	1	1	1
28.5	1	1	1	1	1	1	1	1	1	1	1	1	1	1	1	1	1	1	1	1	1	1	1	1	1	1	1	1	1	1	1	1	1	1	1	1	1	1	1	1	1	1	1	1	1	1	1	1	1
29	1	1	1	1	1	1	1	1	1	1	1	1	1	1	1	1	1	1	1	1	1	1	1	1	1	1	1	1	1	1	1	1	1	1	1	1	1	1	1	1	1	1	1	1	1	1	1	1	1
29.5	1	1	1	1	1	1	1	1	1	1	1	1	1	1	1	1	1	1	1	1	1	1	1	1	1	1	1	1	1	1	1	1	1	1	1	1	1	1	1	1	1	1	1	1	1	1	1	1	1
30	1	1	1	1	1	1	1	1	1	1	1	1	1	1	1	1	1	1	1	1	1	1	1	1	1	1	1	1	1	1	1	1	1	1	1	1	1	1	1	1	1	1	1	1	1	1	1	1	1
30.5	1	1	1	1	1	1	1	1	1	1	1	1	1	1	1	1	1	1	1	1	1	1	1	1	1	1	1	1	1	1	1	1	1	1	1	1	1	1	1	1	1	1	1	1	1	1	1	1	1
31	1	1	1	1	1	1	1	1	1	1	1	1	1	1	1	1	1	1	1	1	1	1	1	1	1	1	1	1	1	1	1	1	1	1	1	1	1	1	1	1	1	1	1	1	1	1	1	1	1
31.5	1	1	1	1	1	1	1	1	1	1	1	1	1	1	1	1	1	1	1	1	1	1	1	1	1	1	1	1	1	1	1	1	1	1	1	1	1	1	1	1	1	1	1	1	1	1	1	1	1
32	1	1	1	1	1	1	1	1	1	1	1	1	1	1	1	1	1	1	1	1	1	1	1	1	1	1	1	1	1	1	1	1	1	1	1	1	1	1	1	1	1	1	1	1	1	1	1	1	1
32.5	1	1	1	1	1	1	1	1	1	1	1	1	1	1	1	1	1	1	1	1	1	1	1	1	1	1	1	1	1	1	1	1	1	1	1	1	1	1	1	1	1	1	1	1	1	1	1	1	1
33	1	1	1	1	1	1	1	1	1	1	1	1	1	1	1	1	1	1	1	1	1	1	1	1	1	1	1	1	1	1	1	1	1	1	1	1	1	1	1	1	1	1	1	1	1	1	1	1	1
33.5	1	1	1	1	1	1	1	1	1	1	1	1	1	1	1	1	1	1	1	1	1	1	1	1	1	1	1	1	1	1	1	1	1	1	1	1	1	1	1	1	1	1	1	1	1	1	1	1	1
34	1	1	1	1	1	1	1	1	1	1	1	1	1	1	1	1	1	1	1	1	1	1	1	1	1	1	1	1	1	1	1	1	1	1	1	1	1	1	1	1	1	1	1	1	1	1	1	1	1
34.5	1	1	1	1	1	1	1	1	1	1	1	1	1	1	1	1	1	1	1	1	1	1	1	1	1	1	1	1	1	1	1	1	1	1	1	1	1	1	1	1	1	1	1	1	1	1	1	1	1
35	1	1	1	1	1	1	1	1	1	1	1	1	1	1	1	1	1	1	1	1	1	1	1	1	1	1	1	1	1	1	1	1	1	1	1	1	1	1	1	1	1	1	1	1	1	1	1	1	1
35.5	1	1	1	1	1	1	1	1	1	1	1	1	1	1	1	1	1	1	1	1	1	1	1	1	1	1	1	1	1	1	1	1	1	1	1	1	1	1	1	1	1	1	1	1	1	1	1	1	1
36	1	1	1	1	1	1	1	1	1	1	1	1	1	1	1	1	1	1	1	1	1	1	1	1	1	1	1	1	1	1	1	1	1	1	1	1	1	1	1	1	1	1	1	1	1	1	1	1	1
36.5	1	1	1	1	1	1	1	1	1	1	1	1	1	1	1	1	1	1	1	1	1	1	1	1	1	1	1	1	1	1	1	1	1	1	1	1	1	1	1	1	1	1	1	1	1	1	1	1	1
37	1	1	1	1	1	1	1	1	1	1	1	1	1	1	1	1	1	1	1	1	1	1	1	1	1	1	1	1	1	1	1	1	1	1	1	1	1	1	1	1	1	1	1	1	1	1	1	1	1
37.5	1	1	1	1	1	1	1	1	1	1	1	1	1	1	1	1	1	1	1	1	1	1	1	1	1	1	1	1	1	1	1	1	1	1	1	1	1	1	1	1	1	1	1	1	1	1	1	1	1
38	1	1	1	1	1	1	1	1	1	1	1	1	1	1	1	1	1	1	1	1	1	1	1	1	1	1	1	1	1	1	1	1	1	1	1	1	1	1	1	1	1	1	1	1	1	1	1	1	1
38.5	1	1	1	1	1	1	1	1	1	1	1	1	1	1	1	1	1	1	1	1	1	1	1	1	1	1	1	1	1	1	1	1	1	1	1	1	1	1	1	1	1	1	1	1	1	1	1	1	1
39	1	1	1	1	1	1	1	1	1	1	1	1	1	1	1	1	1	1	1	1	1	1	1	1	1	1	1	1	1	1	1	1	1	1	1	1	1	1	1	1	1	1	1	1	1	1	1	1	1
39.5	1	1	1	1	1	1	1	1	1	1	1	1	1	1	1	1	1	1	1	1	1	1	1	1	1	1	1	1	1	1	1	1	1	1	1	1	1	1	1	1	1	1	1	1	1	1	1	1	1
40	1	1	1	1	1	1	1	1	1	1	1	1	1	1	1	1	1	1	1	1	1	1	1	1	1	1	1	1	1	1	1	1	1	1	1	1	1	1	1	1	1	1	1	1	1	1	1	1	1
40.5	1	1	1	1	1	1	1	1	1	1	1	1	1	1	1	1	1	1	1	1	1	1	1	1	1	1	1	1	1	1	1	1	1	1	1	1	1	1	1	1	1	1	1	1	1	1	1	1	1
41	1	1	1	1	1	1	1	1	1	1	1	1	1	1	1	1	1	1	1	1	1	1	1	1	1	1	1	1	1	1	1	1	1	1	1	1	1	1	1	1	1	1	1	1	1	1	1	1	1
41.5	1	1	1	1	1	1	1	1	1	1	1	1	1	1	1	1	1	1	1	1	1	1	1	1	1	1	1	1	1	1	1	1	1	1	1	1	1	1	1	1	1	1	1	1	1	1	1	1	1
42	1	1	1	1	1	1	1	1	1	1	1	1	1	1	1	1	1	1	1	1	1	1	1	1	1	1	1	1	1	1	1	1	1	1	1	1	1	1	1	1	1	1	1	1	1	1	1	1	1
42.5	1	1	1	1	1	1	1	1	1	1	1	1	1	1	1	1	1	1	1	1	1	1	1	1	1	1	1	1	1	1	1	1	1	1	1	1	1	1	1	1	1	1	1	1	1	1	1	1	1
43	1	1	1	1	1	1	1	1	1	1	1	1	1	1	1	1	1	1	1	1	1	1	1	1	1	1	1	1	1	1	1	1	1	1	1	1	1	1	1	1	1	1	1	1	1	1	1	1	1
43.5	1	1	1	1	1	1	1	1	1	1	1	1	1	1	1	1	1	1	1	1	1	1	1	1	1	1	1	1	1	1	1	1	1	1	1	1	1	1	1	1	1	1	1	1	1	1	1	1	1
44	1	1	1	1	1	1	1	1	1	1	1	1	1	1	1	1	1	1	1	1	1	1	1	1	1	1	1	1	1	1	1	1	1	1	1	1	1	1	1	1	1	1	1	1	1	1	1	1	1
44.5	1	1	1	1	1	1	1	1	1	1	1	1	1	1	1	1	1	1	1	1	1	1	1	1	1	1	1	1	1	1	1	1	1	1	1	1	1	1	1	1	1	1	1	1	1	1	1	1	1
45	1	1	1	1	1	1	1	1	1	1	1	1	1	1	1	1	1	1	1	1	1	1	1	1	1	1	1	1	1	1	1	1	1	1	1	1	1	1	1	1	1	1	1	1	1	1	1	1	1
45.5	1	1	1	1	1	1	1	1	1	1	1	1	1	1	1	1	1	1	1	1	1	1	1	1	1	1	1	1	1	1	1	1	1	1	1	1	1	1	1	1	1	1	1	1	1	1	1	1	1
46	1	1	1	1	1	1	1	1	1	1	1	1	1	1	1	1	1	1	1	1	1	1	1	1	1	1	1	1	1	1	1	1	1	1	1	1	1	1	1	1	1	1	1	1	1	1	1	1	1
46.5	1	1	1	1	1	1	1	1	1	1	1	1	1	1	1	1	1	1	1	1	1	1	1	1	1	1	1	1	1	1	1	1	1	1	1	1	1	1	1	1	1	1	1	1	1	1	1	1	1
47	1	1	1	1	1	1	1	1	1	1	1	1	1	1	1	1	1	1	1	1	1	1	1	1	1	1	1	1	1	1	1	1	1	1	1	1	1	1	1	1	1	1	1	1	1	1	1	1	1
47.5	1	1	1	1	1	1	1	1	1	1	1	1	1	1	1	1	1	1	1	1	1	1	1	1	1	1	1	1	1	1	1	1	1	1	1	1	1	1	1	1	1	1	1	1	1	1	1	1	1
48	1	1	1	1	1	1	1	1	1	1	1	1	1	1	1	1	1	1	1	1	1	1	1	1	1	1	1	1	1	1	1	1	1	1	1	1	1	1	1	1	1	1	1	1	1	1	1	1	1
48.5	1	1	1	1	1	1	1	1	1	1	1	1	1	1	1	1	1	1	1	1	1	1	1	1	1	1	1	1	1	1	1	1	1	1	1	1	1	1	1	1	1	1	1	1	1	1	1	1	1
49	1	1	1	1	1	1	1	1	1	1	1	1	1	1	1	1	1	1	1	1	1	1	1	1	1	1	1	1	1	1	1	1	1	1	1	1	1	1	1	1	1	1	1	1	1	1	1	1	1
49.5	1	1	1	1	1	1	1	1	1	1	1	1	1	1	1	1	1	1	1	1	1	1	1	1	1	1	1	1	1	1	1	1	1	1	1	1	1	1	1	1	1	1	1	1	1	1	1	1	1
50	1	1	1	1	1	1	1	1	1	1	1	1	1	1	1	1	1	1	1	1	1	1	1	1	1	1	1	1	1	1	1	1	1	1	1	1	1	1	1	1	1	1	1	1	1	1	1	1	1
50.5	1	1	1	1	1	1	1	1	1	1	1	1	1	1	1	1	1	1	1	1	1	1	1	1	1	1	1	1	1	1	1	1	1	1	1	1	1	1	1	1	1	1	1	1	1	1	1	1	1
51	1	1	1	1	1	1	1	1	1	1	1	1	1	1	1	1	1	1	1	1	1	1	1	1	1	1	1	1	1	1	1	1	1	1	1	1	1	1	1	1	1	1	1	1	1	1	1	1	1
51.5	1	1	1	1	1	1	1	1	1	1	1	1	1	1	1	1	1	1	1	1	1	1	1	1	1	1	1	1	1	1	1	1	1	1	1	1	1	1	1	1	1	1	1	1	1	1	1	1	1
52	1	1	1	1	1	1	1	1	1	1	1	1	1	1	1	1	1	1	1	1	1	1	1	1	1	1	1	1	1	1	1	1	1	1	1	1	1	1	1	1	1	1	1	1	1	1	1	1	1
52.5	1	1	1	1	1	1	1	1	1	1	1	1	1	1	1	1	1	1	1	1	1	1	1	1	1	1	1	1	1	1	1	1	1	1	1	1	1	1	1	1	1	1	1	1	1	1	1	1	1
53	1	1	1	1	1	1	1	1	1	1	1	1	1	1	1	1	1	1	1	1	1	1	1	1	1	1	1	1	1	1	1	1	1	1	1	1	1	1	1	1	1	1	1	1	1	1	1	1	1
53.5	1	1	1	1	1	1	1	1	1	1	1	1	1	1	1	1	1	1	1	1	1	1	1	1	1	1	1	1	1	1	1	1	1	1	1	1	1	1	1	1	1	1	1	1	1	1	1	1	1
54	1	1	1	1	1	1	1	1	1	1	1	1	1	1	1	1	1	1	1	1	1	1	1	1	1	1	1	1	1	1	1	1	1	1	1	1	1	1	1	1	1	1	1	1	1	1	1	1	1
54.5	1	1	1	1	1	1	1	1	1	1	1	1	1	1	1	1	1	1	1	1	1	1	1	1	1	1	1	1	1	1	1	1	1	1	1	1	1	1	1	1	1	1	1	1	1	1	1	1	1
55	1	1	1	1	1	1	1	1	1	1	1	1	1	1	1	1	1	1	1	1	1	1	1	1	1	1	1	1	1	1	1	1	1	1	1	1	1	1	1	1	1	1	1	1	1	1	1	1	1
55.5	1	1	1	1	1	1	1	1	1	1	1	1	1	1	1	1	1	1	1	1	1	1	1	1	1	1	1	1	1	1	1	1	1	1	1	1	1	1	1	1	1	1	1	1	1	1	1	1	1
56	1	1	1	1	1	1	1	1	1	1	1	1	1	1	1	1	1	1	1	1	1	1	1	1	1	1	1	1	1	1	1	1	1	1	1	1	1	1	1	1	1	1	1	1	1	1	1	1	1
56.5	1	1	1	1	1	1	1	1	1	1	1	1	1	1	1	1	1	1	1	1	1	1	1	1	1	1	1	1	1	1	1	1	1	1	1	1	1	1	1	1	1	1	1	1	1	1	1	1	1
57	1	1	1	1	1	1	1	1	1	1	1	1	1	1	1	1	1	1	1	1	1	1	1	1	1	1	1	1	1	1	1	1	1	1	1	1	1	1	1	1	1	1	1	1	1	1	1	1	1
57.5	1	1	1	1	1	1	1	1	1	1	1	1	1	1	1	1	1	1	1	1	1	1	1	1	1	1	1	1	1	1	1	1	1	1	1	1	1	1	1	1	1	1	1	1	1	1	1	1	1
58	1	1	1	1	1	1	1	1	1	1	1	1	1	1	1	1	1	1	1	1	1	1	1	1	1	1	1	1	1	1	1	1	1	1	1	1	1	1	1	1	1	1	1	1	1	1	1	1	1
58.5	1	1	1	1	1	1	1	1	1	1	1	1	1	1	1	1	1	1	1	1	1	1	1	1	1	1	1	1	1	1	1	1	1	1	1	1	1	1	1	1	1	1	1	1	1	1	1	1	1
59	1	1	1	1	1	1	1	1	1	1	1	1	1	1	1	1	1	1	1	1	1	1	1	1	1	1	1	1	1	1	1	1	1	1	1	1	1	1	1	1	1	1	1	1	1	1	1	1	1
59.5	1	1	1	1	1	1	1	1	1	1	1	1	1	1	1	1	1	1	1	1	1	1	1	1	1	1	1	1	1	1	1	1	1	1	1	1	1	1	1	1	1	1	1	1	1	1	1	1	1
60	1	1	1	1	1	1	1	1	1	1	1	1	1	1	1	1	1	1	1	1	1	1	1	1	1	1	1	1	1	1	1	1	1	1	1	1	1	1	1	1	1	1	1	1	1	1	1	1	1
60.5	1	1	1	1	1	1	1	1	1	1	1	1	1	1	1	1	1	1	1	1	1	1	1	1	1	1	1	1	1	1	1	1	1	1	1	1	1	1	1	1	1	1	1	1	1	1	1	1	1
61	1	1	1	1	1	1	1	1	1	1	1	1	1	1	1	1	1	1	1	1	1	1	1	1	1	1	1	1	1	1	1	1	1	1	1	1	1	1	1	1	1	1	1	1	1	1	1	1	1
61.5	1	1	1	1	1	1	1	1	1	1	1	1	1	1	1	1	1	1	1	1	1	1	1	1	1	1	1	1	1	1	1	1	1	1	1	1	1	1	1	1	1	1	1	1	1	1	1	1	1
62	1	1	1	1	1	1	1	1	1	1	1	1	1	1	1	1	1	1	1	1	1	1	1	1	1	1	1	1	1	1	1	1	1	1	1	1	1	1	1	1	1	1	1	1	1	1	1	1	1
62.5	1	1	1	1	1	1	1	1	1	1	1	1	1	1	1	1	1	1	1	1	1	1	1	1	1	1	1	1	1	1	1	1	1	1	1	1	1	1	1	1	1	1	1	1	1	1	1	1	1
63	1	1	1	1	1	1	1	1	1	1	1	1	1	1	1	1	1	1	1	1	1	1	1	1	1	1	1	1	1	1	1	1	1	1	1	1	1	1	1	1	1	1	1	1	1	1	1	1	1
63.5	1	1	1	1	1	1	1	1	1	1	1	1	1	1	1	1	1	1	1	1	1	1	1	1	1	1	1	1	1	1	1	1	1	1	1	1	1	1	1	1	1	1	1	1	1	1	1	1	1
64	1	1	1	1	1	1	1	1	1	1	1	1	1	1	1	1	1	1	1	1	1	1	1	1	1	1	1	1	1	1	1	1	1	1	1	1	1	1	1	1	1	1	1	1	1	1	1	1	1
64.5	1	1	1	1	1	1	1	1	1	1	1	1	1	1	1	1	1	1	1	1	1	1	1	1	1	1	1	1	1	1	1	1	1	1	1	1	1	1	1	1	1	1	1	1	1	1	1	1	1
65	1	1	1	1	1	1	1	1	1	1	1	1	1	1	1	1	1	1	1	1	1	1	1	1	1	1	1	1	1	1	1	1	1	1	1	1	1	1	1	1	1	1	1	1	1	1	1	1	1
65.5	1	1	1	1	1	1	1	1	1	1	1	1	1	1	1	1	1	1	1	1	1	1	1	1	1	1	1	1	1	1	1	1	1	1	1	1	1	1	1	1	1	1	1	1	1	1	1	1	1
66	1	1	1	1	1	1	1	1	1	1	1	1	1	1	1	1	1	1	1	1	1	1	1	1	1	1	1	1	1	1	1	1	1	1	1	1	1	1	1	1	1	1	1	1	1	1	1	1	1
66.5	1	1	1	1	1	1	1	1	1	1	1	1	1	1	1	1	1	1	1	1	1	1	1	1	1	1	1	1	1	1	1	1	1	1	1	1	1	1	1	1	1	1	1	1	1	1	1	1	1
67	1	1	1	1	1	1	1	1	1	1	1	1	1	1	1	1	1	1	1	1	1	1	1	1	1	1	1	1	1	1	1	1	1	1	1	1	1	1	1	1	1	1	1	1	1	1	1	1	1
67.5	1	1	1	1	1	1	1	1	1	1	1	1	1	1	1	1	1	1	1	1	1	1	1	1	1	1	1	1	1	1	1	1	1	1	1	1	1	1	1	1	1	1	1	1	1	1	1	1	1
68	1	1	1	1	1	1	1	1	1	1	1	1	1	1	1	1	1	1	1	1	1	1	1	1	1	1	1	1	1	1	1	1	1	1	1	1	1	1	1	1	1	1	1	1	1	1	1	1	1
68.5	1	1	1	1	1	1	1	1	1	1	1	1	1	1	1	1	1	1	1	1	1	1	1	1	1	1	1	1	1	1	1	1	1	1	1	1	1	1	1	1	1	1	1	1	1	1	1	1	1
69	1	1	1	1	1	1	1	1	1	1	1	1	1	1	1	1	1	1	1	1	1	1	1	1	1	1	1	1	1	1	1	1	1	1	1	1	1	1	1	1	1	1	1	1	1	1	1	1	1
69.5	1	1	1	1	1	1	1	1	1	1	1	1	1	1	1	1	1	1	1	1	1	1	1	1	1	1	1	1	1	1	1	1	1	1	1	1	1	1	1	1	1	1	1	1	1	1	1	1	1
70	1	1	1	1	1	1	1	1	1	1	1	1	1	1	1	1	1	1	1	1	1	1	1	1	1	1	1	1	1	1	1	1	1	1	1	1	1	1	1	1	1	1	1	1	1	1	1	1	1
70.5	1	1	1	1	1	1	1	1	1	1	1	1	1	1	1	1	1	1	1	1	1	1	1	1	1	1	1	1	1	1	1	1	1	1	1	1	1	1	1	1	1	1	1	1	1	1	1	1	1
71	1	1	1	1	1	1	1	1	1	1	1	1	1	1	1	1	1	1	1	1	1	1	1	1	1	1	1	1	1	1	1	1	1	1	1	1	1	1	1	1	1	1	1	1	1	1	1	1	1
71.5	1	1	1	1	1	1	1	1	1	1	1	1	1	1	1	1	1	1	1	1	1	1	1	1	1	1	1	1	1	1	1	1	1	1	1	1	1	1	1	1	1	1	1	1	1	1	1	1	1
72	1	1	1	1	1	1	1	1	1	1	1	1	1	1	1	1	1	1	1	1	1	1	1	1	1	1	1	1	1	1	1	1	1	1	1	1	1	1	1	1	1	1	1	1	1	1	1	1	1
72.5	1	1	1	1	1	1	1	1	1	1	1	1	1	1	1	1	1	1	1	1	1	1	1	1	1	1	1	1	1	1	1	1	1	1	1	1	1	1	1	1	1	1	1	1	1	1	1	1	1
73	1	1	1	1	1	1	1	1	1	1	1	1	1	1	1	1	1	1	1	1	1	1	1	1	1	1	1	1	1	1	1	1	1	1	1	1	1	1	1	1	1	1	1	1	1	1	1	1	1
73.5	1	1	1	1	1	1	1	1	1	1	1	1	1	1	1	1	1	1	1	1	1	1	1	1	1	1	1	1	1	1	1	1	1	1	1	1	1	1	1	1	1	1	1	1	1	1	1	1	1
74	1	1	1	1	1	1	1	1	1	1	1	1	1	1	1	1	1	1	1	1	1	1	1	1	1	1	1	1	1	1	1	1	1	1	1	1	1	1	1	1	1	1	1	1	1	1	1	1	1
74.5	1	1	1	1	1	1	1	1	1	1	1	1	1	1	1	1	1	1	1	1	1	1	1	1	1	1	1	1	1	1	1	1	1	1	1	1	1	1	1	1	1	1	1	1	1	1	1	1	1
75	1	1	1	1	1	1	1	1	1	1	1	1	1	1	1	1	1	1	1	1	1	1	1	1	1	1	1	1	1	1	1	1	1	1	1	1	1	1	1	1	1	1	1	1	1	1	1	1	1
75.5	1	1	1	1	1	1	1	1	1	1	1	1	1	1	1	1	1	1	1	1	1	1	1	1	1	1	1	1	1	1	1	1	1	1	1	1	1	1	1	1	1	1	1	1	1	1	1	1	1
76	1	1	1	1	1	1	1	1	1	1	1	1	1	1	1	1	1	1	1	1	1	1	1	1	1	1	1	1	1	1	1	1	1	1	1	1	1	1	1	1	1	1	1	1	1	1	1	1	1
76.5	1	1	1	1	1	1	1	1	1	1	1	1	1	1	1	1	1	1	1	1	1	1	1	1	1	1	1	1	1	1	1	1	1	1	1	1	1	1	1	1	1	1	1	1	1	1	1	1	1
77	1	1	1	1	1	1	1	1	1	1	1	1	1	1	1	1	1	1	1	1	1	1	1	1	1	1	1	1	1	1	1	1	1	1	1	1	1	1	1	1	1	1	1	1	1	1	1	1	1
77.5	1	1	1	1	1	1	1	1	1	1	1	1	1	1	1	1	1	1	1	1	1	1	1	1	1	1	1	1	1	1	1	1	1	1	1	1	1	1	1	1	1	1	1	1	1	1	1	1	1
78	1	1	1	1	1	1	1	1	1	1	1	1	1	1	1	1	1	1	1	1	1	1	1	1	1	1	1	1	1	1	1	1	1	1	1	1	1	1	1	1	1	1	1	1	1	1	1	1	1
78.5	1	1	1	1	1	1	1	1	1	1	1	1	1	1	1	1	1	1	1	1	1	1	1	1	1	1	1	1	1	1	1	1	1	1	1	1	1	1	1	1	1	1	1	1	1	1	1	1	1
79	1	1	1	1	1	1	1	1	1	1	1	1	1	1	1	1	1	1	1	1	1	1	1	1	1	1	1	1	1	1	1	1	1	1	1	1	1	1	1	1	1	1	1	1	1	1	1	1	1
79.5	1	1	1	1	1	1	1	1	1	1	1	1	1	1	1	1	1	1	1	1	1	1	1	1	1	1	1	1	1	1	1	1	1	1	1	1	1	1	1	1	1	1	1	1	1	1	1	1	1
80	1	1	1	1	1	1	1	1	1	1	1	1	1	1	1	1	1	1	1	1	1	1	1	1	1	1	1	1	1	1	1	1	1	1	1	1	1	1	1	1	1	1	1	1	1	1	1	1	1
80.5	1	1	1	1	1	1	1	1	1	1	1	1	1	1	1	1	1	1	1	1	1	1	1	1	1	1	1	1	1	1	1	1	1	1	1	1	1	1	1	1	1	1	1	1	1	1	1	1	1
81	1	1	1	1	1	1	1	1	1	1	1	1	1	1	1	1	1	1	1	1	1	1	1	1	1	1	1	1	1	1	1	1	1	1	1	1	1	1	1	1	1	1	1	1	1	1	1	1	1
81.5	1	1	1	1	1	1	1	1	1	1	1	1	1	1	1	1	1	1	1	1	1	1	1	1	1	1	1	1	1	1	1	1	1	1	1	1	1	1	1	1	1	1	1	1	1	1	1	1	1
82	1	1	1	1	1	1	1	1	1	1	1	1	1	1	1	1	1	1	1	1	1	1	1	1	1	1	1	1	1	1	1	1	1	1	1	1	1	1	1	1	1	1	1	1	1	1	1	1	1
82.5	1	1	1	1	1	1	1	1	1	1	1	1	1	1	1	1	1	1	1	1	1	1	1	1	1	1	1	1	1	1	1	1	1	1	1	1	1	1	1	1	1	1	1	1	1	1	1	1	1
83	1	1	1	1	1	1	1	1	1	1	1	1	1	1	1	1	1	1	1	1	1	1	1	1	1	1	1	1	1	1	1	1	1	1	1	1	1	1	1	1	1	1	1	1	1	1	1	1	1
83.5	1	1	1	1	1	1	1	1	1	1	1	1	1	1	1	1	1	1	1	1	1	1	1	1	1	1	1	1	1	1	1	1	1	1	1	1	1	1	1	1	1	1	1	1	1	1	1	1	1
84	1	1	1	1	1	1	1	1	1	1	1	1	1	1	1	1	1	1	1	1	1	1	1	1	1	1	1	1	1	1	1	1	1	1	1	1	1	1	1	1	1	1	1	1	1	1	1	1	1
84.5	1	1	1	1	1	1	1	1	1	1	1	1	1	1	1	1	1	1	1	1	1	1	1	1	1	1	1	1	1	1	1	1	1	1	1	1	1	1	1	1	1	1	1	1	1	1	1	1	1
85	1	1	1	1	1	1	1	1	1	1	1	1	1	1	1	1	1	1	1	1	1	1	1	1	1	1	1	1	1	1	1	1	1	1	1	1	1	1	1	1	1	1	1	1	1	1	1	1	1
85.5	1	1	1	1	1	1	1	1	1	1	1	1	1	1	1	1	1	1	1	1	1	1	1	1	1	1	1	1	1	1	1	1	1	1	1	1	1	1	1	1	1	1	1	1	1	1	1	1	1
86	1	1	1	1	1	1	1	1	1	1	1	1	1	1	1	1	1	1	1	1	1	1	1	1	1	1	1	1	1	1	1	1	1	1	1	1	1	1	1	1	1	1	1	1	1	1	1	1	1
86.5	1	1	1	1	1	1	1	1	1	1	1	1	1	1	1	1	1	1	1	1	1	1	1	1	1	1	1	1	1	1	1	1	1	1	1	1	1	1	1	1	1	1	1	1	1	1	1	1	1
87	1	1	1	1	1	1	1	1	1	1	1	1	1	1	1	1	1	1	1	1	1	1	1	1	1	1	1	1	1	1	1	1	1	1	1	1	1	1	1	1	1	1	1	1	1	1	1	1	1
87.5	1	1	1	1	1	1	1	1	1	1	1	1	1	1	1	1	1	1	1	1	1	1	1	1	1	1	1	1	1	1	1	1	1	1	1	1	1	1	1	1	1	1	1	1	1	1	1	1	1
88	1	1	1	1	1	1	1	1	1	1	1	1	1	1	1	1	1	1	1	1	1	1	1	1	1	1	1	1	1	1	1	1	1	1	1	1	1	1	1	1	1	1	1	1	1	1	1	1	1
88.5	1	1	1	1	1	1	1	1	1	1	1	1	1	1	1	1	1	1	1	1	1	1	1	1	1	1	1	1	1	1	1	1	1	1	1	1	1	1	1	1	1	1	1	1	1	1	1	1	1
89	1	1	1	1	1	1	1	1	1	1	1	1	1	1	1	1	1	1	1	1	1	1	1	1	1	1	1	1	1	1	1	1	1	1	1	1	1	1	1	1	1	1	1	1	1	1	1	1	1
89.5	1	1	1	1	1	1	1	1	1	1	1	1	1	1	1	1	1	1	1	1	1	1	1	1	1	1	1	1	1	1	1	1	1	1	1	1	1	1	1	1	1	1	1	1	1	1	1	1	1
90	1	1	1	1	1	1	1	1	1	1	1	1	1	1	1	1	1	1	1	1	1	1	1	1	1	1	1	1	1	1	1	1	1	1	1	1	1	1	1	1	1	1	1	1	1	1	1	1	1
90.5	1	1	1	1	1	1	1	1	1	1	1	1	1	1	1	1	1	1	1	1	1	1	1	1	1	1	1	1	1	1	1	1	1	1	1	1	1	1	1	1	1	1	1	1	1	1	1	1	1
91	1	1	1	1	1	1	1	1	1	1	1	1	1	1	1	1	1	1	1	1	1	1	1	1	1	1	1	1	1	1	1	1	1	1	1	1	1	1	1	1	1	1	1	1	1	1	1	1	1
91.5	1	1	1	1	1	1	1	1	1	1	1	1	1	1	1	1	1	1	1	1	1	1	1	1	1	1	1	1	1	1	1	1	1	1	1	1	1	1	1	1	1	1	1	1	1	1	1	1	1
92	1	1	1	1	1	1	1	1	1	1	1	1	1	1	1	1	1	1	1	1	1	1	1	1	1	1	1	1	1	1	1	1	1	1	1	1	1	1	1	1	1	1	1	1	1	1	1	1	1
92.5	1	1	1	1	1	1	1	1	1	1	1	1	1	1	1	1	1	1	1	1	1	1	1	1	1	1	1	1	1	1	1	1	1	1	1	1	1	1	1	1	1	1	1	1	1	1	1	1	1
93	1	1	1	1	1	1	1	1	1	1	1	1	1	1	1	1	1	1	1	1	1	1	1	1	1	1	1	1	1	1	1	1	1	1	1	1	1	1	1	1	1	1	1	1	1	1	1	1	1
93.5	1	1	1	1	1	1	1	1	1	1	1	1	1	1	1	1	1	1	1	1	1	1	1	1	1	1	1	1	1	1	1	1	1	1	1	1	1	1	1	1	1	1	1	1	1	1	1	1	1
94	1	1	1	1	1	1	1	1	1	1	1	1	1	1	1	1	1	1	1	1	1	1	1	1	1	1	1	1	1	1	1	1	1	1	1	1	1	1	1	1	1	1	1	1	1	1	1	1	1
94.5	1	1	1	1	1	1	1	1	1	1	1	1	1	1	1	1	1	1	1	1	1	1	1	1	1	1	1	1	1	1	1	1	1	1	1	1	1	1	1	1	1	1	1	1	1	1	1	1	1
95	1	1	1	1	1	1	1	1	1	1	1	1	1	1	1	1	1	1	1	1	1	1	1	1	1	1	1	1	1	1	1	1	1	1	1	1	1	1	1	1	1	1	1	1	1	1	1	1	1
95.5	1	1	1	1	1	1	1	1	1	1	1	1	1	1	1	1	1	1	1	1	1	1	1	1	1	1	1	1	1	1	1	1	1	1	1	1	1	1	1	1	1	1	1	1	1	1	1	1	1
96	1	1	1	1	1	1	1	1	1	1	1	1	1	1	1	1	1	1	1	1	1	1	1	1	1	1	1	1	1	1	1	1	1	1	1	1	1	1	1	1	1	1	1	1	1	1	1	1	1
96.5	1	1	1	1	1	1	1	1	1	1	1	1	1	1	1	1	1	1	1	1	1	1	1	1	1	1	1	1	1	1	1	1	1	1	1	1	1	1	1	1	1	1	1	1	1	1	1	1	1
97	1	1	1	1	1	1	1	1	1	1	1	1	1	1	1	1	1	1	1	1	1	1	1	1	1	1	1	1	1	1	1	1	1	1	1	1	1	1	1	1	1	1	1	1	1	1	1	1	1
97.5	1	1	1	1	1	1	1	1	1	1	1	1	1	1	1	1	1	1	1	1	1	1	1	1	1	1	1	1	1	1	1	1	1	1	1	1	1	1	1	1	1	1	1	1	1	1	1	1	1
98	1	1	1	1	1	1	1	1	1	1	1	1	1	1	1	1	1	1	1	1	1	1	1	1	1	1	1	1	1	1	1	1	1	1	1	1	1	1	1	1	1	1	1	1	1	1	1	1	1
98.5	1	1	1	1	1	1	1	1	1	1	1	1	1	1	1	1	1	1	1	1	1	1	1	1	1	1	1	1	1	1	1	1	1	1	1	1	1	1	1	1	1	1	1	1	1	1	1	1	1
99	1	1	1	1	1	1	1	1	1	1	1	1	1	1	1	1	1	1	1	1	1	1	1	1	1	1	1	1	1	1	1	1	1	1	1	1	1	1	1	1	1	1	1	1	1	1	1	1	1
99.5	1	1	1	1	1	1	1	1	1	1	1	1	1	1	1	1	1	1	1	1	1	1	1	1	1	1	1	1	1	1	1	1	1	1	1	1	1	1	1	1	1	1	1	1	1	1	1	1	1
100	1	1	1	1	1	1	1	1	1	1	1	1	1	1	1	1	1	1	1	1	1	1	1	1	1	1	1	1	1	1	1	1	1	1	1	1	1	1	1	1	1	1	1	1	1	1	1	1	1
[truncated: 301 more columns]

## Sheet: c Outdoor-Young 6H
units: See survivability zones descriptions in Session 4.2 and Figure 2, x-axis: temperature (degrees Celsius, row 2), y-axis:relative humidity (%, column A)
	25	25.1	25.2	25.3	25.4	25.5	25.6	25.7	25.8	25.9	26	26.1	26.2	26.3	26.4	26.5	26.6	26.7	26.8	26.9	27	27.1	27.2	27.3	27.4	27.5	27.6	27.7	27.8	27.9	28	28.1	28.2	28.3	28.4	28.5	28.6	28.7	28.8	28.9	29	29.1	29.2	29.3	29.4	29.5	29.6	29.7	29.8
0.5	1	1	1	1	1	1	1	1	1	1	1	1	1	1	1	1	1	1	1	1	1	1	1	1	1	1	1	1	1	1	1	1	1	1	1	1	1	1	1	1	1	1	1	1	1	1	1	1	1
1	1	1	1	1	1	1	1	1	1	1	1	1	1	1	1	1	1	1	1	1	1	1	1	1	1	1	1	1	1	1	1	1	1	1	1	1	1	1	1	1	1	1	1	1	1	1	1	1	1
1.5	1	1	1	1	1	1	1	1	1	1	1	1	1	1	1	1	1	1	1	1	1	1	1	1	1	1	1	1	1	1	1	1	1	1	1	1	1	1	1	1	1	1	1	1	1	1	1	1	1
2	1	1	1	1	1	1	1	1	1	1	1	1	1	1	1	1	1	1	1	1	1	1	1	1	1	1	1	1	1	1	1	1	1	1	1	1	1	1	1	1	1	1	1	1	1	1	1	1	1
2.5	1	1	1	1	1	1	1	1	1	1	1	1	1	1	1	1	1	1	1	1	1	1	1	1	1	1	1	1	1	1	1	1	1	1	1	1	1	1	1	1	1	1	1	1	1	1	1	1	1
3	1	1	1	1	1	1	1	1	1	1	1	1	1	1	1	1	1	1	1	1	1	1	1	1	1	1	1	1	1	1	1	1	1	1	1	1	1	1	1	1	1	1	1	1	1	1	1	1	1
3.5	1	1	1	1	1	1	1	1	1	1	1	1	1	1	1	1	1	1	1	1	1	1	1	1	1	1	1	1	1	1	1	1	1	1	1	1	1	1	1	1	1	1	1	1	1	1	1	1	1
4	1	1	1	1	1	1	1	1	1	1	1	1	1	1	1	1	1	1	1	1	1	1	1	1	1	1	1	1	1	1	1	1	1	1	1	1	1	1	1	1	1	1	1	1	1	1	1	1	1
4.5	1	1	1	1	1	1	1	1	1	1	1	1	1	1	1	1	1	1	1	1	1	1	1	1	1	1	1	1	1	1	1	1	1	1	1	1	1	1	1	1	1	1	1	1	1	1	1	1	1
5	1	1	1	1	1	1	1	1	1	1	1	1	1	1	1	1	1	1	1	1	1	1	1	1	1	1	1	1	1	1	1	1	1	1	1	1	1	1	1	1	1	1	1	1	1	1	1	1	1
5.5	1	1	1	1	1	1	1	1	1	1	1	1	1	1	1	1	1	1	1	1	1	1	1	1	1	1	1	1	1	1	1	1	1	1	1	1	1	1	1	1	1	1	1	1	1	1	1	1	1
6	1	1	1	1	1	1	1	1	1	1	1	1	1	1	1	1	1	1	1	1	1	1	1	1	1	1	1	1	1	1	1	1	1	1	1	1	1	1	1	1	1	1	1	1	1	1	1	1	1
6.5	1	1	1	1	1	1	1	1	1	1	1	1	1	1	1	1	1	1	1	1	1	1	1	1	1	1	1	1	1	1	1	1	1	1	1	1	1	1	1	1	1	1	1	1	1	1	1	1	1
7	1	1	1	1	1	1	1	1	1	1	1	1	1	1	1	1	1	1	1	1	1	1	1	1	1	1	1	1	1	1	1	1	1	1	1	1	1	1	1	1	1	1	1	1	1	1	1	1	1
7.5	1	1	1	1	1	1	1	1	1	1	1	1	1	1	1	1	1	1	1	1	1	1	1	1	1	1	1	1	1	1	1	1	1	1	1	1	1	1	1	1	1	1	1	1	1	1	1	1	1
8	1	1	1	1	1	1	1	1	1	1	1	1	1	1	1	1	1	1	1	1	1	1	1	1	1	1	1	1	1	1	1	1	1	1	1	1	1	1	1	1	1	1	1	1	1	1	1	1	1
8.5	1	1	1	1	1	1	1	1	1	1	1	1	1	1	1	1	1	1	1	1	1	1	1	1	1	1	1	1	1	1	1	1	1	1	1	1	1	1	1	1	1	1	1	1	1	1	1	1	1
9	1	1	1	1	1	1	1	1	1	1	1	1	1	1	1	1	1	1	1	1	1	1	1	1	1	1	1	1	1	1	1	1	1	1	1	1	1	1	1	1	1	1	1	1	1	1	1	1	1
9.5	1	1	1	1	1	1	1	1	1	1	1	1	1	1	1	1	1	1	1	1	1	1	1	1	1	1	1	1	1	1	1	1	1	1	1	1	1	1	1	1	1	1	1	1	1	1	1	1	1
10	1	1	1	1	1	1	1	1	1	1	1	1	1	1	1	1	1	1	1	1	1	1	1	1	1	1	1	1	1	1	1	1	1	1	1	1	1	1	1	1	1	1	1	1	1	1	1	1	1
10.5	1	1	1	1	1	1	1	1	1	1	1	1	1	1	1	1	1	1	1	1	1	1	1	1	1	1	1	1	1	1	1	1	1	1	1	1	1	1	1	1	1	1	1	1	1	1	1	1	1
11	1	1	1	1	1	1	1	1	1	1	1	1	1	1	1	1	1	1	1	1	1	1	1	1	1	1	1	1	1	1	1	1	1	1	1	1	1	1	1	1	1	1	1	1	1	1	1	1	1
11.5	1	1	1	1	1	1	1	1	1	1	1	1	1	1	1	1	1	1	1	1	1	1	1	1	1	1	1	1	1	1	1	1	1	1	1	1	1	1	1	1	1	1	1	1	1	1	1	1	1
12	1	1	1	1	1	1	1	1	1	1	1	1	1	1	1	1	1	1	1	1	1	1	1	1	1	1	1	1	1	1	1	1	1	1	1	1	1	1	1	1	1	1	1	1	1	1	1	1	1
12.5	1	1	1	1	1	1	1	1	1	1	1	1	1	1	1	1	1	1	1	1	1	1	1	1	1	1	1	1	1	1	1	1	1	1	1	1	1	1	1	1	1	1	1	1	1	1	1	1	1
13	1	1	1	1	1	1	1	1	1	1	1	1	1	1	1	1	1	1	1	1	1	1	1	1	1	1	1	1	1	1	1	1	1	1	1	1	1	1	1	1	1	1	1	1	1	1	1	1	1
13.5	1	1	1	1	1	1	1	1	1	1	1	1	1	1	1	1	1	1	1	1	1	1	1	1	1	1	1	1	1	1	1	1	1	1	1	1	1	1	1	1	1	1	1	1	1	1	1	1	1
14	1	1	1	1	1	1	1	1	1	1	1	1	1	1	1	1	1	1	1	1	1	1	1	1	1	1	1	1	1	1	1	1	1	1	1	1	1	1	1	1	1	1	1	1	1	1	1	1	1
14.5	1	1	1	1	1	1	1	1	1	1	1	1	1	1	1	1	1	1	1	1	1	1	1	1	1	1	1	1	1	1	1	1	1	1	1	1	1	1	1	1	1	1	1	1	1	1	1	1	1
15	1	1	1	1	1	1	1	1	1	1	1	1	1	1	1	1	1	1	1	1	1	1	1	1	1	1	1	1	1	1	1	1	1	1	1	1	1	1	1	1	1	1	1	1	1	1	1	1	1
15.5	1	1	1	1	1	1	1	1	1	1	1	1	1	1	1	1	1	1	1	1	1	1	1	1	1	1	1	1	1	1	1	1	1	1	1	1	1	1	1	1	1	1	1	1	1	1	1	1	1
16	1	1	1	1	1	1	1	1	1	1	1	1	1	1	1	1	1	1	1	1	1	1	1	1	1	1	1	1	1	1	1	1	1	1	1	1	1	1	1	1	1	1	1	1	1	1	1	1	1
16.5	1	1	1	1	1	1	1	1	1	1	1	1	1	1	1	1	1	1	1	1	1	1	1	1	1	1	1	1	1	1	1	1	1	1	1	1	1	1	1	1	1	1	1	1	1	1	1	1	1
17	1	1	1	1	1	1	1	1	1	1	1	1	1	1	1	1	1	1	1	1	1	1	1	1	1	1	1	1	1	1	1	1	1	1	1	1	1	1	1	1	1	1	1	1	1	1	1	1	1
17.5	1	1	1	1	1	1	1	1	1	1	1	1	1	1	1	1	1	1	1	1	1	1	1	1	1	1	1	1	1	1	1	1	1	1	1	1	1	1	1	1	1	1	1	1	1	1	1	1	1
18	1	1	1	1	1	1	1	1	1	1	1	1	1	1	1	1	1	1	1	1	1	1	1	1	1	1	1	1	1	1	1	1	1	1	1	1	1	1	1	1	1	1	1	1	1	1	1	1	1
18.5	1	1	1	1	1	1	1	1	1	1	1	1	1	1	1	1	1	1	1	1	1	1	1	1	1	1	1	1	1	1	1	1	1	1	1	1	1	1	1	1	1	1	1	1	1	1	1	1	1
19	1	1	1	1	1	1	1	1	1	1	1	1	1	1	1	1	1	1	1	1	1	1	1	1	1	1	1	1	1	1	1	1	1	1	1	1	1	1	1	1	1	1	1	1	1	1	1	1	1
19.5	1	1	1	1	1	1	1	1	1	1	1	1	1	1	1	1	1	1	1	1	1	1	1	1	1	1	1	1	1	1	1	1	1	1	1	1	1	1	1	1	1	1	1	1	1	1	1	1	1
20	1	1	1	1	1	1	1	1	1	1	1	1	1	1	1	1	1	1	1	1	1	1	1	1	1	1	1	1	1	1	1	1	1	1	1	1	1	1	1	1	1	1	1	1	1	1	1	1	1
20.5	1	1	1	1	1	1	1	1	1	1	1	1	1	1	1	1	1	1	1	1	1	1	1	1	1	1	1	1	1	1	1	1	1	1	1	1	1	1	1	1	1	1	1	1	1	1	1	1	1
21	1	1	1	1	1	1	1	1	1	1	1	1	1	1	1	1	1	1	1	1	1	1	1	1	1	1	1	1	1	1	1	1	1	1	1	1	1	1	1	1	1	1	1	1	1	1	1	1	1
21.5	1	1	1	1	1	1	1	1	1	1	1	1	1	1	1	1	1	1	1	1	1	1	1	1	1	1	1	1	1	1	1	1	1	1	1	1	1	1	1	1	1	1	1	1	1	1	1	1	1
22	1	1	1	1	1	1	1	1	1	1	1	1	1	1	1	1	1	1	1	1	1	1	1	1	1	1	1	1	1	1	1	1	1	1	1	1	1	1	1	1	1	1	1	1	1	1	1	1	1
22.5	1	1	1	1	1	1	1	1	1	1	1	1	1	1	1	1	1	1	1	1	1	1	1	1	1	1	1	1	1	1	1	1	1	1	1	1	1	1	1	1	1	1	1	1	1	1	1	1	1
23	1	1	1	1	1	1	1	1	1	1	1	1	1	1	1	1	1	1	1	1	1	1	1	1	1	1	1	1	1	1	1	1	1	1	1	1	1	1	1	1	1	1	1	1	1	1	1	1	1
23.5	1	1	1	1	1	1	1	1	1	1	1	1	1	1	1	1	1	1	1	1	1	1	1	1	1	1	1	1	1	1	1	1	1	1	1	1	1	1	1	1	1	1	1	1	1	1	1	1	1
24	1	1	1	1	1	1	1	1	1	1	1	1	1	1	1	1	1	1	1	1	1	1	1	1	1	1	1	1	1	1	1	1	1	1	1	1	1	1	1	1	1	1	1	1	1	1	1	1	1
24.5	1	1	1	1	1	1	1	1	1	1	1	1	1	1	1	1	1	1	1	1	1	1	1	1	1	1	1	1	1	1	1	1	1	1	1	1	1	1	1	1	1	1	1	1	1	1	1	1	1
25	1	1	1	1	1	1	1	1	1	1	1	1	1	1	1	1	1	1	1	1	1	1	1	1	1	1	1	1	1	1	1	1	1	1	1	1	1	1	1	1	1	1	1	1	1	1	1	1	1
25.5	1	1	1	1	1	1	1	1	1	1	1	1	1	1	1	1	1	1	1	1	1	1	1	1	1	1	1	1	1	1	1	1	1	1	1	1	1	1	1	1	1	1	1	1	1	1	1	1	1
26	1	1	1	1	1	1	1	1	1	1	1	1	1	1	1	1	1	1	1	1	1	1	1	1	1	1	1	1	1	1	1	1	1	1	1	1	1	1	1	1	1	1	1	1	1	1	1	1	1
26.5	1	1	1	1	1	1	1	1	1	1	1	1	1	1	1	1	1	1	1	1	1	1	1	1	1	1	1	1	1	1	1	1	1	1	1	1	1	1	1	1	1	1	1	1	1	1	1	1	1
27	1	1	1	1	1	1	1	1	1	1	1	1	1	1	1	1	1	1	1	1	1	1	1	1	1	1	1	1	1	1	1	1	1	1	1	1	1	1	1	1	1	1	1	1	1	1	1	1	1
27.5	1	1	1	1	1	1	1	1	1	1	1	1	1	1	1	1	1	1	1	1	1	1	1	1	1	1	1	1	1	1	1	1	1	1	1	1	1	1	1	1	1	1	1	1	1	1	1	1	1
28	1	1	1	1	1	1	1	1	1	1	1	1	1	1	1	1	1	1	1	1	1	1	1	1	1	1	1	1	1	1	1	1	1	1	1	1	1	1	1	1	1	1	1	1	1	1	1	1	1
28.5	1	1	1	1	1	1	1	1	1	1	1	1	1	1	1	1	1	1	1	1	1	1	1	1	1	1	1	1	1	1	1	1	1	1	1	1	1	1	1	1	1	1	1	1	1	1	1	1	1
29	1	1	1	1	1	1	1	1	1	1	1	1	1	1	1	1	1	1	1	1	1	1	1	1	1	1	1	1	1	1	1	1	1	1	1	1	1	1	1	1	1	1	1	1	1	1	1	1	1
29.5	1	1	1	1	1	1	1	1	1	1	1	1	1	1	1	1	1	1	1	1	1	1	1	1	1	1	1	1	1	1	1	1	1	1	1	1	1	1	1	1	1	1	1	1	1	1	1	1	1
30	1	1	1	1	1	1	1	1	1	1	1	1	1	1	1	1	1	1	1	1	1	1	1	1	1	1	1	1	1	1	1	1	1	1	1	1	1	1	1	1	1	1	1	1	1	1	1	1	1
30.5	1	1	1	1	1	1	1	1	1	1	1	1	1	1	1	1	1	1	1	1	1	1	1	1	1	1	1	1	1	1	1	1	1	1	1	1	1	1	1	1	1	1	1	1	1	1	1	1	1
31	1	1	1	1	1	1	1	1	1	1	1	1	1	1	1	1	1	1	1	1	1	1	1	1	1	1	1	1	1	1	1	1	1	1	1	1	1	1	1	1	1	1	1	1	1	1	1	1	1
31.5	1	1	1	1	1	1	1	1	1	1	1	1	1	1	1	1	1	1	1	1	1	1	1	1	1	1	1	1	1	1	1	1	1	1	1	1	1	1	1	1	1	1	1	1	1	1	1	1	1
32	1	1	1	1	1	1	1	1	1	1	1	1	1	1	1	1	1	1	1	1	1	1	1	1	1	1	1	1	1	1	1	1	1	1	1	1	1	1	1	1	1	1	1	1	1	1	1	1	1
32.5	1	1	1	1	1	1	1	1	1	1	1	1	1	1	1	1	1	1	1	1	1	1	1	1	1	1	1	1	1	1	1	1	1	1	1	1	1	1	1	1	1	1	1	1	1	1	1	1	1
33	1	1	1	1	1	1	1	1	1	1	1	1	1	1	1	1	1	1	1	1	1	1	1	1	1	1	1	1	1	1	1	1	1	1	1	1	1	1	1	1	1	1	1	1	1	1	1	1	1
33.5	1	1	1	1	1	1	1	1	1	1	1	1	1	1	1	1	1	1	1	1	1	1	1	1	1	1	1	1	1	1	1	1	1	1	1	1	1	1	1	1	1	1	1	1	1	1	1	1	1
34	1	1	1	1	1	1	1	1	1	1	1	1	1	1	1	1	1	1	1	1	1	1	1	1	1	1	1	1	1	1	1	1	1	1	1	1	1	1	1	1	1	1	1	1	1	1	1	1	1
34.5	1	1	1	1	1	1	1	1	1	1	1	1	1	1	1	1	1	1	1	1	1	1	1	1	1	1	1	1	1	1	1	1	1	1	1	1	1	1	1	1	1	1	1	1	1	1	1	1	1
35	1	1	1	1	1	1	1	1	1	1	1	1	1	1	1	1	1	1	1	1	1	1	1	1	1	1	1	1	1	1	1	1	1	1	1	1	1	1	1	1	1	1	1	1	1	1	1	1	1
35.5	1	1	1	1	1	1	1	1	1	1	1	1	1	1	1	1	1	1	1	1	1	1	1	1	1	1	1	1	1	1	1	1	1	1	1	1	1	1	1	1	1	1	1	1	1	1	1	1	1
36	1	1	1	1	1	1	1	1	1	1	1	1	1	1	1	1	1	1	1	1	1	1	1	1	1	1	1	1	1	1	1	1	1	1	1	1	1	1	1	1	1	1	1	1	1	1	1	1	1
36.5	1	1	1	1	1	1	1	1	1	1	1	1	1	1	1	1	1	1	1	1	1	1	1	1	1	1	1	1	1	1	1	1	1	1	1	1	1	1	1	1	1	1	1	1	1	1	1	1	1
37	1	1	1	1	1	1	1	1	1	1	1	1	1	1	1	1	1	1	1	1	1	1	1	1	1	1	1	1	1	1	1	1	1	1	1	1	1	1	1	1	1	1	1	1	1	1	1	1	1
37.5	1	1	1	1	1	1	1	1	1	1	1	1	1	1	1	1	1	1	1	1	1	1	1	1	1	1	1	1	1	1	1	1	1	1	1	1	1	1	1	1	1	1	1	1	1	1	1	1	1
38	1	1	1	1	1	1	1	1	1	1	1	1	1	1	1	1	1	1	1	1	1	1	1	1	1	1	1	1	1	1	1	1	1	1	1	1	1	1	1	1	1	1	1	1	1	1	1	1	1
38.5	1	1	1	1	1	1	1	1	1	1	1	1	1	1	1	1	1	1	1	1	1	1	1	1	1	1	1	1	1	1	1	1	1	1	1	1	1	1	1	1	1	1	1	1	1	1	1	1	1
39	1	1	1	1	1	1	1	1	1	1	1	1	1	1	1	1	1	1	1	1	1	1	1	1	1	1	1	1	1	1	1	1	1	1	1	1	1	1	1	1	1	1	1	1	1	1	1	1	1
39.5	1	1	1	1	1	1	1	1	1	1	1	1	1	1	1	1	1	1	1	1	1	1	1	1	1	1	1	1	1	1	1	1	1	1	1	1	1	1	1	1	1	1	1	1	1	1	1	1	1
40	1	1	1	1	1	1	1	1	1	1	1	1	1	1	1	1	1	1	1	1	1	1	1	1	1	1	1	1	1	1	1	1	1	1	1	1	1	1	1	1	1	1	1	1	1	1	1	1	1
40.5	1	1	1	1	1	1	1	1	1	1	1	1	1	1	1	1	1	1	1	1	1	1	1	1	1	1	1	1	1	1	1	1	1	1	1	1	1	1	1	1	1	1	1	1	1	1	1	1	1
41	1	1	1	1	1	1	1	1	1	1	1	1	1	1	1	1	1	1	1	1	1	1	1	1	1	1	1	1	1	1	1	1	1	1	1	1	1	1	1	1	1	1	1	1	1	1	1	1	1
41.5	1	1	1	1	1	1	1	1	1	1	1	1	1	1	1	1	1	1	1	1	1	1	1	1	1	1	1	1	1	1	1	1	1	1	1	1	1	1	1	1	1	1	1	1	1	1	1	1	1
42	1	1	1	1	1	1	1	1	1	1	1	1	1	1	1	1	1	1	1	1	1	1	1	1	1	1	1	1	1	1	1	1	1	1	1	1	1	1	1	1	1	1	1	1	1	1	1	1	1
42.5	1	1	1	1	1	1	1	1	1	1	1	1	1	1	1	1	1	1	1	1	1	1	1	1	1	1	1	1	1	1	1	1	1	1	1	1	1	1	1	1	1	1	1	1	1	1	1	1	1
43	1	1	1	1	1	1	1	1	1	1	1	1	1	1	1	1	1	1	1	1	1	1	1	1	1	1	1	1	1	1	1	1	1	1	1	1	1	1	1	1	1	1	1	1	1	1	1	1	1
43.5	1	1	1	1	1	1	1	1	1	1	1	1	1	1	1	1	1	1	1	1	1	1	1	1	1	1	1	1	1	1	1	1	1	1	1	1	1	1	1	1	1	1	1	1	1	1	1	1	1
44	1	1	1	1	1	1	1	1	1	1	1	1	1	1	1	1	1	1	1	1	1	1	1	1	1	1	1	1	1	1	1	1	1	1	1	1	1	1	1	1	1	1	1	1	1	1	1	1	1
44.5	1	1	1	1	1	1	1	1	1	1	1	1	1	1	1	1	1	1	1	1	1	1	1	1	1	1	1	1	1	1	1	1	1	1	1	1	1	1	1	1	1	1	1	1	1	1	1	1	1
45	1	1	1	1	1	1	1	1	1	1	1	1	1	1	1	1	1	1	1	1	1	1	1	1	1	1	1	1	1	1	1	1	1	1	1	1	1	1	1	1	1	1	1	1	1	1	1	1	1
45.5	1	1	1	1	1	1	1	1	1	1	1	1	1	1	1	1	1	1	1	1	1	1	1	1	1	1	1	1	1	1	1	1	1	1	1	1	1	1	1	1	1	1	1	1	1	1	1	1	1
46	1	1	1	1	1	1	1	1	1	1	1	1	1	1	1	1	1	1	1	1	1	1	1	1	1	1	1	1	1	1	1	1	1	1	1	1	1	1	1	1	1	1	1	1	1	1	1	1	1
46.5	1	1	1	1	1	1	1	1	1	1	1	1	1	1	1	1	1	1	1	1	1	1	1	1	1	1	1	1	1	1	1	1	1	1	1	1	1	1	1	1	1	1	1	1	1	1	1	1	1
47	1	1	1	1	1	1	1	1	1	1	1	1	1	1	1	1	1	1	1	1	1	1	1	1	1	1	1	1	1	1	1	1	1	1	1	1	1	1	1	1	1	1	1	1	1	1	1	1	1
47.5	1	1	1	1	1	1	1	1	1	1	1	1	1	1	1	1	1	1	1	1	1	1	1	1	1	1	1	1	1	1	1	1	1	1	1	1	1	1	1	1	1	1	1	1	1	1	1	1	1
48	1	1	1	1	1	1	1	1	1	1	1	1	1	1	1	1	1	1	1	1	1	1	1	1	1	1	1	1	1	1	1	1	1	1	1	1	1	1	1	1	1	1	1	1	1	1	1	1	1
48.5	1	1	1	1	1	1	1	1	1	1	1	1	1	1	1	1	1	1	1	1	1	1	1	1	1	1	1	1	1	1	1	1	1	1	1	1	1	1	1	1	1	1	1	1	1	1	1	1	1
49	1	1	1	1	1	1	1	1	1	1	1	1	1	1	1	1	1	1	1	1	1	1	1	1	1	1	1	1	1	1	1	1	1	1	1	1	1	1	1	1	1	1	1	1	1	1	1	1	1
49.5	1	1	1	1	1	1	1	1	1	1	1	1	1	1	1	1	1	1	1	1	1	1	1	1	1	1	1	1	1	1	1	1	1	1	1	1	1	1	1	1	1	1	1	1	1	1	1	1	1
50	1	1	1	1	1	1	1	1	1	1	1	1	1	1	1	1	1	1	1	1	1	1	1	1	1	1	1	1	1	1	1	1	1	1	1	1	1	1	1	1	1	1	1	1	1	1	1	1	1
50.5	1	1	1	1	1	1	1	1	1	1	1	1	1	1	1	1	1	1	1	1	1	1	1	1	1	1	1	1	1	1	1	1	1	1	1	1	1	1	1	1	1	1	1	1	1	1	1	1	1
51	1	1	1	1	1	1	1	1	1	1	1	1	1	1	1	1	1	1	1	1	1	1	1	1	1	1	1	1	1	1	1	1	1	1	1	1	1	1	1	1	1	1	1	1	1	1	1	1	1
51.5	1	1	1	1	1	1	1	1	1	1	1	1	1	1	1	1	1	1	1	1	1	1	1	1	1	1	1	1	1	1	1	1	1	1	1	1	1	1	1	1	1	1	1	1	1	1	1	1	1
52	1	1	1	1	1	1	1	1	1	1	1	1	1	1	1	1	1	1	1	1	1	1	1	1	1	1	1	1	1	1	1	1	1	1	1	1	1	1	1	1	1	1	1	1	1	1	1	1	1
52.5	1	1	1	1	1	1	1	1	1	1	1	1	1	1	1	1	1	1	1	1	1	1	1	1	1	1	1	1	1	1	1	1	1	1	1	1	1	1	1	1	1	1	1	1	1	1	1	1	1
53	1	1	1	1	1	1	1	1	1	1	1	1	1	1	1	1	1	1	1	1	1	1	1	1	1	1	1	1	1	1	1	1	1	1	1	1	1	1	1	1	1	1	1	1	1	1	1	1	1
53.5	1	1	1	1	1	1	1	1	1	1	1	1	1	1	1	1	1	1	1	1	1	1	1	1	1	1	1	1	1	1	1	1	1	1	1	1	1	1	1	1	1	1	1	1	1	1	1	1	1
54	1	1	1	1	1	1	1	1	1	1	1	1	1	1	1	1	1	1	1	1	1	1	1	1	1	1	1	1	1	1	1	1	1	1	1	1	1	1	1	1	1	1	1	1	1	1	1	1	1
54.5	1	1	1	1	1	1	1	1	1	1	1	1	1	1	1	1	1	1	1	1	1	1	1	1	1	1	1	1	1	1	1	1	1	1	1	1	1	1	1	1	1	1	1	1	1	1	1	1	1
55	1	1	1	1	1	1	1	1	1	1	1	1	1	1	1	1	1	1	1	1	1	1	1	1	1	1	1	1	1	1	1	1	1	1	1	1	1	1	1	1	1	1	1	1	1	1	1	1	1
55.5	1	1	1	1	1	1	1	1	1	1	1	1	1	1	1	1	1	1	1	1	1	1	1	1	1	1	1	1	1	1	1	1	1	1	1	1	1	1	1	1	1	1	1	1	1	1	1	1	1
56	1	1	1	1	1	1	1	1	1	1	1	1	1	1	1	1	1	1	1	1	1	1	1	1	1	1	1	1	1	1	1	1	1	1	1	1	1	1	1	1	1	1	1	1	1	1	1	1	1
56.5	1	1	1	1	1	1	1	1	1	1	1	1	1	1	1	1	1	1	1	1	1	1	1	1	1	1	1	1	1	1	1	1	1	1	1	1	1	1	1	1	1	1	1	1	1	1	1	1	1
57	1	1	1	1	1	1	1	1	1	1	1	1	1	1	1	1	1	1	1	1	1	1	1	1	1	1	1	1	1	1	1	1	1	1	1	1	1	1	1	1	1	1	1	1	1	1	1	1	1
57.5	1	1	1	1	1	1	1	1	1	1	1	1	1	1	1	1	1	1	1	1	1	1	1	1	1	1	1	1	1	1	1	1	1	1	1	1	1	1	1	1	1	1	1	1	1	1	1	1	1
58	1	1	1	1	1	1	1	1	1	1	1	1	1	1	1	1	1	1	1	1	1	1	1	1	1	1	1	1	1	1	1	1	1	1	1	1	1	1	1	1	1	1	1	1	1	1	1	1	1
58.5	1	1	1	1	1	1	1	1	1	1	1	1	1	1	1	1	1	1	1	1	1	1	1	1	1	1	1	1	1	1	1	1	1	1	1	1	1	1	1	1	1	1	1	1	1	1	1	1	1
59	1	1	1	1	1	1	1	1	1	1	1	1	1	1	1	1	1	1	1	1	1	1	1	1	1	1	1	1	1	1	1	1	1	1	1	1	1	1	1	1	1	1	1	1	1	1	1	1	1
59.5	1	1	1	1	1	1	1	1	1	1	1	1	1	1	1	1	1	1	1	1	1	1	1	1	1	1	1	1	1	1	1	1	1	1	1	1	1	1	1	1	1	1	1	1	1	1	1	1	1
60	1	1	1	1	1	1	1	1	1	1	1	1	1	1	1	1	1	1	1	1	1	1	1	1	1	1	1	1	1	1	1	1	1	1	1	1	1	1	1	1	1	1	1	1	1	1	1	1	1
60.5	1	1	1	1	1	1	1	1	1	1	1	1	1	1	1	1	1	1	1	1	1	1	1	1	1	1	1	1	1	1	1	1	1	1	1	1	1	1	1	1	1	1	1	1	1	1	1	1	1
61	1	1	1	1	1	1	1	1	1	1	1	1	1	1	1	1	1	1	1	1	1	1	1	1	1	1	1	1	1	1	1	1	1	1	1	1	1	1	1	1	1	1	1	1	1	1	1	1	1
61.5	1	1	1	1	1	1	1	1	1	1	1	1	1	1	1	1	1	1	1	1	1	1	1	1	1	1	1	1	1	1	1	1	1	1	1	1	1	1	1	1	1	1	1	1	1	1	1	1	1
62	1	1	1	1	1	1	1	1	1	1	1	1	1	1	1	1	1	1	1	1	1	1	1	1	1	1	1	1	1	1	1	1	1	1	1	1	1	1	1	1	1	1	1	1	1	1	1	1	1
62.5	1	1	1	1	1	1	1	1	1	1	1	1	1	1	1	1	1	1	1	1	1	1	1	1	1	1	1	1	1	1	1	1	1	1	1	1	1	1	1	1	1	1	1	1	1	1	1	1	1
63	1	1	1	1	1	1	1	1	1	1	1	1	1	1	1	1	1	1	1	1	1	1	1	1	1	1	1	1	1	1	1	1	1	1	1	1	1	1	1	1	1	1	1	1	1	1	1	1	1
63.5	1	1	1	1	1	1	1	1	1	1	1	1	1	1	1	1	1	1	1	1	1	1	1	1	1	1	1	1	1	1	1	1	1	1	1	1	1	1	1	1	1	1	1	1	1	1	1	1	1
64	1	1	1	1	1	1	1	1	1	1	1	1	1	1	1	1	1	1	1	1	1	1	1	1	1	1	1	1	1	1	1	1	1	1	1	1	1	1	1	1	1	1	1	1	1	1	1	1	1
64.5	1	1	1	1	1	1	1	1	1	1	1	1	1	1	1	1	1	1	1	1	1	1	1	1	1	1	1	1	1	1	1	1	1	1	1	1	1	1	1	1	1	1	1	1	1	1	1	1	1
65	1	1	1	1	1	1	1	1	1	1	1	1	1	1	1	1	1	1	1	1	1	1	1	1	1	1	1	1	1	1	1	1	1	1	1	1	1	1	1	1	1	1	1	1	1	1	1	1	1
65.5	1	1	1	1	1	1	1	1	1	1	1	1	1	1	1	1	1	1	1	1	1	1	1	1	1	1	1	1	1	1	1	1	1	1	1	1	1	1	1	1	1	1	1	1	1	1	1	1	1
66	1	1	1	1	1	1	1	1	1	1	1	1	1	1	1	1	1	1	1	1	1	1	1	1	1	1	1	1	1	1	1	1	1	1	1	1	1	1	1	1	1	1	1	1	1	1	1	1	1
66.5	1	1	1	1	1	1	1	1	1	1	1	1	1	1	1	1	1	1	1	1	1	1	1	1	1	1	1	1	1	1	1	1	1	1	1	1	1	1	1	1	1	1	1	1	1	1	1	1	1
67	1	1	1	1	1	1	1	1	1	1	1	1	1	1	1	1	1	1	1	1	1	1	1	1	1	1	1	1	1	1	1	1	1	1	1	1	1	1	1	1	1	1	1	1	1	1	1	1	1
67.5	1	1	1	1	1	1	1	1	1	1	1	1	1	1	1	1	1	1	1	1	1	1	1	1	1	1	1	1	1	1	1	1	1	1	1	1	1	1	1	1	1	1	1	1	1	1	1	1	1
68	1	1	1	1	1	1	1	1	1	1	1	1	1	1	1	1	1	1	1	1	1	1	1	1	1	1	1	1	1	1	1	1	1	1	1	1	1	1	1	1	1	1	1	1	1	1	1	1	1
68.5	1	1	1	1	1	1	1	1	1	1	1	1	1	1	1	1	1	1	1	1	1	1	1	1	1	1	1	1	1	1	1	1	1	1	1	1	1	1	1	1	1	1	1	1	1	1	1	1	1
69	1	1	1	1	1	1	1	1	1	1	1	1	1	1	1	1	1	1	1	1	1	1	1	1	1	1	1	1	1	1	1	1	1	1	1	1	1	1	1	1	1	1	1	1	1	1	1	1	1
69.5	1	1	1	1	1	1	1	1	1	1	1	1	1	1	1	1	1	1	1	1	1	1	1	1	1	1	1	1	1	1	1	1	1	1	1	1	1	1	1	1	1	1	1	1	1	1	1	1	1
70	1	1	1	1	1	1	1	1	1	1	1	1	1	1	1	1	1	1	1	1	1	1	1	1	1	1	1	1	1	1	1	1	1	1	1	1	1	1	1	1	1	1	1	1	1	1	1	1	1
70.5	1	1	1	1	1	1	1	1	1	1	1	1	1	1	1	1	1	1	1	1	1	1	1	1	1	1	1	1	1	1	1	1	1	1	1	1	1	1	1	1	1	1	1	1	1	1	1	1	1
71	1	1	1	1	1	1	1	1	1	1	1	1	1	1	1	1	1	1	1	1	1	1	1	1	1	1	1	1	1	1	1	1	1	1	1	1	1	1	1	1	1	1	1	1	1	1	1	1	1
71.5	1	1	1	1	1	1	1	1	1	1	1	1	1	1	1	1	1	1	1	1	1	1	1	1	1	1	1	1	1	1	1	1	1	1	1	1	1	1	1	1	1	1	1	1	1	1	1	1	1
72	1	1	1	1	1	1	1	1	1	1	1	1	1	1	1	1	1	1	1	1	1	1	1	1	1	1	1	1	1	1	1	1	1	1	1	1	1	1	1	1	1	1	1	1	1	1	1	1	1
72.5	1	1	1	1	1	1	1	1	1	1	1	1	1	1	1	1	1	1	1	1	1	1	1	1	1	1	1	1	1	1	1	1	1	1	1	1	1	1	1	1	1	1	1	1	1	1	1	1	1
73	1	1	1	1	1	1	1	1	1	1	1	1	1	1	1	1	1	1	1	1	1	1	1	1	1	1	1	1	1	1	1	1	1	1	1	1	1	1	1	1	1	1	1	1	1	1	1	1	1
73.5	1	1	1	1	1	1	1	1	1	1	1	1	1	1	1	1	1	1	1	1	1	1	1	1	1	1	1	1	1	1	1	1	1	1	1	1	1	1	1	1	1	1	1	1	1	1	1	1	1
74	1	1	1	1	1	1	1	1	1	1	1	1	1	1	1	1	1	1	1	1	1	1	1	1	1	1	1	1	1	1	1	1	1	1	1	1	1	1	1	1	1	1	1	1	1	1	1	1	1
74.5	1	1	1	1	1	1	1	1	1	1	1	1	1	1	1	1	1	1	1	1	1	1	1	1	1	1	1	1	1	1	1	1	1	1	1	1	1	1	1	1	1	1	1	1	1	1	1	1	1
75	1	1	1	1	1	1	1	1	1	1	1	1	1	1	1	1	1	1	1	1	1	1	1	1	1	1	1	1	1	1	1	1	1	1	1	1	1	1	1	1	1	1	1	1	1	1	1	1	1
75.5	1	1	1	1	1	1	1	1	1	1	1	1	1	1	1	1	1	1	1	1	1	1	1	1	1	1	1	1	1	1	1	1	1	1	1	1	1	1	1	1	1	1	1	1	1	1	1	1	1
76	1	1	1	1	1	1	1	1	1	1	1	1	1	1	1	1	1	1	1	1	1	1	1	1	1	1	1	1	1	1	1	1	1	1	1	1	1	1	1	1	1	1	1	1	1	1	1	1	1
76.5	1	1	1	1	1	1	1	1	1	1	1	1	1	1	1	1	1	1	1	1	1	1	1	1	1	1	1	1	1	1	1	1	1	1	1	1	1	1	1	1	1	1	1	1	1	1	1	1	1
77	1	1	1	1	1	1	1	1	1	1	1	1	1	1	1	1	1	1	1	1	1	1	1	1	1	1	1	1	1	1	1	1	1	1	1	1	1	1	1	1	1	1	1	1	1	1	1	1	1
77.5	1	1	1	1	1	1	1	1	1	1	1	1	1	1	1	1	1	1	1	1	1	1	1	1	1	1	1	1	1	1	1	1	1	1	1	1	1	1	1	1	1	1	1	1	1	1	1	1	1
78	1	1	1	1	1	1	1	1	1	1	1	1	1	1	1	1	1	1	1	1	1	1	1	1	1	1	1	1	1	1	1	1	1	1	1	1	1	1	1	1	1	1	1	1	1	1	1	1	1
78.5	1	1	1	1	1	1	1	1	1	1	1	1	1	1	1	1	1	1	1	1	1	1	1	1	1	1	1	1	1	1	1	1	1	1	1	1	1	1	1	1	1	1	1	1	1	1	1	1	1
79	1	1	1	1	1	1	1	1	1	1	1	1	1	1	1	1	1	1	1	1	1	1	1	1	1	1	1	1	1	1	1	1	1	1	1	1	1	1	1	1	1	1	1	1	1	1	1	1	1
79.5	1	1	1	1	1	1	1	1	1	1	1	1	1	1	1	1	1	1	1	1	1	1	1	1	1	1	1	1	1	1	1	1	1	1	1	1	1	1	1	1	1	1	1	1	1	1	1	1	1
80	1	1	1	1	1	1	1	1	1	1	1	1	1	1	1	1	1	1	1	1	1	1	1	1	1	1	1	1	1	1	1	1	1	1	1	1	1	1	1	1	1	1	1	1	1	1	1	1	1
80.5	1	1	1	1	1	1	1	1	1	1	1	1	1	1	1	1	1	1	1	1	1	1	1	1	1	1	1	1	1	1	1	1	1	1	1	1	1	1	1	1	1	1	1	1	1	1	1	1	1
81	1	1	1	1	1	1	1	1	1	1	1	1	1	1	1	1	1	1	1	1	1	1	1	1	1	1	1	1	1	1	1	1	1	1	1	1	1	1	1	1	1	1	1	1	1	1	1	1	1
81.5	1	1	1	1	1	1	1	1	1	1	1	1	1	1	1	1	1	1	1	1	1	1	1	1	1	1	1	1	1	1	1	1	1	1	1	1	1	1	1	1	1	1	1	1	1	1	1	1	1
82	1	1	1	1	1	1	1	1	1	1	1	1	1	1	1	1	1	1	1	1	1	1	1	1	1	1	1	1	1	1	1	1	1	1	1	1	1	1	1	1	1	1	1	1	1	1	1	1	1
82.5	1	1	1	1	1	1	1	1	1	1	1	1	1	1	1	1	1	1	1	1	1	1	1	1	1	1	1	1	1	1	1	1	1	1	1	1	1	1	1	1	1	1	1	1	1	1	1	1	1
83	1	1	1	1	1	1	1	1	1	1	1	1	1	1	1	1	1	1	1	1	1	1	1	1	1	1	1	1	1	1	1	1	1	1	1	1	1	1	1	1	1	1	1	1	1	1	1	1	1
83.5	1	1	1	1	1	1	1	1	1	1	1	1	1	1	1	1	1	1	1	1	1	1	1	1	1	1	1	1	1	1	1	1	1	1	1	1	1	1	1	1	1	1	1	1	1	1	1	1	1
84	1	1	1	1	1	1	1	1	1	1	1	1	1	1	1	1	1	1	1	1	1	1	1	1	1	1	1	1	1	1	1	1	1	1	1	1	1	1	1	1	1	1	1	1	1	1	1	1	1
84.5	1	1	1	1	1	1	1	1	1	1	1	1	1	1	1	1	1	1	1	1	1	1	1	1	1	1	1	1	1	1	1	1	1	1	1	1	1	1	1	1	1	1	1	1	1	1	1	1	1
85	1	1	1	1	1	1	1	1	1	1	1	1	1	1	1	1	1	1	1	1	1	1	1	1	1	1	1	1	1	1	1	1	1	1	1	1	1	1	1	1	1	1	1	1	1	1	1	1	1
85.5	1	1	1	1	1	1	1	1	1	1	1	1	1	1	1	1	1	1	1	1	1	1	1	1	1	1	1	1	1	1	1	1	1	1	1	1	1	1	1	1	1	1	1	1	1	1	1	1	1
86	1	1	1	1	1	1	1	1	1	1	1	1	1	1	1	1	1	1	1	1	1	1	1	1	1	1	1	1	1	1	1	1	1	1	1	1	1	1	1	1	1	1	1	1	1	1	1	1	1
86.5	1	1	1	1	1	1	1	1	1	1	1	1	1	1	1	1	1	1	1	1	1	1	1	1	1	1	1	1	1	1	1	1	1	1	1	1	1	1	1	1	1	1	1	1	1	1	1	1	1
87	1	1	1	1	1	1	1	1	1	1	1	1	1	1	1	1	1	1	1	1	1	1	1	1	1	1	1	1	1	1	1	1	1	1	1	1	1	1	1	1	1	1	1	1	1	1	1	1	1
87.5	1	1	1	1	1	1	1	1	1	1	1	1	1	1	1	1	1	1	1	1	1	1	1	1	1	1	1	1	1	1	1	1	1	1	1	1	1	1	1	1	1	1	1	1	1	1	1	1	1
88	1	1	1	1	1	1	1	1	1	1	1	1	1	1	1	1	1	1	1	1	1	1	1	1	1	1	1	1	1	1	1	1	1	1	1	1	1	1	1	1	1	1	1	1	1	1	1	1	1
88.5	1	1	1	1	1	1	1	1	1	1	1	1	1	1	1	1	1	1	1	1	1	1	1	1	1	1	1	1	1	1	1	1	1	1	1	1	1	1	1	1	1	1	1	1	1	1	1	1	1
89	1	1	1	1	1	1	1	1	1	1	1	1	1	1	1	1	1	1	1	1	1	1	1	1	1	1	1	1	1	1	1	1	1	1	1	1	1	1	1	1	1	1	1	1	1	1	1	1	1
89.5	1	1	1	1	1	1	1	1	1	1	1	1	1	1	1	1	1	1	1	1	1	1	1	1	1	1	1	1	1	1	1	1	1	1	1	1	1	1	1	1	1	1	1	1	1	1	1	1	1
90	1	1	1	1	1	1	1	1	1	1	1	1	1	1	1	1	1	1	1	1	1	1	1	1	1	1	1	1	1	1	1	1	1	1	1	1	1	1	1	1	1	1	1	1	1	1	1	1	1
90.5	1	1	1	1	1	1	1	1	1	1	1	1	1	1	1	1	1	1	1	1	1	1	1	1	1	1	1	1	1	1	1	1	1	1	1	1	1	1	1	1	1	1	1	1	1	1	1	1	1
91	1	1	1	1	1	1	1	1	1	1	1	1	1	1	1	1	1	1	1	1	1	1	1	1	1	1	1	1	1	1	1	1	1	1	1	1	1	1	1	1	1	1	1	1	1	1	1	1	1
91.5	1	1	1	1	1	1	1	1	1	1	1	1	1	1	1	1	1	1	1	1	1	1	1	1	1	1	1	1	1	1	1	1	1	1	1	1	1	1	1	1	1	1	1	1	1	1	1	1	1
92	1	1	1	1	1	1	1	1	1	1	1	1	1	1	1	1	1	1	1	1	1	1	1	1	1	1	1	1	1	1	1	1	1	1	1	1	1	1	1	1	1	1	1	1	1	1	1	1	1
92.5	1	1	1	1	1	1	1	1	1	1	1	1	1	1	1	1	1	1	1	1	1	1	1	1	1	1	1	1	1	1	1	1	1	1	1	1	1	1	1	1	1	1	1	1	1	1	1	1	1
93	1	1	1	1	1	1	1	1	1	1	1	1	1	1	1	1	1	1	1	1	1	1	1	1	1	1	1	1	1	1	1	1	1	1	1	1	1	1	1	1	1	1	1	1	1	1	1	1	1
93.5	1	1	1	1	1	1	1	1	1	1	1	1	1	1	1	1	1	1	1	1	1	1	1	1	1	1	1	1	1	1	1	1	1	1	1	1	1	1	1	1	1	1	1	1	1	1	1	1	1
94	1	1	1	1	1	1	1	1	1	1	1	1	1	1	1	1	1	1	1	1	1	1	1	1	1	1	1	1	1	1	1	1	1	1	1	1	1	1	1	1	1	1	1	1	1	1	1	1	1
94.5	1	1	1	1	1	1	1	1	1	1	1	1	1	1	1	1	1	1	1	1	1	1	1	1	1	1	1	1	1	1	1	1	1	1	1	1	1	1	1	1	1	1	1	1	1	1	1	1	1
95	1	1	1	1	1	1	1	1	1	1	1	1	1	1	1	1	1	1	1	1	1	1	1	1	1	1	1	1	1	1	1	1	1	1	1	1	1	1	1	1	1	1	1	1	1	1	1	1	1
95.5	1	1	1	1	1	1	1	1	1	1	1	1	1	1	1	1	1	1	1	1	1	1	1	1	1	1	1	1	1	1	1	1	1	1	1	1	1	1	1	1	1	1	1	1	1	1	1	1	1
96	1	1	1	1	1	1	1	1	1	1	1	1	1	1	1	1	1	1	1	1	1	1	1	1	1	1	1	1	1	1	1	1	1	1	1	1	1	1	1	1	1	1	1	1	1	1	1	1	1
96.5	1	1	1	1	1	1	1	1	1	1	1	1	1	1	1	1	1	1	1	1	1	1	1	1	1	1	1	1	1	1	1	1	1	1	1	1	1	1	1	1	1	1	1	1	1	1	1	1	1
97	1	1	1	1	1	1	1	1	1	1	1	1	1	1	1	1	1	1	1	1	1	1	1	1	1	1	1	1	1	1	1	1	1	1	1	1	1	1	1	1	1	1	1	1	1	1	1	1	1
97.5	1	1	1	1	1	1	1	1	1	1	1	1	1	1	1	1	1	1	1	1	1	1	1	1	1	1	1	1	1	1	1	1	1	1	1	1	1	1	1	1	1	1	1	1	1	1	1	1	1
98	1	1	1	1	1	1	1	1	1	1	1	1	1	1	1	1	1	1	1	1	1	1	1	1	1	1	1	1	1	1	1	1	1	1	1	1	1	1	1	1	1	1	1	1	1	1	1	1	1
98.5	1	1	1	1	1	1	1	1	1	1	1	1	1	1	1	1	1	1	1	1	1	1	1	1	1	1	1	1	1	1	1	1	1	1	1	1	1	1	1	1	1	1	1	1	1	1	1	1	1
99	1	1	1	1	1	1	1	1	1	1	1	1	1	1	1	1	1	1	1	1	1	1	1	1	1	1	1	1	1	1	1	1	1	1	1	1	1	1	1	1	1	1	1	1	1	1	1	1	1
99.5	1	1	1	1	1	1	1	1	1	1	1	1	1	1	1	1	1	1	1	1	1	1	1	1	1	1	1	1	1	1	1	1	1	1	1	1	1	1	1	1	1	1	1	1	1	1	1	1	1
100	1	1	1	1	1	1	1	1	1	1	1	1	1	1	1	1	1	1	1	1	1	1	1	1	1	1	1	1	1	1	1	1	1	1	1	1	1	1	1	1	1	1	1	1	1	1	1	1	1
[truncated: 301 more columns]

## Sheet: d Outdoor-Older 6H
units: See survivability zones descriptions in Session 4.2 and Figure 2, x-axis: temperature (degrees Celsius, row 2), y-axis:relative humidity (%, column A)
	25	25.1	25.2	25.3	25.4	25.5	25.6	25.7	25.8	25.9	26	26.1	26.2	26.3	26.4	26.5	26.6	26.7	26.8	26.9	27	27.1	27.2	27.3	27.4	27.5	27.6	27.7	27.8	27.9	28	28.1	28.2	28.3	28.4	28.5	28.6	28.7	28.8	28.9	29	29.1	29.2	29.3	29.4	29.5	29.6	29.7	29.8
0.5	1	1	1	1	1	1	1	1	1	1	1	1	1	1	1	1	1	1	1	1	1	1	1	1	1	1	1	1	1	1	1	1	1	1	1	1	1	1	1	1	1	1	1	1	1	1	1	1	1
1	1	1	1	1	1	1	1	1	1	1	1	1	1	1	1	1	1	1	1	1	1	1	1	1	1	1	1	1	1	1	1	1	1	1	1	1	1	1	1	1	1	1	1	1	1	1	1	1	1
1.5	1	1	1	1	1	1	1	1	1	1	1	1	1	1	1	1	1	1	1	1	1	1	1	1	1	1	1	1	1	1	1	1	1	1	1	1	1	1	1	1	1	1	1	1	1	1	1	1	1
2	1	1	1	1	1	1	1	1	1	1	1	1	1	1	1	1	1	1	1	1	1	1	1	1	1	1	1	1	1	1	1	1	1	1	1	1	1	1	1	1	1	1	1	1	1	1	1	1	1
2.5	1	1	1	1	1	1	1	1	1	1	1	1	1	1	1	1	1	1	1	1	1	1	1	1	1	1	1	1	1	1	1	1	1	1	1	1	1	1	1	1	1	1	1	1	1	1	1	1	1
3	1	1	1	1	1	1	1	1	1	1	1	1	1	1	1	1	1	1	1	1	1	1	1	1	1	1	1	1	1	1	1	1	1	1	1	1	1	1	1	1	1	1	1	1	1	1	1	1	1
3.5	1	1	1	1	1	1	1	1	1	1	1	1	1	1	1	1	1	1	1	1	1	1	1	1	1	1	1	1	1	1	1	1	1	1	1	1	1	1	1	1	1	1	1	1	1	1	1	1	1
4	1	1	1	1	1	1	1	1	1	1	1	1	1	1	1	1	1	1	1	1	1	1	1	1	1	1	1	1	1	1	1	1	1	1	1	1	1	1	1	1	1	1	1	1	1	1	1	1	1
4.5	1	1	1	1	1	1	1	1	1	1	1	1	1	1	1	1	1	1	1	1	1	1	1	1	1	1	1	1	1	1	1	1	1	1	1	1	1	1	1	1	1	1	1	1	1	1	1	1	1
5	1	1	1	1	1	1	1	1	1	1	1	1	1	1	1	1	1	1	1	1	1	1	1	1	1	1	1	1	1	1	1	1	1	1	1	1	1	1	1	1	1	1	1	1	1	1	1	1	1
5.5	1	1	1	1	1	1	1	1	1	1	1	1	1	1	1	1	1	1	1	1	1	1	1	1	1	1	1	1	1	1	1	1	1	1	1	1	1	1	1	1	1	1	1	1	1	1	1	1	1
6	1	1	1	1	1	1	1	1	1	1	1	1	1	1	1	1	1	1	1	1	1	1	1	1	1	1	1	1	1	1	1	1	1	1	1	1	1	1	1	1	1	1	1	1	1	1	1	1	1
6.5	1	1	1	1	1	1	1	1	1	1	1	1	1	1	1	1	1	1	1	1	1	1	1	1	1	1	1	1	1	1	1	1	1	1	1	1	1	1	1	1	1	1	1	1	1	1	1	1	1
7	1	1	1	1	1	1	1	1	1	1	1	1	1	1	1	1	1	1	1	1	1	1	1	1	1	1	1	1	1	1	1	1	1	1	1	1	1	1	1	1	1	1	1	1	1	1	1	1	1
7.5	1	1	1	1	1	1	1	1	1	1	1	1	1	1	1	1	1	1	1	1	1	1	1	1	1	1	1	1	1	1	1	1	1	1	1	1	1	1	1	1	1	1	1	1	1	1	1	1	1
8	1	1	1	1	1	1	1	1	1	1	1	1	1	1	1	1	1	1	1	1	1	1	1	1	1	1	1	1	1	1	1	1	1	1	1	1	1	1	1	1	1	1	1	1	1	1	1	1	1
8.5	1	1	1	1	1	1	1	1	1	1	1	1	1	1	1	1	1	1	1	1	1	1	1	1	1	1	1	1	1	1	1	1	1	1	1	1	1	1	1	1	1	1	1	1	1	1	1	1	1
9	1	1	1	1	1	1	1	1	1	1	1	1	1	1	1	1	1	1	1	1	1	1	1	1	1	1	1	1	1	1	1	1	1	1	1	1	1	1	1	1	1	1	1	1	1	1	1	1	1
9.5	1	1	1	1	1	1	1	1	1	1	1	1	1	1	1	1	1	1	1	1	1	1	1	1	1	1	1	1	1	1	1	1	1	1	1	1	1	1	1	1	1	1	1	1	1	1	1	1	1
10	1	1	1	1	1	1	1	1	1	1	1	1	1	1	1	1	1	1	1	1	1	1	1	1	1	1	1	1	1	1	1	1	1	1	1	1	1	1	1	1	1	1	1	1	1	1	1	1	1
10.5	1	1	1	1	1	1	1	1	1	1	1	1	1	1	1	1	1	1	1	1	1	1	1	1	1	1	1	1	1	1	1	1	1	1	1	1	1	1	1	1	1	1	1	1	1	1	1	1	1
11	1	1	1	1	1	1	1	1	1	1	1	1	1	1	1	1	1	1	1	1	1	1	1	1	1	1	1	1	1	1	1	1	1	1	1	1	1	1	1	1	1	1	1	1	1	1	1	1	1
11.5	1	1	1	1	1	1	1	1	1	1	1	1	1	1	1	1	1	1	1	1	1	1	1	1	1	1	1	1	1	1	1	1	1	1	1	1	1	1	1	1	1	1	1	1	1	1	1	1	1
12	1	1	1	1	1	1	1	1	1	1	1	1	1	1	1	1	1	1	1	1	1	1	1	1	1	1	1	1	1	1	1	1	1	1	1	1	1	1	1	1	1	1	1	1	1	1	1	1	1
12.5	1	1	1	1	1	1	1	1	1	1	1	1	1	1	1	1	1	1	1	1	1	1	1	1	1	1	1	1	1	1	1	1	1	1	1	1	1	1	1	1	1	1	1	1	1	1	1	1	1
13	1	1	1	1	1	1	1	1	1	1	1	1	1	1	1	1	1	1	1	1	1	1	1	1	1	1	1	1	1	1	1	1	1	1	1	1	1	1	1	1	1	1	1	1	1	1	1	1	1
13.5	1	1	1	1	1	1	1	1	1	1	1	1	1	1	1	1	1	1	1	1	1	1	1	1	1	1	1	1	1	1	1	1	1	1	1	1	1	1	1	1	1	1	1	1	1	1	1	1	1
14	1	1	1	1	1	1	1	1	1	1	1	1	1	1	1	1	1	1	1	1	1	1	1	1	1	1	1	1	1	1	1	1	1	1	1	1	1	1	1	1	1	1	1	1	1	1	1	1	1
14.5	1	1	1	1	1	1	1	1	1	1	1	1	1	1	1	1	1	1	1	1	1	1	1	1	1	1	1	1	1	1	1	1	1	1	1	1	1	1	1	1	1	1	1	1	1	1	1	1	1
15	1	1	1	1	1	1	1	1	1	1	1	1	1	1	1	1	1	1	1	1	1	1	1	1	1	1	1	1	1	1	1	1	1	1	1	1	1	1	1	1	1	1	1	1	1	1	1	1	1
15.5	1	1	1	1	1	1	1	1	1	1	1	1	1	1	1	1	1	1	1	1	1	1	1	1	1	1	1	1	1	1	1	1	1	1	1	1	1	1	1	1	1	1	1	1	1	1	1	1	1
16	1	1	1	1	1	1	1	1	1	1	1	1	1	1	1	1	1	1	1	1	1	1	1	1	1	1	1	1	1	1	1	1	1	1	1	1	1	1	1	1	1	1	1	1	1	1	1	1	1
16.5	1	1	1	1	1	1	1	1	1	1	1	1	1	1	1	1	1	1	1	1	1	1	1	1	1	1	1	1	1	1	1	1	1	1	1	1	1	1	1	1	1	1	1	1	1	1	1	1	1
17	1	1	1	1	1	1	1	1	1	1	1	1	1	1	1	1	1	1	1	1	1	1	1	1	1	1	1	1	1	1	1	1	1	1	1	1	1	1	1	1	1	1	1	1	1	1	1	1	1
17.5	1	1	1	1	1	1	1	1	1	1	1	1	1	1	1	1	1	1	1	1	1	1	1	1	1	1	1	1	1	1	1	1	1	1	1	1	1	1	1	1	1	1	1	1	1	1	1	1	1
18	1	1	1	1	1	1	1	1	1	1	1	1	1	1	1	1	1	1	1	1	1	1	1	1	1	1	1	1	1	1	1	1	1	1	1	1	1	1	1	1	1	1	1	1	1	1	1	1	1
18.5	1	1	1	1	1	1	1	1	1	1	1	1	1	1	1	1	1	1	1	1	1	1	1	1	1	1	1	1	1	1	1	1	1	1	1	1	1	1	1	1	1	1	1	1	1	1	1	1	1
19	1	1	1	1	1	1	1	1	1	1	1	1	1	1	1	1	1	1	1	1	1	1	1	1	1	1	1	1	1	1	1	1	1	1	1	1	1	1	1	1	1	1	1	1	1	1	1	1	1
19.5	1	1	1	1	1	1	1	1	1	1	1	1	1	1	1	1	1	1	1	1	1	1	1	1	1	1	1	1	1	1	1	1	1	1	1	1	1	1	1	1	1	1	1	1	1	1	1	1	1
20	1	1	1	1	1	1	1	1	1	1	1	1	1	1	1	1	1	1	1	1	1	1	1	1	1	1	1	1	1	1	1	1	1	1	1	1	1	1	1	1	1	1	1	1	1	1	1	1	1
20.5	1	1	1	1	1	1	1	1	1	1	1	1	1	1	1	1	1	1	1	1	1	1	1	1	1	1	1	1	1	1	1	1	1	1	1	1	1	1	1	1	1	1	1	1	1	1	1	1	1
21	1	1	1	1	1	1	1	1	1	1	1	1	1	1	1	1	1	1	1	1	1	1	1	1	1	1	1	1	1	1	1	1	1	1	1	1	1	1	1	1	1	1	1	1	1	1	1	1	1
21.5	1	1	1	1	1	1	1	1	1	1	1	1	1	1	1	1	1	1	1	1	1	1	1	1	1	1	1	1	1	1	1	1	1	1	1	1	1	1	1	1	1	1	1	1	1	1	1	1	1
22	1	1	1	1	1	1	1	1	1	1	1	1	1	1	1	1	1	1	1	1	1	1	1	1	1	1	1	1	1	1	1	1	1	1	1	1	1	1	1	1	1	1	1	1	1	1	1	1	1
22.5	1	1	1	1	1	1	1	1	1	1	1	1	1	1	1	1	1	1	1	1	1	1	1	1	1	1	1	1	1	1	1	1	1	1	1	1	1	1	1	1	1	1	1	1	1	1	1	1	1
23	1	1	1	1	1	1	1	1	1	1	1	1	1	1	1	1	1	1	1	1	1	1	1	1	1	1	1	1	1	1	1	1	1	1	1	1	1	1	1	1	1	1	1	1	1	1	1	1	1
23.5	1	1	1	1	1	1	1	1	1	1	1	1	1	1	1	1	1	1	1	1	1	1	1	1	1	1	1	1	1	1	1	1	1	1	1	1	1	1	1	1	1	1	1	1	1	1	1	1	1
24	1	1	1	1	1	1	1	1	1	1	1	1	1	1	1	1	1	1	1	1	1	1	1	1	1	1	1	1	1	1	1	1	1	1	1	1	1	1	1	1	1	1	1	1	1	1	1	1	1
24.5	1	1	1	1	1	1	1	1	1	1	1	1	1	1	1	1	1	1	1	1	1	1	1	1	1	1	1	1	1	1	1	1	1	1	1	1	1	1	1	1	1	1	1	1	1	1	1	1	1
25	1	1	1	1	1	1	1	1	1	1	1	1	1	1	1	1	1	1	1	1	1	1	1	1	1	1	1	1	1	1	1	1	1	1	1	1	1	1	1	1	1	1	1	1	1	1	1	1	1
25.5	1	1	1	1	1	1	1	1	1	1	1	1	1	1	1	1	1	1	1	1	1	1	1	1	1	1	1	1	1	1	1	1	1	1	1	1	1	1	1	1	1	1	1	1	1	1	1	1	1
26	1	1	1	1	1	1	1	1	1	1	1	1	1	1	1	1	1	1	1	1	1	1	1	1	1	1	1	1	1	1	1	1	1	1	1	1	1	1	1	1	1	1	1	1	1	1	1	1	1
26.5	1	1	1	1	1	1	1	1	1	1	1	1	1	1	1	1	1	1	1	1	1	1	1	1	1	1	1	1	1	1	1	1	1	1	1	1	1	1	1	1	1	1	1	1	1	1	1	1	1
27	1	1	1	1	1	1	1	1	1	1	1	1	1	1	1	1	1	1	1	1	1	1	1	1	1	1	1	1	1	1	1	1	1	1	1	1	1	1	1	1	1	1	1	1	1	1	1	1	1
27.5	1	1	1	1	1	1	1	1	1	1	1	1	1	1	1	1	1	1	1	1	1	1	1	1	1	1	1	1	1	1	1	1	1	1	1	1	1	1	1	1	1	1	1	1	1	1	1	1	1
28	1	1	1	1	1	1	1	1	1	1	1	1	1	1	1	1	1	1	1	1	1	1	1	1	1	1	1	1	1	1	1	1	1	1	1	1	1	1	1	1	1	1	1	1	1	1	1	1	1
28.5	1	1	1	1	1	1	1	1	1	1	1	1	1	1	1	1	1	1	1	1	1	1	1	1	1	1	1	1	1	1	1	1	1	1	1	1	1	1	1	1	1	1	1	1	1	1	1	1	1
29	1	1	1	1	1	1	1	1	1	1	1	1	1	1	1	1	1	1	1	1	1	1	1	1	1	1	1	1	1	1	1	1	1	1	1	1	1	1	1	1	1	1	1	1	1	1	1	1	1
29.5	1	1	1	1	1	1	1	1	1	1	1	1	1	1	1	1	1	1	1	1	1	1	1	1	1	1	1	1	1	1	1	1	1	1	1	1	1	1	1	1	1	1	1	1	1	1	1	1	1
30	1	1	1	1	1	1	1	1	1	1	1	1	1	1	1	1	1	1	1	1	1	1	1	1	1	1	1	1	1	1	1	1	1	1	1	1	1	1	1	1	1	1	1	1	1	1	1	1	1
30.5	1	1	1	1	1	1	1	1	1	1	1	1	1	1	1	1	1	1	1	1	1	1	1	1	1	1	1	1	1	1	1	1	1	1	1	1	1	1	1	1	1	1	1	1	1	1	1	1	1
31	1	1	1	1	1	1	1	1	1	1	1	1	1	1	1	1	1	1	1	1	1	1	1	1	1	1	1	1	1	1	1	1	1	1	1	1	1	1	1	1	1	1	1	1	1	1	1	1	1
31.5	1	1	1	1	1	1	1	1	1	1	1	1	1	1	1	1	1	1	1	1	1	1	1	1	1	1	1	1	1	1	1	1	1	1	1	1	1	1	1	1	1	1	1	1	1	1	1	1	1
32	1	1	1	1	1	1	1	1	1	1	1	1	1	1	1	1	1	1	1	1	1	1	1	1	1	1	1	1	1	1	1	1	1	1	1	1	1	1	1	1	1	1	1	1	1	1	1	1	1
32.5	1	1	1	1	1	1	1	1	1	1	1	1	1	1	1	1	1	1	1	1	1	1	1	1	1	1	1	1	1	1	1	1	1	1	1	1	1	1	1	1	1	1	1	1	1	1	1	1	1
33	1	1	1	1	1	1	1	1	1	1	1	1	1	1	1	1	1	1	1	1	1	1	1	1	1	1	1	1	1	1	1	1	1	1	1	1	1	1	1	1	1	1	1	1	1	1	1	1	1
33.5	1	1	1	1	1	1	1	1	1	1	1	1	1	1	1	1	1	1	1	1	1	1	1	1	1	1	1	1	1	1	1	1	1	1	1	1	1	1	1	1	1	1	1	1	1	1	1	1	1
34	1	1	1	1	1	1	1	1	1	1	1	1	1	1	1	1	1	1	1	1	1	1	1	1	1	1	1	1	1	1	1	1	1	1	1	1	1	1	1	1	1	1	1	1	1	1	1	1	1
34.5	1	1	1	1	1	1	1	1	1	1	1	1	1	1	1	1	1	1	1	1	1	1	1	1	1	1	1	1	1	1	1	1	1	1	1	1	1	1	1	1	1	1	1	1	1	1	1	1	1
35	1	1	1	1	1	1	1	1	1	1	1	1	1	1	1	1	1	1	1	1	1	1	1	1	1	1	1	1	1	1	1	1	1	1	1	1	1	1	1	1	1	1	1	1	1	1	1	1	1
35.5	1	1	1	1	1	1	1	1	1	1	1	1	1	1	1	1	1	1	1	1	1	1	1	1	1	1	1	1	1	1	1	1	1	1	1	1	1	1	1	1	1	1	1	1	1	1	1	1	1
36	1	1	1	1	1	1	1	1	1	1	1	1	1	1	1	1	1	1	1	1	1	1	1	1	1	1	1	1	1	1	1	1	1	1	1	1	1	1	1	1	1	1	1	1	1	1	1	1	1
36.5	1	1	1	1	1	1	1	1	1	1	1	1	1	1	1	1	1	1	1	1	1	1	1	1	1	1	1	1	1	1	1	1	1	1	1	1	1	1	1	1	1	1	1	1	1	1	1	1	1
37	1	1	1	1	1	1	1	1	1	1	1	1	1	1	1	1	1	1	1	1	1	1	1	1	1	1	1	1	1	1	1	1	1	1	1	1	1	1	1	1	1	1	1	1	1	1	1	1	1
37.5	1	1	1	1	1	1	1	1	1	1	1	1	1	1	1	1	1	1	1	1	1	1	1	1	1	1	1	1	1	1	1	1	1	1	1	1	1	1	1	1	1	1	1	1	1	1	1	1	1
38	1	1	1	1	1	1	1	1	1	1	1	1	1	1	1	1	1	1	1	1	1	1	1	1	1	1	1	1	1	1	1	1	1	1	1	1	1	1	1	1	1	1	1	1	1	1	1	1	1
38.5	1	1	1	1	1	1	1	1	1	1	1	1	1	1	1	1	1	1	1	1	1	1	1	1	1	1	1	1	1	1	1	1	1	1	1	1	1	1	1	1	1	1	1	1	1	1	1	1	1
39	1	1	1	1	1	1	1	1	1	1	1	1	1	1	1	1	1	1	1	1	1	1	1	1	1	1	1	1	1	1	1	1	1	1	1	1	1	1	1	1	1	1	1	1	1	1	1	1	1
39.5	1	1	1	1	1	1	1	1	1	1	1	1	1	1	1	1	1	1	1	1	1	1	1	1	1	1	1	1	1	1	1	1	1	1	1	1	1	1	1	1	1	1	1	1	1	1	1	1	1
40	1	1	1	1	1	1	1	1	1	1	1	1	1	1	1	1	1	1	1	1	1	1	1	1	1	1	1	1	1	1	1	1	1	1	1	1	1	1	1	1	1	1	1	1	1	1	1	1	1
40.5	1	1	1	1	1	1	1	1	1	1	1	1	1	1	1	1	1	1	1	1	1	1	1	1	1	1	1	1	1	1	1	1	1	1	1	1	1	1	1	1	1	1	1	1	1	1	1	1	1
41	1	1	1	1	1	1	1	1	1	1	1	1	1	1	1	1	1	1	1	1	1	1	1	1	1	1	1	1	1	1	1	1	1	1	1	1	1	1	1	1	1	1	1	1	1	1	1	1	1
41.5	1	1	1	1	1	1	1	1	1	1	1	1	1	1	1	1	1	1	1	1	1	1	1	1	1	1	1	1	1	1	1	1	1	1	1	1	1	1	1	1	1	1	1	1	1	1	1	1	1
42	1	1	1	1	1	1	1	1	1	1	1	1	1	1	1	1	1	1	1	1	1	1	1	1	1	1	1	1	1	1	1	1	1	1	1	1	1	1	1	1	1	1	1	1	1	1	1	1	1
42.5	1	1	1	1	1	1	1	1	1	1	1	1	1	1	1	1	1	1	1	1	1	1	1	1	1	1	1	1	1	1	1	1	1	1	1	1	1	1	1	1	1	1	1	1	1	1	1	1	1
43	1	1	1	1	1	1	1	1	1	1	1	1	1	1	1	1	1	1	1	1	1	1	1	1	1	1	1	1	1	1	1	1	1	1	1	1	1	1	1	1	1	1	1	1	1	1	1	1	1
43.5	1	1	1	1	1	1	1	1	1	1	1	1	1	1	1	1	1	1	1	1	1	1	1	1	1	1	1	1	1	1	1	1	1	1	1	1	1	1	1	1	1	1	1	1	1	1	1	1	1
44	1	1	1	1	1	1	1	1	1	1	1	1	1	1	1	1	1	1	1	1	1	1	1	1	1	1	1	1	1	1	1	1	1	1	1	1	1	1	1	1	1	1	1	1	1	1	1	1	1
44.5	1	1	1	1	1	1	1	1	1	1	1	1	1	1	1	1	1	1	1	1	1	1	1	1	1	1	1	1	1	1	1	1	1	1	1	1	1	1	1	1	1	1	1	1	1	1	1	1	1
45	1	1	1	1	1	1	1	1	1	1	1	1	1	1	1	1	1	1	1	1	1	1	1	1	1	1	1	1	1	1	1	1	1	1	1	1	1	1	1	1	1	1	1	1	1	1	1	1	1
45.5	1	1	1	1	1	1	1	1	1	1	1	1	1	1	1	1	1	1	1	1	1	1	1	1	1	1	1	1	1	1	1	1	1	1	1	1	1	1	1	1	1	1	1	1	1	1	1	1	1
46	1	1	1	1	1	1	1	1	1	1	1	1	1	1	1	1	1	1	1	1	1	1	1	1	1	1	1	1	1	1	1	1	1	1	1	1	1	1	1	1	1	1	1	1	1	1	1	1	1
46.5	1	1	1	1	1	1	1	1	1	1	1	1	1	1	1	1	1	1	1	1	1	1	1	1	1	1	1	1	1	1	1	1	1	1	1	1	1	1	1	1	1	1	1	1	1	1	1	1	1
47	1	1	1	1	1	1	1	1	1	1	1	1	1	1	1	1	1	1	1	1	1	1	1	1	1	1	1	1	1	1	1	1	1	1	1	1	1	1	1	1	1	1	1	1	1	1	1	1	1
47.5	1	1	1	1	1	1	1	1	1	1	1	1	1	1	1	1	1	1	1	1	1	1	1	1	1	1	1	1	1	1	1	1	1	1	1	1	1	1	1	1	1	1	1	1	1	1	1	1	1
48	1	1	1	1	1	1	1	1	1	1	1	1	1	1	1	1	1	1	1	1	1	1	1	1	1	1	1	1	1	1	1	1	1	1	1	1	1	1	1	1	1	1	1	1	1	1	1	1	1
48.5	1	1	1	1	1	1	1	1	1	1	1	1	1	1	1	1	1	1	1	1	1	1	1	1	1	1	1	1	1	1	1	1	1	1	1	1	1	1	1	1	1	1	1	1	1	1	1	1	1
49	1	1	1	1	1	1	1	1	1	1	1	1	1	1	1	1	1	1	1	1	1	1	1	1	1	1	1	1	1	1	1	1	1	1	1	1	1	1	1	1	1	1	1	1	1	1	1	1	1
49.5	1	1	1	1	1	1	1	1	1	1	1	1	1	1	1	1	1	1	1	1	1	1	1	1	1	1	1	1	1	1	1	1	1	1	1	1	1	1	1	1	1	1	1	1	1	1	1	1	1
50	1	1	1	1	1	1	1	1	1	1	1	1	1	1	1	1	1	1	1	1	1	1	1	1	1	1	1	1	1	1	1	1	1	1	1	1	1	1	1	1	1	1	1	1	1	1	1	1	1
50.5	1	1	1	1	1	1	1	1	1	1	1	1	1	1	1	1	1	1	1	1	1	1	1	1	1	1	1	1	1	1	1	1	1	1	1	1	1	1	1	1	1	1	1	1	1	1	1	1	1
51	1	1	1	1	1	1	1	1	1	1	1	1	1	1	1	1	1	1	1	1	1	1	1	1	1	1	1	1	1	1	1	1	1	1	1	1	1	1	1	1	1	1	1	1	1	1	1	1	1
51.5	1	1	1	1	1	1	1	1	1	1	1	1	1	1	1	1	1	1	1	1	1	1	1	1	1	1	1	1	1	1	1	1	1	1	1	1	1	1	1	1	1	1	1	1	1	1	1	1	1
52	1	1	1	1	1	1	1	1	1	1	1	1	1	1	1	1	1	1	1	1	1	1	1	1	1	1	1	1	1	1	1	1	1	1	1	1	1	1	1	1	1	1	1	1	1	1	1	1	1
52.5	1	1	1	1	1	1	1	1	1	1	1	1	1	1	1	1	1	1	1	1	1	1	1	1	1	1	1	1	1	1	1	1	1	1	1	1	1	1	1	1	1	1	1	1	1	1	1	1	1
53	1	1	1	1	1	1	1	1	1	1	1	1	1	1	1	1	1	1	1	1	1	1	1	1	1	1	1	1	1	1	1	1	1	1	1	1	1	1	1	1	1	1	1	1	1	1	1	1	1
53.5	1	1	1	1	1	1	1	1	1	1	1	1	1	1	1	1	1	1	1	1	1	1	1	1	1	1	1	1	1	1	1	1	1	1	1	1	1	1	1	1	1	1	1	1	1	1	1	1	1
54	1	1	1	1	1	1	1	1	1	1	1	1	1	1	1	1	1	1	1	1	1	1	1	1	1	1	1	1	1	1	1	1	1	1	1	1	1	1	1	1	1	1	1	1	1	1	1	1	1
54.5	1	1	1	1	1	1	1	1	1	1	1	1	1	1	1	1	1	1	1	1	1	1	1	1	1	1	1	1	1	1	1	1	1	1	1	1	1	1	1	1	1	1	1	1	1	1	1	1	1
55	1	1	1	1	1	1	1	1	1	1	1	1	1	1	1	1	1	1	1	1	1	1	1	1	1	1	1	1	1	1	1	1	1	1	1	1	1	1	1	1	1	1	1	1	1	1	1	1	1
55.5	1	1	1	1	1	1	1	1	1	1	1	1	1	1	1	1	1	1	1	1	1	1	1	1	1	1	1	1	1	1	1	1	1	1	1	1	1	1	1	1	1	1	1	1	1	1	1	1	1
56	1	1	1	1	1	1	1	1	1	1	1	1	1	1	1	1	1	1	1	1	1	1	1	1	1	1	1	1	1	1	1	1	1	1	1	1	1	1	1	1	1	1	1	1	1	1	1	1	1
56.5	1	1	1	1	1	1	1	1	1	1	1	1	1	1	1	1	1	1	1	1	1	1	1	1	1	1	1	1	1	1	1	1	1	1	1	1	1	1	1	1	1	1	1	1	1	1	1	1	1
57	1	1	1	1	1	1	1	1	1	1	1	1	1	1	1	1	1	1	1	1	1	1	1	1	1	1	1	1	1	1	1	1	1	1	1	1	1	1	1	1	1	1	1	1	1	1	1	1	1
57.5	1	1	1	1	1	1	1	1	1	1	1	1	1	1	1	1	1	1	1	1	1	1	1	1	1	1	1	1	1	1	1	1	1	1	1	1	1	1	1	1	1	1	1	1	1	1	1	1	1
58	1	1	1	1	1	1	1	1	1	1	1	1	1	1	1	1	1	1	1	1	1	1	1	1	1	1	1	1	1	1	1	1	1	1	1	1	1	1	1	1	1	1	1	1	1	1	1	1	1
58.5	1	1	1	1	1	1	1	1	1	1	1	1	1	1	1	1	1	1	1	1	1	1	1	1	1	1	1	1	1	1	1	1	1	1	1	1	1	1	1	1	1	1	1	1	1	1	1	1	1
59	1	1	1	1	1	1	1	1	1	1	1	1	1	1	1	1	1	1	1	1	1	1	1	1	1	1	1	1	1	1	1	1	1	1	1	1	1	1	1	1	1	1	1	1	1	1	1	1	1
59.5	1	1	1	1	1	1	1	1	1	1	1	1	1	1	1	1	1	1	1	1	1	1	1	1	1	1	1	1	1	1	1	1	1	1	1	1	1	1	1	1	1	1	1	1	1	1	1	1	1
60	1	1	1	1	1	1	1	1	1	1	1	1	1	1	1	1	1	1	1	1	1	1	1	1	1	1	1	1	1	1	1	1	1	1	1	1	1	1	1	1	1	1	1	1	1	1	1	1	1
60.5	1	1	1	1	1	1	1	1	1	1	1	1	1	1	1	1	1	1	1	1	1	1	1	1	1	1	1	1	1	1	1	1	1	1	1	1	1	1	1	1	1	1	1	1	1	1	1	1	1
61	1	1	1	1	1	1	1	1	1	1	1	1	1	1	1	1	1	1	1	1	1	1	1	1	1	1	1	1	1	1	1	1	1	1	1	1	1	1	1	1	1	1	1	1	1	1	1	1	1
61.5	1	1	1	1	1	1	1	1	1	1	1	1	1	1	1	1	1	1	1	1	1	1	1	1	1	1	1	1	1	1	1	1	1	1	1	1	1	1	1	1	1	1	1	1	1	1	1	1	1
62	1	1	1	1	1	1	1	1	1	1	1	1	1	1	1	1	1	1	1	1	1	1	1	1	1	1	1	1	1	1	1	1	1	1	1	1	1	1	1	1	1	1	1	1	1	1	1	1	1
62.5	1	1	1	1	1	1	1	1	1	1	1	1	1	1	1	1	1	1	1	1	1	1	1	1	1	1	1	1	1	1	1	1	1	1	1	1	1	1	1	1	1	1	1	1	1	1	1	1	1
63	1	1	1	1	1	1	1	1	1	1	1	1	1	1	1	1	1	1	1	1	1	1	1	1	1	1	1	1	1	1	1	1	1	1	1	1	1	1	1	1	1	1	1	1	1	1	1	1	1
63.5	1	1	1	1	1	1	1	1	1	1	1	1	1	1	1	1	1	1	1	1	1	1	1	1	1	1	1	1	1	1	1	1	1	1	1	1	1	1	1	1	1	1	1	1	1	1	1	1	1
64	1	1	1	1	1	1	1	1	1	1	1	1	1	1	1	1	1	1	1	1	1	1	1	1	1	1	1	1	1	1	1	1	1	1	1	1	1	1	1	1	1	1	1	1	1	1	1	1	1
64.5	1	1	1	1	1	1	1	1	1	1	1	1	1	1	1	1	1	1	1	1	1	1	1	1	1	1	1	1	1	1	1	1	1	1	1	1	1	1	1	1	1	1	1	1	1	1	1	1	1
65	1	1	1	1	1	1	1	1	1	1	1	1	1	1	1	1	1	1	1	1	1	1	1	1	1	1	1	1	1	1	1	1	1	1	1	1	1	1	1	1	1	1	1	1	1	1	1	1	1
65.5	1	1	1	1	1	1	1	1	1	1	1	1	1	1	1	1	1	1	1	1	1	1	1	1	1	1	1	1	1	1	1	1	1	1	1	1	1	1	1	1	1	1	1	1	1	1	1	1	1
66	1	1	1	1	1	1	1	1	1	1	1	1	1	1	1	1	1	1	1	1	1	1	1	1	1	1	1	1	1	1	1	1	1	1	1	1	1	1	1	1	1	1	1	1	1	1	1	1	1
66.5	1	1	1	1	1	1	1	1	1	1	1	1	1	1	1	1	1	1	1	1	1	1	1	1	1	1	1	1	1	1	1	1	1	1	1	1	1	1	1	1	1	1	1	1	1	1	1	1	1
67	1	1	1	1	1	1	1	1	1	1	1	1	1	1	1	1	1	1	1	1	1	1	1	1	1	1	1	1	1	1	1	1	1	1	1	1	1	1	1	1	1	1	1	1	1	1	1	1	1
67.5	1	1	1	1	1	1	1	1	1	1	1	1	1	1	1	1	1	1	1	1	1	1	1	1	1	1	1	1	1	1	1	1	1	1	1	1	1	1	1	1	1	1	1	1	1	1	1	1	1
68	1	1	1	1	1	1	1	1	1	1	1	1	1	1	1	1	1	1	1	1	1	1	1	1	1	1	1	1	1	1	1	1	1	1	1	1	1	1	1	1	1	1	1	1	1	1	1	1	1
68.5	1	1	1	1	1	1	1	1	1	1	1	1	1	1	1	1	1	1	1	1	1	1	1	1	1	1	1	1	1	1	1	1	1	1	1	1	1	1	1	1	1	1	1	1	1	1	1	1	1
69	1	1	1	1	1	1	1	1	1	1	1	1	1	1	1	1	1	1	1	1	1	1	1	1	1	1	1	1	1	1	1	1	1	1	1	1	1	1	1	1	1	1	1	1	1	1	1	1	1
69.5	1	1	1	1	1	1	1	1	1	1	1	1	1	1	1	1	1	1	1	1	1	1	1	1	1	1	1	1	1	1	1	1	1	1	1	1	1	1	1	1	1	1	1	1	1	1	1	1	1
70	1	1	1	1	1	1	1	1	1	1	1	1	1	1	1	1	1	1	1	1	1	1	1	1	1	1	1	1	1	1	1	1	1	1	1	1	1	1	1	1	1	1	1	1	1	1	1	1	1
70.5	1	1	1	1	1	1	1	1	1	1	1	1	1	1	1	1	1	1	1	1	1	1	1	1	1	1	1	1	1	1	1	1	1	1	1	1	1	1	1	1	1	1	1	1	1	1	1	1	1
71	1	1	1	1	1	1	1	1	1	1	1	1	1	1	1	1	1	1	1	1	1	1	1	1	1	1	1	1	1	1	1	1	1	1	1	1	1	1	1	1	1	1	1	1	1	1	1	1	1
71.5	1	1	1	1	1	1	1	1	1	1	1	1	1	1	1	1	1	1	1	1	1	1	1	1	1	1	1	1	1	1	1	1	1	1	1	1	1	1	1	1	1	1	1	1	1	1	1	1	1
72	1	1	1	1	1	1	1	1	1	1	1	1	1	1	1	1	1	1	1	1	1	1	1	1	1	1	1	1	1	1	1	1	1	1	1	1	1	1	1	1	1	1	1	1	1	1	1	1	1
72.5	1	1	1	1	1	1	1	1	1	1	1	1	1	1	1	1	1	1	1	1	1	1	1	1	1	1	1	1	1	1	1	1	1	1	1	1	1	1	1	1	1	1	1	1	1	1	1	1	1
73	1	1	1	1	1	1	1	1	1	1	1	1	1	1	1	1	1	1	1	1	1	1	1	1	1	1	1	1	1	1	1	1	1	1	1	1	1	1	1	1	1	1	1	1	1	1	1	1	1
73.5	1	1	1	1	1	1	1	1	1	1	1	1	1	1	1	1	1	1	1	1	1	1	1	1	1	1	1	1	1	1	1	1	1	1	1	1	1	1	1	1	1	1	1	1	1	1	1	1	1
74	1	1	1	1	1	1	1	1	1	1	1	1	1	1	1	1	1	1	1	1	1	1	1	1	1	1	1	1	1	1	1	1	1	1	1	1	1	1	1	1	1	1	1	1	1	1	1	1	1
74.5	1	1	1	1	1	1	1	1	1	1	1	1	1	1	1	1	1	1	1	1	1	1	1	1	1	1	1	1	1	1	1	1	1	1	1	1	1	1	1	1	1	1	1	1	1	1	1	1	1
75	1	1	1	1	1	1	1	1	1	1	1	1	1	1	1	1	1	1	1	1	1	1	1	1	1	1	1	1	1	1	1	1	1	1	1	1	1	1	1	1	1	1	1	1	1	1	1	1	1
75.5	1	1	1	1	1	1	1	1	1	1	1	1	1	1	1	1	1	1	1	1	1	1	1	1	1	1	1	1	1	1	1	1	1	1	1	1	1	1	1	1	1	1	1	1	1	1	1	1	1
76	1	1	1	1	1	1	1	1	1	1	1	1	1	1	1	1	1	1	1	1	1	1	1	1	1	1	1	1	1	1	1	1	1	1	1	1	1	1	1	1	1	1	1	1	1	1	1	1	1
76.5	1	1	1	1	1	1	1	1	1	1	1	1	1	1	1	1	1	1	1	1	1	1	1	1	1	1	1	1	1	1	1	1	1	1	1	1	1	1	1	1	1	1	1	1	1	1	1	1	1
77	1	1	1	1	1	1	1	1	1	1	1	1	1	1	1	1	1	1	1	1	1	1	1	1	1	1	1	1	1	1	1	1	1	1	1	1	1	1	1	1	1	1	1	1	1	1	1	1	1
77.5	1	1	1	1	1	1	1	1	1	1	1	1	1	1	1	1	1	1	1	1	1	1	1	1	1	1	1	1	1	1	1	1	1	1	1	1	1	1	1	1	1	1	1	1	1	1	1	1	1
78	1	1	1	1	1	1	1	1	1	1	1	1	1	1	1	1	1	1	1	1	1	1	1	1	1	1	1	1	1	1	1	1	1	1	1	1	1	1	1	1	1	1	1	1	1	1	1	1	1
78.5	1	1	1	1	1	1	1	1	1	1	1	1	1	1	1	1	1	1	1	1	1	1	1	1	1	1	1	1	1	1	1	1	1	1	1	1	1	1	1	1	1	1	1	1	1	1	1	1	1
79	1	1	1	1	1	1	1	1	1	1	1	1	1	1	1	1	1	1	1	1	1	1	1	1	1	1	1	1	1	1	1	1	1	1	1	1	1	1	1	1	1	1	1	1	1	1	1	1	1
79.5	1	1	1	1	1	1	1	1	1	1	1	1	1	1	1	1	1	1	1	1	1	1	1	1	1	1	1	1	1	1	1	1	1	1	1	1	1	1	1	1	1	1	1	1	1	1	1	1	1
80	1	1	1	1	1	1	1	1	1	1	1	1	1	1	1	1	1	1	1	1	1	1	1	1	1	1	1	1	1	1	1	1	1	1	1	1	1	1	1	1	1	1	1	1	1	1	1	1	1
80.5	1	1	1	1	1	1	1	1	1	1	1	1	1	1	1	1	1	1	1	1	1	1	1	1	1	1	1	1	1	1	1	1	1	1	1	1	1	1	1	1	1	1	1	1	1	1	1	1	1
81	1	1	1	1	1	1	1	1	1	1	1	1	1	1	1	1	1	1	1	1	1	1	1	1	1	1	1	1	1	1	1	1	1	1	1	1	1	1	1	1	1	1	1	1	1	1	1	1	1
81.5	1	1	1	1	1	1	1	1	1	1	1	1	1	1	1	1	1	1	1	1	1	1	1	1	1	1	1	1	1	1	1	1	1	1	1	1	1	1	1	1	1	1	1	1	1	1	1	1	1
82	1	1	1	1	1	1	1	1	1	1	1	1	1	1	1	1	1	1	1	1	1	1	1	1	1	1	1	1	1	1	1	1	1	1	1	1	1	1	1	1	1	1	1	1	1	1	1	1	1
82.5	1	1	1	1	1	1	1	1	1	1	1	1	1	1	1	1	1	1	1	1	1	1	1	1	1	1	1	1	1	1	1	1	1	1	1	1	1	1	1	1	1	1	1	1	1	1	1	1	1
83	1	1	1	1	1	1	1	1	1	1	1	1	1	1	1	1	1	1	1	1	1	1	1	1	1	1	1	1	1	1	1	1	1	1	1	1	1	1	1	1	1	1	1	1	1	1	1	1	1
83.5	1	1	1	1	1	1	1	1	1	1	1	1	1	1	1	1	1	1	1	1	1	1	1	1	1	1	1	1	1	1	1	1	1	1	1	1	1	1	1	1	1	1	1	1	1	1	1	1	1
84	1	1	1	1	1	1	1	1	1	1	1	1	1	1	1	1	1	1	1	1	1	1	1	1	1	1	1	1	1	1	1	1	1	1	1	1	1	1	1	1	1	1	1	1	1	1	1	1	1
84.5	1	1	1	1	1	1	1	1	1	1	1	1	1	1	1	1	1	1	1	1	1	1	1	1	1	1	1	1	1	1	1	1	1	1	1	1	1	1	1	1	1	1	1	1	1	1	1	1	1
85	1	1	1	1	1	1	1	1	1	1	1	1	1	1	1	1	1	1	1	1	1	1	1	1	1	1	1	1	1	1	1	1	1	1	1	1	1	1	1	1	1	1	1	1	1	1	1	1	1
85.5	1	1	1	1	1	1	1	1	1	1	1	1	1	1	1	1	1	1	1	1	1	1	1	1	1	1	1	1	1	1	1	1	1	1	1	1	1	1	1	1	1	1	1	1	1	1	1	1	1
86	1	1	1	1	1	1	1	1	1	1	1	1	1	1	1	1	1	1	1	1	1	1	1	1	1	1	1	1	1	1	1	1	1	1	1	1	1	1	1	1	1	1	1	1	1	1	1	1	1
86.5	1	1	1	1	1	1	1	1	1	1	1	1	1	1	1	1	1	1	1	1	1	1	1	1	1	1	1	1	1	1	1	1	1	1	1	1	1	1	1	1	1	1	1	1	1	1	1	1	1
87	1	1	1	1	1	1	1	1	1	1	1	1	1	1	1	1	1	1	1	1	1	1	1	1	1	1	1	1	1	1	1	1	1	1	1	1	1	1	1	1	1	1	1	1	1	1	1	1	1
87.5	1	1	1	1	1	1	1	1	1	1	1	1	1	1	1	1	1	1	1	1	1	1	1	1	1	1	1	1	1	1	1	1	1	1	1	1	1	1	1	1	1	1	1	1	1	1	1	1	1
88	1	1	1	1	1	1	1	1	1	1	1	1	1	1	1	1	1	1	1	1	1	1	1	1	1	1	1	1	1	1	1	1	1	1	1	1	1	1	1	1	1	1	1	1	1	1	1	1	1
88.5	1	1	1	1	1	1	1	1	1	1	1	1	1	1	1	1	1	1	1	1	1	1	1	1	1	1	1	1	1	1	1	1	1	1	1	1	1	1	1	1	1	1	1	1	1	1	1	1	1
89	1	1	1	1	1	1	1	1	1	1	1	1	1	1	1	1	1	1	1	1	1	1	1	1	1	1	1	1	1	1	1	1	1	1	1	1	1	1	1	1	1	1	1	1	1	1	1	1	1
89.5	1	1	1	1	1	1	1	1	1	1	1	1	1	1	1	1	1	1	1	1	1	1	1	1	1	1	1	1	1	1	1	1	1	1	1	1	1	1	1	1	1	1	1	1	1	1	1	1	1
90	1	1	1	1	1	1	1	1	1	1	1	1	1	1	1	1	1	1	1	1	1	1	1	1	1	1	1	1	1	1	1	1	1	1	1	1	1	1	1	1	1	1	1	1	1	1	1	1	1
90.5	1	1	1	1	1	1	1	1	1	1	1	1	1	1	1	1	1	1	1	1	1	1	1	1	1	1	1	1	1	1	1	1	1	1	1	1	1	1	1	1	1	1	1	1	1	1	1	1	1
91	1	1	1	1	1	1	1	1	1	1	1	1	1	1	1	1	1	1	1	1	1	1	1	1	1	1	1	1	1	1	1	1	1	1	1	1	1	1	1	1	1	1	1	1	1	1	1	1	1
91.5	1	1	1	1	1	1	1	1	1	1	1	1	1	1	1	1	1	1	1	1	1	1	1	1	1	1	1	1	1	1	1	1	1	1	1	1	1	1	1	1	1	1	1	1	1	1	1	1	1
92	1	1	1	1	1	1	1	1	1	1	1	1	1	1	1	1	1	1	1	1	1	1	1	1	1	1	1	1	1	1	1	1	1	1	1	1	1	1	1	1	1	1	1	1	1	1	1	1	1
92.5	1	1	1	1	1	1	1	1	1	1	1	1	1	1	1	1	1	1	1	1	1	1	1	1	1	1	1	1	1	1	1	1	1	1	1	1	1	1	1	1	1	1	1	1	1	1	1	1	1
93	1	1	1	1	1	1	1	1	1	1	1	1	1	1	1	1	1	1	1	1	1	1	1	1	1	1	1	1	1	1	1	1	1	1	1	1	1	1	1	1	1	1	1	1	1	1	1	1	1
93.5	1	1	1	1	1	1	1	1	1	1	1	1	1	1	1	1	1	1	1	1	1	1	1	1	1	1	1	1	1	1	1	1	1	1	1	1	1	1	1	1	1	1	1	1	1	1	1	1	1
94	1	1	1	1	1	1	1	1	1	1	1	1	1	1	1	1	1	1	1	1	1	1	1	1	1	1	1	1	1	1	1	1	1	1	1	1	1	1	1	1	1	1	1	1	1	1	1	1	1
94.5	1	1	1	1	1	1	1	1	1	1	1	1	1	1	1	1	1	1	1	1	1	1	1	1	1	1	1	1	1	1	1	1	1	1	1	1	1	1	1	1	1	1	1	1	1	1	1	1	1
95	1	1	1	1	1	1	1	1	1	1	1	1	1	1	1	1	1	1	1	1	1	1	1	1	1	1	1	1	1	1	1	1	1	1	1	1	1	1	1	1	1	1	1	1	1	1	1	1	1
95.5	1	1	1	1	1	1	1	1	1	1	1	1	1	1	1	1	1	1	1	1	1	1	1	1	1	1	1	1	1	1	1	1	1	1	1	1	1	1	1	1	1	1	1	1	1	1	1	1	1
96	1	1	1	1	1	1	1	1	1	1	1	1	1	1	1	1	1	1	1	1	1	1	1	1	1	1	1	1	1	1	1	1	1	1	1	1	1	1	1	1	1	1	1	1	1	1	1	1	1
96.5	1	1	1	1	1	1	1	1	1	1	1	1	1	1	1	1	1	1	1	1	1	1	1	1	1	1	1	1	1	1	1	1	1	1	1	1	1	1	1	1	1	1	1	1	1	1	1	1	1
97	1	1	1	1	1	1	1	1	1	1	1	1	1	1	1	1	1	1	1	1	1	1	1	1	1	1	1	1	1	1	1	1	1	1	1	1	1	1	1	1	1	1	1	1	1	1	1	1	1
97.5	1	1	1	1	1	1	1	1	1	1	1	1	1	1	1	1	1	1	1	1	1	1	1	1	1	1	1	1	1	1	1	1	1	1	1	1	1	1	1	1	1	1	1	1	1	1	1	1	1
98	1	1	1	1	1	1	1	1	1	1	1	1	1	1	1	1	1	1	1	1	1	1	1	1	1	1	1	1	1	1	1	1	1	1	1	1	1	1	1	1	1	1	1	1	1	1	1	1	1
98.5	1	1	1	1	1	1	1	1	1	1	1	1	1	1	1	1	1	1	1	1	1	1	1	1	1	1	1	1	1	1	1	1	1	1	1	1	1	1	1	1	1	1	1	1	1	1	1	1	1
99	1	1	1	1	1	1	1	1	1	1	1	1	1	1	1	1	1	1	1	1	1	1	1	1	1	1	1	1	1	1	1	1	1	1	1	1	1	1	1	1	1	1	1	1	1	1	1	1	1
99.5	1	1	1	1	1	1	1	1	1	1	1	1	1	1	1	1	1	1	1	1	1	1	1	1	1	1	1	1	1	1	1	1	1	1	1	1	1	1	1	1	1	1	1	1	1	1	1	1	1
100	1	1	1	1	1	1	1	1	1	1	1	1	1	1	1	1	1	1	1	1	1	1	1	1	1	1	1	1	1	1	1	1	1	1	1	1	1	1	1	1	1	1	1	1	1	1	1	1	1
[truncated: 301 more columns]

## Sheet: Tw Davis-Jones
units: Degrees Celsius, x-axis: temperature (degrees Celsius, row 2), y-axis:relative humidity (%, column A)
	25	25.1	25.2	25.3	25.4	25.5	25.6	25.7	25.8	25.9	26	26.1	26.2	26.3	26.4	26.5	26.6	26.7	26.8	26.9	27	27.1	27.2	27.3	27.4	27.5	27.6	27.7	27.8	27.9	28	28.1	28.2	28.3	28.4	28.5	28.6	28.7	28.8	28.9	29	29.1	29.2	29.3	29.4	29.5	29.6	29.7	29.8
0.5	7.57	7.62	7.66	7.71	7.75	7.8	7.84	7.89	7.93	7.98	8.02	8.06	8.11	8.15	8.2	8.24	8.29	8.33	8.37	8.42	8.46	8.51	8.55	8.59	8.64	8.68	8.73	8.77	8.81	8.86	8.9	8.94	8.99	9.03	9.07	9.12	9.16	9.2	9.24	9.29	9.33	9.37	9.41	9.46	9.5	9.54	9.58	9.63	9.67
1	7.72	7.77	7.81	7.86	7.91	7.95	8	8.04	8.09	8.13	8.18	8.23	8.27	8.32	8.36	8.41	8.45	8.5	8.54	8.59	8.63	8.67	8.72	8.76	8.81	8.85	8.9	8.94	8.99	9.03	9.07	9.12	9.16	9.21	9.25	9.29	9.34	9.38	9.43	9.47	9.51	9.56	9.6	9.64	9.69	9.73	9.77	9.82	9.86
1.5	7.87	7.92	7.96	8.01	8.06	8.1	8.15	8.2	8.24	8.29	8.33	8.38	8.43	8.47	8.52	8.56	8.61	8.66	8.7	8.75	8.79	8.84	8.88	8.93	8.97	9.02	9.06	9.11	9.15	9.2	9.24	9.29	9.33	9.38	9.42	9.47	9.51	9.56	9.6	9.64	9.69	9.73	9.78	9.82	9.87	9.91	9.95	10	10.04
2	8.01	8.06	8.11	8.16	8.2	8.25	8.3	8.34	8.39	8.44	8.49	8.53	8.58	8.63	8.67	8.72	8.76	8.81	8.86	8.9	8.95	9	9.04	9.09	9.13	9.18	9.23	9.27	9.32	9.36	9.41	9.45	9.5	9.54	9.59	9.64	9.68	9.73	9.77	9.82	9.86	9.91	9.95	10	10.04	10.09	10.13	10.18	10.22
2.5	8.16	8.2	8.25	8.3	8.35	8.4	8.44	8.49	8.54	8.59	8.63	8.68	8.73	8.77	8.82	8.87	8.92	8.96	9.01	9.06	9.1	9.15	9.2	9.24	9.29	9.34	9.38	9.43	9.48	9.52	9.57	9.62	9.66	9.71	9.75	9.8	9.85	9.89	9.94	9.98	10.03	10.08	10.12	10.17	10.21	10.26	10.3	10.35	10.39
3	8.3	8.34	8.39	8.44	8.49	8.54	8.59	8.63	8.68	8.73	8.78	8.83	8.87	8.92	8.97	9.02	9.07	9.11	9.16	9.21	9.26	9.3	9.35	9.4	9.45	9.49	9.54	9.59	9.63	9.68	9.73	9.78	9.82	9.87	9.92	9.96	10.01	10.06	10.1	10.15	10.2	10.24	10.29	10.34	10.38	10.43	10.47	10.52	10.57
3.5	8.43	8.48	8.53	8.58	8.63	8.68	8.73	8.78	8.82	8.87	8.92	8.97	9.02	9.07	9.12	9.16	9.21	9.26	9.31	9.36	9.41	9.45	9.5	9.55	9.6	9.65	9.69	9.74	9.79	9.84	9.88	9.93	9.98	10.03	10.07	10.12	10.17	10.22	10.26	10.31	10.36	10.41	10.45	10.5	10.55	10.59	10.64	10.69	10.74
4	8.57	8.62	8.67	8.72	8.77	8.82	8.87	8.91	8.96	9.01	9.06	9.11	9.16	9.21	9.26	9.31	9.36	9.41	9.46	9.5	9.55	9.6	9.65	9.7	9.75	9.8	9.85	9.89	9.94	9.99	10.04	10.09	10.14	10.18	10.23	10.28	10.33	10.38	10.42	10.47	10.52	10.57	10.62	10.66	10.71	10.76	10.81	10.85	10.9
4.5	8.7	8.75	8.8	8.85	8.9	8.95	9	9.05	9.1	9.15	9.2	9.25	9.3	9.35	9.4	9.45	9.5	9.55	9.6	9.65	9.7	9.75	9.8	9.85	9.9	9.95	9.99	10.04	10.09	10.14	10.19	10.24	10.29	10.34	10.39	10.44	10.48	10.53	10.58	10.63	10.68	10.73	10.78	10.82	10.87	10.92	10.97	11.02	11.07
5	8.83	8.88	8.94	8.99	9.04	9.09	9.14	9.19	9.24	9.29	9.34	9.39	9.44	9.49	9.54	9.59	9.64	9.69	9.74	9.79	9.84	9.89	9.94	9.99	10.04	10.09	10.14	10.19	10.24	10.29	10.34	10.39	10.44	10.49	10.54	10.59	10.64	10.69	10.74	10.79	10.84	10.88	10.93	10.98	11.03	11.08	11.13	11.18	11.23
5.5	8.96	9.02	9.07	9.12	9.17	9.22	9.27	9.32	9.37	9.43	9.48	9.53	9.58	9.63	9.68	9.73	9.78	9.83	9.88	9.93	9.99	10.04	10.09	10.14	10.19	10.24	10.29	10.34	10.39	10.44	10.49	10.54	10.59	10.64	10.69	10.74	10.79	10.84	10.89	10.94	10.99	11.04	11.09	11.14	11.19	11.24	11.29	11.34	11.39
6	9.09	9.15	9.2	9.25	9.3	9.35	9.41	9.46	9.51	9.56	9.61	9.66	9.72	9.77	9.82	9.87	9.92	9.97	10.02	10.08	10.13	10.18	10.23	10.28	10.33	10.38	10.43	10.48	10.54	10.59	10.64	10.69	10.74	10.79	10.84	10.89	10.94	10.99	11.04	11.09	11.14	11.19	11.24	11.29	11.35	11.4	11.45	11.5	11.55
6.5	9.22	9.27	9.33	9.38	9.43	9.48	9.54	9.59	9.64	9.69	9.75	9.8	9.85	9.9	9.95	10.01	10.06	10.11	10.16	10.21	10.27	10.32	10.37	10.42	10.47	10.52	10.58	10.63	10.68	10.73	10.78	10.83	10.89	10.94	10.99	11.04	11.09	11.14	11.19	11.24	11.3	11.35	11.4	11.45	11.5	11.55	11.6	11.65	11.7
7	9.35	9.4	9.46	9.51	9.56	9.61	9.67	9.72	9.77	9.83	9.88	9.93	9.98	10.04	10.09	10.14	10.19	10.25	10.3	10.35	10.4	10.46	10.51	10.56	10.61	10.67	10.72	10.77	10.82	10.87	10.93	10.98	11.03	11.08	11.13	11.19	11.24	11.29	11.34	11.39	11.45	11.5	11.55	11.6	11.65	11.7	11.76	11.81	11.86
7.5	9.48	9.53	9.58	9.64	9.69	9.74	9.8	9.85	9.9	9.96	10.01	10.06	10.12	10.17	10.22	10.28	10.33	10.38	10.44	10.49	10.54	10.59	10.65	10.7	10.75	10.81	10.86	10.91	10.96	11.02	11.07	11.12	11.17	11.23	11.28	11.33	11.38	11.44	11.49	11.54	11.59	11.65	11.7	11.75	11.8	11.86	11.91	11.96	12.01
8	9.6	9.65	9.71	9.76	9.82	9.87	9.92	9.98	10.03	10.09	10.14	10.19	10.25	10.3	10.36	10.41	10.46	10.52	10.57	10.62	10.68	10.73	10.78	10.84	10.89	10.94	11	11.05	11.1	11.16	11.21	11.26	11.32	11.37	11.42	11.48	11.53	11.58	11.64	11.69	11.74	11.79	11.85	11.9	11.95	12.01	12.06	12.11	12.16
8.5	9.72	9.78	9.83	9.89	9.94	10	10.05	10.11	10.16	10.22	10.27	10.32	10.38	10.43	10.49	10.54	10.6	10.65	10.7	10.76	10.81	10.87	10.92	10.97	11.03	11.08	11.14	11.19	11.24	11.3	11.35	11.4	11.46	11.51	11.57	11.62	11.67	11.73	11.78	11.83	11.89	11.94	11.99	12.05	12.1	12.16	12.21	12.26	12.32
9	9.85	9.9	9.96	10.01	10.07	10.12	10.18	10.23	10.29	10.34	10.4	10.45	10.51	10.56	10.62	10.67	10.73	10.78	10.84	10.89	10.95	11	11.05	11.11	11.16	11.22	11.27	11.33	11.38	11.44	11.49	11.54	11.6	11.65	11.71	11.76	11.82	11.87	11.92	11.98	12.03	12.09	12.14	12.19	12.25	12.3	12.36	12.41	12.46
9.5	9.97	10.02	10.08	10.14	10.19	10.25	10.3	10.36	10.41	10.47	10.53	10.58	10.64	10.69	10.75	10.8	10.86	10.91	10.97	11.02	11.08	11.13	11.19	11.24	11.3	11.35	11.41	11.46	11.52	11.57	11.63	11.68	11.74	11.79	11.85	11.9	11.96	12.01	12.07	12.12	12.18	12.23	12.29	12.34	12.39	12.45	12.5	12.56	12.61
10	10.09	10.15	10.2	10.26	10.32	10.37	10.43	10.48	10.54	10.6	10.65	10.71	10.76	10.82	10.87	10.93	10.99	11.04	11.1	11.15	11.21	11.27	11.32	11.38	11.43	11.49	11.54	11.6	11.65	11.71	11.77	11.82	11.88	11.93	11.99	12.04	12.1	12.15	12.21	12.26	12.32	12.37	12.43	12.48	12.54	12.59	12.65	12.7	12.76
10.5	10.21	10.27	10.32	10.38	10.44	10.49	10.55	10.61	10.66	10.72	10.78	10.83	10.89	10.95	11	11.06	11.11	11.17	11.23	11.28	11.34	11.4	11.45	11.51	11.56	11.62	11.68	11.73	11.79	11.84	11.9	11.96	12.01	12.07	12.12	12.18	12.24	12.29	12.35	12.4	12.46	12.52	12.57	12.63	12.68	12.74	12.79	12.85	12.91
11	10.33	10.39	10.44	10.5	10.56	10.62	10.67	10.73	10.79	10.84	10.9	10.96	11.02	11.07	11.13	11.19	11.24	11.3	11.36	11.41	11.47	11.53	11.58	11.64	11.7	11.75	11.81	11.87	11.92	11.98	12.04	12.09	12.15	12.21	12.26	12.32	12.37	12.43	12.49	12.54	12.6	12.66	12.71	12.77	12.83	12.88	12.94	12.99	13.05
11.5	10.45	10.51	10.56	10.62	10.68	10.74	10.79	10.85	10.91	10.97	11.02	11.08	11.14	11.2	11.25	11.31	11.37	11.43	11.48	11.54	11.6	11.66	11.71	11.77	11.83	11.88	11.94	12	12.06	12.11	12.17	12.23	12.28	12.34	12.4	12.45	12.51	12.57	12.63	12.68	12.74	12.8	12.85	12.91	12.97	13.02	13.08	13.14	13.19
12	10.57	10.62	10.68	10.74	10.8	10.86	10.92	10.97	11.03	11.09	11.15	11.21	11.26	11.32	11.38	11.44	11.49	11.55	11.61	11.67	11.73	11.78	11.84	11.9	11.96	12.01	12.07	12.13	12.19	12.24	12.3	12.36	12.42	12.47	12.53	12.59	12.65	12.7	12.76	12.82	12.88	12.93	12.99	13.05	13.11	13.16	13.22	13.28	13.34
12.5	10.68	10.74	10.8	10.86	10.92	10.98	11.04	11.09	11.15	11.21	11.27	11.33	11.39	11.44	11.5	11.56	11.62	11.68	11.74	11.79	11.85	11.91	11.97	12.03	12.09	12.14	12.2	12.26	12.32	12.38	12.43	12.49	12.55	12.61	12.67	12.72	12.78	12.84	12.9	12.96	13.01	13.07	13.13	13.19	13.25	13.3	13.36	13.42	13.48
13	10.8	10.86	10.92	10.98	11.04	11.1	11.15	11.21	11.27	11.33	11.39	11.45	11.51	11.57	11.63	11.68	11.74	11.8	11.86	11.92	11.98	12.04	12.1	12.15	12.21	12.27	12.33	12.39	12.45	12.51	12.56	12.62	12.68	12.74	12.8	12.86	12.92	12.97	13.03	13.09	13.15	13.21	13.27	13.33	13.38	13.44	13.5	13.56	13.62
13.5	10.92	10.98	11.03	11.09	11.15	11.21	11.27	11.33	11.39	11.45	11.51	11.57	11.63	11.69	11.75	11.81	11.87	11.93	11.99	12.04	12.1	12.16	12.22	12.28	12.34	12.4	12.46	12.52	12.58	12.64	12.69	12.75	12.81	12.87	12.93	12.99	13.05	13.11	13.17	13.23	13.28	13.34	13.4	13.46	13.52	13.58	13.64	13.7	13.76
14	11.03	11.09	11.15	11.21	11.27	11.33	11.39	11.45	11.51	11.57	11.63	11.69	11.75	11.81	11.87	11.93	11.99	12.05	12.11	12.17	12.23	12.29	12.35	12.41	12.47	12.53	12.59	12.65	12.7	12.76	12.82	12.88	12.94	13	13.06	13.12	13.18	13.24	13.3	13.36	13.42	13.48	13.54	13.6	13.66	13.72	13.78	13.83	13.89
14.5	11.14	11.21	11.27	11.33	11.39	11.45	11.51	11.57	11.63	11.69	11.75	11.81	11.87	11.93	11.99	12.05	12.11	12.17	12.23	12.29	12.35	12.41	12.47	12.53	12.59	12.65	12.71	12.77	12.83	12.89	12.95	13.01	13.07	13.13	13.19	13.25	13.31	13.37	13.43	13.49	13.55	13.61	13.67	13.73	13.79	13.85	13.91	13.97	14.03
15	11.26	11.32	11.38	11.44	11.5	11.56	11.62	11.68	11.75	11.81	11.87	11.93	11.99	12.05	12.11	12.17	12.23	12.29	12.35	12.41	12.47	12.53	12.59	12.66	12.72	12.78	12.84	12.9	12.96	13.02	13.08	13.14	13.2	13.26	13.32	13.38	13.44	13.5	13.56	13.62	13.68	13.74	13.81	13.87	13.93	13.99	14.05	14.11	14.17
15.5	11.37	11.43	11.49	11.56	11.62	11.68	11.74	11.8	11.86	11.92	11.98	12.05	12.11	12.17	12.23	12.29	12.35	12.41	12.47	12.53	12.6	12.66	12.72	12.78	12.84	12.9	12.96	13.02	13.08	13.14	13.21	13.27	13.33	13.39	13.45	13.51	13.57	13.63	13.69	13.75	13.82	13.88	13.94	14	14.06	14.12	14.18	14.24	14.3
16	11.48	11.55	11.61	11.67	11.73	11.79	11.85	11.92	11.98	12.04	12.1	12.16	12.22	12.29	12.35	12.41	12.47	12.53	12.59	12.66	12.72	12.78	12.84	12.9	12.96	13.02	13.09	13.15	13.21	13.27	13.33	13.39	13.45	13.52	13.58	13.64	13.7	13.76	13.82	13.88	13.95	14.01	14.07	14.13	14.19	14.25	14.31	14.38	14.44
16.5	11.6	11.66	11.72	11.78	11.84	11.91	11.97	12.03	12.09	12.15	12.22	12.28	12.34	12.4	12.46	12.53	12.59	12.65	12.71	12.78	12.84	12.9	12.96	13.02	13.08	13.15	13.21	13.27	13.33	13.39	13.46	13.52	13.58	13.64	13.7	13.77	13.83	13.89	13.95	14.01	14.08	14.14	14.2	14.26	14.32	14.38	14.45	14.51	14.57
17	11.71	11.77	11.83	11.89	11.96	12.02	12.08	12.14	12.21	12.27	12.33	12.39	12.46	12.52	12.58	12.64	12.71	12.77	12.83	12.89	12.96	13.02	13.08	13.14	13.21	13.27	13.33	13.39	13.46	13.52	13.58	13.64	13.71	13.77	13.83	13.89	13.95	14.02	14.08	14.14	14.2	14.27	14.33	14.39	14.45	14.52	14.58	14.64	14.7
17.5	11.82	11.88	11.94	12.01	12.07	12.13	12.19	12.26	12.32	12.38	12.45	12.51	12.57	12.64	12.7	12.76	12.82	12.89	12.95	13.01	13.08	13.14	13.2	13.26	13.33	13.39	13.45	13.52	13.58	13.64	13.7	13.77	13.83	13.89	13.96	14.02	14.08	14.14	14.21	14.27	14.33	14.4	14.46	14.52	14.58	14.65	14.71	14.77	14.83
18	11.93	11.99	12.05	12.12	12.18	12.24	12.31	12.37	12.43	12.5	12.56	12.62	12.69	12.75	12.81	12.88	12.94	13	13.07	13.13	13.19	13.26	13.32	13.38	13.45	13.51	13.57	13.64	13.7	13.76	13.83	13.89	13.95	14.02	14.08	14.14	14.21	14.27	14.33	14.4	14.46	14.52	14.59	14.65	14.71	14.78	14.84	14.9	14.97
18.5	12.03	12.1	12.16	12.23	12.29	12.35	12.42	12.48	12.55	12.61	12.67	12.74	12.8	12.86	12.93	12.99	13.06	13.12	13.18	13.25	13.31	13.37	13.44	13.5	13.57	13.63	13.69	13.76	13.82	13.88	13.95	14.01	14.08	14.14	14.2	14.27	14.33	14.39	14.46	14.52	14.59	14.65	14.71	14.78	14.84	14.9	14.97	15.03	15.1
19	12.14	12.21	12.27	12.34	12.4	12.46	12.53	12.59	12.66	12.72	12.79	12.85	12.91	12.98	13.04	13.11	13.17	13.24	13.3	13.36	13.43	13.49	13.56	13.62	13.68	13.75	13.81	13.88	13.94	14.01	14.07	14.13	14.2	14.26	14.33	14.39	14.45	14.52	14.58	14.65	14.71	14.78	14.84	14.9	14.97	15.03	15.1	15.16	15.22
19.5	12.25	12.32	12.38	12.45	12.51	12.57	12.64	12.7	12.77	12.83	12.9	12.96	13.03	13.09	13.16	13.22	13.29	13.35	13.41	13.48	13.54	13.61	13.67	13.74	13.8	13.87	13.93	14	14.06	14.13	14.19	14.25	14.32	14.38	14.45	14.51	14.58	14.64	14.71	14.77	14.84	14.9	14.97	15.03	15.09	15.16	15.22	15.29	15.35
20	12.36	12.42	12.49	12.55	12.62	12.68	12.75	12.81	12.88	12.94	13.01	13.07	13.14	13.2	13.27	13.33	13.4	13.46	13.53	13.59	13.66	13.72	13.79	13.85	13.92	13.98	14.05	14.11	14.18	14.24	14.31	14.37	14.44	14.5	14.57	14.63	14.7	14.76	14.83	14.89	14.96	15.02	15.09	15.16	15.22	15.29	15.35	15.42	15.48
20.5	12.47	12.53	12.6	12.66	12.73	12.79	12.86	12.92	12.99	13.05	13.12	13.19	13.25	13.32	13.38	13.45	13.51	13.58	13.64	13.71	13.77	13.84	13.91	13.97	14.04	14.1	14.17	14.23	14.3	14.36	14.43	14.49	14.56	14.63	14.69	14.76	14.82	14.89	14.95	15.02	15.08	15.15	15.21	15.28	15.35	15.41	15.48	15.54	15.61
21	12.57	12.64	12.7	12.77	12.84	12.9	12.97	13.03	13.1	13.16	13.23	13.3	13.36	13.43	13.49	13.56	13.63	13.69	13.76	13.82	13.89	13.95	14.02	14.09	14.15	14.22	14.28	14.35	14.42	14.48	14.55	14.61	14.68	14.74	14.81	14.88	14.94	15.01	15.07	15.14	15.21	15.27	15.34	15.4	15.47	15.54	15.6	15.67	15.73
21.5	12.68	12.74	12.81	12.88	12.94	13.01	13.07	13.14	13.21	13.27	13.34	13.41	13.47	13.54	13.6	13.67	13.74	13.8	13.87	13.94	14	14.07	14.13	14.2	14.27	14.33	14.4	14.47	14.53	14.6	14.66	14.73	14.8	14.86	14.93	15	15.06	15.13	15.19	15.26	15.33	15.39	15.46	15.53	15.59	15.66	15.73	15.79	15.86
22	12.78	12.85	12.92	12.98	13.05	13.12	13.18	13.25	13.32	13.38	13.45	13.52	13.58	13.65	13.72	13.78	13.85	13.92	13.98	14.05	14.12	14.18	14.25	14.32	14.38	14.45	14.52	14.58	14.65	14.72	14.78	14.85	14.92	14.98	15.05	15.12	15.18	15.25	15.32	15.38	15.45	15.52	15.58	15.65	15.72	15.78	15.85	15.92	15.98
22.5	12.89	12.95	13.02	13.09	13.15	13.22	13.29	13.36	13.42	13.49	13.56	13.62	13.69	13.76	13.83	13.89	13.96	14.03	14.09	14.16	14.23	14.29	14.36	14.43	14.5	14.56	14.63	14.7	14.76	14.83	14.9	14.97	15.03	15.1	15.17	15.23	15.3	15.37	15.43	15.5	15.57	15.64	15.7	15.77	15.84	15.9	15.97	16.04	16.11
23	12.99	13.06	13.13	13.19	13.26	13.33	13.4	13.46	13.53	13.6	13.67	13.73	13.8	13.87	13.93	14	14.07	14.14	14.2	14.27	14.34	14.41	14.47	14.54	14.61	14.68	14.74	14.81	14.88	14.95	15.01	15.08	15.15	15.22	15.28	15.35	15.42	15.49	15.55	15.62	15.69	15.76	15.82	15.89	15.96	16.03	16.09	16.16	16.23
23.5	13.09	13.16	13.23	13.3	13.37	13.43	13.5	13.57	13.64	13.7	13.77	13.84	13.91	13.98	14.04	14.11	14.18	14.25	14.31	14.38	14.45	14.52	14.59	14.65	14.72	14.79	14.86	14.93	14.99	15.06	15.13	15.2	15.26	15.33	15.4	15.47	15.54	15.6	15.67	15.74	15.81	15.88	15.94	16.01	16.08	16.15	16.22	16.28	16.35
24	13.2	13.27	13.33	13.4	13.47	13.54	13.61	13.67	13.74	13.81	13.88	13.95	14.02	14.08	14.15	14.22	14.29	14.36	14.42	14.49	14.56	14.63	14.7	14.77	14.83	14.9	14.97	15.04	15.11	15.17	15.24	15.31	15.38	15.45	15.52	15.58	15.65	15.72	15.79	15.86	15.93	15.99	16.06	16.13	16.2	16.27	16.34	16.4	16.47
24.5	13.3	13.37	13.44	13.51	13.57	13.64	13.71	13.78	13.85	13.92	13.99	14.05	14.12	14.19	14.26	14.33	14.4	14.47	14.53	14.6	14.67	14.74	14.81	14.88	14.95	15.01	15.08	15.15	15.22	15.29	15.36	15.43	15.49	15.56	15.63	15.7	15.77	15.84	15.91	15.98	16.04	16.11	16.18	16.25	16.32	16.39	16.46	16.53	16.59
25	13.4	13.47	13.54	13.61	13.68	13.75	13.82	13.88	13.95	14.02	14.09	14.16	14.23	14.3	14.37	14.44	14.5	14.57	14.64	14.71	14.78	14.85	14.92	14.99	15.06	15.13	15.19	15.26	15.33	15.4	15.47	15.54	15.61	15.68	15.75	15.82	15.88	15.95	16.02	16.09	16.16	16.23	16.3	16.37	16.44	16.51	16.58	16.64	16.71
25.5	13.5	13.57	13.64	13.71	13.78	13.85	13.92	13.99	14.06	14.13	14.2	14.27	14.33	14.4	14.47	14.54	14.61	14.68	14.75	14.82	14.89	14.96	15.03	15.1	15.17	15.24	15.31	15.37	15.44	15.51	15.58	15.65	15.72	15.79	15.86	15.93	16	16.07	16.14	16.21	16.28	16.35	16.42	16.49	16.56	16.62	16.69	16.76	16.83
26	13.6	13.67	13.74	13.81	13.88	13.95	14.02	14.09	14.16	14.23	14.3	14.37	14.44	14.51	14.58	14.65	14.72	14.79	14.86	14.93	15	15.07	15.14	15.21	15.28	15.35	15.42	15.49	15.56	15.62	15.69	15.76	15.83	15.9	15.97	16.04	16.11	16.18	16.25	16.32	16.39	16.46	16.53	16.6	16.67	16.74	16.81	16.88	16.95
26.5	13.71	13.77	13.84	13.91	13.98	14.05	14.12	14.19	14.26	14.33	14.4	14.47	14.54	14.61	14.68	14.75	14.82	14.89	14.97	15.04	15.11	15.18	15.25	15.32	15.39	15.46	15.53	15.6	15.67	15.74	15.81	15.88	15.95	16.02	16.09	16.16	16.23	16.3	16.37	16.44	16.51	16.58	16.65	16.72	16.79	16.86	16.93	17	17.07
27	13.81	13.88	13.95	14.02	14.09	14.16	14.23	14.3	14.37	14.44	14.51	14.58	14.65	14.72	14.79	14.86	14.93	15	15.07	15.14	15.21	15.28	15.35	15.42	15.49	15.56	15.63	15.71	15.78	15.85	15.92	15.99	16.06	16.13	16.2	16.27	16.34	16.41	16.48	16.55	16.62	16.69	16.76	16.83	16.91	16.98	17.05	17.12	17.19
27.5	13.9	13.98	14.05	14.12	14.19	14.26	14.33	14.4	14.47	14.54	14.61	14.68	14.75	14.82	14.89	14.97	15.04	15.11	15.18	15.25	15.32	15.39	15.46	15.53	15.6	15.67	15.74	15.81	15.89	15.96	16.03	16.1	16.17	16.24	16.31	16.38	16.45	16.52	16.59	16.67	16.74	16.81	16.88	16.95	17.02	17.09	17.16	17.23	17.3
28	14	14.07	14.15	14.22	14.29	14.36	14.43	14.5	14.57	14.64	14.71	14.79	14.86	14.93	15	15.07	15.14	15.21	15.28	15.35	15.43	15.5	15.57	15.64	15.71	15.78	15.85	15.92	15.99	16.07	16.14	16.21	16.28	16.35	16.42	16.49	16.56	16.64	16.71	16.78	16.85	16.92	16.99	17.06	17.14	17.21	17.28	17.35	17.42
28.5	14.1	14.17	14.25	14.32	14.39	14.46	14.53	14.6	14.67	14.74	14.82	14.89	14.96	15.03	15.1	15.17	15.24	15.32	15.39	15.46	15.53	15.6	15.67	15.75	15.82	15.89	15.96	16.03	16.1	16.17	16.25	16.32	16.39	16.46	16.53	16.6	16.68	16.75	16.82	16.89	16.96	17.03	17.11	17.18	17.25	17.32	17.39	17.46	17.54
29	14.2	14.27	14.34	14.42	14.49	14.56	14.63	14.7	14.77	14.85	14.92	14.99	15.06	15.13	15.2	15.28	15.35	15.42	15.49	15.56	15.64	15.71	15.78	15.85	15.92	15.99	16.07	16.14	16.21	16.28	16.35	16.43	16.5	16.57	16.64	16.71	16.79	16.86	16.93	17	17.07	17.15	17.22	17.29	17.36	17.43	17.51	17.58	17.65
29.5	14.3	14.37	14.44	14.51	14.59	14.66	14.73	14.8	14.87	14.95	15.02	15.09	15.16	15.24	15.31	15.38	15.45	15.52	15.6	15.67	15.74	15.81	15.88	15.96	16.03	16.1	16.17	16.25	16.32	16.39	16.46	16.53	16.61	16.68	16.75	16.82	16.9	16.97	17.04	17.11	17.19	17.26	17.33	17.4	17.48	17.55	17.62	17.69	17.77
30	14.4	14.47	14.54	14.61	14.69	14.76	14.83	14.9	14.97	15.05	15.12	15.19	15.26	15.34	15.41	15.48	15.55	15.63	15.7	15.77	15.84	15.92	15.99	16.06	16.13	16.21	16.28	16.35	16.42	16.5	16.57	16.64	16.72	16.79	16.86	16.93	17.01	17.08	17.15	17.22	17.3	17.37	17.44	17.52	17.59	17.66	17.73	17.81	17.88
30.5	14.49	14.57	14.64	14.71	14.78	14.86	14.93	15	15.07	15.15	15.22	15.29	15.37	15.44	15.51	15.58	15.66	15.73	15.8	15.88	15.95	16.02	16.09	16.17	16.24	16.31	16.39	16.46	16.53	16.6	16.68	16.75	16.82	16.9	16.97	17.04	17.11	17.19	17.26	17.33	17.41	17.48	17.55	17.63	17.7	17.77	17.85	17.92	17.99
31	14.59	14.66	14.74	14.81	14.88	14.95	15.03	15.1	15.17	15.25	15.32	15.39	15.47	15.54	15.61	15.69	15.76	15.83	15.9	15.98	16.05	16.12	16.2	16.27	16.34	16.42	16.49	16.56	16.64	16.71	16.78	16.86	16.93	17	17.08	17.15	17.22	17.3	17.37	17.44	17.52	17.59	17.66	17.74	17.81	17.88	17.96	18.03	18.11
31.5	14.69	14.76	14.83	14.91	14.98	15.05	15.13	15.2	15.27	15.35	15.42	15.49	15.57	15.64	15.71	15.79	15.86	15.93	16.01	16.08	16.15	16.23	16.3	16.37	16.45	16.52	16.59	16.67	16.74	16.82	16.89	16.96	17.04	17.11	17.18	17.26	17.33	17.41	17.48	17.55	17.63	17.7	17.77	17.85	17.92	18	18.07	18.14	18.22
32	14.78	14.85	14.93	15	15.08	15.15	15.22	15.3	15.37	15.44	15.52	15.59	15.67	15.74	15.81	15.89	15.96	16.03	16.11	16.18	16.26	16.33	16.4	16.48	16.55	16.62	16.7	16.77	16.85	16.92	16.99	17.07	17.14	17.22	17.29	17.36	17.44	17.51	17.59	17.66	17.74	17.81	17.88	17.96	18.03	18.11	18.18	18.25	18.33
32.5	14.88	14.95	15.02	15.1	15.17	15.25	15.32	15.39	15.47	15.54	15.62	15.69	15.76	15.84	15.91	15.99	16.06	16.13	16.21	16.28	16.36	16.43	16.51	16.58	16.65	16.73	16.8	16.88	16.95	17.03	17.1	17.17	17.25	17.32	17.4	17.47	17.55	17.62	17.69	17.77	17.84	17.92	17.99	18.07	18.14	18.22	18.29	18.36	18.44
33	14.97	15.05	15.12	15.19	15.27	15.34	15.42	15.49	15.57	15.64	15.71	15.79	15.86	15.94	16.01	16.09	16.16	16.24	16.31	16.38	16.46	16.53	16.61	16.68	16.76	16.83	16.91	16.98	17.05	17.13	17.2	17.28	17.35	17.43	17.5	17.58	17.65	17.73	17.8	17.88	17.95	18.03	18.1	18.18	18.25	18.32	18.4	18.47	18.55
33.5	15.07	15.14	15.21	15.29	15.36	15.44	15.51	15.59	15.66	15.74	15.81	15.89	15.96	16.04	16.11	16.19	16.26	16.33	16.41	16.48	16.56	16.63	16.71	16.78	16.86	16.93	17.01	17.08	17.16	17.23	17.31	17.38	17.46	17.53	17.61	17.68	17.76	17.83	17.91	17.98	18.06	18.13	18.21	18.28	18.36	18.43	18.51	18.58	18.66
34	15.16	15.23	15.31	15.38	15.46	15.53	15.61	15.68	15.76	15.83	15.91	15.98	16.06	16.13	16.21	16.28	16.36	16.43	16.51	16.58	16.66	16.73	16.81	16.88	16.96	17.03	17.11	17.19	17.26	17.34	17.41	17.49	17.56	17.64	17.71	17.79	17.86	17.94	18.01	18.09	18.16	18.24	18.32	18.39	18.47	18.54	18.62	18.69	18.77
34.5	15.25	15.33	15.4	15.48	15.55	15.63	15.7	15.78	15.85	15.93	16.01	16.08	16.16	16.23	16.31	16.38	16.46	16.53	16.61	16.68	16.76	16.83	16.91	16.99	17.06	17.14	17.21	17.29	17.36	17.44	17.51	17.59	17.67	17.74	17.82	17.89	17.97	18.04	18.12	18.19	18.27	18.35	18.42	18.5	18.57	18.65	18.73	18.8	18.88
35	15.35	15.42	15.5	15.57	15.65	15.72	15.8	15.87	15.95	16.03	16.1	16.18	16.25	16.33	16.4	16.48	16.56	16.63	16.71	16.78	16.86	16.93	17.01	17.09	17.16	17.24	17.31	17.39	17.46	17.54	17.62	17.69	17.77	17.84	17.92	18	18.07	18.15	18.22	18.3	18.38	18.45	18.53	18.6	18.68	18.76	18.83	18.91	18.99
35.5	15.44	15.51	15.59	15.67	15.74	15.82	15.89	15.97	16.05	16.12	16.2	16.27	16.35	16.43	16.5	16.58	16.65	16.73	16.81	16.88	16.96	17.03	17.11	17.19	17.26	17.34	17.41	17.49	17.57	17.64	17.72	17.79	17.87	17.95	18.02	18.1	18.18	18.25	18.33	18.4	18.48	18.56	18.63	18.71	18.79	18.86	18.94	19.02	19.09
36	15.53	15.61	15.68	15.76	15.84	15.91	15.99	16.06	16.14	16.22	16.29	16.37	16.45	16.52	16.6	16.67	16.75	16.83	16.9	16.98	17.06	17.13	17.21	17.28	17.36	17.44	17.51	17.59	17.67	17.74	17.82	17.9	17.97	18.05	18.13	18.2	18.28	18.36	18.43	18.51	18.59	18.66	18.74	18.82	18.89	18.97	19.05	19.12	19.2
36.5	15.62	15.7	15.78	15.85	15.93	16.01	16.08	16.16	16.23	16.31	16.39	16.46	16.54	16.62	16.69	16.77	16.85	16.92	17	17.08	17.15	17.23	17.31	17.38	17.46	17.54	17.61	17.69	17.77	17.84	17.92	18	18.07	18.15	18.23	18.3	18.38	18.46	18.54	18.61	18.69	18.77	18.84	18.92	19	19.07	19.15	19.23	19.31
37	15.72	15.79	15.87	15.95	16.02	16.1	16.18	16.25	16.33	16.41	16.48	16.56	16.64	16.71	16.79	16.87	16.94	17.02	17.1	17.17	17.25	17.33	17.4	17.48	17.56	17.64	17.71	17.79	17.87	17.94	18.02	18.1	18.18	18.25	18.33	18.41	18.48	18.56	18.64	18.72	18.79	18.87	18.95	19.02	19.1	19.18	19.26	19.33	19.41
37.5	15.81	15.88	15.96	16.04	16.11	16.19	16.27	16.35	16.42	16.5	16.58	16.65	16.73	16.81	16.89	16.96	17.04	17.12	17.19	17.27	17.35	17.43	17.5	17.58	17.66	17.73	17.81	17.89	17.97	18.04	18.12	18.2	18.28	18.35	18.43	18.51	18.59	18.66	18.74	18.82	18.9	18.97	19.05	19.13	19.21	19.28	19.36	19.44	19.52
38	15.9	15.97	16.05	16.13	16.21	16.28	16.36	16.44	16.52	16.59	16.67	16.75	16.83	16.9	16.98	17.06	17.13	17.21	17.29	17.37	17.44	17.52	17.6	17.68	17.75	17.83	17.91	17.99	18.07	18.14	18.22	18.3	18.38	18.45	18.53	18.61	18.69	18.77	18.84	18.92	19	19.08	19.15	19.23	19.31	19.39	19.47	19.54	19.62
38.5	15.99	16.07	16.14	16.22	16.3	16.38	16.45	16.53	16.61	16.69	16.76	16.84	16.92	17	17.07	17.15	17.23	17.31	17.39	17.46	17.54	17.62	17.7	17.77	17.85	17.93	18.01	18.09	18.16	18.24	18.32	18.4	18.48	18.55	18.63	18.71	18.79	18.87	18.94	19.02	19.1	19.18	19.26	19.34	19.41	19.49	19.57	19.65	19.73
39	16.08	16.16	16.23	16.31	16.39	16.47	16.54	16.62	16.7	16.78	16.86	16.93	17.01	17.09	17.17	17.25	17.32	17.4	17.48	17.56	17.64	17.71	17.79	17.87	17.95	18.03	18.11	18.18	18.26	18.34	18.42	18.5	18.58	18.65	18.73	18.81	18.89	18.97	19.05	19.12	19.2	19.28	19.36	19.44	19.52	19.59	19.67	19.75	19.83
39.5	16.17	16.25	16.32	16.4	16.48	16.56	16.64	16.71	16.79	16.87	16.95	17.03	17.11	17.18	17.26	17.34	17.42	17.5	17.58	17.65	17.73	17.81	17.89	17.97	18.05	18.12	18.2	18.28	18.36	18.44	18.52	18.6	18.67	18.75	18.83	18.91	18.99	19.07	19.15	19.22	19.3	19.38	19.46	19.54	19.62	19.7	19.78	19.85	19.93
40	16.26	16.34	16.41	16.49	16.57	16.65	16.73	16.81	16.88	16.96	17.04	17.12	17.2	17.28	17.36	17.43	17.51	17.59	17.67	17.75	17.83	17.91	17.98	18.06	18.14	18.22	18.3	18.38	18.46	18.54	18.61	18.69	18.77	18.85	18.93	19.01	19.09	19.17	19.25	19.32	19.4	19.48	19.56	19.64	19.72	19.8	19.88	19.96	20.04
40.5	16.35	16.42	16.5	16.58	16.66	16.74	16.82	16.9	16.98	17.05	17.13	17.21	17.29	17.37	17.45	17.53	17.61	17.69	17.76	17.84	17.92	18	18.08	18.16	18.24	18.32	18.4	18.47	18.55	18.63	18.71	18.79	18.87	18.95	19.03	19.11	19.19	19.27	19.35	19.42	19.5	19.58	19.66	19.74	19.82	19.9	19.98	20.06	20.14
41	16.43	16.51	16.59	16.67	16.75	16.83	16.91	16.99	17.07	17.15	17.22	17.3	17.38	17.46	17.54	17.62	17.7	17.78	17.86	17.94	18.02	18.1	18.17	18.25	18.33	18.41	18.49	18.57	18.65	18.73	18.81	18.89	18.97	19.05	19.13	19.21	19.29	19.37	19.44	19.52	19.6	19.68	19.76	19.84	19.92	20	20.08	20.16	20.24
41.5	16.52	16.6	16.68	16.76	16.84	16.92	17	17.08	17.16	17.24	17.32	17.39	17.47	17.55	17.63	17.71	17.79	17.87	17.95	18.03	18.11	18.19	18.27	18.35	18.43	18.51	18.59	18.67	18.75	18.83	18.91	18.99	19.06	19.14	19.22	19.3	19.38	19.46	19.54	19.62	19.7	19.78	19.86	19.94	20.02	20.1	20.18	20.26	20.34
42	16.61	16.69	16.77	16.85	16.93	17.01	17.09	17.17	17.25	17.33	17.41	17.49	17.57	17.65	17.72	17.8	17.88	17.96	18.04	18.12	18.2	18.28	18.36	18.44	18.52	18.6	18.68	18.76	18.84	18.92	19	19.08	19.16	19.24	19.32	19.4	19.48	19.56	19.64	19.72	19.8	19.88	19.96	20.04	20.12	20.2	20.28	20.36	20.44
42.5	16.7	16.78	16.86	16.94	17.02	17.1	17.18	17.26	17.34	17.42	17.5	17.58	17.66	17.74	17.82	17.9	17.98	18.06	18.14	18.22	18.3	18.38	18.46	18.54	18.62	18.7	18.78	18.86	18.94	19.02	19.1	19.18	19.26	19.34	19.42	19.5	19.58	19.66	19.74	19.82	19.9	19.98	20.06	20.14	20.22	20.3	20.38	20.46	20.54
43	16.79	16.87	16.95	17.03	17.11	17.19	17.27	17.35	17.43	17.51	17.59	17.67	17.75	17.83	17.91	17.99	18.07	18.15	18.23	18.31	18.39	18.47	18.55	18.63	18.71	18.79	18.87	18.95	19.03	19.11	19.19	19.27	19.35	19.43	19.51	19.6	19.68	19.76	19.84	19.92	20	20.08	20.16	20.24	20.32	20.4	20.48	20.56	20.64
43.5	16.87	16.95	17.03	17.11	17.19	17.27	17.35	17.43	17.52	17.6	17.68	17.76	17.84	17.92	18	18.08	18.16	18.24	18.32	18.4	18.48	18.56	18.64	18.72	18.8	18.88	18.96	19.05	19.13	19.21	19.29	19.37	19.45	19.53	19.61	19.69	19.77	19.85	19.93	20.01	20.1	20.18	20.26	20.34	20.42	20.5	20.58	20.66	20.74
44	16.96	17.04	17.12	17.2	17.28	17.36	17.44	17.52	17.6	17.68	17.77	17.85	17.93	18.01	18.09	18.17	18.25	18.33	18.41	18.49	18.57	18.65	18.73	18.82	18.9	18.98	19.06	19.14	19.22	19.3	19.38	19.46	19.54	19.62	19.71	19.79	19.87	19.95	20.03	20.11	20.19	20.27	20.36	20.44	20.52	20.6	20.68	20.76	20.84
44.5	17.05	17.13	17.21	17.29	17.37	17.45	17.53	17.61	17.69	17.77	17.85	17.94	18.02	18.1	18.18	18.26	18.34	18.42	18.5	18.58	18.66	18.75	18.83	18.91	18.99	19.07	19.15	19.23	19.31	19.39	19.48	19.56	19.64	19.72	19.8	19.88	19.96	20.05	20.13	20.21	20.29	20.37	20.45	20.53	20.62	20.7	20.78	20.86	20.94
45	17.13	17.21	17.29	17.37	17.46	17.54	17.62	17.7	17.78	17.86	17.94	18.02	18.11	18.19	18.27	18.35	18.43	18.51	18.59	18.67	18.76	18.84	18.92	19	19.08	19.16	19.24	19.32	19.41	19.49	19.57	19.65	19.73	19.81	19.9	19.98	20.06	20.14	20.22	20.3	20.39	20.47	20.55	20.63	20.71	20.79	20.88	20.96	21.04
45.5	17.22	17.3	17.38	17.46	17.54	17.62	17.71	17.79	17.87	17.95	18.03	18.11	18.19	18.28	18.36	18.44	18.52	18.6	18.68	18.76	18.85	18.93	19.01	19.09	19.17	19.25	19.34	19.42	19.5	19.58	19.66	19.74	19.83	19.91	19.99	20.07	20.15	20.24	20.32	20.4	20.48	20.56	20.65	20.73	20.81	20.89	20.97	21.06	21.14
46	17.3	17.38	17.47	17.55	17.63	17.71	17.79	17.87	17.96	18.04	18.12	18.2	18.28	18.36	18.45	18.53	18.61	18.69	18.77	18.85	18.94	19.02	19.1	19.18	19.26	19.35	19.43	19.51	19.59	19.67	19.76	19.84	19.92	20	20.08	20.17	20.25	20.33	20.41	20.49	20.58	20.66	20.74	20.82	20.91	20.99	21.07	21.15	21.24
46.5	17.39	17.47	17.55	17.63	17.71	17.8	17.88	17.96	18.04	18.12	18.21	18.29	18.37	18.45	18.53	18.62	18.7	18.78	18.86	18.94	19.03	19.11	19.19	19.27	19.35	19.44	19.52	19.6	19.68	19.77	19.85	19.93	20.01	20.09	20.18	20.26	20.34	20.42	20.51	20.59	20.67	20.75	20.84	20.92	21	21.08	21.17	21.25	21.33
47	17.47	17.55	17.64	17.72	17.8	17.88	17.96	18.05	18.13	18.21	18.29	18.38	18.46	18.54	18.62	18.7	18.79	18.87	18.95	19.03	19.12	19.2	19.28	19.36	19.45	19.53	19.61	19.69	19.78	19.86	19.94	20.02	20.11	20.19	20.27	20.35	20.44	20.52	20.6	20.68	20.77	20.85	20.93	21.01	21.1	21.18	21.26	21.35	21.43
47.5	17.56	17.64	17.72	17.8	17.89	17.97	18.05	18.13	18.22	18.3	18.38	18.46	18.54	18.63	18.71	18.79	18.87	18.96	19.04	19.12	19.2	19.29	19.37	19.45	19.54	19.62	19.7	19.78	19.87	19.95	20.03	20.11	20.2	20.28	20.36	20.45	20.53	20.61	20.69	20.78	20.86	20.94	21.03	21.11	21.19	21.28	21.36	21.44	21.52
48	17.64	17.72	17.81	17.89	17.97	18.05	18.14	18.22	18.3	18.38	18.47	18.55	18.63	18.71	18.8	18.88	18.96	19.05	19.13	19.21	19.29	19.38	19.46	19.54	19.63	19.71	19.79	19.87	19.96	20.04	20.12	20.21	20.29	20.37	20.46	20.54	20.62	20.7	20.79	20.87	20.95	21.04	21.12	21.2	21.29	21.37	21.45	21.54	21.62
48.5	17.72	17.81	17.89	17.97	18.06	18.14	18.22	18.3	18.39	18.47	18.55	18.64	18.72	18.8	18.88	18.97	19.05	19.13	19.22	19.3	19.38	19.47	19.55	19.63	19.71	19.8	19.88	19.96	20.05	20.13	20.21	20.3	20.38	20.46	20.55	20.63	20.71	20.8	20.88	20.96	21.05	21.13	21.21	21.3	21.38	21.47	21.55	21.63	21.72
49	17.81	17.89	17.97	18.06	18.14	18.22	18.31	18.39	18.47	18.56	18.64	18.72	18.8	18.89	18.97	19.05	19.14	19.22	19.3	19.39	19.47	19.55	19.64	19.72	19.8	19.89	19.97	20.05	20.14	20.22	20.3	20.39	20.47	20.56	20.64	20.72	20.81	20.89	20.97	21.06	21.14	21.22	21.31	21.39	21.48	21.56	21.64	21.73	21.81
49.5	17.89	17.97	18.06	18.14	18.22	18.31	18.39	18.47	18.56	18.64	18.72	18.81	18.89	18.97	19.06	19.14	19.22	19.31	19.39	19.47	19.56	19.64	19.73	19.81	19.89	19.98	20.06	20.14	20.23	20.31	20.39	20.48	20.56	20.65	20.73	20.81	20.9	20.98	21.07	21.15	21.23	21.32	21.4	21.48	21.57	21.65	21.74	21.82	21.91
50	17.97	18.06	18.14	18.22	18.31	18.39	18.47	18.56	18.64	18.73	18.81	18.89	18.98	19.06	19.14	19.23	19.31	19.39	19.48	19.56	19.65	19.73	19.81	19.9	19.98	20.06	20.15	20.23	20.32	20.4	20.48	20.57	20.65	20.74	20.82	20.9	20.99	21.07	21.16	21.24	21.33	21.41	21.49	21.58	21.66	21.75	21.83	21.91	22
50.5	18.06	18.14	18.22	18.31	18.39	18.47	18.56	18.64	18.73	18.81	18.89	18.98	19.06	19.15	19.23	19.31	19.4	19.48	19.56	19.65	19.73	19.82	19.9	19.98	20.07	20.15	20.24	20.32	20.41	20.49	20.57	20.66	20.74	20.83	20.91	21	21.08	21.16	21.25	21.33	21.42	21.5	21.59	21.67	21.75	21.84	21.92	22.01	22.09
51	18.14	18.22	18.31	18.39	18.47	18.56	18.64	18.73	18.81	18.89	18.98	19.06	19.15	19.23	19.31	19.4	19.48	19.57	19.65	19.74	19.82	19.9	19.99	20.07	20.16	20.24	20.33	20.41	20.49	20.58	20.66	20.75	20.83	20.92	21	21.09	21.17	21.25	21.34	21.42	21.51	21.59	21.68	21.76	21.85	21.93	22.02	22.1	22.19
51.5	18.22	18.3	18.39	18.47	18.56	18.64	18.72	18.81	18.89	18.98	19.06	19.15	19.23	19.32	19.4	19.48	19.57	19.65	19.74	19.82	19.91	19.99	20.08	20.16	20.24	20.33	20.41	20.5	20.58	20.67	20.75	20.84	20.92	21.01	21.09	21.18	21.26	21.34	21.43	21.51	21.6	21.68	21.77	21.85	21.94	22.02	22.11	22.19	22.28
52	18.3	18.39	18.47	18.55	18.64	18.72	18.81	18.89	18.98	19.06	19.15	19.23	19.31	19.4	19.48	19.57	19.65	19.74	19.82	19.91	19.99	20.08	20.16	20.25	20.33	20.42	20.5	20.59	20.67	20.76	20.84	20.93	21.01	21.09	21.18	21.26	21.35	21.43	21.52	21.6	21.69	21.78	21.86	21.95	22.03	22.12	22.2	22.29	22.37
52.5	18.38	18.47	18.55	18.64	18.72	18.81	18.89	18.98	19.06	19.14	19.23	19.31	19.4	19.48	19.57	19.65	19.74	19.82	19.91	19.99	20.08	20.16	20.25	20.33	20.42	20.5	20.59	20.67	20.76	20.84	20.93	21.01	21.1	21.18	21.27	21.35	21.44	21.52	21.61	21.7	21.78	21.87	21.95	22.04	22.12	22.21	22.29	22.38	22.46
53	18.46	18.55	18.63	18.72	18.8	18.89	18.97	19.06	19.14	19.23	19.31	19.4	19.48	19.57	19.65	19.74	19.82	19.91	19.99	20.08	20.16	20.25	20.33	20.42	20.5	20.59	20.67	20.76	20.85	20.93	21.02	21.1	21.19	21.27	21.36	21.44	21.53	21.61	21.7	21.78	21.87	21.96	22.04	22.13	22.21	22.3	22.38	22.47	22.56
53.5	18.54	18.63	18.71	18.8	18.88	18.97	19.05	19.14	19.23	19.31	19.4	19.48	19.57	19.65	19.74	19.82	19.91	19.99	20.08	20.16	20.25	20.33	20.42	20.5	20.59	20.68	20.76	20.85	20.93	21.02	21.1	21.19	21.27	21.36	21.45	21.53	21.62	21.7	21.79	21.87	21.96	22.05	22.13	22.22	22.3	22.39	22.47	22.56	22.65
54	18.62	18.71	18.79	18.88	18.97	19.05	19.14	19.22	19.31	19.39	19.48	19.56	19.65	19.73	19.82	19.91	19.99	20.08	20.16	20.25	20.33	20.42	20.5	20.59	20.68	20.76	20.85	20.93	21.02	21.1	21.19	21.28	21.36	21.45	21.53	21.62	21.71	21.79	21.88	21.96	22.05	22.13	22.22	22.31	22.39	22.48	22.57	22.65	22.74
54.5	18.7	18.79	18.88	18.96	19.05	19.13	19.22	19.3	19.39	19.47	19.56	19.65	19.73	19.82	19.9	19.99	20.07	20.16	20.25	20.33	20.42	20.5	20.59	20.68	20.76	20.85	20.93	21.02	21.1	21.19	21.28	21.36	21.45	21.53	21.62	21.71	21.79	21.88	21.97	22.05	22.14	22.22	22.31	22.4	22.48	22.57	22.66	22.74	22.83
55	18.78	18.87	18.96	19.04	19.13	19.21	19.3	19.38	19.47	19.56	19.64	19.73	19.81	19.9	19.99	20.07	20.16	20.24	20.33	20.42	20.5	20.59	20.67	20.76	20.85	20.93	21.02	21.1	21.19	21.28	21.36	21.45	21.54	21.62	21.71	21.79	21.88	21.97	22.05	22.14	22.23	22.31	22.4	22.49	22.57	22.66	22.74	22.83	22.92
55.5	18.86	18.95	19.04	19.12	19.21	19.29	19.38	19.47	19.55	19.64	19.72	19.81	19.9	19.98	20.07	20.15	20.24	20.33	20.41	20.5	20.59	20.67	20.76	20.84	20.93	21.02	21.1	21.19	21.28	21.36	21.45	21.54	21.62	21.71	21.79	21.88	21.97	22.05	22.14	22.23	22.31	22.4	22.49	22.57	22.66	22.75	22.83	22.92	23.01
56	18.94	19.03	19.12	19.2	19.29	19.37	19.46	19.55	19.63	19.72	19.81	19.89	19.98	20.06	20.15	20.24	20.32	20.41	20.5	20.58	20.67	20.76	20.84	20.93	21.02	21.1	21.19	21.27	21.36	21.45	21.53	21.62	21.71	21.79	21.88	21.97	22.05	22.14	22.23	22.32	22.4	22.49	22.58	22.66	22.75	22.84	22.92	23.01	23.1
56.5	19.02	19.11	19.19	19.28	19.37	19.45	19.54	19.63	19.71	19.8	19.89	19.97	20.06	20.15	20.23	20.32	20.41	20.49	20.58	20.67	20.75	20.84	20.93	21.01	21.1	21.19	21.27	21.36	21.45	21.53	21.62	21.71	21.79	21.88	21.97	22.05	22.14	22.23	22.32	22.4	22.49	22.58	22.66	22.75	22.84	22.92	23.01	23.1	23.19
57	19.1	19.19	19.27	19.36	19.45	19.53	19.62	19.71	19.79	19.88	19.97	20.05	20.14	20.23	20.31	20.4	20.49	20.57	20.66	20.75	20.84	20.92	21.01	21.1	21.18	21.27	21.36	21.44	21.53	21.62	21.7	21.79	21.88	21.97	22.05	22.14	22.23	22.31	22.4	22.49	22.58	22.66	22.75	22.84	22.93	23.01	23.1	23.19	23.28
57.5	19.18	19.27	19.35	19.44	19.53	19.61	19.7	19.79	19.87	19.96	20.05	20.13	20.22	20.31	20.4	20.48	20.57	20.66	20.74	20.83	20.92	21	21.09	21.18	21.27	21.35	21.44	21.53	21.61	21.7	21.79	21.88	21.96	22.05	22.14	22.23	22.31	22.4	22.49	22.58	22.66	22.75	22.84	22.93	23.01	23.1	23.19	23.28	23.36
58	19.26	19.34	19.43	19.52	19.61	19.69	19.78	19.87	19.95	20.04	20.13	20.21	20.3	20.39	20.48	20.56	20.65	20.74	20.83	20.91	21	21.09	21.17	21.26	21.35	21.44	21.52	21.61	21.7	21.79	21.87	21.96	22.05	22.14	22.22	22.31	22.4	22.49	22.57	22.66	22.75	22.84	22.92	23.01	23.1	23.19	23.28	23.36	23.45
58.5	19.33	19.42	19.51	19.6	19.68	19.77	19.86	19.95	20.03	20.12	20.21	20.29	20.38	20.47	20.56	20.64	20.73	20.82	20.91	20.99	21.08	21.17	21.26	21.34	21.43	21.52	21.61	21.69	21.78	21.87	21.96	22.05	22.13	22.22	22.31	22.4	22.48	22.57	22.66	22.75	22.84	22.92	23.01	23.1	23.19	23.28	23.36	23.45	23.54
59	19.41	19.5	19.59	19.67	19.76	19.85	19.94	20.02	20.11	20.2	20.29	20.37	20.46	20.55	20.64	20.73	20.81	20.9	20.99	21.08	21.16	21.25	21.34	21.43	21.51	21.6	21.69	21.78	21.87	21.95	22.04	22.13	22.22	22.31	22.39	22.48	22.57	22.66	22.75	22.83	22.92	23.01	23.1	23.19	23.27	23.36	23.45	23.54	23.63
59.5	19.49	19.58	19.67	19.75	19.84	19.93	20.02	20.1	20.19	20.28	20.37	20.45	20.54	20.63	20.72	20.81	20.89	20.98	21.07	21.16	21.24	21.33	21.42	21.51	21.6	21.68	21.77	21.86	21.95	22.04	22.12	22.21	22.3	22.39	22.48	22.57	22.65	22.74	22.83	22.92	23.01	23.09	23.18	23.27	23.36	23.45	23.54	23.62	23.71
60	19.57	19.65	19.74	19.83	19.92	20.01	20.09	20.18	20.27	20.36	20.45	20.53	20.62	20.71	20.8	20.89	20.97	21.06	21.15	21.24	21.33	21.41	21.5	21.59	21.68	21.77	21.85	21.94	22.03	22.12	22.21	22.3	22.38	22.47	22.56	22.65	22.74	22.83	22.91	23	23.09	23.18	23.27	23.36	23.45	23.53	23.62	23.71	23.8
60.5	19.64	19.73	19.82	19.91	20	20.08	20.17	20.26	20.35	20.44	20.52	20.61	20.7	20.79	20.88	20.97	21.05	21.14	21.23	21.32	21.41	21.49	21.58	21.67	21.76	21.85	21.94	22.03	22.11	22.2	22.29	22.38	22.47	22.56	22.64	22.73	22.82	22.91	23	23.09	23.18	23.26	23.35	23.44	23.53	23.62	23.71	23.8	23.89
61	19.72	19.81	19.9	19.98	20.07	20.16	20.25	20.34	20.43	20.51	20.6	20.69	20.78	20.87	20.96	21.04	21.13	21.22	21.31	21.4	21.49	21.58	21.66	21.75	21.84	21.93	22.02	22.11	22.2	22.28	22.37	22.46	22.55	22.64	22.73	22.82	22.91	22.99	23.08	23.17	23.26	23.35	23.44	23.53	23.62	23.71	23.79	23.88	23.97
61.5	19.8	19.88	19.97	20.06	20.15	20.24	20.33	20.42	20.5	20.59	20.68	20.77	20.86	20.95	21.04	21.12	21.21	21.3	21.39	21.48	21.57	21.66	21.74	21.83	21.92	22.01	22.1	22.19	22.28	22.37	22.46	22.54	22.63	22.72	22.81	22.9	22.99	23.08	23.17	23.26	23.34	23.43	23.52	23.61	23.7	23.79	23.88	23.97	24.06
62	19.87	19.96	20.05	20.14	20.23	20.32	20.4	20.49	20.58	20.67	20.76	20.85	20.94	21.03	21.11	21.2	21.29	21.38	21.47	21.56	21.65	21.74	21.82	21.91	22	22.09	22.18	22.27	22.36	22.45	22.54	22.63	22.72	22.8	22.89	22.98	23.07	23.16	23.25	23.34	23.43	23.52	23.61	23.7	23.79	23.87	23.96	24.05	24.14
62.5	19.95	20.04	20.13	20.21	20.3	20.39	20.48	20.57	20.66	20.75	20.84	20.93	21.01	21.1	21.19	21.28	21.37	21.46	21.55	21.64	21.73	21.82	21.9	21.99	22.08	22.17	22.26	22.35	22.44	22.53	22.62	22.71	22.8	22.89	22.98	23.06	23.15	23.24	23.33	23.42	23.51	23.6	23.69	23.78	23.87	23.96	24.05	24.14	24.23
63	20.02	20.11	20.2	20.29	20.38	20.47	20.56	20.65	20.74	20.82	20.91	21	21.09	21.18	21.27	21.36	21.45	21.54	21.63	21.72	21.81	21.9	21.98	22.07	22.16	22.25	22.34	22.43	22.52	22.61	22.7	22.79	22.88	22.97	23.06	23.15	23.24	23.33	23.42	23.51	23.59	23.68	23.77	23.86	23.95	24.04	24.13	24.22	24.31
63.5	20.1	20.19	20.28	20.37	20.46	20.54	20.63	20.72	20.81	20.9	20.99	21.08	21.17	21.26	21.35	21.44	21.53	21.62	21.71	21.8	21.89	21.97	22.06	22.15	22.24	22.33	22.42	22.51	22.6	22.69	22.78	22.87	22.96	23.05	23.14	23.23	23.32	23.41	23.5	23.59	23.68	23.77	23.86	23.95	24.04	24.13	24.22	24.31	24.4
64	20.17	20.26	20.35	20.44	20.53	20.62	20.71	20.8	20.89	20.98	21.07	21.16	21.25	21.34	21.43	21.52	21.61	21.69	21.78	21.87	21.96	22.05	22.14	22.23	22.32	22.41	22.5	22.59	22.68	22.77	22.86	22.95	23.04	23.13	23.22	23.31	23.4	23.49	23.58	23.67	23.76	23.85	23.94	24.03	24.12	24.21	24.3	24.39	24.48
64.5	20.25	20.34	20.43	20.52	20.61	20.7	20.79	20.88	20.97	21.06	21.14	21.23	21.32	21.41	21.5	21.59	21.68	21.77	21.86	21.95	22.04	22.13	22.22	22.31	22.4	22.49	22.58	22.67	22.76	22.85	22.94	23.03	23.12	23.21	23.3	23.39	23.48	23.57	23.66	23.75	23.84	23.93	24.02	24.11	24.2	24.29	24.38	24.47	24.56
65	20.32	20.41	20.5	20.59	20.68	20.77	20.86	20.95	21.04	21.13	21.22	21.31	21.4	21.49	21.58	21.67	21.76	21.85	21.94	22.03	22.12	22.21	22.3	22.39	22.48	22.57	22.66	22.75	22.84	22.93	23.02	23.11	23.2	23.29	23.38	23.47	23.56	23.65	23.74	23.83	23.92	24.01	24.1	24.2	24.29	24.38	24.47	24.56	24.65
65.5	20.4	20.49	20.58	20.67	20.76	20.85	20.94	21.03	21.12	21.21	21.3	21.39	21.48	21.57	21.66	21.75	21.84	21.93	22.02	22.11	22.2	22.29	22.38	22.47	22.56	22.65	22.74	22.83	22.92	23.01	23.1	23.19	23.28	23.37	23.46	23.55	23.64	23.73	23.82	23.92	24.01	24.1	24.19	24.28	24.37	24.46	24.55	24.64	24.73
66	20.47	20.56	20.65	20.74	20.83	20.92	21.01	21.1	21.19	21.28	21.37	21.46	21.55	21.64	21.73	21.82	21.91	22	22.1	22.19	22.28	22.37	22.46	22.55	22.64	22.73	22.82	22.91	23	23.09	23.18	23.27	23.36	23.45	23.54	23.63	23.72	23.81	23.91	24	24.09	24.18	24.27	24.36	24.45	24.54	24.63	24.72	24.81
66.5	20.54	20.64	20.73	20.82	20.91	21	21.09	21.18	21.27	21.36	21.45	21.54	21.63	21.72	21.81	21.9	21.99	22.08	22.17	22.26	22.35	22.44	22.53	22.63	22.72	22.81	22.9	22.99	23.08	23.17	23.26	23.35	23.44	23.53	23.62	23.71	23.8	23.9	23.99	24.08	24.17	24.26	24.35	24.44	24.53	24.62	24.71	24.8	24.9
67	20.62	20.71	20.8	20.89	20.98	21.07	21.16	21.25	21.34	21.43	21.52	21.61	21.7	21.8	21.89	21.98	22.07	22.16	22.25	22.34	22.43	22.52	22.61	22.7	22.79	22.88	22.98	23.07	23.16	23.25	23.34	23.43	23.52	23.61	23.7	23.79	23.88	23.98	24.07	24.16	24.25	24.34	24.43	24.52	24.61	24.7	24.79	24.89	24.98
67.5	20.69	20.78	20.87	20.96	21.05	21.15	21.24	21.33	21.42	21.51	21.6	21.69	21.78	21.87	21.96	22.05	22.14	22.23	22.33	22.42	22.51	22.6	22.69	22.78	22.87	22.96	23.05	23.14	23.24	23.33	23.42	23.51	23.6	23.69	23.78	23.87	23.96	24.06	24.15	24.24	24.33	24.42	24.51	24.6	24.69	24.78	24.88	24.97	25.06
68	20.76	20.86	20.95	21.04	21.13	21.22	21.31	21.4	21.49	21.58	21.67	21.76	21.86	21.95	22.04	22.13	22.22	22.31	22.4	22.49	22.58	22.67	22.77	22.86	22.95	23.04	23.13	23.22	23.31	23.4	23.5	23.59	23.68	23.77	23.86	23.95	24.04	24.13	24.23	24.32	24.41	24.5	24.59	24.68	24.77	24.87	24.96	25.05	25.14
68.5	20.84	20.93	21.02	21.11	21.2	21.29	21.38	21.47	21.57	21.66	21.75	21.84	21.93	22.02	22.11	22.2	22.3	22.39	22.48	22.57	22.66	22.75	22.84	22.93	23.03	23.12	23.21	23.3	23.39	23.48	23.57	23.66	23.76	23.85	23.94	24.03	24.12	24.21	24.31	24.4	24.49	24.58	24.67	24.76	24.85	24.95	25.04	25.13	25.22
69	20.91	21	21.09	21.18	21.27	21.37	21.46	21.55	21.64	21.73	21.82	21.91	22.01	22.1	22.19	22.28	22.37	22.46	22.55	22.64	22.74	22.83	22.92	23.01	23.1	23.19	23.29	23.38	23.47	23.56	23.65	23.74	23.83	23.93	24.02	24.11	24.2	24.29	24.38	24.48	24.57	24.66	24.75	24.84	24.93	25.03	25.12	25.21	25.3
69.5	20.98	21.07	21.17	21.26	21.35	21.44	21.53	21.62	21.71	21.81	21.9	21.99	22.08	22.17	22.26	22.35	22.45	22.54	22.63	22.72	22.81	22.9	23	23.09	23.18	23.27	23.36	23.45	23.55	23.64	23.73	23.82	23.91	24	24.1	24.19	24.28	24.37	24.46	24.56	24.65	24.74	24.83	24.92	25.01	25.11	25.2	25.29	25.38
70	21.05	21.15	21.24	21.33	21.42	21.51	21.6	21.7	21.79	21.88	21.97	22.06	22.15	22.25	22.34	22.43	22.52	22.61	22.7	22.8	22.89	22.98	23.07	23.16	23.25	23.35	23.44	23.53	23.62	23.71	23.81	23.9	23.99	24.08	24.17	24.27	24.36	24.45	24.54	24.63	24.73	24.82	24.91	25	25.09	25.19	25.28	25.37	25.46
70.5	21.13	21.22	21.31	21.4	21.49	21.58	21.68	21.77	21.86	21.95	22.04	22.14	22.23	22.32	22.41	22.5	22.59	22.69	22.78	22.87	22.96	23.05	23.15	23.24	23.33	23.42	23.51	23.61	23.7	23.79	23.88	23.97	24.07	24.16	24.25	24.34	24.44	24.53	24.62	24.71	24.8	24.9	24.99	25.08	25.17	25.27	25.36	25.45	25.54
71	21.2	21.29	21.38	21.47	21.57	21.66	21.75	21.84	21.93	22.03	22.12	22.21	22.3	22.39	22.49	22.58	22.67	22.76	22.85	22.95	23.04	23.13	23.22	23.31	23.41	23.5	23.59	23.68	23.78	23.87	23.96	24.05	24.14	24.24	24.33	24.42	24.51	24.61	24.7	24.79	24.88	24.98	25.07	25.16	25.25	25.34	25.44	25.53	25.62
71.5	21.27	21.36	21.45	21.55	21.64	21.73	21.82	21.91	22.01	22.1	22.19	22.28	22.37	22.47	22.56	22.65	22.74	22.84	22.93	23.02	23.11	23.2	23.3	23.39	23.48	23.57	23.67	23.76	23.85	23.94	24.04	24.13	24.22	24.31	24.41	24.5	24.59	24.68	24.78	24.87	24.96	25.05	25.15	25.24	25.33	25.42	25.52	25.61	25.7
72	21.34	21.43	21.52	21.62	21.71	21.8	21.89	21.99	22.08	22.17	22.26	22.36	22.45	22.54	22.63	22.72	22.82	22.91	23	23.09	23.19	23.28	23.37	23.46	23.56	23.65	23.74	23.83	23.93	24.02	24.11	24.2	24.3	24.39	24.48	24.58	24.67	24.76	24.85	24.95	25.04	25.13	25.22	25.32	25.41	25.5	25.6	25.69	25.78
72.5	21.41	21.5	21.6	21.69	21.78	21.87	21.97	22.06	22.15	22.24	22.34	22.43	22.52	22.61	22.71	22.8	22.89	22.98	23.08	23.17	23.26	23.35	23.45	23.54	23.63	23.72	23.82	23.91	24	24.1	24.19	24.28	24.37	24.47	24.56	24.65	24.74	24.84	24.93	25.02	25.12	25.21	25.3	25.39	25.49	25.58	25.67	25.77	25.86
73	21.48	21.57	21.67	21.76	21.85	21.94	22.04	22.13	22.22	22.32	22.41	22.5	22.59	22.69	22.78	22.87	22.96	23.06	23.15	23.24	23.34	23.43	23.52	23.61	23.71	23.8	23.89	23.98	24.08	24.17	24.26	24.36	24.45	24.54	24.64	24.73	24.82	24.91	25.01	25.1	25.19	25.29	25.38	25.47	25.57	25.66	25.75	25.84	25.94
73.5	21.55	21.65	21.74	21.83	21.92	22.02	22.11	22.2	22.29	22.39	22.48	22.57	22.67	22.76	22.85	22.94	23.04	23.13	23.22	23.32	23.41	23.5	23.59	23.69	23.78	23.87	23.97	24.06	24.15	24.25	24.34	24.43	24.53	24.62	24.71	24.8	24.9	24.99	25.08	25.18	25.27	25.36	25.46	25.55	25.64	25.74	25.83	25.92	26.02
74	21.62	21.72	21.81	21.9	21.99	22.09	22.18	22.27	22.37	22.46	22.55	22.64	22.74	22.83	22.92	23.02	23.11	23.2	23.3	23.39	23.48	23.58	23.67	23.76	23.85	23.95	24.04	24.13	24.23	24.32	24.41	24.51	24.6	24.69	24.79	24.88	24.97	25.07	25.16	25.25	25.35	25.44	25.53	25.63	25.72	25.81	25.91	26	26.09
74.5	21.69	21.79	21.88	21.97	22.06	22.16	22.25	22.34	22.44	22.53	22.62	22.72	22.81	22.9	23	23.09	23.18	23.28	23.37	23.46	23.56	23.65	23.74	23.84	23.93	24.02	24.12	24.21	24.3	24.4	24.49	24.58	24.68	24.77	24.86	24.96	25.05	25.14	25.24	25.33	25.42	25.52	25.61	25.7	25.8	25.89	25.98	26.08	26.17
75	21.76	21.86	21.95	22.04	22.14	22.23	22.32	22.42	22.51	22.6	22.7	22.79	22.88	22.98	23.07	23.16	23.26	23.35	23.44	23.54	23.63	23.72	23.82	23.91	24	24.1	24.19	24.28	24.38	24.47	24.56	24.66	24.75	24.84	24.94	25.03	25.12	25.22	25.31	25.41	25.5	25.59	25.69	25.78	25.87	25.97	26.06	26.16	26.25
75.5	21.83	21.93	22.02	22.11	22.21	22.3	22.39	22.49	22.58	22.67	22.77	22.86	22.95	23.05	23.14	23.23	23.33	23.42	23.51	23.61	23.7	23.79	23.89	23.98	24.08	24.17	24.26	24.36	24.45	24.54	24.64	24.73	24.83	24.92	25.01	25.11	25.2	25.29	25.39	25.48	25.58	25.67	25.76	25.86	25.95	26.04	26.14	26.23	26.33
76	21.9	22	22.09	22.18	22.28	22.37	22.46	22.56	22.65	22.74	22.84	22.93	23.02	23.12	23.21	23.31	23.4	23.49	23.59	23.68	23.77	23.87	23.96	24.06	24.15	24.24	24.34	24.43	24.52	24.62	24.71	24.81	24.9	24.99	25.09	25.18	25.28	25.37	25.46	25.56	25.65	25.74	25.84	25.93	26.03	26.12	26.21	26.31	26.4
76.5	21.97	22.06	22.16	22.25	22.35	22.44	22.53	22.63	22.72	22.81	22.91	23	23.1	23.19	23.28	23.38	23.47	23.56	23.66	23.75	23.85	23.94	24.03	24.13	24.22	24.32	24.41	24.5	24.6	24.69	24.79	24.88	24.97	25.07	25.16	25.26	25.35	25.44	25.54	25.63	25.73	25.82	25.91	26.01	26.1	26.2	26.29	26.39	26.48
77	22.04	22.13	22.23	22.32	22.42	22.51	22.6	22.7	22.79	22.88	22.98	23.07	23.17	23.26	23.35	23.45	23.54	23.64	23.73	23.82	23.92	24.01	24.11	24.2	24.29	24.39	24.48	24.58	24.67	24.77	24.86	24.95	25.05	25.14	25.24	25.33	25.42	25.52	25.61	25.71	25.8	25.9	25.99	26.08	26.18	26.27	26.37	26.46	26.56
77.5	22.11	22.2	22.3	22.39	22.48	22.58	22.67	22.77	22.86	22.95	23.05	23.14	23.24	23.33	23.43	23.52	23.61	23.71	23.8	23.9	23.99	24.08	24.18	24.27	24.37	24.46	24.56	24.65	24.74	24.84	24.93	25.03	25.12	25.22	25.31	25.4	25.5	25.59	25.69	25.78	25.88	25.97	26.06	26.16	26.25	26.35	26.44	26.54	26.63
78	22.18	22.27	22.37	22.46	22.55	22.65	22.74	22.84	22.93	23.02	23.12	23.21	23.31	23.4	23.5	23.59	23.68	23.78	23.87	23.97	24.06	24.16	24.25	24.34	24.44	24.53	24.63	24.72	24.82	24.91	25.01	25.1	25.19	25.29	25.38	25.48	25.57	25.67	25.76	25.86	25.95	26.05	26.14	26.23	26.33	26.42	26.52	26.61	26.71
78.5	22.25	22.34	22.43	22.53	22.62	22.72	22.81	22.91	23	23.09	23.19	23.28	23.38	23.47	23.57	23.66	23.76	23.85	23.94	24.04	24.13	24.23	24.32	24.42	24.51	24.61	24.7	24.79	24.89	24.98	25.08	25.17	25.27	25.36	25.46	25.55	25.65	25.74	25.84	25.93	26.02	26.12	26.21	26.31	26.4	26.5	26.59	26.69	26.78
79	22.31	22.41	22.5	22.6	22.69	22.79	22.88	22.97	23.07	23.16	23.26	23.35	23.45	23.54	23.64	23.73	23.83	23.92	24.01	24.11	24.2	24.3	24.39	24.49	24.58	24.68	24.77	24.87	24.96	25.06	25.15	25.25	25.34	25.44	25.53	25.62	25.72	25.81	25.91	26	26.1	26.19	26.29	26.38	26.48	26.57	26.67	26.76	26.86
79.5	22.38	22.48	22.57	22.67	22.76	22.85	22.95	23.04	23.14	23.23	23.33	23.42	23.52	23.61	23.71	23.8	23.9	23.99	24.09	24.18	24.28	24.37	24.46	24.56	24.65	24.75	24.84	24.94	25.03	25.13	25.22	25.32	25.41	25.51	25.6	25.7	25.79	25.89	25.98	26.08	26.17	26.27	26.36	26.46	26.55	26.65	26.74	26.84	26.93
80	22.45	22.54	22.64	22.73	22.83	22.92	23.02	23.11	23.21	23.3	23.4	23.49	23.59	23.68	23.78	23.87	23.97	24.06	24.16	24.25	24.35	24.44	24.54	24.63	24.73	24.82	24.92	25.01	25.11	25.2	25.3	25.39	25.49	25.58	25.68	25.77	25.87	25.96	26.06	26.15	26.25	26.34	26.44	26.53	26.63	26.72	26.82	26.91	27.01
80.5	22.52	22.61	22.71	22.8	22.9	22.99	23.09	23.18	23.28	23.37	23.47	23.56	23.66	23.75	23.85	23.94	24.04	24.13	24.23	24.32	24.42	24.51	24.61	24.7	24.8	24.89	24.99	25.08	25.18	25.27	25.37	25.46	25.56	25.65	25.75	25.84	25.94	26.03	26.13	26.22	26.32	26.41	26.51	26.61	26.7	26.8	26.89	26.99	27.08
81	22.58	22.68	22.77	22.87	22.96	23.06	23.15	23.25	23.34	23.44	23.53	23.63	23.72	23.82	23.92	24.01	24.11	24.2	24.3	24.39	24.49	24.58	24.68	24.77	24.87	24.96	25.06	25.15	25.25	25.34	25.44	25.53	25.63	25.72	25.82	25.92	26.01	26.11	26.2	26.3	26.39	26.49	26.58	26.68	26.77	26.87	26.97	27.06	27.16
81.5	22.65	22.75	22.84	22.94	23.03	23.13	23.22	23.32	23.41	23.51	23.6	23.7	23.79	23.89	23.98	24.08	24.17	24.27	24.37	24.46	24.56	24.65	24.75	24.84	24.94	25.03	25.13	25.22	25.32	25.41	25.51	25.61	25.7	25.8	25.89	25.99	26.08	26.18	26.27	26.37	26.47	26.56	26.66	26.75	26.85	26.94	27.04	27.13	27.23
82	22.72	22.81	22.91	23	23.1	23.19	23.29	23.39	23.48	23.58	23.67	23.77	23.86	23.96	24.05	24.15	24.24	24.34	24.44	24.53	24.63	24.72	24.82	24.91	25.01	25.1	25.2	25.29	25.39	25.49	25.58	25.68	25.77	25.87	25.96	26.06	26.16	26.25	26.35	26.44	26.54	26.63	26.73	26.83	26.92	27.02	27.11	27.21	27.3
82.5	22.78	22.88	22.98	23.07	23.17	23.26	23.36	23.45	23.55	23.64	23.74	23.84	23.93	24.03	24.12	24.22	24.31	24.41	24.5	24.6	24.7	24.79	24.89	24.98	25.08	25.17	25.27	25.37	25.46	25.56	25.65	25.75	25.84	25.94	26.04	26.13	26.23	26.32	26.42	26.51	26.61	26.71	26.8	26.9	26.99	27.09	27.19	27.28	27.38
83	22.85	22.95	23.04	23.14	23.23	23.33	23.42	23.52	23.62	23.71	23.81	23.9	24	24.09	24.19	24.29	24.38	24.48	24.57	24.67	24.76	24.86	24.96	25.05	25.15	25.24	25.34	25.44	25.53	25.63	25.72	25.82	25.92	26.01	26.11	26.2	26.3	26.39	26.49	26.59	26.68	26.78	26.87	26.97	27.07	27.16	27.26	27.35	27.45
83.5	22.92	23.01	23.11	23.2	23.3	23.4	23.49	23.59	23.68	23.78	23.88	23.97	24.07	24.16	24.26	24.35	24.45	24.55	24.64	24.74	24.83	24.93	25.03	25.12	25.22	25.31	25.41	25.51	25.6	25.7	25.79	25.89	25.99	26.08	26.18	26.27	26.37	26.47	26.56	26.66	26.75	26.85	26.95	27.04	27.14	27.23	27.33	27.43	27.52
84	22.98	23.08	23.18	23.27	23.37	23.46	23.56	23.65	23.75	23.85	23.94	24.04	24.13	24.23	24.33	24.42	24.52	24.61	24.71	24.81	24.9	25	25.1	25.19	25.29	25.38	25.48	25.58	25.67	25.77	25.86	25.96	26.06	26.15	26.25	26.34	26.44	26.54	26.63	26.73	26.83	26.92	27.02	27.11	27.21	27.31	27.4	27.5	27.6
84.5	23.05	23.15	23.24	23.34	23.43	23.53	23.63	23.72	23.82	23.91	24.01	24.11	24.2	24.3	24.39	24.49	24.59	24.68	24.78	24.88	24.97	25.07	25.16	25.26	25.36	25.45	25.55	25.65	25.74	25.84	25.93	26.03	26.13	26.22	26.32	26.42	26.51	26.61	26.7	26.8	26.9	26.99	27.09	27.19	27.28	27.38	27.48	27.57	27.67
85	23.11	23.21	23.31	23.4	23.5	23.6	23.69	23.79	23.88	23.98	24.08	24.17	24.27	24.37	24.46	24.56	24.65	24.75	24.85	24.94	25.04	25.14	25.23	25.33	25.43	25.52	25.62	25.71	25.81	25.91	26	26.1	26.2	26.29	26.39	26.49	26.58	26.68	26.78	26.87	26.97	27.06	27.16	27.26	27.35	27.45	27.55	27.64	27.74
85.5	23.18	23.28	23.37	23.47	23.57	23.66	23.76	23.85	23.95	24.05	24.14	24.24	24.34	24.43	24.53	24.63	24.72	24.82	24.92	25.01	25.11	25.2	25.3	25.4	25.49	25.59	25.69	25.78	25.88	25.98	26.07	26.17	26.27	26.36	26.46	26.56	26.65	26.75	26.85	26.94	27.04	27.14	27.23	27.33	27.43	27.52	27.62	27.72	27.81
86	23.25	23.34	23.44	23.54	23.63	23.73	23.82	23.92	24.02	24.11	24.21	24.31	24.4	24.5	24.6	24.69	24.79	24.89	24.98	25.08	25.18	25.27	25.37	25.47	25.56	25.66	25.76	25.85	25.95	26.05	26.14	26.24	26.34	26.43	26.53	26.63	26.72	26.82	26.92	27.01	27.11	27.21	27.3	27.4	27.5	27.59	27.69	27.79	27.88
86.5	23.31	23.41	23.5	23.6	23.7	23.79	23.89	23.99	24.08	24.18	24.28	24.37	24.47	24.57	24.66	24.76	24.86	24.95	25.05	25.15	25.24	25.34	25.44	25.53	25.63	25.73	25.82	25.92	26.02	26.12	26.21	26.31	26.41	26.5	26.6	26.7	26.79	26.89	26.99	27.08	27.18	27.28	27.37	27.47	27.57	27.66	27.76	27.86	27.96
87	23.38	23.47	23.57	23.67	23.76	23.86	23.96	24.05	24.15	24.25	24.34	24.44	24.54	24.63	24.73	24.83	24.92	25.02	25.12	25.21	25.31	25.41	25.51	25.6	25.7	25.8	25.89	25.99	26.09	26.18	26.28	26.38	26.47	26.57	26.67	26.77	26.86	26.96	27.06	27.15	27.25	27.35	27.44	27.54	27.64	27.74	27.83	27.93	28.03
87.5	23.44	23.54	23.63	23.73	23.83	23.92	24.02	24.12	24.22	24.31	24.41	24.51	24.6	24.7	24.8	24.89	24.99	25.09	25.19	25.28	25.38	25.48	25.57	25.67	25.77	25.86	25.96	26.06	26.16	26.25	26.35	26.45	26.54	26.64	26.74	26.83	26.93	27.03	27.13	27.22	27.32	27.42	27.51	27.61	27.71	27.81	27.9	28	28.1
88	23.5	23.6	23.7	23.8	23.89	23.99	24.09	24.18	24.28	24.38	24.48	24.57	24.67	24.77	24.86	24.96	25.06	25.16	25.25	25.35	25.45	25.54	25.64	25.74	25.83	25.93	26.03	26.13	26.22	26.32	26.42	26.52	26.61	26.71	26.81	26.9	27	27.1	27.2	27.29	27.39	27.49	27.58	27.68	27.78	27.88	27.97	28.07	28.17
88.5	23.57	23.67	23.76	23.86	23.96	24.06	24.15	24.25	24.35	24.44	24.54	24.64	24.74	24.83	24.93	25.03	25.12	25.22	25.32	25.42	25.51	25.61	25.71	25.81	25.9	26	26.1	26.19	26.29	26.39	26.49	26.58	26.68	26.78	26.88	26.97	27.07	27.17	27.27	27.36	27.46	27.56	27.65	27.75	27.85	27.95	28.04	28.14	28.24
89	23.63	23.73	23.83	23.93	24.02	24.12	24.22	24.31	24.41	24.51	24.61	24.7	24.8	24.9	25	25.09	25.19	25.29	25.39	25.48	25.58	25.68	25.77	25.87	25.97	26.07	26.16	26.26	26.36	26.46	26.55	26.65	26.75	26.85	26.94	27.04	27.14	27.24	27.33	27.43	27.53	27.63	27.72	27.82	27.92	28.02	28.11	28.21	28.31
89.5	23.7	23.79	23.89	23.99	24.09	24.18	24.28	24.38	24.48	24.57	24.67	24.77	24.87	24.96	25.06	25.16	25.26	25.35	25.45	25.55	25.65	25.74	25.84	25.94	26.04	26.13	26.23	26.33	26.43	26.52	26.62	26.72	26.82	26.91	27.01	27.11	27.21	27.31	27.4	27.5	27.6	27.7	27.79	27.89	27.99	28.09	28.18	28.28	28.38
90	23.76	23.86	23.96	24.05	24.15	24.25	24.35	24.44	24.54	24.64	24.74	24.83	24.93	25.03	25.13	25.22	25.32	25.42	25.52	25.62	25.71	25.81	25.91	26.01	26.1	26.2	26.3	26.4	26.49	26.59	26.69	26.79	26.89	26.98	27.08	27.18	27.28	27.37	27.47	27.57	27.67	27.76	27.86	27.96	28.06	28.16	28.25	28.35	28.45
90.5	23.82	23.92	24.02	24.12	24.22	24.31	24.41	24.51	24.61	24.7	24.8	24.9	25	25.1	25.19	25.29	25.39	25.49	25.58	25.68	25.78	25.88	25.97	26.07	26.17	26.27	26.37	26.46	26.56	26.66	26.76	26.86	26.95	27.05	27.15	27.25	27.34	27.44	27.54	27.64	27.74	27.83	27.93	28.03	28.13	28.23	28.32	28.42	28.52
91	23.89	23.99	24.08	24.18	24.28	24.38	24.48	24.57	24.67	24.77	24.87	24.96	25.06	25.16	25.26	25.36	25.45	25.55	25.65	25.75	25.85	25.94	26.04	26.14	26.24	26.33	26.43	26.53	26.63	26.73	26.82	26.92	27.02	27.12	27.22	27.31	27.41	27.51	27.61	27.71	27.8	27.9	28	28.1	28.2	28.29	28.39	28.49	28.59
91.5	23.95	24.05	24.15	24.25	24.34	24.44	24.54	24.64	24.74	24.83	24.93	25.03	25.13	25.23	25.32	25.42	25.52	25.62	25.72	25.81	25.91	26.01	26.11	26.21	26.3	26.4	26.5	26.6	26.7	26.79	26.89	26.99	27.09	27.19	27.28	27.38	27.48	27.58	27.68	27.77	27.87	27.97	28.07	28.17	28.26	28.36	28.46	28.56	28.66
92	24.01	24.11	24.21	24.31	24.41	24.5	24.6	24.7	24.8	24.9	25	25.09	25.19	25.29	25.39	25.49	25.58	25.68	25.78	25.88	25.98	26.07	26.17	26.27	26.37	26.47	26.57	26.66	26.76	26.86	26.96	27.06	27.15	27.25	27.35	27.45	27.55	27.65	27.74	27.84	27.94	28.04	28.14	28.24	28.33	28.43	28.53	28.63	28.73
92.5	24.08	24.18	24.27	24.37	24.47	24.57	24.67	24.76	24.86	24.96	25.06	25.16	25.26	25.35	25.45	25.55	25.65	25.75	25.85	25.94	26.04	26.14	26.24	26.34	26.44	26.53	26.63	26.73	26.83	26.93	27.02	27.12	27.22	27.32	27.42	27.52	27.61	27.71	27.81	27.91	28.01	28.11	28.2	28.3	28.4	28.5	28.6	28.7	28.79
93	24.14	24.24	24.34	24.44	24.53	24.63	24.73	24.83	24.93	25.03	25.12	25.22	25.32	25.42	25.52	25.62	25.71	25.81	25.91	26.01	26.11	26.21	26.3	26.4	26.5	26.6	26.7	26.8	26.89	26.99	27.09	27.19	27.29	27.39	27.48	27.58	27.68	27.78	27.88	27.98	28.08	28.17	28.27	28.37	28.47	28.57	28.67	28.76	28.86
93.5	24.2	24.3	24.4	24.5	24.6	24.69	24.79	24.89	24.99	25.09	25.19	25.29	25.38	25.48	25.58	25.68	25.78	25.88	25.98	26.07	26.17	26.27	26.37	26.47	26.57	26.66	26.76	26.86	26.96	27.06	27.16	27.26	27.35	27.45	27.55	27.65	27.75	27.85	27.95	28.04	28.14	28.24	28.34	28.44	28.54	28.64	28.73	28.83	28.93
94	24.27	24.36	24.46	24.56	24.66	24.76	24.86	24.96	25.05	25.15	25.25	25.35	25.45	25.55	25.65	25.74	25.84	25.94	26.04	26.14	26.24	26.34	26.43	26.53	26.63	26.73	26.83	26.93	27.03	27.12	27.22	27.32	27.42	27.52	27.62	27.72	27.82	27.91	28.01	28.11	28.21	28.31	28.41	28.51	28.6	28.7	28.8	28.9	29
94.5	24.33	24.43	24.52	24.62	24.72	24.82	24.92	25.02	25.12	25.22	25.31	25.41	25.51	25.61	25.71	25.81	25.91	26.01	26.1	26.2	26.3	26.4	26.5	26.6	26.7	26.8	26.89	26.99	27.09	27.19	27.29	27.39	27.49	27.59	27.68	27.78	27.88	27.98	28.08	28.18	28.28	28.38	28.47	28.57	28.67	28.77	28.87	28.97	29.07
95	24.39	24.49	24.59	24.69	24.78	24.88	24.98	25.08	25.18	25.28	25.38	25.48	25.58	25.67	25.77	25.87	25.97	26.07	26.17	26.27	26.37	26.46	26.56	26.66	26.76	26.86	26.96	27.06	27.16	27.26	27.35	27.45	27.55	27.65	27.75	27.85	27.95	28.05	28.15	28.24	28.34	28.44	28.54	28.64	28.74	28.84	28.94	29.04	29.14
95.5	24.45	24.55	24.65	24.75	24.85	24.95	25.04	25.14	25.24	25.34	25.44	25.54	25.64	25.74	25.84	25.94	26.03	26.13	26.23	26.33	26.43	26.53	26.63	26.73	26.83	26.93	27.02	27.12	27.22	27.32	27.42	27.52	27.62	27.72	27.82	27.92	28.01	28.11	28.21	28.31	28.41	28.51	28.61	28.71	28.81	28.91	29	29.1	29.2
96	24.51	24.61	24.71	24.81	24.91	25.01	25.11	25.21	25.31	25.4	25.5	25.6	25.7	25.8	25.9	26	26.1	26.2	26.3	26.4	26.49	26.59	26.69	26.79	26.89	26.99	27.09	27.19	27.29	27.39	27.49	27.58	27.68	27.78	27.88	27.98	28.08	28.18	28.28	28.38	28.48	28.58	28.67	28.77	28.87	28.97	29.07	29.17	29.27
96.5	24.57	24.67	24.77	24.87	24.97	25.07	25.17	25.27	25.37	25.47	25.57	25.67	25.76	25.86	25.96	26.06	26.16	26.26	26.36	26.46	26.56	26.66	26.76	26.86	26.96	27.05	27.15	27.25	27.35	27.45	27.55	27.65	27.75	27.85	27.95	28.05	28.15	28.25	28.34	28.44	28.54	28.64	28.74	28.84	28.94	29.04	29.14	29.24	29.34
97	24.64	24.73	24.83	24.93	25.03	25.13	25.23	25.33	25.43	25.53	25.63	25.73	25.83	25.93	26.03	26.13	26.22	26.32	26.42	26.52	26.62	26.72	26.82	26.92	27.02	27.12	27.22	27.32	27.42	27.52	27.62	27.71	27.81	27.91	28.01	28.11	28.21	28.31	28.41	28.51	28.61	28.71	28.81	28.91	29.01	29.11	29.2	29.3	29.4
97.5	24.7	24.8	24.9	25	25.09	25.19	25.29	25.39	25.49	25.59	25.69	25.79	25.89	25.99	26.09	26.19	26.29	26.39	26.49	26.59	26.69	26.78	26.88	26.98	27.08	27.18	27.28	27.38	27.48	27.58	27.68	27.78	27.88	27.98	28.08	28.18	28.28	28.38	28.48	28.57	28.67	28.77	28.87	28.97	29.07	29.17	29.27	29.37	29.47
98	24.76	24.86	24.96	25.06	25.16	25.26	25.35	25.45	25.55	25.65	25.75	25.85	25.95	26.05	26.15	26.25	26.35	26.45	26.55	26.65	26.75	26.85	26.95	27.05	27.15	27.25	27.35	27.45	27.55	27.64	27.74	27.84	27.94	28.04	28.14	28.24	28.34	28.44	28.54	28.64	28.74	28.84	28.94	29.04	29.14	29.24	29.34	29.44	29.54
98.5	24.82	24.92	25.02	25.12	25.22	25.32	25.42	25.52	25.62	25.72	25.82	25.91	26.01	26.11	26.21	26.31	26.41	26.51	26.61	26.71	26.81	26.91	27.01	27.11	27.21	27.31	27.41	27.51	27.61	27.71	27.81	27.91	28.01	28.11	28.21	28.31	28.41	28.51	28.61	28.71	28.81	28.9	29	29.1	29.2	29.3	29.4	29.5	29.6
99	24.88	24.98	25.08	25.18	25.28	25.38	25.48	25.58	25.68	25.78	25.88	25.98	26.08	26.18	26.28	26.38	26.48	26.58	26.68	26.77	26.87	26.97	27.07	27.17	27.27	27.37	27.47	27.57	27.67	27.77	27.87	27.97	28.07	28.17	28.27	28.37	28.47	28.57	28.67	28.77	28.87	28.97	29.07	29.17	29.27	29.37	29.47	29.57	29.67
99.5	24.94	25.04	25.14	25.24	25.34	25.44	25.54	25.64	25.74	25.84	25.94	26.04	26.14	26.24	26.34	26.44	26.54	26.64	26.74	26.84	26.94	27.04	27.14	27.24	27.34	27.44	27.54	27.64	27.74	27.84	27.94	28.04	28.14	28.24	28.34	28.44	28.54	28.64	28.74	28.84	28.94	29.04	29.14	29.23	29.33	29.43	29.53	29.63	29.73
100	25	25.1	25.2	25.3	25.4	25.5	25.6	25.7	25.8	25.9	26	26.1	26.2	26.3	26.4	26.5	26.6	26.7	26.8	26.9	27	27.1	27.2	27.3	27.4	27.5	27.6	27.7	27.8	27.9	28	28.1	28.2	28.3	28.4	28.5	28.6	28.7	28.8	28.9	29	29.1	29.2	29.3	29.4	29.5	29.6	29.7	29.8
[truncated: 301 more columns]

## Sheet: Survivability_lines 6H
Subplot a				Subplot b				Subplot c				Subplot d
	rh (%)	Tair (Degrees Celsius)	Tw (Degrees Celsius)		rh (%)	Tair (Degrees Celsius)	Tw (Degrees Celsius)		rh (%)	Tair (Degrees Celsius)	Tw (Degrees Celsius)		rh (%)	Tair (Degrees Celsius)	Tw (Degrees Celsius)
0	0.5	54.6	18.62	0	0.5	46.8	16.08	0	0.5	48.6	16.68	0	0.5	41	14.04
1	1	54.5	19.13	1	1	46.8	16.47	1	1	48.5	17.07	1	1	41	14.35
2	1.5	54.5	19.65	2	1.5	46.8	16.85	2	1.5	48.5	17.48	2	1.5	41	14.65
3	2	54.4	20.12	3	2	46.8	17.21	3	2	48.4	17.83	3	2	41	14.94
4	2.5	54.4	20.6	4	2.5	46.7	17.53	4	2.5	48.4	18.21	4	2.5	41	15.22
5	3	54.3	21.02	5	3	46.7	17.87	5	3	48.4	18.57	5	3	41	15.49
6	3.5	54.2	21.43	6	3.5	46.7	18.21	6	3.5	48.3	18.89	6	3.5	41	15.76
7	4	54.2	21.86	7	4	46.7	18.54	7	4	48.3	19.24	7	4	40.9	15.98
8	4.5	54.1	22.24	8	4.5	46.7	18.86	8	4.5	48.2	19.54	8	4.5	40.9	16.23
9	5	54	22.61	9	5	46.6	19.13	9	5	48.2	19.87	9	5	40.9	16.49
10	5.5	54	23.01	10	5.5	46.6	19.44	10	5.5	48.1	20.15	10	5.5	40.9	16.74
11	6	53.9	23.36	11	6	46.6	19.74	11	6	48.1	20.47	11	6	40.9	16.98
12	6.5	53.8	23.69	12	6.5	46.6	20.04	12	6.5	48	20.73	12	6.5	40.9	17.22
13	7	53.7	24.01	13	7	46.5	20.28	13	7	48	21.04	13	7	40.9	17.46
14	7.5	53.7	24.38	14	7.5	46.5	20.57	14	7.5	47.9	21.29	14	7.5	40.8	17.65
15	8	53.6	24.69	15	8	46.5	20.85	15	8	47.9	21.59	15	8	40.8	17.88
16	8.5	53.5	24.98	16	8.5	46.5	21.13	16	8.5	47.8	21.83	16	8.5	40.8	18.11
17	9	53.4	25.27	17	9	46.4	21.35	17	9	47.8	22.12	17	9	40.8	18.33
18	9.5	53.3	25.55	18	9.5	46.4	21.62	18	9.5	47.7	22.35	18	9.5	40.8	18.56
19	10	53.2	25.82	19	10	46.4	21.89	19	10	47.7	22.62	19	10	40.8	18.78
20	10.5	53.2	26.15	20	10.5	46.4	22.15	20	10.5	47.6	22.84	20	10.5	40.7	18.94
21	11	53.1	26.41	21	11	46.3	22.35	21	11	47.5	23.05	21	11	40.7	19.15
22	11.5	53	26.66	22	11.5	46.3	22.61	22	11.5	47.5	23.32	22	11.5	40.7	19.37
23	12	52.9	26.91	23	12	46.3	22.86	23	12	47.4	23.52	23	12	40.7	19.58
24	12.5	52.8	27.14	24	12.5	46.3	23.11	24	12.5	47.4	23.78	24	12.5	40.7	19.78
25	13	52.7	27.38	25	13	46.2	23.29	25	13	47.3	23.97	25	13	40.7	19.99
26	13.5	52.6	27.6	26	13.5	46.2	23.54	26	13.5	47.2	24.16	26	13.5	40.6	20.13
27	14	52.5	27.83	27	14	46.2	23.78	27	14	47.2	24.4	27	14	40.6	20.34
28	14.5	52.4	28.04	28	14.5	46.2	24.01	28	14.5	47.1	24.58	28	14.5	40.6	20.53
29	15	52.3	28.25	29	15	46.1	24.18	29	15	47.1	24.82	29	15	40.6	20.73
30	15.5	52.2	28.46	30	15.5	46.1	24.41	30	15.5	47	25	30	15.5	40.6	20.93
31	16	52.1	28.66	31	16	46.1	24.64	31	16	46.9	25.16	31	16	40.5	21.06
32	16.5	52	28.85	32	16.5	46	24.8	32	16.5	46.9	25.39	32	16.5	40.5	21.25
33	17	51.9	29.04	33	17	46	25.02	33	17	46.8	25.55	33	17	40.5	21.44
34	17.5	51.8	29.23	34	17.5	46	25.24	34	17.5	46.7	25.71	34	17.5	40.5	21.62
35	18	51.6	29.34	35	18	45.9	25.39	35	18	46.6	25.87	35	18	40.5	21.81
36	18.5	51.5	29.52	36	18.5	45.9	25.61	36	18.5	46.6	26.08	36	18.5	40.4	21.93
37	19	51.4	29.69	37	19	45.9	25.82	37	19	46.5	26.23	37	19	40.4	22.11
38	19.5	51.3	29.86	38	19.5	45.8	25.96	38	19.5	46.4	26.38	38	19.5	40.4	22.29
39	20	51.2	30.02	39	20	45.8	26.17	39	20	46.4	26.59	39	20	40.4	22.47
40	20.5	51.1	30.19	40	20.5	45.8	26.37	40	20.5	46.3	26.72	40	20.5	40.4	22.65
41	21	50.9	30.27	41	21	45.7	26.5	41	21	46.2	26.86	41	21	40.3	22.75
42	21.5	50.8	30.42	42	21.5	45.7	26.71	42	21.5	46.1	26.99	42	21.5	40.3	22.93
43	22	50.7	30.57	43	22	45.6	26.83	43	22	46.1	27.19	43	22	40.3	23.1
44	22.5	50.6	30.72	44	22.5	45.6	27.03	44	22.5	46	27.32	44	22.5	40.3	23.27
45	23	50.4	30.79	45	23	45.6	27.22	45	23	45.9	27.44	45	23	40.2	23.37
46	23.5	50.3	30.93	46	23.5	45.5	27.34	46	23.5	45.8	27.56	46	23.5	40.2	23.54
47	24	50.2	31.06	47	24	45.5	27.53	47	24	45.7	27.68	47	24	40.2	23.7
48	24.5	50.1	31.2	48	24.5	45.4	27.65	48	24.5	45.7	27.87	48	24.5	40.2	23.87
49	25	49.9	31.25	49	25	45.4	27.84	49	25	45.6	27.99	49	25	40.2	24.03
50	25.5	49.8	31.38	50	25.5	45.4	28.02	50	25.5	45.5	28.1	50	25.5	40.1	24.12
51	26	49.7	31.5	51	26	45.3	28.13	51	26	45.4	28.2	51	26	40.1	24.28
52	26.5	49.5	31.54	52	26.5	45.3	28.31	52	26.5	45.3	28.31	52	26.5	40.1	24.44
53	27	49.4	31.66	53	27	45.2	28.41	53	27	45.2	28.41	53	27	40.1	24.6
54	27.5	49.3	31.78	54	27.5	45.2	28.59	54	27.5	45.1	28.52	54	27.5	40	24.68
55	28	49.1	31.81	55	28	45.1	28.69	55	28	45.1	28.69	55	28	40	24.84
56	28.5	49	31.92	56	28.5	45.1	28.87	56	28.5	45	28.79	56	28.5	40	24.99
57	29	48.9	32.03	57	29	45	28.96	57	29	44.9	28.88	57	29	39.9	25.07
58	29.5	48.7	32.06	58	29.5	45	29.13	58	29.5	44.8	28.98	58	29.5	39.9	25.22
59	30	48.6	32.16	59	30	44.9	29.22	59	30	44.7	29.07	59	30	39.9	25.37
60	30.5	48.5	32.26	60	30.5	44.9	29.39	60	30.5	44.6	29.16	60	30.5	39.9	25.52
61	31	48.3	32.28	61	31	44.8	29.48	61	31	44.5	29.24	61	31	39.8	25.59
62	31.5	48.2	32.37	62	31.5	44.8	29.65	62	31.5	44.4	29.33	62	31.5	39.8	25.74
63	32	48.1	32.47	63	32	44.7	29.73	63	32	44.3	29.41	63	32	39.8	25.89
64	32.5	47.9	32.48	64	32.5	44.6	29.81	64	32.5	44.3	29.57	64	32.5	39.7	25.95
65	33	47.8	32.57	65	33	44.6	29.97	65	33	44.2	29.65	65	33	39.7	26.1
66	33.5	47.7	32.66	66	33.5	44.5	30.05	66	33.5	44.1	29.73	66	33.5	39.7	26.24
67	34	47.5	32.66	67	34	44.5	30.21	67	34	44	29.8	67	34	39.6	26.3
68	34.5	47.4	32.74	68	34.5	44.4	30.28	68	34.5	43.9	29.88	68	34.5	39.6	26.44
69	35	47.2	32.74	69	35	44.3	30.36	69	35	43.8	29.95	69	35	39.6	26.58
70	35.5	47.1	32.82	70	35.5	44.3	30.51	70	35.5	43.7	30.02	70	35.5	39.6	26.72
71	36	47	32.9	71	36	44.2	30.58	71	36	43.6	30.09	71	36	39.5	26.78
72	36.5	46.8	32.89	72	36.5	44.1	30.65	72	36.5	43.5	30.16	72	36.5	39.5	26.92
73	37	46.7	32.96	73	37	44.1	30.8	73	37	43.4	30.22	73	37	39.5	27.05
74	37.5	46.6	33.03	74	37.5	44	30.87	74	37.5	43.3	30.29	74	37.5	39.4	27.11
75	38	46.4	33.02	75	38	43.9	30.93	75	38	43.2	30.35	75	38	39.4	27.24
76	38.5	46.3	33.09	76	38.5	43.9	31.08	76	38.5	43.1	30.41	76	38.5	39.3	27.29
77	39	46.2	33.15	77	39	43.8	31.14	77	39	43	30.47	77	39	39.3	27.42
78	39.5	46	33.14	78	39.5	43.7	31.2	78	39.5	42.9	30.53	78	39.5	39.3	27.56
79	40	45.9	33.2	79	40	43.7	31.34	79	40	42.8	30.58	79	40	39.2	27.6
80	40.5	45.8	33.26	80	40.5	43.6	31.4	80	40.5	42.7	30.64	80	40.5	39.2	27.73
81	41	45.7	33.32	81	41	43.5	31.45	81	41	42.6	30.69	81	41	39.2	27.86
82	41.5	45.5	33.29	82	41.5	43.4	31.51	82	41.5	42.5	30.75	82	41.5	39.1	27.9
83	42	45.4	33.35	83	42	43.4	31.64	83	42	42.4	30.8	83	42	39.1	28.03
84	42.5	45.3	33.41	84	42.5	43.3	31.69	84	42.5	42.4	30.93	84	42.5	39	28.07
85	43	45.1	33.37	85	43	43.2	31.74	85	43	42.3	30.98	85	43	39	28.2
86	43.5	45	33.43	86	43.5	43.1	31.79	86	43.5	42.2	31.03	86	43.5	39	28.32
87	44	44.9	33.48	87	44	43.1	31.93	87	44	42.1	31.07	87	44	38.9	28.36
88	44.5	44.8	33.53	88	44.5	43	31.97	88	44.5	42	31.12	88	44.5	38.9	28.48
89	45	44.6	33.49	89	45	42.9	32.02	89	45	41.9	31.16	89	45	38.8	28.52
90	45.5	44.5	33.54	90	45.5	42.8	32.06	90	45.5	41.8	31.2	90	45.5	38.8	28.64
91	46	44.4	33.58	91	46	42.7	32.11	91	46	41.7	31.24	91	46	38.8	28.76
92	46.5	44.2	33.54	92	46.5	42.7	32.23	92	46.5	41.6	31.28	92	46.5	38.7	28.79
93	47	44.1	33.58	93	47	42.6	32.27	93	47	41.5	31.32	93	47	38.7	28.91
94	47.5	44	33.63	94	47.5	42.5	32.31	94	47.5	41.4	31.36	94	47.5	38.6	28.94
95	48	43.8	33.58	95	48	42.4	32.35	95	48	41.3	31.39	95	48	38.6	29.06
96	48.5	43.7	33.62	96	48.5	42.3	32.39	96	48.5	41.2	31.43	96	48.5	38.5	29.09
97	49	43.6	33.66	97	49	42.2	32.43	97	49	41.1	31.46	97	49	38.5	29.21
98	49.5	43.4	33.61	98	49.5	42.2	32.55	98	49.5	41	31.5	98	49.5	38.4	29.23
99	50	43.3	33.64	99	50	42.1	32.58	99	50	40.9	31.53	99	50	38.4	29.35
100	50.5	43.2	33.68	100	50.5	42	32.61	100	50.5	40.8	31.56	100	50.5	38.3	29.37
101	51	43.1	33.71	101	51	41.9	32.65	101	51	40.7	31.59	101	51	38.3	29.49
102	51.5	42.9	33.65	102	51.5	41.8	32.68	102	51.5	40.6	31.62	102	51.5	38.2	29.51
103	52	42.8	33.68	103	52	41.7	32.71	103	52	40.5	31.64	103	52	38.2	29.62
104	52.5	42.7	33.71	104	52.5	41.6	32.73	104	52.5	40.4	31.67	104	52.5	38.1	29.64
105	53	42.6	33.74	105	53	41.5	32.76	105	53	40.3	31.7	105	53	38.1	29.75
106	53.5	42.4	33.68	106	53.5	41.4	32.79	106	53.5	40.2	31.72	106	53.5	38	29.78
107	54	42.3	33.71	107	54	41.3	32.81	107	54	40.2	31.83	107	54	38	29.88
108	54.5	42.2	33.74	108	54.5	41.2	32.84	108	54.5	40.1	31.86	108	54.5	37.9	29.9
109	55	42.1	33.76	109	55	41.1	32.86	109	55	40	31.88	109	55	37.9	30.01
110	55.5	42	33.79	110	55.5	41	32.89	110	55.5	39.9	31.9	110	55.5	37.8	30.03
111	56	41.9	33.81	111	56	40.9	32.91	111	56	39.8	31.92	111	56	37.8	30.13
112	56.5	41.7	33.74	112	56.5	40.7	32.84	112	56.5	39.7	31.94	112	56.5	37.7	30.15
113	57	41.6	33.76	113	57	40.6	32.86	113	57	39.6	31.96	113	57	37.7	30.25
114	57.5	41.5	33.78	114	57.5	40.5	32.88	114	57.5	39.5	31.97	114	57.5	37.6	30.27
115	58	41.4	33.8	115	58	40.4	32.89	115	58	39.4	31.99	115	58	37.6	30.37
116	58.5	41.3	33.82	116	58.5	40.3	32.91	116	58.5	39.3	32.01	116	58.5	37.5	30.38
117	59	41.2	33.84	117	59	40.2	32.93	117	59	39.2	32.02	117	59	37.5	30.49
118	59.5	41.1	33.85	118	59.5	40.1	32.94	118	59.5	39.1	32.03	118	59.5	37.4	30.5
119	60	41	33.87	119	60	40.1	33.05	119	60	39	32.05	119	60	37.3	30.51
120	60.5	40.8	33.79	120	60.5	40	33.06	120	60.5	39	32.15	120	60.5	37.3	30.61
121	61	40.7	33.81	121	61	39.9	33.07	121	61	38.9	32.16	121	61	37.2	30.62
122	61.5	40.6	33.82	122	61.5	39.8	33.09	122	61.5	38.8	32.17	122	61.5	37.2	30.72
123	62	40.5	33.83	123	62	39.7	33.1	123	62	38.7	32.18	123	62	37.1	30.72
124	62.5	40.4	33.84	124	62.5	39.6	33.11	124	62.5	38.6	32.19	124	62.5	37.1	30.82
125	63	40.3	33.85	125	63	39.5	33.12	125	63	38.5	32.2	125	63	37	30.83
126	63.5	40.2	33.86	126	63.5	39.4	33.13	126	63.5	38.4	32.21	126	63.5	36.9	30.83
127	64	40.1	33.87	127	64	39.3	33.13	127	64	38.3	32.21	127	64	36.9	30.93
128	64.5	40	33.88	128	64.5	39.2	33.14	128	64.5	38.2	32.22	128	64.5	36.8	30.93
129	65	39.9	33.89	129	65	39.1	33.15	129	65	38.1	32.23	129	65	36.8	31.03
130	65.5	39.8	33.9	130	65.5	39	33.15	130	65.5	38	32.23	130	65.5	36.7	31.03
131	66	39.7	33.9	131	66	38.9	33.16	131	66	37.9	32.23	131	66	36.6	31.03
132	66.5	39.6	33.91	132	66.5	38.8	33.16	132	66.5	37.8	32.24	132	66.5	36.6	31.13
133	67	39.5	33.91	133	67	38.8	33.26	133	67	37.7	32.24	133	67	36.5	31.13
134	67.5	39.4	33.92	134	67.5	38.7	33.26	134	67.5	37.7	32.33	134	67.5	36.5	31.22
135	68	39.3	33.92	135	68	38.6	33.27	135	68	37.6	32.33	135	68	36.4	31.22
136	68.5	39.2	33.92	136	68.5	38.5	33.27	136	68.5	37.5	32.33	136	68.5	36.3	31.22
137	69	39.1	33.92	137	69	38.4	33.27	137	69	37.4	32.33	137	69	36.3	31.31
138	69.5	39	33.92	138	69.5	38.3	33.27	138	69.5	37.3	32.33	138	69.5	36.2	31.31
139	70	38.9	33.92	139	70	38.2	33.27	139	70	37.2	32.33	139	70	36.1	31.3
140	70.5	38.9	34.02	140	70.5	38.2	33.36	140	70.5	37.1	32.33	140	70.5	36.1	31.39
141	71	38.8	34.02	141	71	38.1	33.36	141	71	37	32.33	141	71	36	31.39
142	71.5	38.7	34.02	142	71.5	38	33.36	142	71.5	36.9	32.32	142	71.5	35.9	31.38
143	72	38.6	34.01	143	72	37.9	33.35	143	72	36.9	32.41	143	72	35.8	31.38
144	72.5	38.5	34.01	144	72.5	37.8	33.35	144	72.5	36.8	32.41	144	72.5	35.7	31.37
145	73	38.4	34.01	145	73	37.7	33.35	145	73	36.7	32.4	145	73	35.7	31.46
146	73.5	38.3	34	146	73.5	37.7	33.44	146	73.5	36.6	32.4	146	73.5	35.6	31.45
147	74	38.2	34	147	74	37.6	33.43	147	74	36.5	32.39	147	74	35.5	31.45
148	74.5	38.1	33.99	148	74.5	37.5	33.42	148	74.5	36.4	32.38	148	74.5	35.4	31.44
149	75	38	33.99	149	75	37.4	33.42	149	75	36.3	32.37	149	75	35.4	31.52
150	75.5	38	34.08	150	75.5	37.3	33.41	150	75.5	36.3	32.46	150	75.5	35.3	31.51
151	76	37.9	34.07	151	76	37.3	33.5	151	76	36.2	32.45	151	76	35.2	31.5
152	76.5	37.8	34.06	152	76.5	37.2	33.49	152	76.5	36.1	32.44	152	76.5	35.2	31.59
153	77	37.7	34.05	153	77	37.1	33.48	153	77	36	32.43	153	77	35.1	31.58
154	77.5	37.6	34.04	154	77.5	37	33.47	154	77.5	35.9	32.42	154	77.5	35	31.56
155	78	37.5	34.03	155	78	37	33.56	155	78	35.9	32.5	155	78	34.9	31.55
156	78.5	37.4	34.02	156	78.5	36.9	33.54	156	78.5	35.8	32.49	156	78.5	34.9	31.63
157	79	37.4	34.11	157	79	36.8	33.53	157	79	35.7	32.48	157	79	34.8	31.62
158	79.5	37.3	34.1	158	79.5	36.7	33.52	158	79.5	35.6	32.47	158	79.5	34.7	31.61
159	80	37.2	34.09	159	80	36.7	33.61	159	80	35.5	32.45	159	80	34.7	31.69
160	80.5	37.1	34.07	160	80.5	36.6	33.59	160	80.5	35.5	32.54	160	80.5	34.6	31.67
161	81	37	34.06	161	81	36.5	33.58	161	81	35.4	32.52	161	81	34.5	31.66
162	81.5	37	34.14	162	81.5	36.4	33.56	162	81.5	35.3	32.51	162	81.5	34.4	31.64
163	82	36.9	34.13	163	82	36.4	33.65	163	82	35.2	32.49	163	82	34.4	31.72
164	82.5	36.8	34.11	164	82.5	36.3	33.63	164	82.5	35.2	32.57	164	82.5	34.3	31.7
165	83	36.7	34.1	165	83	36.2	33.62	165	83	35.1	32.55	165	83	34.2	31.69
166	83.5	36.6	34.08	166	83.5	36.1	33.6	166	83.5	35	32.54	166	83.5	34.2	31.76
167	84	36.6	34.17	167	84	36.1	33.68	167	84	34.9	32.52	167	84	34.1	31.74
168	84.5	36.5	34.15	168	84.5	36	33.66	168	84.5	34.9	32.6	168	84.5	34	31.73
169	85	36.4	34.13	169	85	35.9	33.65	169	85	34.8	32.58	169	85	34	31.8
170	85.5	36.3	34.11	170	85.5	35.9	33.73	170	85.5	34.7	32.56	170	85.5	33.9	31.78
171	86	36.2	34.1	171	86	35.8	33.71	171	86	34.6	32.54	171	86	33.8	31.76
172	86.5	36.2	34.18	172	86.5	35.7	33.69	172	86.5	34.6	32.62	172	86.5	33.8	31.84
173	87	36.1	34.16	173	87	35.7	33.77	173	87	34.5	32.6	173	87	33.7	31.82
174	87.5	36	34.14	174	87.5	35.6	33.75	174	87.5	34.4	32.58	174	87.5	33.6	31.8
175	88	35.9	34.12	175	88	35.5	33.73	175	88	34.3	32.55	175	88	33.6	31.87
176	88.5	35.9	34.19	176	88.5	35.4	33.71	176	88.5	34.3	32.63	176	88.5	33.5	31.85
177	89	35.8	34.17	177	89	35.4	33.78	177	89	34.2	32.61	177	89	33.5	31.92
178	89.5	35.7	34.15	178	89.5	35.3	33.76	178	89.5	34.1	32.58	178	89.5	33.4	31.9
179	90	35.6	34.13	179	90	35.2	33.74	179	90	34.1	32.66	179	90	33.3	31.88
180	90.5	35.6	34.21	180	90.5	35.2	33.81	180	90.5	34	32.64	180	90.5	33.3	31.95
181	91	35.5	34.18	181	91	35.1	33.79	181	91	33.9	32.61	181	91	33.2	31.92
182	91.5	35.4	34.16	182	91.5	35	33.77	182	91.5	33.9	32.69	182	91.5	33.1	31.9
183	92	35.4	34.24	183	92	35	33.84	183	92	33.8	32.66	183	92	33.1	31.97
184	92.5	35.3	34.21	184	92.5	34.9	33.82	184	92.5	33.7	32.63	184	92.5	33	31.95
185	93	35.2	34.19	185	93	34.8	33.79	185	93	33.7	32.71	185	93	33	32.02
186	93.5	35.1	34.16	186	93.5	34.8	33.87	186	93.5	33.6	32.68	186	93.5	32.9	31.99
187	94	35.1	34.24	187	94	34.7	33.84	187	94	33.5	32.65	187	94	32.8	31.96
188	94.5	35	34.21	188	94.5	34.7	33.91	188	94.5	33.4	32.63	188	94.5	32.8	32.03
189	95	34.9	34.18	189	95	34.6	33.89	189	95	33.4	32.7	189	95	32.7	32.01
190	95.5	34.9	34.26	190	95.5	34.5	33.86	190	95.5	33.3	32.67	190	95.5	32.7	32.08
191	96	34.8	34.23	191	96	34.5	33.93	191	96	33.3	32.74	191	96	32.6	32.05
192	96.5	34.7	34.2	192	96.5	34.4	33.91	192	96.5	33.2	32.71	192	96.5	32.5	32.02
193	97	34.7	34.27	193	97	34.3	33.88	193	97	33.1	32.68	193	97	32.5	32.09
194	97.5	34.6	34.25	194	97.5	34.3	33.95	194	97.5	33.1	32.75	194	97.5	32.4	32.06
195	98	34.5	34.22	195	98	34.2	33.92	195	98	33	32.72	195	98	32.4	32.13
196	98.5	34.5	34.29	196	98.5	34.2	33.99	196	98.5	32.9	32.69	196	98.5	32.3	32.1
197	99	34.4	34.26	197	99	34.1	33.96	197	99	32.9	32.76	197	99	32.2	32.06
198	99.5	34.3	34.23	198	99.5	34	33.93	198	99.5	32.8	32.73	198	99.5	32.2	32.13
199	100	34.3	34.3	199	100	34	34	199	100	32.7	32.7	199	100	32.1	32.1
