# Supplementary material for: A physiological approach for assessing human survivability and liveability to heat in a changing climate
Source: Nat Commun. 2023 Nov 29;14:7653. doi: 10.1038/s41467-023-43121-5 (PMC10687011; doi:10.1038/s41467-023-43121-5)
Supplement: Supplementary file 4 — Source Data [file 41467_2023_43121_MOESM4_ESM.zip › Source Data/source_data_fig5/fig5.xlsx]

## Sheet: a Diff Mmax Indoor
units: METs, x-axis: temperature (degrees Celsius, row 2), y-axis:relative humidity (%, column A)
	25	25.1	25.2	25.3	25.4	25.5	25.6	25.7	25.8	25.9	26	26.1	26.2	26.3	26.4	26.5	26.6	26.7	26.8	26.9	27	27.1	27.2	27.3	27.4	27.5	27.6	27.7	27.8	27.9	28	28.1	28.2	28.3	28.4	28.5	28.6	28.7	28.8	28.9	29	29.1	29.2	29.3	29.4	29.5	29.6	29.7	29.8
0.5	3.14897	3.14557	3.14218	3.13881	3.13547	3.13214	3.12884	3.12555	3.12229	3.11905	3.11582	3.11262	3.10944	3.10627	3.10313	3.10001	3.09691	3.09383	3.09076	3.08772	3.0847	3.08171	3.07873	3.07577	3.07283	3.06991	3.06702	3.06414	3.06128	3.05845	3.05563	3.05284	3.05006	3.04731	3.04458	3.04187	3.03918	3.03651	3.03386	3.03123	3.02862	3.02603	3.02346	3.02092	3.01839	3.01589	3.0134	3.01094	3.0085
1	3.13018	3.12666	3.12316	3.11968	3.11622	3.11277	3.10935	3.10595	3.10257	3.09921	3.09586	3.09254	3.08924	3.08596	3.08269	3.07945	3.07623	3.07302	3.06984	3.06668	3.06353	3.06041	3.05731	3.05422	3.05116	3.04812	3.04509	3.04209	3.0391	3.03614	3.0332	3.03028	3.02737	3.02449	3.02163	3.01878	3.01596	3.01316	3.01038	3.00761	3.00487	3.00215	2.99945	2.99677	2.99411	2.99147	2.98885	2.98625	2.98367
1.5	3.11139	3.10775	3.10414	3.10054	3.09696	3.0934	3.08987	3.08635	3.08285	3.07937	3.07591	3.07246	3.06904	3.06564	3.06225	3.05889	3.05555	3.05222	3.04891	3.04563	3.04236	3.03911	3.03589	3.03268	3.02949	3.02632	3.02317	3.02004	3.01693	3.01384	3.01076	3.00771	3.00468	3.00167	2.99867	2.9957	2.99275	2.98981	2.9869	2.984	2.98113	2.97827	2.97544	2.97262	2.96982	2.96705	2.96429	2.96155	2.95884
2	3.09259	3.08884	3.08511	3.0814	3.07771	3.07404	3.07038	3.06674	3.06313	3.05953	3.05595	3.05239	3.04884	3.04532	3.04182	3.03833	3.03487	3.03142	3.02799	3.02458	3.02119	3.01782	3.01447	3.01113	3.00782	3.00452	3.00124	2.99799	2.99475	2.99153	2.98833	2.98515	2.98199	2.97884	2.97572	2.97262	2.96953	2.96646	2.96342	2.96039	2.95738	2.95439	2.95142	2.94847	2.94554	2.94263	2.93973	2.93686	2.93401
2.5	3.0738	3.06994	3.06609	3.06227	3.05846	3.05467	3.05089	3.04714	3.04341	3.03969	3.03599	3.03231	3.02865	3.025	3.02138	3.01777	3.01419	3.01062	3.00706	3.00353	3.00002	2.99652	2.99304	2.98959	2.98615	2.98272	2.97932	2.97594	2.97257	2.96922	2.9659	2.96259	2.95929	2.95602	2.95277	2.94953	2.94632	2.94312	2.93994	2.93678	2.93364	2.93051	2.92741	2.92432	2.92126	2.91821	2.91518	2.91217	2.90918
3	3.05501	3.05103	3.04707	3.04313	3.0392	3.0353	3.03141	3.02754	3.02368	3.01985	3.01603	3.01223	3.00845	3.00469	3.00094	2.99721	2.9935	2.98981	2.98614	2.98248	2.97885	2.97523	2.97162	2.96804	2.96448	2.96093	2.9574	2.95389	2.95039	2.94692	2.94346	2.94002	2.9366	2.9332	2.92982	2.92645	2.9231	2.91977	2.91646	2.91317	2.90989	2.90664	2.9034	2.90018	2.89698	2.89379	2.89063	2.88748	2.88435
3.5	3.03622	3.03212	3.02805	3.02399	3.01995	3.01593	3.01192	3.00793	3.00396	3.00001	2.99607	2.99216	2.98825	2.98437	2.9805	2.97666	2.97282	2.96901	2.96521	2.96144	2.95767	2.95393	2.9502	2.9465	2.9428	2.93913	2.93548	2.93184	2.92822	2.92461	2.92103	2.91746	2.91391	2.91038	2.90686	2.90337	2.89989	2.89643	2.89298	2.88956	2.88615	2.88276	2.87939	2.87603	2.87269	2.86938	2.86607	2.86279	2.85953
4	3.01742	3.01322	3.00903	3.00485	3.0007	2.99656	2.99244	2.98833	2.98424	2.98017	2.97612	2.97208	2.96806	2.96405	2.96007	2.9561	2.95214	2.94821	2.94429	2.94039	2.9365	2.93263	2.92878	2.92495	2.92113	2.91733	2.91355	2.90979	2.90604	2.90231	2.89859	2.8949	2.89122	2.88756	2.88391	2.88028	2.87667	2.87308	2.86951	2.86595	2.86241	2.85888	2.85538	2.85189	2.84841	2.84496	2.84152	2.8381	2.8347
4.5	2.99863	2.99431	2.99	2.98572	2.98144	2.97719	2.97295	2.96873	2.96452	2.96033	2.95616	2.952	2.94786	2.94374	2.93963	2.93554	2.93146	2.92741	2.92336	2.91934	2.91533	2.91134	2.90736	2.90341	2.89946	2.89554	2.89163	2.88774	2.88386	2.88	2.87616	2.87234	2.86853	2.86474	2.86096	2.8572	2.85346	2.84974	2.84603	2.84234	2.83866	2.83501	2.83137	2.82774	2.82414	2.82055	2.81697	2.81342	2.80988
5	2.97984	2.9754	2.97098	2.96658	2.96219	2.95782	2.95346	2.94912	2.9448	2.94049	2.9362	2.93192	2.92766	2.92342	2.91919	2.91498	2.91078	2.9066	2.90244	2.89829	2.89416	2.89004	2.88594	2.88186	2.87779	2.87374	2.86971	2.86569	2.86169	2.8577	2.85373	2.84977	2.84584	2.84192	2.83801	2.83412	2.83025	2.82639	2.82255	2.81873	2.81492	2.81113	2.80736	2.8036	2.79986	2.79613	2.79242	2.78873	2.78506
5.5	2.96105	2.9565	2.95196	2.94744	2.94294	2.93845	2.93398	2.92952	2.92508	2.92065	2.91624	2.91185	2.90747	2.9031	2.89875	2.89442	2.8901	2.8858	2.88151	2.87724	2.87299	2.86875	2.86452	2.86032	2.85612	2.85195	2.84778	2.84364	2.83951	2.83539	2.8313	2.82721	2.82315	2.81909	2.81506	2.81104	2.80704	2.80305	2.79908	2.79512	2.79118	2.78726	2.78335	2.77946	2.77558	2.77172	2.76788	2.76405	2.76024
6	2.94225	2.93759	2.93294	2.92831	2.92369	2.91908	2.91449	2.90992	2.90536	2.90081	2.89628	2.89177	2.88727	2.88278	2.87832	2.87386	2.86942	2.865	2.86059	2.85619	2.85182	2.84745	2.8431	2.83877	2.83445	2.83015	2.82586	2.82159	2.81733	2.81309	2.80886	2.80465	2.80046	2.79627	2.79211	2.78796	2.78382	2.77971	2.7756	2.77151	2.76744	2.76338	2.75934	2.75531	2.7513	2.74731	2.74333	2.73936	2.73542
6.5	2.92346	2.91868	2.91392	2.90917	2.90443	2.89971	2.89501	2.89031	2.88564	2.88097	2.87633	2.87169	2.86707	2.86247	2.85788	2.8533	2.84874	2.84419	2.83966	2.83515	2.83064	2.82616	2.82168	2.81723	2.81278	2.80835	2.80394	2.79954	2.79516	2.79079	2.78643	2.78209	2.77777	2.77345	2.76916	2.76488	2.76061	2.75636	2.75213	2.74791	2.7437	2.73951	2.73533	2.73117	2.72703	2.7229	2.71878	2.71468	2.7106
7	2.90467	2.89978	2.8949	2.89003	2.88518	2.88034	2.87552	2.87071	2.86592	2.86113	2.85637	2.85161	2.84688	2.84215	2.83744	2.83274	2.82806	2.82339	2.81874	2.8141	2.80947	2.80486	2.80026	2.79568	2.79111	2.78656	2.78202	2.77749	2.77298	2.76848	2.764	2.75953	2.75508	2.75064	2.74621	2.7418	2.7374	2.73302	2.72865	2.7243	2.71996	2.71564	2.71133	2.70703	2.70275	2.69849	2.69424	2.69	2.68578
7.5	2.88588	2.88087	2.87588	2.87089	2.86593	2.86097	2.85603	2.85111	2.84619	2.84129	2.83641	2.83154	2.82668	2.82183	2.817	2.81218	2.80738	2.80259	2.79781	2.79305	2.7883	2.78357	2.77884	2.77414	2.76944	2.76476	2.76009	2.75544	2.7508	2.74618	2.74157	2.73697	2.73239	2.72782	2.72326	2.71872	2.71419	2.70968	2.70518	2.70069	2.69622	2.69177	2.68732	2.68289	2.67848	2.67408	2.66969	2.66532	2.66096
8	2.86709	2.86196	2.85685	2.85176	2.84667	2.8416	2.83655	2.8315	2.82647	2.82146	2.81645	2.81146	2.80648	2.80152	2.79656	2.79163	2.7867	2.78179	2.77689	2.772	2.76713	2.76227	2.75742	2.75259	2.74777	2.74296	2.73817	2.73339	2.72863	2.72387	2.71913	2.71441	2.7097	2.705	2.70031	2.69564	2.69098	2.68634	2.68171	2.67709	2.67249	2.66789	2.66332	2.65876	2.65421	2.64967	2.64515	2.64064	2.63615
8.5	2.84829	2.84306	2.83783	2.83262	2.82742	2.82224	2.81706	2.8119	2.80675	2.80162	2.79649	2.79138	2.78628	2.7812	2.77613	2.77107	2.76602	2.76098	2.75596	2.75095	2.74596	2.74097	2.736	2.73105	2.7261	2.72117	2.71625	2.71134	2.70645	2.70157	2.6967	2.69185	2.68701	2.68218	2.67736	2.67256	2.66777	2.663	2.65823	2.65348	2.64875	2.64402	2.63932	2.63462	2.62994	2.62527	2.62061	2.61597	2.61134
9	2.8295	2.82415	2.81881	2.81348	2.80817	2.80287	2.79758	2.7923	2.78703	2.78178	2.77653	2.7713	2.76609	2.76088	2.75569	2.75051	2.74534	2.74018	2.73504	2.72991	2.72479	2.71968	2.71458	2.7095	2.70443	2.69937	2.69433	2.6893	2.68427	2.67927	2.67427	2.66929	2.66432	2.65936	2.65442	2.64948	2.64456	2.63966	2.63476	2.62988	2.62501	2.62016	2.61531	2.61048	2.60566	2.60086	2.59607	2.59129	2.58652
9.5	2.81071	2.80524	2.79979	2.79435	2.78892	2.7835	2.77809	2.77269	2.76731	2.76194	2.75658	2.75123	2.74589	2.74056	2.73525	2.72995	2.72466	2.71938	2.71411	2.70886	2.70361	2.69838	2.69316	2.68796	2.68276	2.67758	2.67241	2.66725	2.6621	2.65696	2.65184	2.64673	2.64163	2.63654	2.63147	2.62641	2.62135	2.61632	2.61129	2.60628	2.60128	2.59629	2.59131	2.58635	2.58139	2.57646	2.57153	2.56662	2.56171
10	2.79192	2.78634	2.78077	2.77521	2.76966	2.76413	2.7586	2.75309	2.74759	2.7421	2.73662	2.73115	2.72569	2.72025	2.71481	2.70939	2.70398	2.69858	2.69319	2.68781	2.68244	2.67709	2.67174	2.66641	2.66109	2.65578	2.65048	2.6452	2.63992	2.63466	2.62941	2.62417	2.61894	2.61373	2.60852	2.60333	2.59815	2.59298	2.58782	2.58267	2.57754	2.57242	2.56731	2.56221	2.55713	2.55205	2.54699	2.54194	2.53691
10.5	2.77313	2.76743	2.76175	2.75607	2.75041	2.74476	2.73912	2.73349	2.72787	2.72226	2.71666	2.71107	2.7055	2.69993	2.69437	2.68883	2.6833	2.67777	2.67226	2.66676	2.66127	2.65579	2.65032	2.64487	2.63942	2.63399	2.62856	2.62315	2.61775	2.61236	2.60698	2.60161	2.59625	2.59091	2.58557	2.58025	2.57494	2.56964	2.56435	2.55907	2.55381	2.54855	2.54331	2.53808	2.53286	2.52765	2.52245	2.51727	2.5121
11	2.75434	2.74853	2.74273	2.73694	2.73116	2.72539	2.71963	2.71388	2.70815	2.70242	2.6967	2.69099	2.6853	2.67961	2.67394	2.66827	2.66262	2.65697	2.65134	2.64571	2.6401	2.6345	2.6289	2.62332	2.61775	2.61219	2.60664	2.6011	2.59557	2.59006	2.58455	2.57905	2.57357	2.56809	2.56263	2.55717	2.55173	2.5463	2.54088	2.53547	2.53007	2.52469	2.51931	2.51395	2.50859	2.50325	2.49792	2.4926	2.48729
11.5	2.73555	2.72962	2.72371	2.7178	2.71191	2.70602	2.70015	2.69428	2.68843	2.68258	2.67674	2.67092	2.6651	2.65929	2.6535	2.64771	2.64193	2.63617	2.63041	2.62466	2.61893	2.6132	2.60748	2.60178	2.59608	2.5904	2.58472	2.57905	2.5734	2.56775	2.56212	2.55649	2.55088	2.54528	2.53968	2.5341	2.52853	2.52296	2.51741	2.51187	2.50634	2.50082	2.49531	2.48981	2.48433	2.47885	2.47338	2.46793	2.46249
12	2.71675	2.71072	2.70469	2.69867	2.69266	2.68665	2.68066	2.67468	2.6687	2.66274	2.65679	2.65084	2.6449	2.63898	2.63306	2.62715	2.62125	2.61537	2.60949	2.60362	2.59776	2.59191	2.58607	2.58023	2.57441	2.5686	2.5628	2.55701	2.55122	2.54545	2.53969	2.53394	2.52819	2.52246	2.51674	2.51102	2.50532	2.49963	2.49394	2.48827	2.48261	2.47696	2.47132	2.46568	2.46006	2.45445	2.44885	2.44326	2.43768
12.5	2.69796	2.69181	2.68567	2.67953	2.6734	2.66728	2.66118	2.65508	2.64898	2.6429	2.63683	2.63076	2.62471	2.61866	2.61262	2.60659	2.60057	2.59456	2.58856	2.58257	2.57659	2.57061	2.56465	2.55869	2.55274	2.54681	2.54088	2.53496	2.52905	2.52315	2.51726	2.51138	2.50551	2.49964	2.49379	2.48795	2.48211	2.47629	2.47048	2.46467	2.45888	2.45309	2.44732	2.44155	2.4358	2.43005	2.42432	2.4186	2.41288
13	2.67917	2.6729	2.66664	2.66039	2.65415	2.64792	2.64169	2.63547	2.62926	2.62306	2.61687	2.61069	2.60451	2.59834	2.59218	2.58603	2.57989	2.57376	2.56764	2.56152	2.55541	2.54932	2.54323	2.53715	2.53107	2.52501	2.51896	2.51291	2.50687	2.50085	2.49483	2.48882	2.48282	2.47683	2.47085	2.46487	2.45891	2.45295	2.44701	2.44107	2.43515	2.42923	2.42332	2.41743	2.41154	2.40566	2.39979	2.39393	2.38808
13.5	2.66038	2.654	2.64762	2.64126	2.6349	2.62855	2.6222	2.61587	2.60954	2.60322	2.59691	2.59061	2.58431	2.57803	2.57175	2.56547	2.55921	2.55296	2.54671	2.54047	2.53424	2.52802	2.52181	2.5156	2.5094	2.50322	2.49704	2.49086	2.4847	2.47855	2.4724	2.46626	2.46013	2.45401	2.4479	2.4418	2.43571	2.42962	2.42354	2.41748	2.41142	2.40537	2.39933	2.3933	2.38728	2.38126	2.37526	2.36927	2.36328
14	2.64159	2.63509	2.6286	2.62212	2.61565	2.60918	2.60272	2.59627	2.58982	2.58338	2.57695	2.57053	2.56411	2.55771	2.55131	2.54492	2.53853	2.53215	2.52579	2.51942	2.51307	2.50672	2.50039	2.49406	2.48774	2.48142	2.47511	2.46882	2.46253	2.45624	2.44997	2.44371	2.43745	2.4312	2.42496	2.41873	2.4125	2.40629	2.40008	2.39388	2.38769	2.38151	2.37534	2.36917	2.36302	2.35687	2.35073	2.34461	2.33849
14.5	2.6228	2.61619	2.60958	2.60299	2.59639	2.58981	2.58323	2.57666	2.5701	2.56354	2.55699	2.55045	2.54392	2.53739	2.53087	2.52436	2.51785	2.51135	2.50486	2.49838	2.4919	2.48543	2.47897	2.47251	2.46607	2.45963	2.45319	2.44677	2.44035	2.43394	2.42754	2.42115	2.41476	2.40838	2.40201	2.39565	2.3893	2.38295	2.37661	2.37028	2.36396	2.35765	2.35134	2.34505	2.33876	2.33248	2.32621	2.31994	2.31369
15	2.60401	2.59728	2.59056	2.58385	2.57714	2.57044	2.56375	2.55706	2.55038	2.5437	2.53704	2.53037	2.52372	2.51707	2.51043	2.5038	2.49717	2.49055	2.48393	2.47733	2.47073	2.46413	2.45755	2.45097	2.4444	2.43783	2.43127	2.42472	2.41818	2.41164	2.40511	2.39859	2.39208	2.38557	2.37907	2.37258	2.3661	2.35962	2.35315	2.34669	2.34024	2.33379	2.32735	2.32092	2.3145	2.30809	2.30168	2.29529	2.2889
15.5	2.58522	2.57838	2.57154	2.56471	2.55789	2.55107	2.54426	2.53746	2.53066	2.52386	2.51708	2.5103	2.50352	2.49676	2.48999	2.48324	2.47649	2.46975	2.46301	2.45628	2.44956	2.44284	2.43613	2.42943	2.42273	2.41604	2.40935	2.40268	2.39601	2.38934	2.38269	2.37604	2.36939	2.36276	2.35613	2.34951	2.34289	2.33629	2.32969	2.32309	2.31651	2.30993	2.30336	2.2968	2.29025	2.2837	2.27716	2.27063	2.26411
16	2.56643	2.55947	2.55252	2.54558	2.53864	2.5317	2.52478	2.51785	2.51094	2.50403	2.49712	2.49022	2.48333	2.47644	2.46956	2.46268	2.45581	2.44894	2.44208	2.43523	2.42839	2.42154	2.41471	2.40788	2.40106	2.39424	2.38743	2.38063	2.37383	2.36704	2.36026	2.35348	2.34671	2.33995	2.33319	2.32644	2.31969	2.31295	2.30622	2.2995	2.29278	2.28607	2.27937	2.27268	2.26599	2.25931	2.25264	2.24597	2.23932
16.5	2.54764	2.54057	2.5335	2.52644	2.51939	2.51234	2.50529	2.49825	2.49122	2.48419	2.47716	2.47014	2.46313	2.45612	2.44912	2.44212	2.43513	2.42814	2.42116	2.41418	2.40721	2.40025	2.39329	2.38634	2.37939	2.37245	2.36551	2.35858	2.35166	2.34474	2.33783	2.33093	2.32403	2.31713	2.31025	2.30337	2.29649	2.28962	2.28276	2.27591	2.26906	2.26222	2.25538	2.24856	2.24174	2.23492	2.22812	2.22132	2.21453
17	2.52885	2.52166	2.51448	2.50731	2.50013	2.49297	2.4858	2.47865	2.47149	2.46435	2.4572	2.45006	2.44293	2.4358	2.42868	2.42156	2.41445	2.40734	2.40023	2.39314	2.38604	2.37895	2.37187	2.36479	2.35772	2.35066	2.34359	2.33654	2.32949	2.32244	2.3154	2.30837	2.30134	2.29432	2.2873	2.28029	2.27329	2.26629	2.2593	2.25232	2.24534	2.23836	2.2314	2.22444	2.21748	2.21054	2.2036	2.19667	2.1898
17.5	2.51006	2.50276	2.49546	2.48817	2.48088	2.4736	2.46632	2.45904	2.45177	2.44451	2.43724	2.42999	2.42273	2.41548	2.40824	2.401	2.39377	2.38653	2.37931	2.37209	2.36487	2.35766	2.35045	2.34325	2.33605	2.32886	2.32167	2.31449	2.30731	2.30014	2.29298	2.28582	2.27866	2.27151	2.26436	2.25723	2.25009	2.24296	2.23584	2.22873	2.22161	2.21451	2.20825	2.20375	2.19923	2.1947	2.19017	2.18562	2.18107
18	2.49127	2.48386	2.47644	2.46904	2.46163	2.45423	2.44683	2.43944	2.43205	2.42467	2.41729	2.40991	2.40254	2.39517	2.3878	2.38044	2.37308	2.36573	2.35838	2.35104	2.3437	2.33636	2.32903	2.32171	2.31438	2.30707	2.29975	2.29245	2.28514	2.27784	2.27055	2.26326	2.25598	2.2487	2.24142	2.23416	2.22697	2.22246	2.21795	2.21343	2.20891	2.20437	2.19982	2.19526	2.1907	2.18612	2.18154	2.17694	2.17234
18.5	2.47248	2.46495	2.45742	2.4499	2.44238	2.43486	2.42735	2.41984	2.41233	2.40483	2.39733	2.38983	2.38234	2.37485	2.36736	2.35988	2.3524	2.34493	2.33746	2.32999	2.32253	2.31507	2.30761	2.30016	2.29272	2.28527	2.27784	2.2704	2.26297	2.25555	2.24812	2.24142	2.23692	2.23241	2.22789	2.22336	2.21882	2.21427	2.20971	2.20515	2.20057	2.19598	2.19139	2.18678	2.18216	2.17754	2.1729	2.16826	2.16361
19	2.45369	2.44605	2.4384	2.43076	2.42313	2.41549	2.40786	2.40024	2.39261	2.38499	2.37737	2.36975	2.36214	2.35453	2.34693	2.33932	2.33172	2.32413	2.31653	2.30894	2.30136	2.29377	2.2862	2.27862	2.27105	2.26348	2.25611	2.25161	2.2471	2.24258	2.23805	2.23351	2.22896	2.2244	2.21984	2.21526	2.21067	2.20608	2.20147	2.19686	2.19223	2.1876	2.18295	2.1783	2.17363	2.16896	2.16427	2.15958	2.15487
19.5	2.4349	2.42714	2.41938	2.41163	2.40388	2.39613	2.38838	2.38063	2.37289	2.36515	2.35741	2.34968	2.34194	2.33421	2.32649	2.31876	2.31104	2.30332	2.29561	2.2879	2.28019	2.27248	2.26652	2.26201	2.25749	2.25296	2.24843	2.24388	2.23932	2.23476	2.23018	2.2256	2.221	2.2164	2.21178	2.20716	2.20253	2.19788	2.19323	2.18857	2.18389	2.17921	2.17452	2.16981	2.1651	2.16038	2.15564	2.1509	2.14614
20	2.41611	2.40824	2.40037	2.39249	2.38462	2.37676	2.36889	2.36103	2.35317	2.34531	2.33745	2.3296	2.32175	2.3139	2.30605	2.2982	2.29036	2.28252	2.27713	2.27262	2.26809	2.26356	2.25901	2.25446	2.2499	2.24532	2.24074	2.23615	2.23155	2.22694	2.22232	2.21768	2.21304	2.20839	2.20373	2.19906	2.19438	2.18969	2.18499	2.18028	2.17556	2.17082	2.16608	2.16133	2.15657	2.1518	2.14701	2.14222	2.13741
20.5	2.39732	2.38933	2.38135	2.37336	2.36537	2.35739	2.34941	2.34143	2.33345	2.32547	2.31749	2.30952	2.30155	2.29358	2.28794	2.28342	2.27889	2.27435	2.2698	2.26524	2.26067	2.25609	2.25151	2.24691	2.2423	2.23768	2.23306	2.22842	2.22377	2.21912	2.21445	2.20977	2.20508	2.20039	2.19568	2.19096	2.18623	2.1815	2.17675	2.17199	2.16722	2.16244	2.15765	2.15285	2.14804	2.14321	2.13838	2.13354	2.12868
21	2.37854	2.37043	2.36233	2.35422	2.34612	2.33802	2.32992	2.32182	2.31373	2.30563	2.29893	2.29441	2.28987	2.28533	2.28077	2.27621	2.27164	2.26706	2.26246	2.25786	2.25325	2.24863	2.244	2.23936	2.2347	2.23004	2.22537	2.22069	2.216	2.21129	2.20658	2.20186	2.19713	2.19238	2.18763	2.18286	2.17809	2.1733	2.16851	2.1637	2.15888	2.15405	2.14921	2.14436	2.1395	2.13463	2.12975	2.12486	2.11995
21.5	2.35975	2.35153	2.34331	2.33509	2.32687	2.31865	2.31044	2.30557	2.30104	2.29649	2.29193	2.28737	2.28279	2.27821	2.27361	2.26901	2.26439	2.25977	2.25513	2.25049	2.24583	2.24117	2.23649	2.2318	2.22711	2.2224	2.21769	2.21296	2.20822	2.20347	2.19871	2.19395	2.18917	2.18438	2.17958	2.17476	2.16994	2.16511	2.16027	2.15541	2.15054	2.14567	2.14078	2.13588	2.13097	2.12605	2.12112	2.11618	2.11122
22	2.34096	2.33262	2.32429	2.31692	2.31238	2.30783	2.30327	2.2987	2.29412	2.28954	2.28494	2.28033	2.27571	2.27109	2.26645	2.2618	2.25714	2.25248	2.2478	2.24311	2.23841	2.2337	2.22898	2.22425	2.21951	2.21476	2.21	2.20523	2.20044	2.19565	2.19085	2.18603	2.18121	2.17637	2.17152	2.16666	2.1618	2.15692	2.15202	2.14712	2.14221	2.13728	2.13235	2.1274	2.12244	2.11747	2.11249	2.10749	2.10249
22.5	2.32388	2.31933	2.31477	2.31021	2.30563	2.30104	2.29644	2.29183	2.28721	2.28258	2.27794	2.27329	2.26864	2.26397	2.25929	2.2546	2.2499	2.24519	2.24046	2.23573	2.23099	2.22624	2.22147	2.2167	2.21192	2.20712	2.20231	2.1975	2.19267	2.18783	2.18298	2.17812	2.17325	2.16836	2.16347	2.15857	2.15365	2.14872	2.14378	2.13883	2.13387	2.1289	2.12391	2.11892	2.11391	2.10889	2.10386	2.09881	2.09376
23	2.31729	2.3127	2.3081	2.30349	2.29888	2.29425	2.28961	2.28496	2.2803	2.27563	2.27095	2.26626	2.26156	2.25685	2.25212	2.24739	2.24265	2.23789	2.23313	2.22836	2.22357	2.21877	2.21397	2.20915	2.20432	2.19948	2.19463	2.18977	2.18489	2.18001	2.17511	2.17021	2.16529	2.16036	2.15542	2.15047	2.1455	2.14053	2.13554	2.13054	2.12553	2.12051	2.11548	2.11043	2.10538	2.10031	2.09523	2.09013	2.08503
23.5	2.3107	2.30607	2.30143	2.29678	2.29212	2.28745	2.28278	2.27809	2.27338	2.26867	2.26395	2.25922	2.25448	2.24972	2.24496	2.24019	2.2354	2.2306	2.2258	2.22098	2.21615	2.21131	2.20646	2.2016	2.19672	2.19184	2.18694	2.18204	2.17712	2.17219	2.16725	2.16229	2.15733	2.15235	2.14737	2.14237	2.13736	2.13233	2.1273	2.12225	2.1172	2.11213	2.10704	2.10195	2.09684	2.09173	2.0866	2.08145	2.0763
24	2.30411	2.29944	2.29476	2.29007	2.28537	2.28066	2.27594	2.27121	2.26647	2.26172	2.25696	2.25218	2.2474	2.2426	2.2378	2.23298	2.22815	2.22331	2.21846	2.2136	2.20873	2.20385	2.19895	2.19404	2.18913	2.1842	2.17926	2.1743	2.16934	2.16437	2.15938	2.15438	2.14937	2.14435	2.13931	2.13427	2.12921	2.12414	2.11906	2.11396	2.10886	2.10374	2.09861	2.09347	2.08831	2.08314	2.07796	2.07277	2.06757
24.5	2.29751	2.29281	2.28809	2.28336	2.27862	2.27387	2.26911	2.26434	2.25956	2.25477	2.24996	2.24515	2.24032	2.23548	2.23064	2.22578	2.22091	2.21602	2.21113	2.20623	2.20131	2.19638	2.19144	2.18649	2.18153	2.17656	2.17157	2.16657	2.16157	2.15654	2.15151	2.14647	2.14141	2.13634	2.13126	2.12617	2.12106	2.11595	2.11082	2.10568	2.10052	2.09535	2.09018	2.08498	2.07978	2.07456	2.06933	2.06409	2.05884
25	2.29092	2.28618	2.28142	2.27665	2.27187	2.26708	2.26228	2.25747	2.25265	2.24781	2.24297	2.23811	2.23324	2.22836	2.22347	2.21857	2.21366	2.20873	2.2038	2.19885	2.19389	2.18892	2.18394	2.17894	2.17393	2.16892	2.16389	2.15884	2.15379	2.14872	2.14364	2.13855	2.13345	2.12834	2.12321	2.11807	2.11292	2.10775	2.10258	2.09739	2.09218	2.08697	2.08174	2.0765	2.07125	2.06598	2.0607	2.05541	2.05011
25.5	2.28433	2.27954	2.27475	2.26994	2.26512	2.26029	2.25545	2.2506	2.24573	2.24086	2.23597	2.23107	2.22616	2.22124	2.21631	2.21137	2.20641	2.20144	2.19646	2.19147	2.18647	2.18145	2.17643	2.17139	2.16634	2.16128	2.1562	2.15111	2.14601	2.1409	2.13578	2.13064	2.12549	2.12033	2.11516	2.10997	2.10477	2.09956	2.09433	2.0891	2.08385	2.07858	2.07331	2.06802	2.06272	2.0574	2.05207	2.04673	2.04137
26	2.27774	2.27291	2.26808	2.26323	2.25837	2.2535	2.24862	2.24372	2.23882	2.2339	2.22898	2.22404	2.21908	2.21412	2.20915	2.20416	2.19916	2.19415	2.18913	2.1841	2.17905	2.17399	2.16892	2.16384	2.15874	2.15363	2.14851	2.14338	2.13824	2.13308	2.12791	2.12273	2.11753	2.11233	2.1071	2.10187	2.09662	2.09137	2.08609	2.08081	2.07551	2.0702	2.06487	2.05953	2.05418	2.04882	2.04344	2.03805	2.03264
26.5	2.27115	2.26628	2.2614	2.25652	2.25162	2.24671	2.24179	2.23685	2.23191	2.22695	2.22198	2.217	2.21201	2.207	2.20198	2.19696	2.19191	2.18686	2.1818	2.17672	2.17163	2.16653	2.16141	2.15629	2.15115	2.14599	2.14083	2.13565	2.13046	2.12526	2.12004	2.11482	2.10957	2.10432	2.09905	2.09377	2.08848	2.08317	2.07785	2.07252	2.06717	2.06181	2.05644	2.05105	2.04565	2.04024	2.03481	2.02937	2.02391
27	2.26455	2.25965	2.25473	2.24981	2.24487	2.23992	2.23495	2.22998	2.22499	2.21999	2.21498	2.20996	2.20493	2.19988	2.19482	2.18975	2.18467	2.17957	2.17446	2.16934	2.16421	2.15906	2.1539	2.14873	2.14355	2.13835	2.13314	2.12792	2.12269	2.11744	2.11218	2.1069	2.10161	2.09631	2.091	2.08567	2.08033	2.07498	2.06961	2.06423	2.05883	2.05343	2.048	2.04257	2.03712	2.03166	2.02618	2.02069	2.01518
27.5	2.25796	2.25302	2.24806	2.2431	2.23812	2.23313	2.22812	2.22311	2.21808	2.21304	2.20799	2.20292	2.19785	2.19276	2.18766	2.18255	2.17742	2.17228	2.16713	2.16197	2.15679	2.1516	2.1464	2.14118	2.13595	2.13071	2.12546	2.12019	2.11491	2.10962	2.10431	2.09899	2.09366	2.08831	2.08295	2.07757	2.07219	2.06678	2.06137	2.05594	2.0505	2.04504	2.03957	2.03409	2.02859	2.02307	2.01755	2.01201	2.00645
28	2.25137	2.24639	2.24139	2.23638	2.23137	2.22633	2.22129	2.21623	2.21117	2.20609	2.20099	2.19589	2.19077	2.18564	2.1805	2.17534	2.17017	2.16499	2.1598	2.15459	2.14937	2.14414	2.13889	2.13363	2.12836	2.12307	2.11777	2.11246	2.10713	2.10179	2.09644	2.09108	2.0857	2.0803	2.0749	2.06947	2.06404	2.05859	2.05313	2.04765	2.04216	2.03666	2.03114	2.0256	2.02006	2.01449	2.00892	2.00333	1.99772
28.5	2.24478	2.23975	2.23472	2.22967	2.22461	2.21954	2.21446	2.20936	2.20425	2.19913	2.194	2.18885	2.18369	2.17852	2.17333	2.16813	2.16292	2.1577	2.15246	2.14721	2.14195	2.13667	2.13138	2.12608	2.12076	2.11543	2.11009	2.10473	2.09936	2.09397	2.08858	2.08316	2.07774	2.0723	2.06684	2.06137	2.05589	2.0504	2.04489	2.03936	2.03382	2.02827	2.0227	2.01712	2.01152	2.00591	2.00029	1.99465	1.98899
29	2.23819	2.23312	2.22805	2.22296	2.21786	2.21275	2.20763	2.20249	2.19734	2.19218	2.187	2.18181	2.17661	2.1714	2.16617	2.16093	2.15568	2.15041	2.14513	2.13984	2.13453	2.12921	2.12387	2.11853	2.11316	2.10779	2.1024	2.097	2.09158	2.08615	2.08071	2.07525	2.06978	2.06429	2.05879	2.05328	2.04775	2.0422	2.03665	2.03107	2.02549	2.01988	2.01427	2.00864	2.00299	1.99733	1.99166	1.98596	1.98026
29.5	2.23159	2.22649	2.22138	2.21625	2.21111	2.20596	2.2008	2.19562	2.19043	2.18522	2.18001	2.17478	2.16953	2.16428	2.15901	2.15372	2.14843	2.14312	2.1378	2.13246	2.12711	2.12174	2.11637	2.11097	2.10557	2.10015	2.09472	2.08927	2.08381	2.07833	2.07284	2.06734	2.06182	2.05629	2.05074	2.04518	2.0396	2.03401	2.0284	2.02278	2.01715	2.0115	2.00583	2.00015	1.99446	1.98875	1.98302	1.97728	1.97153
30	2.225	2.21986	2.21471	2.20954	2.20436	2.19917	2.19396	2.18875	2.18351	2.17827	2.17301	2.16774	2.16245	2.15716	2.15184	2.14652	2.14118	2.13583	2.13046	2.12508	2.11969	2.11428	2.10886	2.10342	2.09797	2.09251	2.08703	2.08154	2.07603	2.07051	2.06497	2.05942	2.05386	2.04828	2.04269	2.03708	2.03145	2.02582	2.02016	2.01449	2.00881	2.00311	1.9974	1.99167	1.98593	1.98017	1.97439	1.9686	1.9628
30.5	2.21841	2.21323	2.20804	2.20283	2.19761	2.19238	2.18713	2.18187	2.1766	2.17132	2.16602	2.1607	2.15538	2.15004	2.14468	2.13931	2.13393	2.12854	2.12313	2.1177	2.11227	2.10682	2.10135	2.09587	2.09038	2.08487	2.07934	2.07381	2.06825	2.06269	2.05711	2.05151	2.0459	2.04027	2.03463	2.02898	2.02331	2.01762	2.01192	2.00621	2.00047	1.99473	1.98897	1.98319	1.9774	1.97159	1.96576	1.95992	1.95407
31	2.21182	2.2066	2.20136	2.19612	2.19086	2.18559	2.1803	2.175	2.16969	2.16436	2.15902	2.15367	2.1483	2.14292	2.13752	2.13211	2.12669	2.12125	2.11579	2.11033	2.10485	2.09935	2.09384	2.08832	2.08278	2.07723	2.07166	2.06608	2.06048	2.05487	2.04924	2.0436	2.03794	2.03227	2.02658	2.02088	2.01516	2.00943	2.00368	1.99792	1.99214	1.98634	1.98053	1.9747	1.96886	1.96301	1.95713	1.95124	1.94534
31.5	2.20522	2.19997	2.19469	2.18941	2.18411	2.1788	2.17347	2.16813	2.16277	2.15741	2.15202	2.14663	2.14122	2.13579	2.13036	2.1249	2.11944	2.11396	2.10846	2.10295	2.09743	2.09189	2.08633	2.08077	2.07518	2.06959	2.06397	2.05835	2.0527	2.04705	2.04137	2.03568	2.02998	2.02426	2.01853	2.01278	2.00701	2.00123	1.99544	1.98963	1.9838	1.97796	1.9721	1.96622	1.96033	1.95442	1.9485	1.94256	1.93661
32	2.19863	2.19333	2.18802	2.1827	2.17736	2.172	2.16664	2.16126	2.15586	2.15045	2.14503	2.13959	2.13414	2.12867	2.12319	2.1177	2.11219	2.10667	2.10113	2.09557	2.09001	2.08442	2.07883	2.07321	2.06759	2.06194	2.05629	2.05061	2.04493	2.03922	2.03351	2.02777	2.02202	2.01626	2.01048	2.00468	1.99887	1.99304	1.9872	1.98134	1.97546	1.96957	1.96366	1.95774	1.9518	1.94584	1.93987	1.93388	1.92787
32.5	2.19204	2.1867	2.18135	2.17599	2.17061	2.16521	2.15981	2.15438	2.14895	2.1435	2.13803	2.13255	2.12706	2.12155	2.11603	2.11049	2.10494	2.09938	2.09379	2.0882	2.08259	2.07696	2.07132	2.06566	2.05999	2.0543	2.0486	2.04288	2.03715	2.0314	2.02564	2.01986	2.01406	2.00825	2.00242	1.99658	1.99072	1.98485	1.97896	1.97305	1.96712	1.96118	1.95523	1.94926	1.94327	1.93726	1.93124	1.9252	1.91914
33	2.18545	2.18007	2.17468	2.16928	2.16386	2.15842	2.15297	2.14751	2.14204	2.13654	2.13104	2.12552	2.11998	2.11443	2.10887	2.10329	2.09769	2.09209	2.08646	2.08082	2.07517	2.0695	2.06381	2.05811	2.05239	2.04666	2.04092	2.03515	2.02938	2.02358	2.01777	2.01195	2.0061	2.00025	1.99437	1.98848	1.98258	1.97665	1.97071	1.96476	1.95879	1.9528	1.94679	1.94077	1.93473	1.92868	1.92261	1.91652	1.91041
33.5	2.17886	2.17344	2.16801	2.16256	2.1571	2.15163	2.14614	2.14064	2.13512	2.12959	2.12404	2.11848	2.1129	2.10731	2.10171	2.09608	2.09045	2.08479	2.07913	2.07344	2.06775	2.06203	2.0563	2.05056	2.0448	2.03902	2.03323	2.02742	2.0216	2.01576	2.0099	2.00403	1.99814	1.99224	1.98632	1.98038	1.97443	1.96846	1.96247	1.95647	1.95045	1.94441	1.93836	1.93229	1.9262	1.9201	1.91398	1.90784	1.90168
34	2.17226	2.16681	2.16134	2.15585	2.15035	2.14484	2.13931	2.13377	2.12821	2.12264	2.11705	2.11144	2.10583	2.10019	2.09454	2.08888	2.0832	2.0775	2.07179	2.06607	2.06033	2.05457	2.0488	2.04301	2.0372	2.03138	2.02555	2.01969	2.01382	2.00794	2.00204	1.99612	1.99019	1.98423	1.97827	1.97228	1.96628	1.96027	1.95423	1.94818	1.94211	1.93603	1.92993	1.92381	1.91767	1.91152	1.90535	1.89916	1.89295
34.5	2.16567	2.16018	2.15467	2.14914	2.1436	2.13805	2.13248	2.1269	2.1213	2.11568	2.11005	2.10441	2.09875	2.09307	2.08738	2.08167	2.07595	2.07021	2.06446	2.05869	2.05291	2.04711	2.04129	2.03546	2.02961	2.02374	2.01786	2.01196	2.00605	2.00012	1.99417	1.98821	1.98223	1.97623	1.97021	1.96418	1.95814	1.95207	1.94599	1.93989	1.93378	1.92764	1.92149	1.91532	1.90914	1.90294	1.89671	1.89048	1.88422
35	2.15908	2.15355	2.148	2.14243	2.13685	2.13126	2.12565	2.12002	2.11438	2.10873	2.10306	2.09737	2.09167	2.08595	2.08022	2.07447	2.0687	2.06292	2.05713	2.05131	2.04549	2.03964	2.03378	2.0279	2.02201	2.0161	2.01017	2.00423	1.99827	1.9923	1.9863	1.98029	1.97427	1.96822	1.96216	1.95609	1.94999	1.94388	1.93775	1.9316	1.92544	1.91926	1.91306	1.90684	1.90061	1.89435	1.88808	1.8818	1.87549
35.5	2.15249	2.14691	2.14132	2.13572	2.1301	2.12447	2.11882	2.11315	2.10747	2.10177	2.09606	2.09033	2.08459	2.07883	2.07305	2.06726	2.06146	2.05563	2.04979	2.04394	2.03807	2.03218	2.02627	2.02035	2.01441	2.00846	2.00249	1.9965	1.9905	1.98447	1.97844	1.97238	1.96631	1.96022	1.95411	1.94799	1.94184	1.93568	1.92951	1.92331	1.9171	1.91087	1.90462	1.89836	1.89207	1.88577	1.87945	1.87312	1.86676
36	2.1459	2.14028	2.13465	2.12901	2.12335	2.11767	2.11198	2.10628	2.10056	2.09482	2.08907	2.0833	2.07751	2.07171	2.06589	2.06006	2.05421	2.04834	2.04246	2.03656	2.03065	2.02471	2.01876	2.0128	2.00682	2.00082	1.9948	1.98877	1.98272	1.97665	1.97057	1.96447	1.95835	1.95221	1.94606	1.93989	1.9337	1.92749	1.92127	1.91502	1.90876	1.90249	1.89619	1.88988	1.88354	1.87719	1.87082	1.86443	1.85803
36.5	2.1393	2.13365	2.12798	2.1223	2.1166	2.11088	2.10515	2.09941	2.09364	2.08786	2.08207	2.07626	2.07043	2.06459	2.05873	2.05285	2.04696	2.04105	2.03513	2.02918	2.02323	2.01725	2.01126	2.00525	1.99922	1.99318	1.98712	1.98104	1.97494	1.96883	1.9627	1.95655	1.95039	1.94421	1.93801	1.93179	1.92555	1.9193	1.91303	1.90674	1.90043	1.8941	1.88776	1.88139	1.87501	1.86861	1.86219	1.85575	1.8493
37	2.13271	2.12702	2.12131	2.11559	2.10985	2.10409	2.09832	2.09253	2.08673	2.08091	2.07507	2.06922	2.06335	2.05747	2.05157	2.04565	2.03971	2.03376	2.02779	2.02181	2.01581	2.00979	2.00375	1.9977	1.99163	1.98554	1.97943	1.97331	1.96717	1.96101	1.95483	1.94864	1.94243	1.9362	1.92995	1.92369	1.9174	1.9111	1.90478	1.89845	1.89209	1.88571	1.87932	1.87291	1.86648	1.86003	1.85356	1.84707	1.84057
37.5	2.12612	2.12039	2.11464	2.10888	2.1031	2.0973	2.09149	2.08566	2.07982	2.07396	2.06808	2.06218	2.05627	2.05035	2.0444	2.03844	2.03247	2.02647	2.02046	2.01443	2.00839	2.00232	1.99624	1.99014	1.98403	1.9779	1.97175	1.96558	1.95939	1.95319	1.94697	1.94073	1.93447	1.92819	1.9219	1.91559	1.90926	1.90291	1.89654	1.89016	1.88375	1.87733	1.87089	1.86443	1.85795	1.85145	1.84493	1.83839	1.83184
38	2.11953	2.11376	2.10797	2.10217	2.09635	2.09051	2.08466	2.07879	2.0729	2.067	2.06108	2.05515	2.0492	2.04323	2.03724	2.03124	2.02522	2.01918	2.01313	2.00705	2.00096	1.99486	1.98873	1.98259	1.97643	1.97026	1.96406	1.95785	1.95162	1.94537	1.9391	1.93281	1.92651	1.92019	1.91385	1.90749	1.90111	1.89472	1.8883	1.88187	1.87541	1.86894	1.86245	1.85594	1.84941	1.84287	1.8363	1.82971	1.82311
38.5	2.11293	2.10712	2.1013	2.09545	2.08959	2.08372	2.07783	2.07192	2.06599	2.06005	2.05409	2.04811	2.04212	2.03611	2.03008	2.02403	2.01797	2.01189	2.00579	1.99968	1.99354	1.98739	1.98123	1.97504	1.96884	1.96261	1.95637	1.95012	1.94384	1.93755	1.93123	1.9249	1.91855	1.91218	1.9058	1.89939	1.89297	1.88652	1.88006	1.87358	1.86708	1.86056	1.85402	1.84746	1.84088	1.83428	1.82767	1.82103	1.81437
39	2.10634	2.10049	2.09463	2.08874	2.08284	2.07693	2.07099	2.06504	2.05908	2.05309	2.04709	2.04107	2.03504	2.02899	2.02292	2.01683	2.01072	2.0046	1.99846	1.9923	1.98612	1.97993	1.97372	1.96749	1.96124	1.95497	1.94869	1.94239	1.93606	1.92972	1.92337	1.91699	1.91059	1.90418	1.89774	1.89129	1.88482	1.87833	1.87182	1.86529	1.85874	1.85217	1.84558	1.83898	1.83235	1.8257	1.81904	1.81235	1.80564
39.5	2.09975	2.09386	2.08796	2.08203	2.07609	2.07014	2.06416	2.05817	2.05216	2.04614	2.0401	2.03404	2.02796	2.02186	2.01575	2.00962	2.00347	1.99731	1.99113	1.98492	1.9787	1.97247	1.96621	1.95994	1.95364	1.94733	1.941	1.93466	1.92829	1.9219	1.9155	1.90908	1.90263	1.89617	1.88969	1.88319	1.87667	1.87013	1.86358	1.857	1.8504	1.84379	1.83715	1.83049	1.82382	1.81712	1.81041	1.80367	1.79691
40	2.09316	2.08723	2.08128	2.07532	2.06934	2.06335	2.05733	2.0513	2.04525	2.03919	2.0331	2.027	2.02088	2.01474	2.00859	2.00242	1.99623	1.99002	1.98379	1.97755	1.97128	1.965	1.9587	1.95238	1.94605	1.93969	1.93332	1.92692	1.92051	1.91408	1.90763	1.90116	1.89467	1.88817	1.88164	1.87509	1.86853	1.86194	1.85534	1.84871	1.84207	1.8354	1.82872	1.82201	1.81529	1.80854	1.80177	1.79499	1.78818
40.5	2.08657	2.0806	2.07461	2.06861	2.06259	2.05655	2.0505	2.04443	2.03834	2.03223	2.02611	2.01996	2.0138	2.00762	2.00143	1.99521	1.98898	1.98273	1.97646	1.97017	1.96386	1.95754	1.9512	1.94483	1.93845	1.93205	1.92563	1.91919	1.91274	1.90626	1.89976	1.89325	1.88671	1.88016	1.87359	1.86699	1.86038	1.85375	1.84709	1.84042	1.83373	1.82702	1.82028	1.81353	1.80675	1.79996	1.79314	1.78631	1.77945
41	2.07997	2.07397	2.06794	2.0619	2.05584	2.04976	2.04367	2.03756	2.03142	2.02528	2.01911	2.01293	2.00672	2.0005	1.99426	1.98801	1.98173	1.97544	1.96913	1.96279	1.95644	1.95008	1.94369	1.93728	1.93086	1.92441	1.91795	1.91146	1.90496	1.89844	1.8919	1.88534	1.87876	1.87216	1.86553	1.85889	1.85223	1.84555	1.83885	1.83213	1.82539	1.81863	1.81185	1.80505	1.79822	1.79138	1.78451	1.77763	1.77072
41.5	2.07338	2.06734	2.06127	2.05519	2.04909	2.04297	2.03684	2.03068	2.02451	2.01832	2.01211	2.00589	1.99965	1.99338	1.9871	1.9808	1.97448	1.96815	1.96179	1.95542	1.94902	1.94261	1.93618	1.92973	1.92326	1.91677	1.91026	1.90373	1.89718	1.89062	1.88403	1.87742	1.8708	1.86415	1.85748	1.8508	1.84409	1.83736	1.83061	1.82384	1.81705	1.81024	1.80341	1.79656	1.78969	1.7828	1.77588	1.76895	1.76199
42	2.06679	2.0607	2.0546	2.04848	2.04234	2.03618	2.03	2.02381	2.0176	2.01137	2.00512	1.99885	1.99257	1.98626	1.97994	1.9736	1.96724	1.96086	1.95446	1.94804	1.9416	1.93515	1.92867	1.92218	1.91566	1.90913	1.90258	1.896	1.88941	1.8828	1.87616	1.86951	1.86284	1.85614	1.84943	1.8427	1.83594	1.82917	1.82237	1.81555	1.80872	1.80186	1.79498	1.78808	1.78116	1.77422	1.76725	1.76027	1.75326
42.5	2.0602	2.05407	2.04793	2.04177	2.03559	2.02939	2.02317	2.01694	2.01069	2.00441	1.99812	1.99182	1.98549	1.97914	1.97278	1.96639	1.95999	1.95357	1.94712	1.94066	1.93418	1.92768	1.92116	1.91463	1.90807	1.90149	1.89489	1.88827	1.88163	1.87497	1.8683	1.8616	1.85488	1.84814	1.84138	1.8346	1.8278	1.82097	1.81413	1.80726	1.80038	1.79347	1.78655	1.7796	1.77263	1.76563	1.75862	1.75158	1.74453
43	2.05361	2.04744	2.04126	2.03506	2.02884	2.0226	2.01634	2.01007	2.00377	1.99746	1.99113	1.98478	1.97841	1.97202	1.96561	1.95919	1.95274	1.94628	1.93979	1.93329	1.92676	1.92022	1.91366	1.90707	1.90047	1.89385	1.8872	1.88054	1.87386	1.86715	1.86043	1.85368	1.84692	1.84013	1.83333	1.8265	1.81965	1.81278	1.80589	1.79898	1.79204	1.78509	1.77811	1.77111	1.76409	1.75705	1.74999	1.7429	1.7358
43.5	2.04701	2.04081	2.03459	2.02834	2.02209	2.01581	2.00951	2.00319	1.99686	1.99051	1.98413	1.97774	1.97133	1.9649	1.95845	1.95198	1.94549	1.93899	1.93246	1.92591	1.91934	1.91276	1.90615	1.89952	1.89287	1.88621	1.87952	1.87281	1.86608	1.85933	1.85256	1.84577	1.83896	1.83213	1.82527	1.8184	1.8115	1.80459	1.79765	1.79069	1.78371	1.7767	1.76968	1.76263	1.75556	1.74847	1.74136	1.73422	1.72707
44	2.04042	2.03418	2.02792	2.02163	2.01533	2.00902	2.00268	1.99632	1.98995	1.98355	1.97714	1.9707	1.96425	1.95778	1.95129	1.94478	1.93825	1.93169	1.92512	1.91853	1.91192	1.90529	1.89864	1.89197	1.88528	1.87857	1.87183	1.86508	1.85831	1.85151	1.84469	1.83786	1.831	1.82412	1.81722	1.8103	1.80336	1.79639	1.78941	1.7824	1.77537	1.76832	1.76124	1.75415	1.74703	1.73989	1.73273	1.72554	1.71834
44.5	2.03383	2.02755	2.02124	2.01492	2.00858	2.00222	1.99585	1.98945	1.98303	1.9766	1.97014	1.96367	1.95717	1.95066	1.94413	1.93757	1.931	1.9244	1.91779	1.91116	1.9045	1.89783	1.89113	1.88442	1.87768	1.87092	1.86415	1.85735	1.85053	1.84369	1.83683	1.82994	1.82304	1.81612	1.80917	1.8022	1.79521	1.7882	1.78116	1.77411	1.76703	1.75993	1.75281	1.74566	1.7385	1.73131	1.7241	1.71686	1.7096
45	2.02724	2.02091	2.01457	2.00821	2.00183	1.99543	1.98901	1.98258	1.97612	1.96964	1.96315	1.95663	1.95009	1.94354	1.93696	1.93037	1.92375	1.91711	1.91046	1.90378	1.89708	1.89036	1.88363	1.87687	1.87009	1.86328	1.85646	1.84962	1.84275	1.83587	1.82896	1.82203	1.81508	1.80811	1.80112	1.7941	1.78706	1.78	1.77292	1.76582	1.75869	1.75155	1.74437	1.73718	1.72997	1.72273	1.71547	1.70818	1.70087
45.5	2.02064	2.01428	2.0079	2.0015	1.99508	1.98864	1.98218	1.9757	1.96921	1.96269	1.95615	1.94959	1.94302	1.93642	1.9298	1.92316	1.9165	1.90982	1.90312	1.8964	1.88966	1.8829	1.87612	1.86931	1.86249	1.85564	1.84878	1.84189	1.83498	1.82805	1.82109	1.81412	1.80712	1.8001	1.79306	1.786	1.77892	1.77181	1.76468	1.75753	1.75036	1.74316	1.73594	1.7287	1.72143	1.71415	1.70683	1.6995	1.69214
46	2.01405	2.00765	2.00123	1.99479	1.98833	1.98185	1.97535	1.96883	1.96229	1.95573	1.94916	1.94256	1.93594	1.9293	1.92264	1.91596	1.90925	1.90253	1.89579	1.88903	1.88224	1.87544	1.86861	1.86176	1.85489	1.848	1.84109	1.83416	1.8272	1.82023	1.81323	1.80621	1.79916	1.7921	1.78501	1.7779	1.77077	1.76362	1.75644	1.74924	1.74202	1.73477	1.72751	1.72022	1.7129	1.70556	1.6982	1.69082	1.68341
46.5	2.00746	2.00102	1.99456	1.98808	1.98158	1.97506	1.96852	1.96196	1.95538	1.94878	1.94216	1.93552	1.92886	1.92218	1.91547	1.90875	1.90201	1.89524	1.88846	1.88165	1.87482	1.86797	1.8611	1.85421	1.8473	1.84036	1.8334	1.82643	1.81943	1.8124	1.80536	1.79829	1.7912	1.78409	1.77696	1.7698	1.76262	1.75542	1.7482	1.74095	1.73368	1.72639	1.71907	1.71173	1.70437	1.69698	1.68957	1.68214	1.67468
47	2.00087	1.99439	1.98789	1.98137	1.97483	1.96827	1.96169	1.95509	1.94847	1.94183	1.93516	1.92848	1.92178	1.91506	1.90831	1.90155	1.89476	1.88795	1.88112	1.87427	1.8674	1.86051	1.85359	1.84666	1.8397	1.83272	1.82572	1.8187	1.81165	1.80458	1.79749	1.79038	1.78324	1.77609	1.76891	1.7617	1.75448	1.74723	1.73996	1.73266	1.72534	1.718	1.71064	1.70325	1.69584	1.6884	1.68094	1.67346	1.66595
47.5	1.99428	1.98776	1.98122	1.97466	1.96808	1.96148	1.95486	1.94822	1.94155	1.93487	1.92817	1.92145	1.9147	1.90794	1.90115	1.89434	1.88751	1.88066	1.87379	1.8669	1.85998	1.85305	1.84609	1.83911	1.8321	1.82508	1.81803	1.81097	1.80387	1.79676	1.78963	1.78247	1.77529	1.76808	1.76085	1.7536	1.74633	1.73904	1.73172	1.72437	1.71701	1.70962	1.7022	1.69477	1.68731	1.67982	1.67231	1.66478	1.65722
48	1.98768	1.98113	1.97455	1.96795	1.96133	1.95469	1.94802	1.94134	1.93464	1.92792	1.92117	1.91441	1.90762	1.90081	1.89399	1.88714	1.88026	1.87337	1.86646	1.85952	1.85256	1.84558	1.83858	1.83155	1.82451	1.81744	1.81035	1.80323	1.7961	1.78894	1.78176	1.77455	1.76733	1.76008	1.7528	1.74551	1.73819	1.73084	1.72347	1.71608	1.70867	1.70123	1.69377	1.68628	1.67877	1.67124	1.66368	1.6561	1.64849
48.5	1.98109	1.97449	1.96787	1.96124	1.95458	1.94789	1.94119	1.93447	1.92773	1.92096	1.91418	1.90737	1.90054	1.89369	1.88682	1.87993	1.87302	1.86608	1.85912	1.85214	1.84514	1.83812	1.83107	1.824	1.81691	1.8098	1.80266	1.7955	1.78832	1.78112	1.77389	1.76664	1.75937	1.75207	1.74475	1.73741	1.73004	1.72265	1.71523	1.70779	1.70033	1.69285	1.68534	1.6778	1.67024	1.66266	1.65505	1.64742	1.63976
49	1.9745	1.96786	1.9612	1.95452	1.94782	1.9411	1.93436	1.9276	1.92081	1.91401	1.90718	1.90033	1.89346	1.88657	1.87966	1.87273	1.86577	1.85879	1.85179	1.84477	1.83772	1.83065	1.82356	1.81645	1.80932	1.80216	1.79498	1.78777	1.78055	1.7733	1.76602	1.75873	1.75141	1.74406	1.7367	1.72931	1.72189	1.71445	1.70699	1.69951	1.692	1.68446	1.6769	1.66932	1.66171	1.65408	1.64642	1.63874	1.63103
49.5	1.96791	1.96123	1.95453	1.94781	1.94107	1.93431	1.92753	1.92073	1.9139	1.90706	1.90019	1.8933	1.88639	1.87945	1.8725	1.86552	1.85852	1.8515	1.84446	1.83739	1.8303	1.82319	1.81606	1.8089	1.80172	1.79452	1.78729	1.78004	1.77277	1.76548	1.75816	1.75081	1.74345	1.73606	1.72865	1.72121	1.71375	1.70626	1.69875	1.69122	1.68366	1.67607	1.66847	1.66083	1.65318	1.64549	1.63779	1.63005	1.6223
50	1.96132	1.9546	1.94786	1.9411	1.93432	1.92752	1.9207	1.91385	1.90699	1.9001	1.89319	1.88626	1.87931	1.87233	1.86533	1.85832	1.85127	1.84421	1.83712	1.83001	1.82288	1.81573	1.80855	1.80135	1.79412	1.78688	1.77961	1.77231	1.76499	1.75765	1.75029	1.7429	1.73549	1.72805	1.72059	1.71311	1.7056	1.69807	1.69051	1.68293	1.67532	1.66769	1.66003	1.65235	1.64464	1.63691	1.62916	1.62137	1.61357
50.5	1.95472	1.94797	1.94119	1.93439	1.92757	1.92073	1.91387	1.90698	1.90008	1.89315	1.8862	1.87922	1.87223	1.86521	1.85817	1.85111	1.84403	1.83692	1.82979	1.82264	1.81546	1.80826	1.80104	1.7938	1.78653	1.77924	1.77192	1.76458	1.75722	1.74983	1.74242	1.73499	1.72753	1.72005	1.71254	1.70501	1.69745	1.68987	1.68227	1.67464	1.66698	1.6593	1.6516	1.64387	1.63611	1.62833	1.62053	1.61269	1.60484
51	1.94813	1.94134	1.93452	1.92768	1.92082	1.91394	1.90704	1.90011	1.89316	1.88619	1.8792	1.87219	1.86515	1.85809	1.85101	1.84391	1.83678	1.82963	1.82246	1.81526	1.80804	1.8008	1.79353	1.78624	1.77893	1.77159	1.76423	1.75685	1.74944	1.74201	1.73456	1.72708	1.71957	1.71204	1.70449	1.69691	1.68931	1.68168	1.67403	1.66635	1.65865	1.65092	1.64316	1.63539	1.62758	1.61975	1.61189	1.60401	1.5961
51.5	1.94154	1.9347	1.92785	1.92097	1.91407	1.90715	1.9002	1.89324	1.88625	1.87924	1.87221	1.86515	1.85807	1.85097	1.84385	1.8367	1.82953	1.82234	1.81512	1.80788	1.80062	1.79333	1.78602	1.77869	1.77133	1.76395	1.75655	1.74912	1.74167	1.73419	1.72669	1.71916	1.71161	1.70404	1.69644	1.68881	1.68116	1.67349	1.66579	1.65806	1.65031	1.64253	1.63473	1.6269	1.61905	1.61117	1.60326	1.59533	1.58737
52	1.93495	1.92807	1.92118	1.91426	1.90732	1.90036	1.89337	1.88637	1.87934	1.87228	1.86521	1.85811	1.85099	1.84385	1.83668	1.82949	1.82228	1.81505	1.80779	1.80051	1.7932	1.78587	1.77852	1.77114	1.76374	1.75631	1.74886	1.74139	1.73389	1.72637	1.71882	1.71125	1.70365	1.69603	1.68838	1.68071	1.67301	1.66529	1.65754	1.64977	1.64197	1.63415	1.6263	1.61842	1.61052	1.60259	1.59463	1.58665	1.57864
52.5	1.92836	1.92144	1.91451	1.90755	1.90057	1.89357	1.88654	1.87949	1.87242	1.86533	1.85821	1.85108	1.84391	1.83673	1.82952	1.82229	1.81503	1.80776	1.80045	1.79313	1.78578	1.77841	1.77101	1.76359	1.75614	1.74867	1.74118	1.73366	1.72612	1.71855	1.71095	1.70334	1.69569	1.68802	1.68033	1.67261	1.66487	1.6571	1.6493	1.64148	1.63363	1.62576	1.61786	1.60994	1.60198	1.59401	1.586	1.57797	1.56991
53	1.92176	1.91481	1.90783	1.90084	1.89382	1.88677	1.87971	1.87262	1.86551	1.85838	1.85122	1.84404	1.83684	1.82961	1.82236	1.81508	1.80779	1.80047	1.79312	1.78575	1.77836	1.77094	1.7635	1.75604	1.74855	1.74103	1.73349	1.72593	1.71834	1.71073	1.70309	1.69542	1.68773	1.68002	1.67228	1.66451	1.65672	1.6489	1.64106	1.63319	1.6253	1.61738	1.60943	1.60145	1.59345	1.58543	1.57737	1.56929	1.56118
53.5	1.91517	1.90818	1.90116	1.89413	1.88707	1.87998	1.87288	1.86575	1.8586	1.85142	1.84422	1.837	1.82976	1.82249	1.8152	1.80788	1.80054	1.79318	1.78579	1.77838	1.77094	1.76348	1.75599	1.74848	1.74095	1.73339	1.72581	1.7182	1.71056	1.7029	1.69522	1.68751	1.67977	1.67201	1.66423	1.65641	1.64858	1.64071	1.63282	1.6249	1.61696	1.60899	1.60099	1.59297	1.58492	1.57684	1.56874	1.56061	1.55245
54	1.90858	1.90155	1.89449	1.88741	1.88031	1.87319	1.86605	1.85888	1.85168	1.84447	1.83723	1.82996	1.82268	1.81537	1.80803	1.80067	1.79329	1.78589	1.77845	1.771	1.76352	1.75602	1.74849	1.74093	1.73335	1.72575	1.71812	1.71047	1.70279	1.69508	1.68735	1.6796	1.67182	1.66401	1.65617	1.64831	1.64043	1.63252	1.62458	1.61661	1.60862	1.6006	1.59256	1.58449	1.57639	1.56826	1.56011	1.55193	1.54372
54.5	1.90199	1.89492	1.88782	1.8807	1.87356	1.8664	1.85921	1.852	1.84477	1.83751	1.83023	1.82293	1.8156	1.80825	1.80087	1.79347	1.78604	1.77859	1.77112	1.76362	1.7561	1.74855	1.74098	1.73338	1.72576	1.71811	1.71044	1.70274	1.69501	1.68726	1.67949	1.67168	1.66386	1.656	1.64812	1.64022	1.63228	1.62432	1.61634	1.60832	1.60029	1.59222	1.58413	1.576	1.56786	1.55968	1.55148	1.54325	1.53499
55	1.89539	1.88828	1.88115	1.87399	1.86681	1.85961	1.85238	1.84513	1.83786	1.83056	1.82324	1.81589	1.80852	1.80113	1.79371	1.78626	1.7788	1.7713	1.76379	1.75625	1.74868	1.74109	1.73347	1.72583	1.71816	1.71047	1.70275	1.69501	1.68724	1.67944	1.67162	1.66377	1.6559	1.648	1.64007	1.63212	1.62414	1.61613	1.6081	1.60004	1.59195	1.58383	1.57569	1.56752	1.55932	1.5511	1.54285	1.53457	1.52626
55.5	1.8888	1.88165	1.87448	1.86728	1.86006	1.85282	1.84555	1.83826	1.83094	1.8236	1.81624	1.80885	1.80144	1.79401	1.78654	1.77906	1.77155	1.76401	1.75645	1.74887	1.74126	1.73362	1.72596	1.71828	1.71056	1.70283	1.69506	1.68728	1.67946	1.67162	1.66375	1.65586	1.64794	1.63999	1.63202	1.62402	1.61599	1.60794	1.59985	1.59175	1.58361	1.57545	1.56726	1.55904	1.55079	1.54252	1.53422	1.52589	1.51753
56	1.88221	1.87502	1.86781	1.86057	1.85331	1.84603	1.83872	1.83139	1.82403	1.81665	1.80925	1.80182	1.79436	1.78688	1.77938	1.77185	1.7643	1.75672	1.74912	1.74149	1.73384	1.72616	1.71846	1.71072	1.70297	1.69519	1.68738	1.67954	1.67168	1.6638	1.65588	1.64794	1.63998	1.63198	1.62396	1.61592	1.60784	1.59974	1.59161	1.58346	1.57527	1.56706	1.55882	1.55056	1.54226	1.53394	1.52559	1.51721	1.5088
56.5	1.87562	1.86839	1.86114	1.85386	1.84656	1.83924	1.83189	1.82451	1.81712	1.8097	1.80225	1.79478	1.78728	1.77976	1.77222	1.76465	1.75705	1.74943	1.74179	1.73412	1.72642	1.7187	1.71095	1.70317	1.69537	1.68755	1.67969	1.67181	1.66391	1.65598	1.64802	1.64003	1.63202	1.62398	1.61591	1.60782	1.5997	1.59155	1.58337	1.57517	1.56694	1.55868	1.55039	1.54207	1.53373	1.52536	1.51695	1.50852	1.50007
57	1.86903	1.86176	1.85447	1.84715	1.83981	1.83244	1.82506	1.81764	1.8102	1.80274	1.79525	1.78774	1.78021	1.77264	1.76506	1.75744	1.74981	1.74214	1.73445	1.72674	1.719	1.71123	1.70344	1.69562	1.68778	1.67991	1.67201	1.66408	1.65613	1.64815	1.64015	1.63212	1.62406	1.61597	1.60786	1.59972	1.59155	1.58335	1.57513	1.56688	1.5586	1.55029	1.54195	1.53359	1.5252	1.51677	1.50832	1.49984	1.49134
57.5	1.86243	1.85513	1.84779	1.84044	1.83306	1.82565	1.81822	1.81077	1.80329	1.79579	1.78826	1.78071	1.77313	1.76552	1.75789	1.75024	1.74256	1.73485	1.72712	1.71936	1.71158	1.70377	1.69593	1.68807	1.68018	1.67226	1.66432	1.65635	1.64836	1.64033	1.63228	1.62421	1.6161	1.60797	1.59981	1.59162	1.5834	1.57516	1.56689	1.55859	1.55026	1.54191	1.53352	1.52511	1.51666	1.50819	1.49969	1.49116	1.4826
58	1.85584	1.84849	1.84112	1.83373	1.82631	1.81886	1.81139	1.8039	1.79638	1.78883	1.78126	1.77367	1.76605	1.7584	1.75073	1.74303	1.73531	1.72756	1.71979	1.71199	1.70416	1.6963	1.68842	1.68052	1.67258	1.66462	1.65664	1.64862	1.64058	1.63251	1.62442	1.61629	1.60814	1.59996	1.59176	1.58352	1.57526	1.56697	1.55865	1.5503	1.54192	1.53352	1.52509	1.51662	1.50813	1.49961	1.49106	1.48248	1.47387
58.5	1.84925	1.84186	1.83445	1.82702	1.81956	1.81207	1.80456	1.79703	1.78946	1.78188	1.77427	1.76663	1.75897	1.75128	1.74357	1.73583	1.72806	1.72027	1.71245	1.70461	1.69674	1.68884	1.68092	1.67297	1.66499	1.65698	1.64895	1.64089	1.6328	1.62469	1.61655	1.60838	1.60018	1.59196	1.5837	1.57542	1.56711	1.55877	1.55041	1.54201	1.53359	1.52513	1.51665	1.50814	1.4996	1.49103	1.48243	1.4738	1.46514
59	1.84266	1.83523	1.82778	1.82031	1.8128	1.80528	1.79773	1.79015	1.78255	1.77492	1.76727	1.75959	1.75189	1.74416	1.73641	1.72862	1.72082	1.71298	1.70512	1.69723	1.68932	1.68138	1.67341	1.66541	1.65739	1.64934	1.64126	1.63316	1.62503	1.61687	1.60868	1.60047	1.59222	1.58395	1.57565	1.56732	1.55897	1.55058	1.54217	1.53372	1.52525	1.51675	1.50822	1.49966	1.49107	1.48245	1.4738	1.46512	1.45641
59.5	1.83607	1.8286	1.82111	1.81359	1.80605	1.79849	1.7909	1.78328	1.77564	1.76797	1.76028	1.75256	1.74481	1.73704	1.72924	1.72142	1.71357	1.70569	1.69779	1.68986	1.6819	1.67391	1.6659	1.65786	1.6498	1.6417	1.63358	1.62543	1.61725	1.60905	1.60081	1.59255	1.58426	1.57595	1.5676	1.55922	1.55082	1.54239	1.53392	1.52543	1.51691	1.50836	1.49978	1.49117	1.48254	1.47387	1.46517	1.45644	1.44768
60	1.82947	1.82197	1.81444	1.80688	1.7993	1.7917	1.78407	1.77641	1.76873	1.76102	1.75328	1.74552	1.73773	1.72992	1.72208	1.71421	1.70632	1.6984	1.69045	1.68248	1.67448	1.66645	1.65839	1.65031	1.6422	1.63406	1.62589	1.6177	1.60948	1.60123	1.59295	1.58464	1.5763	1.56794	1.55955	1.55112	1.54267	1.53419	1.52568	1.51714	1.50858	1.49998	1.49135	1.48269	1.474	1.46529	1.45654	1.44776	1.43895
60.5	1.82288	1.81534	1.80777	1.80017	1.79255	1.78491	1.77723	1.76954	1.76181	1.75406	1.74629	1.73848	1.73065	1.7228	1.71492	1.70701	1.69907	1.69111	1.68312	1.6751	1.66706	1.65899	1.65089	1.64276	1.6346	1.62642	1.61821	1.60997	1.6017	1.5934	1.58508	1.57673	1.56834	1.55993	1.55149	1.54302	1.53453	1.526	1.51744	1.50885	1.50024	1.49159	1.48292	1.47421	1.46547	1.4567	1.44791	1.43908	1.43022
61	1.81629	1.80871	1.8011	1.79346	1.7858	1.77811	1.7704	1.76266	1.7549	1.74711	1.73929	1.73145	1.72358	1.71568	1.70775	1.6998	1.69182	1.68382	1.67579	1.66773	1.65964	1.65152	1.64338	1.63521	1.62701	1.61878	1.61052	1.60224	1.59393	1.58558	1.57721	1.56881	1.56039	1.55193	1.54344	1.53493	1.52638	1.5178	1.5092	1.50057	1.4919	1.48321	1.47448	1.46573	1.45694	1.44812	1.43928	1.4304	1.42149
61.5	1.8097	1.80207	1.79443	1.78675	1.77905	1.77132	1.76357	1.75579	1.74799	1.74015	1.7323	1.72441	1.7165	1.70856	1.70059	1.6926	1.68458	1.67653	1.66845	1.66035	1.65222	1.64406	1.63587	1.62765	1.61941	1.61114	1.60284	1.59451	1.58615	1.57776	1.56935	1.5609	1.55243	1.54392	1.53539	1.52683	1.51823	1.50961	1.50096	1.49228	1.48356	1.47482	1.46605	1.45724	1.44841	1.43954	1.43065	1.42172	1.41276
62	1.8031	1.79544	1.78775	1.78004	1.7723	1.76453	1.75674	1.74892	1.74107	1.7332	1.7253	1.71737	1.70942	1.70144	1.69343	1.68539	1.67733	1.66924	1.66112	1.65297	1.6448	1.63659	1.62836	1.6201	1.61181	1.6035	1.59515	1.58678	1.57837	1.56994	1.56148	1.55299	1.54447	1.53592	1.52734	1.51873	1.51009	1.50142	1.49272	1.48399	1.47523	1.46643	1.45761	1.44876	1.43988	1.43096	1.42201	1.41304	1.40403
62.5	1.79651	1.78881	1.78108	1.77333	1.76555	1.75774	1.74991	1.74205	1.73416	1.72625	1.7183	1.71034	1.70234	1.69432	1.68627	1.67819	1.67008	1.66195	1.65379	1.64559	1.63738	1.62913	1.62085	1.61255	1.60422	1.59586	1.58747	1.57905	1.5706	1.56212	1.55361	1.54507	1.53651	1.52791	1.51928	1.51063	1.50194	1.49322	1.48448	1.4757	1.46689	1.45805	1.44918	1.44028	1.43134	1.42238	1.41338	1.40436	1.3953
63	1.78992	1.78218	1.77441	1.76662	1.7588	1.75095	1.74308	1.73517	1.72725	1.71929	1.71131	1.7033	1.69526	1.6872	1.6791	1.67098	1.66283	1.65466	1.64645	1.63822	1.62996	1.62167	1.61335	1.605	1.59662	1.58822	1.57978	1.57132	1.56282	1.5543	1.54574	1.53716	1.52855	1.51991	1.51123	1.50253	1.49379	1.48503	1.47623	1.46741	1.45855	1.44966	1.44074	1.43179	1.42281	1.4138	1.40475	1.39567	1.38657
63.5	1.78333	1.77555	1.76774	1.75991	1.75205	1.74416	1.73624	1.7283	1.72033	1.71234	1.70431	1.69626	1.68818	1.68008	1.67194	1.66378	1.65559	1.64737	1.63912	1.63084	1.62254	1.6142	1.60584	1.59745	1.58903	1.58057	1.57209	1.56358	1.55505	1.54648	1.53788	1.52925	1.52059	1.5119	1.50318	1.49443	1.48565	1.47684	1.46799	1.45912	1.45021	1.44128	1.43231	1.42331	1.41428	1.40522	1.39612	1.38699	1.37783
64	1.77674	1.76892	1.76107	1.7532	1.7453	1.73737	1.72941	1.72143	1.71342	1.70538	1.69732	1.68922	1.6811	1.67295	1.66478	1.65657	1.64834	1.64008	1.63178	1.62346	1.61512	1.60674	1.59833	1.58989	1.58143	1.57293	1.56441	1.55585	1.54727	1.53866	1.53001	1.52134	1.51263	1.50389	1.49513	1.48633	1.4775	1.46864	1.45975	1.45083	1.44188	1.43289	1.42388	1.41483	1.40575	1.39663	1.38749	1.37831	1.3691
64.5	1.77014	1.76228	1.7544	1.74648	1.73854	1.73058	1.72258	1.71456	1.70651	1.69843	1.69032	1.68219	1.67403	1.66583	1.65761	1.64937	1.64109	1.63279	1.62445	1.61609	1.6077	1.59927	1.59082	1.58234	1.57383	1.56529	1.55672	1.54812	1.53949	1.53083	1.52214	1.51342	1.50467	1.49589	1.48708	1.47823	1.46936	1.46045	1.45151	1.44254	1.43354	1.42451	1.41544	1.40634	1.39722	1.38805	1.37886	1.36963	1.36037
65	1.76355	1.75565	1.74773	1.73977	1.73179	1.72379	1.71575	1.70769	1.69959	1.69147	1.68333	1.67515	1.66695	1.65871	1.65045	1.64216	1.63384	1.62549	1.61712	1.60871	1.60028	1.59181	1.58332	1.57479	1.56624	1.55765	1.54904	1.54039	1.53172	1.52301	1.51428	1.50551	1.49671	1.48788	1.47902	1.47013	1.46121	1.45226	1.44327	1.43425	1.4252	1.41612	1.40701	1.39786	1.38868	1.37947	1.37023	1.36095	1.35164
65.5	1.75696	1.74902	1.74106	1.73306	1.72504	1.71699	1.70892	1.70081	1.69268	1.68452	1.67633	1.66811	1.65987	1.65159	1.64329	1.63496	1.6266	1.6182	1.60978	1.60133	1.59286	1.58435	1.57581	1.56724	1.55864	1.55001	1.54135	1.53266	1.52394	1.51519	1.50641	1.4976	1.48875	1.47988	1.47097	1.46203	1.45306	1.44406	1.43503	1.42596	1.41687	1.40774	1.39857	1.38938	1.38015	1.37089	1.3616	1.35227	1.34291
66	1.75037	1.74239	1.73438	1.72635	1.71829	1.7102	1.70209	1.69394	1.68577	1.67757	1.66934	1.66108	1.65279	1.64447	1.63613	1.62775	1.61935	1.61091	1.60245	1.59396	1.58544	1.57688	1.5683	1.55969	1.55104	1.54237	1.53367	1.52493	1.51617	1.50737	1.49854	1.48968	1.48079	1.47187	1.46292	1.45393	1.44492	1.43587	1.42679	1.41767	1.40853	1.39935	1.39014	1.3809	1.37162	1.36231	1.35297	1.34359	1.33418
66.5	1.74378	1.73576	1.72771	1.71964	1.71154	1.70341	1.69525	1.68707	1.67885	1.67061	1.66234	1.65404	1.64571	1.63735	1.62896	1.62055	1.6121	1.60362	1.59512	1.58658	1.57802	1.56942	1.56079	1.55214	1.54345	1.53473	1.52598	1.5172	1.50839	1.49955	1.49067	1.48177	1.47283	1.46387	1.45487	1.44583	1.43677	1.42767	1.41855	1.40938	1.40019	1.39096	1.38171	1.37241	1.36309	1.35373	1.34434	1.33491	1.32545
67	1.73718	1.72913	1.72104	1.71293	1.70479	1.69662	1.68842	1.6802	1.67194	1.66366	1.65534	1.647	1.63863	1.63023	1.6218	1.61334	1.60485	1.59633	1.58778	1.5792	1.57059	1.56195	1.55328	1.54458	1.53585	1.52709	1.5183	1.50947	1.50061	1.49173	1.48281	1.47386	1.46487	1.45586	1.44681	1.43773	1.42862	1.41948	1.4103	1.4011	1.39185	1.38258	1.37327	1.36393	1.35455	1.34515	1.3357	1.32623	1.31672
67.5	1.73059	1.7225	1.71437	1.70622	1.69804	1.68983	1.68159	1.67332	1.66503	1.6567	1.64835	1.63997	1.63155	1.62311	1.61464	1.60614	1.5976	1.58904	1.58045	1.57183	1.56317	1.55449	1.54578	1.53703	1.52826	1.51945	1.51061	1.50174	1.49284	1.48391	1.47494	1.46594	1.45692	1.44785	1.43876	1.42964	1.42048	1.41129	1.40206	1.39281	1.38352	1.37419	1.36484	1.35545	1.34602	1.33657	1.32707	1.31755	1.30799
68	1.724	1.71586	1.7077	1.69951	1.69129	1.68304	1.67476	1.66645	1.65812	1.64975	1.64135	1.63293	1.62447	1.61599	1.60748	1.59893	1.59036	1.58175	1.57312	1.56445	1.55575	1.54703	1.53827	1.52948	1.52066	1.51181	1.50292	1.49401	1.48506	1.47608	1.46707	1.45803	1.44896	1.43985	1.43071	1.42154	1.41233	1.40309	1.39382	1.38452	1.37518	1.36581	1.3564	1.34696	1.33749	1.32798	1.31844	1.30887	1.29926
68.5	1.71741	1.70923	1.70103	1.6928	1.68454	1.67625	1.66793	1.65958	1.6512	1.64279	1.63436	1.62589	1.6174	1.60887	1.60031	1.59173	1.58311	1.57446	1.56578	1.55707	1.54833	1.53956	1.53076	1.52193	1.51306	1.50417	1.49524	1.48628	1.47729	1.46826	1.45921	1.45012	1.441	1.43184	1.42266	1.41344	1.40418	1.3949	1.38558	1.37623	1.36684	1.35742	1.34797	1.33848	1.32896	1.3194	1.30981	1.30019	1.29053
69	1.71081	1.7026	1.69436	1.68609	1.67779	1.66946	1.6611	1.65271	1.64429	1.63584	1.62736	1.61885	1.61032	1.60175	1.59315	1.58452	1.57586	1.56717	1.55845	1.5497	1.54091	1.5321	1.52325	1.51438	1.50547	1.49653	1.48755	1.47855	1.46951	1.46044	1.45134	1.4422	1.43304	1.42384	1.4146	1.40534	1.39604	1.38671	1.37734	1.36794	1.3585	1.34904	1.33953	1.33	1.32043	1.31082	1.30118	1.29151	1.2818
69.5	1.70422	1.69597	1.68769	1.67938	1.67103	1.66266	1.65426	1.64583	1.63738	1.62889	1.62037	1.61182	1.60324	1.59463	1.58599	1.57732	1.56861	1.55988	1.55112	1.54232	1.53349	1.52464	1.51575	1.50682	1.49787	1.48889	1.47987	1.47082	1.46173	1.45262	1.44347	1.43429	1.42508	1.41583	1.40655	1.39724	1.38789	1.37851	1.3691	1.35965	1.35017	1.34065	1.3311	1.32151	1.31189	1.30224	1.29255	1.28283	1.27307
70	1.69763	1.68934	1.68102	1.67266	1.66428	1.65587	1.64743	1.63896	1.63046	1.62193	1.61337	1.60478	1.59616	1.58751	1.57882	1.57011	1.56137	1.55259	1.54378	1.53494	1.52607	1.51717	1.50824	1.49927	1.49027	1.48124	1.47218	1.46309	1.45396	1.4448	1.43561	1.42638	1.41712	1.40783	1.3985	1.38914	1.37975	1.37032	1.36086	1.35136	1.34183	1.33227	1.32267	1.31303	1.30336	1.29366	1.28392	1.27414	1.26433
70.5	1.69104	1.68271	1.67434	1.66595	1.65753	1.64908	1.6406	1.63209	1.62355	1.61498	1.60638	1.59774	1.58908	1.58039	1.57166	1.56291	1.55412	1.5453	1.53645	1.52757	1.51865	1.50971	1.50073	1.49172	1.48268	1.4736	1.4645	1.45536	1.44618	1.43698	1.42774	1.41847	1.40916	1.39982	1.39045	1.38104	1.3716	1.36212	1.35261	1.34307	1.33349	1.32388	1.31423	1.30455	1.29483	1.28508	1.27529	1.26546	1.2556
71	1.68445	1.67607	1.66767	1.65924	1.65078	1.64229	1.63377	1.62522	1.61664	1.60802	1.59938	1.59071	1.582	1.57327	1.5645	1.5557	1.54687	1.53801	1.52912	1.52019	1.51123	1.50224	1.49322	1.48417	1.47508	1.46596	1.45681	1.44763	1.43841	1.42916	1.41987	1.41055	1.4012	1.39181	1.3824	1.37294	1.36345	1.35393	1.34437	1.33478	1.32516	1.31549	1.3058	1.29607	1.2863	1.2765	1.26666	1.25678	1.24687
71.5	1.67785	1.66944	1.661	1.65253	1.64403	1.6355	1.62694	1.61835	1.60972	1.60107	1.59239	1.58367	1.57492	1.56615	1.55734	1.5485	1.53962	1.53072	1.52178	1.51281	1.50381	1.49478	1.48571	1.47662	1.46749	1.45832	1.44912	1.43989	1.43063	1.42133	1.412	1.40264	1.39324	1.38381	1.37434	1.36484	1.35531	1.34574	1.33613	1.32649	1.31682	1.30711	1.29736	1.28758	1.27777	1.26791	1.25803	1.2481	1.23814
72	1.67126	1.66281	1.65433	1.64582	1.63728	1.62871	1.62011	1.61147	1.60281	1.59412	1.58539	1.57663	1.56784	1.55902	1.55017	1.54129	1.53238	1.52343	1.51445	1.50544	1.49639	1.48732	1.47821	1.46906	1.45989	1.45068	1.44144	1.43216	1.42286	1.41351	1.40414	1.39473	1.38528	1.3758	1.36629	1.35674	1.34716	1.33754	1.32789	1.3182	1.30848	1.29872	1.28893	1.2791	1.26923	1.25933	1.2494	1.23942	1.22941
72.5	1.66467	1.65618	1.64766	1.63911	1.63053	1.62192	1.61327	1.6046	1.5959	1.58716	1.57839	1.5696	1.56077	1.5519	1.54301	1.53409	1.52513	1.51614	1.50712	1.49806	1.48897	1.47985	1.4707	1.46151	1.45229	1.44304	1.43375	1.42443	1.41508	1.40569	1.39627	1.38681	1.37732	1.3678	1.35824	1.34864	1.33901	1.32935	1.31965	1.30991	1.30014	1.29034	1.28049	1.27062	1.2607	1.25075	1.24076	1.23074	1.22068
73	1.65808	1.64955	1.64099	1.6324	1.62378	1.61513	1.60644	1.59773	1.58898	1.58021	1.5714	1.56256	1.55369	1.54478	1.53585	1.52688	1.51788	1.50885	1.49978	1.49068	1.48155	1.47239	1.46319	1.45396	1.4447	1.4354	1.42607	1.4167	1.4073	1.39787	1.3884	1.3789	1.36936	1.35979	1.35019	1.34054	1.33087	1.32116	1.31141	1.30163	1.29181	1.28195	1.27206	1.26213	1.25217	1.24217	1.23213	1.22206	1.21195
73.5	1.65149	1.64292	1.63432	1.62569	1.61703	1.60833	1.59961	1.59086	1.58207	1.57325	1.5644	1.55552	1.54661	1.53766	1.52869	1.51968	1.51063	1.50156	1.49245	1.48331	1.47413	1.46492	1.45568	1.44641	1.4371	1.42776	1.41838	1.40897	1.39953	1.39005	1.38054	1.37099	1.3614	1.35179	1.34213	1.33245	1.32272	1.31296	1.30317	1.29334	1.28347	1.27357	1.26363	1.25365	1.24364	1.23359	1.2235	1.21338	1.20322
74	1.64489	1.63629	1.62765	1.61898	1.61028	1.60154	1.59278	1.58398	1.57516	1.5663	1.55741	1.54849	1.53953	1.53054	1.52152	1.51247	1.50338	1.49427	1.48511	1.47593	1.46671	1.45746	1.44818	1.43886	1.4295	1.42012	1.4107	1.40124	1.39175	1.38223	1.37267	1.36307	1.35345	1.34378	1.33408	1.32435	1.31457	1.30477	1.29493	1.28505	1.27513	1.26518	1.25519	1.24517	1.23511	1.22501	1.21487	1.2047	1.19449
74.5	1.6383	1.62965	1.62098	1.61227	1.60352	1.59475	1.58595	1.57711	1.56824	1.55934	1.55041	1.54145	1.53245	1.52342	1.51436	1.50526	1.49614	1.48698	1.47778	1.46855	1.45929	1.45	1.44067	1.43131	1.42191	1.41248	1.40301	1.39351	1.38398	1.37441	1.3648	1.35516	1.34549	1.33578	1.32603	1.31625	1.30643	1.29657	1.28668	1.27676	1.26679	1.25679	1.24676	1.23668	1.22657	1.21643	1.20624	1.19602	1.18576
75	1.63171	1.62302	1.6143	1.60555	1.59677	1.58796	1.57912	1.57024	1.56133	1.55239	1.54342	1.53441	1.52537	1.5163	1.5072	1.49806	1.48889	1.47969	1.47045	1.46118	1.45187	1.44253	1.43316	1.42375	1.41431	1.40484	1.39533	1.38578	1.3762	1.36658	1.35693	1.34725	1.33753	1.32777	1.31798	1.30815	1.29828	1.28838	1.27844	1.26847	1.25846	1.24841	1.23832	1.2282	1.21804	1.20784	1.19761	1.18734	1.17703
75.5	1.62512	1.61639	1.60763	1.59884	1.59002	1.58117	1.57228	1.56337	1.55442	1.54544	1.53642	1.52737	1.51829	1.50918	1.50003	1.49085	1.48164	1.47239	1.46311	1.4538	1.44445	1.43507	1.42565	1.4162	1.40672	1.3972	1.38764	1.37805	1.36842	1.35876	1.34907	1.33934	1.32957	1.31976	1.30992	1.30005	1.29014	1.28019	1.2702	1.26018	1.25012	1.24002	1.22989	1.21972	1.20951	1.19926	1.18898	1.17866	1.1683
76	1.61853	1.60976	1.60096	1.59213	1.58327	1.57438	1.56545	1.5565	1.5475	1.53848	1.52943	1.52034	1.51122	1.50206	1.49287	1.48365	1.47439	1.4651	1.45578	1.44642	1.43703	1.42761	1.41815	1.40865	1.39912	1.38955	1.37995	1.37032	1.36065	1.35094	1.3412	1.33142	1.32161	1.31176	1.30187	1.29195	1.28199	1.27199	1.26196	1.25189	1.24178	1.23164	1.22146	1.21124	1.20098	1.19068	1.18035	1.16998	1.15957
76.5	1.61193	1.60313	1.59429	1.58542	1.57652	1.56759	1.55862	1.54962	1.54059	1.53153	1.52243	1.5133	1.50414	1.49494	1.48571	1.47644	1.46715	1.45781	1.44845	1.43905	1.42961	1.42014	1.41064	1.4011	1.39152	1.38191	1.37227	1.36259	1.35287	1.34312	1.33333	1.32351	1.31365	1.30375	1.29382	1.28385	1.27384	1.2638	1.25372	1.2436	1.23345	1.22325	1.21302	1.20275	1.19245	1.1821	1.17172	1.1613	1.15083
77	1.60534	1.5965	1.58762	1.57871	1.56977	1.5608	1.55179	1.54275	1.53368	1.52457	1.51543	1.50626	1.49706	1.48782	1.47855	1.46924	1.4599	1.45052	1.44111	1.43167	1.42219	1.41268	1.40313	1.39355	1.38393	1.37427	1.36458	1.35486	1.3451	1.3353	1.32547	1.3156	1.30569	1.29575	1.28577	1.27575	1.2657	1.25561	1.24548	1.23531	1.22511	1.21487	1.20459	1.19427	1.18391	1.17352	1.16309	1.15261	1.1421
77.5	1.59875	1.58986	1.58095	1.572	1.56302	1.55401	1.54496	1.53588	1.52677	1.51762	1.50844	1.49923	1.48998	1.4807	1.47138	1.46203	1.45265	1.44323	1.43378	1.42429	1.41477	1.40521	1.39562	1.38599	1.37633	1.36663	1.3569	1.34713	1.33732	1.32748	1.3176	1.30768	1.29773	1.28774	1.27771	1.26765	1.25755	1.24741	1.23724	1.22702	1.21677	1.20648	1.19615	1.18579	1.17538	1.16494	1.15446	1.14393	1.13337
78	1.59216	1.58323	1.57428	1.56529	1.55627	1.54721	1.53813	1.52901	1.51985	1.51066	1.50144	1.49219	1.4829	1.47358	1.46422	1.45483	1.4454	1.43594	1.42645	1.41692	1.40735	1.39775	1.38811	1.37844	1.36873	1.35899	1.34921	1.3394	1.32954	1.31966	1.30973	1.29977	1.28977	1.27974	1.26966	1.25955	1.2494	1.23922	1.22899	1.21873	1.20843	1.1981	1.18772	1.1773	1.16685	1.15636	1.14582	1.13525	1.12464
78.5	1.58556	1.5766	1.56761	1.55858	1.54952	1.54042	1.53129	1.52213	1.51294	1.50371	1.49445	1.48515	1.47582	1.46646	1.45706	1.44762	1.43816	1.42865	1.41911	1.40954	1.39993	1.39029	1.38061	1.37089	1.36114	1.35135	1.34153	1.33167	1.32177	1.31184	1.30186	1.29186	1.28181	1.27173	1.26161	1.25145	1.24126	1.23102	1.22075	1.21044	1.2001	1.18971	1.17928	1.16882	1.15832	1.14778	1.13719	1.12657	1.11591
79	1.57897	1.56997	1.56094	1.55187	1.54277	1.53363	1.52446	1.51526	1.50603	1.49676	1.48745	1.47812	1.46874	1.45934	1.4499	1.44042	1.43091	1.42136	1.41178	1.40216	1.39251	1.38282	1.3731	1.36334	1.35354	1.34371	1.33384	1.32394	1.31399	1.30401	1.294	1.28394	1.27385	1.26372	1.25356	1.24335	1.23311	1.22283	1.21251	1.20216	1.19176	1.18132	1.17085	1.16034	1.14979	1.13919	1.12856	1.11789	1.10718
79.5	1.57238	1.56334	1.55426	1.54516	1.53602	1.52684	1.51763	1.50839	1.49911	1.4898	1.48046	1.47108	1.46166	1.45222	1.44273	1.43321	1.42366	1.41407	1.40445	1.39479	1.38509	1.37536	1.36559	1.35579	1.34595	1.33607	1.32616	1.3162	1.30622	1.29619	1.28613	1.27603	1.26589	1.25572	1.24551	1.23525	1.22497	1.21464	1.20427	1.19387	1.18342	1.17294	1.16242	1.15185	1.14125	1.13061	1.11993	1.10921	1.09845
80	1.56579	1.55671	1.54759	1.53845	1.52926	1.52005	1.5108	1.50152	1.4922	1.48285	1.47346	1.46404	1.45459	1.4451	1.43557	1.42601	1.41641	1.40678	1.39711	1.38741	1.37767	1.36789	1.35808	1.34823	1.33835	1.32843	1.31847	1.30847	1.29844	1.28837	1.27826	1.26812	1.25793	1.24771	1.23745	1.22716	1.21682	1.20644	1.19603	1.18558	1.17508	1.16455	1.15398	1.14337	1.13272	1.12203	1.1113	1.10053	1.08972
80.5	1.5592	1.55008	1.54092	1.53173	1.52251	1.51326	1.50397	1.49464	1.48529	1.47589	1.46647	1.457	1.44751	1.43797	1.42841	1.4188	1.40916	1.39949	1.38978	1.38003	1.37025	1.36043	1.35058	1.34068	1.33075	1.32079	1.31078	1.30074	1.29067	1.28055	1.2704	1.2602	1.24997	1.23971	1.2294	1.21906	1.20867	1.19825	1.18779	1.17729	1.16675	1.15617	1.14555	1.13489	1.12419	1.11345	1.10267	1.09185	1.08099
81	1.5526	1.54344	1.53425	1.52502	1.51576	1.50647	1.49714	1.48777	1.47837	1.46894	1.45947	1.44997	1.44043	1.43085	1.42124	1.4116	1.40192	1.3922	1.38245	1.37266	1.36283	1.35297	1.34307	1.33313	1.32316	1.31315	1.3031	1.29301	1.28289	1.27273	1.26253	1.25229	1.24202	1.2317	1.22135	1.21096	1.20053	1.19006	1.17955	1.169	1.15841	1.14778	1.13711	1.12641	1.11566	1.10487	1.09404	1.08317	1.07226
81.5	1.54601	1.53681	1.52758	1.51831	1.50901	1.49968	1.49031	1.4809	1.47146	1.46199	1.45248	1.44293	1.43335	1.42373	1.41408	1.40439	1.39467	1.38491	1.37511	1.36528	1.35541	1.3455	1.33556	1.32558	1.31556	1.30551	1.29541	1.28528	1.27511	1.26491	1.25466	1.24438	1.23406	1.2237	1.2133	1.20286	1.19238	1.18186	1.17131	1.16071	1.15007	1.1394	1.12868	1.11792	1.10713	1.09629	1.08541	1.07449	1.06353
82	1.53942	1.53018	1.52091	1.5116	1.50226	1.49288	1.48347	1.47403	1.46455	1.45503	1.44548	1.43589	1.42627	1.41661	1.40692	1.39719	1.38742	1.37762	1.36778	1.3579	1.34799	1.33804	1.32805	1.31803	1.30797	1.29787	1.28773	1.27755	1.26734	1.25709	1.24679	1.23647	1.2261	1.21569	1.20524	1.19476	1.18423	1.17367	1.16306	1.15242	1.14174	1.13101	1.12025	1.10944	1.09859	1.08771	1.07678	1.06581	1.0548
82.5	1.53283	1.52355	1.51424	1.50489	1.49551	1.48609	1.47664	1.46716	1.45763	1.44808	1.43848	1.42886	1.41919	1.40949	1.39976	1.38998	1.38017	1.37033	1.36045	1.35053	1.34057	1.33058	1.32054	1.31048	1.30037	1.29022	1.28004	1.26982	1.25956	1.24926	1.23893	1.22855	1.21814	1.20768	1.19719	1.18666	1.17609	1.16548	1.15482	1.14413	1.1334	1.12263	1.11181	1.10096	1.09006	1.07912	1.06815	1.05713	1.04606
83	1.52624	1.51692	1.50757	1.49818	1.48876	1.4793	1.46981	1.46028	1.45072	1.44112	1.43149	1.42182	1.41211	1.40237	1.39259	1.38278	1.37293	1.36304	1.35311	1.34315	1.33315	1.32311	1.31304	1.30292	1.29277	1.28258	1.27236	1.26209	1.25179	1.24144	1.23106	1.22064	1.21018	1.19968	1.18914	1.17856	1.16794	1.15728	1.14658	1.13584	1.12506	1.11424	1.10338	1.09247	1.08153	1.07054	1.05952	1.04845	1.03733
83.5	1.51964	1.51029	1.5009	1.49147	1.48201	1.47251	1.46298	1.45341	1.44381	1.43417	1.42449	1.41478	1.40503	1.39525	1.38543	1.37557	1.36568	1.35575	1.34578	1.33577	1.32573	1.31565	1.30553	1.29537	1.28518	1.27494	1.26467	1.25436	1.24401	1.23362	1.22319	1.21273	1.20222	1.19167	1.18109	1.17046	1.15979	1.14909	1.13834	1.12755	1.11672	1.10585	1.09494	1.08399	1.073	1.06196	1.05088	1.03976	1.0286
84	1.51305	1.50365	1.49422	1.48476	1.47526	1.46572	1.45615	1.44654	1.43689	1.42721	1.4175	1.40775	1.39796	1.38813	1.37827	1.36837	1.35843	1.34846	1.33845	1.3284	1.31831	1.30818	1.29802	1.28782	1.27758	1.2673	1.25698	1.24663	1.23623	1.2258	1.21533	1.20481	1.19426	1.18367	1.17303	1.16236	1.15165	1.14089	1.1301	1.11926	1.10839	1.09747	1.08651	1.07551	1.06447	1.05338	1.04225	1.03108	1.01987
84.5	1.50646	1.49702	1.48755	1.47805	1.46851	1.45893	1.44932	1.43967	1.42998	1.42026	1.4105	1.40071	1.39088	1.38101	1.3711	1.36116	1.35118	1.34117	1.33111	1.32102	1.31089	1.30072	1.29051	1.28027	1.26998	1.25966	1.2493	1.2389	1.22846	1.21798	1.20746	1.1969	1.1863	1.17566	1.16498	1.15426	1.1435	1.1327	1.12186	1.11097	1.10005	1.08908	1.07807	1.06702	1.05593	1.0448	1.03362	1.0224	1.01114
85	1.49987	1.49039	1.48088	1.47134	1.46175	1.45214	1.44248	1.43279	1.42307	1.41331	1.40351	1.39367	1.3838	1.37389	1.36394	1.35396	1.34394	1.33388	1.32378	1.31364	1.30347	1.29326	1.28301	1.27272	1.26239	1.25202	1.24161	1.23117	1.22068	1.21016	1.19959	1.18899	1.17834	1.16766	1.15693	1.14616	1.13536	1.12451	1.11362	1.10268	1.09171	1.0807	1.06964	1.05854	1.0474	1.03622	1.02499	1.01372	1.00241
85.5	1.49327	1.48376	1.47421	1.46462	1.455	1.44535	1.43565	1.42592	1.41616	1.40635	1.39651	1.38663	1.37672	1.36677	1.35678	1.34675	1.33669	1.32659	1.31644	1.30627	1.29605	1.28579	1.2755	1.26516	1.25479	1.24438	1.23393	1.22344	1.21291	1.20234	1.19172	1.18107	1.17038	1.15965	1.14888	1.13806	1.12721	1.11631	1.10538	1.0944	1.08337	1.07231	1.06121	1.05006	1.03887	1.02764	1.01636	1.00504	0.99368
86	1.48668	1.47713	1.46754	1.45791	1.44825	1.43855	1.42882	1.41905	1.40924	1.3994	1.38952	1.3796	1.36964	1.35965	1.34962	1.33955	1.32944	1.31929	1.30911	1.29889	1.28863	1.27833	1.26799	1.25761	1.2472	1.23674	1.22624	1.21571	1.20513	1.19451	1.18386	1.17316	1.16242	1.15164	1.14083	1.12996	1.11906	1.10812	1.09713	1.08611	1.07504	1.06393	1.05277	1.04158	1.03034	1.01905	1.00773	0.996361	0.984949
86.5	1.48009	1.4705	1.46087	1.4512	1.4415	1.43176	1.42199	1.41218	1.40233	1.39244	1.38252	1.37256	1.36256	1.35253	1.34245	1.33234	1.32219	1.312	1.30178	1.29151	1.28121	1.27086	1.26048	1.25006	1.2396	1.2291	1.21856	1.20798	1.19735	1.18669	1.17599	1.16525	1.15446	1.14364	1.13277	1.12187	1.11092	1.09993	1.08889	1.07782	1.0667	1.05554	1.04434	1.03309	1.0218	1.01047	0.999099	0.987681	0.976219
87	1.4735	1.46387	1.4542	1.44449	1.43475	1.42497	1.41516	1.4053	1.39542	1.38549	1.37553	1.36552	1.35548	1.34541	1.33529	1.32514	1.31494	1.30471	1.29444	1.28414	1.27379	1.2634	1.25297	1.24251	1.232	1.22146	1.21087	1.20025	1.18958	1.17887	1.16812	1.15733	1.1465	1.13563	1.12472	1.11377	1.10277	1.09173	1.08065	1.06953	1.05836	1.04715	1.0359	1.02461	1.01327	1.00189	0.990468	0.979	0.967488
87.5	1.46691	1.45723	1.44753	1.43778	1.428	1.41818	1.40833	1.39843	1.3885	1.37853	1.36853	1.35849	1.34841	1.33829	1.32813	1.31793	1.3077	1.29742	1.28711	1.27676	1.26637	1.25594	1.24547	1.23496	1.22441	1.21382	1.20319	1.19251	1.1818	1.17105	1.16026	1.14942	1.13855	1.12763	1.11667	1.10567	1.09462	1.08354	1.07241	1.06124	1.05003	1.03877	1.02747	1.01613	1.00474	0.993311	0.981837	0.970319	0.958757
88	1.46031	1.4506	1.44085	1.43107	1.42125	1.41139	1.40149	1.39156	1.38159	1.37158	1.36153	1.35145	1.34133	1.33117	1.32097	1.31073	1.30045	1.29013	1.27978	1.26938	1.25895	1.24847	1.23796	1.2274	1.21681	1.20618	1.1955	1.18478	1.17403	1.16323	1.15239	1.14151	1.13059	1.11962	1.10862	1.09757	1.08648	1.07534	1.06417	1.05295	1.04169	1.03038	1.01904	1.00764	0.996209	0.984729	0.973206	0.961638	0.950026
88.5	1.45372	1.44397	1.43418	1.42436	1.4145	1.4046	1.39466	1.38469	1.37468	1.36463	1.35454	1.34441	1.33425	1.32404	1.3138	1.30352	1.2932	1.28284	1.27244	1.26201	1.25153	1.24101	1.23045	1.21985	1.20921	1.19853	1.18781	1.17705	1.16625	1.15541	1.14452	1.1336	1.12263	1.11162	1.10056	1.08947	1.07833	1.06715	1.05593	1.04466	1.03335	1.022	1.0106	0.999161	0.987677	0.976148	0.964575	0.952958	0.941295
89	1.44713	1.43734	1.42751	1.41765	1.40775	1.39781	1.38783	1.37782	1.36776	1.35767	1.34754	1.33738	1.32717	1.31692	1.30664	1.29632	1.28595	1.27555	1.26511	1.25463	1.24411	1.23355	1.22294	1.2123	1.20162	1.19089	1.18013	1.16932	1.15848	1.14759	1.13666	1.12568	1.11467	1.10361	1.09251	1.08137	1.07018	1.05896	1.04769	1.03637	1.02501	1.01361	1.00217	0.990678	0.979145	0.967567	0.955944	0.944277	0.932565
89.5	1.44054	1.43071	1.42084	1.41094	1.401	1.39102	1.381	1.37094	1.36085	1.35072	1.34055	1.33034	1.32009	1.3098	1.29948	1.28911	1.27871	1.26826	1.25778	1.24725	1.23669	1.22608	1.21544	1.20475	1.19402	1.18325	1.17244	1.16159	1.1507	1.13976	1.12879	1.11777	1.10671	1.09561	1.08446	1.07327	1.06204	1.05076	1.03944	1.02808	1.01668	1.00523	0.993733	0.982195	0.970612	0.958985	0.947313	0.935596	0.923834
90	1.43395	1.42408	1.41417	1.40423	1.39424	1.38422	1.37417	1.36407	1.35394	1.34376	1.33355	1.3233	1.31301	1.30268	1.29231	1.28191	1.27146	1.26097	1.25044	1.23988	1.22927	1.21862	1.20793	1.1972	1.18643	1.17561	1.16476	1.15386	1.14292	1.13194	1.12092	1.10986	1.09875	1.0876	1.07641	1.06517	1.05389	1.04257	1.0312	1.01979	1.00834	0.996841	0.985299	0.973712	0.96208	0.950404	0.938682	0.926915	0.915103
90.5	1.42735	1.41745	1.4075	1.39752	1.38749	1.37743	1.36734	1.3572	1.34702	1.33681	1.32656	1.31626	1.30593	1.29556	1.28515	1.2747	1.26421	1.25368	1.24311	1.2325	1.22185	1.21115	1.20042	1.18965	1.17883	1.16797	1.15707	1.14613	1.13515	1.12412	1.11305	1.10194	1.09079	1.07959	1.06835	1.05707	1.04575	1.03438	1.02296	1.0115	1	0.988456	0.976865	0.965229	0.953548	0.941823	0.930051	0.918235	0.906372
91	1.42076	1.41081	1.40083	1.3908	1.38074	1.37064	1.3605	1.35033	1.34011	1.32986	1.31956	1.30923	1.29885	1.28844	1.27799	1.2675	1.25696	1.24639	1.23578	1.22512	1.21443	1.20369	1.19291	1.18209	1.17123	1.16033	1.14939	1.1384	1.12737	1.1163	1.10519	1.09403	1.08283	1.07159	1.0603	1.04897	1.0376	1.02618	1.01472	1.00321	0.991665	0.98007	0.968431	0.956746	0.945016	0.933241	0.92142	0.909554	0.897642
91.5	1.41417	1.40418	1.39416	1.38409	1.37399	1.36385	1.35367	1.34345	1.3332	1.3229	1.31257	1.30219	1.29178	1.28132	1.27083	1.26029	1.24972	1.2391	1.22844	1.21775	1.20701	1.19623	1.1854	1.17454	1.16364	1.15269	1.1417	1.13067	1.1196	1.10848	1.09732	1.08612	1.07487	1.06358	1.05225	1.04087	1.02945	1.01799	1.00648	0.994926	0.983328	0.971685	0.959996	0.948263	0.936484	0.92466	0.91279	0.900873	0.888911
92	1.40758	1.39755	1.38749	1.37738	1.36724	1.35706	1.34684	1.33658	1.32628	1.31595	1.30557	1.29515	1.2847	1.2742	1.26366	1.25309	1.24247	1.23181	1.22111	1.21037	1.19959	1.18876	1.1779	1.16699	1.15604	1.14505	1.13402	1.12294	1.11182	1.10066	1.08945	1.0782	1.06691	1.05558	1.0442	1.03277	1.02131	1.00979	0.998238	0.986637	0.97499	0.963299	0.951562	0.93978	0.927952	0.916078	0.904159	0.892192	0.88018
92.5	1.40098	1.39092	1.38081	1.37067	1.36049	1.35027	1.34001	1.32971	1.31937	1.30899	1.29857	1.28812	1.27762	1.26708	1.2565	1.24588	1.23522	1.22452	1.21378	1.20299	1.19217	1.1813	1.17039	1.15944	1.14844	1.13741	1.12633	1.11521	1.10404	1.09284	1.08159	1.07029	1.05895	1.04757	1.03614	1.02467	1.01316	1.0016	0.989996	0.978347	0.966653	0.954913	0.943128	0.931297	0.91942	0.907497	0.895528	0.883512	0.871449
93	1.39439	1.38429	1.37414	1.36396	1.35374	1.34348	1.33318	1.32284	1.31246	1.30204	1.29158	1.28108	1.27054	1.25996	1.24934	1.23868	1.22797	1.21723	1.20644	1.19562	1.18475	1.17383	1.16288	1.15189	1.14085	1.12977	1.11864	1.10748	1.09627	1.08501	1.07372	1.06238	1.05099	1.03957	1.02809	1.01658	1.00501	0.993407	0.981755	0.970058	0.958316	0.946528	0.934694	0.922814	0.910888	0.898916	0.886897	0.874831	0.862718
93.5	1.3878	1.37766	1.36747	1.35725	1.34699	1.33669	1.32635	1.31597	1.30554	1.29508	1.28458	1.27404	1.26346	1.25284	1.24218	1.23147	1.22072	1.20994	1.19911	1.18824	1.17733	1.16637	1.15537	1.14433	1.13325	1.12213	1.11096	1.09975	1.08849	1.07719	1.06585	1.05446	1.04303	1.03156	1.02004	1.00848	0.996867	0.985213	0.973514	0.961769	0.949978	0.938142	0.92626	0.914331	0.902356	0.890334	0.878266	0.86615	0.853988
94	1.38121	1.37102	1.3608	1.35054	1.34024	1.3299	1.31951	1.30909	1.29863	1.28813	1.27759	1.26701	1.25638	1.24572	1.23501	1.22427	1.21348	1.20265	1.19178	1.18086	1.16991	1.15891	1.14787	1.13678	1.12566	1.11449	1.10327	1.09202	1.08072	1.06937	1.05798	1.04655	1.03508	1.02355	1.01199	1.00038	0.988721	0.977019	0.965272	0.95348	0.941641	0.929757	0.917826	0.905848	0.893824	0.881753	0.869635	0.85747	0.845257
94.5	1.37462	1.36439	1.35413	1.34383	1.33349	1.3231	1.31268	1.30222	1.29172	1.28118	1.27059	1.25997	1.2493	1.2386	1.22785	1.21706	1.20623	1.19536	1.18444	1.17348	1.16249	1.15144	1.14036	1.12923	1.11806	1.10685	1.09559	1.08429	1.07294	1.06155	1.05012	1.03864	1.02712	1.01555	1.00394	0.992278	0.980575	0.968826	0.957031	0.945191	0.933304	0.921371	0.909391	0.897365	0.885292	0.873172	0.861004	0.848789	0.836526
95	1.36802	1.35776	1.34746	1.33712	1.32673	1.31631	1.30585	1.29535	1.28481	1.27422	1.2636	1.25293	1.24222	1.23148	1.22069	1.20986	1.19898	1.18807	1.17711	1.16611	1.15507	1.14398	1.13285	1.12168	1.11046	1.0992	1.0879	1.07656	1.06516	1.05373	1.04225	1.03073	1.01916	1.00754	0.995883	0.984179	0.972428	0.960632	0.94879	0.936901	0.924967	0.912985	0.900957	0.888882	0.87676	0.86459	0.852373	0.840108	0.827795
95.5	1.36143	1.35113	1.34079	1.33041	1.31998	1.30952	1.29902	1.28848	1.27789	1.26727	1.2566	1.24589	1.23515	1.22436	1.21352	1.20265	1.19173	1.18078	1.16978	1.15873	1.14765	1.13652	1.12534	1.11413	1.10287	1.09156	1.08022	1.06882	1.05739	1.04591	1.03438	1.02281	1.0112	0.999537	0.987831	0.976079	0.964282	0.952438	0.940549	0.928612	0.916629	0.9046	0.892523	0.880399	0.868228	0.856009	0.843742	0.831427	0.819064
96	1.35484	1.3445	1.33412	1.32369	1.31323	1.30273	1.29219	1.2816	1.27098	1.26031	1.24961	1.23886	1.22807	1.21724	1.20636	1.19545	1.18449	1.17349	1.16244	1.15135	1.14022	1.12905	1.11784	1.10657	1.09527	1.08392	1.07253	1.06109	1.04961	1.03809	1.02652	1.0149	1.00324	0.991531	0.979779	0.96798	0.956135	0.944245	0.932307	0.920323	0.908292	0.896214	0.884089	0.871916	0.859696	0.847427	0.835111	0.822747	0.810334
96.5	1.34825	1.33787	1.32745	1.31698	1.30648	1.29594	1.28536	1.27473	1.26407	1.25336	1.24261	1.23182	1.22099	1.21011	1.1992	1.18824	1.17724	1.16619	1.15511	1.14398	1.1328	1.12159	1.11033	1.09902	1.08767	1.07628	1.06484	1.05336	1.04184	1.03027	1.01865	1.00699	0.995279	0.983526	0.971726	0.959881	0.947989	0.936051	0.924066	0.912034	0.899955	0.887829	0.875655	0.863433	0.851164	0.838846	0.82648	0.814066	0.801603
97	1.34166	1.33124	1.32077	1.31027	1.29973	1.28915	1.27852	1.26786	1.25715	1.2464	1.23562	1.22478	1.21391	1.20299	1.19204	1.18103	1.16999	1.1589	1.14777	1.1366	1.12538	1.11412	1.10282	1.09147	1.08008	1.06864	1.05716	1.04563	1.03406	1.02244	1.01078	0.999074	0.98732	0.97552	0.963674	0.951782	0.939843	0.927857	0.915825	0.903745	0.891618	0.879443	0.867221	0.85495	0.842632	0.830265	0.817849	0.805385	0.792872
97.5	1.33506	1.3246	1.3141	1.30356	1.29298	1.28236	1.27169	1.26099	1.25024	1.23945	1.22862	1.21775	1.20683	1.19587	1.18487	1.17383	1.16274	1.15161	1.14044	1.12922	1.11796	1.10666	1.09531	1.08392	1.07248	1.061	1.04947	1.0379	1.02628	1.01462	1.00291	0.99116	0.97936	0.967514	0.955622	0.943682	0.931696	0.919663	0.907583	0.895456	0.88328	0.871057	0.858786	0.846467	0.8341	0.821683	0.809218	0.796704	0.784141
98	1.32847	1.31797	1.30743	1.29685	1.28623	1.27557	1.26486	1.25411	1.24333	1.2325	1.22162	1.21071	1.19975	1.18875	1.17771	1.16662	1.1555	1.14432	1.13311	1.12185	1.11054	1.0992	1.0878	1.07637	1.06489	1.05336	1.04179	1.03017	1.01851	1.0068	0.995047	0.983247	0.971401	0.959509	0.947569	0.935583	0.92355	0.91147	0.899342	0.887166	0.874943	0.862672	0.850352	0.837984	0.825568	0.813102	0.800587	0.788024	0.77541
98.5	1.32188	1.31134	1.30076	1.29014	1.27948	1.26877	1.25803	1.24724	1.23641	1.22554	1.21463	1.20367	1.19267	1.18163	1.17055	1.15942	1.14825	1.13703	1.12577	1.11447	1.10312	1.09173	1.0803	1.06882	1.05729	1.04572	1.0341	1.02244	1.01073	0.99898	0.98718	0.975334	0.963442	0.951503	0.939517	0.927484	0.915404	0.903276	0.891101	0.878877	0.866606	0.854286	0.841918	0.829501	0.817035	0.804521	0.791957	0.779343	0.76668
99	1.31529	1.30471	1.29409	1.28343	1.27273	1.26198	1.2512	1.24037	1.2295	1.21859	1.20763	1.19664	1.1856	1.17451	1.16338	1.15221	1.141	1.12974	1.11844	1.10709	1.0957	1.08427	1.07279	1.06126	1.04969	1.03808	1.02642	1.01471	1.00296	0.991158	0.979313	0.967421	0.955483	0.943497	0.931465	0.919385	0.907257	0.895082	0.882859	0.870588	0.858269	0.845901	0.833484	0.821018	0.808503	0.795939	0.783326	0.770662	0.757949
99.5	1.30869	1.29808	1.28742	1.27672	1.26598	1.25519	1.24437	1.2335	1.22259	1.21163	1.20064	1.1896	1.17852	1.16739	1.15622	1.14501	1.13375	1.12245	1.11111	1.09972	1.08828	1.0768	1.06528	1.05371	1.0421	1.03044	1.01873	1.00698	0.995181	0.983337	0.971446	0.959508	0.947523	0.935492	0.923412	0.911286	0.899111	0.886889	0.874618	0.862299	0.849931	0.837515	0.82505	0.812535	0.799971	0.787358	0.774695	0.761982	0.749218
100	1.3021	1.29145	1.28075	1.27001	1.25923	1.2484	1.23753	1.22663	1.21567	1.20468	1.19364	1.18256	1.17144	1.16027	1.14906	1.1378	1.12651	1.11516	1.10377	1.09234	1.08086	1.06934	1.05777	1.04616	1.0345	1.0228	1.01105	0.999249	0.987406	0.975516	0.963579	0.951595	0.939564	0.927486	0.91536	0.903186	0.890965	0.878695	0.866377	0.85401	0.841594	0.829129	0.816615	0.804052	0.791439	0.778777	0.766064	0.753301	0.740487
[truncated: 301 more columns]

## Sheet: a SBNL_age Indoor
units: Binary (yes/no), x-axis: temperature (degrees Celsius, row 2), y-axis:relative humidity (%, column A)
	25	25.1	25.2	25.3	25.4	25.5	25.6	25.7	25.8	25.9	26	26.1	26.2	26.3	26.4	26.5	26.6	26.7	26.8	26.9	27	27.1	27.2	27.3	27.4	27.5	27.6	27.7	27.8	27.9	28	28.1	28.2	28.3	28.4	28.5	28.6	28.7	28.8	28.9	29	29.1	29.2	29.3	29.4	29.5	29.6	29.7	29.8
0.5	FALSE	FALSE	FALSE	FALSE	FALSE	FALSE	FALSE	FALSE	FALSE	FALSE	FALSE	FALSE	FALSE	FALSE	FALSE	FALSE	FALSE	FALSE	FALSE	FALSE	FALSE	FALSE	FALSE	FALSE	FALSE	FALSE	FALSE	FALSE	FALSE	FALSE	FALSE	FALSE	FALSE	FALSE	FALSE	FALSE	FALSE	FALSE	FALSE	FALSE	FALSE	FALSE	FALSE	FALSE	FALSE	FALSE	FALSE	FALSE	FALSE
1	FALSE	FALSE	FALSE	FALSE	FALSE	FALSE	FALSE	FALSE	FALSE	FALSE	FALSE	FALSE	FALSE	FALSE	FALSE	FALSE	FALSE	FALSE	FALSE	FALSE	FALSE	FALSE	FALSE	FALSE	FALSE	FALSE	FALSE	FALSE	FALSE	FALSE	FALSE	FALSE	FALSE	FALSE	FALSE	FALSE	FALSE	FALSE	FALSE	FALSE	FALSE	FALSE	FALSE	FALSE	FALSE	FALSE	FALSE	FALSE	FALSE
1.5	FALSE	FALSE	FALSE	FALSE	FALSE	FALSE	FALSE	FALSE	FALSE	FALSE	FALSE	FALSE	FALSE	FALSE	FALSE	FALSE	FALSE	FALSE	FALSE	FALSE	FALSE	FALSE	FALSE	FALSE	FALSE	FALSE	FALSE	FALSE	FALSE	FALSE	FALSE	FALSE	FALSE	FALSE	FALSE	FALSE	FALSE	FALSE	FALSE	FALSE	FALSE	FALSE	FALSE	FALSE	FALSE	FALSE	FALSE	FALSE	FALSE
2	FALSE	FALSE	FALSE	FALSE	FALSE	FALSE	FALSE	FALSE	FALSE	FALSE	FALSE	FALSE	FALSE	FALSE	FALSE	FALSE	FALSE	FALSE	FALSE	FALSE	FALSE	FALSE	FALSE	FALSE	FALSE	FALSE	FALSE	FALSE	FALSE	FALSE	FALSE	FALSE	FALSE	FALSE	FALSE	FALSE	FALSE	FALSE	FALSE	FALSE	FALSE	FALSE	FALSE	FALSE	FALSE	FALSE	FALSE	FALSE	FALSE
2.5	FALSE	FALSE	FALSE	FALSE	FALSE	FALSE	FALSE	FALSE	FALSE	FALSE	FALSE	FALSE	FALSE	FALSE	FALSE	FALSE	FALSE	FALSE	FALSE	FALSE	FALSE	FALSE	FALSE	FALSE	FALSE	FALSE	FALSE	FALSE	FALSE	FALSE	FALSE	FALSE	FALSE	FALSE	FALSE	FALSE	FALSE	FALSE	FALSE	FALSE	FALSE	FALSE	FALSE	FALSE	FALSE	FALSE	FALSE	FALSE	FALSE
3	FALSE	FALSE	FALSE	FALSE	FALSE	FALSE	FALSE	FALSE	FALSE	FALSE	FALSE	FALSE	FALSE	FALSE	FALSE	FALSE	FALSE	FALSE	FALSE	FALSE	FALSE	FALSE	FALSE	FALSE	FALSE	FALSE	FALSE	FALSE	FALSE	FALSE	FALSE	FALSE	FALSE	FALSE	FALSE	FALSE	FALSE	FALSE	FALSE	FALSE	FALSE	FALSE	FALSE	FALSE	FALSE	FALSE	FALSE	FALSE	FALSE
3.5	FALSE	FALSE	FALSE	FALSE	FALSE	FALSE	FALSE	FALSE	FALSE	FALSE	FALSE	FALSE	FALSE	FALSE	FALSE	FALSE	FALSE	FALSE	FALSE	FALSE	FALSE	FALSE	FALSE	FALSE	FALSE	FALSE	FALSE	FALSE	FALSE	FALSE	FALSE	FALSE	FALSE	FALSE	FALSE	FALSE	FALSE	FALSE	FALSE	FALSE	FALSE	FALSE	FALSE	FALSE	FALSE	FALSE	FALSE	FALSE	FALSE
4	FALSE	FALSE	FALSE	FALSE	FALSE	FALSE	FALSE	FALSE	FALSE	FALSE	FALSE	FALSE	FALSE	FALSE	FALSE	FALSE	FALSE	FALSE	FALSE	FALSE	FALSE	FALSE	FALSE	FALSE	FALSE	FALSE	FALSE	FALSE	FALSE	FALSE	FALSE	FALSE	FALSE	FALSE	FALSE	FALSE	FALSE	FALSE	FALSE	FALSE	FALSE	FALSE	FALSE	FALSE	FALSE	FALSE	FALSE	FALSE	FALSE
4.5	FALSE	FALSE	FALSE	FALSE	FALSE	FALSE	FALSE	FALSE	FALSE	FALSE	FALSE	FALSE	FALSE	FALSE	FALSE	FALSE	FALSE	FALSE	FALSE	FALSE	FALSE	FALSE	FALSE	FALSE	FALSE	FALSE	FALSE	FALSE	FALSE	FALSE	FALSE	FALSE	FALSE	FALSE	FALSE	FALSE	FALSE	FALSE	FALSE	FALSE	FALSE	FALSE	FALSE	FALSE	FALSE	FALSE	FALSE	FALSE	FALSE
5	FALSE	FALSE	FALSE	FALSE	FALSE	FALSE	FALSE	FALSE	FALSE	FALSE	FALSE	FALSE	FALSE	FALSE	FALSE	FALSE	FALSE	FALSE	FALSE	FALSE	FALSE	FALSE	FALSE	FALSE	FALSE	FALSE	FALSE	FALSE	FALSE	FALSE	FALSE	FALSE	FALSE	FALSE	FALSE	FALSE	FALSE	FALSE	FALSE	FALSE	FALSE	FALSE	FALSE	FALSE	FALSE	FALSE	FALSE	FALSE	FALSE
5.5	FALSE	FALSE	FALSE	FALSE	FALSE	FALSE	FALSE	FALSE	FALSE	FALSE	FALSE	FALSE	FALSE	FALSE	FALSE	FALSE	FALSE	FALSE	FALSE	FALSE	FALSE	FALSE	FALSE	FALSE	FALSE	FALSE	FALSE	FALSE	FALSE	FALSE	FALSE	FALSE	FALSE	FALSE	FALSE	FALSE	FALSE	FALSE	FALSE	FALSE	FALSE	FALSE	FALSE	FALSE	FALSE	FALSE	FALSE	FALSE	FALSE
6	FALSE	FALSE	FALSE	FALSE	FALSE	FALSE	FALSE	FALSE	FALSE	FALSE	FALSE	FALSE	FALSE	FALSE	FALSE	FALSE	FALSE	FALSE	FALSE	FALSE	FALSE	FALSE	FALSE	FALSE	FALSE	FALSE	FALSE	FALSE	FALSE	FALSE	FALSE	FALSE	FALSE	FALSE	FALSE	FALSE	FALSE	FALSE	FALSE	FALSE	FALSE	FALSE	FALSE	FALSE	FALSE	FALSE	FALSE	FALSE	FALSE
6.5	FALSE	FALSE	FALSE	FALSE	FALSE	FALSE	FALSE	FALSE	FALSE	FALSE	FALSE	FALSE	FALSE	FALSE	FALSE	FALSE	FALSE	FALSE	FALSE	FALSE	FALSE	FALSE	FALSE	FALSE	FALSE	FALSE	FALSE	FALSE	FALSE	FALSE	FALSE	FALSE	FALSE	FALSE	FALSE	FALSE	FALSE	FALSE	FALSE	FALSE	FALSE	FALSE	FALSE	FALSE	FALSE	FALSE	FALSE	FALSE	FALSE
7	FALSE	FALSE	FALSE	FALSE	FALSE	FALSE	FALSE	FALSE	FALSE	FALSE	FALSE	FALSE	FALSE	FALSE	FALSE	FALSE	FALSE	FALSE	FALSE	FALSE	FALSE	FALSE	FALSE	FALSE	FALSE	FALSE	FALSE	FALSE	FALSE	FALSE	FALSE	FALSE	FALSE	FALSE	FALSE	FALSE	FALSE	FALSE	FALSE	FALSE	FALSE	FALSE	FALSE	FALSE	FALSE	FALSE	FALSE	FALSE	FALSE
7.5	FALSE	FALSE	FALSE	FALSE	FALSE	FALSE	FALSE	FALSE	FALSE	FALSE	FALSE	FALSE	FALSE	FALSE	FALSE	FALSE	FALSE	FALSE	FALSE	FALSE	FALSE	FALSE	FALSE	FALSE	FALSE	FALSE	FALSE	FALSE	FALSE	FALSE	FALSE	FALSE	FALSE	FALSE	FALSE	FALSE	FALSE	FALSE	FALSE	FALSE	FALSE	FALSE	FALSE	FALSE	FALSE	FALSE	FALSE	FALSE	FALSE
8	FALSE	FALSE	FALSE	FALSE	FALSE	FALSE	FALSE	FALSE	FALSE	FALSE	FALSE	FALSE	FALSE	FALSE	FALSE	FALSE	FALSE	FALSE	FALSE	FALSE	FALSE	FALSE	FALSE	FALSE	FALSE	FALSE	FALSE	FALSE	FALSE	FALSE	FALSE	FALSE	FALSE	FALSE	FALSE	FALSE	FALSE	FALSE	FALSE	FALSE	FALSE	FALSE	FALSE	FALSE	FALSE	FALSE	FALSE	FALSE	FALSE
8.5	FALSE	FALSE	FALSE	FALSE	FALSE	FALSE	FALSE	FALSE	FALSE	FALSE	FALSE	FALSE	FALSE	FALSE	FALSE	FALSE	FALSE	FALSE	FALSE	FALSE	FALSE	FALSE	FALSE	FALSE	FALSE	FALSE	FALSE	FALSE	FALSE	FALSE	FALSE	FALSE	FALSE	FALSE	FALSE	FALSE	FALSE	FALSE	FALSE	FALSE	FALSE	FALSE	FALSE	FALSE	FALSE	FALSE	FALSE	FALSE	FALSE
9	FALSE	FALSE	FALSE	FALSE	FALSE	FALSE	FALSE	FALSE	FALSE	FALSE	FALSE	FALSE	FALSE	FALSE	FALSE	FALSE	FALSE	FALSE	FALSE	FALSE	FALSE	FALSE	FALSE	FALSE	FALSE	FALSE	FALSE	FALSE	FALSE	FALSE	FALSE	FALSE	FALSE	FALSE	FALSE	FALSE	FALSE	FALSE	FALSE	FALSE	FALSE	FALSE	FALSE	FALSE	FALSE	FALSE	FALSE	FALSE	FALSE
9.5	FALSE	FALSE	FALSE	FALSE	FALSE	FALSE	FALSE	FALSE	FALSE	FALSE	FALSE	FALSE	FALSE	FALSE	FALSE	FALSE	FALSE	FALSE	FALSE	FALSE	FALSE	FALSE	FALSE	FALSE	FALSE	FALSE	FALSE	FALSE	FALSE	FALSE	FALSE	FALSE	FALSE	FALSE	FALSE	FALSE	FALSE	FALSE	FALSE	FALSE	FALSE	FALSE	FALSE	FALSE	FALSE	FALSE	FALSE	FALSE	FALSE
10	FALSE	FALSE	FALSE	FALSE	FALSE	FALSE	FALSE	FALSE	FALSE	FALSE	FALSE	FALSE	FALSE	FALSE	FALSE	FALSE	FALSE	FALSE	FALSE	FALSE	FALSE	FALSE	FALSE	FALSE	FALSE	FALSE	FALSE	FALSE	FALSE	FALSE	FALSE	FALSE	FALSE	FALSE	FALSE	FALSE	FALSE	FALSE	FALSE	FALSE	FALSE	FALSE	FALSE	FALSE	FALSE	FALSE	FALSE	FALSE	FALSE
10.5	FALSE	FALSE	FALSE	FALSE	FALSE	FALSE	FALSE	FALSE	FALSE	FALSE	FALSE	FALSE	FALSE	FALSE	FALSE	FALSE	FALSE	FALSE	FALSE	FALSE	FALSE	FALSE	FALSE	FALSE	FALSE	FALSE	FALSE	FALSE	FALSE	FALSE	FALSE	FALSE	FALSE	FALSE	FALSE	FALSE	FALSE	FALSE	FALSE	FALSE	FALSE	FALSE	FALSE	FALSE	FALSE	FALSE	FALSE	FALSE	FALSE
11	FALSE	FALSE	FALSE	FALSE	FALSE	FALSE	FALSE	FALSE	FALSE	FALSE	FALSE	FALSE	FALSE	FALSE	FALSE	FALSE	FALSE	FALSE	FALSE	FALSE	FALSE	FALSE	FALSE	FALSE	FALSE	FALSE	FALSE	FALSE	FALSE	FALSE	FALSE	FALSE	FALSE	FALSE	FALSE	FALSE	FALSE	FALSE	FALSE	FALSE	FALSE	FALSE	FALSE	FALSE	FALSE	FALSE	FALSE	FALSE	FALSE
11.5	FALSE	FALSE	FALSE	FALSE	FALSE	FALSE	FALSE	FALSE	FALSE	FALSE	FALSE	FALSE	FALSE	FALSE	FALSE	FALSE	FALSE	FALSE	FALSE	FALSE	FALSE	FALSE	FALSE	FALSE	FALSE	FALSE	FALSE	FALSE	FALSE	FALSE	FALSE	FALSE	FALSE	FALSE	FALSE	FALSE	FALSE	FALSE	FALSE	FALSE	FALSE	FALSE	FALSE	FALSE	FALSE	FALSE	FALSE	FALSE	FALSE
12	FALSE	FALSE	FALSE	FALSE	FALSE	FALSE	FALSE	FALSE	FALSE	FALSE	FALSE	FALSE	FALSE	FALSE	FALSE	FALSE	FALSE	FALSE	FALSE	FALSE	FALSE	FALSE	FALSE	FALSE	FALSE	FALSE	FALSE	FALSE	FALSE	FALSE	FALSE	FALSE	FALSE	FALSE	FALSE	FALSE	FALSE	FALSE	FALSE	FALSE	FALSE	FALSE	FALSE	FALSE	FALSE	FALSE	FALSE	FALSE	FALSE
12.5	FALSE	FALSE	FALSE	FALSE	FALSE	FALSE	FALSE	FALSE	FALSE	FALSE	FALSE	FALSE	FALSE	FALSE	FALSE	FALSE	FALSE	FALSE	FALSE	FALSE	FALSE	FALSE	FALSE	FALSE	FALSE	FALSE	FALSE	FALSE	FALSE	FALSE	FALSE	FALSE	FALSE	FALSE	FALSE	FALSE	FALSE	FALSE	FALSE	FALSE	FALSE	FALSE	FALSE	FALSE	FALSE	FALSE	FALSE	FALSE	FALSE
13	FALSE	FALSE	FALSE	FALSE	FALSE	FALSE	FALSE	FALSE	FALSE	FALSE	FALSE	FALSE	FALSE	FALSE	FALSE	FALSE	FALSE	FALSE	FALSE	FALSE	FALSE	FALSE	FALSE	FALSE	FALSE	FALSE	FALSE	FALSE	FALSE	FALSE	FALSE	FALSE	FALSE	FALSE	FALSE	FALSE	FALSE	FALSE	FALSE	FALSE	FALSE	FALSE	FALSE	FALSE	FALSE	FALSE	FALSE	FALSE	FALSE
13.5	FALSE	FALSE	FALSE	FALSE	FALSE	FALSE	FALSE	FALSE	FALSE	FALSE	FALSE	FALSE	FALSE	FALSE	FALSE	FALSE	FALSE	FALSE	FALSE	FALSE	FALSE	FALSE	FALSE	FALSE	FALSE	FALSE	FALSE	FALSE	FALSE	FALSE	FALSE	FALSE	FALSE	FALSE	FALSE	FALSE	FALSE	FALSE	FALSE	FALSE	FALSE	FALSE	FALSE	FALSE	FALSE	FALSE	FALSE	FALSE	FALSE
14	FALSE	FALSE	FALSE	FALSE	FALSE	FALSE	FALSE	FALSE	FALSE	FALSE	FALSE	FALSE	FALSE	FALSE	FALSE	FALSE	FALSE	FALSE	FALSE	FALSE	FALSE	FALSE	FALSE	FALSE	FALSE	FALSE	FALSE	FALSE	FALSE	FALSE	FALSE	FALSE	FALSE	FALSE	FALSE	FALSE	FALSE	FALSE	FALSE	FALSE	FALSE	FALSE	FALSE	FALSE	FALSE	FALSE	FALSE	FALSE	FALSE
14.5	FALSE	FALSE	FALSE	FALSE	FALSE	FALSE	FALSE	FALSE	FALSE	FALSE	FALSE	FALSE	FALSE	FALSE	FALSE	FALSE	FALSE	FALSE	FALSE	FALSE	FALSE	FALSE	FALSE	FALSE	FALSE	FALSE	FALSE	FALSE	FALSE	FALSE	FALSE	FALSE	FALSE	FALSE	FALSE	FALSE	FALSE	FALSE	FALSE	FALSE	FALSE	FALSE	FALSE	FALSE	FALSE	FALSE	FALSE	FALSE	FALSE
15	FALSE	FALSE	FALSE	FALSE	FALSE	FALSE	FALSE	FALSE	FALSE	FALSE	FALSE	FALSE	FALSE	FALSE	FALSE	FALSE	FALSE	FALSE	FALSE	FALSE	FALSE	FALSE	FALSE	FALSE	FALSE	FALSE	FALSE	FALSE	FALSE	FALSE	FALSE	FALSE	FALSE	FALSE	FALSE	FALSE	FALSE	FALSE	FALSE	FALSE	FALSE	FALSE	FALSE	FALSE	FALSE	FALSE	FALSE	FALSE	FALSE
15.5	FALSE	FALSE	FALSE	FALSE	FALSE	FALSE	FALSE	FALSE	FALSE	FALSE	FALSE	FALSE	FALSE	FALSE	FALSE	FALSE	FALSE	FALSE	FALSE	FALSE	FALSE	FALSE	FALSE	FALSE	FALSE	FALSE	FALSE	FALSE	FALSE	FALSE	FALSE	FALSE	FALSE	FALSE	FALSE	FALSE	FALSE	FALSE	FALSE	FALSE	FALSE	FALSE	FALSE	FALSE	FALSE	FALSE	FALSE	FALSE	FALSE
16	FALSE	FALSE	FALSE	FALSE	FALSE	FALSE	FALSE	FALSE	FALSE	FALSE	FALSE	FALSE	FALSE	FALSE	FALSE	FALSE	FALSE	FALSE	FALSE	FALSE	FALSE	FALSE	FALSE	FALSE	FALSE	FALSE	FALSE	FALSE	FALSE	FALSE	FALSE	FALSE	FALSE	FALSE	FALSE	FALSE	FALSE	FALSE	FALSE	FALSE	FALSE	FALSE	FALSE	FALSE	FALSE	FALSE	FALSE	FALSE	FALSE
16.5	FALSE	FALSE	FALSE	FALSE	FALSE	FALSE	FALSE	FALSE	FALSE	FALSE	FALSE	FALSE	FALSE	FALSE	FALSE	FALSE	FALSE	FALSE	FALSE	FALSE	FALSE	FALSE	FALSE	FALSE	FALSE	FALSE	FALSE	FALSE	FALSE	FALSE	FALSE	FALSE	FALSE	FALSE	FALSE	FALSE	FALSE	FALSE	FALSE	FALSE	FALSE	FALSE	FALSE	FALSE	FALSE	FALSE	FALSE	FALSE	FALSE
17	FALSE	FALSE	FALSE	FALSE	FALSE	FALSE	FALSE	FALSE	FALSE	FALSE	FALSE	FALSE	FALSE	FALSE	FALSE	FALSE	FALSE	FALSE	FALSE	FALSE	FALSE	FALSE	FALSE	FALSE	FALSE	FALSE	FALSE	FALSE	FALSE	FALSE	FALSE	FALSE	FALSE	FALSE	FALSE	FALSE	FALSE	FALSE	FALSE	FALSE	FALSE	FALSE	FALSE	FALSE	FALSE	FALSE	FALSE	FALSE	FALSE
17.5	FALSE	FALSE	FALSE	FALSE	FALSE	FALSE	FALSE	FALSE	FALSE	FALSE	FALSE	FALSE	FALSE	FALSE	FALSE	FALSE	FALSE	FALSE	FALSE	FALSE	FALSE	FALSE	FALSE	FALSE	FALSE	FALSE	FALSE	FALSE	FALSE	FALSE	FALSE	FALSE	FALSE	FALSE	FALSE	FALSE	FALSE	FALSE	FALSE	FALSE	FALSE	FALSE	FALSE	FALSE	FALSE	FALSE	FALSE	FALSE	FALSE
18	FALSE	FALSE	FALSE	FALSE	FALSE	FALSE	FALSE	FALSE	FALSE	FALSE	FALSE	FALSE	FALSE	FALSE	FALSE	FALSE	FALSE	FALSE	FALSE	FALSE	FALSE	FALSE	FALSE	FALSE	FALSE	FALSE	FALSE	FALSE	FALSE	FALSE	FALSE	FALSE	FALSE	FALSE	FALSE	FALSE	FALSE	FALSE	FALSE	FALSE	FALSE	FALSE	FALSE	FALSE	FALSE	FALSE	FALSE	FALSE	FALSE
18.5	FALSE	FALSE	FALSE	FALSE	FALSE	FALSE	FALSE	FALSE	FALSE	FALSE	FALSE	FALSE	FALSE	FALSE	FALSE	FALSE	FALSE	FALSE	FALSE	FALSE	FALSE	FALSE	FALSE	FALSE	FALSE	FALSE	FALSE	FALSE	FALSE	FALSE	FALSE	FALSE	FALSE	FALSE	FALSE	FALSE	FALSE	FALSE	FALSE	FALSE	FALSE	FALSE	FALSE	FALSE	FALSE	FALSE	FALSE	FALSE	FALSE
19	FALSE	FALSE	FALSE	FALSE	FALSE	FALSE	FALSE	FALSE	FALSE	FALSE	FALSE	FALSE	FALSE	FALSE	FALSE	FALSE	FALSE	FALSE	FALSE	FALSE	FALSE	FALSE	FALSE	FALSE	FALSE	FALSE	FALSE	FALSE	FALSE	FALSE	FALSE	FALSE	FALSE	FALSE	FALSE	FALSE	FALSE	FALSE	FALSE	FALSE	FALSE	FALSE	FALSE	FALSE	FALSE	FALSE	FALSE	FALSE	FALSE
19.5	FALSE	FALSE	FALSE	FALSE	FALSE	FALSE	FALSE	FALSE	FALSE	FALSE	FALSE	FALSE	FALSE	FALSE	FALSE	FALSE	FALSE	FALSE	FALSE	FALSE	FALSE	FALSE	FALSE	FALSE	FALSE	FALSE	FALSE	FALSE	FALSE	FALSE	FALSE	FALSE	FALSE	FALSE	FALSE	FALSE	FALSE	FALSE	FALSE	FALSE	FALSE	FALSE	FALSE	FALSE	FALSE	FALSE	FALSE	FALSE	FALSE
20	FALSE	FALSE	FALSE	FALSE	FALSE	FALSE	FALSE	FALSE	FALSE	FALSE	FALSE	FALSE	FALSE	FALSE	FALSE	FALSE	FALSE	FALSE	FALSE	FALSE	FALSE	FALSE	FALSE	FALSE	FALSE	FALSE	FALSE	FALSE	FALSE	FALSE	FALSE	FALSE	FALSE	FALSE	FALSE	FALSE	FALSE	FALSE	FALSE	FALSE	FALSE	FALSE	FALSE	FALSE	FALSE	FALSE	FALSE	FALSE	FALSE
20.5	FALSE	FALSE	FALSE	FALSE	FALSE	FALSE	FALSE	FALSE	FALSE	FALSE	FALSE	FALSE	FALSE	FALSE	FALSE	FALSE	FALSE	FALSE	FALSE	FALSE	FALSE	FALSE	FALSE	FALSE	FALSE	FALSE	FALSE	FALSE	FALSE	FALSE	FALSE	FALSE	FALSE	FALSE	FALSE	FALSE	FALSE	FALSE	FALSE	FALSE	FALSE	FALSE	FALSE	FALSE	FALSE	FALSE	FALSE	FALSE	FALSE
21	FALSE	FALSE	FALSE	FALSE	FALSE	FALSE	FALSE	FALSE	FALSE	FALSE	FALSE	FALSE	FALSE	FALSE	FALSE	FALSE	FALSE	FALSE	FALSE	FALSE	FALSE	FALSE	FALSE	FALSE	FALSE	FALSE	FALSE	FALSE	FALSE	FALSE	FALSE	FALSE	FALSE	FALSE	FALSE	FALSE	FALSE	FALSE	FALSE	FALSE	FALSE	FALSE	FALSE	FALSE	FALSE	FALSE	FALSE	FALSE	FALSE
21.5	FALSE	FALSE	FALSE	FALSE	FALSE	FALSE	FALSE	FALSE	FALSE	FALSE	FALSE	FALSE	FALSE	FALSE	FALSE	FALSE	FALSE	FALSE	FALSE	FALSE	FALSE	FALSE	FALSE	FALSE	FALSE	FALSE	FALSE	FALSE	FALSE	FALSE	FALSE	FALSE	FALSE	FALSE	FALSE	FALSE	FALSE	FALSE	FALSE	FALSE	FALSE	FALSE	FALSE	FALSE	FALSE	FALSE	FALSE	FALSE	FALSE
22	FALSE	FALSE	FALSE	FALSE	FALSE	FALSE	FALSE	FALSE	FALSE	FALSE	FALSE	FALSE	FALSE	FALSE	FALSE	FALSE	FALSE	FALSE	FALSE	FALSE	FALSE	FALSE	FALSE	FALSE	FALSE	FALSE	FALSE	FALSE	FALSE	FALSE	FALSE	FALSE	FALSE	FALSE	FALSE	FALSE	FALSE	FALSE	FALSE	FALSE	FALSE	FALSE	FALSE	FALSE	FALSE	FALSE	FALSE	FALSE	FALSE
22.5	FALSE	FALSE	FALSE	FALSE	FALSE	FALSE	FALSE	FALSE	FALSE	FALSE	FALSE	FALSE	FALSE	FALSE	FALSE	FALSE	FALSE	FALSE	FALSE	FALSE	FALSE	FALSE	FALSE	FALSE	FALSE	FALSE	FALSE	FALSE	FALSE	FALSE	FALSE	FALSE	FALSE	FALSE	FALSE	FALSE	FALSE	FALSE	FALSE	FALSE	FALSE	FALSE	FALSE	FALSE	FALSE	FALSE	FALSE	FALSE	FALSE
23	FALSE	FALSE	FALSE	FALSE	FALSE	FALSE	FALSE	FALSE	FALSE	FALSE	FALSE	FALSE	FALSE	FALSE	FALSE	FALSE	FALSE	FALSE	FALSE	FALSE	FALSE	FALSE	FALSE	FALSE	FALSE	FALSE	FALSE	FALSE	FALSE	FALSE	FALSE	FALSE	FALSE	FALSE	FALSE	FALSE	FALSE	FALSE	FALSE	FALSE	FALSE	FALSE	FALSE	FALSE	FALSE	FALSE	FALSE	FALSE	FALSE
23.5	FALSE	FALSE	FALSE	FALSE	FALSE	FALSE	FALSE	FALSE	FALSE	FALSE	FALSE	FALSE	FALSE	FALSE	FALSE	FALSE	FALSE	FALSE	FALSE	FALSE	FALSE	FALSE	FALSE	FALSE	FALSE	FALSE	FALSE	FALSE	FALSE	FALSE	FALSE	FALSE	FALSE	FALSE	FALSE	FALSE	FALSE	FALSE	FALSE	FALSE	FALSE	FALSE	FALSE	FALSE	FALSE	FALSE	FALSE	FALSE	FALSE
24	FALSE	FALSE	FALSE	FALSE	FALSE	FALSE	FALSE	FALSE	FALSE	FALSE	FALSE	FALSE	FALSE	FALSE	FALSE	FALSE	FALSE	FALSE	FALSE	FALSE	FALSE	FALSE	FALSE	FALSE	FALSE	FALSE	FALSE	FALSE	FALSE	FALSE	FALSE	FALSE	FALSE	FALSE	FALSE	FALSE	FALSE	FALSE	FALSE	FALSE	FALSE	FALSE	FALSE	FALSE	FALSE	FALSE	FALSE	FALSE	FALSE
24.5	FALSE	FALSE	FALSE	FALSE	FALSE	FALSE	FALSE	FALSE	FALSE	FALSE	FALSE	FALSE	FALSE	FALSE	FALSE	FALSE	FALSE	FALSE	FALSE	FALSE	FALSE	FALSE	FALSE	FALSE	FALSE	FALSE	FALSE	FALSE	FALSE	FALSE	FALSE	FALSE	FALSE	FALSE	FALSE	FALSE	FALSE	FALSE	FALSE	FALSE	FALSE	FALSE	FALSE	FALSE	FALSE	FALSE	FALSE	FALSE	FALSE
25	FALSE	FALSE	FALSE	FALSE	FALSE	FALSE	FALSE	FALSE	FALSE	FALSE	FALSE	FALSE	FALSE	FALSE	FALSE	FALSE	FALSE	FALSE	FALSE	FALSE	FALSE	FALSE	FALSE	FALSE	FALSE	FALSE	FALSE	FALSE	FALSE	FALSE	FALSE	FALSE	FALSE	FALSE	FALSE	FALSE	FALSE	FALSE	FALSE	FALSE	FALSE	FALSE	FALSE	FALSE	FALSE	FALSE	FALSE	FALSE	FALSE
25.5	FALSE	FALSE	FALSE	FALSE	FALSE	FALSE	FALSE	FALSE	FALSE	FALSE	FALSE	FALSE	FALSE	FALSE	FALSE	FALSE	FALSE	FALSE	FALSE	FALSE	FALSE	FALSE	FALSE	FALSE	FALSE	FALSE	FALSE	FALSE	FALSE	FALSE	FALSE	FALSE	FALSE	FALSE	FALSE	FALSE	FALSE	FALSE	FALSE	FALSE	FALSE	FALSE	FALSE	FALSE	FALSE	FALSE	FALSE	FALSE	FALSE
26	FALSE	FALSE	FALSE	FALSE	FALSE	FALSE	FALSE	FALSE	FALSE	FALSE	FALSE	FALSE	FALSE	FALSE	FALSE	FALSE	FALSE	FALSE	FALSE	FALSE	FALSE	FALSE	FALSE	FALSE	FALSE	FALSE	FALSE	FALSE	FALSE	FALSE	FALSE	FALSE	FALSE	FALSE	FALSE	FALSE	FALSE	FALSE	FALSE	FALSE	FALSE	FALSE	FALSE	FALSE	FALSE	FALSE	FALSE	FALSE	FALSE
26.5	FALSE	FALSE	FALSE	FALSE	FALSE	FALSE	FALSE	FALSE	FALSE	FALSE	FALSE	FALSE	FALSE	FALSE	FALSE	FALSE	FALSE	FALSE	FALSE	FALSE	FALSE	FALSE	FALSE	FALSE	FALSE	FALSE	FALSE	FALSE	FALSE	FALSE	FALSE	FALSE	FALSE	FALSE	FALSE	FALSE	FALSE	FALSE	FALSE	FALSE	FALSE	FALSE	FALSE	FALSE	FALSE	FALSE	FALSE	FALSE	FALSE
27	FALSE	FALSE	FALSE	FALSE	FALSE	FALSE	FALSE	FALSE	FALSE	FALSE	FALSE	FALSE	FALSE	FALSE	FALSE	FALSE	FALSE	FALSE	FALSE	FALSE	FALSE	FALSE	FALSE	FALSE	FALSE	FALSE	FALSE	FALSE	FALSE	FALSE	FALSE	FALSE	FALSE	FALSE	FALSE	FALSE	FALSE	FALSE	FALSE	FALSE	FALSE	FALSE	FALSE	FALSE	FALSE	FALSE	FALSE	FALSE	FALSE
27.5	FALSE	FALSE	FALSE	FALSE	FALSE	FALSE	FALSE	FALSE	FALSE	FALSE	FALSE	FALSE	FALSE	FALSE	FALSE	FALSE	FALSE	FALSE	FALSE	FALSE	FALSE	FALSE	FALSE	FALSE	FALSE	FALSE	FALSE	FALSE	FALSE	FALSE	FALSE	FALSE	FALSE	FALSE	FALSE	FALSE	FALSE	FALSE	FALSE	FALSE	FALSE	FALSE	FALSE	FALSE	FALSE	FALSE	FALSE	FALSE	FALSE
28	FALSE	FALSE	FALSE	FALSE	FALSE	FALSE	FALSE	FALSE	FALSE	FALSE	FALSE	FALSE	FALSE	FALSE	FALSE	FALSE	FALSE	FALSE	FALSE	FALSE	FALSE	FALSE	FALSE	FALSE	FALSE	FALSE	FALSE	FALSE	FALSE	FALSE	FALSE	FALSE	FALSE	FALSE	FALSE	FALSE	FALSE	FALSE	FALSE	FALSE	FALSE	FALSE	FALSE	FALSE	FALSE	FALSE	FALSE	FALSE	FALSE
28.5	FALSE	FALSE	FALSE	FALSE	FALSE	FALSE	FALSE	FALSE	FALSE	FALSE	FALSE	FALSE	FALSE	FALSE	FALSE	FALSE	FALSE	FALSE	FALSE	FALSE	FALSE	FALSE	FALSE	FALSE	FALSE	FALSE	FALSE	FALSE	FALSE	FALSE	FALSE	FALSE	FALSE	FALSE	FALSE	FALSE	FALSE	FALSE	FALSE	FALSE	FALSE	FALSE	FALSE	FALSE	FALSE	FALSE	FALSE	FALSE	FALSE
29	FALSE	FALSE	FALSE	FALSE	FALSE	FALSE	FALSE	FALSE	FALSE	FALSE	FALSE	FALSE	FALSE	FALSE	FALSE	FALSE	FALSE	FALSE	FALSE	FALSE	FALSE	FALSE	FALSE	FALSE	FALSE	FALSE	FALSE	FALSE	FALSE	FALSE	FALSE	FALSE	FALSE	FALSE	FALSE	FALSE	FALSE	FALSE	FALSE	FALSE	FALSE	FALSE	FALSE	FALSE	FALSE	FALSE	FALSE	FALSE	FALSE
29.5	FALSE	FALSE	FALSE	FALSE	FALSE	FALSE	FALSE	FALSE	FALSE	FALSE	FALSE	FALSE	FALSE	FALSE	FALSE	FALSE	FALSE	FALSE	FALSE	FALSE	FALSE	FALSE	FALSE	FALSE	FALSE	FALSE	FALSE	FALSE	FALSE	FALSE	FALSE	FALSE	FALSE	FALSE	FALSE	FALSE	FALSE	FALSE	FALSE	FALSE	FALSE	FALSE	FALSE	FALSE	FALSE	FALSE	FALSE	FALSE	FALSE
30	FALSE	FALSE	FALSE	FALSE	FALSE	FALSE	FALSE	FALSE	FALSE	FALSE	FALSE	FALSE	FALSE	FALSE	FALSE	FALSE	FALSE	FALSE	FALSE	FALSE	FALSE	FALSE	FALSE	FALSE	FALSE	FALSE	FALSE	FALSE	FALSE	FALSE	FALSE	FALSE	FALSE	FALSE	FALSE	FALSE	FALSE	FALSE	FALSE	FALSE	FALSE	FALSE	FALSE	FALSE	FALSE	FALSE	FALSE	FALSE	FALSE
30.5	FALSE	FALSE	FALSE	FALSE	FALSE	FALSE	FALSE	FALSE	FALSE	FALSE	FALSE	FALSE	FALSE	FALSE	FALSE	FALSE	FALSE	FALSE	FALSE	FALSE	FALSE	FALSE	FALSE	FALSE	FALSE	FALSE	FALSE	FALSE	FALSE	FALSE	FALSE	FALSE	FALSE	FALSE	FALSE	FALSE	FALSE	FALSE	FALSE	FALSE	FALSE	FALSE	FALSE	FALSE	FALSE	FALSE	FALSE	FALSE	FALSE
31	FALSE	FALSE	FALSE	FALSE	FALSE	FALSE	FALSE	FALSE	FALSE	FALSE	FALSE	FALSE	FALSE	FALSE	FALSE	FALSE	FALSE	FALSE	FALSE	FALSE	FALSE	FALSE	FALSE	FALSE	FALSE	FALSE	FALSE	FALSE	FALSE	FALSE	FALSE	FALSE	FALSE	FALSE	FALSE	FALSE	FALSE	FALSE	FALSE	FALSE	FALSE	FALSE	FALSE	FALSE	FALSE	FALSE	FALSE	FALSE	FALSE
31.5	FALSE	FALSE	FALSE	FALSE	FALSE	FALSE	FALSE	FALSE	FALSE	FALSE	FALSE	FALSE	FALSE	FALSE	FALSE	FALSE	FALSE	FALSE	FALSE	FALSE	FALSE	FALSE	FALSE	FALSE	FALSE	FALSE	FALSE	FALSE	FALSE	FALSE	FALSE	FALSE	FALSE	FALSE	FALSE	FALSE	FALSE	FALSE	FALSE	FALSE	FALSE	FALSE	FALSE	FALSE	FALSE	FALSE	FALSE	FALSE	FALSE
32	FALSE	FALSE	FALSE	FALSE	FALSE	FALSE	FALSE	FALSE	FALSE	FALSE	FALSE	FALSE	FALSE	FALSE	FALSE	FALSE	FALSE	FALSE	FALSE	FALSE	FALSE	FALSE	FALSE	FALSE	FALSE	FALSE	FALSE	FALSE	FALSE	FALSE	FALSE	FALSE	FALSE	FALSE	FALSE	FALSE	FALSE	FALSE	FALSE	FALSE	FALSE	FALSE	FALSE	FALSE	FALSE	FALSE	FALSE	FALSE	FALSE
32.5	FALSE	FALSE	FALSE	FALSE	FALSE	FALSE	FALSE	FALSE	FALSE	FALSE	FALSE	FALSE	FALSE	FALSE	FALSE	FALSE	FALSE	FALSE	FALSE	FALSE	FALSE	FALSE	FALSE	FALSE	FALSE	FALSE	FALSE	FALSE	FALSE	FALSE	FALSE	FALSE	FALSE	FALSE	FALSE	FALSE	FALSE	FALSE	FALSE	FALSE	FALSE	FALSE	FALSE	FALSE	FALSE	FALSE	FALSE	FALSE	FALSE
33	FALSE	FALSE	FALSE	FALSE	FALSE	FALSE	FALSE	FALSE	FALSE	FALSE	FALSE	FALSE	FALSE	FALSE	FALSE	FALSE	FALSE	FALSE	FALSE	FALSE	FALSE	FALSE	FALSE	FALSE	FALSE	FALSE	FALSE	FALSE	FALSE	FALSE	FALSE	FALSE	FALSE	FALSE	FALSE	FALSE	FALSE	FALSE	FALSE	FALSE	FALSE	FALSE	FALSE	FALSE	FALSE	FALSE	FALSE	FALSE	FALSE
33.5	FALSE	FALSE	FALSE	FALSE	FALSE	FALSE	FALSE	FALSE	FALSE	FALSE	FALSE	FALSE	FALSE	FALSE	FALSE	FALSE	FALSE	FALSE	FALSE	FALSE	FALSE	FALSE	FALSE	FALSE	FALSE	FALSE	FALSE	FALSE	FALSE	FALSE	FALSE	FALSE	FALSE	FALSE	FALSE	FALSE	FALSE	FALSE	FALSE	FALSE	FALSE	FALSE	FALSE	FALSE	FALSE	FALSE	FALSE	FALSE	FALSE
34	FALSE	FALSE	FALSE	FALSE	FALSE	FALSE	FALSE	FALSE	FALSE	FALSE	FALSE	FALSE	FALSE	FALSE	FALSE	FALSE	FALSE	FALSE	FALSE	FALSE	FALSE	FALSE	FALSE	FALSE	FALSE	FALSE	FALSE	FALSE	FALSE	FALSE	FALSE	FALSE	FALSE	FALSE	FALSE	FALSE	FALSE	FALSE	FALSE	FALSE	FALSE	FALSE	FALSE	FALSE	FALSE	FALSE	FALSE	FALSE	FALSE
34.5	FALSE	FALSE	FALSE	FALSE	FALSE	FALSE	FALSE	FALSE	FALSE	FALSE	FALSE	FALSE	FALSE	FALSE	FALSE	FALSE	FALSE	FALSE	FALSE	FALSE	FALSE	FALSE	FALSE	FALSE	FALSE	FALSE	FALSE	FALSE	FALSE	FALSE	FALSE	FALSE	FALSE	FALSE	FALSE	FALSE	FALSE	FALSE	FALSE	FALSE	FALSE	FALSE	FALSE	FALSE	FALSE	FALSE	FALSE	FALSE	FALSE
35	FALSE	FALSE	FALSE	FALSE	FALSE	FALSE	FALSE	FALSE	FALSE	FALSE	FALSE	FALSE	FALSE	FALSE	FALSE	FALSE	FALSE	FALSE	FALSE	FALSE	FALSE	FALSE	FALSE	FALSE	FALSE	FALSE	FALSE	FALSE	FALSE	FALSE	FALSE	FALSE	FALSE	FALSE	FALSE	FALSE	FALSE	FALSE	FALSE	FALSE	FALSE	FALSE	FALSE	FALSE	FALSE	FALSE	FALSE	FALSE	FALSE
35.5	FALSE	FALSE	FALSE	FALSE	FALSE	FALSE	FALSE	FALSE	FALSE	FALSE	FALSE	FALSE	FALSE	FALSE	FALSE	FALSE	FALSE	FALSE	FALSE	FALSE	FALSE	FALSE	FALSE	FALSE	FALSE	FALSE	FALSE	FALSE	FALSE	FALSE	FALSE	FALSE	FALSE	FALSE	FALSE	FALSE	FALSE	FALSE	FALSE	FALSE	FALSE	FALSE	FALSE	FALSE	FALSE	FALSE	FALSE	FALSE	FALSE
36	FALSE	FALSE	FALSE	FALSE	FALSE	FALSE	FALSE	FALSE	FALSE	FALSE	FALSE	FALSE	FALSE	FALSE	FALSE	FALSE	FALSE	FALSE	FALSE	FALSE	FALSE	FALSE	FALSE	FALSE	FALSE	FALSE	FALSE	FALSE	FALSE	FALSE	FALSE	FALSE	FALSE	FALSE	FALSE	FALSE	FALSE	FALSE	FALSE	FALSE	FALSE	FALSE	FALSE	FALSE	FALSE	FALSE	FALSE	FALSE	FALSE
36.5	FALSE	FALSE	FALSE	FALSE	FALSE	FALSE	FALSE	FALSE	FALSE	FALSE	FALSE	FALSE	FALSE	FALSE	FALSE	FALSE	FALSE	FALSE	FALSE	FALSE	FALSE	FALSE	FALSE	FALSE	FALSE	FALSE	FALSE	FALSE	FALSE	FALSE	FALSE	FALSE	FALSE	FALSE	FALSE	FALSE	FALSE	FALSE	FALSE	FALSE	FALSE	FALSE	FALSE	FALSE	FALSE	FALSE	FALSE	FALSE	FALSE
37	FALSE	FALSE	FALSE	FALSE	FALSE	FALSE	FALSE	FALSE	FALSE	FALSE	FALSE	FALSE	FALSE	FALSE	FALSE	FALSE	FALSE	FALSE	FALSE	FALSE	FALSE	FALSE	FALSE	FALSE	FALSE	FALSE	FALSE	FALSE	FALSE	FALSE	FALSE	FALSE	FALSE	FALSE	FALSE	FALSE	FALSE	FALSE	FALSE	FALSE	FALSE	FALSE	FALSE	FALSE	FALSE	FALSE	FALSE	FALSE	FALSE
37.5	FALSE	FALSE	FALSE	FALSE	FALSE	FALSE	FALSE	FALSE	FALSE	FALSE	FALSE	FALSE	FALSE	FALSE	FALSE	FALSE	FALSE	FALSE	FALSE	FALSE	FALSE	FALSE	FALSE	FALSE	FALSE	FALSE	FALSE	FALSE	FALSE	FALSE	FALSE	FALSE	FALSE	FALSE	FALSE	FALSE	FALSE	FALSE	FALSE	FALSE	FALSE	FALSE	FALSE	FALSE	FALSE	FALSE	FALSE	FALSE	FALSE
38	FALSE	FALSE	FALSE	FALSE	FALSE	FALSE	FALSE	FALSE	FALSE	FALSE	FALSE	FALSE	FALSE	FALSE	FALSE	FALSE	FALSE	FALSE	FALSE	FALSE	FALSE	FALSE	FALSE	FALSE	FALSE	FALSE	FALSE	FALSE	FALSE	FALSE	FALSE	FALSE	FALSE	FALSE	FALSE	FALSE	FALSE	FALSE	FALSE	FALSE	FALSE	FALSE	FALSE	FALSE	FALSE	FALSE	FALSE	FALSE	FALSE
38.5	FALSE	FALSE	FALSE	FALSE	FALSE	FALSE	FALSE	FALSE	FALSE	FALSE	FALSE	FALSE	FALSE	FALSE	FALSE	FALSE	FALSE	FALSE	FALSE	FALSE	FALSE	FALSE	FALSE	FALSE	FALSE	FALSE	FALSE	FALSE	FALSE	FALSE	FALSE	FALSE	FALSE	FALSE	FALSE	FALSE	FALSE	FALSE	FALSE	FALSE	FALSE	FALSE	FALSE	FALSE	FALSE	FALSE	FALSE	FALSE	FALSE
39	FALSE	FALSE	FALSE	FALSE	FALSE	FALSE	FALSE	FALSE	FALSE	FALSE	FALSE	FALSE	FALSE	FALSE	FALSE	FALSE	FALSE	FALSE	FALSE	FALSE	FALSE	FALSE	FALSE	FALSE	FALSE	FALSE	FALSE	FALSE	FALSE	FALSE	FALSE	FALSE	FALSE	FALSE	FALSE	FALSE	FALSE	FALSE	FALSE	FALSE	FALSE	FALSE	FALSE	FALSE	FALSE	FALSE	FALSE	FALSE	FALSE
39.5	FALSE	FALSE	FALSE	FALSE	FALSE	FALSE	FALSE	FALSE	FALSE	FALSE	FALSE	FALSE	FALSE	FALSE	FALSE	FALSE	FALSE	FALSE	FALSE	FALSE	FALSE	FALSE	FALSE	FALSE	FALSE	FALSE	FALSE	FALSE	FALSE	FALSE	FALSE	FALSE	FALSE	FALSE	FALSE	FALSE	FALSE	FALSE	FALSE	FALSE	FALSE	FALSE	FALSE	FALSE	FALSE	FALSE	FALSE	FALSE	FALSE
40	FALSE	FALSE	FALSE	FALSE	FALSE	FALSE	FALSE	FALSE	FALSE	FALSE	FALSE	FALSE	FALSE	FALSE	FALSE	FALSE	FALSE	FALSE	FALSE	FALSE	FALSE	FALSE	FALSE	FALSE	FALSE	FALSE	FALSE	FALSE	FALSE	FALSE	FALSE	FALSE	FALSE	FALSE	FALSE	FALSE	FALSE	FALSE	FALSE	FALSE	FALSE	FALSE	FALSE	FALSE	FALSE	FALSE	FALSE	FALSE	FALSE
40.5	FALSE	FALSE	FALSE	FALSE	FALSE	FALSE	FALSE	FALSE	FALSE	FALSE	FALSE	FALSE	FALSE	FALSE	FALSE	FALSE	FALSE	FALSE	FALSE	FALSE	FALSE	FALSE	FALSE	FALSE	FALSE	FALSE	FALSE	FALSE	FALSE	FALSE	FALSE	FALSE	FALSE	FALSE	FALSE	FALSE	FALSE	FALSE	FALSE	FALSE	FALSE	FALSE	FALSE	FALSE	FALSE	FALSE	FALSE	FALSE	FALSE
41	FALSE	FALSE	FALSE	FALSE	FALSE	FALSE	FALSE	FALSE	FALSE	FALSE	FALSE	FALSE	FALSE	FALSE	FALSE	FALSE	FALSE	FALSE	FALSE	FALSE	FALSE	FALSE	FALSE	FALSE	FALSE	FALSE	FALSE	FALSE	FALSE	FALSE	FALSE	FALSE	FALSE	FALSE	FALSE	FALSE	FALSE	FALSE	FALSE	FALSE	FALSE	FALSE	FALSE	FALSE	FALSE	FALSE	FALSE	FALSE	FALSE
41.5	FALSE	FALSE	FALSE	FALSE	FALSE	FALSE	FALSE	FALSE	FALSE	FALSE	FALSE	FALSE	FALSE	FALSE	FALSE	FALSE	FALSE	FALSE	FALSE	FALSE	FALSE	FALSE	FALSE	FALSE	FALSE	FALSE	FALSE	FALSE	FALSE	FALSE	FALSE	FALSE	FALSE	FALSE	FALSE	FALSE	FALSE	FALSE	FALSE	FALSE	FALSE	FALSE	FALSE	FALSE	FALSE	FALSE	FALSE	FALSE	FALSE
42	FALSE	FALSE	FALSE	FALSE	FALSE	FALSE	FALSE	FALSE	FALSE	FALSE	FALSE	FALSE	FALSE	FALSE	FALSE	FALSE	FALSE	FALSE	FALSE	FALSE	FALSE	FALSE	FALSE	FALSE	FALSE	FALSE	FALSE	FALSE	FALSE	FALSE	FALSE	FALSE	FALSE	FALSE	FALSE	FALSE	FALSE	FALSE	FALSE	FALSE	FALSE	FALSE	FALSE	FALSE	FALSE	FALSE	FALSE	FALSE	FALSE
42.5	FALSE	FALSE	FALSE	FALSE	FALSE	FALSE	FALSE	FALSE	FALSE	FALSE	FALSE	FALSE	FALSE	FALSE	FALSE	FALSE	FALSE	FALSE	FALSE	FALSE	FALSE	FALSE	FALSE	FALSE	FALSE	FALSE	FALSE	FALSE	FALSE	FALSE	FALSE	FALSE	FALSE	FALSE	FALSE	FALSE	FALSE	FALSE	FALSE	FALSE	FALSE	FALSE	FALSE	FALSE	FALSE	FALSE	FALSE	FALSE	FALSE
43	FALSE	FALSE	FALSE	FALSE	FALSE	FALSE	FALSE	FALSE	FALSE	FALSE	FALSE	FALSE	FALSE	FALSE	FALSE	FALSE	FALSE	FALSE	FALSE	FALSE	FALSE	FALSE	FALSE	FALSE	FALSE	FALSE	FALSE	FALSE	FALSE	FALSE	FALSE	FALSE	FALSE	FALSE	FALSE	FALSE	FALSE	FALSE	FALSE	FALSE	FALSE	FALSE	FALSE	FALSE	FALSE	FALSE	FALSE	FALSE	FALSE
43.5	FALSE	FALSE	FALSE	FALSE	FALSE	FALSE	FALSE	FALSE	FALSE	FALSE	FALSE	FALSE	FALSE	FALSE	FALSE	FALSE	FALSE	FALSE	FALSE	FALSE	FALSE	FALSE	FALSE	FALSE	FALSE	FALSE	FALSE	FALSE	FALSE	FALSE	FALSE	FALSE	FALSE	FALSE	FALSE	FALSE	FALSE	FALSE	FALSE	FALSE	FALSE	FALSE	FALSE	FALSE	FALSE	FALSE	FALSE	FALSE	FALSE
44	FALSE	FALSE	FALSE	FALSE	FALSE	FALSE	FALSE	FALSE	FALSE	FALSE	FALSE	FALSE	FALSE	FALSE	FALSE	FALSE	FALSE	FALSE	FALSE	FALSE	FALSE	FALSE	FALSE	FALSE	FALSE	FALSE	FALSE	FALSE	FALSE	FALSE	FALSE	FALSE	FALSE	FALSE	FALSE	FALSE	FALSE	FALSE	FALSE	FALSE	FALSE	FALSE	FALSE	FALSE	FALSE	FALSE	FALSE	FALSE	FALSE
44.5	FALSE	FALSE	FALSE	FALSE	FALSE	FALSE	FALSE	FALSE	FALSE	FALSE	FALSE	FALSE	FALSE	FALSE	FALSE	FALSE	FALSE	FALSE	FALSE	FALSE	FALSE	FALSE	FALSE	FALSE	FALSE	FALSE	FALSE	FALSE	FALSE	FALSE	FALSE	FALSE	FALSE	FALSE	FALSE	FALSE	FALSE	FALSE	FALSE	FALSE	FALSE	FALSE	FALSE	FALSE	FALSE	FALSE	FALSE	FALSE	FALSE
45	FALSE	FALSE	FALSE	FALSE	FALSE	FALSE	FALSE	FALSE	FALSE	FALSE	FALSE	FALSE	FALSE	FALSE	FALSE	FALSE	FALSE	FALSE	FALSE	FALSE	FALSE	FALSE	FALSE	FALSE	FALSE	FALSE	FALSE	FALSE	FALSE	FALSE	FALSE	FALSE	FALSE	FALSE	FALSE	FALSE	FALSE	FALSE	FALSE	FALSE	FALSE	FALSE	FALSE	FALSE	FALSE	FALSE	FALSE	FALSE	FALSE
45.5	FALSE	FALSE	FALSE	FALSE	FALSE	FALSE	FALSE	FALSE	FALSE	FALSE	FALSE	FALSE	FALSE	FALSE	FALSE	FALSE	FALSE	FALSE	FALSE	FALSE	FALSE	FALSE	FALSE	FALSE	FALSE	FALSE	FALSE	FALSE	FALSE	FALSE	FALSE	FALSE	FALSE	FALSE	FALSE	FALSE	FALSE	FALSE	FALSE	FALSE	FALSE	FALSE	FALSE	FALSE	FALSE	FALSE	FALSE	FALSE	FALSE
46	FALSE	FALSE	FALSE	FALSE	FALSE	FALSE	FALSE	FALSE	FALSE	FALSE	FALSE	FALSE	FALSE	FALSE	FALSE	FALSE	FALSE	FALSE	FALSE	FALSE	FALSE	FALSE	FALSE	FALSE	FALSE	FALSE	FALSE	FALSE	FALSE	FALSE	FALSE	FALSE	FALSE	FALSE	FALSE	FALSE	FALSE	FALSE	FALSE	FALSE	FALSE	FALSE	FALSE	FALSE	FALSE	FALSE	FALSE	FALSE	FALSE
46.5	FALSE	FALSE	FALSE	FALSE	FALSE	FALSE	FALSE	FALSE	FALSE	FALSE	FALSE	FALSE	FALSE	FALSE	FALSE	FALSE	FALSE	FALSE	FALSE	FALSE	FALSE	FALSE	FALSE	FALSE	FALSE	FALSE	FALSE	FALSE	FALSE	FALSE	FALSE	FALSE	FALSE	FALSE	FALSE	FALSE	FALSE	FALSE	FALSE	FALSE	FALSE	FALSE	FALSE	FALSE	FALSE	FALSE	FALSE	FALSE	FALSE
47	FALSE	FALSE	FALSE	FALSE	FALSE	FALSE	FALSE	FALSE	FALSE	FALSE	FALSE	FALSE	FALSE	FALSE	FALSE	FALSE	FALSE	FALSE	FALSE	FALSE	FALSE	FALSE	FALSE	FALSE	FALSE	FALSE	FALSE	FALSE	FALSE	FALSE	FALSE	FALSE	FALSE	FALSE	FALSE	FALSE	FALSE	FALSE	FALSE	FALSE	FALSE	FALSE	FALSE	FALSE	FALSE	FALSE	FALSE	FALSE	FALSE
47.5	FALSE	FALSE	FALSE	FALSE	FALSE	FALSE	FALSE	FALSE	FALSE	FALSE	FALSE	FALSE	FALSE	FALSE	FALSE	FALSE	FALSE	FALSE	FALSE	FALSE	FALSE	FALSE	FALSE	FALSE	FALSE	FALSE	FALSE	FALSE	FALSE	FALSE	FALSE	FALSE	FALSE	FALSE	FALSE	FALSE	FALSE	FALSE	FALSE	FALSE	FALSE	FALSE	FALSE	FALSE	FALSE	FALSE	FALSE	FALSE	FALSE
48	FALSE	FALSE	FALSE	FALSE	FALSE	FALSE	FALSE	FALSE	FALSE	FALSE	FALSE	FALSE	FALSE	FALSE	FALSE	FALSE	FALSE	FALSE	FALSE	FALSE	FALSE	FALSE	FALSE	FALSE	FALSE	FALSE	FALSE	FALSE	FALSE	FALSE	FALSE	FALSE	FALSE	FALSE	FALSE	FALSE	FALSE	FALSE	FALSE	FALSE	FALSE	FALSE	FALSE	FALSE	FALSE	FALSE	FALSE	FALSE	FALSE
48.5	FALSE	FALSE	FALSE	FALSE	FALSE	FALSE	FALSE	FALSE	FALSE	FALSE	FALSE	FALSE	FALSE	FALSE	FALSE	FALSE	FALSE	FALSE	FALSE	FALSE	FALSE	FALSE	FALSE	FALSE	FALSE	FALSE	FALSE	FALSE	FALSE	FALSE	FALSE	FALSE	FALSE	FALSE	FALSE	FALSE	FALSE	FALSE	FALSE	FALSE	FALSE	FALSE	FALSE	FALSE	FALSE	FALSE	FALSE	FALSE	FALSE
49	FALSE	FALSE	FALSE	FALSE	FALSE	FALSE	FALSE	FALSE	FALSE	FALSE	FALSE	FALSE	FALSE	FALSE	FALSE	FALSE	FALSE	FALSE	FALSE	FALSE	FALSE	FALSE	FALSE	FALSE	FALSE	FALSE	FALSE	FALSE	FALSE	FALSE	FALSE	FALSE	FALSE	FALSE	FALSE	FALSE	FALSE	FALSE	FALSE	FALSE	FALSE	FALSE	FALSE	FALSE	FALSE	FALSE	FALSE	FALSE	FALSE
49.5	FALSE	FALSE	FALSE	FALSE	FALSE	FALSE	FALSE	FALSE	FALSE	FALSE	FALSE	FALSE	FALSE	FALSE	FALSE	FALSE	FALSE	FALSE	FALSE	FALSE	FALSE	FALSE	FALSE	FALSE	FALSE	FALSE	FALSE	FALSE	FALSE	FALSE	FALSE	FALSE	FALSE	FALSE	FALSE	FALSE	FALSE	FALSE	FALSE	FALSE	FALSE	FALSE	FALSE	FALSE	FALSE	FALSE	FALSE	FALSE	FALSE
50	FALSE	FALSE	FALSE	FALSE	FALSE	FALSE	FALSE	FALSE	FALSE	FALSE	FALSE	FALSE	FALSE	FALSE	FALSE	FALSE	FALSE	FALSE	FALSE	FALSE	FALSE	FALSE	FALSE	FALSE	FALSE	FALSE	FALSE	FALSE	FALSE	FALSE	FALSE	FALSE	FALSE	FALSE	FALSE	FALSE	FALSE	FALSE	FALSE	FALSE	FALSE	FALSE	FALSE	FALSE	FALSE	FALSE	FALSE	FALSE	FALSE
50.5	FALSE	FALSE	FALSE	FALSE	FALSE	FALSE	FALSE	FALSE	FALSE	FALSE	FALSE	FALSE	FALSE	FALSE	FALSE	FALSE	FALSE	FALSE	FALSE	FALSE	FALSE	FALSE	FALSE	FALSE	FALSE	FALSE	FALSE	FALSE	FALSE	FALSE	FALSE	FALSE	FALSE	FALSE	FALSE	FALSE	FALSE	FALSE	FALSE	FALSE	FALSE	FALSE	FALSE	FALSE	FALSE	FALSE	FALSE	FALSE	FALSE
51	FALSE	FALSE	FALSE	FALSE	FALSE	FALSE	FALSE	FALSE	FALSE	FALSE	FALSE	FALSE	FALSE	FALSE	FALSE	FALSE	FALSE	FALSE	FALSE	FALSE	FALSE	FALSE	FALSE	FALSE	FALSE	FALSE	FALSE	FALSE	FALSE	FALSE	FALSE	FALSE	FALSE	FALSE	FALSE	FALSE	FALSE	FALSE	FALSE	FALSE	FALSE	FALSE	FALSE	FALSE	FALSE	FALSE	FALSE	FALSE	FALSE
51.5	FALSE	FALSE	FALSE	FALSE	FALSE	FALSE	FALSE	FALSE	FALSE	FALSE	FALSE	FALSE	FALSE	FALSE	FALSE	FALSE	FALSE	FALSE	FALSE	FALSE	FALSE	FALSE	FALSE	FALSE	FALSE	FALSE	FALSE	FALSE	FALSE	FALSE	FALSE	FALSE	FALSE	FALSE	FALSE	FALSE	FALSE	FALSE	FALSE	FALSE	FALSE	FALSE	FALSE	FALSE	FALSE	FALSE	FALSE	FALSE	FALSE
52	FALSE	FALSE	FALSE	FALSE	FALSE	FALSE	FALSE	FALSE	FALSE	FALSE	FALSE	FALSE	FALSE	FALSE	FALSE	FALSE	FALSE	FALSE	FALSE	FALSE	FALSE	FALSE	FALSE	FALSE	FALSE	FALSE	FALSE	FALSE	FALSE	FALSE	FALSE	FALSE	FALSE	FALSE	FALSE	FALSE	FALSE	FALSE	FALSE	FALSE	FALSE	FALSE	FALSE	FALSE	FALSE	FALSE	FALSE	FALSE	FALSE
52.5	FALSE	FALSE	FALSE	FALSE	FALSE	FALSE	FALSE	FALSE	FALSE	FALSE	FALSE	FALSE	FALSE	FALSE	FALSE	FALSE	FALSE	FALSE	FALSE	FALSE	FALSE	FALSE	FALSE	FALSE	FALSE	FALSE	FALSE	FALSE	FALSE	FALSE	FALSE	FALSE	FALSE	FALSE	FALSE	FALSE	FALSE	FALSE	FALSE	FALSE	FALSE	FALSE	FALSE	FALSE	FALSE	FALSE	FALSE	FALSE	FALSE
53	FALSE	FALSE	FALSE	FALSE	FALSE	FALSE	FALSE	FALSE	FALSE	FALSE	FALSE	FALSE	FALSE	FALSE	FALSE	FALSE	FALSE	FALSE	FALSE	FALSE	FALSE	FALSE	FALSE	FALSE	FALSE	FALSE	FALSE	FALSE	FALSE	FALSE	FALSE	FALSE	FALSE	FALSE	FALSE	FALSE	FALSE	FALSE	FALSE	FALSE	FALSE	FALSE	FALSE	FALSE	FALSE	FALSE	FALSE	FALSE	FALSE
53.5	FALSE	FALSE	FALSE	FALSE	FALSE	FALSE	FALSE	FALSE	FALSE	FALSE	FALSE	FALSE	FALSE	FALSE	FALSE	FALSE	FALSE	FALSE	FALSE	FALSE	FALSE	FALSE	FALSE	FALSE	FALSE	FALSE	FALSE	FALSE	FALSE	FALSE	FALSE	FALSE	FALSE	FALSE	FALSE	FALSE	FALSE	FALSE	FALSE	FALSE	FALSE	FALSE	FALSE	FALSE	FALSE	FALSE	FALSE	FALSE	FALSE
54	FALSE	FALSE	FALSE	FALSE	FALSE	FALSE	FALSE	FALSE	FALSE	FALSE	FALSE	FALSE	FALSE	FALSE	FALSE	FALSE	FALSE	FALSE	FALSE	FALSE	FALSE	FALSE	FALSE	FALSE	FALSE	FALSE	FALSE	FALSE	FALSE	FALSE	FALSE	FALSE	FALSE	FALSE	FALSE	FALSE	FALSE	FALSE	FALSE	FALSE	FALSE	FALSE	FALSE	FALSE	FALSE	FALSE	FALSE	FALSE	FALSE
54.5	FALSE	FALSE	FALSE	FALSE	FALSE	FALSE	FALSE	FALSE	FALSE	FALSE	FALSE	FALSE	FALSE	FALSE	FALSE	FALSE	FALSE	FALSE	FALSE	FALSE	FALSE	FALSE	FALSE	FALSE	FALSE	FALSE	FALSE	FALSE	FALSE	FALSE	FALSE	FALSE	FALSE	FALSE	FALSE	FALSE	FALSE	FALSE	FALSE	FALSE	FALSE	FALSE	FALSE	FALSE	FALSE	FALSE	FALSE	FALSE	FALSE
55	FALSE	FALSE	FALSE	FALSE	FALSE	FALSE	FALSE	FALSE	FALSE	FALSE	FALSE	FALSE	FALSE	FALSE	FALSE	FALSE	FALSE	FALSE	FALSE	FALSE	FALSE	FALSE	FALSE	FALSE	FALSE	FALSE	FALSE	FALSE	FALSE	FALSE	FALSE	FALSE	FALSE	FALSE	FALSE	FALSE	FALSE	FALSE	FALSE	FALSE	FALSE	FALSE	FALSE	FALSE	FALSE	FALSE	FALSE	FALSE	FALSE
55.5	FALSE	FALSE	FALSE	FALSE	FALSE	FALSE	FALSE	FALSE	FALSE	FALSE	FALSE	FALSE	FALSE	FALSE	FALSE	FALSE	FALSE	FALSE	FALSE	FALSE	FALSE	FALSE	FALSE	FALSE	FALSE	FALSE	FALSE	FALSE	FALSE	FALSE	FALSE	FALSE	FALSE	FALSE	FALSE	FALSE	FALSE	FALSE	FALSE	FALSE	FALSE	FALSE	FALSE	FALSE	FALSE	FALSE	FALSE	FALSE	FALSE
56	FALSE	FALSE	FALSE	FALSE	FALSE	FALSE	FALSE	FALSE	FALSE	FALSE	FALSE	FALSE	FALSE	FALSE	FALSE	FALSE	FALSE	FALSE	FALSE	FALSE	FALSE	FALSE	FALSE	FALSE	FALSE	FALSE	FALSE	FALSE	FALSE	FALSE	FALSE	FALSE	FALSE	FALSE	FALSE	FALSE	FALSE	FALSE	FALSE	FALSE	FALSE	FALSE	FALSE	FALSE	FALSE	FALSE	FALSE	FALSE	FALSE
56.5	FALSE	FALSE	FALSE	FALSE	FALSE	FALSE	FALSE	FALSE	FALSE	FALSE	FALSE	FALSE	FALSE	FALSE	FALSE	FALSE	FALSE	FALSE	FALSE	FALSE	FALSE	FALSE	FALSE	FALSE	FALSE	FALSE	FALSE	FALSE	FALSE	FALSE	FALSE	FALSE	FALSE	FALSE	FALSE	FALSE	FALSE	FALSE	FALSE	FALSE	FALSE	FALSE	FALSE	FALSE	FALSE	FALSE	FALSE	FALSE	FALSE
57	FALSE	FALSE	FALSE	FALSE	FALSE	FALSE	FALSE	FALSE	FALSE	FALSE	FALSE	FALSE	FALSE	FALSE	FALSE	FALSE	FALSE	FALSE	FALSE	FALSE	FALSE	FALSE	FALSE	FALSE	FALSE	FALSE	FALSE	FALSE	FALSE	FALSE	FALSE	FALSE	FALSE	FALSE	FALSE	FALSE	FALSE	FALSE	FALSE	FALSE	FALSE	FALSE	FALSE	FALSE	FALSE	FALSE	FALSE	FALSE	FALSE
57.5	FALSE	FALSE	FALSE	FALSE	FALSE	FALSE	FALSE	FALSE	FALSE	FALSE	FALSE	FALSE	FALSE	FALSE	FALSE	FALSE	FALSE	FALSE	FALSE	FALSE	FALSE	FALSE	FALSE	FALSE	FALSE	FALSE	FALSE	FALSE	FALSE	FALSE	FALSE	FALSE	FALSE	FALSE	FALSE	FALSE	FALSE	FALSE	FALSE	FALSE	FALSE	FALSE	FALSE	FALSE	FALSE	FALSE	FALSE	FALSE	FALSE
58	FALSE	FALSE	FALSE	FALSE	FALSE	FALSE	FALSE	FALSE	FALSE	FALSE	FALSE	FALSE	FALSE	FALSE	FALSE	FALSE	FALSE	FALSE	FALSE	FALSE	FALSE	FALSE	FALSE	FALSE	FALSE	FALSE	FALSE	FALSE	FALSE	FALSE	FALSE	FALSE	FALSE	FALSE	FALSE	FALSE	FALSE	FALSE	FALSE	FALSE	FALSE	FALSE	FALSE	FALSE	FALSE	FALSE	FALSE	FALSE	FALSE
58.5	FALSE	FALSE	FALSE	FALSE	FALSE	FALSE	FALSE	FALSE	FALSE	FALSE	FALSE	FALSE	FALSE	FALSE	FALSE	FALSE	FALSE	FALSE	FALSE	FALSE	FALSE	FALSE	FALSE	FALSE	FALSE	FALSE	FALSE	FALSE	FALSE	FALSE	FALSE	FALSE	FALSE	FALSE	FALSE	FALSE	FALSE	FALSE	FALSE	FALSE	FALSE	FALSE	FALSE	FALSE	FALSE	FALSE	FALSE	FALSE	FALSE
59	FALSE	FALSE	FALSE	FALSE	FALSE	FALSE	FALSE	FALSE	FALSE	FALSE	FALSE	FALSE	FALSE	FALSE	FALSE	FALSE	FALSE	FALSE	FALSE	FALSE	FALSE	FALSE	FALSE	FALSE	FALSE	FALSE	FALSE	FALSE	FALSE	FALSE	FALSE	FALSE	FALSE	FALSE	FALSE	FALSE	FALSE	FALSE	FALSE	FALSE	FALSE	FALSE	FALSE	FALSE	FALSE	FALSE	FALSE	FALSE	FALSE
59.5	FALSE	FALSE	FALSE	FALSE	FALSE	FALSE	FALSE	FALSE	FALSE	FALSE	FALSE	FALSE	FALSE	FALSE	FALSE	FALSE	FALSE	FALSE	FALSE	FALSE	FALSE	FALSE	FALSE	FALSE	FALSE	FALSE	FALSE	FALSE	FALSE	FALSE	FALSE	FALSE	FALSE	FALSE	FALSE	FALSE	FALSE	FALSE	FALSE	FALSE	FALSE	FALSE	FALSE	FALSE	FALSE	FALSE	FALSE	FALSE	FALSE
60	FALSE	FALSE	FALSE	FALSE	FALSE	FALSE	FALSE	FALSE	FALSE	FALSE	FALSE	FALSE	FALSE	FALSE	FALSE	FALSE	FALSE	FALSE	FALSE	FALSE	FALSE	FALSE	FALSE	FALSE	FALSE	FALSE	FALSE	FALSE	FALSE	FALSE	FALSE	FALSE	FALSE	FALSE	FALSE	FALSE	FALSE	FALSE	FALSE	FALSE	FALSE	FALSE	FALSE	FALSE	FALSE	FALSE	FALSE	FALSE	FALSE
60.5	FALSE	FALSE	FALSE	FALSE	FALSE	FALSE	FALSE	FALSE	FALSE	FALSE	FALSE	FALSE	FALSE	FALSE	FALSE	FALSE	FALSE	FALSE	FALSE	FALSE	FALSE	FALSE	FALSE	FALSE	FALSE	FALSE	FALSE	FALSE	FALSE	FALSE	FALSE	FALSE	FALSE	FALSE	FALSE	FALSE	FALSE	FALSE	FALSE	FALSE	FALSE	FALSE	FALSE	FALSE	FALSE	FALSE	FALSE	FALSE	FALSE
61	FALSE	FALSE	FALSE	FALSE	FALSE	FALSE	FALSE	FALSE	FALSE	FALSE	FALSE	FALSE	FALSE	FALSE	FALSE	FALSE	FALSE	FALSE	FALSE	FALSE	FALSE	FALSE	FALSE	FALSE	FALSE	FALSE	FALSE	FALSE	FALSE	FALSE	FALSE	FALSE	FALSE	FALSE	FALSE	FALSE	FALSE	FALSE	FALSE	FALSE	FALSE	FALSE	FALSE	FALSE	FALSE	FALSE	FALSE	FALSE	FALSE
61.5	FALSE	FALSE	FALSE	FALSE	FALSE	FALSE	FALSE	FALSE	FALSE	FALSE	FALSE	FALSE	FALSE	FALSE	FALSE	FALSE	FALSE	FALSE	FALSE	FALSE	FALSE	FALSE	FALSE	FALSE	FALSE	FALSE	FALSE	FALSE	FALSE	FALSE	FALSE	FALSE	FALSE	FALSE	FALSE	FALSE	FALSE	FALSE	FALSE	FALSE	FALSE	FALSE	FALSE	FALSE	FALSE	FALSE	FALSE	FALSE	FALSE
62	FALSE	FALSE	FALSE	FALSE	FALSE	FALSE	FALSE	FALSE	FALSE	FALSE	FALSE	FALSE	FALSE	FALSE	FALSE	FALSE	FALSE	FALSE	FALSE	FALSE	FALSE	FALSE	FALSE	FALSE	FALSE	FALSE	FALSE	FALSE	FALSE	FALSE	FALSE	FALSE	FALSE	FALSE	FALSE	FALSE	FALSE	FALSE	FALSE	FALSE	FALSE	FALSE	FALSE	FALSE	FALSE	FALSE	FALSE	FALSE	FALSE
62.5	FALSE	FALSE	FALSE	FALSE	FALSE	FALSE	FALSE	FALSE	FALSE	FALSE	FALSE	FALSE	FALSE	FALSE	FALSE	FALSE	FALSE	FALSE	FALSE	FALSE	FALSE	FALSE	FALSE	FALSE	FALSE	FALSE	FALSE	FALSE	FALSE	FALSE	FALSE	FALSE	FALSE	FALSE	FALSE	FALSE	FALSE	FALSE	FALSE	FALSE	FALSE	FALSE	FALSE	FALSE	FALSE	FALSE	FALSE	FALSE	FALSE
63	FALSE	FALSE	FALSE	FALSE	FALSE	FALSE	FALSE	FALSE	FALSE	FALSE	FALSE	FALSE	FALSE	FALSE	FALSE	FALSE	FALSE	FALSE	FALSE	FALSE	FALSE	FALSE	FALSE	FALSE	FALSE	FALSE	FALSE	FALSE	FALSE	FALSE	FALSE	FALSE	FALSE	FALSE	FALSE	FALSE	FALSE	FALSE	FALSE	FALSE	FALSE	FALSE	FALSE	FALSE	FALSE	FALSE	FALSE	FALSE	FALSE
63.5	FALSE	FALSE	FALSE	FALSE	FALSE	FALSE	FALSE	FALSE	FALSE	FALSE	FALSE	FALSE	FALSE	FALSE	FALSE	FALSE	FALSE	FALSE	FALSE	FALSE	FALSE	FALSE	FALSE	FALSE	FALSE	FALSE	FALSE	FALSE	FALSE	FALSE	FALSE	FALSE	FALSE	FALSE	FALSE	FALSE	FALSE	FALSE	FALSE	FALSE	FALSE	FALSE	FALSE	FALSE	FALSE	FALSE	FALSE	FALSE	FALSE
64	FALSE	FALSE	FALSE	FALSE	FALSE	FALSE	FALSE	FALSE	FALSE	FALSE	FALSE	FALSE	FALSE	FALSE	FALSE	FALSE	FALSE	FALSE	FALSE	FALSE	FALSE	FALSE	FALSE	FALSE	FALSE	FALSE	FALSE	FALSE	FALSE	FALSE	FALSE	FALSE	FALSE	FALSE	FALSE	FALSE	FALSE	FALSE	FALSE	FALSE	FALSE	FALSE	FALSE	FALSE	FALSE	FALSE	FALSE	FALSE	FALSE
64.5	FALSE	FALSE	FALSE	FALSE	FALSE	FALSE	FALSE	FALSE	FALSE	FALSE	FALSE	FALSE	FALSE	FALSE	FALSE	FALSE	FALSE	FALSE	FALSE	FALSE	FALSE	FALSE	FALSE	FALSE	FALSE	FALSE	FALSE	FALSE	FALSE	FALSE	FALSE	FALSE	FALSE	FALSE	FALSE	FALSE	FALSE	FALSE	FALSE	FALSE	FALSE	FALSE	FALSE	FALSE	FALSE	FALSE	FALSE	FALSE	FALSE
65	FALSE	FALSE	FALSE	FALSE	FALSE	FALSE	FALSE	FALSE	FALSE	FALSE	FALSE	FALSE	FALSE	FALSE	FALSE	FALSE	FALSE	FALSE	FALSE	FALSE	FALSE	FALSE	FALSE	FALSE	FALSE	FALSE	FALSE	FALSE	FALSE	FALSE	FALSE	FALSE	FALSE	FALSE	FALSE	FALSE	FALSE	FALSE	FALSE	FALSE	FALSE	FALSE	FALSE	FALSE	FALSE	FALSE	FALSE	FALSE	FALSE
65.5	FALSE	FALSE	FALSE	FALSE	FALSE	FALSE	FALSE	FALSE	FALSE	FALSE	FALSE	FALSE	FALSE	FALSE	FALSE	FALSE	FALSE	FALSE	FALSE	FALSE	FALSE	FALSE	FALSE	FALSE	FALSE	FALSE	FALSE	FALSE	FALSE	FALSE	FALSE	FALSE	FALSE	FALSE	FALSE	FALSE	FALSE	FALSE	FALSE	FALSE	FALSE	FALSE	FALSE	FALSE	FALSE	FALSE	FALSE	FALSE	FALSE
66	FALSE	FALSE	FALSE	FALSE	FALSE	FALSE	FALSE	FALSE	FALSE	FALSE	FALSE	FALSE	FALSE	FALSE	FALSE	FALSE	FALSE	FALSE	FALSE	FALSE	FALSE	FALSE	FALSE	FALSE	FALSE	FALSE	FALSE	FALSE	FALSE	FALSE	FALSE	FALSE	FALSE	FALSE	FALSE	FALSE	FALSE	FALSE	FALSE	FALSE	FALSE	FALSE	FALSE	FALSE	FALSE	FALSE	FALSE	FALSE	FALSE
66.5	FALSE	FALSE	FALSE	FALSE	FALSE	FALSE	FALSE	FALSE	FALSE	FALSE	FALSE	FALSE	FALSE	FALSE	FALSE	FALSE	FALSE	FALSE	FALSE	FALSE	FALSE	FALSE	FALSE	FALSE	FALSE	FALSE	FALSE	FALSE	FALSE	FALSE	FALSE	FALSE	FALSE	FALSE	FALSE	FALSE	FALSE	FALSE	FALSE	FALSE	FALSE	FALSE	FALSE	FALSE	FALSE	FALSE	FALSE	FALSE	FALSE
67	FALSE	FALSE	FALSE	FALSE	FALSE	FALSE	FALSE	FALSE	FALSE	FALSE	FALSE	FALSE	FALSE	FALSE	FALSE	FALSE	FALSE	FALSE	FALSE	FALSE	FALSE	FALSE	FALSE	FALSE	FALSE	FALSE	FALSE	FALSE	FALSE	FALSE	FALSE	FALSE	FALSE	FALSE	FALSE	FALSE	FALSE	FALSE	FALSE	FALSE	FALSE	FALSE	FALSE	FALSE	FALSE	FALSE	FALSE	FALSE	FALSE
67.5	FALSE	FALSE	FALSE	FALSE	FALSE	FALSE	FALSE	FALSE	FALSE	FALSE	FALSE	FALSE	FALSE	FALSE	FALSE	FALSE	FALSE	FALSE	FALSE	FALSE	FALSE	FALSE	FALSE	FALSE	FALSE	FALSE	FALSE	FALSE	FALSE	FALSE	FALSE	FALSE	FALSE	FALSE	FALSE	FALSE	FALSE	FALSE	FALSE	FALSE	FALSE	FALSE	FALSE	FALSE	FALSE	FALSE	FALSE	FALSE	FALSE
68	FALSE	FALSE	FALSE	FALSE	FALSE	FALSE	FALSE	FALSE	FALSE	FALSE	FALSE	FALSE	FALSE	FALSE	FALSE	FALSE	FALSE	FALSE	FALSE	FALSE	FALSE	FALSE	FALSE	FALSE	FALSE	FALSE	FALSE	FALSE	FALSE	FALSE	FALSE	FALSE	FALSE	FALSE	FALSE	FALSE	FALSE	FALSE	FALSE	FALSE	FALSE	FALSE	FALSE	FALSE	FALSE	FALSE	FALSE	FALSE	FALSE
68.5	FALSE	FALSE	FALSE	FALSE	FALSE	FALSE	FALSE	FALSE	FALSE	FALSE	FALSE	FALSE	FALSE	FALSE	FALSE	FALSE	FALSE	FALSE	FALSE	FALSE	FALSE	FALSE	FALSE	FALSE	FALSE	FALSE	FALSE	FALSE	FALSE	FALSE	FALSE	FALSE	FALSE	FALSE	FALSE	FALSE	FALSE	FALSE	FALSE	FALSE	FALSE	FALSE	FALSE	FALSE	FALSE	FALSE	FALSE	FALSE	FALSE
69	FALSE	FALSE	FALSE	FALSE	FALSE	FALSE	FALSE	FALSE	FALSE	FALSE	FALSE	FALSE	FALSE	FALSE	FALSE	FALSE	FALSE	FALSE	FALSE	FALSE	FALSE	FALSE	FALSE	FALSE	FALSE	FALSE	FALSE	FALSE	FALSE	FALSE	FALSE	FALSE	FALSE	FALSE	FALSE	FALSE	FALSE	FALSE	FALSE	FALSE	FALSE	FALSE	FALSE	FALSE	FALSE	FALSE	FALSE	FALSE	FALSE
69.5	FALSE	FALSE	FALSE	FALSE	FALSE	FALSE	FALSE	FALSE	FALSE	FALSE	FALSE	FALSE	FALSE	FALSE	FALSE	FALSE	FALSE	FALSE	FALSE	FALSE	FALSE	FALSE	FALSE	FALSE	FALSE	FALSE	FALSE	FALSE	FALSE	FALSE	FALSE	FALSE	FALSE	FALSE	FALSE	FALSE	FALSE	FALSE	FALSE	FALSE	FALSE	FALSE	FALSE	FALSE	FALSE	FALSE	FALSE	FALSE	FALSE
70	FALSE	FALSE	FALSE	FALSE	FALSE	FALSE	FALSE	FALSE	FALSE	FALSE	FALSE	FALSE	FALSE	FALSE	FALSE	FALSE	FALSE	FALSE	FALSE	FALSE	FALSE	FALSE	FALSE	FALSE	FALSE	FALSE	FALSE	FALSE	FALSE	FALSE	FALSE	FALSE	FALSE	FALSE	FALSE	FALSE	FALSE	FALSE	FALSE	FALSE	FALSE	FALSE	FALSE	FALSE	FALSE	FALSE	FALSE	FALSE	FALSE
70.5	FALSE	FALSE	FALSE	FALSE	FALSE	FALSE	FALSE	FALSE	FALSE	FALSE	FALSE	FALSE	FALSE	FALSE	FALSE	FALSE	FALSE	FALSE	FALSE	FALSE	FALSE	FALSE	FALSE	FALSE	FALSE	FALSE	FALSE	FALSE	FALSE	FALSE	FALSE	FALSE	FALSE	FALSE	FALSE	FALSE	FALSE	FALSE	FALSE	FALSE	FALSE	FALSE	FALSE	FALSE	FALSE	FALSE	FALSE	FALSE	FALSE
71	FALSE	FALSE	FALSE	FALSE	FALSE	FALSE	FALSE	FALSE	FALSE	FALSE	FALSE	FALSE	FALSE	FALSE	FALSE	FALSE	FALSE	FALSE	FALSE	FALSE	FALSE	FALSE	FALSE	FALSE	FALSE	FALSE	FALSE	FALSE	FALSE	FALSE	FALSE	FALSE	FALSE	FALSE	FALSE	FALSE	FALSE	FALSE	FALSE	FALSE	FALSE	FALSE	FALSE	FALSE	FALSE	FALSE	FALSE	FALSE	FALSE
71.5	FALSE	FALSE	FALSE	FALSE	FALSE	FALSE	FALSE	FALSE	FALSE	FALSE	FALSE	FALSE	FALSE	FALSE	FALSE	FALSE	FALSE	FALSE	FALSE	FALSE	FALSE	FALSE	FALSE	FALSE	FALSE	FALSE	FALSE	FALSE	FALSE	FALSE	FALSE	FALSE	FALSE	FALSE	FALSE	FALSE	FALSE	FALSE	FALSE	FALSE	FALSE	FALSE	FALSE	FALSE	FALSE	FALSE	FALSE	FALSE	FALSE
72	FALSE	FALSE	FALSE	FALSE	FALSE	FALSE	FALSE	FALSE	FALSE	FALSE	FALSE	FALSE	FALSE	FALSE	FALSE	FALSE	FALSE	FALSE	FALSE	FALSE	FALSE	FALSE	FALSE	FALSE	FALSE	FALSE	FALSE	FALSE	FALSE	FALSE	FALSE	FALSE	FALSE	FALSE	FALSE	FALSE	FALSE	FALSE	FALSE	FALSE	FALSE	FALSE	FALSE	FALSE	FALSE	FALSE	FALSE	FALSE	FALSE
72.5	FALSE	FALSE	FALSE	FALSE	FALSE	FALSE	FALSE	FALSE	FALSE	FALSE	FALSE	FALSE	FALSE	FALSE	FALSE	FALSE	FALSE	FALSE	FALSE	FALSE	FALSE	FALSE	FALSE	FALSE	FALSE	FALSE	FALSE	FALSE	FALSE	FALSE	FALSE	FALSE	FALSE	FALSE	FALSE	FALSE	FALSE	FALSE	FALSE	FALSE	FALSE	FALSE	FALSE	FALSE	FALSE	FALSE	FALSE	FALSE	FALSE
73	FALSE	FALSE	FALSE	FALSE	FALSE	FALSE	FALSE	FALSE	FALSE	FALSE	FALSE	FALSE	FALSE	FALSE	FALSE	FALSE	FALSE	FALSE	FALSE	FALSE	FALSE	FALSE	FALSE	FALSE	FALSE	FALSE	FALSE	FALSE	FALSE	FALSE	FALSE	FALSE	FALSE	FALSE	FALSE	FALSE	FALSE	FALSE	FALSE	FALSE	FALSE	FALSE	FALSE	FALSE	FALSE	FALSE	FALSE	FALSE	FALSE
73.5	FALSE	FALSE	FALSE	FALSE	FALSE	FALSE	FALSE	FALSE	FALSE	FALSE	FALSE	FALSE	FALSE	FALSE	FALSE	FALSE	FALSE	FALSE	FALSE	FALSE	FALSE	FALSE	FALSE	FALSE	FALSE	FALSE	FALSE	FALSE	FALSE	FALSE	FALSE	FALSE	FALSE	FALSE	FALSE	FALSE	FALSE	FALSE	FALSE	FALSE	FALSE	FALSE	FALSE	FALSE	FALSE	FALSE	FALSE	FALSE	FALSE
74	FALSE	FALSE	FALSE	FALSE	FALSE	FALSE	FALSE	FALSE	FALSE	FALSE	FALSE	FALSE	FALSE	FALSE	FALSE	FALSE	FALSE	FALSE	FALSE	FALSE	FALSE	FALSE	FALSE	FALSE	FALSE	FALSE	FALSE	FALSE	FALSE	FALSE	FALSE	FALSE	FALSE	FALSE	FALSE	FALSE	FALSE	FALSE	FALSE	FALSE	FALSE	FALSE	FALSE	FALSE	FALSE	FALSE	FALSE	FALSE	FALSE
74.5	FALSE	FALSE	FALSE	FALSE	FALSE	FALSE	FALSE	FALSE	FALSE	FALSE	FALSE	FALSE	FALSE	FALSE	FALSE	FALSE	FALSE	FALSE	FALSE	FALSE	FALSE	FALSE	FALSE	FALSE	FALSE	FALSE	FALSE	FALSE	FALSE	FALSE	FALSE	FALSE	FALSE	FALSE	FALSE	FALSE	FALSE	FALSE	FALSE	FALSE	FALSE	FALSE	FALSE	FALSE	FALSE	FALSE	FALSE	FALSE	FALSE
75	FALSE	FALSE	FALSE	FALSE	FALSE	FALSE	FALSE	FALSE	FALSE	FALSE	FALSE	FALSE	FALSE	FALSE	FALSE	FALSE	FALSE	FALSE	FALSE	FALSE	FALSE	FALSE	FALSE	FALSE	FALSE	FALSE	FALSE	FALSE	FALSE	FALSE	FALSE	FALSE	FALSE	FALSE	FALSE	FALSE	FALSE	FALSE	FALSE	FALSE	FALSE	FALSE	FALSE	FALSE	FALSE	FALSE	FALSE	FALSE	FALSE
75.5	FALSE	FALSE	FALSE	FALSE	FALSE	FALSE	FALSE	FALSE	FALSE	FALSE	FALSE	FALSE	FALSE	FALSE	FALSE	FALSE	FALSE	FALSE	FALSE	FALSE	FALSE	FALSE	FALSE	FALSE	FALSE	FALSE	FALSE	FALSE	FALSE	FALSE	FALSE	FALSE	FALSE	FALSE	FALSE	FALSE	FALSE	FALSE	FALSE	FALSE	FALSE	FALSE	FALSE	FALSE	FALSE	FALSE	FALSE	FALSE	FALSE
76	FALSE	FALSE	FALSE	FALSE	FALSE	FALSE	FALSE	FALSE	FALSE	FALSE	FALSE	FALSE	FALSE	FALSE	FALSE	FALSE	FALSE	FALSE	FALSE	FALSE	FALSE	FALSE	FALSE	FALSE	FALSE	FALSE	FALSE	FALSE	FALSE	FALSE	FALSE	FALSE	FALSE	FALSE	FALSE	FALSE	FALSE	FALSE	FALSE	FALSE	FALSE	FALSE	FALSE	FALSE	FALSE	FALSE	FALSE	FALSE	FALSE
76.5	FALSE	FALSE	FALSE	FALSE	FALSE	FALSE	FALSE	FALSE	FALSE	FALSE	FALSE	FALSE	FALSE	FALSE	FALSE	FALSE	FALSE	FALSE	FALSE	FALSE	FALSE	FALSE	FALSE	FALSE	FALSE	FALSE	FALSE	FALSE	FALSE	FALSE	FALSE	FALSE	FALSE	FALSE	FALSE	FALSE	FALSE	FALSE	FALSE	FALSE	FALSE	FALSE	FALSE	FALSE	FALSE	FALSE	FALSE	FALSE	FALSE
77	FALSE	FALSE	FALSE	FALSE	FALSE	FALSE	FALSE	FALSE	FALSE	FALSE	FALSE	FALSE	FALSE	FALSE	FALSE	FALSE	FALSE	FALSE	FALSE	FALSE	FALSE	FALSE	FALSE	FALSE	FALSE	FALSE	FALSE	FALSE	FALSE	FALSE	FALSE	FALSE	FALSE	FALSE	FALSE	FALSE	FALSE	FALSE	FALSE	FALSE	FALSE	FALSE	FALSE	FALSE	FALSE	FALSE	FALSE	FALSE	FALSE
77.5	FALSE	FALSE	FALSE	FALSE	FALSE	FALSE	FALSE	FALSE	FALSE	FALSE	FALSE	FALSE	FALSE	FALSE	FALSE	FALSE	FALSE	FALSE	FALSE	FALSE	FALSE	FALSE	FALSE	FALSE	FALSE	FALSE	FALSE	FALSE	FALSE	FALSE	FALSE	FALSE	FALSE	FALSE	FALSE	FALSE	FALSE	FALSE	FALSE	FALSE	FALSE	FALSE	FALSE	FALSE	FALSE	FALSE	FALSE	FALSE	FALSE
78	FALSE	FALSE	FALSE	FALSE	FALSE	FALSE	FALSE	FALSE	FALSE	FALSE	FALSE	FALSE	FALSE	FALSE	FALSE	FALSE	FALSE	FALSE	FALSE	FALSE	FALSE	FALSE	FALSE	FALSE	FALSE	FALSE	FALSE	FALSE	FALSE	FALSE	FALSE	FALSE	FALSE	FALSE	FALSE	FALSE	FALSE	FALSE	FALSE	FALSE	FALSE	FALSE	FALSE	FALSE	FALSE	FALSE	FALSE	FALSE	FALSE
78.5	FALSE	FALSE	FALSE	FALSE	FALSE	FALSE	FALSE	FALSE	FALSE	FALSE	FALSE	FALSE	FALSE	FALSE	FALSE	FALSE	FALSE	FALSE	FALSE	FALSE	FALSE	FALSE	FALSE	FALSE	FALSE	FALSE	FALSE	FALSE	FALSE	FALSE	FALSE	FALSE	FALSE	FALSE	FALSE	FALSE	FALSE	FALSE	FALSE	FALSE	FALSE	FALSE	FALSE	FALSE	FALSE	FALSE	FALSE	FALSE	FALSE
79	FALSE	FALSE	FALSE	FALSE	FALSE	FALSE	FALSE	FALSE	FALSE	FALSE	FALSE	FALSE	FALSE	FALSE	FALSE	FALSE	FALSE	FALSE	FALSE	FALSE	FALSE	FALSE	FALSE	FALSE	FALSE	FALSE	FALSE	FALSE	FALSE	FALSE	FALSE	FALSE	FALSE	FALSE	FALSE	FALSE	FALSE	FALSE	FALSE	FALSE	FALSE	FALSE	FALSE	FALSE	FALSE	FALSE	FALSE	FALSE	FALSE
79.5	FALSE	FALSE	FALSE	FALSE	FALSE	FALSE	FALSE	FALSE	FALSE	FALSE	FALSE	FALSE	FALSE	FALSE	FALSE	FALSE	FALSE	FALSE	FALSE	FALSE	FALSE	FALSE	FALSE	FALSE	FALSE	FALSE	FALSE	FALSE	FALSE	FALSE	FALSE	FALSE	FALSE	FALSE	FALSE	FALSE	FALSE	FALSE	FALSE	FALSE	FALSE	FALSE	FALSE	FALSE	FALSE	FALSE	FALSE	FALSE	FALSE
80	FALSE	FALSE	FALSE	FALSE	FALSE	FALSE	FALSE	FALSE	FALSE	FALSE	FALSE	FALSE	FALSE	FALSE	FALSE	FALSE	FALSE	FALSE	FALSE	FALSE	FALSE	FALSE	FALSE	FALSE	FALSE	FALSE	FALSE	FALSE	FALSE	FALSE	FALSE	FALSE	FALSE	FALSE	FALSE	FALSE	FALSE	FALSE	FALSE	FALSE	FALSE	FALSE	FALSE	FALSE	FALSE	FALSE	FALSE	FALSE	FALSE
80.5	FALSE	FALSE	FALSE	FALSE	FALSE	FALSE	FALSE	FALSE	FALSE	FALSE	FALSE	FALSE	FALSE	FALSE	FALSE	FALSE	FALSE	FALSE	FALSE	FALSE	FALSE	FALSE	FALSE	FALSE	FALSE	FALSE	FALSE	FALSE	FALSE	FALSE	FALSE	FALSE	FALSE	FALSE	FALSE	FALSE	FALSE	FALSE	FALSE	FALSE	FALSE	FALSE	FALSE	FALSE	FALSE	FALSE	FALSE	FALSE	FALSE
81	FALSE	FALSE	FALSE	FALSE	FALSE	FALSE	FALSE	FALSE	FALSE	FALSE	FALSE	FALSE	FALSE	FALSE	FALSE	FALSE	FALSE	FALSE	FALSE	FALSE	FALSE	FALSE	FALSE	FALSE	FALSE	FALSE	FALSE	FALSE	FALSE	FALSE	FALSE	FALSE	FALSE	FALSE	FALSE	FALSE	FALSE	FALSE	FALSE	FALSE	FALSE	FALSE	FALSE	FALSE	FALSE	FALSE	FALSE	FALSE	FALSE
81.5	FALSE	FALSE	FALSE	FALSE	FALSE	FALSE	FALSE	FALSE	FALSE	FALSE	FALSE	FALSE	FALSE	FALSE	FALSE	FALSE	FALSE	FALSE	FALSE	FALSE	FALSE	FALSE	FALSE	FALSE	FALSE	FALSE	FALSE	FALSE	FALSE	FALSE	FALSE	FALSE	FALSE	FALSE	FALSE	FALSE	FALSE	FALSE	FALSE	FALSE	FALSE	FALSE	FALSE	FALSE	FALSE	FALSE	FALSE	FALSE	FALSE
82	FALSE	FALSE	FALSE	FALSE	FALSE	FALSE	FALSE	FALSE	FALSE	FALSE	FALSE	FALSE	FALSE	FALSE	FALSE	FALSE	FALSE	FALSE	FALSE	FALSE	FALSE	FALSE	FALSE	FALSE	FALSE	FALSE	FALSE	FALSE	FALSE	FALSE	FALSE	FALSE	FALSE	FALSE	FALSE	FALSE	FALSE	FALSE	FALSE	FALSE	FALSE	FALSE	FALSE	FALSE	FALSE	FALSE	FALSE	FALSE	FALSE
82.5	FALSE	FALSE	FALSE	FALSE	FALSE	FALSE	FALSE	FALSE	FALSE	FALSE	FALSE	FALSE	FALSE	FALSE	FALSE	FALSE	FALSE	FALSE	FALSE	FALSE	FALSE	FALSE	FALSE	FALSE	FALSE	FALSE	FALSE	FALSE	FALSE	FALSE	FALSE	FALSE	FALSE	FALSE	FALSE	FALSE	FALSE	FALSE	FALSE	FALSE	FALSE	FALSE	FALSE	FALSE	FALSE	FALSE	FALSE	FALSE	FALSE
83	FALSE	FALSE	FALSE	FALSE	FALSE	FALSE	FALSE	FALSE	FALSE	FALSE	FALSE	FALSE	FALSE	FALSE	FALSE	FALSE	FALSE	FALSE	FALSE	FALSE	FALSE	FALSE	FALSE	FALSE	FALSE	FALSE	FALSE	FALSE	FALSE	FALSE	FALSE	FALSE	FALSE	FALSE	FALSE	FALSE	FALSE	FALSE	FALSE	FALSE	FALSE	FALSE	FALSE	FALSE	FALSE	FALSE	FALSE	FALSE	FALSE
83.5	FALSE	FALSE	FALSE	FALSE	FALSE	FALSE	FALSE	FALSE	FALSE	FALSE	FALSE	FALSE	FALSE	FALSE	FALSE	FALSE	FALSE	FALSE	FALSE	FALSE	FALSE	FALSE	FALSE	FALSE	FALSE	FALSE	FALSE	FALSE	FALSE	FALSE	FALSE	FALSE	FALSE	FALSE	FALSE	FALSE	FALSE	FALSE	FALSE	FALSE	FALSE	FALSE	FALSE	FALSE	FALSE	FALSE	FALSE	FALSE	FALSE
84	FALSE	FALSE	FALSE	FALSE	FALSE	FALSE	FALSE	FALSE	FALSE	FALSE	FALSE	FALSE	FALSE	FALSE	FALSE	FALSE	FALSE	FALSE	FALSE	FALSE	FALSE	FALSE	FALSE	FALSE	FALSE	FALSE	FALSE	FALSE	FALSE	FALSE	FALSE	FALSE	FALSE	FALSE	FALSE	FALSE	FALSE	FALSE	FALSE	FALSE	FALSE	FALSE	FALSE	FALSE	FALSE	FALSE	FALSE	FALSE	FALSE
84.5	FALSE	FALSE	FALSE	FALSE	FALSE	FALSE	FALSE	FALSE	FALSE	FALSE	FALSE	FALSE	FALSE	FALSE	FALSE	FALSE	FALSE	FALSE	FALSE	FALSE	FALSE	FALSE	FALSE	FALSE	FALSE	FALSE	FALSE	FALSE	FALSE	FALSE	FALSE	FALSE	FALSE	FALSE	FALSE	FALSE	FALSE	FALSE	FALSE	FALSE	FALSE	FALSE	FALSE	FALSE	FALSE	FALSE	FALSE	FALSE	FALSE
85	FALSE	FALSE	FALSE	FALSE	FALSE	FALSE	FALSE	FALSE	FALSE	FALSE	FALSE	FALSE	FALSE	FALSE	FALSE	FALSE	FALSE	FALSE	FALSE	FALSE	FALSE	FALSE	FALSE	FALSE	FALSE	FALSE	FALSE	FALSE	FALSE	FALSE	FALSE	FALSE	FALSE	FALSE	FALSE	FALSE	FALSE	FALSE	FALSE	FALSE	FALSE	FALSE	FALSE	FALSE	FALSE	FALSE	FALSE	FALSE	FALSE
85.5	FALSE	FALSE	FALSE	FALSE	FALSE	FALSE	FALSE	FALSE	FALSE	FALSE	FALSE	FALSE	FALSE	FALSE	FALSE	FALSE	FALSE	FALSE	FALSE	FALSE	FALSE	FALSE	FALSE	FALSE	FALSE	FALSE	FALSE	FALSE	FALSE	FALSE	FALSE	FALSE	FALSE	FALSE	FALSE	FALSE	FALSE	FALSE	FALSE	FALSE	FALSE	FALSE	FALSE	FALSE	FALSE	FALSE	FALSE	FALSE	FALSE
86	FALSE	FALSE	FALSE	FALSE	FALSE	FALSE	FALSE	FALSE	FALSE	FALSE	FALSE	FALSE	FALSE	FALSE	FALSE	FALSE	FALSE	FALSE	FALSE	FALSE	FALSE	FALSE	FALSE	FALSE	FALSE	FALSE	FALSE	FALSE	FALSE	FALSE	FALSE	FALSE	FALSE	FALSE	FALSE	FALSE	FALSE	FALSE	FALSE	FALSE	FALSE	FALSE	FALSE	FALSE	FALSE	FALSE	FALSE	FALSE	FALSE
86.5	FALSE	FALSE	FALSE	FALSE	FALSE	FALSE	FALSE	FALSE	FALSE	FALSE	FALSE	FALSE	FALSE	FALSE	FALSE	FALSE	FALSE	FALSE	FALSE	FALSE	FALSE	FALSE	FALSE	FALSE	FALSE	FALSE	FALSE	FALSE	FALSE	FALSE	FALSE	FALSE	FALSE	FALSE	FALSE	FALSE	FALSE	FALSE	FALSE	FALSE	FALSE	FALSE	FALSE	FALSE	FALSE	FALSE	FALSE	FALSE	FALSE
87	FALSE	FALSE	FALSE	FALSE	FALSE	FALSE	FALSE	FALSE	FALSE	FALSE	FALSE	FALSE	FALSE	FALSE	FALSE	FALSE	FALSE	FALSE	FALSE	FALSE	FALSE	FALSE	FALSE	FALSE	FALSE	FALSE	FALSE	FALSE	FALSE	FALSE	FALSE	FALSE	FALSE	FALSE	FALSE	FALSE	FALSE	FALSE	FALSE	FALSE	FALSE	FALSE	FALSE	FALSE	FALSE	FALSE	FALSE	FALSE	FALSE
87.5	FALSE	FALSE	FALSE	FALSE	FALSE	FALSE	FALSE	FALSE	FALSE	FALSE	FALSE	FALSE	FALSE	FALSE	FALSE	FALSE	FALSE	FALSE	FALSE	FALSE	FALSE	FALSE	FALSE	FALSE	FALSE	FALSE	FALSE	FALSE	FALSE	FALSE	FALSE	FALSE	FALSE	FALSE	FALSE	FALSE	FALSE	FALSE	FALSE	FALSE	FALSE	FALSE	FALSE	FALSE	FALSE	FALSE	FALSE	FALSE	FALSE
88	FALSE	FALSE	FALSE	FALSE	FALSE	FALSE	FALSE	FALSE	FALSE	FALSE	FALSE	FALSE	FALSE	FALSE	FALSE	FALSE	FALSE	FALSE	FALSE	FALSE	FALSE	FALSE	FALSE	FALSE	FALSE	FALSE	FALSE	FALSE	FALSE	FALSE	FALSE	FALSE	FALSE	FALSE	FALSE	FALSE	FALSE	FALSE	FALSE	FALSE	FALSE	FALSE	FALSE	FALSE	FALSE	FALSE	FALSE	FALSE	FALSE
88.5	FALSE	FALSE	FALSE	FALSE	FALSE	FALSE	FALSE	FALSE	FALSE	FALSE	FALSE	FALSE	FALSE	FALSE	FALSE	FALSE	FALSE	FALSE	FALSE	FALSE	FALSE	FALSE	FALSE	FALSE	FALSE	FALSE	FALSE	FALSE	FALSE	FALSE	FALSE	FALSE	FALSE	FALSE	FALSE	FALSE	FALSE	FALSE	FALSE	FALSE	FALSE	FALSE	FALSE	FALSE	FALSE	FALSE	FALSE	FALSE	FALSE
89	FALSE	FALSE	FALSE	FALSE	FALSE	FALSE	FALSE	FALSE	FALSE	FALSE	FALSE	FALSE	FALSE	FALSE	FALSE	FALSE	FALSE	FALSE	FALSE	FALSE	FALSE	FALSE	FALSE	FALSE	FALSE	FALSE	FALSE	FALSE	FALSE	FALSE	FALSE	FALSE	FALSE	FALSE	FALSE	FALSE	FALSE	FALSE	FALSE	FALSE	FALSE	FALSE	FALSE	FALSE	FALSE	FALSE	FALSE	FALSE	FALSE
89.5	FALSE	FALSE	FALSE	FALSE	FALSE	FALSE	FALSE	FALSE	FALSE	FALSE	FALSE	FALSE	FALSE	FALSE	FALSE	FALSE	FALSE	FALSE	FALSE	FALSE	FALSE	FALSE	FALSE	FALSE	FALSE	FALSE	FALSE	FALSE	FALSE	FALSE	FALSE	FALSE	FALSE	FALSE	FALSE	FALSE	FALSE	FALSE	FALSE	FALSE	FALSE	FALSE	FALSE	FALSE	FALSE	FALSE	FALSE	FALSE	FALSE
90	FALSE	FALSE	FALSE	FALSE	FALSE	FALSE	FALSE	FALSE	FALSE	FALSE	FALSE	FALSE	FALSE	FALSE	FALSE	FALSE	FALSE	FALSE	FALSE	FALSE	FALSE	FALSE	FALSE	FALSE	FALSE	FALSE	FALSE	FALSE	FALSE	FALSE	FALSE	FALSE	FALSE	FALSE	FALSE	FALSE	FALSE	FALSE	FALSE	FALSE	FALSE	FALSE	FALSE	FALSE	FALSE	FALSE	FALSE	FALSE	FALSE
90.5	FALSE	FALSE	FALSE	FALSE	FALSE	FALSE	FALSE	FALSE	FALSE	FALSE	FALSE	FALSE	FALSE	FALSE	FALSE	FALSE	FALSE	FALSE	FALSE	FALSE	FALSE	FALSE	FALSE	FALSE	FALSE	FALSE	FALSE	FALSE	FALSE	FALSE	FALSE	FALSE	FALSE	FALSE	FALSE	FALSE	FALSE	FALSE	FALSE	FALSE	FALSE	FALSE	FALSE	FALSE	FALSE	FALSE	FALSE	FALSE	FALSE
91	FALSE	FALSE	FALSE	FALSE	FALSE	FALSE	FALSE	FALSE	FALSE	FALSE	FALSE	FALSE	FALSE	FALSE	FALSE	FALSE	FALSE	FALSE	FALSE	FALSE	FALSE	FALSE	FALSE	FALSE	FALSE	FALSE	FALSE	FALSE	FALSE	FALSE	FALSE	FALSE	FALSE	FALSE	FALSE	FALSE	FALSE	FALSE	FALSE	FALSE	FALSE	FALSE	FALSE	FALSE	FALSE	FALSE	FALSE	FALSE	FALSE
91.5	FALSE	FALSE	FALSE	FALSE	FALSE	FALSE	FALSE	FALSE	FALSE	FALSE	FALSE	FALSE	FALSE	FALSE	FALSE	FALSE	FALSE	FALSE	FALSE	FALSE	FALSE	FALSE	FALSE	FALSE	FALSE	FALSE	FALSE	FALSE	FALSE	FALSE	FALSE	FALSE	FALSE	FALSE	FALSE	FALSE	FALSE	FALSE	FALSE	FALSE	FALSE	FALSE	FALSE	FALSE	FALSE	FALSE	FALSE	FALSE	FALSE
92	FALSE	FALSE	FALSE	FALSE	FALSE	FALSE	FALSE	FALSE	FALSE	FALSE	FALSE	FALSE	FALSE	FALSE	FALSE	FALSE	FALSE	FALSE	FALSE	FALSE	FALSE	FALSE	FALSE	FALSE	FALSE	FALSE	FALSE	FALSE	FALSE	FALSE	FALSE	FALSE	FALSE	FALSE	FALSE	FALSE	FALSE	FALSE	FALSE	FALSE	FALSE	FALSE	FALSE	FALSE	FALSE	FALSE	FALSE	FALSE	FALSE
92.5	FALSE	FALSE	FALSE	FALSE	FALSE	FALSE	FALSE	FALSE	FALSE	FALSE	FALSE	FALSE	FALSE	FALSE	FALSE	FALSE	FALSE	FALSE	FALSE	FALSE	FALSE	FALSE	FALSE	FALSE	FALSE	FALSE	FALSE	FALSE	FALSE	FALSE	FALSE	FALSE	FALSE	FALSE	FALSE	FALSE	FALSE	FALSE	FALSE	FALSE	FALSE	FALSE	FALSE	FALSE	FALSE	FALSE	FALSE	FALSE	FALSE
93	FALSE	FALSE	FALSE	FALSE	FALSE	FALSE	FALSE	FALSE	FALSE	FALSE	FALSE	FALSE	FALSE	FALSE	FALSE	FALSE	FALSE	FALSE	FALSE	FALSE	FALSE	FALSE	FALSE	FALSE	FALSE	FALSE	FALSE	FALSE	FALSE	FALSE	FALSE	FALSE	FALSE	FALSE	FALSE	FALSE	FALSE	FALSE	FALSE	FALSE	FALSE	FALSE	FALSE	FALSE	FALSE	FALSE	FALSE	FALSE	FALSE
93.5	FALSE	FALSE	FALSE	FALSE	FALSE	FALSE	FALSE	FALSE	FALSE	FALSE	FALSE	FALSE	FALSE	FALSE	FALSE	FALSE	FALSE	FALSE	FALSE	FALSE	FALSE	FALSE	FALSE	FALSE	FALSE	FALSE	FALSE	FALSE	FALSE	FALSE	FALSE	FALSE	FALSE	FALSE	FALSE	FALSE	FALSE	FALSE	FALSE	FALSE	FALSE	FALSE	FALSE	FALSE	FALSE	FALSE	FALSE	FALSE	FALSE
94	FALSE	FALSE	FALSE	FALSE	FALSE	FALSE	FALSE	FALSE	FALSE	FALSE	FALSE	FALSE	FALSE	FALSE	FALSE	FALSE	FALSE	FALSE	FALSE	FALSE	FALSE	FALSE	FALSE	FALSE	FALSE	FALSE	FALSE	FALSE	FALSE	FALSE	FALSE	FALSE	FALSE	FALSE	FALSE	FALSE	FALSE	FALSE	FALSE	FALSE	FALSE	FALSE	FALSE	FALSE	FALSE	FALSE	FALSE	FALSE	FALSE
94.5	FALSE	FALSE	FALSE	FALSE	FALSE	FALSE	FALSE	FALSE	FALSE	FALSE	FALSE	FALSE	FALSE	FALSE	FALSE	FALSE	FALSE	FALSE	FALSE	FALSE	FALSE	FALSE	FALSE	FALSE	FALSE	FALSE	FALSE	FALSE	FALSE	FALSE	FALSE	FALSE	FALSE	FALSE	FALSE	FALSE	FALSE	FALSE	FALSE	FALSE	FALSE	FALSE	FALSE	FALSE	FALSE	FALSE	FALSE	FALSE	FALSE
95	FALSE	FALSE	FALSE	FALSE	FALSE	FALSE	FALSE	FALSE	FALSE	FALSE	FALSE	FALSE	FALSE	FALSE	FALSE	FALSE	FALSE	FALSE	FALSE	FALSE	FALSE	FALSE	FALSE	FALSE	FALSE	FALSE	FALSE	FALSE	FALSE	FALSE	FALSE	FALSE	FALSE	FALSE	FALSE	FALSE	FALSE	FALSE	FALSE	FALSE	FALSE	FALSE	FALSE	FALSE	FALSE	FALSE	FALSE	FALSE	FALSE
95.5	FALSE	FALSE	FALSE	FALSE	FALSE	FALSE	FALSE	FALSE	FALSE	FALSE	FALSE	FALSE	FALSE	FALSE	FALSE	FALSE	FALSE	FALSE	FALSE	FALSE	FALSE	FALSE	FALSE	FALSE	FALSE	FALSE	FALSE	FALSE	FALSE	FALSE	FALSE	FALSE	FALSE	FALSE	FALSE	FALSE	FALSE	FALSE	FALSE	FALSE	FALSE	FALSE	FALSE	FALSE	FALSE	FALSE	FALSE	FALSE	FALSE
96	FALSE	FALSE	FALSE	FALSE	FALSE	FALSE	FALSE	FALSE	FALSE	FALSE	FALSE	FALSE	FALSE	FALSE	FALSE	FALSE	FALSE	FALSE	FALSE	FALSE	FALSE	FALSE	FALSE	FALSE	FALSE	FALSE	FALSE	FALSE	FALSE	FALSE	FALSE	FALSE	FALSE	FALSE	FALSE	FALSE	FALSE	FALSE	FALSE	FALSE	FALSE	FALSE	FALSE	FALSE	FALSE	FALSE	FALSE	FALSE	FALSE
96.5	FALSE	FALSE	FALSE	FALSE	FALSE	FALSE	FALSE	FALSE	FALSE	FALSE	FALSE	FALSE	FALSE	FALSE	FALSE	FALSE	FALSE	FALSE	FALSE	FALSE	FALSE	FALSE	FALSE	FALSE	FALSE	FALSE	FALSE	FALSE	FALSE	FALSE	FALSE	FALSE	FALSE	FALSE	FALSE	FALSE	FALSE	FALSE	FALSE	FALSE	FALSE	FALSE	FALSE	FALSE	FALSE	FALSE	FALSE	FALSE	FALSE
97	FALSE	FALSE	FALSE	FALSE	FALSE	FALSE	FALSE	FALSE	FALSE	FALSE	FALSE	FALSE	FALSE	FALSE	FALSE	FALSE	FALSE	FALSE	FALSE	FALSE	FALSE	FALSE	FALSE	FALSE	FALSE	FALSE	FALSE	FALSE	FALSE	FALSE	FALSE	FALSE	FALSE	FALSE	FALSE	FALSE	FALSE	FALSE	FALSE	FALSE	FALSE	FALSE	FALSE	FALSE	FALSE	FALSE	FALSE	FALSE	FALSE
97.5	FALSE	FALSE	FALSE	FALSE	FALSE	FALSE	FALSE	FALSE	FALSE	FALSE	FALSE	FALSE	FALSE	FALSE	FALSE	FALSE	FALSE	FALSE	FALSE	FALSE	FALSE	FALSE	FALSE	FALSE	FALSE	FALSE	FALSE	FALSE	FALSE	FALSE	FALSE	FALSE	FALSE	FALSE	FALSE	FALSE	FALSE	FALSE	FALSE	FALSE	FALSE	FALSE	FALSE	FALSE	FALSE	FALSE	FALSE	FALSE	FALSE
98	FALSE	FALSE	FALSE	FALSE	FALSE	FALSE	FALSE	FALSE	FALSE	FALSE	FALSE	FALSE	FALSE	FALSE	FALSE	FALSE	FALSE	FALSE	FALSE	FALSE	FALSE	FALSE	FALSE	FALSE	FALSE	FALSE	FALSE	FALSE	FALSE	FALSE	FALSE	FALSE	FALSE	FALSE	FALSE	FALSE	FALSE	FALSE	FALSE	FALSE	FALSE	FALSE	FALSE	FALSE	FALSE	FALSE	FALSE	FALSE	FALSE
98.5	FALSE	FALSE	FALSE	FALSE	FALSE	FALSE	FALSE	FALSE	FALSE	FALSE	FALSE	FALSE	FALSE	FALSE	FALSE	FALSE	FALSE	FALSE	FALSE	FALSE	FALSE	FALSE	FALSE	FALSE	FALSE	FALSE	FALSE	FALSE	FALSE	FALSE	FALSE	FALSE	FALSE	FALSE	FALSE	FALSE	FALSE	FALSE	FALSE	FALSE	FALSE	FALSE	FALSE	FALSE	FALSE	FALSE	FALSE	FALSE	FALSE
99	FALSE	FALSE	FALSE	FALSE	FALSE	FALSE	FALSE	FALSE	FALSE	FALSE	FALSE	FALSE	FALSE	FALSE	FALSE	FALSE	FALSE	FALSE	FALSE	FALSE	FALSE	FALSE	FALSE	FALSE	FALSE	FALSE	FALSE	FALSE	FALSE	FALSE	FALSE	FALSE	FALSE	FALSE	FALSE	FALSE	FALSE	FALSE	FALSE	FALSE	FALSE	FALSE	FALSE	FALSE	FALSE	FALSE	FALSE	FALSE	FALSE
99.5	FALSE	FALSE	FALSE	FALSE	FALSE	FALSE	FALSE	FALSE	FALSE	FALSE	FALSE	FALSE	FALSE	FALSE	FALSE	FALSE	FALSE	FALSE	FALSE	FALSE	FALSE	FALSE	FALSE	FALSE	FALSE	FALSE	FALSE	FALSE	FALSE	FALSE	FALSE	FALSE	FALSE	FALSE	FALSE	FALSE	FALSE	FALSE	FALSE	FALSE	FALSE	FALSE	FALSE	FALSE	FALSE	FALSE	FALSE	FALSE	FALSE
100	FALSE	FALSE	FALSE	FALSE	FALSE	FALSE	FALSE	FALSE	FALSE	FALSE	FALSE	FALSE	FALSE	FALSE	FALSE	FALSE	FALSE	FALSE	FALSE	FALSE	FALSE	FALSE	FALSE	FALSE	FALSE	FALSE	FALSE	FALSE	FALSE	FALSE	FALSE	FALSE	FALSE	FALSE	FALSE	FALSE	FALSE	FALSE	FALSE	FALSE	FALSE	FALSE	FALSE	FALSE	FALSE	FALSE	FALSE	FALSE	FALSE
[truncated: 301 more columns]

## Sheet: a Diff Mmax Outdoor
units: METs, x-axis: temperature (degrees Celsius, row 2), y-axis:relative humidity (%, column A)
	25	25.1	25.2	25.3	25.4	25.5	25.6	25.7	25.8	25.9	26	26.1	26.2	26.3	26.4	26.5	26.6	26.7	26.8	26.9	27	27.1	27.2	27.3	27.4	27.5	27.6	27.7	27.8	27.9	28	28.1	28.2	28.3	28.4	28.5	28.6	28.7	28.8	28.9	29	29.1	29.2	29.3	29.4	29.5	29.6	29.7	29.8
0.5	2.99616	2.99383	2.99152	2.98924	2.98698	2.98474	2.98253	2.98033	2.97816	2.97601	2.97388	2.97178	2.9697	2.96764	2.9656	2.96358	2.96159	2.95962	2.95767	2.95574	2.95384	2.95196	2.9501	2.94826	2.94644	2.94465	2.94288	2.94114	2.93941	2.93771	2.93603	2.93437	2.93274	2.93112	2.92953	2.92797	2.92642	2.9249	2.9234	2.92193	2.92047	2.91904	2.91763	2.91625	2.91488	2.91354	2.91223	2.91093	2.90966
1	2.97743	2.975	2.97259	2.9702	2.96783	2.96548	2.96315	2.96085	2.95857	2.95631	2.95407	2.95186	2.94966	2.94749	2.94534	2.94321	2.9411	2.93902	2.93696	2.93492	2.9329	2.9309	2.92893	2.92697	2.92504	2.92314	2.92125	2.91938	2.91754	2.91572	2.91392	2.91215	2.91039	2.90866	2.90695	2.90527	2.9036	2.90196	2.90034	2.89874	2.89717	2.89561	2.89408	2.89257	2.89109	2.88962	2.88818	2.88676	2.88537
1.5	2.95871	2.95617	2.95365	2.95115	2.94867	2.94622	2.94378	2.94137	2.93898	2.93661	2.93426	2.93193	2.92963	2.92734	2.92508	2.92284	2.92062	2.91842	2.91625	2.91409	2.91196	2.90985	2.90776	2.90569	2.90365	2.90162	2.89962	2.89764	2.89568	2.89374	2.89182	2.88993	2.88806	2.88621	2.88438	2.88257	2.88079	2.87902	2.87728	2.87556	2.87387	2.87219	2.87054	2.86891	2.8673	2.86571	2.86414	2.8626	2.86108
2	2.93999	2.93734	2.93471	2.9321	2.92952	2.92696	2.92441	2.92189	2.91939	2.91691	2.91445	2.91201	2.9096	2.9072	2.90483	2.90247	2.90014	2.89783	2.89554	2.89327	2.89103	2.8888	2.8866	2.88441	2.88225	2.88011	2.87799	2.87589	2.87382	2.87176	2.86973	2.86771	2.86572	2.86375	2.86181	2.85988	2.85798	2.85609	2.85423	2.85239	2.85057	2.84877	2.847	2.84525	2.84351	2.8418	2.84011	2.83845	2.8368
2.5	2.92126	2.91851	2.91577	2.91306	2.91037	2.9077	2.90504	2.90241	2.8998	2.89721	2.89464	2.89209	2.88957	2.88706	2.88457	2.88211	2.87966	2.87724	2.87484	2.87245	2.87009	2.86775	2.86543	2.86314	2.86086	2.8586	2.85637	2.85415	2.85196	2.84979	2.84763	2.8455	2.84339	2.84131	2.83924	2.83719	2.83517	2.83317	2.83118	2.82922	2.82728	2.82536	2.82347	2.82159	2.81974	2.8179	2.81609	2.8143	2.81253
3	2.90254	2.89968	2.89684	2.89402	2.89122	2.88844	2.88568	2.88294	2.88021	2.87752	2.87484	2.87218	2.86954	2.86692	2.86432	2.86174	2.85919	2.85665	2.85413	2.85164	2.84916	2.84671	2.84428	2.84186	2.83947	2.8371	2.83474	2.83241	2.8301	2.82781	2.82554	2.8233	2.82107	2.81886	2.81668	2.81451	2.81237	2.81024	2.80814	2.80606	2.804	2.80196	2.79994	2.79794	2.79597	2.79401	2.79208	2.79016	2.78827
3.5	2.88382	2.88085	2.87791	2.87498	2.87207	2.86918	2.86631	2.86346	2.86063	2.85782	2.85503	2.85226	2.84951	2.84678	2.84407	2.84138	2.83871	2.83606	2.83343	2.83083	2.82824	2.82567	2.82312	2.82059	2.81808	2.81559	2.81313	2.81068	2.80825	2.80585	2.80346	2.80109	2.79875	2.79642	2.79412	2.79183	2.78957	2.78733	2.78511	2.7829	2.78072	2.77856	2.77642	2.7743	2.7722	2.77013	2.76807	2.76603	2.76402
4	2.8651	2.86203	2.85897	2.85594	2.85292	2.84992	2.84694	2.84398	2.84105	2.83813	2.83523	2.83235	2.82949	2.82665	2.82382	2.82102	2.81824	2.81548	2.81274	2.81001	2.80731	2.80463	2.80197	2.79932	2.7967	2.7941	2.79151	2.78895	2.78641	2.78388	2.78138	2.7789	2.77643	2.77399	2.77157	2.76916	2.76678	2.76442	2.76207	2.75975	2.75745	2.75517	2.75291	2.75067	2.74845	2.74625	2.74407	2.74191	2.73977
4.5	2.84638	2.8432	2.84004	2.8369	2.83377	2.83067	2.82758	2.82451	2.82146	2.81843	2.81543	2.81243	2.80946	2.80651	2.80358	2.80067	2.79777	2.7949	2.79204	2.78921	2.78639	2.78359	2.78082	2.77806	2.77532	2.7726	2.7699	2.76722	2.76456	2.76192	2.7593	2.7567	2.75412	2.75156	2.74902	2.7465	2.74399	2.74151	2.73905	2.73661	2.73419	2.73178	2.7294	2.72704	2.7247	2.72238	2.72007	2.71779	2.71553
5	2.82767	2.82438	2.82111	2.81786	2.81463	2.81141	2.80822	2.80504	2.80188	2.79874	2.79562	2.79252	2.78944	2.78638	2.78334	2.78031	2.7773	2.77432	2.77135	2.7684	2.76547	2.76256	2.75967	2.7568	2.75394	2.75111	2.74829	2.7455	2.74272	2.73997	2.73723	2.73451	2.73181	2.72913	2.72647	2.72383	2.72121	2.71861	2.71603	2.71347	2.71093	2.7084	2.7059	2.70342	2.70096	2.69851	2.69609	2.69369	2.6913
5.5	2.80895	2.80556	2.80218	2.79882	2.79548	2.79216	2.78885	2.78557	2.7823	2.77906	2.77583	2.77262	2.76942	2.76625	2.76309	2.75996	2.75684	2.75374	2.75066	2.7476	2.74455	2.74153	2.73852	2.73554	2.73257	2.72962	2.72669	2.72378	2.72089	2.71801	2.71516	2.71233	2.70951	2.70671	2.70394	2.70118	2.69844	2.69572	2.69302	2.69034	2.68767	2.68503	2.68241	2.67981	2.67722	2.67466	2.67211	2.66959	2.66708
6	2.79024	2.78673	2.78325	2.77978	2.77634	2.77291	2.76949	2.7661	2.76273	2.75937	2.75603	2.75271	2.74941	2.74612	2.74285	2.73961	2.73638	2.73316	2.72997	2.7268	2.72364	2.7205	2.71738	2.71428	2.7112	2.70814	2.70509	2.70206	2.69906	2.69607	2.6931	2.69014	2.68721	2.6843	2.6814	2.67853	2.67567	2.67283	2.67001	2.66721	2.66443	2.66167	2.65892	2.6562	2.65349	2.65081	2.64814	2.6455	2.64287
6.5	2.77152	2.76791	2.76432	2.76075	2.75719	2.75366	2.75014	2.74663	2.74315	2.73968	2.73623	2.7328	2.72939	2.72599	2.72262	2.71926	2.71592	2.71259	2.70929	2.706	2.70273	2.69948	2.69625	2.69303	2.68983	2.68665	2.68349	2.68035	2.67723	2.67412	2.67104	2.66797	2.66492	2.66189	2.65887	2.65588	2.6529	2.64995	2.64701	2.64409	2.64119	2.63831	2.63544	2.6326	2.62977	2.62697	2.62418	2.62141	2.61866
7	2.75281	2.74909	2.74539	2.74171	2.73805	2.73441	2.73078	2.72717	2.72357	2.72	2.71644	2.7129	2.70938	2.70587	2.70238	2.69891	2.69546	2.69202	2.6886	2.6852	2.68182	2.67846	2.67511	2.67178	2.66847	2.66518	2.6619	2.65864	2.65541	2.65218	2.64898	2.6458	2.64263	2.63948	2.63635	2.63324	2.63015	2.62707	2.62401	2.62098	2.61796	2.61495	2.61197	2.60901	2.60606	2.60314	2.60023	2.59734	2.59447
7.5	2.73409	2.73027	2.72647	2.72268	2.71891	2.71516	2.71142	2.7077	2.704	2.70032	2.69665	2.693	2.68936	2.68575	2.68215	2.67857	2.675	2.67145	2.66792	2.66441	2.66092	2.65744	2.65398	2.65054	2.64711	2.6437	2.64031	2.63694	2.63359	2.63025	2.62693	2.62363	2.62035	2.61708	2.61383	2.6106	2.60739	2.6042	2.60102	2.59787	2.59473	2.59161	2.58851	2.58542	2.58236	2.57931	2.57628	2.57327	2.57028
8	2.71538	2.71145	2.70754	2.70365	2.69977	2.69591	2.69207	2.68824	2.68443	2.68064	2.67686	2.6731	2.66935	2.66563	2.66192	2.65822	2.65455	2.65089	2.64725	2.64362	2.64001	2.63642	2.63285	2.62929	2.62575	2.62223	2.61873	2.61524	2.61177	2.60832	2.60488	2.60147	2.59807	2.59469	2.59132	2.58797	2.58465	2.58133	2.57804	2.57477	2.57151	2.56827	2.56505	2.56185	2.55866	2.55549	2.55235	2.54922	2.54611
8.5	2.69667	2.69264	2.68862	2.68462	2.68063	2.67667	2.67271	2.66878	2.66486	2.66096	2.65707	2.6532	2.64935	2.64551	2.64169	2.63788	2.6341	2.63033	2.62657	2.62283	2.61911	2.61541	2.61172	2.60805	2.6044	2.60077	2.59715	2.59354	2.58996	2.58639	2.58284	2.57931	2.57579	2.57229	2.56881	2.56535	2.5619	2.55848	2.55507	2.55167	2.5483	2.54494	2.5416	2.53828	2.53497	2.53169	2.52842	2.52517	2.52194
9	2.67796	2.67382	2.6697	2.66559	2.6615	2.65742	2.65336	2.64932	2.64529	2.64128	2.63728	2.6333	2.62934	2.62539	2.62146	2.61755	2.61365	2.60977	2.6059	2.60205	2.59822	2.5944	2.5906	2.58682	2.58305	2.5793	2.57557	2.57185	2.56815	2.56447	2.5608	2.55716	2.55352	2.54991	2.54631	2.54273	2.53917	2.53562	2.5321	2.52858	2.52509	2.52161	2.51816	2.51472	2.51129	2.50789	2.5045	2.50113	2.49778
9.5	2.65925	2.65501	2.65078	2.64656	2.64236	2.63818	2.63401	2.62986	2.62572	2.6216	2.6175	2.61341	2.60934	2.60528	2.60124	2.59721	2.5932	2.58921	2.58523	2.58127	2.57732	2.5734	2.56948	2.56559	2.56171	2.55784	2.554	2.55016	2.54635	2.54255	2.53877	2.53501	2.53126	2.52753	2.52382	2.52012	2.51644	2.51278	2.50913	2.5055	2.50189	2.4983	2.49472	2.49116	2.48762	2.4841	2.48059	2.4771	2.47363
10	2.64054	2.63619	2.63186	2.62754	2.62323	2.61894	2.61466	2.6104	2.60616	2.60193	2.59772	2.59352	2.58933	2.58517	2.58101	2.57688	2.57276	2.56865	2.56456	2.56049	2.55643	2.55239	2.54837	2.54436	2.54036	2.53639	2.53243	2.52848	2.52455	2.52064	2.51674	2.51287	2.509	2.50516	2.50133	2.49751	2.49372	2.48994	2.48617	2.48243	2.4787	2.47499	2.47129	2.46762	2.46396	2.46031	2.45669	2.45308	2.44949
10.5	2.62184	2.61738	2.61294	2.60851	2.6041	2.5997	2.59532	2.59095	2.58659	2.58226	2.57793	2.57363	2.56933	2.56506	2.56079	2.55655	2.55232	2.5481	2.5439	2.53972	2.53555	2.53139	2.52725	2.52313	2.51903	2.51494	2.51086	2.5068	2.50276	2.49873	2.49472	2.49073	2.48675	2.48279	2.47884	2.47491	2.471	2.4671	2.46322	2.45936	2.45552	2.45169	2.44788	2.44408	2.4403	2.43654	2.4328	2.42907	2.42536
11	2.60313	2.59857	2.59402	2.58949	2.58497	2.58046	2.57597	2.57149	2.56703	2.56259	2.55815	2.55374	2.54934	2.54495	2.54058	2.53622	2.53188	2.52755	2.52324	2.51894	2.51466	2.5104	2.50615	2.50191	2.49769	2.49349	2.4893	2.48513	2.48097	2.47683	2.4727	2.46859	2.4645	2.46042	2.45636	2.45232	2.44829	2.44428	2.44028	2.4363	2.43234	2.42839	2.42446	2.42055	2.41666	2.41278	2.40892	2.40507	2.40124
11.5	2.58443	2.57976	2.5751	2.57046	2.56584	2.56122	2.55663	2.55204	2.54747	2.54292	2.53838	2.53385	2.52934	2.52484	2.52036	2.51589	2.51144	2.507	2.50258	2.49817	2.49378	2.4894	2.48504	2.48069	2.47636	2.47204	2.46774	2.46346	2.45919	2.45493	2.45069	2.44647	2.44226	2.43807	2.43389	2.42973	2.42559	2.42146	2.41735	2.41325	2.40917	2.40511	2.40106	2.39703	2.39302	2.38902	2.38504	2.38108	2.37713
12	2.56572	2.56095	2.55619	2.55144	2.54671	2.54199	2.53728	2.53259	2.52791	2.52325	2.5186	2.51397	2.50935	2.50474	2.50015	2.49557	2.49101	2.48646	2.48193	2.47741	2.4729	2.46841	2.46394	2.45948	2.45503	2.45061	2.44619	2.44179	2.43741	2.43304	2.42868	2.42435	2.42002	2.41572	2.41142	2.40715	2.40289	2.39864	2.39442	2.3902	2.38601	2.38183	2.37767	2.37352	2.36939	2.36528	2.36118	2.3571	2.35304
12.5	2.54702	2.54214	2.53727	2.53242	2.52758	2.52275	2.51794	2.51314	2.50836	2.50359	2.49883	2.49409	2.48936	2.48464	2.47994	2.47525	2.47058	2.46592	2.46128	2.45665	2.45203	2.44743	2.44284	2.43827	2.43371	2.42917	2.42464	2.42013	2.41563	2.41115	2.40668	2.40223	2.39779	2.39337	2.38896	2.38457	2.3802	2.37584	2.3715	2.36717	2.36286	2.35856	2.35428	2.35002	2.34577	2.34154	2.33733	2.33313	2.32895
13	2.52832	2.52333	2.51836	2.5134	2.50845	2.50352	2.4986	2.4937	2.4888	2.48392	2.47906	2.47421	2.46937	2.46454	2.45973	2.45493	2.45015	2.44538	2.44063	2.43589	2.43116	2.42645	2.42175	2.41706	2.41239	2.40774	2.4031	2.39847	2.39386	2.38927	2.38468	2.38012	2.37557	2.37103	2.36651	2.362	2.35751	2.35304	2.34858	2.34414	2.33971	2.3353	2.3309	2.32652	2.32216	2.31781	2.31348	2.30917	2.30487
13.5	2.50962	2.50453	2.49945	2.49438	2.48933	2.48429	2.47926	2.47425	2.46925	2.46426	2.45929	2.45433	2.44938	2.44445	2.43953	2.43462	2.42973	2.42485	2.41998	2.41513	2.41029	2.40547	2.40066	2.39586	2.39108	2.38631	2.38156	2.37682	2.3721	2.36739	2.36269	2.35801	2.35335	2.3487	2.34406	2.33944	2.33484	2.33025	2.32567	2.32112	2.31657	2.31205	2.30753	2.30304	2.29856	2.2941	2.28965	2.28522	2.28081
14	2.49092	2.48572	2.48054	2.47537	2.47021	2.46506	2.45993	2.45481	2.4497	2.4446	2.43952	2.43445	2.4294	2.42435	2.41932	2.41431	2.4093	2.40431	2.39934	2.39438	2.38943	2.38449	2.37957	2.37466	2.36977	2.36489	2.36002	2.35517	2.35034	2.34551	2.34071	2.33591	2.33113	2.32637	2.32162	2.31689	2.31217	2.30746	2.30277	2.2981	2.29344	2.2888	2.28417	2.27956	2.27497	2.27039	2.26583	2.26128	2.25675
14.5	2.47222	2.46692	2.46163	2.45635	2.45109	2.44583	2.44059	2.43536	2.43015	2.42495	2.41976	2.41458	2.40941	2.40426	2.39912	2.394	2.38888	2.38378	2.3787	2.37363	2.36857	2.36352	2.35849	2.35347	2.34846	2.34347	2.33849	2.33353	2.32858	2.32365	2.31872	2.31382	2.30893	2.30405	2.29919	2.29434	2.2895	2.28469	2.27988	2.27509	2.27032	2.26556	2.26082	2.2561	2.25139	2.24669	2.24202	2.23735	2.23271
15	2.45352	2.44812	2.44272	2.43734	2.43197	2.42661	2.42126	2.41592	2.4106	2.40529	2.39999	2.39471	2.38943	2.38417	2.37893	2.37369	2.36847	2.36326	2.35806	2.35288	2.34771	2.34255	2.33741	2.33228	2.32716	2.32206	2.31697	2.31189	2.30683	2.30178	2.29675	2.29173	2.28672	2.28173	2.27676	2.2718	2.26685	2.26192	2.257	2.2521	2.24721	2.24234	2.23748	2.23264	2.22782	2.22301	2.21821	2.21344	2.20868
15.5	2.43483	2.42932	2.42381	2.41833	2.41285	2.40738	2.40193	2.39649	2.39106	2.38564	2.38023	2.37484	2.36946	2.36409	2.35873	2.35339	2.34805	2.34274	2.33743	2.33214	2.32686	2.32159	2.31633	2.31109	2.30586	2.30065	2.29545	2.29026	2.28509	2.27993	2.27478	2.26965	2.26453	2.25943	2.25434	2.24926	2.2442	2.23915	2.23412	2.22911	2.22411	2.21912	2.21415	2.20919	2.20425	2.19933	2.19442	2.18953	2.18466
16	2.41613	2.41052	2.40491	2.39931	2.39373	2.38816	2.3826	2.37705	2.37151	2.36599	2.36047	2.35497	2.34948	2.344	2.33854	2.33309	2.32764	2.32222	2.3168	2.3114	2.30601	2.30063	2.29526	2.28991	2.28457	2.27924	2.27393	2.26863	2.26335	2.25807	2.25282	2.24757	2.24234	2.23712	2.23192	2.22673	2.22156	2.2164	2.21126	2.20613	2.20101	2.19591	2.19083	2.18576	2.1807	2.17567	2.17064	2.16564	2.16065
16.5	2.39744	2.39172	2.38601	2.38031	2.37462	2.36894	2.36327	2.35761	2.35197	2.34634	2.34072	2.33511	2.32951	2.32392	2.31835	2.31279	2.30724	2.3017	2.29617	2.29066	2.28516	2.27967	2.2742	2.26873	2.26328	2.25785	2.25242	2.24701	2.24161	2.23623	2.23086	2.2255	2.22016	2.21483	2.20951	2.20421	2.19893	2.19365	2.1884	2.18315	2.17792	2.17271	2.16751	2.16233	2.15716	2.15201	2.14688	2.14176	2.13665
17	2.37875	2.37292	2.3671	2.3613	2.3555	2.34972	2.34394	2.33818	2.33243	2.32669	2.32096	2.31524	2.30954	2.30384	2.29816	2.29249	2.28683	2.28119	2.27555	2.26993	2.26432	2.25872	2.25313	2.24756	2.242	2.23645	2.23092	2.22539	2.21988	2.21439	2.20891	2.20344	2.19798	2.19254	2.18711	2.1817	2.1763	2.17092	2.16554	2.16019	2.15485	2.14952	2.14421	2.13891	2.13363	2.12837	2.12312	2.11789	2.11267
17.5	2.36006	2.35412	2.3482	2.34229	2.33639	2.3305	2.32462	2.31875	2.31289	2.30705	2.30121	2.29539	2.28957	2.28377	2.27798	2.2722	2.26643	2.26068	2.25493	2.2492	2.24348	2.23777	2.23207	2.22639	2.22072	2.21506	2.20941	2.20378	2.19816	2.19255	2.18696	2.18138	2.17581	2.17026	2.16472	2.15919	2.15368	2.14818	2.1427	2.13723	2.13178	2.12634	2.12092	2.11551	2.11011	2.10474	2.09937	2.09403	2.0887
18	2.34137	2.33533	2.3293	2.32329	2.31728	2.31128	2.3053	2.29932	2.29336	2.2874	2.28146	2.27553	2.26961	2.2637	2.2578	2.25191	2.24603	2.24017	2.23431	2.22847	2.22264	2.21683	2.21102	2.20523	2.19944	2.19368	2.18792	2.18217	2.17644	2.17073	2.16502	2.15933	2.15365	2.14798	2.14233	2.1367	2.13107	2.12546	2.11987	2.11429	2.10872	2.10317	2.09763	2.09211	2.08661	2.08112	2.07564	2.07018	2.06474
18.5	2.32268	2.31654	2.31041	2.30428	2.29817	2.29207	2.28598	2.2799	2.27382	2.26776	2.26171	2.25567	2.24964	2.24363	2.23762	2.23162	2.22564	2.21966	2.2137	2.20775	2.20181	2.19588	2.18997	2.18407	2.17817	2.17229	2.16643	2.16057	2.15473	2.1489	2.14309	2.13728	2.13149	2.12572	2.11995	2.11421	2.10847	2.10275	2.09704	2.09135	2.08567	2.08001	2.07436	2.06873	2.06311	2.05751	2.05192	2.04635	2.04079
19	2.30399	2.29775	2.29151	2.28528	2.27906	2.27286	2.26666	2.26047	2.25429	2.24813	2.24197	2.23582	2.22968	2.22356	2.21744	2.21134	2.20525	2.19916	2.19309	2.18703	2.18099	2.17495	2.16892	2.16291	2.15691	2.15092	2.14494	2.13898	2.13303	2.12709	2.12116	2.11525	2.10935	2.10346	2.09758	2.09172	2.08588	2.08004	2.07423	2.06842	2.06263	2.05686	2.0511	2.04535	2.03962	2.03391	2.02821	2.02253	2.01686
19.5	2.28531	2.27896	2.27261	2.26628	2.25996	2.25365	2.24734	2.24105	2.23476	2.22849	2.22223	2.21597	2.20973	2.20349	2.19727	2.19106	2.18486	2.17867	2.17249	2.16632	2.16016	2.15402	2.14788	2.14176	2.13565	2.12955	2.12346	2.11739	2.11133	2.10528	2.09924	2.09321	2.0872	2.08121	2.07522	2.06925	2.06329	2.05735	2.05142	2.0455	2.0396	2.03372	2.02785	2.02199	2.01615	2.01032	2.00451	1.99872	1.99294
20	2.26662	2.26017	2.25372	2.24728	2.24085	2.23444	2.22803	2.22163	2.21524	2.20886	2.20249	2.19612	2.18977	2.18343	2.1771	2.17078	2.16447	2.15817	2.15189	2.14561	2.13934	2.13309	2.12685	2.12061	2.11439	2.10819	2.10199	2.0958	2.08963	2.08347	2.07732	2.07119	2.06507	2.05896	2.05286	2.04678	2.04071	2.03466	2.02862	2.02259	2.01658	2.01085	2.006	2.00114	1.99628	1.9914	1.98651	1.9816	1.97669
20.5	2.24794	2.24138	2.23483	2.22829	2.22175	2.21523	2.20871	2.20221	2.19571	2.18922	2.18275	2.17628	2.16982	2.16337	2.15694	2.15051	2.14409	2.13769	2.13129	2.1249	2.11853	2.11217	2.10581	2.09947	2.09314	2.08683	2.08052	2.07423	2.06794	2.06167	2.05565	2.05086	2.04607	2.04127	2.03645	2.03163	2.02679	2.02195	2.01709	2.01223	2.00735	2.00247	1.99757	1.99266	1.98774	1.98281	1.97787	1.97292	1.96796
21	2.22926	2.22259	2.21594	2.20929	2.20265	2.19602	2.1894	2.18279	2.17619	2.1696	2.16301	2.15644	2.14987	2.14332	2.13677	2.13024	2.12371	2.1172	2.1107	2.1042	2.09772	2.09125	2.08604	2.0813	2.07654	2.07177	2.06699	2.06221	2.05741	2.0526	2.04778	2.04295	2.03811	2.03326	2.0284	2.02353	2.01865	2.01376	2.00885	2.00394	1.99902	1.99408	1.98914	1.98418	1.97921	1.97423	1.96924	1.96424	1.95923
21.5	2.21058	2.20381	2.19705	2.1903	2.18355	2.17682	2.17009	2.16338	2.15667	2.14997	2.14328	2.1366	2.12993	2.12327	2.11661	2.1118	2.10708	2.10234	2.0976	2.09285	2.08809	2.08332	2.07854	2.07375	2.06894	2.06413	2.05931	2.05447	2.04963	2.04478	2.03991	2.03504	2.03015	2.02526	2.02035	2.01543	2.0105	2.00556	2.00061	1.99565	1.99068	1.9857	1.9807	1.9757	1.97068	1.96565	1.96061	1.95556	1.9505
22	2.1919	2.18503	2.17816	2.17131	2.16446	2.15762	2.15079	2.14396	2.13766	2.13296	2.12826	2.12355	2.11882	2.11409	2.10934	2.10459	2.09983	2.09505	2.09027	2.08547	2.08067	2.07586	2.07103	2.06619	2.06135	2.05649	2.05162	2.04674	2.04186	2.03696	2.03205	2.02712	2.02219	2.01725	2.0123	2.00733	2.00236	1.99737	1.99237	1.98736	1.98234	1.97731	1.97227	1.96721	1.96215	1.95707	1.95198	1.94688	1.94177
22.5	2.17322	2.16624	2.15928	2.15426	2.14958	2.14489	2.14018	2.13547	2.13074	2.12601	2.12126	2.11651	2.11174	2.10697	2.10218	2.09739	2.09258	2.08776	2.08294	2.0781	2.07325	2.06839	2.06352	2.05864	2.05375	2.04885	2.04394	2.03901	2.03408	2.02913	2.02418	2.01921	2.01423	2.00924	2.00424	1.99923	1.99421	1.98917	1.98413	1.97907	1.974	1.96892	1.96383	1.95873	1.95362	1.94849	1.94335	1.9382	1.93304
23	2.16167	2.15697	2.15227	2.14755	2.14283	2.13809	2.13335	2.12859	2.12383	2.11905	2.11427	2.10947	2.10466	2.09985	2.09502	2.09018	2.08533	2.08047	2.0756	2.07072	2.06583	2.06093	2.05601	2.05109	2.04615	2.04121	2.03625	2.03128	2.0263	2.02131	2.01631	2.0113	2.00627	2.00124	1.99619	1.99113	1.98606	1.98098	1.97589	1.97078	1.96567	1.96054	1.9554	1.95025	1.94508	1.93991	1.93472	1.92952	1.92431
23.5	2.15507	2.15034	2.1456	2.14084	2.13608	2.1313	2.12652	2.12172	2.11692	2.1121	2.10727	2.10243	2.09759	2.09273	2.08786	2.08298	2.07808	2.07318	2.06827	2.06334	2.05841	2.05346	2.04851	2.04354	2.03856	2.03357	2.02857	2.02355	2.01853	2.01349	2.00844	2.00339	1.99831	1.99323	1.98814	1.98303	1.97792	1.97279	1.96765	1.96249	1.95733	1.95215	1.94696	1.94176	1.93655	1.93133	1.92609	1.92084	1.91558
24	2.14848	2.14371	2.13893	2.13413	2.12933	2.12451	2.11969	2.11485	2.11	2.10514	2.10028	2.0954	2.09051	2.08561	2.08069	2.07577	2.07084	2.06589	2.06094	2.05597	2.05099	2.046	2.041	2.03599	2.03096	2.02593	2.02088	2.01582	2.01075	2.00567	2.00058	1.99547	1.99036	1.98523	1.98009	1.97493	1.96977	1.96459	1.9594	1.9542	1.94899	1.94377	1.93853	1.93328	1.92802	1.92274	1.91746	1.91216	1.90685
24.5	2.14189	2.13708	2.13225	2.12742	2.12258	2.11772	2.11285	2.10798	2.10309	2.09819	2.09328	2.08836	2.08343	2.07849	2.07353	2.06857	2.06359	2.0586	2.0536	2.04859	2.04357	2.03854	2.03349	2.02843	2.02337	2.01829	2.01319	2.00809	2.00298	1.99785	1.99271	1.98756	1.9824	1.97722	1.97203	1.96683	1.96162	1.9564	1.95116	1.94592	1.94065	1.93538	1.9301	1.9248	1.91949	1.91416	1.90883	1.90348	1.89812
25	2.1353	2.13045	2.12558	2.12071	2.11583	2.11093	2.10602	2.10111	2.09618	2.09124	2.08629	2.08132	2.07635	2.07136	2.06637	2.06136	2.05634	2.05131	2.04627	2.04121	2.03615	2.03107	2.02598	2.02088	2.01577	2.01065	2.00551	2.00036	1.9952	1.99003	1.98484	1.97965	1.97444	1.96922	1.96398	1.95874	1.95348	1.94821	1.94292	1.93763	1.93232	1.927	1.92166	1.91631	1.91095	1.90558	1.9002	1.8948	1.88939
25.5	2.12871	2.12381	2.11891	2.114	2.10907	2.10414	2.09919	2.09423	2.08926	2.08428	2.07929	2.07429	2.06927	2.06424	2.05921	2.05416	2.04909	2.04402	2.03894	2.03384	2.02873	2.02361	2.01848	2.01333	2.00817	2.003	1.99782	1.99263	1.98742	1.98221	1.97698	1.97173	1.96648	1.96121	1.95593	1.95064	1.94533	1.94001	1.93468	1.92934	1.92398	1.91861	1.91323	1.90783	1.90242	1.897	1.89157	1.88612	1.88066
26	2.12211	2.11718	2.11224	2.10729	2.10232	2.09735	2.09236	2.08736	2.08235	2.07733	2.07229	2.06725	2.06219	2.05712	2.05204	2.04695	2.04185	2.03673	2.0316	2.02646	2.02131	2.01614	2.01097	2.00578	2.00058	1.99536	1.99014	1.9849	1.97965	1.97438	1.96911	1.96382	1.95852	1.9532	1.94788	1.94254	1.93718	1.93182	1.92644	1.92105	1.91564	1.91022	1.90479	1.89935	1.89389	1.88842	1.88293	1.87744	1.87192
26.5	2.11552	2.11055	2.10557	2.10058	2.09557	2.09056	2.08553	2.08049	2.07544	2.07037	2.0653	2.06021	2.05511	2.05	2.04488	2.03975	2.0346	2.02944	2.02427	2.01908	2.01389	2.00868	2.00346	1.99823	1.99298	1.98772	1.98245	1.97717	1.97187	1.96656	1.96124	1.95591	1.95056	1.9452	1.93982	1.93444	1.92904	1.92362	1.9182	1.91276	1.90731	1.90184	1.89636	1.89087	1.88536	1.87984	1.8743	1.86876	1.86319
27	2.10893	2.10392	2.0989	2.09387	2.08882	2.08376	2.0787	2.07362	2.06852	2.06342	2.0583	2.05318	2.04803	2.04288	2.03772	2.03254	2.02735	2.02215	2.01693	2.01171	2.00647	2.00122	1.99595	1.99067	1.98538	1.98008	1.97477	1.96944	1.9641	1.95874	1.95337	1.94799	1.9426	1.93719	1.93177	1.92634	1.92089	1.91543	1.90996	1.90447	1.89897	1.89345	1.88792	1.88238	1.87683	1.87126	1.86567	1.86007	1.85446
27.5	2.10234	2.09729	2.09223	2.08716	2.08207	2.07697	2.07186	2.06674	2.06161	2.05647	2.05131	2.04614	2.04096	2.03576	2.03055	2.02534	2.0201	2.01486	2.0096	2.00433	1.99905	1.99375	1.98844	1.98312	1.97779	1.97244	1.96708	1.96171	1.95632	1.95092	1.94551	1.94008	1.93464	1.92919	1.92372	1.91824	1.91275	1.90724	1.90172	1.89618	1.89063	1.88507	1.87949	1.8739	1.86829	1.86268	1.85704	1.85139	1.84573
28	2.09575	2.09066	2.08556	2.08044	2.07532	2.07018	2.06503	2.05987	2.0547	2.04951	2.04431	2.0391	2.03388	2.02864	2.02339	2.01813	2.01286	2.00757	2.00227	1.99695	1.99163	1.98629	1.98094	1.97557	1.97019	1.9648	1.9594	1.95398	1.94854	1.9431	1.93764	1.93217	1.92668	1.92118	1.91567	1.91014	1.9046	1.89904	1.89347	1.88789	1.88229	1.87668	1.87106	1.86542	1.85976	1.85409	1.84841	1.84271	1.837
28.5	2.08915	2.08403	2.07889	2.07373	2.06857	2.06339	2.0582	2.053	2.04778	2.04256	2.03732	2.03206	2.0268	2.02152	2.01623	2.01092	2.00561	2.00028	1.99493	1.98958	1.98421	1.97883	1.97343	1.96802	1.9626	1.95716	1.95171	1.94625	1.94077	1.93528	1.92977	1.92425	1.91872	1.91318	1.90762	1.90204	1.89645	1.89085	1.88523	1.8796	1.87396	1.8683	1.86262	1.85693	1.85123	1.84551	1.83978	1.83403	1.82827
29	2.08256	2.07739	2.07221	2.06702	2.06182	2.0566	2.05137	2.04613	2.04087	2.0356	2.03032	2.02503	2.01972	2.0144	2.00907	2.00372	1.99836	1.99299	1.9876	1.9822	1.97679	1.97136	1.96592	1.96047	1.955	1.94952	1.94402	1.93852	1.93299	1.92746	1.92191	1.91634	1.91076	1.90517	1.89956	1.89394	1.88831	1.88266	1.87699	1.87131	1.86562	1.85991	1.85419	1.84845	1.8427	1.83693	1.83115	1.82535	1.81954
29.5	2.07597	2.07076	2.06554	2.06031	2.05507	2.04981	2.04454	2.03925	2.03396	2.02865	2.02333	2.01799	2.01264	2.00728	2.0019	1.99651	1.99111	1.9857	1.98027	1.97482	1.96937	1.9639	1.95841	1.95292	1.9474	1.94188	1.93634	1.93078	1.92522	1.91963	1.91404	1.90843	1.9028	1.89716	1.89151	1.88584	1.88016	1.87446	1.86875	1.86302	1.85728	1.85153	1.84575	1.83997	1.83417	1.82835	1.82252	1.81667	1.81081
30	2.06938	2.06413	2.05887	2.0536	2.04832	2.04302	2.03771	2.03238	2.02704	2.02169	2.01633	2.01095	2.00556	2.00016	1.99474	1.98931	1.98386	1.97841	1.97293	1.96745	1.96195	1.95643	1.95091	1.94536	1.93981	1.93424	1.92865	1.92305	1.91744	1.91181	1.90617	1.90052	1.89484	1.88916	1.88346	1.87774	1.87201	1.86627	1.86051	1.85473	1.84894	1.84314	1.83732	1.83148	1.82563	1.81977	1.81389	1.80799	1.80208
30.5	2.06279	2.0575	2.0522	2.04689	2.04156	2.03623	2.03087	2.02551	2.02013	2.01474	2.00934	2.00392	1.99848	1.99304	1.98758	1.9821	1.97662	1.97112	1.9656	1.96007	1.95453	1.94897	1.9434	1.93781	1.93221	1.9266	1.92097	1.91532	1.90967	1.90399	1.8983	1.8926	1.88688	1.88115	1.87541	1.86964	1.86387	1.85807	1.85227	1.84645	1.84061	1.83475	1.82889	1.823	1.8171	1.81119	1.80526	1.79931	1.79335
31	2.05619	2.05087	2.04553	2.04018	2.03481	2.02944	2.02404	2.01864	2.01322	2.00779	2.00234	1.99688	1.99141	1.98592	1.98042	1.9749	1.96937	1.96383	1.95827	1.95269	1.94711	1.94151	1.93589	1.93026	1.92462	1.91896	1.91328	1.90759	1.90189	1.89617	1.89044	1.88469	1.87893	1.87315	1.86735	1.86154	1.85572	1.84988	1.84403	1.83816	1.83227	1.82637	1.82045	1.81452	1.80857	1.80261	1.79663	1.79063	1.78462
31.5	2.0496	2.04424	2.03886	2.03347	2.02806	2.02264	2.01721	2.01177	2.00631	2.00083	1.99534	1.98984	1.98433	1.9788	1.97325	1.96769	1.96212	1.95653	1.95093	1.94532	1.93969	1.93404	1.92838	1.92271	1.91702	1.91131	1.9056	1.89986	1.89411	1.88835	1.88257	1.87678	1.87097	1.86514	1.8593	1.85345	1.84757	1.84169	1.83579	1.82987	1.82393	1.81798	1.81202	1.80604	1.80004	1.79402	1.78799	1.78195	1.77589
32	2.04301	2.0376	2.03219	2.02676	2.02131	2.01585	2.01038	2.00489	1.99939	1.99388	1.98835	1.98281	1.97725	1.97168	1.96609	1.96049	1.95487	1.94924	1.9436	1.93794	1.93227	1.92658	1.92087	1.91516	1.90942	1.90367	1.89791	1.89213	1.88634	1.88053	1.8747	1.86886	1.86301	1.85714	1.85125	1.84535	1.83943	1.83349	1.82754	1.82158	1.8156	1.8096	1.80358	1.79755	1.79151	1.78544	1.77936	1.77327	1.76715
32.5	2.03642	2.03097	2.02552	2.02005	2.01456	2.00906	2.00355	1.99802	1.99248	1.98692	1.98135	1.97577	1.97017	1.96456	1.95893	1.95328	1.94763	1.94195	1.93627	1.93056	1.92485	1.91911	1.91337	1.9076	1.90183	1.89603	1.89022	1.8844	1.87856	1.87271	1.86684	1.86095	1.85505	1.84913	1.8432	1.83725	1.83128	1.8253	1.8193	1.81329	1.80726	1.80121	1.79515	1.78907	1.78297	1.77686	1.77073	1.76459	1.75842
33	2.02982	2.02434	2.01885	2.01333	2.00781	2.00227	1.99672	1.99115	1.98557	1.97997	1.97436	1.96873	1.96309	1.95743	1.95176	1.94608	1.94038	1.93466	1.92893	1.92319	1.91743	1.91165	1.90586	1.90005	1.89423	1.88839	1.88254	1.87667	1.87079	1.86489	1.85897	1.85304	1.84709	1.84112	1.83514	1.82915	1.82314	1.81711	1.81106	1.805	1.79892	1.79283	1.78671	1.78059	1.77444	1.76828	1.7621	1.75591	1.74969
33.5	2.02323	2.01771	2.01217	2.00662	2.00106	1.99548	1.98988	1.98428	1.97865	1.97301	1.96736	1.96169	1.95601	1.95031	1.9446	1.93887	1.93313	1.92737	1.9216	1.91581	1.91001	1.90419	1.89835	1.8925	1.88663	1.88075	1.87485	1.86894	1.86301	1.85706	1.8511	1.84512	1.83913	1.83312	1.82709	1.82105	1.81499	1.80891	1.80282	1.79671	1.79058	1.78444	1.77828	1.7721	1.76591	1.7597	1.75347	1.74723	1.74096
34	2.01664	2.01108	2.0055	1.99991	1.99431	1.98869	1.98305	1.9774	1.97174	1.96606	1.96037	1.95466	1.94893	1.94319	1.93744	1.93167	1.92588	1.92008	1.91427	1.90843	1.90259	1.89672	1.89084	1.88495	1.87904	1.87311	1.86717	1.86121	1.85523	1.84924	1.84323	1.83721	1.83117	1.82511	1.81904	1.81295	1.80684	1.80072	1.79458	1.78842	1.78225	1.77606	1.76985	1.76362	1.75738	1.75112	1.74484	1.73854	1.73223
34.5	2.01005	2.00445	1.99883	1.9932	1.98756	1.9819	1.97622	1.97053	1.96483	1.95911	1.95337	1.94762	1.94185	1.93607	1.93028	1.92446	1.91864	1.91279	1.90693	1.90106	1.89517	1.88926	1.88334	1.8774	1.87144	1.86547	1.85948	1.85348	1.84746	1.84142	1.83537	1.8293	1.82321	1.81711	1.81099	1.80485	1.7987	1.79253	1.78634	1.78013	1.77391	1.76767	1.76141	1.75514	1.74885	1.74254	1.73621	1.72986	1.7235
35	2.00346	1.99782	1.99216	1.98649	1.98081	1.97511	1.96939	1.96366	1.95791	1.95215	1.94638	1.94058	1.93478	1.92895	1.92311	1.91726	1.91139	1.9055	1.8996	1.89368	1.88775	1.88179	1.87583	1.86984	1.86385	1.85783	1.8518	1.84575	1.83968	1.8336	1.8275	1.82138	1.81525	1.8091	1.80294	1.79675	1.79055	1.78433	1.7781	1.77184	1.76557	1.75928	1.75298	1.74665	1.74031	1.73395	1.72758	1.72118	1.71477
35.5	1.99686	1.99118	1.98549	1.97978	1.97405	1.96831	1.96256	1.95679	1.951	1.9452	1.93938	1.93355	1.9277	1.92183	1.91595	1.91005	1.90414	1.89821	1.89227	1.8863	1.88033	1.87433	1.86832	1.86229	1.85625	1.85019	1.84411	1.83802	1.83191	1.82578	1.81963	1.81347	1.80729	1.8011	1.79488	1.78865	1.7824	1.77614	1.76985	1.76355	1.75723	1.7509	1.74454	1.73817	1.73178	1.72537	1.71895	1.7125	1.70604
36	1.99027	1.98455	1.97882	1.97307	1.9673	1.96152	1.95573	1.94991	1.94409	1.93824	1.93238	1.92651	1.92062	1.91471	1.90879	1.90285	1.89689	1.89092	1.88493	1.87893	1.87291	1.86687	1.86081	1.85474	1.84865	1.84255	1.83643	1.83029	1.82413	1.81796	1.81177	1.80556	1.79933	1.79309	1.78683	1.78055	1.77426	1.76794	1.76161	1.75526	1.7489	1.74251	1.73611	1.72969	1.72325	1.71679	1.71032	1.70382	1.69731
36.5	1.98368	1.97792	1.97215	1.96636	1.96055	1.95473	1.9489	1.94304	1.93717	1.93129	1.92539	1.91947	1.91354	1.90759	1.90162	1.89564	1.88964	1.88363	1.8776	1.87155	1.86549	1.8594	1.8533	1.84719	1.84106	1.83491	1.82874	1.82256	1.81635	1.81014	1.8039	1.79765	1.79137	1.78508	1.77878	1.77245	1.76611	1.75975	1.75337	1.74698	1.74056	1.73413	1.72768	1.72121	1.71472	1.70821	1.70168	1.69514	1.68858
37	1.97709	1.97129	1.96548	1.95965	1.9538	1.94794	1.94206	1.93617	1.93026	1.92434	1.91839	1.91244	1.90646	1.90047	1.89446	1.88844	1.8824	1.87634	1.87026	1.86417	1.85807	1.85194	1.8458	1.83964	1.83346	1.82727	1.82105	1.81483	1.80858	1.80231	1.79603	1.78973	1.78341	1.77708	1.77073	1.76435	1.75796	1.75156	1.74513	1.73869	1.73222	1.72574	1.71924	1.71272	1.70619	1.69963	1.69305	1.68646	1.67985
37.5	1.9705	1.96466	1.95881	1.95294	1.94705	1.94115	1.93523	1.9293	1.92335	1.91738	1.9114	1.9054	1.89938	1.89335	1.8873	1.88123	1.87515	1.86905	1.86293	1.8568	1.85064	1.84448	1.83829	1.83209	1.82586	1.81963	1.81337	1.80709	1.8008	1.79449	1.78817	1.78182	1.77546	1.76907	1.76267	1.75625	1.74982	1.74336	1.73689	1.7304	1.72389	1.71736	1.71081	1.70424	1.69765	1.69105	1.68442	1.67778	1.67112
38	1.9639	1.95803	1.95213	1.94622	1.9403	1.93436	1.9284	1.92243	1.91643	1.91043	1.9044	1.89836	1.8923	1.88623	1.88014	1.87403	1.8679	1.86176	1.8556	1.84942	1.84322	1.83701	1.83078	1.82453	1.81827	1.81198	1.80568	1.79936	1.79303	1.78667	1.7803	1.77391	1.7675	1.76107	1.75462	1.74816	1.74167	1.73517	1.72865	1.72211	1.71555	1.70897	1.70237	1.69576	1.68912	1.68247	1.67579	1.6691	1.66239
38.5	1.95731	1.9514	1.94546	1.93951	1.93355	1.92757	1.92157	1.91555	1.90952	1.90347	1.89741	1.89132	1.88522	1.87911	1.87297	1.86682	1.86065	1.85447	1.84826	1.84204	1.8358	1.82955	1.82327	1.81698	1.81067	1.80434	1.798	1.79163	1.78525	1.77885	1.77243	1.76599	1.75954	1.75306	1.74657	1.74006	1.73353	1.72698	1.72041	1.71382	1.70721	1.70058	1.69394	1.68727	1.68059	1.67389	1.66716	1.66042	1.65365
39	1.95072	1.94476	1.93879	1.9328	1.9268	1.92078	1.91474	1.90868	1.90261	1.89652	1.89041	1.88429	1.87815	1.87199	1.86581	1.85962	1.85341	1.84718	1.84093	1.83467	1.82838	1.82208	1.81577	1.80943	1.80308	1.7967	1.79031	1.7839	1.77747	1.77103	1.76456	1.75808	1.75158	1.74506	1.73852	1.73196	1.72538	1.71878	1.71217	1.70553	1.69887	1.6922	1.6855	1.67879	1.67206	1.6653	1.65853	1.65174	1.64492
39.5	1.94413	1.93813	1.93212	1.92609	1.92005	1.91398	1.90791	1.90181	1.8957	1.88956	1.88342	1.87725	1.87107	1.86487	1.85865	1.85241	1.84616	1.83989	1.8336	1.82729	1.82096	1.81462	1.80826	1.80188	1.79548	1.78906	1.78263	1.77617	1.7697	1.76321	1.7567	1.75017	1.74362	1.73705	1.73046	1.72386	1.71723	1.71059	1.70392	1.69724	1.69054	1.68381	1.67707	1.67031	1.66353	1.65672	1.6499	1.64306	1.63619
40	1.93753	1.9315	1.92545	1.91938	1.9133	1.90719	1.90107	1.89494	1.88878	1.88261	1.87642	1.87021	1.86399	1.85775	1.85149	1.84521	1.83891	1.8326	1.82626	1.81991	1.81354	1.80716	1.80075	1.79433	1.78788	1.78142	1.77494	1.76844	1.76192	1.75539	1.74883	1.74225	1.73566	1.72905	1.72241	1.71576	1.70909	1.70239	1.69568	1.68895	1.6822	1.67543	1.66864	1.66182	1.65499	1.64814	1.64127	1.63438	1.62746
40.5	1.93094	1.92487	1.91878	1.91267	1.90654	1.9004	1.89424	1.88806	1.88187	1.87566	1.86943	1.86318	1.85691	1.85063	1.84432	1.838	1.83166	1.82531	1.81893	1.81254	1.80612	1.79969	1.79324	1.78677	1.78029	1.77378	1.76726	1.76071	1.75415	1.74756	1.74096	1.73434	1.7277	1.72104	1.71436	1.70766	1.70094	1.6942	1.68744	1.68066	1.67386	1.66704	1.6602	1.65334	1.64646	1.63956	1.63264	1.62569	1.61873
41	1.92435	1.91824	1.91211	1.90596	1.89979	1.89361	1.88741	1.88119	1.87496	1.8687	1.86243	1.85614	1.84983	1.8435	1.83716	1.8308	1.82442	1.81802	1.8116	1.80516	1.7987	1.79223	1.78574	1.77922	1.77269	1.76614	1.75957	1.75298	1.74637	1.73974	1.7331	1.72643	1.71974	1.71303	1.70631	1.69956	1.69279	1.68601	1.6792	1.67237	1.66552	1.65866	1.65177	1.64486	1.63793	1.63098	1.62401	1.61701	1.61
41.5	1.91776	1.91161	1.90544	1.89925	1.89304	1.88682	1.88058	1.87432	1.86804	1.86175	1.85543	1.8491	1.84275	1.83638	1.83	1.82359	1.81717	1.81073	1.80426	1.79778	1.79128	1.78476	1.77823	1.77167	1.76509	1.7585	1.75188	1.74525	1.7386	1.73192	1.72523	1.71851	1.71178	1.70503	1.69825	1.69146	1.68465	1.67781	1.67096	1.66408	1.65719	1.65027	1.64333	1.63638	1.6294	1.6224	1.61538	1.60833	1.60127
42	1.91117	1.90497	1.89876	1.89254	1.88629	1.88003	1.87375	1.86745	1.86113	1.85479	1.84844	1.84207	1.83567	1.82926	1.82283	1.81639	1.80992	1.80343	1.79693	1.79041	1.78386	1.7773	1.77072	1.76412	1.7575	1.75086	1.7442	1.73752	1.73082	1.7241	1.71736	1.7106	1.70382	1.69702	1.6902	1.68336	1.6765	1.66962	1.66272	1.65579	1.64885	1.64189	1.6349	1.62789	1.62086	1.61382	1.60674	1.59965	1.59254
42.5	1.90457	1.89834	1.89209	1.88583	1.87954	1.87324	1.86692	1.86058	1.85422	1.84784	1.84144	1.83503	1.8286	1.82214	1.81567	1.80918	1.80267	1.79614	1.7896	1.78303	1.77644	1.76984	1.76321	1.75657	1.7499	1.74322	1.73651	1.72979	1.72304	1.71628	1.70949	1.70269	1.69586	1.68902	1.68215	1.67526	1.66835	1.66143	1.65448	1.64751	1.64051	1.6335	1.62647	1.61941	1.61233	1.60523	1.59811	1.59097	1.58381
43	1.89798	1.89171	1.88542	1.87912	1.87279	1.86645	1.86008	1.8537	1.8473	1.84088	1.83445	1.82799	1.82152	1.81502	1.80851	1.80198	1.79542	1.78885	1.78226	1.77565	1.76902	1.76237	1.7557	1.74901	1.74231	1.73558	1.72883	1.72206	1.71527	1.70846	1.70163	1.69478	1.6879	1.68101	1.6741	1.66716	1.66021	1.65323	1.64623	1.63922	1.63218	1.62511	1.61803	1.61093	1.6038	1.59665	1.58948	1.58229	1.57508
43.5	1.89139	1.88508	1.87875	1.8724	1.86604	1.85965	1.85325	1.84683	1.84039	1.83393	1.82745	1.82095	1.81444	1.8079	1.80135	1.79477	1.78818	1.78156	1.77493	1.76828	1.7616	1.75491	1.7482	1.74146	1.73471	1.72794	1.72114	1.71433	1.70749	1.70064	1.69376	1.68686	1.67994	1.67301	1.66605	1.65906	1.65206	1.64504	1.63799	1.63093	1.62384	1.61673	1.6096	1.60244	1.59527	1.58807	1.58085	1.57361	1.56635
44	1.8848	1.87845	1.87208	1.86569	1.85929	1.85286	1.84642	1.83996	1.83348	1.82698	1.82046	1.81392	1.80736	1.80078	1.79418	1.78757	1.78093	1.77427	1.7676	1.7609	1.75418	1.74745	1.74069	1.73391	1.72711	1.72029	1.71346	1.7066	1.69972	1.69281	1.68589	1.67895	1.67199	1.665	1.65799	1.65097	1.64392	1.63684	1.62975	1.62264	1.6155	1.60834	1.60116	1.59396	1.58674	1.57949	1.57222	1.56493	1.55762
44.5	1.87821	1.87182	1.86541	1.85898	1.85254	1.84607	1.83959	1.83309	1.82656	1.82002	1.81346	1.80688	1.80028	1.79366	1.78702	1.78036	1.77368	1.76698	1.76026	1.75352	1.74676	1.73998	1.73318	1.72636	1.71952	1.71265	1.70577	1.69887	1.69194	1.68499	1.67803	1.67104	1.66403	1.65699	1.64994	1.64287	1.63577	1.62865	1.62151	1.61435	1.60716	1.59996	1.59273	1.58548	1.5782	1.57091	1.56359	1.55625	1.54889
45	1.87161	1.86519	1.85874	1.85227	1.84579	1.83928	1.83276	1.82621	1.81965	1.81307	1.80647	1.79984	1.7932	1.78654	1.77986	1.77316	1.76643	1.75969	1.75293	1.74615	1.73934	1.73252	1.72567	1.71881	1.71192	1.70501	1.69808	1.69114	1.68416	1.67717	1.67016	1.66312	1.65607	1.64899	1.64189	1.63477	1.62762	1.62046	1.61327	1.60606	1.59883	1.59157	1.58429	1.57699	1.56967	1.56233	1.55496	1.54757	1.54015
45.5	1.86502	1.85855	1.85207	1.84556	1.83904	1.83249	1.82593	1.81934	1.81274	1.80611	1.79947	1.79281	1.78612	1.77942	1.7727	1.76595	1.75919	1.7524	1.7456	1.73877	1.73192	1.72505	1.71817	1.71126	1.70432	1.69737	1.6904	1.6834	1.67639	1.66935	1.66229	1.65521	1.64811	1.64098	1.63384	1.62667	1.61948	1.61226	1.60503	1.59777	1.59049	1.58319	1.57586	1.56851	1.56114	1.55375	1.54633	1.53889	1.53142
46	1.85843	1.85192	1.8454	1.83885	1.83228	1.8257	1.81909	1.81247	1.80582	1.79916	1.79247	1.78577	1.77904	1.7723	1.76553	1.75875	1.75194	1.74511	1.73826	1.73139	1.7245	1.71759	1.71066	1.7037	1.69673	1.68973	1.68271	1.67567	1.66861	1.66153	1.65442	1.6473	1.64015	1.63298	1.62578	1.61857	1.61133	1.60407	1.59679	1.58948	1.58215	1.5748	1.56743	1.56003	1.55261	1.54516	1.5377	1.53021	1.52269
46.5	1.85184	1.84529	1.83872	1.83214	1.82553	1.81891	1.81226	1.8056	1.79891	1.79221	1.78548	1.77873	1.77197	1.76518	1.75837	1.75154	1.74469	1.73782	1.73093	1.72402	1.71708	1.71013	1.70315	1.69615	1.68913	1.68209	1.67503	1.66794	1.66084	1.65371	1.64656	1.63938	1.63219	1.62497	1.61773	1.61047	1.60318	1.59588	1.58855	1.58119	1.57381	1.56642	1.55899	1.55155	1.54408	1.53658	1.52907	1.52153	1.51396
47	1.84524	1.83866	1.83205	1.82543	1.81878	1.81212	1.80543	1.79872	1.792	1.78525	1.77848	1.7717	1.76489	1.75806	1.75121	1.74434	1.73744	1.73053	1.7236	1.71664	1.70966	1.70266	1.69564	1.6886	1.68154	1.67445	1.66734	1.66021	1.65306	1.64589	1.63869	1.63147	1.62423	1.61697	1.60968	1.60237	1.59504	1.58768	1.5803	1.5729	1.56548	1.55803	1.55056	1.54306	1.53554	1.528	1.52044	1.51285	1.50523
47.5	1.83865	1.83203	1.82538	1.81872	1.81203	1.80533	1.7986	1.79185	1.78508	1.7783	1.77149	1.76466	1.75781	1.75094	1.74404	1.73713	1.7302	1.72324	1.71626	1.70926	1.70224	1.6952	1.68813	1.68105	1.67394	1.66681	1.65966	1.65248	1.64528	1.63807	1.63082	1.62356	1.61627	1.60896	1.60163	1.59427	1.58689	1.57949	1.57206	1.56461	1.55714	1.54964	1.54212	1.53458	1.52701	1.51942	1.5118	1.50416	1.4965
48	1.83206	1.8254	1.81871	1.81201	1.80528	1.79853	1.79177	1.78498	1.77817	1.77134	1.76449	1.75762	1.75073	1.74382	1.73688	1.72993	1.72295	1.71595	1.70893	1.70189	1.69482	1.68773	1.68063	1.6735	1.66634	1.65917	1.65197	1.64475	1.63751	1.63024	1.62296	1.61565	1.60831	1.60095	1.59357	1.58617	1.57874	1.57129	1.56382	1.55632	1.5488	1.54126	1.53369	1.5261	1.51848	1.51084	1.50317	1.49548	1.48777
48.5	1.82547	1.81876	1.81204	1.80529	1.79853	1.79174	1.78494	1.77811	1.77126	1.76439	1.7575	1.75058	1.74365	1.7367	1.72972	1.72272	1.7157	1.70866	1.70159	1.69451	1.6874	1.68027	1.67312	1.66594	1.65875	1.65153	1.64429	1.63702	1.62973	1.62242	1.61509	1.60773	1.60035	1.59295	1.58552	1.57807	1.5706	1.5631	1.55558	1.54803	1.54047	1.53287	1.52526	1.51761	1.50995	1.50226	1.49454	1.4868	1.47904
49	1.81888	1.81213	1.80537	1.79858	1.79178	1.78495	1.7781	1.77124	1.76435	1.75743	1.7505	1.74355	1.73657	1.72958	1.72256	1.71552	1.70845	1.70137	1.69426	1.68713	1.67998	1.67281	1.66561	1.65839	1.65115	1.64389	1.6366	1.62929	1.62196	1.6146	1.60722	1.59982	1.59239	1.58494	1.57747	1.56997	1.56245	1.55491	1.54734	1.53975	1.53213	1.52449	1.51682	1.50913	1.50142	1.49368	1.48591	1.47812	1.47031
49.5	1.81228	1.8055	1.7987	1.79187	1.78503	1.77816	1.77127	1.76436	1.75743	1.75048	1.74351	1.73651	1.72949	1.72245	1.71539	1.70831	1.7012	1.69408	1.68693	1.67976	1.67256	1.66534	1.6581	1.65084	1.64355	1.63625	1.62891	1.62156	1.61418	1.60678	1.59935	1.59191	1.58443	1.57694	1.56942	1.56187	1.55431	1.54671	1.5391	1.53146	1.52379	1.5161	1.50839	1.50065	1.49288	1.4851	1.47728	1.46944	1.46158
50	1.80569	1.79887	1.79203	1.78516	1.77828	1.77137	1.76444	1.75749	1.75052	1.74353	1.73651	1.72947	1.72241	1.71533	1.70823	1.70111	1.69396	1.68679	1.67959	1.67238	1.66514	1.65788	1.6506	1.64329	1.63596	1.62861	1.62123	1.61383	1.60641	1.59896	1.59149	1.58399	1.57647	1.56893	1.56137	1.55377	1.54616	1.53852	1.53086	1.52317	1.51545	1.50772	1.49995	1.49217	1.48435	1.47651	1.46865	1.46076	1.45285
50.5	1.7991	1.79224	1.78536	1.77845	1.77153	1.76458	1.75761	1.75062	1.74361	1.73657	1.72952	1.72244	1.71534	1.70821	1.70107	1.6939	1.68671	1.6795	1.67226	1.665	1.65772	1.65042	1.64309	1.63574	1.62836	1.62096	1.61354	1.6061	1.59863	1.59114	1.58362	1.57608	1.56852	1.56093	1.55331	1.54568	1.53801	1.53033	1.52261	1.51488	1.50712	1.49933	1.49152	1.48368	1.47582	1.46793	1.46002	1.45208	1.44412
51	1.79251	1.78561	1.77868	1.77174	1.76477	1.75779	1.75078	1.74375	1.73669	1.72962	1.72252	1.7154	1.70826	1.70109	1.69391	1.68669	1.67946	1.67221	1.66493	1.65763	1.6503	1.64295	1.63558	1.62818	1.62077	1.61332	1.60586	1.59837	1.59085	1.58332	1.57575	1.56817	1.56056	1.55292	1.54526	1.53758	1.52987	1.52213	1.51437	1.50659	1.49878	1.49094	1.48308	1.4752	1.46729	1.45935	1.45139	1.4434	1.43538
51.5	1.78592	1.77898	1.77201	1.76503	1.75802	1.751	1.74395	1.73687	1.72978	1.72266	1.71552	1.70836	1.70118	1.69397	1.68674	1.67949	1.67221	1.66492	1.65759	1.65025	1.64288	1.63549	1.62807	1.62063	1.61317	1.60568	1.59817	1.59064	1.58308	1.57549	1.56789	1.56025	1.5526	1.54491	1.53721	1.52948	1.52172	1.51394	1.50613	1.4983	1.49044	1.48256	1.47465	1.46672	1.45876	1.45077	1.44276	1.43472	1.42665
52	1.77932	1.77234	1.76534	1.75832	1.75127	1.7442	1.73711	1.73	1.72287	1.71571	1.70853	1.70133	1.6941	1.68685	1.67958	1.67228	1.66497	1.65763	1.65026	1.64287	1.63546	1.62802	1.62056	1.61308	1.60557	1.59804	1.59049	1.58291	1.5753	1.56767	1.56002	1.55234	1.54464	1.53691	1.52916	1.52138	1.51357	1.50575	1.49789	1.49001	1.48211	1.47417	1.46622	1.45823	1.45022	1.44219	1.43413	1.42604	1.41792
52.5	1.77273	1.76571	1.75867	1.75161	1.74452	1.73741	1.73028	1.72313	1.71595	1.70875	1.70153	1.69429	1.68702	1.67973	1.67242	1.66508	1.65772	1.65033	1.64293	1.6355	1.62804	1.62056	1.61306	1.60553	1.59798	1.5904	1.5828	1.57518	1.56753	1.55985	1.55215	1.54443	1.53668	1.5289	1.5211	1.51328	1.50543	1.49755	1.48965	1.48172	1.47377	1.46579	1.45778	1.44975	1.44169	1.43361	1.4255	1.41736	1.40919
53	1.76614	1.75908	1.752	1.7449	1.73777	1.73062	1.72345	1.71626	1.70904	1.7018	1.69454	1.68725	1.67994	1.67261	1.66525	1.65787	1.65047	1.64304	1.63559	1.62812	1.62062	1.6131	1.60555	1.59798	1.59038	1.58276	1.57512	1.56744	1.55975	1.55203	1.54428	1.53651	1.52872	1.5209	1.51305	1.50518	1.49728	1.48936	1.48141	1.47343	1.46543	1.4574	1.44935	1.44127	1.43316	1.42503	1.41686	1.40868	1.40046
53.5	1.75955	1.75245	1.74533	1.73819	1.73102	1.72383	1.71662	1.70938	1.70213	1.69485	1.68754	1.68021	1.67286	1.66549	1.65809	1.65067	1.64322	1.63575	1.62826	1.62074	1.6132	1.60563	1.59804	1.59043	1.58279	1.57512	1.56743	1.55971	1.55197	1.54421	1.53642	1.5286	1.52076	1.51289	1.505	1.49708	1.48913	1.48116	1.47317	1.46514	1.45709	1.44902	1.44091	1.43278	1.42463	1.41644	1.40823	1.4	1.39173
54	1.75296	1.74582	1.73866	1.73147	1.72427	1.71704	1.70979	1.70251	1.69521	1.68789	1.68055	1.67318	1.66579	1.65837	1.65093	1.64346	1.63598	1.62846	1.62093	1.61337	1.60578	1.59817	1.59053	1.58287	1.57519	1.56748	1.55974	1.55198	1.5442	1.53639	1.52855	1.52069	1.5128	1.50489	1.49695	1.48898	1.48099	1.47297	1.46493	1.45685	1.44876	1.44063	1.43248	1.4243	1.4161	1.40786	1.3996	1.39132	1.383
54.5	1.74636	1.73919	1.73199	1.72476	1.71752	1.71025	1.70296	1.69564	1.6883	1.68094	1.67355	1.66614	1.65871	1.65125	1.64377	1.63626	1.62873	1.62117	1.61359	1.60599	1.59836	1.5907	1.58303	1.57532	1.56759	1.55984	1.55206	1.54425	1.53642	1.52857	1.52068	1.51278	1.50484	1.49688	1.48889	1.48088	1.47284	1.46478	1.45668	1.44856	1.44042	1.43225	1.42405	1.41582	1.40756	1.39928	1.39097	1.38263	1.37427
55	1.73977	1.73255	1.72532	1.71805	1.71077	1.70346	1.69612	1.68877	1.68139	1.67398	1.66656	1.6591	1.65163	1.64413	1.6366	1.62905	1.62148	1.61388	1.60626	1.59861	1.59094	1.58324	1.57552	1.56777	1.56	1.5522	1.54437	1.53652	1.52865	1.52074	1.51282	1.50486	1.49688	1.48888	1.48084	1.47278	1.4647	1.45658	1.44844	1.44028	1.43208	1.42386	1.41561	1.40734	1.39903	1.3907	1.38234	1.37395	1.36554
55.5	1.73318	1.72592	1.71864	1.71134	1.70402	1.69667	1.68929	1.6819	1.67447	1.66703	1.65956	1.65207	1.64455	1.63701	1.62944	1.62185	1.61423	1.60659	1.59893	1.59123	1.58352	1.57578	1.56801	1.56022	1.5524	1.54456	1.53669	1.52879	1.52087	1.51292	1.50495	1.49695	1.48892	1.48087	1.47279	1.46468	1.45655	1.44839	1.4402	1.43199	1.42374	1.41547	1.40718	1.39885	1.3905	1.38212	1.37371	1.36527	1.35681
56	1.72659	1.71929	1.71197	1.70463	1.69726	1.68987	1.68246	1.67502	1.66756	1.66008	1.65256	1.64503	1.63747	1.62989	1.62228	1.61464	1.60699	1.5993	1.59159	1.58386	1.5761	1.56831	1.5605	1.55267	1.5448	1.53692	1.529	1.52106	1.51309	1.5051	1.49708	1.48904	1.48096	1.47286	1.46474	1.45658	1.4484	1.4402	1.43196	1.4237	1.41541	1.40709	1.39874	1.39037	1.38197	1.37354	1.36508	1.35659	1.34808
56.5	1.71999	1.71266	1.7053	1.69792	1.69051	1.68308	1.67563	1.66815	1.66065	1.65312	1.64557	1.63799	1.63039	1.62277	1.61511	1.60744	1.59974	1.59201	1.58426	1.57648	1.56868	1.56085	1.55299	1.54511	1.53721	1.52927	1.52132	1.51333	1.50532	1.49728	1.48922	1.48112	1.473	1.46486	1.45668	1.44848	1.44026	1.432	1.42372	1.41541	1.40707	1.3987	1.39031	1.38189	1.37344	1.36496	1.35645	1.34791	1.33935
57	1.7134	1.70603	1.69863	1.69121	1.68376	1.67629	1.6688	1.66128	1.65374	1.64617	1.63857	1.63096	1.62331	1.61565	1.60795	1.60023	1.59249	1.58472	1.57693	1.5691	1.56126	1.55339	1.54549	1.53756	1.52961	1.52163	1.51363	1.5056	1.49754	1.48946	1.48135	1.47321	1.46504	1.45685	1.44863	1.44039	1.43211	1.42381	1.41548	1.40712	1.39873	1.39032	1.38187	1.3734	1.3649	1.35637	1.34782	1.33923	1.33062
57.5	1.70681	1.6994	1.69196	1.6845	1.67701	1.6695	1.66197	1.65441	1.64682	1.63921	1.63158	1.62392	1.61623	1.60852	1.60079	1.59303	1.58524	1.57743	1.56959	1.56173	1.55384	1.54592	1.53798	1.53001	1.52202	1.51399	1.50594	1.49787	1.48977	1.48164	1.47348	1.4653	1.45709	1.44885	1.44058	1.43229	1.42396	1.41561	1.40724	1.39883	1.3904	1.38193	1.37344	1.36492	1.35637	1.34779	1.33919	1.33055	1.32188
58	1.70022	1.69277	1.68529	1.67779	1.67026	1.66271	1.65513	1.64753	1.63991	1.63226	1.62458	1.61688	1.60916	1.6014	1.59363	1.58582	1.57799	1.57014	1.56226	1.55435	1.54642	1.53846	1.53047	1.52246	1.51442	1.50635	1.49826	1.49014	1.48199	1.47382	1.46561	1.45738	1.44913	1.44084	1.43253	1.42419	1.41582	1.40742	1.39899	1.39054	1.38206	1.37355	1.36501	1.35644	1.34784	1.33921	1.33056	1.32187	1.31315
58.5	1.69363	1.68613	1.67862	1.67108	1.66351	1.65592	1.6483	1.64066	1.633	1.6253	1.61759	1.60985	1.60208	1.59428	1.58646	1.57862	1.57075	1.56285	1.55492	1.54697	1.539	1.53099	1.52296	1.51491	1.50682	1.49871	1.49057	1.48241	1.47422	1.46599	1.45775	1.44947	1.44117	1.43284	1.42448	1.41609	1.40767	1.39923	1.39075	1.38225	1.37372	1.36516	1.35657	1.34795	1.33931	1.33063	1.32192	1.31319	1.30442
59	1.68703	1.6795	1.67195	1.66436	1.65676	1.64913	1.64147	1.63379	1.62608	1.61835	1.61059	1.60281	1.595	1.58716	1.5793	1.57141	1.5635	1.55556	1.54759	1.5396	1.53158	1.52353	1.51546	1.50735	1.49923	1.49107	1.48289	1.47468	1.46644	1.45817	1.44988	1.44156	1.43321	1.42483	1.41642	1.40799	1.39953	1.39103	1.38251	1.37396	1.36538	1.35678	1.34814	1.33947	1.33077	1.32205	1.31329	1.30451	1.29569
59.5	1.68044	1.67287	1.66527	1.65765	1.65001	1.64234	1.63464	1.62692	1.61917	1.6114	1.6036	1.59577	1.58792	1.58004	1.57214	1.56421	1.55625	1.54827	1.54026	1.53222	1.52416	1.51607	1.50795	1.4998	1.49163	1.48343	1.4752	1.46695	1.45866	1.45035	1.44201	1.43364	1.42525	1.41682	1.40837	1.39989	1.39138	1.38284	1.37427	1.36567	1.35705	1.34839	1.3397	1.33099	1.32224	1.31347	1.30466	1.29583	1.28696
60	1.67385	1.66624	1.6586	1.65094	1.64326	1.63555	1.62781	1.62005	1.61226	1.60444	1.5966	1.58873	1.58084	1.57292	1.56498	1.557	1.549	1.54098	1.53292	1.52484	1.51674	1.5086	1.50044	1.49225	1.48403	1.47579	1.46752	1.45922	1.45089	1.44253	1.43415	1.42573	1.41729	1.40882	1.40032	1.39179	1.38323	1.37465	1.36603	1.35738	1.34871	1.34	1.33127	1.32251	1.31371	1.30489	1.29603	1.28715	1.27823
60.5	1.66726	1.65961	1.65193	1.64423	1.63651	1.62875	1.62098	1.61317	1.60534	1.59749	1.58961	1.5817	1.57376	1.5658	1.55781	1.5498	1.54176	1.53369	1.52559	1.51747	1.50932	1.50114	1.49293	1.4847	1.47644	1.46815	1.45983	1.45149	1.44311	1.43471	1.42628	1.41782	1.40933	1.40081	1.39227	1.38369	1.37509	1.36645	1.35779	1.34909	1.34037	1.33162	1.32284	1.31402	1.30518	1.2963	1.2874	1.27847	1.2695
61	1.66067	1.65298	1.64526	1.63752	1.62975	1.62196	1.61414	1.6063	1.59843	1.59053	1.58261	1.57466	1.56668	1.55868	1.55065	1.54259	1.53451	1.5264	1.51826	1.51009	1.5019	1.49367	1.48543	1.47715	1.46884	1.46051	1.45215	1.44375	1.43534	1.42689	1.41841	1.40991	1.40137	1.39281	1.38421	1.37559	1.36694	1.35826	1.34955	1.34081	1.33203	1.32323	1.3144	1.30554	1.29665	1.28772	1.27877	1.26978	1.26077
61.5	1.65407	1.64634	1.63859	1.63081	1.623	1.61517	1.60731	1.59943	1.59152	1.58358	1.57561	1.56762	1.5596	1.55156	1.54349	1.53539	1.52726	1.51911	1.51092	1.50271	1.49448	1.48621	1.47792	1.4696	1.46125	1.45287	1.44446	1.43602	1.42756	1.41907	1.41054	1.40199	1.39341	1.3848	1.37616	1.36749	1.35879	1.35006	1.34131	1.33252	1.3237	1.31485	1.30597	1.29706	1.28811	1.27914	1.27014	1.2611	1.25204
62	1.64748	1.63971	1.63192	1.6241	1.61625	1.60838	1.60048	1.59256	1.5846	1.57662	1.56862	1.56059	1.55253	1.54444	1.53632	1.52818	1.52001	1.51182	1.50359	1.49534	1.48706	1.47875	1.47041	1.46204	1.45365	1.44523	1.43677	1.42829	1.41978	1.41124	1.40268	1.39408	1.38545	1.3768	1.36811	1.35939	1.35065	1.34187	1.33306	1.32423	1.31536	1.30646	1.29753	1.28857	1.27958	1.27056	1.26151	1.25242	1.24331
62.5	1.64089	1.63308	1.62525	1.61739	1.6095	1.60159	1.59365	1.58568	1.57769	1.56967	1.56162	1.55355	1.54545	1.53732	1.52916	1.52098	1.51277	1.50453	1.49626	1.48796	1.47964	1.47128	1.4629	1.45449	1.44605	1.43759	1.42909	1.42056	1.41201	1.40342	1.39481	1.38617	1.37749	1.36879	1.36006	1.35129	1.3425	1.33368	1.32482	1.31594	1.30702	1.29808	1.2891	1.28009	1.27105	1.26198	1.25288	1.24374	1.23458
63	1.6343	1.62645	1.61858	1.61068	1.60275	1.5948	1.58682	1.57881	1.57078	1.56272	1.55463	1.54651	1.53837	1.5302	1.522	1.51377	1.50552	1.49723	1.48892	1.48058	1.47222	1.46382	1.45539	1.44694	1.43846	1.42994	1.4214	1.41283	1.40423	1.3956	1.38694	1.37825	1.36953	1.36078	1.352	1.34319	1.33435	1.32548	1.31658	1.30765	1.29869	1.28969	1.28066	1.27161	1.26252	1.2534	1.24425	1.23506	1.22585
63.5	1.6277	1.61982	1.61191	1.60397	1.596	1.58801	1.57999	1.57194	1.56386	1.55576	1.54763	1.53948	1.53129	1.52308	1.51484	1.50657	1.49827	1.48994	1.48159	1.47321	1.4648	1.45636	1.44789	1.43939	1.43086	1.4223	1.41372	1.4051	1.39646	1.38778	1.37908	1.37034	1.36157	1.35278	1.34395	1.3351	1.32621	1.31729	1.30834	1.29936	1.29035	1.2813	1.27223	1.26312	1.25399	1.24482	1.23562	1.22638	1.21712
64	1.62111	1.61319	1.60523	1.59726	1.58925	1.58122	1.57315	1.56507	1.55695	1.54881	1.54064	1.53244	1.52421	1.51596	1.50767	1.49936	1.49102	1.48265	1.47426	1.46583	1.45738	1.44889	1.44038	1.43184	1.42326	1.41466	1.40603	1.39737	1.38868	1.37996	1.37121	1.36243	1.35362	1.34477	1.3359	1.327	1.31806	1.3091	1.3001	1.29107	1.28201	1.27292	1.2638	1.25464	1.24545	1.23624	1.22698	1.2177	1.20838
64.5	1.61452	1.60656	1.59856	1.59054	1.5825	1.57442	1.56632	1.55819	1.55004	1.54185	1.53364	1.5254	1.51713	1.50884	1.50051	1.49216	1.48377	1.47536	1.46692	1.45845	1.44996	1.44143	1.43287	1.42428	1.41567	1.40702	1.39835	1.38964	1.3809	1.37214	1.36334	1.35451	1.34566	1.33677	1.32785	1.3189	1.30992	1.3009	1.29186	1.28278	1.27367	1.26453	1.25536	1.24616	1.23692	1.22765	1.21835	1.20902	1.19965
65	1.60793	1.59992	1.59189	1.58383	1.57575	1.56763	1.55949	1.55132	1.54312	1.5349	1.52665	1.51836	1.51005	1.50172	1.49335	1.48495	1.47653	1.46807	1.45959	1.45108	1.44254	1.43396	1.42536	1.41673	1.40807	1.39938	1.39066	1.38191	1.37313	1.36432	1.35547	1.3466	1.3377	1.32876	1.3198	1.3108	1.30177	1.29271	1.28362	1.27449	1.26534	1.25615	1.24693	1.23768	1.22839	1.21907	1.20972	1.20034	1.19092
65.5	1.60134	1.59329	1.58522	1.57712	1.569	1.56084	1.55266	1.54445	1.53621	1.52795	1.51965	1.51133	1.50298	1.49459	1.48619	1.47775	1.46928	1.46078	1.45226	1.4437	1.43512	1.4265	1.41786	1.40918	1.40048	1.39174	1.38298	1.37418	1.36535	1.3565	1.34761	1.33869	1.32974	1.32076	1.31174	1.3027	1.29362	1.28451	1.27537	1.2662	1.257	1.24776	1.23849	1.22919	1.21986	1.21049	1.20109	1.19166	1.18219
66	1.59474	1.58666	1.57855	1.57041	1.56225	1.55405	1.54583	1.53758	1.5293	1.52099	1.51266	1.50429	1.4959	1.48747	1.47902	1.47054	1.46203	1.45349	1.44492	1.43632	1.4277	1.41904	1.41035	1.40163	1.39288	1.3841	1.37529	1.36645	1.35758	1.34867	1.33974	1.33077	1.32178	1.31275	1.30369	1.2946	1.28548	1.27632	1.26713	1.25791	1.24866	1.23938	1.23006	1.22071	1.21133	1.20191	1.19246	1.18298	1.17346
66.5	1.58815	1.58003	1.57188	1.5637	1.55549	1.54726	1.539	1.53071	1.52239	1.51404	1.50566	1.49725	1.48882	1.48035	1.47186	1.46334	1.45478	1.4462	1.43759	1.42895	1.42027	1.41157	1.40284	1.39408	1.38528	1.37646	1.3676	1.35872	1.3498	1.34085	1.33187	1.32286	1.31382	1.30474	1.29564	1.2865	1.27733	1.26813	1.25889	1.24962	1.24032	1.23099	1.22163	1.21223	1.20279	1.19333	1.18383	1.1743	1.16473
67	1.58156	1.5734	1.56521	1.55699	1.54874	1.54047	1.53217	1.52383	1.51547	1.50708	1.49866	1.49022	1.48174	1.47323	1.4647	1.45613	1.44754	1.43891	1.43026	1.42157	1.41285	1.40411	1.39533	1.38653	1.37769	1.36882	1.35992	1.35099	1.34202	1.33303	1.32401	1.31495	1.30586	1.29674	1.28759	1.2784	1.26918	1.25993	1.25065	1.24134	1.23199	1.22261	1.21319	1.20374	1.19426	1.18475	1.1752	1.16562	1.156
67.5	1.57497	1.56677	1.55854	1.55028	1.54199	1.53368	1.52533	1.51696	1.50856	1.50013	1.49167	1.48318	1.47466	1.46611	1.45753	1.44893	1.44029	1.43162	1.42292	1.41419	1.40543	1.39664	1.38782	1.37897	1.37009	1.36118	1.35223	1.34326	1.33425	1.32521	1.31614	1.30704	1.2979	1.28873	1.27953	1.2703	1.26104	1.25174	1.24241	1.23305	1.22365	1.21422	1.20476	1.19526	1.18573	1.17617	1.16657	1.15694	1.14727
68	1.56838	1.56013	1.55187	1.54357	1.53524	1.52689	1.5185	1.51009	1.50165	1.49317	1.48467	1.47614	1.46758	1.45899	1.45037	1.44172	1.43304	1.42433	1.41559	1.40682	1.39801	1.38918	1.38032	1.37142	1.36249	1.35354	1.34455	1.33553	1.32647	1.31739	1.30827	1.29912	1.28994	1.28073	1.27148	1.2622	1.25289	1.24355	1.23417	1.22476	1.21531	1.20583	1.19632	1.18678	1.1772	1.16758	1.15794	1.14825	1.13854
68.5	1.56178	1.5535	1.54519	1.53686	1.52849	1.52009	1.51167	1.50322	1.49473	1.48622	1.47768	1.46911	1.4605	1.45187	1.44321	1.43452	1.42579	1.41704	1.40826	1.39944	1.39059	1.38172	1.37281	1.36387	1.3549	1.3459	1.33686	1.3278	1.3187	1.30957	1.3004	1.29121	1.28198	1.27272	1.26343	1.2541	1.24474	1.23535	1.22593	1.21647	1.20698	1.19745	1.18789	1.17829	1.16867	1.159	1.14931	1.13957	1.12981
69	1.55519	1.54687	1.53852	1.53015	1.52174	1.5133	1.50484	1.49634	1.48782	1.47927	1.47068	1.46207	1.45342	1.44475	1.43605	1.42731	1.41855	1.40975	1.40092	1.39206	1.38317	1.37425	1.3653	1.35632	1.3473	1.33826	1.32918	1.32006	1.31092	1.30175	1.29254	1.2833	1.27402	1.26472	1.25538	1.246	1.2366	1.22716	1.21769	1.20818	1.19864	1.18906	1.17945	1.16981	1.16013	1.15042	1.14067	1.13089	1.12108
69.5	1.5486	1.54024	1.53185	1.52343	1.51499	1.50651	1.49801	1.48947	1.48091	1.47231	1.46369	1.45503	1.44635	1.43763	1.42888	1.42011	1.4113	1.40246	1.39359	1.38469	1.37575	1.36679	1.35779	1.34877	1.33971	1.33061	1.32149	1.31233	1.30315	1.29392	1.28467	1.27538	1.26606	1.25671	1.24732	1.2379	1.22845	1.21896	1.20944	1.19989	1.1903	1.18068	1.17102	1.16133	1.1516	1.14184	1.13204	1.12221	1.11235
70	1.54201	1.53361	1.52518	1.51672	1.50824	1.49972	1.49118	1.4826	1.47399	1.46536	1.45669	1.44799	1.43927	1.43051	1.42172	1.4129	1.40405	1.39517	1.38625	1.37731	1.36833	1.35933	1.35029	1.34121	1.33211	1.32297	1.3138	1.3046	1.29537	1.2861	1.2768	1.26747	1.2581	1.2487	1.23927	1.22981	1.22031	1.21077	1.2012	1.1916	1.18196	1.17229	1.16259	1.15285	1.14307	1.13326	1.12341	1.11353	1.10361
70.5	1.53541	1.52698	1.51851	1.51001	1.50149	1.49293	1.48434	1.47573	1.46708	1.4584	1.4497	1.44096	1.43219	1.42339	1.41456	1.4057	1.3968	1.38788	1.37892	1.36993	1.36091	1.35186	1.34278	1.33366	1.32451	1.31533	1.30612	1.29687	1.28759	1.27828	1.26894	1.25956	1.25015	1.2407	1.23122	1.22171	1.21216	1.20258	1.19296	1.18331	1.17363	1.16391	1.15415	1.14436	1.13454	1.12468	1.11478	1.10485	1.09488
71	1.52882	1.52035	1.51184	1.5033	1.49474	1.48614	1.47751	1.46885	1.46017	1.45145	1.4427	1.43392	1.42511	1.41627	1.40739	1.39849	1.38955	1.38059	1.37159	1.36256	1.35349	1.3444	1.33527	1.32611	1.31692	1.30769	1.29843	1.28914	1.27982	1.27046	1.26107	1.25164	1.24219	1.23269	1.22317	1.21361	1.20401	1.19438	1.18472	1.17502	1.16529	1.15552	1.14572	1.13588	1.12601	1.1161	1.10615	1.09617	1.08615
71.5	1.52223	1.51371	1.50517	1.49659	1.48798	1.47935	1.47068	1.46198	1.45325	1.44449	1.4357	1.42688	1.41803	1.40915	1.40023	1.39129	1.38231	1.3733	1.36425	1.35518	1.34607	1.33693	1.32776	1.31856	1.30932	1.30005	1.29075	1.28141	1.27204	1.26264	1.2532	1.24373	1.23423	1.22469	1.21512	1.20551	1.19587	1.18619	1.17648	1.16673	1.15695	1.14714	1.13728	1.1274	1.11747	1.10751	1.09752	1.08749	1.07742
72	1.51564	1.50708	1.4985	1.48988	1.48123	1.47256	1.46385	1.45511	1.44634	1.43754	1.42871	1.41985	1.41095	1.40203	1.39307	1.38408	1.37506	1.36601	1.35692	1.3478	1.33865	1.32947	1.32025	1.31101	1.30172	1.29241	1.28306	1.27368	1.26427	1.25482	1.24533	1.23582	1.22627	1.21668	1.20706	1.19741	1.18772	1.178	1.16824	1.15844	1.14861	1.13875	1.12885	1.11891	1.10894	1.09893	1.08889	1.07881	1.06869
72.5	1.50905	1.50045	1.49183	1.48317	1.47448	1.46577	1.45702	1.44824	1.43943	1.43059	1.42171	1.41281	1.40387	1.39491	1.38591	1.37688	1.36781	1.35872	1.34959	1.34043	1.33123	1.32201	1.31275	1.30345	1.29413	1.28477	1.27538	1.26595	1.25649	1.247	1.23747	1.22791	1.21831	1.20868	1.19901	1.18931	1.17957	1.1698	1.16	1.15015	1.14028	1.13036	1.12042	1.11043	1.10041	1.09035	1.08026	1.07013	1.05996
73	1.50245	1.49382	1.48515	1.47646	1.46773	1.45897	1.45019	1.44137	1.43251	1.42363	1.41472	1.40577	1.39679	1.38779	1.37874	1.36967	1.36056	1.35143	1.34225	1.33305	1.32381	1.31454	1.30524	1.2959	1.28653	1.27713	1.26769	1.25822	1.24871	1.23917	1.2296	1.21999	1.21035	1.20067	1.19096	1.18121	1.17143	1.16161	1.15175	1.14187	1.13194	1.12198	1.11198	1.10195	1.09188	1.08177	1.07163	1.06145	1.05123
73.5	1.49586	1.48719	1.47848	1.46975	1.46098	1.45218	1.44335	1.43449	1.4256	1.41668	1.40772	1.39874	1.38972	1.38066	1.37158	1.36246	1.35332	1.34413	1.33492	1.32567	1.31639	1.30708	1.29773	1.28835	1.27894	1.26949	1.26001	1.25049	1.24094	1.23135	1.22173	1.21208	1.20239	1.19267	1.18291	1.17311	1.16328	1.15342	1.14351	1.13358	1.1236	1.11359	1.10355	1.09346	1.08335	1.07319	1.063	1.05277	1.0425
74	1.48927	1.48056	1.47181	1.46304	1.45423	1.44539	1.43652	1.42762	1.41869	1.40972	1.40073	1.3917	1.38264	1.37354	1.36442	1.35526	1.34607	1.33684	1.32759	1.3183	1.30897	1.29961	1.29022	1.2808	1.27134	1.26185	1.25232	1.24276	1.23316	1.22353	1.21387	1.20417	1.19443	1.18466	1.17485	1.16501	1.15513	1.14522	1.13527	1.12529	1.11527	1.10521	1.09511	1.08498	1.07481	1.06461	1.05437	1.04409	1.03377
74.5	1.48268	1.47392	1.46514	1.45633	1.44748	1.4386	1.42969	1.42075	1.41178	1.40277	1.39373	1.38466	1.37556	1.36642	1.35726	1.34805	1.33882	1.32955	1.32025	1.31092	1.30155	1.29215	1.28272	1.27325	1.26374	1.25421	1.24463	1.23503	1.22539	1.21571	1.206	1.19625	1.18647	1.17665	1.1668	1.15691	1.14699	1.13703	1.12703	1.117	1.10693	1.09682	1.08668	1.0765	1.06628	1.05603	1.04573	1.03541	1.02504
75	1.47609	1.46729	1.45847	1.44961	1.44073	1.43181	1.42286	1.41388	1.40486	1.39582	1.38674	1.37762	1.36848	1.3593	1.35009	1.34085	1.33157	1.32226	1.31292	1.30354	1.29413	1.28469	1.27521	1.2657	1.25615	1.24657	1.23695	1.2273	1.21761	1.20789	1.19813	1.18834	1.17851	1.16865	1.15875	1.14881	1.13884	1.12883	1.11879	1.10871	1.09859	1.08844	1.07824	1.06802	1.05775	1.04745	1.0371	1.02672	1.01631
75.5	1.46949	1.46066	1.4518	1.4429	1.43398	1.42502	1.41603	1.407	1.39795	1.38886	1.37974	1.37059	1.3614	1.35218	1.34293	1.33364	1.32433	1.31497	1.30559	1.29617	1.28671	1.27722	1.2677	1.25814	1.24855	1.23892	1.22926	1.21957	1.20983	1.20007	1.19026	1.18043	1.17055	1.16064	1.1507	1.14071	1.1307	1.12064	1.11055	1.10042	1.09025	1.08005	1.06981	1.05953	1.04922	1.03886	1.02847	1.01804	1.00758
76	1.4629	1.45403	1.44513	1.43619	1.42723	1.41823	1.4092	1.40013	1.39104	1.38191	1.37275	1.36355	1.35432	1.34506	1.33577	1.32644	1.31708	1.30768	1.29825	1.28879	1.27929	1.26976	1.26019	1.25059	1.24096	1.23128	1.22158	1.21184	1.20206	1.19225	1.1824	1.17251	1.16259	1.15264	1.14264	1.13261	1.12255	1.11245	1.10231	1.09213	1.08192	1.07166	1.06138	1.05105	1.04069	1.03028	1.01984	1.00936	0.998845
76.5	1.45631	1.4474	1.43846	1.42948	1.42047	1.41144	1.40236	1.39326	1.38412	1.37495	1.36575	1.35651	1.34724	1.33794	1.3286	1.31923	1.30983	1.30039	1.29092	1.28141	1.27187	1.2623	1.25268	1.24304	1.23336	1.22364	1.21389	1.20411	1.19428	1.18442	1.17453	1.1646	1.15463	1.14463	1.13459	1.12452	1.1144	1.10425	1.09407	1.08384	1.07358	1.06328	1.05294	1.04257	1.03215	1.0217	1.01121	1.00068	0.990115
77	1.44972	1.44077	1.43178	1.42277	1.41372	1.40464	1.39553	1.38639	1.37721	1.368	1.35875	1.34948	1.34017	1.33082	1.32144	1.31203	1.30258	1.2931	1.28359	1.27404	1.26445	1.25483	1.24518	1.23549	1.22576	1.216	1.20621	1.19637	1.18651	1.1766	1.16666	1.15669	1.14667	1.13663	1.12654	1.11642	1.10626	1.09606	1.08582	1.07555	1.06524	1.05489	1.04451	1.03408	1.02362	1.01312	1.00258	0.992001	0.981384
77.5	1.44312	1.43414	1.42511	1.41606	1.40697	1.39785	1.3887	1.37952	1.3703	1.36104	1.35176	1.34244	1.33309	1.3237	1.31428	1.30482	1.29533	1.28581	1.27625	1.26666	1.25703	1.24737	1.23767	1.22794	1.21817	1.20836	1.19852	1.18864	1.17873	1.16878	1.1588	1.14877	1.13872	1.12862	1.11849	1.10832	1.09811	1.08787	1.07758	1.06726	1.0569	1.04651	1.03607	1.0256	1.01509	1.00454	0.993949	0.983321	0.972653
78	1.43653	1.4275	1.41844	1.40935	1.40022	1.39106	1.38187	1.37264	1.36338	1.35409	1.34476	1.3354	1.32601	1.31658	1.30712	1.29762	1.28809	1.27852	1.26892	1.25928	1.24961	1.2399	1.23016	1.22038	1.21057	1.20072	1.19084	1.18091	1.17096	1.16096	1.15093	1.14086	1.13076	1.12061	1.11043	1.10022	1.08996	1.07967	1.06934	1.05897	1.04857	1.03812	1.02764	1.01712	1.00656	0.995957	0.985318	0.97464	0.963922
78.5	1.42994	1.42087	1.41177	1.40264	1.39347	1.38427	1.37504	1.36577	1.35647	1.34714	1.33777	1.32837	1.31893	1.30946	1.29995	1.29041	1.28084	1.27123	1.26159	1.25191	1.24219	1.23244	1.22265	1.21283	1.20297	1.19308	1.18315	1.17318	1.16318	1.15314	1.14306	1.13295	1.1228	1.11261	1.10238	1.09212	1.08182	1.07148	1.0611	1.05068	1.04023	1.02974	1.01921	1.00863	0.998025	0.987376	0.976687	0.965959	0.955191
79	1.42335	1.41424	1.4051	1.39593	1.38672	1.37748	1.36821	1.3589	1.34956	1.34018	1.33077	1.32133	1.31185	1.30234	1.29279	1.28321	1.27359	1.26394	1.25425	1.24453	1.23477	1.22498	1.21515	1.20528	1.19538	1.18544	1.17546	1.16545	1.1554	1.14532	1.1352	1.12504	1.11484	1.1046	1.09433	1.08402	1.07367	1.06328	1.05286	1.0424	1.03189	1.02135	1.01077	1.00015	0.989493	0.978794	0.968056	0.957279	0.946461
79.5	1.41676	1.40761	1.39843	1.38922	1.37997	1.37069	1.36137	1.35203	1.34264	1.33323	1.32378	1.31429	1.30477	1.29522	1.28563	1.276	1.26634	1.25665	1.24692	1.23715	1.22735	1.21751	1.20764	1.19773	1.18778	1.1778	1.16778	1.15772	1.14763	1.1375	1.12733	1.11712	1.10688	1.0966	1.08628	1.07592	1.06552	1.05509	1.04462	1.03411	1.02356	1.01297	1.00234	0.991669	0.980961	0.970213	0.959425	0.948598	0.93773
80	1.41016	1.40098	1.39176	1.3825	1.37322	1.3639	1.35454	1.34515	1.33573	1.32627	1.31678	1.30725	1.29769	1.2881	1.27847	1.2688	1.2591	1.24936	1.23959	1.22978	1.21993	1.21005	1.20013	1.19018	1.18019	1.17016	1.16009	1.14999	1.13985	1.12968	1.11946	1.10921	1.09892	1.08859	1.07823	1.06782	1.05738	1.0469	1.03638	1.02582	1.01522	1.00458	0.993903	0.983186	0.972429	0.961632	0.950795	0.939917	0.928999
80.5	1.40357	1.39435	1.38509	1.37579	1.36647	1.35711	1.34771	1.33828	1.32882	1.31932	1.30979	1.30022	1.29061	1.28098	1.2713	1.26159	1.25185	1.24207	1.23225	1.2224	1.21251	1.20258	1.19262	1.18262	1.17259	1.16252	1.15241	1.14226	1.13208	1.12185	1.11159	1.1013	1.09096	1.08059	1.07017	1.05972	1.04923	1.0387	1.02813	1.01753	1.00688	0.996195	0.985469	0.974703	0.963897	0.95305	0.942164	0.931236	0.920268
81	1.39698	1.38771	1.37842	1.36908	1.35972	1.35031	1.34088	1.33141	1.3219	1.31236	1.30279	1.29318	1.28354	1.27386	1.26414	1.25439	1.2446	1.23478	1.22492	1.21502	1.20509	1.19512	1.18512	1.17507	1.16499	1.15488	1.14472	1.13453	1.1243	1.11403	1.10373	1.09338	1.083	1.07258	1.06212	1.05162	1.04109	1.03051	1.01989	1.00924	0.998544	0.987809	0.977034	0.96622	0.955364	0.944469	0.933533	0.922556	0.911538
81.5	1.39039	1.38108	1.37174	1.36237	1.35296	1.34352	1.33405	1.32454	1.31499	1.30541	1.29579	1.28614	1.27646	1.26674	1.25698	1.24718	1.23735	1.22749	1.21758	1.20765	1.19767	1.18766	1.17761	1.16752	1.1574	1.14724	1.13704	1.1268	1.11652	1.10621	1.09586	1.08547	1.07504	1.06457	1.05407	1.04352	1.03294	1.02232	1.01165	1.00095	0.990206	0.979423	0.9686	0.957737	0.946832	0.935888	0.924902	0.913875	0.902807
82	1.3838	1.37445	1.36507	1.35566	1.34621	1.33673	1.32722	1.31766	1.30808	1.29846	1.2888	1.27911	1.26938	1.25961	1.24981	1.23998	1.23011	1.2202	1.21025	1.20027	1.19025	1.18019	1.1701	1.15997	1.1498	1.13959	1.12935	1.11907	1.10875	1.09839	1.08799	1.07756	1.06708	1.05657	1.04602	1.03542	1.02479	1.01412	1.00341	0.99266	0.981869	0.971038	0.960166	0.949254	0.9383	0.927306	0.916271	0.905194	0.894076
82.5	1.3772	1.36782	1.3584	1.34895	1.33946	1.32994	1.32038	1.31079	1.30116	1.2915	1.2818	1.27207	1.2623	1.25249	1.24265	1.23277	1.22286	1.21291	1.20292	1.19289	1.18283	1.17273	1.16259	1.15242	1.1422	1.13195	1.12166	1.11134	1.10097	1.09057	1.08013	1.06964	1.05912	1.04856	1.03796	1.02733	1.01665	1.00593	0.99517	0.984371	0.973532	0.962652	0.951732	0.940771	0.929768	0.918725	0.90764	0.896513	0.885345
83	1.37061	1.36119	1.35173	1.34224	1.33271	1.32315	1.31355	1.30392	1.29425	1.28455	1.27481	1.26503	1.25522	1.24537	1.23549	1.22557	1.21561	1.20562	1.19558	1.18552	1.17541	1.16527	1.15508	1.14487	1.13461	1.12431	1.11398	1.10361	1.0932	1.08275	1.07226	1.06173	1.05116	1.04056	1.02991	1.01923	1.0085	0.997734	0.986928	0.976082	0.965195	0.954267	0.943298	0.932288	0.921236	0.910143	0.899009	0.887833	0.876614
83.5	1.36402	1.35456	1.34506	1.33553	1.32596	1.31636	1.30672	1.29705	1.28734	1.27759	1.26781	1.258	1.24814	1.23825	1.22833	1.21836	1.20836	1.19833	1.18825	1.17814	1.16799	1.1578	1.14758	1.13731	1.12701	1.11667	1.10629	1.09588	1.08542	1.07493	1.06439	1.05382	1.0432	1.03255	1.02186	1.01113	1.00035	0.989541	0.978687	0.967793	0.956857	0.945881	0.934864	0.923805	0.912704	0.901562	0.890378	0.879152	0.867884
84	1.35743	1.34793	1.33839	1.32882	1.31921	1.30957	1.29989	1.29018	1.28043	1.27064	1.26082	1.25096	1.24106	1.23113	1.22116	1.21116	1.20111	1.19103	1.18092	1.17076	1.16057	1.15034	1.14007	1.12976	1.11942	1.10903	1.09861	1.08815	1.07764	1.0671	1.05652	1.0459	1.03525	1.02455	1.01381	1.00303	0.992207	0.981347	0.970446	0.959503	0.94852	0.937495	0.926429	0.915322	0.904172	0.892981	0.881747	0.870471	0.859153
84.5	1.35084	1.34129	1.33172	1.32211	1.31246	1.30278	1.29306	1.2833	1.27351	1.26369	1.25382	1.24392	1.23399	1.22401	1.214	1.20395	1.19387	1.18374	1.17358	1.16339	1.15315	1.14287	1.13256	1.12221	1.11182	1.10139	1.09092	1.08042	1.06987	1.05928	1.04866	1.03799	1.02729	1.01654	1.00575	0.994928	0.984061	0.973153	0.962204	0.951214	0.940183	0.92911	0.917995	0.906839	0.89564	0.884399	0.873116	0.86179	0.850422
85	1.34424	1.33466	1.32505	1.3154	1.30571	1.29599	1.28623	1.27643	1.2666	1.25673	1.24683	1.23688	1.22691	1.21689	1.20684	1.19675	1.18662	1.17645	1.16625	1.15601	1.14573	1.13541	1.12505	1.11466	1.10422	1.09375	1.08324	1.07268	1.06209	1.05146	1.04079	1.03008	1.01933	1.00853	0.997702	0.986829	0.975915	0.964959	0.953963	0.942925	0.931846	0.920724	0.909561	0.898356	0.887108	0.875818	0.864485	0.85311	0.841691
85.5	1.33765	1.32803	1.31838	1.30868	1.29896	1.28919	1.27939	1.26956	1.25969	1.24978	1.23983	1.22985	1.21983	1.20977	1.19968	1.18954	1.17937	1.16916	1.15892	1.14863	1.13831	1.12795	1.11755	1.10711	1.09663	1.08611	1.07555	1.06495	1.05432	1.04364	1.03292	1.02217	1.01137	1.00053	0.98965	0.97873	0.967768	0.956766	0.945722	0.934636	0.923508	0.912339	0.901127	0.889873	0.878576	0.867237	0.855854	0.844429	0.83296
86	1.33106	1.3214	1.3117	1.30197	1.29221	1.2824	1.27256	1.26269	1.25277	1.24282	1.23284	1.22281	1.21275	1.20265	1.19251	1.18234	1.17212	1.16187	1.15158	1.14126	1.13089	1.12048	1.11004	1.09955	1.08903	1.07847	1.06787	1.05722	1.04654	1.03582	1.02506	1.01425	1.00341	0.992524	0.981598	0.970631	0.959622	0.948572	0.93748	0.926347	0.915171	0.903953	0.892693	0.88139	0.870044	0.858655	0.847223	0.835748	0.82423
86.5	1.32447	1.31477	1.30503	1.29526	1.28546	1.27561	1.26573	1.25581	1.24586	1.23587	1.22584	1.21577	1.20567	1.19553	1.18535	1.17513	1.16488	1.15458	1.14425	1.13388	1.12347	1.11302	1.10253	1.092	1.08143	1.07083	1.06018	1.04949	1.03877	1.028	1.01719	1.00634	0.995449	0.984518	0.973545	0.962531	0.951476	0.940378	0.929239	0.918058	0.906834	0.895567	0.884258	0.872907	0.861512	0.850074	0.838592	0.827068	0.815499
87	1.31787	1.30814	1.29836	1.28855	1.2787	1.26882	1.2589	1.24894	1.23895	1.22891	1.21884	1.20874	1.19859	1.18841	1.17819	1.16793	1.15763	1.14729	1.13692	1.1265	1.11605	1.10555	1.09502	1.08445	1.07384	1.06319	1.05249	1.04176	1.03099	1.02018	1.00932	0.998426	0.98749	0.976512	0.965493	0.954432	0.943329	0.932185	0.920998	0.909768	0.898496	0.887182	0.875824	0.864424	0.85298	0.841493	0.829962	0.818387	0.806768
87.5	1.31128	1.3015	1.29169	1.28184	1.27195	1.26203	1.25207	1.24207	1.23203	1.22196	1.21185	1.2017	1.19151	1.18129	1.17102	1.16072	1.15038	1.14	1.12958	1.11912	1.10863	1.09809	1.08751	1.0769	1.06624	1.05555	1.04481	1.03403	1.02321	1.01235	1.00145	0.990513	0.979531	0.968507	0.957441	0.946333	0.935183	0.923991	0.912756	0.901479	0.890159	0.878796	0.86739	0.855941	0.844448	0.832911	0.821331	0.809706	0.798037
88	1.30469	1.29487	1.28502	1.27513	1.2652	1.25524	1.24524	1.2352	1.22512	1.21501	1.20485	1.19466	1.18443	1.17417	1.16386	1.15352	1.14313	1.13271	1.12225	1.11175	1.10121	1.09063	1.08001	1.06935	1.05865	1.0479	1.03712	1.0263	1.01544	1.00453	0.993587	0.9826	0.971571	0.960501	0.949388	0.938234	0.927037	0.915797	0.904515	0.89319	0.881822	0.870411	0.858956	0.847458	0.835916	0.82433	0.8127	0.801025	0.789307
88.5	1.2981	1.28824	1.27835	1.26842	1.25845	1.24845	1.2384	1.22832	1.21821	1.20805	1.19786	1.18763	1.17736	1.16705	1.1567	1.14631	1.13589	1.12542	1.11492	1.10437	1.09379	1.08316	1.0725	1.06179	1.05105	1.04026	1.02944	1.01857	1.00766	0.996712	0.98572	0.974687	0.963612	0.952495	0.941336	0.930134	0.91889	0.907603	0.896274	0.884901	0.873485	0.862025	0.850522	0.838975	0.827384	0.815748	0.804069	0.792345	0.780576
89	1.29151	1.28161	1.27168	1.26171	1.2517	1.24166	1.23157	1.22145	1.21129	1.2011	1.19086	1.18059	1.17028	1.15993	1.14954	1.13911	1.12864	1.11813	1.10758	1.09699	1.08637	1.0757	1.06499	1.05424	1.04345	1.03262	1.02175	1.01084	0.999886	0.98889	0.977853	0.966774	0.955653	0.94449	0.933284	0.922035	0.910744	0.89941	0.888032	0.876612	0.865147	0.853639	0.842088	0.830492	0.818852	0.807167	0.795438	0.783664	0.771845
89.5	1.28491	1.27498	1.26501	1.255	1.24495	1.23486	1.22474	1.21458	1.20438	1.19414	1.18387	1.17355	1.1632	1.15281	1.14237	1.1319	1.12139	1.11084	1.10025	1.08962	1.07895	1.06824	1.05748	1.04669	1.03586	1.02498	1.01407	1.00311	0.99211	0.981069	0.969986	0.958861	0.947694	0.936484	0.925231	0.913936	0.902598	0.891216	0.879791	0.868322	0.85681	0.845254	0.833653	0.822009	0.81032	0.798586	0.786807	0.774983	0.763114
90	1.27832	1.26835	1.25834	1.24829	1.2382	1.22807	1.21791	1.20771	1.19747	1.18719	1.17687	1.16651	1.15612	1.14568	1.13521	1.1247	1.11414	1.10355	1.09292	1.08224	1.07153	1.06077	1.04998	1.03914	1.02826	1.01734	1.00638	0.995378	0.984334	0.973247	0.962119	0.950948	0.939734	0.928478	0.917179	0.905837	0.894451	0.883022	0.87155	0.860033	0.848473	0.836868	0.825219	0.813526	0.801787	0.790004	0.778176	0.766302
90.5	1.27173	1.26172	1.25166	1.24157	1.23145	1.22128	1.21108	1.20084	1.19055	1.18023	1.16988	1.15948	1.14904	1.13856	1.12805	1.11749	1.10689	1.09626	1.08558	1.07486	1.06411	1.05331	1.04247	1.03159	1.02066	1.0097	0.998695	0.987648	0.976558	0.965426	0.954252	0.943035	0.931775	0.920473	0.909127	0.897738	0.886305	0.874829	0.863308	0.851744	0.840136	0.828483	0.816785	0.805043	0.793255	0.781423	0.769545	0.757622
91	1.26514	1.25508	1.24499	1.23486	1.2247	1.21449	1.20425	1.19396	1.18364	1.17328	1.16288	1.15244	1.14196	1.13144	1.12088	1.11029	1.09965	1.08897	1.07825	1.06749	1.05669	1.04584	1.03496	1.02404	1.01307	1.00206	0.99101	0.979917	0.968782	0.957605	0.946385	0.935122	0.923816	0.912467	0.901074	0.889638	0.878159	0.866635	0.855067	0.843455	0.831798	0.820097	0.808351	0.79656	0.784723	0.772842	0.760914
91.5	1.25855	1.24845	1.23832	1.22815	1.21795	1.2077	1.19741	1.18709	1.17673	1.16633	1.15588	1.1454	1.13488	1.12432	1.11372	1.10308	1.0924	1.08168	1.07091	1.06011	1.04927	1.03838	1.02745	1.01648	1.00547	0.994419	0.983324	0.972186	0.961006	0.949783	0.938518	0.927209	0.915857	0.904461	0.893022	0.881539	0.870012	0.858441	0.846826	0.835166	0.823461	0.811711	0.799917	0.788077	0.776191	0.76426	0.752283
92	1.25195	1.24182	1.23165	1.22144	1.21119	1.20091	1.19058	1.18022	1.16982	1.15937	1.14889	1.13837	1.1278	1.1172	1.10656	1.09588	1.08515	1.07439	1.06358	1.05273	1.04185	1.03092	1.01994	1.00893	0.997876	0.986778	0.975638	0.964456	0.95323	0.941962	0.93065	0.919296	0.907897	0.896456	0.88497	0.87344	0.861866	0.850247	0.838584	0.826877	0.815124	0.803326	0.791483	0.779594	0.767659	0.755679
92.5	1.24536	1.23519	1.22498	1.21473	1.20444	1.19412	1.18375	1.17335	1.1629	1.15242	1.14189	1.13133	1.12073	1.11008	1.0994	1.08867	1.0779	1.0671	1.05625	1.04536	1.03443	1.02345	1.01244	1.00138	0.99028	0.979138	0.967953	0.956725	0.945454	0.934141	0.922783	0.911383	0.899938	0.88845	0.876917	0.865341	0.85372	0.842054	0.830343	0.818587	0.806787	0.79494	0.783048	0.771111	0.759127	0.747097
93	1.23877	1.22856	1.21831	1.20802	1.19769	1.18733	1.17692	1.16647	1.15599	1.14546	1.1349	1.12429	1.11365	1.10296	1.09223	1.08147	1.07066	1.05981	1.04891	1.03798	1.02701	1.01599	1.00493	0.993828	0.982684	0.971497	0.960267	0.948994	0.937678	0.926319	0.914916	0.90347	0.891979	0.880444	0.868865	0.857241	0.845573	0.83386	0.822102	0.810298	0.798449	0.786555	0.774614	0.762628	0.750595
93.5	1.23218	1.22193	1.21164	1.20131	1.19094	1.18053	1.17009	1.1596	1.14908	1.13851	1.1279	1.11726	1.10657	1.09584	1.08507	1.07426	1.06341	1.05252	1.04158	1.0306	1.01959	1.00852	0.997422	0.986276	0.975087	0.963856	0.952582	0.941264	0.929903	0.918498	0.907049	0.895557	0.88402	0.872438	0.860813	0.849142	0.837427	0.825666	0.81386	0.802009	0.790112	0.778169	0.76618	0.754145	0.742063
94	1.22558	1.2153	1.20497	1.1946	1.18419	1.17374	1.16326	1.15273	1.14216	1.13156	1.12091	1.11022	1.09949	1.08872	1.07791	1.06706	1.05616	1.04523	1.03425	1.02323	1.01217	1.00106	0.989914	0.978724	0.967491	0.956215	0.944896	0.933533	0.922127	0.910676	0.899182	0.887643	0.87606	0.864433	0.85276	0.841043	0.82928	0.817473	0.805619	0.79372	0.781775	0.769783	0.757746	0.745662	0.733531
94.5	1.21899	1.20866	1.1983	1.18789	1.17744	1.16695	1.15642	1.14586	1.13525	1.1246	1.11391	1.10318	1.09241	1.0816	1.07075	1.05985	1.04891	1.03793	1.02691	1.01585	1.00475	0.993597	0.982406	0.971172	0.959895	0.948574	0.93721	0.925803	0.914351	0.902855	0.891315	0.87973	0.868101	0.856427	0.844708	0.832944	0.821134	0.809279	0.797378	0.785431	0.773437	0.761398	0.749312	0.737179
95	1.2124	1.20203	1.19162	1.18118	1.17069	1.16016	1.14959	1.13899	1.12834	1.11765	1.10692	1.09615	1.08533	1.07448	1.06358	1.05265	1.04167	1.03064	1.01958	1.00847	0.997325	0.986133	0.974898	0.96362	0.952299	0.940934	0.929525	0.918072	0.906575	0.895034	0.883448	0.871817	0.860142	0.848421	0.836656	0.824845	0.812988	0.801085	0.789136	0.777142	0.7651	0.753012	0.740878	0.728696
95.5	1.20581	1.1954	1.18495	1.17447	1.16394	1.15337	1.14276	1.13211	1.12142	1.11069	1.09992	1.08911	1.07825	1.06736	1.05642	1.04544	1.03442	1.02335	1.01225	1.0011	0.989905	0.978669	0.967391	0.956068	0.944702	0.933293	0.921839	0.910341	0.898799	0.887212	0.875581	0.863904	0.852183	0.840416	0.828603	0.816745	0.804841	0.792891	0.780895	0.768852	0.756763	0.744627	0.732443
96	1.19922	1.18877	1.17828	1.16775	1.15719	1.14658	1.13593	1.12524	1.11451	1.10374	1.09293	1.08207	1.07118	1.06024	1.04926	1.03824	1.02717	1.01606	1.00491	0.993721	0.982485	0.971206	0.959883	0.948516	0.937106	0.925652	0.914154	0.902611	0.891023	0.879391	0.867714	0.855991	0.844223	0.83241	0.820551	0.808646	0.796695	0.784698	0.772654	0.760563	0.748426	0.736241	0.724009
96.5	1.19262	1.18214	1.17161	1.16104	1.15044	1.13979	1.1291	1.11837	1.1076	1.09678	1.08593	1.07503	1.0641	1.05312	1.04209	1.03103	1.01992	1.00877	0.99758	0.986344	0.975065	0.963742	0.952375	0.940965	0.92951	0.918011	0.906468	0.89488	0.883247	0.871569	0.859847	0.848078	0.836264	0.824404	0.812499	0.800547	0.788549	0.776504	0.764412	0.752274	0.740088	0.727855
97	1.18603	1.17551	1.16494	1.15433	1.14368	1.133	1.12227	1.1115	1.10068	1.08983	1.07893	1.068	1.05702	1.046	1.03493	1.02382	1.01268	1.00148	0.990247	0.978967	0.967644	0.956278	0.944867	0.933413	0.921914	0.91037	0.898782	0.887149	0.875471	0.863748	0.851979	0.840165	0.828305	0.816399	0.804446	0.792448	0.780402	0.76831	0.756171	0.743985	0.731751	0.71947
97.5	1.17944	1.16887	1.15827	1.14762	1.13693	1.12621	1.11544	1.10462	1.09377	1.08288	1.07194	1.06096	1.04994	1.03888	1.02777	1.01662	1.00543	0.994192	0.982913	0.971591	0.960224	0.948814	0.93736	0.925861	0.914318	0.90273	0.891097	0.879419	0.867695	0.855927	0.844112	0.832252	0.820346	0.808393	0.796394	0.784348	0.772256	0.760116	0.74793	0.735696	0.723414
98	1.17285	1.16224	1.1516	1.14091	1.13018	1.11941	1.1086	1.09775	1.08686	1.07592	1.06494	1.05392	1.04286	1.03175	1.02061	1.00941	0.99818	0.986901	0.97558	0.964214	0.952804	0.94135	0.929852	0.918309	0.906721	0.895089	0.883411	0.871688	0.85992	0.848105	0.836245	0.824339	0.812386	0.800387	0.788342	0.776249	0.76411	0.751923	0.739688	0.727406	0.715077
98.5	1.16626	1.15561	1.14493	1.1342	1.12343	1.11262	1.10177	1.09088	1.07994	1.06897	1.05795	1.04689	1.03578	1.02463	1.01344	1.00221	0.990932	0.979611	0.968246	0.956837	0.945384	0.933886	0.922344	0.910757	0.899125	0.887448	0.875726	0.863957	0.852144	0.840284	0.828378	0.816426	0.804427	0.792382	0.780289	0.76815	0.755963	0.743729	0.731447	0.719117
99	1.15966	1.14898	1.13825	1.12749	1.11668	1.10583	1.09494	1.08401	1.07303	1.06201	1.05095	1.03985	1.0287	1.01751	1.00628	0.995004	0.983684	0.972321	0.960913	0.94946	0.937964	0.926422	0.914836	0.903205	0.891529	0.879807	0.86804	0.856227	0.844368	0.832463	0.820511	0.808513	0.796468	0.784376	0.772237	0.760051	0.747817	0.735535	0.723206	0.710828
99.5	1.15307	1.14235	1.13158	1.12078	1.10993	1.09904	1.08811	1.07713	1.06612	1.05506	1.04396	1.03281	1.02162	1.01039	0.999118	0.987799	0.976437	0.96503	0.953579	0.942084	0.930544	0.918959	0.907329	0.895653	0.883933	0.872166	0.860354	0.848496	0.836592	0.824641	0.812644	0.8006	0.788509	0.77637	0.764185	0.751952	0.739671	0.727342	0.714964
100	1.14648	1.13572	1.12491	1.11407	1.10318	1.09225	1.08128	1.07026	1.0592	1.0481	1.03696	1.02578	1.01455	1.00327	0.991955	0.980594	0.969189	0.95774	0.946246	0.934707	0.923123	0.911495	0.899821	0.888101	0.876336	0.864526	0.852669	0.840766	0.828816	0.81682	0.804777	0.792687	0.780549	0.768365	0.756132	0.743852	0.731524	0.719148	0.706723
[truncated: 301 more columns]

## Sheet: b SBNL_age Outdoor
units: Binary (yes/no), x-axis: temperature (degrees Celsius, row 2), y-axis:relative humidity (%, column A)
	25	25.1	25.2	25.3	25.4	25.5	25.6	25.7	25.8	25.9	26	26.1	26.2	26.3	26.4	26.5	26.6	26.7	26.8	26.9	27	27.1	27.2	27.3	27.4	27.5	27.6	27.7	27.8	27.9	28	28.1	28.2	28.3	28.4	28.5	28.6	28.7	28.8	28.9	29	29.1	29.2	29.3	29.4	29.5	29.6	29.7	29.8
0.5	FALSE	FALSE	FALSE	FALSE	FALSE	FALSE	FALSE	FALSE	FALSE	FALSE	FALSE	FALSE	FALSE	FALSE	FALSE	FALSE	FALSE	FALSE	FALSE	FALSE	FALSE	FALSE	FALSE	FALSE	FALSE	FALSE	FALSE	FALSE	FALSE	FALSE	FALSE	FALSE	FALSE	FALSE	FALSE	FALSE	FALSE	FALSE	FALSE	FALSE	FALSE	FALSE	FALSE	FALSE	FALSE	FALSE	FALSE	FALSE	FALSE
1	FALSE	FALSE	FALSE	FALSE	FALSE	FALSE	FALSE	FALSE	FALSE	FALSE	FALSE	FALSE	FALSE	FALSE	FALSE	FALSE	FALSE	FALSE	FALSE	FALSE	FALSE	FALSE	FALSE	FALSE	FALSE	FALSE	FALSE	FALSE	FALSE	FALSE	FALSE	FALSE	FALSE	FALSE	FALSE	FALSE	FALSE	FALSE	FALSE	FALSE	FALSE	FALSE	FALSE	FALSE	FALSE	FALSE	FALSE	FALSE	FALSE
1.5	FALSE	FALSE	FALSE	FALSE	FALSE	FALSE	FALSE	FALSE	FALSE	FALSE	FALSE	FALSE	FALSE	FALSE	FALSE	FALSE	FALSE	FALSE	FALSE	FALSE	FALSE	FALSE	FALSE	FALSE	FALSE	FALSE	FALSE	FALSE	FALSE	FALSE	FALSE	FALSE	FALSE	FALSE	FALSE	FALSE	FALSE	FALSE	FALSE	FALSE	FALSE	FALSE	FALSE	FALSE	FALSE	FALSE	FALSE	FALSE	FALSE
2	FALSE	FALSE	FALSE	FALSE	FALSE	FALSE	FALSE	FALSE	FALSE	FALSE	FALSE	FALSE	FALSE	FALSE	FALSE	FALSE	FALSE	FALSE	FALSE	FALSE	FALSE	FALSE	FALSE	FALSE	FALSE	FALSE	FALSE	FALSE	FALSE	FALSE	FALSE	FALSE	FALSE	FALSE	FALSE	FALSE	FALSE	FALSE	FALSE	FALSE	FALSE	FALSE	FALSE	FALSE	FALSE	FALSE	FALSE	FALSE	FALSE
2.5	FALSE	FALSE	FALSE	FALSE	FALSE	FALSE	FALSE	FALSE	FALSE	FALSE	FALSE	FALSE	FALSE	FALSE	FALSE	FALSE	FALSE	FALSE	FALSE	FALSE	FALSE	FALSE	FALSE	FALSE	FALSE	FALSE	FALSE	FALSE	FALSE	FALSE	FALSE	FALSE	FALSE	FALSE	FALSE	FALSE	FALSE	FALSE	FALSE	FALSE	FALSE	FALSE	FALSE	FALSE	FALSE	FALSE	FALSE	FALSE	FALSE
3	FALSE	FALSE	FALSE	FALSE	FALSE	FALSE	FALSE	FALSE	FALSE	FALSE	FALSE	FALSE	FALSE	FALSE	FALSE	FALSE	FALSE	FALSE	FALSE	FALSE	FALSE	FALSE	FALSE	FALSE	FALSE	FALSE	FALSE	FALSE	FALSE	FALSE	FALSE	FALSE	FALSE	FALSE	FALSE	FALSE	FALSE	FALSE	FALSE	FALSE	FALSE	FALSE	FALSE	FALSE	FALSE	FALSE	FALSE	FALSE	FALSE
3.5	FALSE	FALSE	FALSE	FALSE	FALSE	FALSE	FALSE	FALSE	FALSE	FALSE	FALSE	FALSE	FALSE	FALSE	FALSE	FALSE	FALSE	FALSE	FALSE	FALSE	FALSE	FALSE	FALSE	FALSE	FALSE	FALSE	FALSE	FALSE	FALSE	FALSE	FALSE	FALSE	FALSE	FALSE	FALSE	FALSE	FALSE	FALSE	FALSE	FALSE	FALSE	FALSE	FALSE	FALSE	FALSE	FALSE	FALSE	FALSE	FALSE
4	FALSE	FALSE	FALSE	FALSE	FALSE	FALSE	FALSE	FALSE	FALSE	FALSE	FALSE	FALSE	FALSE	FALSE	FALSE	FALSE	FALSE	FALSE	FALSE	FALSE	FALSE	FALSE	FALSE	FALSE	FALSE	FALSE	FALSE	FALSE	FALSE	FALSE	FALSE	FALSE	FALSE	FALSE	FALSE	FALSE	FALSE	FALSE	FALSE	FALSE	FALSE	FALSE	FALSE	FALSE	FALSE	FALSE	FALSE	FALSE	FALSE
4.5	FALSE	FALSE	FALSE	FALSE	FALSE	FALSE	FALSE	FALSE	FALSE	FALSE	FALSE	FALSE	FALSE	FALSE	FALSE	FALSE	FALSE	FALSE	FALSE	FALSE	FALSE	FALSE	FALSE	FALSE	FALSE	FALSE	FALSE	FALSE	FALSE	FALSE	FALSE	FALSE	FALSE	FALSE	FALSE	FALSE	FALSE	FALSE	FALSE	FALSE	FALSE	FALSE	FALSE	FALSE	FALSE	FALSE	FALSE	FALSE	FALSE
5	FALSE	FALSE	FALSE	FALSE	FALSE	FALSE	FALSE	FALSE	FALSE	FALSE	FALSE	FALSE	FALSE	FALSE	FALSE	FALSE	FALSE	FALSE	FALSE	FALSE	FALSE	FALSE	FALSE	FALSE	FALSE	FALSE	FALSE	FALSE	FALSE	FALSE	FALSE	FALSE	FALSE	FALSE	FALSE	FALSE	FALSE	FALSE	FALSE	FALSE	FALSE	FALSE	FALSE	FALSE	FALSE	FALSE	FALSE	FALSE	FALSE
5.5	FALSE	FALSE	FALSE	FALSE	FALSE	FALSE	FALSE	FALSE	FALSE	FALSE	FALSE	FALSE	FALSE	FALSE	FALSE	FALSE	FALSE	FALSE	FALSE	FALSE	FALSE	FALSE	FALSE	FALSE	FALSE	FALSE	FALSE	FALSE	FALSE	FALSE	FALSE	FALSE	FALSE	FALSE	FALSE	FALSE	FALSE	FALSE	FALSE	FALSE	FALSE	FALSE	FALSE	FALSE	FALSE	FALSE	FALSE	FALSE	FALSE
6	FALSE	FALSE	FALSE	FALSE	FALSE	FALSE	FALSE	FALSE	FALSE	FALSE	FALSE	FALSE	FALSE	FALSE	FALSE	FALSE	FALSE	FALSE	FALSE	FALSE	FALSE	FALSE	FALSE	FALSE	FALSE	FALSE	FALSE	FALSE	FALSE	FALSE	FALSE	FALSE	FALSE	FALSE	FALSE	FALSE	FALSE	FALSE	FALSE	FALSE	FALSE	FALSE	FALSE	FALSE	FALSE	FALSE	FALSE	FALSE	FALSE
6.5	FALSE	FALSE	FALSE	FALSE	FALSE	FALSE	FALSE	FALSE	FALSE	FALSE	FALSE	FALSE	FALSE	FALSE	FALSE	FALSE	FALSE	FALSE	FALSE	FALSE	FALSE	FALSE	FALSE	FALSE	FALSE	FALSE	FALSE	FALSE	FALSE	FALSE	FALSE	FALSE	FALSE	FALSE	FALSE	FALSE	FALSE	FALSE	FALSE	FALSE	FALSE	FALSE	FALSE	FALSE	FALSE	FALSE	FALSE	FALSE	FALSE
7	FALSE	FALSE	FALSE	FALSE	FALSE	FALSE	FALSE	FALSE	FALSE	FALSE	FALSE	FALSE	FALSE	FALSE	FALSE	FALSE	FALSE	FALSE	FALSE	FALSE	FALSE	FALSE	FALSE	FALSE	FALSE	FALSE	FALSE	FALSE	FALSE	FALSE	FALSE	FALSE	FALSE	FALSE	FALSE	FALSE	FALSE	FALSE	FALSE	FALSE	FALSE	FALSE	FALSE	FALSE	FALSE	FALSE	FALSE	FALSE	FALSE
7.5	FALSE	FALSE	FALSE	FALSE	FALSE	FALSE	FALSE	FALSE	FALSE	FALSE	FALSE	FALSE	FALSE	FALSE	FALSE	FALSE	FALSE	FALSE	FALSE	FALSE	FALSE	FALSE	FALSE	FALSE	FALSE	FALSE	FALSE	FALSE	FALSE	FALSE	FALSE	FALSE	FALSE	FALSE	FALSE	FALSE	FALSE	FALSE	FALSE	FALSE	FALSE	FALSE	FALSE	FALSE	FALSE	FALSE	FALSE	FALSE	FALSE
8	FALSE	FALSE	FALSE	FALSE	FALSE	FALSE	FALSE	FALSE	FALSE	FALSE	FALSE	FALSE	FALSE	FALSE	FALSE	FALSE	FALSE	FALSE	FALSE	FALSE	FALSE	FALSE	FALSE	FALSE	FALSE	FALSE	FALSE	FALSE	FALSE	FALSE	FALSE	FALSE	FALSE	FALSE	FALSE	FALSE	FALSE	FALSE	FALSE	FALSE	FALSE	FALSE	FALSE	FALSE	FALSE	FALSE	FALSE	FALSE	FALSE
8.5	FALSE	FALSE	FALSE	FALSE	FALSE	FALSE	FALSE	FALSE	FALSE	FALSE	FALSE	FALSE	FALSE	FALSE	FALSE	FALSE	FALSE	FALSE	FALSE	FALSE	FALSE	FALSE	FALSE	FALSE	FALSE	FALSE	FALSE	FALSE	FALSE	FALSE	FALSE	FALSE	FALSE	FALSE	FALSE	FALSE	FALSE	FALSE	FALSE	FALSE	FALSE	FALSE	FALSE	FALSE	FALSE	FALSE	FALSE	FALSE	FALSE
9	FALSE	FALSE	FALSE	FALSE	FALSE	FALSE	FALSE	FALSE	FALSE	FALSE	FALSE	FALSE	FALSE	FALSE	FALSE	FALSE	FALSE	FALSE	FALSE	FALSE	FALSE	FALSE	FALSE	FALSE	FALSE	FALSE	FALSE	FALSE	FALSE	FALSE	FALSE	FALSE	FALSE	FALSE	FALSE	FALSE	FALSE	FALSE	FALSE	FALSE	FALSE	FALSE	FALSE	FALSE	FALSE	FALSE	FALSE	FALSE	FALSE
9.5	FALSE	FALSE	FALSE	FALSE	FALSE	FALSE	FALSE	FALSE	FALSE	FALSE	FALSE	FALSE	FALSE	FALSE	FALSE	FALSE	FALSE	FALSE	FALSE	FALSE	FALSE	FALSE	FALSE	FALSE	FALSE	FALSE	FALSE	FALSE	FALSE	FALSE	FALSE	FALSE	FALSE	FALSE	FALSE	FALSE	FALSE	FALSE	FALSE	FALSE	FALSE	FALSE	FALSE	FALSE	FALSE	FALSE	FALSE	FALSE	FALSE
10	FALSE	FALSE	FALSE	FALSE	FALSE	FALSE	FALSE	FALSE	FALSE	FALSE	FALSE	FALSE	FALSE	FALSE	FALSE	FALSE	FALSE	FALSE	FALSE	FALSE	FALSE	FALSE	FALSE	FALSE	FALSE	FALSE	FALSE	FALSE	FALSE	FALSE	FALSE	FALSE	FALSE	FALSE	FALSE	FALSE	FALSE	FALSE	FALSE	FALSE	FALSE	FALSE	FALSE	FALSE	FALSE	FALSE	FALSE	FALSE	FALSE
10.5	FALSE	FALSE	FALSE	FALSE	FALSE	FALSE	FALSE	FALSE	FALSE	FALSE	FALSE	FALSE	FALSE	FALSE	FALSE	FALSE	FALSE	FALSE	FALSE	FALSE	FALSE	FALSE	FALSE	FALSE	FALSE	FALSE	FALSE	FALSE	FALSE	FALSE	FALSE	FALSE	FALSE	FALSE	FALSE	FALSE	FALSE	FALSE	FALSE	FALSE	FALSE	FALSE	FALSE	FALSE	FALSE	FALSE	FALSE	FALSE	FALSE
11	FALSE	FALSE	FALSE	FALSE	FALSE	FALSE	FALSE	FALSE	FALSE	FALSE	FALSE	FALSE	FALSE	FALSE	FALSE	FALSE	FALSE	FALSE	FALSE	FALSE	FALSE	FALSE	FALSE	FALSE	FALSE	FALSE	FALSE	FALSE	FALSE	FALSE	FALSE	FALSE	FALSE	FALSE	FALSE	FALSE	FALSE	FALSE	FALSE	FALSE	FALSE	FALSE	FALSE	FALSE	FALSE	FALSE	FALSE	FALSE	FALSE
11.5	FALSE	FALSE	FALSE	FALSE	FALSE	FALSE	FALSE	FALSE	FALSE	FALSE	FALSE	FALSE	FALSE	FALSE	FALSE	FALSE	FALSE	FALSE	FALSE	FALSE	FALSE	FALSE	FALSE	FALSE	FALSE	FALSE	FALSE	FALSE	FALSE	FALSE	FALSE	FALSE	FALSE	FALSE	FALSE	FALSE	FALSE	FALSE	FALSE	FALSE	FALSE	FALSE	FALSE	FALSE	FALSE	FALSE	FALSE	FALSE	FALSE
12	FALSE	FALSE	FALSE	FALSE	FALSE	FALSE	FALSE	FALSE	FALSE	FALSE	FALSE	FALSE	FALSE	FALSE	FALSE	FALSE	FALSE	FALSE	FALSE	FALSE	FALSE	FALSE	FALSE	FALSE	FALSE	FALSE	FALSE	FALSE	FALSE	FALSE	FALSE	FALSE	FALSE	FALSE	FALSE	FALSE	FALSE	FALSE	FALSE	FALSE	FALSE	FALSE	FALSE	FALSE	FALSE	FALSE	FALSE	FALSE	FALSE
12.5	FALSE	FALSE	FALSE	FALSE	FALSE	FALSE	FALSE	FALSE	FALSE	FALSE	FALSE	FALSE	FALSE	FALSE	FALSE	FALSE	FALSE	FALSE	FALSE	FALSE	FALSE	FALSE	FALSE	FALSE	FALSE	FALSE	FALSE	FALSE	FALSE	FALSE	FALSE	FALSE	FALSE	FALSE	FALSE	FALSE	FALSE	FALSE	FALSE	FALSE	FALSE	FALSE	FALSE	FALSE	FALSE	FALSE	FALSE	FALSE	FALSE
13	FALSE	FALSE	FALSE	FALSE	FALSE	FALSE	FALSE	FALSE	FALSE	FALSE	FALSE	FALSE	FALSE	FALSE	FALSE	FALSE	FALSE	FALSE	FALSE	FALSE	FALSE	FALSE	FALSE	FALSE	FALSE	FALSE	FALSE	FALSE	FALSE	FALSE	FALSE	FALSE	FALSE	FALSE	FALSE	FALSE	FALSE	FALSE	FALSE	FALSE	FALSE	FALSE	FALSE	FALSE	FALSE	FALSE	FALSE	FALSE	FALSE
13.5	FALSE	FALSE	FALSE	FALSE	FALSE	FALSE	FALSE	FALSE	FALSE	FALSE	FALSE	FALSE	FALSE	FALSE	FALSE	FALSE	FALSE	FALSE	FALSE	FALSE	FALSE	FALSE	FALSE	FALSE	FALSE	FALSE	FALSE	FALSE	FALSE	FALSE	FALSE	FALSE	FALSE	FALSE	FALSE	FALSE	FALSE	FALSE	FALSE	FALSE	FALSE	FALSE	FALSE	FALSE	FALSE	FALSE	FALSE	FALSE	FALSE
14	FALSE	FALSE	FALSE	FALSE	FALSE	FALSE	FALSE	FALSE	FALSE	FALSE	FALSE	FALSE	FALSE	FALSE	FALSE	FALSE	FALSE	FALSE	FALSE	FALSE	FALSE	FALSE	FALSE	FALSE	FALSE	FALSE	FALSE	FALSE	FALSE	FALSE	FALSE	FALSE	FALSE	FALSE	FALSE	FALSE	FALSE	FALSE	FALSE	FALSE	FALSE	FALSE	FALSE	FALSE	FALSE	FALSE	FALSE	FALSE	FALSE
14.5	FALSE	FALSE	FALSE	FALSE	FALSE	FALSE	FALSE	FALSE	FALSE	FALSE	FALSE	FALSE	FALSE	FALSE	FALSE	FALSE	FALSE	FALSE	FALSE	FALSE	FALSE	FALSE	FALSE	FALSE	FALSE	FALSE	FALSE	FALSE	FALSE	FALSE	FALSE	FALSE	FALSE	FALSE	FALSE	FALSE	FALSE	FALSE	FALSE	FALSE	FALSE	FALSE	FALSE	FALSE	FALSE	FALSE	FALSE	FALSE	FALSE
15	FALSE	FALSE	FALSE	FALSE	FALSE	FALSE	FALSE	FALSE	FALSE	FALSE	FALSE	FALSE	FALSE	FALSE	FALSE	FALSE	FALSE	FALSE	FALSE	FALSE	FALSE	FALSE	FALSE	FALSE	FALSE	FALSE	FALSE	FALSE	FALSE	FALSE	FALSE	FALSE	FALSE	FALSE	FALSE	FALSE	FALSE	FALSE	FALSE	FALSE	FALSE	FALSE	FALSE	FALSE	FALSE	FALSE	FALSE	FALSE	FALSE
15.5	FALSE	FALSE	FALSE	FALSE	FALSE	FALSE	FALSE	FALSE	FALSE	FALSE	FALSE	FALSE	FALSE	FALSE	FALSE	FALSE	FALSE	FALSE	FALSE	FALSE	FALSE	FALSE	FALSE	FALSE	FALSE	FALSE	FALSE	FALSE	FALSE	FALSE	FALSE	FALSE	FALSE	FALSE	FALSE	FALSE	FALSE	FALSE	FALSE	FALSE	FALSE	FALSE	FALSE	FALSE	FALSE	FALSE	FALSE	FALSE	FALSE
16	FALSE	FALSE	FALSE	FALSE	FALSE	FALSE	FALSE	FALSE	FALSE	FALSE	FALSE	FALSE	FALSE	FALSE	FALSE	FALSE	FALSE	FALSE	FALSE	FALSE	FALSE	FALSE	FALSE	FALSE	FALSE	FALSE	FALSE	FALSE	FALSE	FALSE	FALSE	FALSE	FALSE	FALSE	FALSE	FALSE	FALSE	FALSE	FALSE	FALSE	FALSE	FALSE	FALSE	FALSE	FALSE	FALSE	FALSE	FALSE	FALSE
16.5	FALSE	FALSE	FALSE	FALSE	FALSE	FALSE	FALSE	FALSE	FALSE	FALSE	FALSE	FALSE	FALSE	FALSE	FALSE	FALSE	FALSE	FALSE	FALSE	FALSE	FALSE	FALSE	FALSE	FALSE	FALSE	FALSE	FALSE	FALSE	FALSE	FALSE	FALSE	FALSE	FALSE	FALSE	FALSE	FALSE	FALSE	FALSE	FALSE	FALSE	FALSE	FALSE	FALSE	FALSE	FALSE	FALSE	FALSE	FALSE	FALSE
17	FALSE	FALSE	FALSE	FALSE	FALSE	FALSE	FALSE	FALSE	FALSE	FALSE	FALSE	FALSE	FALSE	FALSE	FALSE	FALSE	FALSE	FALSE	FALSE	FALSE	FALSE	FALSE	FALSE	FALSE	FALSE	FALSE	FALSE	FALSE	FALSE	FALSE	FALSE	FALSE	FALSE	FALSE	FALSE	FALSE	FALSE	FALSE	FALSE	FALSE	FALSE	FALSE	FALSE	FALSE	FALSE	FALSE	FALSE	FALSE	FALSE
17.5	FALSE	FALSE	FALSE	FALSE	FALSE	FALSE	FALSE	FALSE	FALSE	FALSE	FALSE	FALSE	FALSE	FALSE	FALSE	FALSE	FALSE	FALSE	FALSE	FALSE	FALSE	FALSE	FALSE	FALSE	FALSE	FALSE	FALSE	FALSE	FALSE	FALSE	FALSE	FALSE	FALSE	FALSE	FALSE	FALSE	FALSE	FALSE	FALSE	FALSE	FALSE	FALSE	FALSE	FALSE	FALSE	FALSE	FALSE	FALSE	FALSE
18	FALSE	FALSE	FALSE	FALSE	FALSE	FALSE	FALSE	FALSE	FALSE	FALSE	FALSE	FALSE	FALSE	FALSE	FALSE	FALSE	FALSE	FALSE	FALSE	FALSE	FALSE	FALSE	FALSE	FALSE	FALSE	FALSE	FALSE	FALSE	FALSE	FALSE	FALSE	FALSE	FALSE	FALSE	FALSE	FALSE	FALSE	FALSE	FALSE	FALSE	FALSE	FALSE	FALSE	FALSE	FALSE	FALSE	FALSE	FALSE	FALSE
18.5	FALSE	FALSE	FALSE	FALSE	FALSE	FALSE	FALSE	FALSE	FALSE	FALSE	FALSE	FALSE	FALSE	FALSE	FALSE	FALSE	FALSE	FALSE	FALSE	FALSE	FALSE	FALSE	FALSE	FALSE	FALSE	FALSE	FALSE	FALSE	FALSE	FALSE	FALSE	FALSE	FALSE	FALSE	FALSE	FALSE	FALSE	FALSE	FALSE	FALSE	FALSE	FALSE	FALSE	FALSE	FALSE	FALSE	FALSE	FALSE	FALSE
19	FALSE	FALSE	FALSE	FALSE	FALSE	FALSE	FALSE	FALSE	FALSE	FALSE	FALSE	FALSE	FALSE	FALSE	FALSE	FALSE	FALSE	FALSE	FALSE	FALSE	FALSE	FALSE	FALSE	FALSE	FALSE	FALSE	FALSE	FALSE	FALSE	FALSE	FALSE	FALSE	FALSE	FALSE	FALSE	FALSE	FALSE	FALSE	FALSE	FALSE	FALSE	FALSE	FALSE	FALSE	FALSE	FALSE	FALSE	FALSE	FALSE
19.5	FALSE	FALSE	FALSE	FALSE	FALSE	FALSE	FALSE	FALSE	FALSE	FALSE	FALSE	FALSE	FALSE	FALSE	FALSE	FALSE	FALSE	FALSE	FALSE	FALSE	FALSE	FALSE	FALSE	FALSE	FALSE	FALSE	FALSE	FALSE	FALSE	FALSE	FALSE	FALSE	FALSE	FALSE	FALSE	FALSE	FALSE	FALSE	FALSE	FALSE	FALSE	FALSE	FALSE	FALSE	FALSE	FALSE	FALSE	FALSE	FALSE
20	FALSE	FALSE	FALSE	FALSE	FALSE	FALSE	FALSE	FALSE	FALSE	FALSE	FALSE	FALSE	FALSE	FALSE	FALSE	FALSE	FALSE	FALSE	FALSE	FALSE	FALSE	FALSE	FALSE	FALSE	FALSE	FALSE	FALSE	FALSE	FALSE	FALSE	FALSE	FALSE	FALSE	FALSE	FALSE	FALSE	FALSE	FALSE	FALSE	FALSE	FALSE	FALSE	FALSE	FALSE	FALSE	FALSE	FALSE	FALSE	FALSE
20.5	FALSE	FALSE	FALSE	FALSE	FALSE	FALSE	FALSE	FALSE	FALSE	FALSE	FALSE	FALSE	FALSE	FALSE	FALSE	FALSE	FALSE	FALSE	FALSE	FALSE	FALSE	FALSE	FALSE	FALSE	FALSE	FALSE	FALSE	FALSE	FALSE	FALSE	FALSE	FALSE	FALSE	FALSE	FALSE	FALSE	FALSE	FALSE	FALSE	FALSE	FALSE	FALSE	FALSE	FALSE	FALSE	FALSE	FALSE	FALSE	FALSE
21	FALSE	FALSE	FALSE	FALSE	FALSE	FALSE	FALSE	FALSE	FALSE	FALSE	FALSE	FALSE	FALSE	FALSE	FALSE	FALSE	FALSE	FALSE	FALSE	FALSE	FALSE	FALSE	FALSE	FALSE	FALSE	FALSE	FALSE	FALSE	FALSE	FALSE	FALSE	FALSE	FALSE	FALSE	FALSE	FALSE	FALSE	FALSE	FALSE	FALSE	FALSE	FALSE	FALSE	FALSE	FALSE	FALSE	FALSE	FALSE	FALSE
21.5	FALSE	FALSE	FALSE	FALSE	FALSE	FALSE	FALSE	FALSE	FALSE	FALSE	FALSE	FALSE	FALSE	FALSE	FALSE	FALSE	FALSE	FALSE	FALSE	FALSE	FALSE	FALSE	FALSE	FALSE	FALSE	FALSE	FALSE	FALSE	FALSE	FALSE	FALSE	FALSE	FALSE	FALSE	FALSE	FALSE	FALSE	FALSE	FALSE	FALSE	FALSE	FALSE	FALSE	FALSE	FALSE	FALSE	FALSE	FALSE	FALSE
22	FALSE	FALSE	FALSE	FALSE	FALSE	FALSE	FALSE	FALSE	FALSE	FALSE	FALSE	FALSE	FALSE	FALSE	FALSE	FALSE	FALSE	FALSE	FALSE	FALSE	FALSE	FALSE	FALSE	FALSE	FALSE	FALSE	FALSE	FALSE	FALSE	FALSE	FALSE	FALSE	FALSE	FALSE	FALSE	FALSE	FALSE	FALSE	FALSE	FALSE	FALSE	FALSE	FALSE	FALSE	FALSE	FALSE	FALSE	FALSE	FALSE
22.5	FALSE	FALSE	FALSE	FALSE	FALSE	FALSE	FALSE	FALSE	FALSE	FALSE	FALSE	FALSE	FALSE	FALSE	FALSE	FALSE	FALSE	FALSE	FALSE	FALSE	FALSE	FALSE	FALSE	FALSE	FALSE	FALSE	FALSE	FALSE	FALSE	FALSE	FALSE	FALSE	FALSE	FALSE	FALSE	FALSE	FALSE	FALSE	FALSE	FALSE	FALSE	FALSE	FALSE	FALSE	FALSE	FALSE	FALSE	FALSE	FALSE
23	FALSE	FALSE	FALSE	FALSE	FALSE	FALSE	FALSE	FALSE	FALSE	FALSE	FALSE	FALSE	FALSE	FALSE	FALSE	FALSE	FALSE	FALSE	FALSE	FALSE	FALSE	FALSE	FALSE	FALSE	FALSE	FALSE	FALSE	FALSE	FALSE	FALSE	FALSE	FALSE	FALSE	FALSE	FALSE	FALSE	FALSE	FALSE	FALSE	FALSE	FALSE	FALSE	FALSE	FALSE	FALSE	FALSE	FALSE	FALSE	FALSE
23.5	FALSE	FALSE	FALSE	FALSE	FALSE	FALSE	FALSE	FALSE	FALSE	FALSE	FALSE	FALSE	FALSE	FALSE	FALSE	FALSE	FALSE	FALSE	FALSE	FALSE	FALSE	FALSE	FALSE	FALSE	FALSE	FALSE	FALSE	FALSE	FALSE	FALSE	FALSE	FALSE	FALSE	FALSE	FALSE	FALSE	FALSE	FALSE	FALSE	FALSE	FALSE	FALSE	FALSE	FALSE	FALSE	FALSE	FALSE	FALSE	FALSE
24	FALSE	FALSE	FALSE	FALSE	FALSE	FALSE	FALSE	FALSE	FALSE	FALSE	FALSE	FALSE	FALSE	FALSE	FALSE	FALSE	FALSE	FALSE	FALSE	FALSE	FALSE	FALSE	FALSE	FALSE	FALSE	FALSE	FALSE	FALSE	FALSE	FALSE	FALSE	FALSE	FALSE	FALSE	FALSE	FALSE	FALSE	FALSE	FALSE	FALSE	FALSE	FALSE	FALSE	FALSE	FALSE	FALSE	FALSE	FALSE	FALSE
24.5	FALSE	FALSE	FALSE	FALSE	FALSE	FALSE	FALSE	FALSE	FALSE	FALSE	FALSE	FALSE	FALSE	FALSE	FALSE	FALSE	FALSE	FALSE	FALSE	FALSE	FALSE	FALSE	FALSE	FALSE	FALSE	FALSE	FALSE	FALSE	FALSE	FALSE	FALSE	FALSE	FALSE	FALSE	FALSE	FALSE	FALSE	FALSE	FALSE	FALSE	FALSE	FALSE	FALSE	FALSE	FALSE	FALSE	FALSE	FALSE	FALSE
25	FALSE	FALSE	FALSE	FALSE	FALSE	FALSE	FALSE	FALSE	FALSE	FALSE	FALSE	FALSE	FALSE	FALSE	FALSE	FALSE	FALSE	FALSE	FALSE	FALSE	FALSE	FALSE	FALSE	FALSE	FALSE	FALSE	FALSE	FALSE	FALSE	FALSE	FALSE	FALSE	FALSE	FALSE	FALSE	FALSE	FALSE	FALSE	FALSE	FALSE	FALSE	FALSE	FALSE	FALSE	FALSE	FALSE	FALSE	FALSE	FALSE
25.5	FALSE	FALSE	FALSE	FALSE	FALSE	FALSE	FALSE	FALSE	FALSE	FALSE	FALSE	FALSE	FALSE	FALSE	FALSE	FALSE	FALSE	FALSE	FALSE	FALSE	FALSE	FALSE	FALSE	FALSE	FALSE	FALSE	FALSE	FALSE	FALSE	FALSE	FALSE	FALSE	FALSE	FALSE	FALSE	FALSE	FALSE	FALSE	FALSE	FALSE	FALSE	FALSE	FALSE	FALSE	FALSE	FALSE	FALSE	FALSE	FALSE
26	FALSE	FALSE	FALSE	FALSE	FALSE	FALSE	FALSE	FALSE	FALSE	FALSE	FALSE	FALSE	FALSE	FALSE	FALSE	FALSE	FALSE	FALSE	FALSE	FALSE	FALSE	FALSE	FALSE	FALSE	FALSE	FALSE	FALSE	FALSE	FALSE	FALSE	FALSE	FALSE	FALSE	FALSE	FALSE	FALSE	FALSE	FALSE	FALSE	FALSE	FALSE	FALSE	FALSE	FALSE	FALSE	FALSE	FALSE	FALSE	FALSE
26.5	FALSE	FALSE	FALSE	FALSE	FALSE	FALSE	FALSE	FALSE	FALSE	FALSE	FALSE	FALSE	FALSE	FALSE	FALSE	FALSE	FALSE	FALSE	FALSE	FALSE	FALSE	FALSE	FALSE	FALSE	FALSE	FALSE	FALSE	FALSE	FALSE	FALSE	FALSE	FALSE	FALSE	FALSE	FALSE	FALSE	FALSE	FALSE	FALSE	FALSE	FALSE	FALSE	FALSE	FALSE	FALSE	FALSE	FALSE	FALSE	FALSE
27	FALSE	FALSE	FALSE	FALSE	FALSE	FALSE	FALSE	FALSE	FALSE	FALSE	FALSE	FALSE	FALSE	FALSE	FALSE	FALSE	FALSE	FALSE	FALSE	FALSE	FALSE	FALSE	FALSE	FALSE	FALSE	FALSE	FALSE	FALSE	FALSE	FALSE	FALSE	FALSE	FALSE	FALSE	FALSE	FALSE	FALSE	FALSE	FALSE	FALSE	FALSE	FALSE	FALSE	FALSE	FALSE	FALSE	FALSE	FALSE	FALSE
27.5	FALSE	FALSE	FALSE	FALSE	FALSE	FALSE	FALSE	FALSE	FALSE	FALSE	FALSE	FALSE	FALSE	FALSE	FALSE	FALSE	FALSE	FALSE	FALSE	FALSE	FALSE	FALSE	FALSE	FALSE	FALSE	FALSE	FALSE	FALSE	FALSE	FALSE	FALSE	FALSE	FALSE	FALSE	FALSE	FALSE	FALSE	FALSE	FALSE	FALSE	FALSE	FALSE	FALSE	FALSE	FALSE	FALSE	FALSE	FALSE	FALSE
28	FALSE	FALSE	FALSE	FALSE	FALSE	FALSE	FALSE	FALSE	FALSE	FALSE	FALSE	FALSE	FALSE	FALSE	FALSE	FALSE	FALSE	FALSE	FALSE	FALSE	FALSE	FALSE	FALSE	FALSE	FALSE	FALSE	FALSE	FALSE	FALSE	FALSE	FALSE	FALSE	FALSE	FALSE	FALSE	FALSE	FALSE	FALSE	FALSE	FALSE	FALSE	FALSE	FALSE	FALSE	FALSE	FALSE	FALSE	FALSE	FALSE
28.5	FALSE	FALSE	FALSE	FALSE	FALSE	FALSE	FALSE	FALSE	FALSE	FALSE	FALSE	FALSE	FALSE	FALSE	FALSE	FALSE	FALSE	FALSE	FALSE	FALSE	FALSE	FALSE	FALSE	FALSE	FALSE	FALSE	FALSE	FALSE	FALSE	FALSE	FALSE	FALSE	FALSE	FALSE	FALSE	FALSE	FALSE	FALSE	FALSE	FALSE	FALSE	FALSE	FALSE	FALSE	FALSE	FALSE	FALSE	FALSE	FALSE
29	FALSE	FALSE	FALSE	FALSE	FALSE	FALSE	FALSE	FALSE	FALSE	FALSE	FALSE	FALSE	FALSE	FALSE	FALSE	FALSE	FALSE	FALSE	FALSE	FALSE	FALSE	FALSE	FALSE	FALSE	FALSE	FALSE	FALSE	FALSE	FALSE	FALSE	FALSE	FALSE	FALSE	FALSE	FALSE	FALSE	FALSE	FALSE	FALSE	FALSE	FALSE	FALSE	FALSE	FALSE	FALSE	FALSE	FALSE	FALSE	FALSE
29.5	FALSE	FALSE	FALSE	FALSE	FALSE	FALSE	FALSE	FALSE	FALSE	FALSE	FALSE	FALSE	FALSE	FALSE	FALSE	FALSE	FALSE	FALSE	FALSE	FALSE	FALSE	FALSE	FALSE	FALSE	FALSE	FALSE	FALSE	FALSE	FALSE	FALSE	FALSE	FALSE	FALSE	FALSE	FALSE	FALSE	FALSE	FALSE	FALSE	FALSE	FALSE	FALSE	FALSE	FALSE	FALSE	FALSE	FALSE	FALSE	FALSE
30	FALSE	FALSE	FALSE	FALSE	FALSE	FALSE	FALSE	FALSE	FALSE	FALSE	FALSE	FALSE	FALSE	FALSE	FALSE	FALSE	FALSE	FALSE	FALSE	FALSE	FALSE	FALSE	FALSE	FALSE	FALSE	FALSE	FALSE	FALSE	FALSE	FALSE	FALSE	FALSE	FALSE	FALSE	FALSE	FALSE	FALSE	FALSE	FALSE	FALSE	FALSE	FALSE	FALSE	FALSE	FALSE	FALSE	FALSE	FALSE	FALSE
30.5	FALSE	FALSE	FALSE	FALSE	FALSE	FALSE	FALSE	FALSE	FALSE	FALSE	FALSE	FALSE	FALSE	FALSE	FALSE	FALSE	FALSE	FALSE	FALSE	FALSE	FALSE	FALSE	FALSE	FALSE	FALSE	FALSE	FALSE	FALSE	FALSE	FALSE	FALSE	FALSE	FALSE	FALSE	FALSE	FALSE	FALSE	FALSE	FALSE	FALSE	FALSE	FALSE	FALSE	FALSE	FALSE	FALSE	FALSE	FALSE	FALSE
31	FALSE	FALSE	FALSE	FALSE	FALSE	FALSE	FALSE	FALSE	FALSE	FALSE	FALSE	FALSE	FALSE	FALSE	FALSE	FALSE	FALSE	FALSE	FALSE	FALSE	FALSE	FALSE	FALSE	FALSE	FALSE	FALSE	FALSE	FALSE	FALSE	FALSE	FALSE	FALSE	FALSE	FALSE	FALSE	FALSE	FALSE	FALSE	FALSE	FALSE	FALSE	FALSE	FALSE	FALSE	FALSE	FALSE	FALSE	FALSE	FALSE
31.5	FALSE	FALSE	FALSE	FALSE	FALSE	FALSE	FALSE	FALSE	FALSE	FALSE	FALSE	FALSE	FALSE	FALSE	FALSE	FALSE	FALSE	FALSE	FALSE	FALSE	FALSE	FALSE	FALSE	FALSE	FALSE	FALSE	FALSE	FALSE	FALSE	FALSE	FALSE	FALSE	FALSE	FALSE	FALSE	FALSE	FALSE	FALSE	FALSE	FALSE	FALSE	FALSE	FALSE	FALSE	FALSE	FALSE	FALSE	FALSE	FALSE
32	FALSE	FALSE	FALSE	FALSE	FALSE	FALSE	FALSE	FALSE	FALSE	FALSE	FALSE	FALSE	FALSE	FALSE	FALSE	FALSE	FALSE	FALSE	FALSE	FALSE	FALSE	FALSE	FALSE	FALSE	FALSE	FALSE	FALSE	FALSE	FALSE	FALSE	FALSE	FALSE	FALSE	FALSE	FALSE	FALSE	FALSE	FALSE	FALSE	FALSE	FALSE	FALSE	FALSE	FALSE	FALSE	FALSE	FALSE	FALSE	FALSE
32.5	FALSE	FALSE	FALSE	FALSE	FALSE	FALSE	FALSE	FALSE	FALSE	FALSE	FALSE	FALSE	FALSE	FALSE	FALSE	FALSE	FALSE	FALSE	FALSE	FALSE	FALSE	FALSE	FALSE	FALSE	FALSE	FALSE	FALSE	FALSE	FALSE	FALSE	FALSE	FALSE	FALSE	FALSE	FALSE	FALSE	FALSE	FALSE	FALSE	FALSE	FALSE	FALSE	FALSE	FALSE	FALSE	FALSE	FALSE	FALSE	FALSE
33	FALSE	FALSE	FALSE	FALSE	FALSE	FALSE	FALSE	FALSE	FALSE	FALSE	FALSE	FALSE	FALSE	FALSE	FALSE	FALSE	FALSE	FALSE	FALSE	FALSE	FALSE	FALSE	FALSE	FALSE	FALSE	FALSE	FALSE	FALSE	FALSE	FALSE	FALSE	FALSE	FALSE	FALSE	FALSE	FALSE	FALSE	FALSE	FALSE	FALSE	FALSE	FALSE	FALSE	FALSE	FALSE	FALSE	FALSE	FALSE	FALSE
33.5	FALSE	FALSE	FALSE	FALSE	FALSE	FALSE	FALSE	FALSE	FALSE	FALSE	FALSE	FALSE	FALSE	FALSE	FALSE	FALSE	FALSE	FALSE	FALSE	FALSE	FALSE	FALSE	FALSE	FALSE	FALSE	FALSE	FALSE	FALSE	FALSE	FALSE	FALSE	FALSE	FALSE	FALSE	FALSE	FALSE	FALSE	FALSE	FALSE	FALSE	FALSE	FALSE	FALSE	FALSE	FALSE	FALSE	FALSE	FALSE	FALSE
34	FALSE	FALSE	FALSE	FALSE	FALSE	FALSE	FALSE	FALSE	FALSE	FALSE	FALSE	FALSE	FALSE	FALSE	FALSE	FALSE	FALSE	FALSE	FALSE	FALSE	FALSE	FALSE	FALSE	FALSE	FALSE	FALSE	FALSE	FALSE	FALSE	FALSE	FALSE	FALSE	FALSE	FALSE	FALSE	FALSE	FALSE	FALSE	FALSE	FALSE	FALSE	FALSE	FALSE	FALSE	FALSE	FALSE	FALSE	FALSE	FALSE
34.5	FALSE	FALSE	FALSE	FALSE	FALSE	FALSE	FALSE	FALSE	FALSE	FALSE	FALSE	FALSE	FALSE	FALSE	FALSE	FALSE	FALSE	FALSE	FALSE	FALSE	FALSE	FALSE	FALSE	FALSE	FALSE	FALSE	FALSE	FALSE	FALSE	FALSE	FALSE	FALSE	FALSE	FALSE	FALSE	FALSE	FALSE	FALSE	FALSE	FALSE	FALSE	FALSE	FALSE	FALSE	FALSE	FALSE	FALSE	FALSE	FALSE
35	FALSE	FALSE	FALSE	FALSE	FALSE	FALSE	FALSE	FALSE	FALSE	FALSE	FALSE	FALSE	FALSE	FALSE	FALSE	FALSE	FALSE	FALSE	FALSE	FALSE	FALSE	FALSE	FALSE	FALSE	FALSE	FALSE	FALSE	FALSE	FALSE	FALSE	FALSE	FALSE	FALSE	FALSE	FALSE	FALSE	FALSE	FALSE	FALSE	FALSE	FALSE	FALSE	FALSE	FALSE	FALSE	FALSE	FALSE	FALSE	FALSE
35.5	FALSE	FALSE	FALSE	FALSE	FALSE	FALSE	FALSE	FALSE	FALSE	FALSE	FALSE	FALSE	FALSE	FALSE	FALSE	FALSE	FALSE	FALSE	FALSE	FALSE	FALSE	FALSE	FALSE	FALSE	FALSE	FALSE	FALSE	FALSE	FALSE	FALSE	FALSE	FALSE	FALSE	FALSE	FALSE	FALSE	FALSE	FALSE	FALSE	FALSE	FALSE	FALSE	FALSE	FALSE	FALSE	FALSE	FALSE	FALSE	FALSE
36	FALSE	FALSE	FALSE	FALSE	FALSE	FALSE	FALSE	FALSE	FALSE	FALSE	FALSE	FALSE	FALSE	FALSE	FALSE	FALSE	FALSE	FALSE	FALSE	FALSE	FALSE	FALSE	FALSE	FALSE	FALSE	FALSE	FALSE	FALSE	FALSE	FALSE	FALSE	FALSE	FALSE	FALSE	FALSE	FALSE	FALSE	FALSE	FALSE	FALSE	FALSE	FALSE	FALSE	FALSE	FALSE	FALSE	FALSE	FALSE	FALSE
36.5	FALSE	FALSE	FALSE	FALSE	FALSE	FALSE	FALSE	FALSE	FALSE	FALSE	FALSE	FALSE	FALSE	FALSE	FALSE	FALSE	FALSE	FALSE	FALSE	FALSE	FALSE	FALSE	FALSE	FALSE	FALSE	FALSE	FALSE	FALSE	FALSE	FALSE	FALSE	FALSE	FALSE	FALSE	FALSE	FALSE	FALSE	FALSE	FALSE	FALSE	FALSE	FALSE	FALSE	FALSE	FALSE	FALSE	FALSE	FALSE	FALSE
37	FALSE	FALSE	FALSE	FALSE	FALSE	FALSE	FALSE	FALSE	FALSE	FALSE	FALSE	FALSE	FALSE	FALSE	FALSE	FALSE	FALSE	FALSE	FALSE	FALSE	FALSE	FALSE	FALSE	FALSE	FALSE	FALSE	FALSE	FALSE	FALSE	FALSE	FALSE	FALSE	FALSE	FALSE	FALSE	FALSE	FALSE	FALSE	FALSE	FALSE	FALSE	FALSE	FALSE	FALSE	FALSE	FALSE	FALSE	FALSE	FALSE
37.5	FALSE	FALSE	FALSE	FALSE	FALSE	FALSE	FALSE	FALSE	FALSE	FALSE	FALSE	FALSE	FALSE	FALSE	FALSE	FALSE	FALSE	FALSE	FALSE	FALSE	FALSE	FALSE	FALSE	FALSE	FALSE	FALSE	FALSE	FALSE	FALSE	FALSE	FALSE	FALSE	FALSE	FALSE	FALSE	FALSE	FALSE	FALSE	FALSE	FALSE	FALSE	FALSE	FALSE	FALSE	FALSE	FALSE	FALSE	FALSE	FALSE
38	FALSE	FALSE	FALSE	FALSE	FALSE	FALSE	FALSE	FALSE	FALSE	FALSE	FALSE	FALSE	FALSE	FALSE	FALSE	FALSE	FALSE	FALSE	FALSE	FALSE	FALSE	FALSE	FALSE	FALSE	FALSE	FALSE	FALSE	FALSE	FALSE	FALSE	FALSE	FALSE	FALSE	FALSE	FALSE	FALSE	FALSE	FALSE	FALSE	FALSE	FALSE	FALSE	FALSE	FALSE	FALSE	FALSE	FALSE	FALSE	FALSE
38.5	FALSE	FALSE	FALSE	FALSE	FALSE	FALSE	FALSE	FALSE	FALSE	FALSE	FALSE	FALSE	FALSE	FALSE	FALSE	FALSE	FALSE	FALSE	FALSE	FALSE	FALSE	FALSE	FALSE	FALSE	FALSE	FALSE	FALSE	FALSE	FALSE	FALSE	FALSE	FALSE	FALSE	FALSE	FALSE	FALSE	FALSE	FALSE	FALSE	FALSE	FALSE	FALSE	FALSE	FALSE	FALSE	FALSE	FALSE	FALSE	FALSE
39	FALSE	FALSE	FALSE	FALSE	FALSE	FALSE	FALSE	FALSE	FALSE	FALSE	FALSE	FALSE	FALSE	FALSE	FALSE	FALSE	FALSE	FALSE	FALSE	FALSE	FALSE	FALSE	FALSE	FALSE	FALSE	FALSE	FALSE	FALSE	FALSE	FALSE	FALSE	FALSE	FALSE	FALSE	FALSE	FALSE	FALSE	FALSE	FALSE	FALSE	FALSE	FALSE	FALSE	FALSE	FALSE	FALSE	FALSE	FALSE	FALSE
39.5	FALSE	FALSE	FALSE	FALSE	FALSE	FALSE	FALSE	FALSE	FALSE	FALSE	FALSE	FALSE	FALSE	FALSE	FALSE	FALSE	FALSE	FALSE	FALSE	FALSE	FALSE	FALSE	FALSE	FALSE	FALSE	FALSE	FALSE	FALSE	FALSE	FALSE	FALSE	FALSE	FALSE	FALSE	FALSE	FALSE	FALSE	FALSE	FALSE	FALSE	FALSE	FALSE	FALSE	FALSE	FALSE	FALSE	FALSE	FALSE	FALSE
40	FALSE	FALSE	FALSE	FALSE	FALSE	FALSE	FALSE	FALSE	FALSE	FALSE	FALSE	FALSE	FALSE	FALSE	FALSE	FALSE	FALSE	FALSE	FALSE	FALSE	FALSE	FALSE	FALSE	FALSE	FALSE	FALSE	FALSE	FALSE	FALSE	FALSE	FALSE	FALSE	FALSE	FALSE	FALSE	FALSE	FALSE	FALSE	FALSE	FALSE	FALSE	FALSE	FALSE	FALSE	FALSE	FALSE	FALSE	FALSE	FALSE
40.5	FALSE	FALSE	FALSE	FALSE	FALSE	FALSE	FALSE	FALSE	FALSE	FALSE	FALSE	FALSE	FALSE	FALSE	FALSE	FALSE	FALSE	FALSE	FALSE	FALSE	FALSE	FALSE	FALSE	FALSE	FALSE	FALSE	FALSE	FALSE	FALSE	FALSE	FALSE	FALSE	FALSE	FALSE	FALSE	FALSE	FALSE	FALSE	FALSE	FALSE	FALSE	FALSE	FALSE	FALSE	FALSE	FALSE	FALSE	FALSE	FALSE
41	FALSE	FALSE	FALSE	FALSE	FALSE	FALSE	FALSE	FALSE	FALSE	FALSE	FALSE	FALSE	FALSE	FALSE	FALSE	FALSE	FALSE	FALSE	FALSE	FALSE	FALSE	FALSE	FALSE	FALSE	FALSE	FALSE	FALSE	FALSE	FALSE	FALSE	FALSE	FALSE	FALSE	FALSE	FALSE	FALSE	FALSE	FALSE	FALSE	FALSE	FALSE	FALSE	FALSE	FALSE	FALSE	FALSE	FALSE	FALSE	FALSE
41.5	FALSE	FALSE	FALSE	FALSE	FALSE	FALSE	FALSE	FALSE	FALSE	FALSE	FALSE	FALSE	FALSE	FALSE	FALSE	FALSE	FALSE	FALSE	FALSE	FALSE	FALSE	FALSE	FALSE	FALSE	FALSE	FALSE	FALSE	FALSE	FALSE	FALSE	FALSE	FALSE	FALSE	FALSE	FALSE	FALSE	FALSE	FALSE	FALSE	FALSE	FALSE	FALSE	FALSE	FALSE	FALSE	FALSE	FALSE	FALSE	FALSE
42	FALSE	FALSE	FALSE	FALSE	FALSE	FALSE	FALSE	FALSE	FALSE	FALSE	FALSE	FALSE	FALSE	FALSE	FALSE	FALSE	FALSE	FALSE	FALSE	FALSE	FALSE	FALSE	FALSE	FALSE	FALSE	FALSE	FALSE	FALSE	FALSE	FALSE	FALSE	FALSE	FALSE	FALSE	FALSE	FALSE	FALSE	FALSE	FALSE	FALSE	FALSE	FALSE	FALSE	FALSE	FALSE	FALSE	FALSE	FALSE	FALSE
42.5	FALSE	FALSE	FALSE	FALSE	FALSE	FALSE	FALSE	FALSE	FALSE	FALSE	FALSE	FALSE	FALSE	FALSE	FALSE	FALSE	FALSE	FALSE	FALSE	FALSE	FALSE	FALSE	FALSE	FALSE	FALSE	FALSE	FALSE	FALSE	FALSE	FALSE	FALSE	FALSE	FALSE	FALSE	FALSE	FALSE	FALSE	FALSE	FALSE	FALSE	FALSE	FALSE	FALSE	FALSE	FALSE	FALSE	FALSE	FALSE	FALSE
43	FALSE	FALSE	FALSE	FALSE	FALSE	FALSE	FALSE	FALSE	FALSE	FALSE	FALSE	FALSE	FALSE	FALSE	FALSE	FALSE	FALSE	FALSE	FALSE	FALSE	FALSE	FALSE	FALSE	FALSE	FALSE	FALSE	FALSE	FALSE	FALSE	FALSE	FALSE	FALSE	FALSE	FALSE	FALSE	FALSE	FALSE	FALSE	FALSE	FALSE	FALSE	FALSE	FALSE	FALSE	FALSE	FALSE	FALSE	FALSE	FALSE
43.5	FALSE	FALSE	FALSE	FALSE	FALSE	FALSE	FALSE	FALSE	FALSE	FALSE	FALSE	FALSE	FALSE	FALSE	FALSE	FALSE	FALSE	FALSE	FALSE	FALSE	FALSE	FALSE	FALSE	FALSE	FALSE	FALSE	FALSE	FALSE	FALSE	FALSE	FALSE	FALSE	FALSE	FALSE	FALSE	FALSE	FALSE	FALSE	FALSE	FALSE	FALSE	FALSE	FALSE	FALSE	FALSE	FALSE	FALSE	FALSE	FALSE
44	FALSE	FALSE	FALSE	FALSE	FALSE	FALSE	FALSE	FALSE	FALSE	FALSE	FALSE	FALSE	FALSE	FALSE	FALSE	FALSE	FALSE	FALSE	FALSE	FALSE	FALSE	FALSE	FALSE	FALSE	FALSE	FALSE	FALSE	FALSE	FALSE	FALSE	FALSE	FALSE	FALSE	FALSE	FALSE	FALSE	FALSE	FALSE	FALSE	FALSE	FALSE	FALSE	FALSE	FALSE	FALSE	FALSE	FALSE	FALSE	FALSE
44.5	FALSE	FALSE	FALSE	FALSE	FALSE	FALSE	FALSE	FALSE	FALSE	FALSE	FALSE	FALSE	FALSE	FALSE	FALSE	FALSE	FALSE	FALSE	FALSE	FALSE	FALSE	FALSE	FALSE	FALSE	FALSE	FALSE	FALSE	FALSE	FALSE	FALSE	FALSE	FALSE	FALSE	FALSE	FALSE	FALSE	FALSE	FALSE	FALSE	FALSE	FALSE	FALSE	FALSE	FALSE	FALSE	FALSE	FALSE	FALSE	FALSE
45	FALSE	FALSE	FALSE	FALSE	FALSE	FALSE	FALSE	FALSE	FALSE	FALSE	FALSE	FALSE	FALSE	FALSE	FALSE	FALSE	FALSE	FALSE	FALSE	FALSE	FALSE	FALSE	FALSE	FALSE	FALSE	FALSE	FALSE	FALSE	FALSE	FALSE	FALSE	FALSE	FALSE	FALSE	FALSE	FALSE	FALSE	FALSE	FALSE	FALSE	FALSE	FALSE	FALSE	FALSE	FALSE	FALSE	FALSE	FALSE	FALSE
45.5	FALSE	FALSE	FALSE	FALSE	FALSE	FALSE	FALSE	FALSE	FALSE	FALSE	FALSE	FALSE	FALSE	FALSE	FALSE	FALSE	FALSE	FALSE	FALSE	FALSE	FALSE	FALSE	FALSE	FALSE	FALSE	FALSE	FALSE	FALSE	FALSE	FALSE	FALSE	FALSE	FALSE	FALSE	FALSE	FALSE	FALSE	FALSE	FALSE	FALSE	FALSE	FALSE	FALSE	FALSE	FALSE	FALSE	FALSE	FALSE	FALSE
46	FALSE	FALSE	FALSE	FALSE	FALSE	FALSE	FALSE	FALSE	FALSE	FALSE	FALSE	FALSE	FALSE	FALSE	FALSE	FALSE	FALSE	FALSE	FALSE	FALSE	FALSE	FALSE	FALSE	FALSE	FALSE	FALSE	FALSE	FALSE	FALSE	FALSE	FALSE	FALSE	FALSE	FALSE	FALSE	FALSE	FALSE	FALSE	FALSE	FALSE	FALSE	FALSE	FALSE	FALSE	FALSE	FALSE	FALSE	FALSE	FALSE
46.5	FALSE	FALSE	FALSE	FALSE	FALSE	FALSE	FALSE	FALSE	FALSE	FALSE	FALSE	FALSE	FALSE	FALSE	FALSE	FALSE	FALSE	FALSE	FALSE	FALSE	FALSE	FALSE	FALSE	FALSE	FALSE	FALSE	FALSE	FALSE	FALSE	FALSE	FALSE	FALSE	FALSE	FALSE	FALSE	FALSE	FALSE	FALSE	FALSE	FALSE	FALSE	FALSE	FALSE	FALSE	FALSE	FALSE	FALSE	FALSE	FALSE
47	FALSE	FALSE	FALSE	FALSE	FALSE	FALSE	FALSE	FALSE	FALSE	FALSE	FALSE	FALSE	FALSE	FALSE	FALSE	FALSE	FALSE	FALSE	FALSE	FALSE	FALSE	FALSE	FALSE	FALSE	FALSE	FALSE	FALSE	FALSE	FALSE	FALSE	FALSE	FALSE	FALSE	FALSE	FALSE	FALSE	FALSE	FALSE	FALSE	FALSE	FALSE	FALSE	FALSE	FALSE	FALSE	FALSE	FALSE	FALSE	FALSE
47.5	FALSE	FALSE	FALSE	FALSE	FALSE	FALSE	FALSE	FALSE	FALSE	FALSE	FALSE	FALSE	FALSE	FALSE	FALSE	FALSE	FALSE	FALSE	FALSE	FALSE	FALSE	FALSE	FALSE	FALSE	FALSE	FALSE	FALSE	FALSE	FALSE	FALSE	FALSE	FALSE	FALSE	FALSE	FALSE	FALSE	FALSE	FALSE	FALSE	FALSE	FALSE	FALSE	FALSE	FALSE	FALSE	FALSE	FALSE	FALSE	FALSE
48	FALSE	FALSE	FALSE	FALSE	FALSE	FALSE	FALSE	FALSE	FALSE	FALSE	FALSE	FALSE	FALSE	FALSE	FALSE	FALSE	FALSE	FALSE	FALSE	FALSE	FALSE	FALSE	FALSE	FALSE	FALSE	FALSE	FALSE	FALSE	FALSE	FALSE	FALSE	FALSE	FALSE	FALSE	FALSE	FALSE	FALSE	FALSE	FALSE	FALSE	FALSE	FALSE	FALSE	FALSE	FALSE	FALSE	FALSE	FALSE	FALSE
48.5	FALSE	FALSE	FALSE	FALSE	FALSE	FALSE	FALSE	FALSE	FALSE	FALSE	FALSE	FALSE	FALSE	FALSE	FALSE	FALSE	FALSE	FALSE	FALSE	FALSE	FALSE	FALSE	FALSE	FALSE	FALSE	FALSE	FALSE	FALSE	FALSE	FALSE	FALSE	FALSE	FALSE	FALSE	FALSE	FALSE	FALSE	FALSE	FALSE	FALSE	FALSE	FALSE	FALSE	FALSE	FALSE	FALSE	FALSE	FALSE	FALSE
49	FALSE	FALSE	FALSE	FALSE	FALSE	FALSE	FALSE	FALSE	FALSE	FALSE	FALSE	FALSE	FALSE	FALSE	FALSE	FALSE	FALSE	FALSE	FALSE	FALSE	FALSE	FALSE	FALSE	FALSE	FALSE	FALSE	FALSE	FALSE	FALSE	FALSE	FALSE	FALSE	FALSE	FALSE	FALSE	FALSE	FALSE	FALSE	FALSE	FALSE	FALSE	FALSE	FALSE	FALSE	FALSE	FALSE	FALSE	FALSE	FALSE
49.5	FALSE	FALSE	FALSE	FALSE	FALSE	FALSE	FALSE	FALSE	FALSE	FALSE	FALSE	FALSE	FALSE	FALSE	FALSE	FALSE	FALSE	FALSE	FALSE	FALSE	FALSE	FALSE	FALSE	FALSE	FALSE	FALSE	FALSE	FALSE	FALSE	FALSE	FALSE	FALSE	FALSE	FALSE	FALSE	FALSE	FALSE	FALSE	FALSE	FALSE	FALSE	FALSE	FALSE	FALSE	FALSE	FALSE	FALSE	FALSE	FALSE
50	FALSE	FALSE	FALSE	FALSE	FALSE	FALSE	FALSE	FALSE	FALSE	FALSE	FALSE	FALSE	FALSE	FALSE	FALSE	FALSE	FALSE	FALSE	FALSE	FALSE	FALSE	FALSE	FALSE	FALSE	FALSE	FALSE	FALSE	FALSE	FALSE	FALSE	FALSE	FALSE	FALSE	FALSE	FALSE	FALSE	FALSE	FALSE	FALSE	FALSE	FALSE	FALSE	FALSE	FALSE	FALSE	FALSE	FALSE	FALSE	FALSE
50.5	FALSE	FALSE	FALSE	FALSE	FALSE	FALSE	FALSE	FALSE	FALSE	FALSE	FALSE	FALSE	FALSE	FALSE	FALSE	FALSE	FALSE	FALSE	FALSE	FALSE	FALSE	FALSE	FALSE	FALSE	FALSE	FALSE	FALSE	FALSE	FALSE	FALSE	FALSE	FALSE	FALSE	FALSE	FALSE	FALSE	FALSE	FALSE	FALSE	FALSE	FALSE	FALSE	FALSE	FALSE	FALSE	FALSE	FALSE	FALSE	FALSE
51	FALSE	FALSE	FALSE	FALSE	FALSE	FALSE	FALSE	FALSE	FALSE	FALSE	FALSE	FALSE	FALSE	FALSE	FALSE	FALSE	FALSE	FALSE	FALSE	FALSE	FALSE	FALSE	FALSE	FALSE	FALSE	FALSE	FALSE	FALSE	FALSE	FALSE	FALSE	FALSE	FALSE	FALSE	FALSE	FALSE	FALSE	FALSE	FALSE	FALSE	FALSE	FALSE	FALSE	FALSE	FALSE	FALSE	FALSE	FALSE	FALSE
51.5	FALSE	FALSE	FALSE	FALSE	FALSE	FALSE	FALSE	FALSE	FALSE	FALSE	FALSE	FALSE	FALSE	FALSE	FALSE	FALSE	FALSE	FALSE	FALSE	FALSE	FALSE	FALSE	FALSE	FALSE	FALSE	FALSE	FALSE	FALSE	FALSE	FALSE	FALSE	FALSE	FALSE	FALSE	FALSE	FALSE	FALSE	FALSE	FALSE	FALSE	FALSE	FALSE	FALSE	FALSE	FALSE	FALSE	FALSE	FALSE	FALSE
52	FALSE	FALSE	FALSE	FALSE	FALSE	FALSE	FALSE	FALSE	FALSE	FALSE	FALSE	FALSE	FALSE	FALSE	FALSE	FALSE	FALSE	FALSE	FALSE	FALSE	FALSE	FALSE	FALSE	FALSE	FALSE	FALSE	FALSE	FALSE	FALSE	FALSE	FALSE	FALSE	FALSE	FALSE	FALSE	FALSE	FALSE	FALSE	FALSE	FALSE	FALSE	FALSE	FALSE	FALSE	FALSE	FALSE	FALSE	FALSE	FALSE
52.5	FALSE	FALSE	FALSE	FALSE	FALSE	FALSE	FALSE	FALSE	FALSE	FALSE	FALSE	FALSE	FALSE	FALSE	FALSE	FALSE	FALSE	FALSE	FALSE	FALSE	FALSE	FALSE	FALSE	FALSE	FALSE	FALSE	FALSE	FALSE	FALSE	FALSE	FALSE	FALSE	FALSE	FALSE	FALSE	FALSE	FALSE	FALSE	FALSE	FALSE	FALSE	FALSE	FALSE	FALSE	FALSE	FALSE	FALSE	FALSE	FALSE
53	FALSE	FALSE	FALSE	FALSE	FALSE	FALSE	FALSE	FALSE	FALSE	FALSE	FALSE	FALSE	FALSE	FALSE	FALSE	FALSE	FALSE	FALSE	FALSE	FALSE	FALSE	FALSE	FALSE	FALSE	FALSE	FALSE	FALSE	FALSE	FALSE	FALSE	FALSE	FALSE	FALSE	FALSE	FALSE	FALSE	FALSE	FALSE	FALSE	FALSE	FALSE	FALSE	FALSE	FALSE	FALSE	FALSE	FALSE	FALSE	FALSE
53.5	FALSE	FALSE	FALSE	FALSE	FALSE	FALSE	FALSE	FALSE	FALSE	FALSE	FALSE	FALSE	FALSE	FALSE	FALSE	FALSE	FALSE	FALSE	FALSE	FALSE	FALSE	FALSE	FALSE	FALSE	FALSE	FALSE	FALSE	FALSE	FALSE	FALSE	FALSE	FALSE	FALSE	FALSE	FALSE	FALSE	FALSE	FALSE	FALSE	FALSE	FALSE	FALSE	FALSE	FALSE	FALSE	FALSE	FALSE	FALSE	FALSE
54	FALSE	FALSE	FALSE	FALSE	FALSE	FALSE	FALSE	FALSE	FALSE	FALSE	FALSE	FALSE	FALSE	FALSE	FALSE	FALSE	FALSE	FALSE	FALSE	FALSE	FALSE	FALSE	FALSE	FALSE	FALSE	FALSE	FALSE	FALSE	FALSE	FALSE	FALSE	FALSE	FALSE	FALSE	FALSE	FALSE	FALSE	FALSE	FALSE	FALSE	FALSE	FALSE	FALSE	FALSE	FALSE	FALSE	FALSE	FALSE	FALSE
54.5	FALSE	FALSE	FALSE	FALSE	FALSE	FALSE	FALSE	FALSE	FALSE	FALSE	FALSE	FALSE	FALSE	FALSE	FALSE	FALSE	FALSE	FALSE	FALSE	FALSE	FALSE	FALSE	FALSE	FALSE	FALSE	FALSE	FALSE	FALSE	FALSE	FALSE	FALSE	FALSE	FALSE	FALSE	FALSE	FALSE	FALSE	FALSE	FALSE	FALSE	FALSE	FALSE	FALSE	FALSE	FALSE	FALSE	FALSE	FALSE	FALSE
55	FALSE	FALSE	FALSE	FALSE	FALSE	FALSE	FALSE	FALSE	FALSE	FALSE	FALSE	FALSE	FALSE	FALSE	FALSE	FALSE	FALSE	FALSE	FALSE	FALSE	FALSE	FALSE	FALSE	FALSE	FALSE	FALSE	FALSE	FALSE	FALSE	FALSE	FALSE	FALSE	FALSE	FALSE	FALSE	FALSE	FALSE	FALSE	FALSE	FALSE	FALSE	FALSE	FALSE	FALSE	FALSE	FALSE	FALSE	FALSE	FALSE
55.5	FALSE	FALSE	FALSE	FALSE	FALSE	FALSE	FALSE	FALSE	FALSE	FALSE	FALSE	FALSE	FALSE	FALSE	FALSE	FALSE	FALSE	FALSE	FALSE	FALSE	FALSE	FALSE	FALSE	FALSE	FALSE	FALSE	FALSE	FALSE	FALSE	FALSE	FALSE	FALSE	FALSE	FALSE	FALSE	FALSE	FALSE	FALSE	FALSE	FALSE	FALSE	FALSE	FALSE	FALSE	FALSE	FALSE	FALSE	FALSE	FALSE
56	FALSE	FALSE	FALSE	FALSE	FALSE	FALSE	FALSE	FALSE	FALSE	FALSE	FALSE	FALSE	FALSE	FALSE	FALSE	FALSE	FALSE	FALSE	FALSE	FALSE	FALSE	FALSE	FALSE	FALSE	FALSE	FALSE	FALSE	FALSE	FALSE	FALSE	FALSE	FALSE	FALSE	FALSE	FALSE	FALSE	FALSE	FALSE	FALSE	FALSE	FALSE	FALSE	FALSE	FALSE	FALSE	FALSE	FALSE	FALSE	FALSE
56.5	FALSE	FALSE	FALSE	FALSE	FALSE	FALSE	FALSE	FALSE	FALSE	FALSE	FALSE	FALSE	FALSE	FALSE	FALSE	FALSE	FALSE	FALSE	FALSE	FALSE	FALSE	FALSE	FALSE	FALSE	FALSE	FALSE	FALSE	FALSE	FALSE	FALSE	FALSE	FALSE	FALSE	FALSE	FALSE	FALSE	FALSE	FALSE	FALSE	FALSE	FALSE	FALSE	FALSE	FALSE	FALSE	FALSE	FALSE	FALSE	FALSE
57	FALSE	FALSE	FALSE	FALSE	FALSE	FALSE	FALSE	FALSE	FALSE	FALSE	FALSE	FALSE	FALSE	FALSE	FALSE	FALSE	FALSE	FALSE	FALSE	FALSE	FALSE	FALSE	FALSE	FALSE	FALSE	FALSE	FALSE	FALSE	FALSE	FALSE	FALSE	FALSE	FALSE	FALSE	FALSE	FALSE	FALSE	FALSE	FALSE	FALSE	FALSE	FALSE	FALSE	FALSE	FALSE	FALSE	FALSE	FALSE	FALSE
57.5	FALSE	FALSE	FALSE	FALSE	FALSE	FALSE	FALSE	FALSE	FALSE	FALSE	FALSE	FALSE	FALSE	FALSE	FALSE	FALSE	FALSE	FALSE	FALSE	FALSE	FALSE	FALSE	FALSE	FALSE	FALSE	FALSE	FALSE	FALSE	FALSE	FALSE	FALSE	FALSE	FALSE	FALSE	FALSE	FALSE	FALSE	FALSE	FALSE	FALSE	FALSE	FALSE	FALSE	FALSE	FALSE	FALSE	FALSE	FALSE	FALSE
58	FALSE	FALSE	FALSE	FALSE	FALSE	FALSE	FALSE	FALSE	FALSE	FALSE	FALSE	FALSE	FALSE	FALSE	FALSE	FALSE	FALSE	FALSE	FALSE	FALSE	FALSE	FALSE	FALSE	FALSE	FALSE	FALSE	FALSE	FALSE	FALSE	FALSE	FALSE	FALSE	FALSE	FALSE	FALSE	FALSE	FALSE	FALSE	FALSE	FALSE	FALSE	FALSE	FALSE	FALSE	FALSE	FALSE	FALSE	FALSE	FALSE
58.5	FALSE	FALSE	FALSE	FALSE	FALSE	FALSE	FALSE	FALSE	FALSE	FALSE	FALSE	FALSE	FALSE	FALSE	FALSE	FALSE	FALSE	FALSE	FALSE	FALSE	FALSE	FALSE	FALSE	FALSE	FALSE	FALSE	FALSE	FALSE	FALSE	FALSE	FALSE	FALSE	FALSE	FALSE	FALSE	FALSE	FALSE	FALSE	FALSE	FALSE	FALSE	FALSE	FALSE	FALSE	FALSE	FALSE	FALSE	FALSE	FALSE
59	FALSE	FALSE	FALSE	FALSE	FALSE	FALSE	FALSE	FALSE	FALSE	FALSE	FALSE	FALSE	FALSE	FALSE	FALSE	FALSE	FALSE	FALSE	FALSE	FALSE	FALSE	FALSE	FALSE	FALSE	FALSE	FALSE	FALSE	FALSE	FALSE	FALSE	FALSE	FALSE	FALSE	FALSE	FALSE	FALSE	FALSE	FALSE	FALSE	FALSE	FALSE	FALSE	FALSE	FALSE	FALSE	FALSE	FALSE	FALSE	FALSE
59.5	FALSE	FALSE	FALSE	FALSE	FALSE	FALSE	FALSE	FALSE	FALSE	FALSE	FALSE	FALSE	FALSE	FALSE	FALSE	FALSE	FALSE	FALSE	FALSE	FALSE	FALSE	FALSE	FALSE	FALSE	FALSE	FALSE	FALSE	FALSE	FALSE	FALSE	FALSE	FALSE	FALSE	FALSE	FALSE	FALSE	FALSE	FALSE	FALSE	FALSE	FALSE	FALSE	FALSE	FALSE	FALSE	FALSE	FALSE	FALSE	FALSE
60	FALSE	FALSE	FALSE	FALSE	FALSE	FALSE	FALSE	FALSE	FALSE	FALSE	FALSE	FALSE	FALSE	FALSE	FALSE	FALSE	FALSE	FALSE	FALSE	FALSE	FALSE	FALSE	FALSE	FALSE	FALSE	FALSE	FALSE	FALSE	FALSE	FALSE	FALSE	FALSE	FALSE	FALSE	FALSE	FALSE	FALSE	FALSE	FALSE	FALSE	FALSE	FALSE	FALSE	FALSE	FALSE	FALSE	FALSE	FALSE	FALSE
60.5	FALSE	FALSE	FALSE	FALSE	FALSE	FALSE	FALSE	FALSE	FALSE	FALSE	FALSE	FALSE	FALSE	FALSE	FALSE	FALSE	FALSE	FALSE	FALSE	FALSE	FALSE	FALSE	FALSE	FALSE	FALSE	FALSE	FALSE	FALSE	FALSE	FALSE	FALSE	FALSE	FALSE	FALSE	FALSE	FALSE	FALSE	FALSE	FALSE	FALSE	FALSE	FALSE	FALSE	FALSE	FALSE	FALSE	FALSE	FALSE	FALSE
61	FALSE	FALSE	FALSE	FALSE	FALSE	FALSE	FALSE	FALSE	FALSE	FALSE	FALSE	FALSE	FALSE	FALSE	FALSE	FALSE	FALSE	FALSE	FALSE	FALSE	FALSE	FALSE	FALSE	FALSE	FALSE	FALSE	FALSE	FALSE	FALSE	FALSE	FALSE	FALSE	FALSE	FALSE	FALSE	FALSE	FALSE	FALSE	FALSE	FALSE	FALSE	FALSE	FALSE	FALSE	FALSE	FALSE	FALSE	FALSE	FALSE
61.5	FALSE	FALSE	FALSE	FALSE	FALSE	FALSE	FALSE	FALSE	FALSE	FALSE	FALSE	FALSE	FALSE	FALSE	FALSE	FALSE	FALSE	FALSE	FALSE	FALSE	FALSE	FALSE	FALSE	FALSE	FALSE	FALSE	FALSE	FALSE	FALSE	FALSE	FALSE	FALSE	FALSE	FALSE	FALSE	FALSE	FALSE	FALSE	FALSE	FALSE	FALSE	FALSE	FALSE	FALSE	FALSE	FALSE	FALSE	FALSE	FALSE
62	FALSE	FALSE	FALSE	FALSE	FALSE	FALSE	FALSE	FALSE	FALSE	FALSE	FALSE	FALSE	FALSE	FALSE	FALSE	FALSE	FALSE	FALSE	FALSE	FALSE	FALSE	FALSE	FALSE	FALSE	FALSE	FALSE	FALSE	FALSE	FALSE	FALSE	FALSE	FALSE	FALSE	FALSE	FALSE	FALSE	FALSE	FALSE	FALSE	FALSE	FALSE	FALSE	FALSE	FALSE	FALSE	FALSE	FALSE	FALSE	FALSE
62.5	FALSE	FALSE	FALSE	FALSE	FALSE	FALSE	FALSE	FALSE	FALSE	FALSE	FALSE	FALSE	FALSE	FALSE	FALSE	FALSE	FALSE	FALSE	FALSE	FALSE	FALSE	FALSE	FALSE	FALSE	FALSE	FALSE	FALSE	FALSE	FALSE	FALSE	FALSE	FALSE	FALSE	FALSE	FALSE	FALSE	FALSE	FALSE	FALSE	FALSE	FALSE	FALSE	FALSE	FALSE	FALSE	FALSE	FALSE	FALSE	FALSE
63	FALSE	FALSE	FALSE	FALSE	FALSE	FALSE	FALSE	FALSE	FALSE	FALSE	FALSE	FALSE	FALSE	FALSE	FALSE	FALSE	FALSE	FALSE	FALSE	FALSE	FALSE	FALSE	FALSE	FALSE	FALSE	FALSE	FALSE	FALSE	FALSE	FALSE	FALSE	FALSE	FALSE	FALSE	FALSE	FALSE	FALSE	FALSE	FALSE	FALSE	FALSE	FALSE	FALSE	FALSE	FALSE	FALSE	FALSE	FALSE	FALSE
63.5	FALSE	FALSE	FALSE	FALSE	FALSE	FALSE	FALSE	FALSE	FALSE	FALSE	FALSE	FALSE	FALSE	FALSE	FALSE	FALSE	FALSE	FALSE	FALSE	FALSE	FALSE	FALSE	FALSE	FALSE	FALSE	FALSE	FALSE	FALSE	FALSE	FALSE	FALSE	FALSE	FALSE	FALSE	FALSE	FALSE	FALSE	FALSE	FALSE	FALSE	FALSE	FALSE	FALSE	FALSE	FALSE	FALSE	FALSE	FALSE	FALSE
64	FALSE	FALSE	FALSE	FALSE	FALSE	FALSE	FALSE	FALSE	FALSE	FALSE	FALSE	FALSE	FALSE	FALSE	FALSE	FALSE	FALSE	FALSE	FALSE	FALSE	FALSE	FALSE	FALSE	FALSE	FALSE	FALSE	FALSE	FALSE	FALSE	FALSE	FALSE	FALSE	FALSE	FALSE	FALSE	FALSE	FALSE	FALSE	FALSE	FALSE	FALSE	FALSE	FALSE	FALSE	FALSE	FALSE	FALSE	FALSE	FALSE
64.5	FALSE	FALSE	FALSE	FALSE	FALSE	FALSE	FALSE	FALSE	FALSE	FALSE	FALSE	FALSE	FALSE	FALSE	FALSE	FALSE	FALSE	FALSE	FALSE	FALSE	FALSE	FALSE	FALSE	FALSE	FALSE	FALSE	FALSE	FALSE	FALSE	FALSE	FALSE	FALSE	FALSE	FALSE	FALSE	FALSE	FALSE	FALSE	FALSE	FALSE	FALSE	FALSE	FALSE	FALSE	FALSE	FALSE	FALSE	FALSE	FALSE
65	FALSE	FALSE	FALSE	FALSE	FALSE	FALSE	FALSE	FALSE	FALSE	FALSE	FALSE	FALSE	FALSE	FALSE	FALSE	FALSE	FALSE	FALSE	FALSE	FALSE	FALSE	FALSE	FALSE	FALSE	FALSE	FALSE	FALSE	FALSE	FALSE	FALSE	FALSE	FALSE	FALSE	FALSE	FALSE	FALSE	FALSE	FALSE	FALSE	FALSE	FALSE	FALSE	FALSE	FALSE	FALSE	FALSE	FALSE	FALSE	FALSE
65.5	FALSE	FALSE	FALSE	FALSE	FALSE	FALSE	FALSE	FALSE	FALSE	FALSE	FALSE	FALSE	FALSE	FALSE	FALSE	FALSE	FALSE	FALSE	FALSE	FALSE	FALSE	FALSE	FALSE	FALSE	FALSE	FALSE	FALSE	FALSE	FALSE	FALSE	FALSE	FALSE	FALSE	FALSE	FALSE	FALSE	FALSE	FALSE	FALSE	FALSE	FALSE	FALSE	FALSE	FALSE	FALSE	FALSE	FALSE	FALSE	FALSE
66	FALSE	FALSE	FALSE	FALSE	FALSE	FALSE	FALSE	FALSE	FALSE	FALSE	FALSE	FALSE	FALSE	FALSE	FALSE	FALSE	FALSE	FALSE	FALSE	FALSE	FALSE	FALSE	FALSE	FALSE	FALSE	FALSE	FALSE	FALSE	FALSE	FALSE	FALSE	FALSE	FALSE	FALSE	FALSE	FALSE	FALSE	FALSE	FALSE	FALSE	FALSE	FALSE	FALSE	FALSE	FALSE	FALSE	FALSE	FALSE	FALSE
66.5	FALSE	FALSE	FALSE	FALSE	FALSE	FALSE	FALSE	FALSE	FALSE	FALSE	FALSE	FALSE	FALSE	FALSE	FALSE	FALSE	FALSE	FALSE	FALSE	FALSE	FALSE	FALSE	FALSE	FALSE	FALSE	FALSE	FALSE	FALSE	FALSE	FALSE	FALSE	FALSE	FALSE	FALSE	FALSE	FALSE	FALSE	FALSE	FALSE	FALSE	FALSE	FALSE	FALSE	FALSE	FALSE	FALSE	FALSE	FALSE	FALSE
67	FALSE	FALSE	FALSE	FALSE	FALSE	FALSE	FALSE	FALSE	FALSE	FALSE	FALSE	FALSE	FALSE	FALSE	FALSE	FALSE	FALSE	FALSE	FALSE	FALSE	FALSE	FALSE	FALSE	FALSE	FALSE	FALSE	FALSE	FALSE	FALSE	FALSE	FALSE	FALSE	FALSE	FALSE	FALSE	FALSE	FALSE	FALSE	FALSE	FALSE	FALSE	FALSE	FALSE	FALSE	FALSE	FALSE	FALSE	FALSE	FALSE
67.5	FALSE	FALSE	FALSE	FALSE	FALSE	FALSE	FALSE	FALSE	FALSE	FALSE	FALSE	FALSE	FALSE	FALSE	FALSE	FALSE	FALSE	FALSE	FALSE	FALSE	FALSE	FALSE	FALSE	FALSE	FALSE	FALSE	FALSE	FALSE	FALSE	FALSE	FALSE	FALSE	FALSE	FALSE	FALSE	FALSE	FALSE	FALSE	FALSE	FALSE	FALSE	FALSE	FALSE	FALSE	FALSE	FALSE	FALSE	FALSE	FALSE
68	FALSE	FALSE	FALSE	FALSE	FALSE	FALSE	FALSE	FALSE	FALSE	FALSE	FALSE	FALSE	FALSE	FALSE	FALSE	FALSE	FALSE	FALSE	FALSE	FALSE	FALSE	FALSE	FALSE	FALSE	FALSE	FALSE	FALSE	FALSE	FALSE	FALSE	FALSE	FALSE	FALSE	FALSE	FALSE	FALSE	FALSE	FALSE	FALSE	FALSE	FALSE	FALSE	FALSE	FALSE	FALSE	FALSE	FALSE	FALSE	FALSE
68.5	FALSE	FALSE	FALSE	FALSE	FALSE	FALSE	FALSE	FALSE	FALSE	FALSE	FALSE	FALSE	FALSE	FALSE	FALSE	FALSE	FALSE	FALSE	FALSE	FALSE	FALSE	FALSE	FALSE	FALSE	FALSE	FALSE	FALSE	FALSE	FALSE	FALSE	FALSE	FALSE	FALSE	FALSE	FALSE	FALSE	FALSE	FALSE	FALSE	FALSE	FALSE	FALSE	FALSE	FALSE	FALSE	FALSE	FALSE	FALSE	FALSE
69	FALSE	FALSE	FALSE	FALSE	FALSE	FALSE	FALSE	FALSE	FALSE	FALSE	FALSE	FALSE	FALSE	FALSE	FALSE	FALSE	FALSE	FALSE	FALSE	FALSE	FALSE	FALSE	FALSE	FALSE	FALSE	FALSE	FALSE	FALSE	FALSE	FALSE	FALSE	FALSE	FALSE	FALSE	FALSE	FALSE	FALSE	FALSE	FALSE	FALSE	FALSE	FALSE	FALSE	FALSE	FALSE	FALSE	FALSE	FALSE	FALSE
69.5	FALSE	FALSE	FALSE	FALSE	FALSE	FALSE	FALSE	FALSE	FALSE	FALSE	FALSE	FALSE	FALSE	FALSE	FALSE	FALSE	FALSE	FALSE	FALSE	FALSE	FALSE	FALSE	FALSE	FALSE	FALSE	FALSE	FALSE	FALSE	FALSE	FALSE	FALSE	FALSE	FALSE	FALSE	FALSE	FALSE	FALSE	FALSE	FALSE	FALSE	FALSE	FALSE	FALSE	FALSE	FALSE	FALSE	FALSE	FALSE	FALSE
70	FALSE	FALSE	FALSE	FALSE	FALSE	FALSE	FALSE	FALSE	FALSE	FALSE	FALSE	FALSE	FALSE	FALSE	FALSE	FALSE	FALSE	FALSE	FALSE	FALSE	FALSE	FALSE	FALSE	FALSE	FALSE	FALSE	FALSE	FALSE	FALSE	FALSE	FALSE	FALSE	FALSE	FALSE	FALSE	FALSE	FALSE	FALSE	FALSE	FALSE	FALSE	FALSE	FALSE	FALSE	FALSE	FALSE	FALSE	FALSE	FALSE
70.5	FALSE	FALSE	FALSE	FALSE	FALSE	FALSE	FALSE	FALSE	FALSE	FALSE	FALSE	FALSE	FALSE	FALSE	FALSE	FALSE	FALSE	FALSE	FALSE	FALSE	FALSE	FALSE	FALSE	FALSE	FALSE	FALSE	FALSE	FALSE	FALSE	FALSE	FALSE	FALSE	FALSE	FALSE	FALSE	FALSE	FALSE	FALSE	FALSE	FALSE	FALSE	FALSE	FALSE	FALSE	FALSE	FALSE	FALSE	FALSE	FALSE
71	FALSE	FALSE	FALSE	FALSE	FALSE	FALSE	FALSE	FALSE	FALSE	FALSE	FALSE	FALSE	FALSE	FALSE	FALSE	FALSE	FALSE	FALSE	FALSE	FALSE	FALSE	FALSE	FALSE	FALSE	FALSE	FALSE	FALSE	FALSE	FALSE	FALSE	FALSE	FALSE	FALSE	FALSE	FALSE	FALSE	FALSE	FALSE	FALSE	FALSE	FALSE	FALSE	FALSE	FALSE	FALSE	FALSE	FALSE	FALSE	FALSE
71.5	FALSE	FALSE	FALSE	FALSE	FALSE	FALSE	FALSE	FALSE	FALSE	FALSE	FALSE	FALSE	FALSE	FALSE	FALSE	FALSE	FALSE	FALSE	FALSE	FALSE	FALSE	FALSE	FALSE	FALSE	FALSE	FALSE	FALSE	FALSE	FALSE	FALSE	FALSE	FALSE	FALSE	FALSE	FALSE	FALSE	FALSE	FALSE	FALSE	FALSE	FALSE	FALSE	FALSE	FALSE	FALSE	FALSE	FALSE	FALSE	FALSE
72	FALSE	FALSE	FALSE	FALSE	FALSE	FALSE	FALSE	FALSE	FALSE	FALSE	FALSE	FALSE	FALSE	FALSE	FALSE	FALSE	FALSE	FALSE	FALSE	FALSE	FALSE	FALSE	FALSE	FALSE	FALSE	FALSE	FALSE	FALSE	FALSE	FALSE	FALSE	FALSE	FALSE	FALSE	FALSE	FALSE	FALSE	FALSE	FALSE	FALSE	FALSE	FALSE	FALSE	FALSE	FALSE	FALSE	FALSE	FALSE	FALSE
72.5	FALSE	FALSE	FALSE	FALSE	FALSE	FALSE	FALSE	FALSE	FALSE	FALSE	FALSE	FALSE	FALSE	FALSE	FALSE	FALSE	FALSE	FALSE	FALSE	FALSE	FALSE	FALSE	FALSE	FALSE	FALSE	FALSE	FALSE	FALSE	FALSE	FALSE	FALSE	FALSE	FALSE	FALSE	FALSE	FALSE	FALSE	FALSE	FALSE	FALSE	FALSE	FALSE	FALSE	FALSE	FALSE	FALSE	FALSE	FALSE	FALSE
73	FALSE	FALSE	FALSE	FALSE	FALSE	FALSE	FALSE	FALSE	FALSE	FALSE	FALSE	FALSE	FALSE	FALSE	FALSE	FALSE	FALSE	FALSE	FALSE	FALSE	FALSE	FALSE	FALSE	FALSE	FALSE	FALSE	FALSE	FALSE	FALSE	FALSE	FALSE	FALSE	FALSE	FALSE	FALSE	FALSE	FALSE	FALSE	FALSE	FALSE	FALSE	FALSE	FALSE	FALSE	FALSE	FALSE	FALSE	FALSE	FALSE
73.5	FALSE	FALSE	FALSE	FALSE	FALSE	FALSE	FALSE	FALSE	FALSE	FALSE	FALSE	FALSE	FALSE	FALSE	FALSE	FALSE	FALSE	FALSE	FALSE	FALSE	FALSE	FALSE	FALSE	FALSE	FALSE	FALSE	FALSE	FALSE	FALSE	FALSE	FALSE	FALSE	FALSE	FALSE	FALSE	FALSE	FALSE	FALSE	FALSE	FALSE	FALSE	FALSE	FALSE	FALSE	FALSE	FALSE	FALSE	FALSE	FALSE
74	FALSE	FALSE	FALSE	FALSE	FALSE	FALSE	FALSE	FALSE	FALSE	FALSE	FALSE	FALSE	FALSE	FALSE	FALSE	FALSE	FALSE	FALSE	FALSE	FALSE	FALSE	FALSE	FALSE	FALSE	FALSE	FALSE	FALSE	FALSE	FALSE	FALSE	FALSE	FALSE	FALSE	FALSE	FALSE	FALSE	FALSE	FALSE	FALSE	FALSE	FALSE	FALSE	FALSE	FALSE	FALSE	FALSE	FALSE	FALSE	FALSE
74.5	FALSE	FALSE	FALSE	FALSE	FALSE	FALSE	FALSE	FALSE	FALSE	FALSE	FALSE	FALSE	FALSE	FALSE	FALSE	FALSE	FALSE	FALSE	FALSE	FALSE	FALSE	FALSE	FALSE	FALSE	FALSE	FALSE	FALSE	FALSE	FALSE	FALSE	FALSE	FALSE	FALSE	FALSE	FALSE	FALSE	FALSE	FALSE	FALSE	FALSE	FALSE	FALSE	FALSE	FALSE	FALSE	FALSE	FALSE	FALSE	FALSE
75	FALSE	FALSE	FALSE	FALSE	FALSE	FALSE	FALSE	FALSE	FALSE	FALSE	FALSE	FALSE	FALSE	FALSE	FALSE	FALSE	FALSE	FALSE	FALSE	FALSE	FALSE	FALSE	FALSE	FALSE	FALSE	FALSE	FALSE	FALSE	FALSE	FALSE	FALSE	FALSE	FALSE	FALSE	FALSE	FALSE	FALSE	FALSE	FALSE	FALSE	FALSE	FALSE	FALSE	FALSE	FALSE	FALSE	FALSE	FALSE	FALSE
75.5	FALSE	FALSE	FALSE	FALSE	FALSE	FALSE	FALSE	FALSE	FALSE	FALSE	FALSE	FALSE	FALSE	FALSE	FALSE	FALSE	FALSE	FALSE	FALSE	FALSE	FALSE	FALSE	FALSE	FALSE	FALSE	FALSE	FALSE	FALSE	FALSE	FALSE	FALSE	FALSE	FALSE	FALSE	FALSE	FALSE	FALSE	FALSE	FALSE	FALSE	FALSE	FALSE	FALSE	FALSE	FALSE	FALSE	FALSE	FALSE	FALSE
76	FALSE	FALSE	FALSE	FALSE	FALSE	FALSE	FALSE	FALSE	FALSE	FALSE	FALSE	FALSE	FALSE	FALSE	FALSE	FALSE	FALSE	FALSE	FALSE	FALSE	FALSE	FALSE	FALSE	FALSE	FALSE	FALSE	FALSE	FALSE	FALSE	FALSE	FALSE	FALSE	FALSE	FALSE	FALSE	FALSE	FALSE	FALSE	FALSE	FALSE	FALSE	FALSE	FALSE	FALSE	FALSE	FALSE	FALSE	FALSE	FALSE
76.5	FALSE	FALSE	FALSE	FALSE	FALSE	FALSE	FALSE	FALSE	FALSE	FALSE	FALSE	FALSE	FALSE	FALSE	FALSE	FALSE	FALSE	FALSE	FALSE	FALSE	FALSE	FALSE	FALSE	FALSE	FALSE	FALSE	FALSE	FALSE	FALSE	FALSE	FALSE	FALSE	FALSE	FALSE	FALSE	FALSE	FALSE	FALSE	FALSE	FALSE	FALSE	FALSE	FALSE	FALSE	FALSE	FALSE	FALSE	FALSE	FALSE
77	FALSE	FALSE	FALSE	FALSE	FALSE	FALSE	FALSE	FALSE	FALSE	FALSE	FALSE	FALSE	FALSE	FALSE	FALSE	FALSE	FALSE	FALSE	FALSE	FALSE	FALSE	FALSE	FALSE	FALSE	FALSE	FALSE	FALSE	FALSE	FALSE	FALSE	FALSE	FALSE	FALSE	FALSE	FALSE	FALSE	FALSE	FALSE	FALSE	FALSE	FALSE	FALSE	FALSE	FALSE	FALSE	FALSE	FALSE	FALSE	FALSE
77.5	FALSE	FALSE	FALSE	FALSE	FALSE	FALSE	FALSE	FALSE	FALSE	FALSE	FALSE	FALSE	FALSE	FALSE	FALSE	FALSE	FALSE	FALSE	FALSE	FALSE	FALSE	FALSE	FALSE	FALSE	FALSE	FALSE	FALSE	FALSE	FALSE	FALSE	FALSE	FALSE	FALSE	FALSE	FALSE	FALSE	FALSE	FALSE	FALSE	FALSE	FALSE	FALSE	FALSE	FALSE	FALSE	FALSE	FALSE	FALSE	FALSE
78	FALSE	FALSE	FALSE	FALSE	FALSE	FALSE	FALSE	FALSE	FALSE	FALSE	FALSE	FALSE	FALSE	FALSE	FALSE	FALSE	FALSE	FALSE	FALSE	FALSE	FALSE	FALSE	FALSE	FALSE	FALSE	FALSE	FALSE	FALSE	FALSE	FALSE	FALSE	FALSE	FALSE	FALSE	FALSE	FALSE	FALSE	FALSE	FALSE	FALSE	FALSE	FALSE	FALSE	FALSE	FALSE	FALSE	FALSE	FALSE	FALSE
78.5	FALSE	FALSE	FALSE	FALSE	FALSE	FALSE	FALSE	FALSE	FALSE	FALSE	FALSE	FALSE	FALSE	FALSE	FALSE	FALSE	FALSE	FALSE	FALSE	FALSE	FALSE	FALSE	FALSE	FALSE	FALSE	FALSE	FALSE	FALSE	FALSE	FALSE	FALSE	FALSE	FALSE	FALSE	FALSE	FALSE	FALSE	FALSE	FALSE	FALSE	FALSE	FALSE	FALSE	FALSE	FALSE	FALSE	FALSE	FALSE	FALSE
79	FALSE	FALSE	FALSE	FALSE	FALSE	FALSE	FALSE	FALSE	FALSE	FALSE	FALSE	FALSE	FALSE	FALSE	FALSE	FALSE	FALSE	FALSE	FALSE	FALSE	FALSE	FALSE	FALSE	FALSE	FALSE	FALSE	FALSE	FALSE	FALSE	FALSE	FALSE	FALSE	FALSE	FALSE	FALSE	FALSE	FALSE	FALSE	FALSE	FALSE	FALSE	FALSE	FALSE	FALSE	FALSE	FALSE	FALSE	FALSE	FALSE
79.5	FALSE	FALSE	FALSE	FALSE	FALSE	FALSE	FALSE	FALSE	FALSE	FALSE	FALSE	FALSE	FALSE	FALSE	FALSE	FALSE	FALSE	FALSE	FALSE	FALSE	FALSE	FALSE	FALSE	FALSE	FALSE	FALSE	FALSE	FALSE	FALSE	FALSE	FALSE	FALSE	FALSE	FALSE	FALSE	FALSE	FALSE	FALSE	FALSE	FALSE	FALSE	FALSE	FALSE	FALSE	FALSE	FALSE	FALSE	FALSE	FALSE
80	FALSE	FALSE	FALSE	FALSE	FALSE	FALSE	FALSE	FALSE	FALSE	FALSE	FALSE	FALSE	FALSE	FALSE	FALSE	FALSE	FALSE	FALSE	FALSE	FALSE	FALSE	FALSE	FALSE	FALSE	FALSE	FALSE	FALSE	FALSE	FALSE	FALSE	FALSE	FALSE	FALSE	FALSE	FALSE	FALSE	FALSE	FALSE	FALSE	FALSE	FALSE	FALSE	FALSE	FALSE	FALSE	FALSE	FALSE	FALSE	FALSE
80.5	FALSE	FALSE	FALSE	FALSE	FALSE	FALSE	FALSE	FALSE	FALSE	FALSE	FALSE	FALSE	FALSE	FALSE	FALSE	FALSE	FALSE	FALSE	FALSE	FALSE	FALSE	FALSE	FALSE	FALSE	FALSE	FALSE	FALSE	FALSE	FALSE	FALSE	FALSE	FALSE	FALSE	FALSE	FALSE	FALSE	FALSE	FALSE	FALSE	FALSE	FALSE	FALSE	FALSE	FALSE	FALSE	FALSE	FALSE	FALSE	FALSE
81	FALSE	FALSE	FALSE	FALSE	FALSE	FALSE	FALSE	FALSE	FALSE	FALSE	FALSE	FALSE	FALSE	FALSE	FALSE	FALSE	FALSE	FALSE	FALSE	FALSE	FALSE	FALSE	FALSE	FALSE	FALSE	FALSE	FALSE	FALSE	FALSE	FALSE	FALSE	FALSE	FALSE	FALSE	FALSE	FALSE	FALSE	FALSE	FALSE	FALSE	FALSE	FALSE	FALSE	FALSE	FALSE	FALSE	FALSE	FALSE	FALSE
81.5	FALSE	FALSE	FALSE	FALSE	FALSE	FALSE	FALSE	FALSE	FALSE	FALSE	FALSE	FALSE	FALSE	FALSE	FALSE	FALSE	FALSE	FALSE	FALSE	FALSE	FALSE	FALSE	FALSE	FALSE	FALSE	FALSE	FALSE	FALSE	FALSE	FALSE	FALSE	FALSE	FALSE	FALSE	FALSE	FALSE	FALSE	FALSE	FALSE	FALSE	FALSE	FALSE	FALSE	FALSE	FALSE	FALSE	FALSE	FALSE	FALSE
82	FALSE	FALSE	FALSE	FALSE	FALSE	FALSE	FALSE	FALSE	FALSE	FALSE	FALSE	FALSE	FALSE	FALSE	FALSE	FALSE	FALSE	FALSE	FALSE	FALSE	FALSE	FALSE	FALSE	FALSE	FALSE	FALSE	FALSE	FALSE	FALSE	FALSE	FALSE	FALSE	FALSE	FALSE	FALSE	FALSE	FALSE	FALSE	FALSE	FALSE	FALSE	FALSE	FALSE	FALSE	FALSE	FALSE	FALSE	FALSE	FALSE
82.5	FALSE	FALSE	FALSE	FALSE	FALSE	FALSE	FALSE	FALSE	FALSE	FALSE	FALSE	FALSE	FALSE	FALSE	FALSE	FALSE	FALSE	FALSE	FALSE	FALSE	FALSE	FALSE	FALSE	FALSE	FALSE	FALSE	FALSE	FALSE	FALSE	FALSE	FALSE	FALSE	FALSE	FALSE	FALSE	FALSE	FALSE	FALSE	FALSE	FALSE	FALSE	FALSE	FALSE	FALSE	FALSE	FALSE	FALSE	FALSE	FALSE
83	FALSE	FALSE	FALSE	FALSE	FALSE	FALSE	FALSE	FALSE	FALSE	FALSE	FALSE	FALSE	FALSE	FALSE	FALSE	FALSE	FALSE	FALSE	FALSE	FALSE	FALSE	FALSE	FALSE	FALSE	FALSE	FALSE	FALSE	FALSE	FALSE	FALSE	FALSE	FALSE	FALSE	FALSE	FALSE	FALSE	FALSE	FALSE	FALSE	FALSE	FALSE	FALSE	FALSE	FALSE	FALSE	FALSE	FALSE	FALSE	FALSE
83.5	FALSE	FALSE	FALSE	FALSE	FALSE	FALSE	FALSE	FALSE	FALSE	FALSE	FALSE	FALSE	FALSE	FALSE	FALSE	FALSE	FALSE	FALSE	FALSE	FALSE	FALSE	FALSE	FALSE	FALSE	FALSE	FALSE	FALSE	FALSE	FALSE	FALSE	FALSE	FALSE	FALSE	FALSE	FALSE	FALSE	FALSE	FALSE	FALSE	FALSE	FALSE	FALSE	FALSE	FALSE	FALSE	FALSE	FALSE	FALSE	FALSE
84	FALSE	FALSE	FALSE	FALSE	FALSE	FALSE	FALSE	FALSE	FALSE	FALSE	FALSE	FALSE	FALSE	FALSE	FALSE	FALSE	FALSE	FALSE	FALSE	FALSE	FALSE	FALSE	FALSE	FALSE	FALSE	FALSE	FALSE	FALSE	FALSE	FALSE	FALSE	FALSE	FALSE	FALSE	FALSE	FALSE	FALSE	FALSE	FALSE	FALSE	FALSE	FALSE	FALSE	FALSE	FALSE	FALSE	FALSE	FALSE	FALSE
84.5	FALSE	FALSE	FALSE	FALSE	FALSE	FALSE	FALSE	FALSE	FALSE	FALSE	FALSE	FALSE	FALSE	FALSE	FALSE	FALSE	FALSE	FALSE	FALSE	FALSE	FALSE	FALSE	FALSE	FALSE	FALSE	FALSE	FALSE	FALSE	FALSE	FALSE	FALSE	FALSE	FALSE	FALSE	FALSE	FALSE	FALSE	FALSE	FALSE	FALSE	FALSE	FALSE	FALSE	FALSE	FALSE	FALSE	FALSE	FALSE	FALSE
85	FALSE	FALSE	FALSE	FALSE	FALSE	FALSE	FALSE	FALSE	FALSE	FALSE	FALSE	FALSE	FALSE	FALSE	FALSE	FALSE	FALSE	FALSE	FALSE	FALSE	FALSE	FALSE	FALSE	FALSE	FALSE	FALSE	FALSE	FALSE	FALSE	FALSE	FALSE	FALSE	FALSE	FALSE	FALSE	FALSE	FALSE	FALSE	FALSE	FALSE	FALSE	FALSE	FALSE	FALSE	FALSE	FALSE	FALSE	FALSE	FALSE
85.5	FALSE	FALSE	FALSE	FALSE	FALSE	FALSE	FALSE	FALSE	FALSE	FALSE	FALSE	FALSE	FALSE	FALSE	FALSE	FALSE	FALSE	FALSE	FALSE	FALSE	FALSE	FALSE	FALSE	FALSE	FALSE	FALSE	FALSE	FALSE	FALSE	FALSE	FALSE	FALSE	FALSE	FALSE	FALSE	FALSE	FALSE	FALSE	FALSE	FALSE	FALSE	FALSE	FALSE	FALSE	FALSE	FALSE	FALSE	FALSE	FALSE
86	FALSE	FALSE	FALSE	FALSE	FALSE	FALSE	FALSE	FALSE	FALSE	FALSE	FALSE	FALSE	FALSE	FALSE	FALSE	FALSE	FALSE	FALSE	FALSE	FALSE	FALSE	FALSE	FALSE	FALSE	FALSE	FALSE	FALSE	FALSE	FALSE	FALSE	FALSE	FALSE	FALSE	FALSE	FALSE	FALSE	FALSE	FALSE	FALSE	FALSE	FALSE	FALSE	FALSE	FALSE	FALSE	FALSE	FALSE	FALSE	FALSE
86.5	FALSE	FALSE	FALSE	FALSE	FALSE	FALSE	FALSE	FALSE	FALSE	FALSE	FALSE	FALSE	FALSE	FALSE	FALSE	FALSE	FALSE	FALSE	FALSE	FALSE	FALSE	FALSE	FALSE	FALSE	FALSE	FALSE	FALSE	FALSE	FALSE	FALSE	FALSE	FALSE	FALSE	FALSE	FALSE	FALSE	FALSE	FALSE	FALSE	FALSE	FALSE	FALSE	FALSE	FALSE	FALSE	FALSE	FALSE	FALSE	FALSE
87	FALSE	FALSE	FALSE	FALSE	FALSE	FALSE	FALSE	FALSE	FALSE	FALSE	FALSE	FALSE	FALSE	FALSE	FALSE	FALSE	FALSE	FALSE	FALSE	FALSE	FALSE	FALSE	FALSE	FALSE	FALSE	FALSE	FALSE	FALSE	FALSE	FALSE	FALSE	FALSE	FALSE	FALSE	FALSE	FALSE	FALSE	FALSE	FALSE	FALSE	FALSE	FALSE	FALSE	FALSE	FALSE	FALSE	FALSE	FALSE	FALSE
87.5	FALSE	FALSE	FALSE	FALSE	FALSE	FALSE	FALSE	FALSE	FALSE	FALSE	FALSE	FALSE	FALSE	FALSE	FALSE	FALSE	FALSE	FALSE	FALSE	FALSE	FALSE	FALSE	FALSE	FALSE	FALSE	FALSE	FALSE	FALSE	FALSE	FALSE	FALSE	FALSE	FALSE	FALSE	FALSE	FALSE	FALSE	FALSE	FALSE	FALSE	FALSE	FALSE	FALSE	FALSE	FALSE	FALSE	FALSE	FALSE	FALSE
88	FALSE	FALSE	FALSE	FALSE	FALSE	FALSE	FALSE	FALSE	FALSE	FALSE	FALSE	FALSE	FALSE	FALSE	FALSE	FALSE	FALSE	FALSE	FALSE	FALSE	FALSE	FALSE	FALSE	FALSE	FALSE	FALSE	FALSE	FALSE	FALSE	FALSE	FALSE	FALSE	FALSE	FALSE	FALSE	FALSE	FALSE	FALSE	FALSE	FALSE	FALSE	FALSE	FALSE	FALSE	FALSE	FALSE	FALSE	FALSE	FALSE
88.5	FALSE	FALSE	FALSE	FALSE	FALSE	FALSE	FALSE	FALSE	FALSE	FALSE	FALSE	FALSE	FALSE	FALSE	FALSE	FALSE	FALSE	FALSE	FALSE	FALSE	FALSE	FALSE	FALSE	FALSE	FALSE	FALSE	FALSE	FALSE	FALSE	FALSE	FALSE	FALSE	FALSE	FALSE	FALSE	FALSE	FALSE	FALSE	FALSE	FALSE	FALSE	FALSE	FALSE	FALSE	FALSE	FALSE	FALSE	FALSE	FALSE
89	FALSE	FALSE	FALSE	FALSE	FALSE	FALSE	FALSE	FALSE	FALSE	FALSE	FALSE	FALSE	FALSE	FALSE	FALSE	FALSE	FALSE	FALSE	FALSE	FALSE	FALSE	FALSE	FALSE	FALSE	FALSE	FALSE	FALSE	FALSE	FALSE	FALSE	FALSE	FALSE	FALSE	FALSE	FALSE	FALSE	FALSE	FALSE	FALSE	FALSE	FALSE	FALSE	FALSE	FALSE	FALSE	FALSE	FALSE	FALSE	FALSE
89.5	FALSE	FALSE	FALSE	FALSE	FALSE	FALSE	FALSE	FALSE	FALSE	FALSE	FALSE	FALSE	FALSE	FALSE	FALSE	FALSE	FALSE	FALSE	FALSE	FALSE	FALSE	FALSE	FALSE	FALSE	FALSE	FALSE	FALSE	FALSE	FALSE	FALSE	FALSE	FALSE	FALSE	FALSE	FALSE	FALSE	FALSE	FALSE	FALSE	FALSE	FALSE	FALSE	FALSE	FALSE	FALSE	FALSE	FALSE	FALSE	FALSE
90	FALSE	FALSE	FALSE	FALSE	FALSE	FALSE	FALSE	FALSE	FALSE	FALSE	FALSE	FALSE	FALSE	FALSE	FALSE	FALSE	FALSE	FALSE	FALSE	FALSE	FALSE	FALSE	FALSE	FALSE	FALSE	FALSE	FALSE	FALSE	FALSE	FALSE	FALSE	FALSE	FALSE	FALSE	FALSE	FALSE	FALSE	FALSE	FALSE	FALSE	FALSE	FALSE	FALSE	FALSE	FALSE	FALSE	FALSE	FALSE	TRUE
90.5	FALSE	FALSE	FALSE	FALSE	FALSE	FALSE	FALSE	FALSE	FALSE	FALSE	FALSE	FALSE	FALSE	FALSE	FALSE	FALSE	FALSE	FALSE	FALSE	FALSE	FALSE	FALSE	FALSE	FALSE	FALSE	FALSE	FALSE	FALSE	FALSE	FALSE	FALSE	FALSE	FALSE	FALSE	FALSE	FALSE	FALSE	FALSE	FALSE	FALSE	FALSE	FALSE	FALSE	FALSE	FALSE	FALSE	FALSE	FALSE	TRUE
91	FALSE	FALSE	FALSE	FALSE	FALSE	FALSE	FALSE	FALSE	FALSE	FALSE	FALSE	FALSE	FALSE	FALSE	FALSE	FALSE	FALSE	FALSE	FALSE	FALSE	FALSE	FALSE	FALSE	FALSE	FALSE	FALSE	FALSE	FALSE	FALSE	FALSE	FALSE	FALSE	FALSE	FALSE	FALSE	FALSE	FALSE	FALSE	FALSE	FALSE	FALSE	FALSE	FALSE	FALSE	FALSE	FALSE	FALSE	TRUE	TRUE
91.5	FALSE	FALSE	FALSE	FALSE	FALSE	FALSE	FALSE	FALSE	FALSE	FALSE	FALSE	FALSE	FALSE	FALSE	FALSE	FALSE	FALSE	FALSE	FALSE	FALSE	FALSE	FALSE	FALSE	FALSE	FALSE	FALSE	FALSE	FALSE	FALSE	FALSE	FALSE	FALSE	FALSE	FALSE	FALSE	FALSE	FALSE	FALSE	FALSE	FALSE	FALSE	FALSE	FALSE	FALSE	FALSE	FALSE	FALSE	TRUE	TRUE
92	FALSE	FALSE	FALSE	FALSE	FALSE	FALSE	FALSE	FALSE	FALSE	FALSE	FALSE	FALSE	FALSE	FALSE	FALSE	FALSE	FALSE	FALSE	FALSE	FALSE	FALSE	FALSE	FALSE	FALSE	FALSE	FALSE	FALSE	FALSE	FALSE	FALSE	FALSE	FALSE	FALSE	FALSE	FALSE	FALSE	FALSE	FALSE	FALSE	FALSE	FALSE	FALSE	FALSE	FALSE	FALSE	FALSE	TRUE	TRUE	TRUE
92.5	FALSE	FALSE	FALSE	FALSE	FALSE	FALSE	FALSE	FALSE	FALSE	FALSE	FALSE	FALSE	FALSE	FALSE	FALSE	FALSE	FALSE	FALSE	FALSE	FALSE	FALSE	FALSE	FALSE	FALSE	FALSE	FALSE	FALSE	FALSE	FALSE	FALSE	FALSE	FALSE	FALSE	FALSE	FALSE	FALSE	FALSE	FALSE	FALSE	FALSE	FALSE	FALSE	FALSE	FALSE	FALSE	FALSE	TRUE	TRUE	TRUE
93	FALSE	FALSE	FALSE	FALSE	FALSE	FALSE	FALSE	FALSE	FALSE	FALSE	FALSE	FALSE	FALSE	FALSE	FALSE	FALSE	FALSE	FALSE	FALSE	FALSE	FALSE	FALSE	FALSE	FALSE	FALSE	FALSE	FALSE	FALSE	FALSE	FALSE	FALSE	FALSE	FALSE	FALSE	FALSE	FALSE	FALSE	FALSE	FALSE	FALSE	FALSE	FALSE	FALSE	FALSE	FALSE	TRUE	TRUE	TRUE	TRUE
93.5	FALSE	FALSE	FALSE	FALSE	FALSE	FALSE	FALSE	FALSE	FALSE	FALSE	FALSE	FALSE	FALSE	FALSE	FALSE	FALSE	FALSE	FALSE	FALSE	FALSE	FALSE	FALSE	FALSE	FALSE	FALSE	FALSE	FALSE	FALSE	FALSE	FALSE	FALSE	FALSE	FALSE	FALSE	FALSE	FALSE	FALSE	FALSE	FALSE	FALSE	FALSE	FALSE	FALSE	FALSE	FALSE	TRUE	TRUE	TRUE	TRUE
94	FALSE	FALSE	FALSE	FALSE	FALSE	FALSE	FALSE	FALSE	FALSE	FALSE	FALSE	FALSE	FALSE	FALSE	FALSE	FALSE	FALSE	FALSE	FALSE	FALSE	FALSE	FALSE	FALSE	FALSE	FALSE	FALSE	FALSE	FALSE	FALSE	FALSE	FALSE	FALSE	FALSE	FALSE	FALSE	FALSE	FALSE	FALSE	FALSE	FALSE	FALSE	FALSE	FALSE	FALSE	FALSE	TRUE	TRUE	TRUE	TRUE
94.5	FALSE	FALSE	FALSE	FALSE	FALSE	FALSE	FALSE	FALSE	FALSE	FALSE	FALSE	FALSE	FALSE	FALSE	FALSE	FALSE	FALSE	FALSE	FALSE	FALSE	FALSE	FALSE	FALSE	FALSE	FALSE	FALSE	FALSE	FALSE	FALSE	FALSE	FALSE	FALSE	FALSE	FALSE	FALSE	FALSE	FALSE	FALSE	FALSE	FALSE	FALSE	FALSE	FALSE	FALSE	TRUE	TRUE	TRUE	TRUE	TRUE
95	FALSE	FALSE	FALSE	FALSE	FALSE	FALSE	FALSE	FALSE	FALSE	FALSE	FALSE	FALSE	FALSE	FALSE	FALSE	FALSE	FALSE	FALSE	FALSE	FALSE	FALSE	FALSE	FALSE	FALSE	FALSE	FALSE	FALSE	FALSE	FALSE	FALSE	FALSE	FALSE	FALSE	FALSE	FALSE	FALSE	FALSE	FALSE	FALSE	FALSE	FALSE	FALSE	FALSE	FALSE	TRUE	TRUE	TRUE	TRUE	TRUE
95.5	FALSE	FALSE	FALSE	FALSE	FALSE	FALSE	FALSE	FALSE	FALSE	FALSE	FALSE	FALSE	FALSE	FALSE	FALSE	FALSE	FALSE	FALSE	FALSE	FALSE	FALSE	FALSE	FALSE	FALSE	FALSE	FALSE	FALSE	FALSE	FALSE	FALSE	FALSE	FALSE	FALSE	FALSE	FALSE	FALSE	FALSE	FALSE	FALSE	FALSE	FALSE	FALSE	FALSE	TRUE	TRUE	TRUE	TRUE	TRUE	TRUE
96	FALSE	FALSE	FALSE	FALSE	FALSE	FALSE	FALSE	FALSE	FALSE	FALSE	FALSE	FALSE	FALSE	FALSE	FALSE	FALSE	FALSE	FALSE	FALSE	FALSE	FALSE	FALSE	FALSE	FALSE	FALSE	FALSE	FALSE	FALSE	FALSE	FALSE	FALSE	FALSE	FALSE	FALSE	FALSE	FALSE	FALSE	FALSE	FALSE	FALSE	FALSE	FALSE	FALSE	TRUE	TRUE	TRUE	TRUE	TRUE	TRUE
96.5	FALSE	FALSE	FALSE	FALSE	FALSE	FALSE	FALSE	FALSE	FALSE	FALSE	FALSE	FALSE	FALSE	FALSE	FALSE	FALSE	FALSE	FALSE	FALSE	FALSE	FALSE	FALSE	FALSE	FALSE	FALSE	FALSE	FALSE	FALSE	FALSE	FALSE	FALSE	FALSE	FALSE	FALSE	FALSE	FALSE	FALSE	FALSE	FALSE	FALSE	FALSE	FALSE	TRUE	TRUE	TRUE	TRUE	TRUE	TRUE	TRUE
97	FALSE	FALSE	FALSE	FALSE	FALSE	FALSE	FALSE	FALSE	FALSE	FALSE	FALSE	FALSE	FALSE	FALSE	FALSE	FALSE	FALSE	FALSE	FALSE	FALSE	FALSE	FALSE	FALSE	FALSE	FALSE	FALSE	FALSE	FALSE	FALSE	FALSE	FALSE	FALSE	FALSE	FALSE	FALSE	FALSE	FALSE	FALSE	FALSE	FALSE	FALSE	FALSE	TRUE	TRUE	TRUE	TRUE	TRUE	TRUE	TRUE
97.5	FALSE	FALSE	FALSE	FALSE	FALSE	FALSE	FALSE	FALSE	FALSE	FALSE	FALSE	FALSE	FALSE	FALSE	FALSE	FALSE	FALSE	FALSE	FALSE	FALSE	FALSE	FALSE	FALSE	FALSE	FALSE	FALSE	FALSE	FALSE	FALSE	FALSE	FALSE	FALSE	FALSE	FALSE	FALSE	FALSE	FALSE	FALSE	FALSE	FALSE	FALSE	TRUE	TRUE	TRUE	TRUE	TRUE	TRUE	TRUE	TRUE
98	FALSE	FALSE	FALSE	FALSE	FALSE	FALSE	FALSE	FALSE	FALSE	FALSE	FALSE	FALSE	FALSE	FALSE	FALSE	FALSE	FALSE	FALSE	FALSE	FALSE	FALSE	FALSE	FALSE	FALSE	FALSE	FALSE	FALSE	FALSE	FALSE	FALSE	FALSE	FALSE	FALSE	FALSE	FALSE	FALSE	FALSE	FALSE	FALSE	FALSE	FALSE	TRUE	TRUE	TRUE	TRUE	TRUE	TRUE	TRUE	TRUE
98.5	FALSE	FALSE	FALSE	FALSE	FALSE	FALSE	FALSE	FALSE	FALSE	FALSE	FALSE	FALSE	FALSE	FALSE	FALSE	FALSE	FALSE	FALSE	FALSE	FALSE	FALSE	FALSE	FALSE	FALSE	FALSE	FALSE	FALSE	FALSE	FALSE	FALSE	FALSE	FALSE	FALSE	FALSE	FALSE	FALSE	FALSE	FALSE	FALSE	FALSE	TRUE	TRUE	TRUE	TRUE	TRUE	TRUE	TRUE	TRUE	TRUE
99	FALSE	FALSE	FALSE	FALSE	FALSE	FALSE	FALSE	FALSE	FALSE	FALSE	FALSE	FALSE	FALSE	FALSE	FALSE	FALSE	FALSE	FALSE	FALSE	FALSE	FALSE	FALSE	FALSE	FALSE	FALSE	FALSE	FALSE	FALSE	FALSE	FALSE	FALSE	FALSE	FALSE	FALSE	FALSE	FALSE	FALSE	FALSE	FALSE	FALSE	TRUE	TRUE	TRUE	TRUE	TRUE	TRUE	TRUE	TRUE	TRUE
99.5	FALSE	FALSE	FALSE	FALSE	FALSE	FALSE	FALSE	FALSE	FALSE	FALSE	FALSE	FALSE	FALSE	FALSE	FALSE	FALSE	FALSE	FALSE	FALSE	FALSE	FALSE	FALSE	FALSE	FALSE	FALSE	FALSE	FALSE	FALSE	FALSE	FALSE	FALSE	FALSE	FALSE	FALSE	FALSE	FALSE	FALSE	FALSE	FALSE	TRUE	TRUE	TRUE	TRUE	TRUE	TRUE	TRUE	TRUE	TRUE	TRUE
100	FALSE	FALSE	FALSE	FALSE	FALSE	FALSE	FALSE	FALSE	FALSE	FALSE	FALSE	FALSE	FALSE	FALSE	FALSE	FALSE	FALSE	FALSE	FALSE	FALSE	FALSE	FALSE	FALSE	FALSE	FALSE	FALSE	FALSE	FALSE	FALSE	FALSE	FALSE	FALSE	FALSE	FALSE	FALSE	FALSE	FALSE	FALSE	FALSE	TRUE	TRUE	TRUE	TRUE	TRUE	TRUE	TRUE	TRUE	TRUE	TRUE
[truncated: 301 more columns]

## Sheet: Tw Davis-Jones
units: Degrees Celsius, x-axis: temperature (degrees Celsius, row 2), y-axis:relative humidity (%, column A)
	25	25.1	25.2	25.3	25.4	25.5	25.6	25.7	25.8	25.9	26	26.1	26.2	26.3	26.4	26.5	26.6	26.7	26.8	26.9	27	27.1	27.2	27.3	27.4	27.5	27.6	27.7	27.8	27.9	28	28.1	28.2	28.3	28.4	28.5	28.6	28.7	28.8	28.9	29	29.1	29.2	29.3	29.4	29.5	29.6	29.7	29.8
0.5	7.57	7.62	7.66	7.71	7.75	7.8	7.84	7.89	7.93	7.98	8.02	8.06	8.11	8.15	8.2	8.24	8.29	8.33	8.37	8.42	8.46	8.51	8.55	8.59	8.64	8.68	8.73	8.77	8.81	8.86	8.9	8.94	8.99	9.03	9.07	9.12	9.16	9.2	9.24	9.29	9.33	9.37	9.41	9.46	9.5	9.54	9.58	9.63	9.67
1	7.72	7.77	7.81	7.86	7.91	7.95	8	8.04	8.09	8.13	8.18	8.23	8.27	8.32	8.36	8.41	8.45	8.5	8.54	8.59	8.63	8.67	8.72	8.76	8.81	8.85	8.9	8.94	8.99	9.03	9.07	9.12	9.16	9.21	9.25	9.29	9.34	9.38	9.43	9.47	9.51	9.56	9.6	9.64	9.69	9.73	9.77	9.82	9.86
1.5	7.87	7.92	7.96	8.01	8.06	8.1	8.15	8.2	8.24	8.29	8.33	8.38	8.43	8.47	8.52	8.56	8.61	8.66	8.7	8.75	8.79	8.84	8.88	8.93	8.97	9.02	9.06	9.11	9.15	9.2	9.24	9.29	9.33	9.38	9.42	9.47	9.51	9.56	9.6	9.64	9.69	9.73	9.78	9.82	9.87	9.91	9.95	10	10.04
2	8.01	8.06	8.11	8.16	8.2	8.25	8.3	8.34	8.39	8.44	8.49	8.53	8.58	8.63	8.67	8.72	8.76	8.81	8.86	8.9	8.95	9	9.04	9.09	9.13	9.18	9.23	9.27	9.32	9.36	9.41	9.45	9.5	9.54	9.59	9.64	9.68	9.73	9.77	9.82	9.86	9.91	9.95	10	10.04	10.09	10.13	10.18	10.22
2.5	8.16	8.2	8.25	8.3	8.35	8.4	8.44	8.49	8.54	8.59	8.63	8.68	8.73	8.77	8.82	8.87	8.92	8.96	9.01	9.06	9.1	9.15	9.2	9.24	9.29	9.34	9.38	9.43	9.48	9.52	9.57	9.62	9.66	9.71	9.75	9.8	9.85	9.89	9.94	9.98	10.03	10.08	10.12	10.17	10.21	10.26	10.3	10.35	10.39
3	8.3	8.34	8.39	8.44	8.49	8.54	8.59	8.63	8.68	8.73	8.78	8.83	8.87	8.92	8.97	9.02	9.07	9.11	9.16	9.21	9.26	9.3	9.35	9.4	9.45	9.49	9.54	9.59	9.63	9.68	9.73	9.78	9.82	9.87	9.92	9.96	10.01	10.06	10.1	10.15	10.2	10.24	10.29	10.34	10.38	10.43	10.47	10.52	10.57
3.5	8.43	8.48	8.53	8.58	8.63	8.68	8.73	8.78	8.82	8.87	8.92	8.97	9.02	9.07	9.12	9.16	9.21	9.26	9.31	9.36	9.41	9.45	9.5	9.55	9.6	9.65	9.69	9.74	9.79	9.84	9.88	9.93	9.98	10.03	10.07	10.12	10.17	10.22	10.26	10.31	10.36	10.41	10.45	10.5	10.55	10.59	10.64	10.69	10.74
4	8.57	8.62	8.67	8.72	8.77	8.82	8.87	8.91	8.96	9.01	9.06	9.11	9.16	9.21	9.26	9.31	9.36	9.41	9.46	9.5	9.55	9.6	9.65	9.7	9.75	9.8	9.85	9.89	9.94	9.99	10.04	10.09	10.14	10.18	10.23	10.28	10.33	10.38	10.42	10.47	10.52	10.57	10.62	10.66	10.71	10.76	10.81	10.85	10.9
4.5	8.7	8.75	8.8	8.85	8.9	8.95	9	9.05	9.1	9.15	9.2	9.25	9.3	9.35	9.4	9.45	9.5	9.55	9.6	9.65	9.7	9.75	9.8	9.85	9.9	9.95	9.99	10.04	10.09	10.14	10.19	10.24	10.29	10.34	10.39	10.44	10.48	10.53	10.58	10.63	10.68	10.73	10.78	10.82	10.87	10.92	10.97	11.02	11.07
5	8.83	8.88	8.94	8.99	9.04	9.09	9.14	9.19	9.24	9.29	9.34	9.39	9.44	9.49	9.54	9.59	9.64	9.69	9.74	9.79	9.84	9.89	9.94	9.99	10.04	10.09	10.14	10.19	10.24	10.29	10.34	10.39	10.44	10.49	10.54	10.59	10.64	10.69	10.74	10.79	10.84	10.88	10.93	10.98	11.03	11.08	11.13	11.18	11.23
5.5	8.96	9.02	9.07	9.12	9.17	9.22	9.27	9.32	9.37	9.43	9.48	9.53	9.58	9.63	9.68	9.73	9.78	9.83	9.88	9.93	9.99	10.04	10.09	10.14	10.19	10.24	10.29	10.34	10.39	10.44	10.49	10.54	10.59	10.64	10.69	10.74	10.79	10.84	10.89	10.94	10.99	11.04	11.09	11.14	11.19	11.24	11.29	11.34	11.39
6	9.09	9.15	9.2	9.25	9.3	9.35	9.41	9.46	9.51	9.56	9.61	9.66	9.72	9.77	9.82	9.87	9.92	9.97	10.02	10.08	10.13	10.18	10.23	10.28	10.33	10.38	10.43	10.48	10.54	10.59	10.64	10.69	10.74	10.79	10.84	10.89	10.94	10.99	11.04	11.09	11.14	11.19	11.24	11.29	11.35	11.4	11.45	11.5	11.55
6.5	9.22	9.27	9.33	9.38	9.43	9.48	9.54	9.59	9.64	9.69	9.75	9.8	9.85	9.9	9.95	10.01	10.06	10.11	10.16	10.21	10.27	10.32	10.37	10.42	10.47	10.52	10.58	10.63	10.68	10.73	10.78	10.83	10.89	10.94	10.99	11.04	11.09	11.14	11.19	11.24	11.3	11.35	11.4	11.45	11.5	11.55	11.6	11.65	11.7
7	9.35	9.4	9.46	9.51	9.56	9.61	9.67	9.72	9.77	9.83	9.88	9.93	9.98	10.04	10.09	10.14	10.19	10.25	10.3	10.35	10.4	10.46	10.51	10.56	10.61	10.67	10.72	10.77	10.82	10.87	10.93	10.98	11.03	11.08	11.13	11.19	11.24	11.29	11.34	11.39	11.45	11.5	11.55	11.6	11.65	11.7	11.76	11.81	11.86
7.5	9.48	9.53	9.58	9.64	9.69	9.74	9.8	9.85	9.9	9.96	10.01	10.06	10.12	10.17	10.22	10.28	10.33	10.38	10.44	10.49	10.54	10.59	10.65	10.7	10.75	10.81	10.86	10.91	10.96	11.02	11.07	11.12	11.17	11.23	11.28	11.33	11.38	11.44	11.49	11.54	11.59	11.65	11.7	11.75	11.8	11.86	11.91	11.96	12.01
8	9.6	9.65	9.71	9.76	9.82	9.87	9.92	9.98	10.03	10.09	10.14	10.19	10.25	10.3	10.36	10.41	10.46	10.52	10.57	10.62	10.68	10.73	10.78	10.84	10.89	10.94	11	11.05	11.1	11.16	11.21	11.26	11.32	11.37	11.42	11.48	11.53	11.58	11.64	11.69	11.74	11.79	11.85	11.9	11.95	12.01	12.06	12.11	12.16
8.5	9.72	9.78	9.83	9.89	9.94	10	10.05	10.11	10.16	10.22	10.27	10.32	10.38	10.43	10.49	10.54	10.6	10.65	10.7	10.76	10.81	10.87	10.92	10.97	11.03	11.08	11.14	11.19	11.24	11.3	11.35	11.4	11.46	11.51	11.57	11.62	11.67	11.73	11.78	11.83	11.89	11.94	11.99	12.05	12.1	12.16	12.21	12.26	12.32
9	9.85	9.9	9.96	10.01	10.07	10.12	10.18	10.23	10.29	10.34	10.4	10.45	10.51	10.56	10.62	10.67	10.73	10.78	10.84	10.89	10.95	11	11.05	11.11	11.16	11.22	11.27	11.33	11.38	11.44	11.49	11.54	11.6	11.65	11.71	11.76	11.82	11.87	11.92	11.98	12.03	12.09	12.14	12.19	12.25	12.3	12.36	12.41	12.46
9.5	9.97	10.02	10.08	10.14	10.19	10.25	10.3	10.36	10.41	10.47	10.53	10.58	10.64	10.69	10.75	10.8	10.86	10.91	10.97	11.02	11.08	11.13	11.19	11.24	11.3	11.35	11.41	11.46	11.52	11.57	11.63	11.68	11.74	11.79	11.85	11.9	11.96	12.01	12.07	12.12	12.18	12.23	12.29	12.34	12.39	12.45	12.5	12.56	12.61
10	10.09	10.15	10.2	10.26	10.32	10.37	10.43	10.48	10.54	10.6	10.65	10.71	10.76	10.82	10.87	10.93	10.99	11.04	11.1	11.15	11.21	11.27	11.32	11.38	11.43	11.49	11.54	11.6	11.65	11.71	11.77	11.82	11.88	11.93	11.99	12.04	12.1	12.15	12.21	12.26	12.32	12.37	12.43	12.48	12.54	12.59	12.65	12.7	12.76
10.5	10.21	10.27	10.32	10.38	10.44	10.49	10.55	10.61	10.66	10.72	10.78	10.83	10.89	10.95	11	11.06	11.11	11.17	11.23	11.28	11.34	11.4	11.45	11.51	11.56	11.62	11.68	11.73	11.79	11.84	11.9	11.96	12.01	12.07	12.12	12.18	12.24	12.29	12.35	12.4	12.46	12.52	12.57	12.63	12.68	12.74	12.79	12.85	12.91
11	10.33	10.39	10.44	10.5	10.56	10.62	10.67	10.73	10.79	10.84	10.9	10.96	11.02	11.07	11.13	11.19	11.24	11.3	11.36	11.41	11.47	11.53	11.58	11.64	11.7	11.75	11.81	11.87	11.92	11.98	12.04	12.09	12.15	12.21	12.26	12.32	12.37	12.43	12.49	12.54	12.6	12.66	12.71	12.77	12.83	12.88	12.94	12.99	13.05
11.5	10.45	10.51	10.56	10.62	10.68	10.74	10.79	10.85	10.91	10.97	11.02	11.08	11.14	11.2	11.25	11.31	11.37	11.43	11.48	11.54	11.6	11.66	11.71	11.77	11.83	11.88	11.94	12	12.06	12.11	12.17	12.23	12.28	12.34	12.4	12.45	12.51	12.57	12.63	12.68	12.74	12.8	12.85	12.91	12.97	13.02	13.08	13.14	13.19
12	10.57	10.62	10.68	10.74	10.8	10.86	10.92	10.97	11.03	11.09	11.15	11.21	11.26	11.32	11.38	11.44	11.49	11.55	11.61	11.67	11.73	11.78	11.84	11.9	11.96	12.01	12.07	12.13	12.19	12.24	12.3	12.36	12.42	12.47	12.53	12.59	12.65	12.7	12.76	12.82	12.88	12.93	12.99	13.05	13.11	13.16	13.22	13.28	13.34
12.5	10.68	10.74	10.8	10.86	10.92	10.98	11.04	11.09	11.15	11.21	11.27	11.33	11.39	11.44	11.5	11.56	11.62	11.68	11.74	11.79	11.85	11.91	11.97	12.03	12.09	12.14	12.2	12.26	12.32	12.38	12.43	12.49	12.55	12.61	12.67	12.72	12.78	12.84	12.9	12.96	13.01	13.07	13.13	13.19	13.25	13.3	13.36	13.42	13.48
13	10.8	10.86	10.92	10.98	11.04	11.1	11.15	11.21	11.27	11.33	11.39	11.45	11.51	11.57	11.63	11.68	11.74	11.8	11.86	11.92	11.98	12.04	12.1	12.15	12.21	12.27	12.33	12.39	12.45	12.51	12.56	12.62	12.68	12.74	12.8	12.86	12.92	12.97	13.03	13.09	13.15	13.21	13.27	13.33	13.38	13.44	13.5	13.56	13.62
13.5	10.92	10.98	11.03	11.09	11.15	11.21	11.27	11.33	11.39	11.45	11.51	11.57	11.63	11.69	11.75	11.81	11.87	11.93	11.99	12.04	12.1	12.16	12.22	12.28	12.34	12.4	12.46	12.52	12.58	12.64	12.69	12.75	12.81	12.87	12.93	12.99	13.05	13.11	13.17	13.23	13.28	13.34	13.4	13.46	13.52	13.58	13.64	13.7	13.76
14	11.03	11.09	11.15	11.21	11.27	11.33	11.39	11.45	11.51	11.57	11.63	11.69	11.75	11.81	11.87	11.93	11.99	12.05	12.11	12.17	12.23	12.29	12.35	12.41	12.47	12.53	12.59	12.65	12.7	12.76	12.82	12.88	12.94	13	13.06	13.12	13.18	13.24	13.3	13.36	13.42	13.48	13.54	13.6	13.66	13.72	13.78	13.83	13.89
14.5	11.14	11.21	11.27	11.33	11.39	11.45	11.51	11.57	11.63	11.69	11.75	11.81	11.87	11.93	11.99	12.05	12.11	12.17	12.23	12.29	12.35	12.41	12.47	12.53	12.59	12.65	12.71	12.77	12.83	12.89	12.95	13.01	13.07	13.13	13.19	13.25	13.31	13.37	13.43	13.49	13.55	13.61	13.67	13.73	13.79	13.85	13.91	13.97	14.03
15	11.26	11.32	11.38	11.44	11.5	11.56	11.62	11.68	11.75	11.81	11.87	11.93	11.99	12.05	12.11	12.17	12.23	12.29	12.35	12.41	12.47	12.53	12.59	12.66	12.72	12.78	12.84	12.9	12.96	13.02	13.08	13.14	13.2	13.26	13.32	13.38	13.44	13.5	13.56	13.62	13.68	13.74	13.81	13.87	13.93	13.99	14.05	14.11	14.17
15.5	11.37	11.43	11.49	11.56	11.62	11.68	11.74	11.8	11.86	11.92	11.98	12.05	12.11	12.17	12.23	12.29	12.35	12.41	12.47	12.53	12.6	12.66	12.72	12.78	12.84	12.9	12.96	13.02	13.08	13.14	13.21	13.27	13.33	13.39	13.45	13.51	13.57	13.63	13.69	13.75	13.82	13.88	13.94	14	14.06	14.12	14.18	14.24	14.3
16	11.48	11.55	11.61	11.67	11.73	11.79	11.85	11.92	11.98	12.04	12.1	12.16	12.22	12.29	12.35	12.41	12.47	12.53	12.59	12.66	12.72	12.78	12.84	12.9	12.96	13.02	13.09	13.15	13.21	13.27	13.33	13.39	13.45	13.52	13.58	13.64	13.7	13.76	13.82	13.88	13.95	14.01	14.07	14.13	14.19	14.25	14.31	14.38	14.44
16.5	11.6	11.66	11.72	11.78	11.84	11.91	11.97	12.03	12.09	12.15	12.22	12.28	12.34	12.4	12.46	12.53	12.59	12.65	12.71	12.78	12.84	12.9	12.96	13.02	13.08	13.15	13.21	13.27	13.33	13.39	13.46	13.52	13.58	13.64	13.7	13.77	13.83	13.89	13.95	14.01	14.08	14.14	14.2	14.26	14.32	14.38	14.45	14.51	14.57
17	11.71	11.77	11.83	11.89	11.96	12.02	12.08	12.14	12.21	12.27	12.33	12.39	12.46	12.52	12.58	12.64	12.71	12.77	12.83	12.89	12.96	13.02	13.08	13.14	13.21	13.27	13.33	13.39	13.46	13.52	13.58	13.64	13.71	13.77	13.83	13.89	13.95	14.02	14.08	14.14	14.2	14.27	14.33	14.39	14.45	14.52	14.58	14.64	14.7
17.5	11.82	11.88	11.94	12.01	12.07	12.13	12.19	12.26	12.32	12.38	12.45	12.51	12.57	12.64	12.7	12.76	12.82	12.89	12.95	13.01	13.08	13.14	13.2	13.26	13.33	13.39	13.45	13.52	13.58	13.64	13.7	13.77	13.83	13.89	13.96	14.02	14.08	14.14	14.21	14.27	14.33	14.4	14.46	14.52	14.58	14.65	14.71	14.77	14.83
18	11.93	11.99	12.05	12.12	12.18	12.24	12.31	12.37	12.43	12.5	12.56	12.62	12.69	12.75	12.81	12.88	12.94	13	13.07	13.13	13.19	13.26	13.32	13.38	13.45	13.51	13.57	13.64	13.7	13.76	13.83	13.89	13.95	14.02	14.08	14.14	14.21	14.27	14.33	14.4	14.46	14.52	14.59	14.65	14.71	14.78	14.84	14.9	14.97
18.5	12.03	12.1	12.16	12.23	12.29	12.35	12.42	12.48	12.55	12.61	12.67	12.74	12.8	12.86	12.93	12.99	13.06	13.12	13.18	13.25	13.31	13.37	13.44	13.5	13.57	13.63	13.69	13.76	13.82	13.88	13.95	14.01	14.08	14.14	14.2	14.27	14.33	14.39	14.46	14.52	14.59	14.65	14.71	14.78	14.84	14.9	14.97	15.03	15.1
19	12.14	12.21	12.27	12.34	12.4	12.46	12.53	12.59	12.66	12.72	12.79	12.85	12.91	12.98	13.04	13.11	13.17	13.24	13.3	13.36	13.43	13.49	13.56	13.62	13.68	13.75	13.81	13.88	13.94	14.01	14.07	14.13	14.2	14.26	14.33	14.39	14.45	14.52	14.58	14.65	14.71	14.78	14.84	14.9	14.97	15.03	15.1	15.16	15.22
19.5	12.25	12.32	12.38	12.45	12.51	12.57	12.64	12.7	12.77	12.83	12.9	12.96	13.03	13.09	13.16	13.22	13.29	13.35	13.41	13.48	13.54	13.61	13.67	13.74	13.8	13.87	13.93	14	14.06	14.13	14.19	14.25	14.32	14.38	14.45	14.51	14.58	14.64	14.71	14.77	14.84	14.9	14.97	15.03	15.09	15.16	15.22	15.29	15.35
20	12.36	12.42	12.49	12.55	12.62	12.68	12.75	12.81	12.88	12.94	13.01	13.07	13.14	13.2	13.27	13.33	13.4	13.46	13.53	13.59	13.66	13.72	13.79	13.85	13.92	13.98	14.05	14.11	14.18	14.24	14.31	14.37	14.44	14.5	14.57	14.63	14.7	14.76	14.83	14.89	14.96	15.02	15.09	15.16	15.22	15.29	15.35	15.42	15.48
20.5	12.47	12.53	12.6	12.66	12.73	12.79	12.86	12.92	12.99	13.05	13.12	13.19	13.25	13.32	13.38	13.45	13.51	13.58	13.64	13.71	13.77	13.84	13.91	13.97	14.04	14.1	14.17	14.23	14.3	14.36	14.43	14.49	14.56	14.63	14.69	14.76	14.82	14.89	14.95	15.02	15.08	15.15	15.21	15.28	15.35	15.41	15.48	15.54	15.61
21	12.57	12.64	12.7	12.77	12.84	12.9	12.97	13.03	13.1	13.16	13.23	13.3	13.36	13.43	13.49	13.56	13.63	13.69	13.76	13.82	13.89	13.95	14.02	14.09	14.15	14.22	14.28	14.35	14.42	14.48	14.55	14.61	14.68	14.74	14.81	14.88	14.94	15.01	15.07	15.14	15.21	15.27	15.34	15.4	15.47	15.54	15.6	15.67	15.73
21.5	12.68	12.74	12.81	12.88	12.94	13.01	13.07	13.14	13.21	13.27	13.34	13.41	13.47	13.54	13.6	13.67	13.74	13.8	13.87	13.94	14	14.07	14.13	14.2	14.27	14.33	14.4	14.47	14.53	14.6	14.66	14.73	14.8	14.86	14.93	15	15.06	15.13	15.19	15.26	15.33	15.39	15.46	15.53	15.59	15.66	15.73	15.79	15.86
22	12.78	12.85	12.92	12.98	13.05	13.12	13.18	13.25	13.32	13.38	13.45	13.52	13.58	13.65	13.72	13.78	13.85	13.92	13.98	14.05	14.12	14.18	14.25	14.32	14.38	14.45	14.52	14.58	14.65	14.72	14.78	14.85	14.92	14.98	15.05	15.12	15.18	15.25	15.32	15.38	15.45	15.52	15.58	15.65	15.72	15.78	15.85	15.92	15.98
22.5	12.89	12.95	13.02	13.09	13.15	13.22	13.29	13.36	13.42	13.49	13.56	13.62	13.69	13.76	13.83	13.89	13.96	14.03	14.09	14.16	14.23	14.29	14.36	14.43	14.5	14.56	14.63	14.7	14.76	14.83	14.9	14.97	15.03	15.1	15.17	15.23	15.3	15.37	15.43	15.5	15.57	15.64	15.7	15.77	15.84	15.9	15.97	16.04	16.11
23	12.99	13.06	13.13	13.19	13.26	13.33	13.4	13.46	13.53	13.6	13.67	13.73	13.8	13.87	13.93	14	14.07	14.14	14.2	14.27	14.34	14.41	14.47	14.54	14.61	14.68	14.74	14.81	14.88	14.95	15.01	15.08	15.15	15.22	15.28	15.35	15.42	15.49	15.55	15.62	15.69	15.76	15.82	15.89	15.96	16.03	16.09	16.16	16.23
23.5	13.09	13.16	13.23	13.3	13.37	13.43	13.5	13.57	13.64	13.7	13.77	13.84	13.91	13.98	14.04	14.11	14.18	14.25	14.31	14.38	14.45	14.52	14.59	14.65	14.72	14.79	14.86	14.93	14.99	15.06	15.13	15.2	15.26	15.33	15.4	15.47	15.54	15.6	15.67	15.74	15.81	15.88	15.94	16.01	16.08	16.15	16.22	16.28	16.35
24	13.2	13.27	13.33	13.4	13.47	13.54	13.61	13.67	13.74	13.81	13.88	13.95	14.02	14.08	14.15	14.22	14.29	14.36	14.42	14.49	14.56	14.63	14.7	14.77	14.83	14.9	14.97	15.04	15.11	15.17	15.24	15.31	15.38	15.45	15.52	15.58	15.65	15.72	15.79	15.86	15.93	15.99	16.06	16.13	16.2	16.27	16.34	16.4	16.47
24.5	13.3	13.37	13.44	13.51	13.57	13.64	13.71	13.78	13.85	13.92	13.99	14.05	14.12	14.19	14.26	14.33	14.4	14.47	14.53	14.6	14.67	14.74	14.81	14.88	14.95	15.01	15.08	15.15	15.22	15.29	15.36	15.43	15.49	15.56	15.63	15.7	15.77	15.84	15.91	15.98	16.04	16.11	16.18	16.25	16.32	16.39	16.46	16.53	16.59
25	13.4	13.47	13.54	13.61	13.68	13.75	13.82	13.88	13.95	14.02	14.09	14.16	14.23	14.3	14.37	14.44	14.5	14.57	14.64	14.71	14.78	14.85	14.92	14.99	15.06	15.13	15.19	15.26	15.33	15.4	15.47	15.54	15.61	15.68	15.75	15.82	15.88	15.95	16.02	16.09	16.16	16.23	16.3	16.37	16.44	16.51	16.58	16.64	16.71
25.5	13.5	13.57	13.64	13.71	13.78	13.85	13.92	13.99	14.06	14.13	14.2	14.27	14.33	14.4	14.47	14.54	14.61	14.68	14.75	14.82	14.89	14.96	15.03	15.1	15.17	15.24	15.31	15.37	15.44	15.51	15.58	15.65	15.72	15.79	15.86	15.93	16	16.07	16.14	16.21	16.28	16.35	16.42	16.49	16.56	16.62	16.69	16.76	16.83
26	13.6	13.67	13.74	13.81	13.88	13.95	14.02	14.09	14.16	14.23	14.3	14.37	14.44	14.51	14.58	14.65	14.72	14.79	14.86	14.93	15	15.07	15.14	15.21	15.28	15.35	15.42	15.49	15.56	15.62	15.69	15.76	15.83	15.9	15.97	16.04	16.11	16.18	16.25	16.32	16.39	16.46	16.53	16.6	16.67	16.74	16.81	16.88	16.95
26.5	13.71	13.77	13.84	13.91	13.98	14.05	14.12	14.19	14.26	14.33	14.4	14.47	14.54	14.61	14.68	14.75	14.82	14.89	14.97	15.04	15.11	15.18	15.25	15.32	15.39	15.46	15.53	15.6	15.67	15.74	15.81	15.88	15.95	16.02	16.09	16.16	16.23	16.3	16.37	16.44	16.51	16.58	16.65	16.72	16.79	16.86	16.93	17	17.07
27	13.81	13.88	13.95	14.02	14.09	14.16	14.23	14.3	14.37	14.44	14.51	14.58	14.65	14.72	14.79	14.86	14.93	15	15.07	15.14	15.21	15.28	15.35	15.42	15.49	15.56	15.63	15.71	15.78	15.85	15.92	15.99	16.06	16.13	16.2	16.27	16.34	16.41	16.48	16.55	16.62	16.69	16.76	16.83	16.91	16.98	17.05	17.12	17.19
27.5	13.9	13.98	14.05	14.12	14.19	14.26	14.33	14.4	14.47	14.54	14.61	14.68	14.75	14.82	14.89	14.97	15.04	15.11	15.18	15.25	15.32	15.39	15.46	15.53	15.6	15.67	15.74	15.81	15.89	15.96	16.03	16.1	16.17	16.24	16.31	16.38	16.45	16.52	16.59	16.67	16.74	16.81	16.88	16.95	17.02	17.09	17.16	17.23	17.3
28	14	14.07	14.15	14.22	14.29	14.36	14.43	14.5	14.57	14.64	14.71	14.79	14.86	14.93	15	15.07	15.14	15.21	15.28	15.35	15.43	15.5	15.57	15.64	15.71	15.78	15.85	15.92	15.99	16.07	16.14	16.21	16.28	16.35	16.42	16.49	16.56	16.64	16.71	16.78	16.85	16.92	16.99	17.06	17.14	17.21	17.28	17.35	17.42
28.5	14.1	14.17	14.25	14.32	14.39	14.46	14.53	14.6	14.67	14.74	14.82	14.89	14.96	15.03	15.1	15.17	15.24	15.32	15.39	15.46	15.53	15.6	15.67	15.75	15.82	15.89	15.96	16.03	16.1	16.17	16.25	16.32	16.39	16.46	16.53	16.6	16.68	16.75	16.82	16.89	16.96	17.03	17.11	17.18	17.25	17.32	17.39	17.46	17.54
29	14.2	14.27	14.34	14.42	14.49	14.56	14.63	14.7	14.77	14.85	14.92	14.99	15.06	15.13	15.2	15.28	15.35	15.42	15.49	15.56	15.64	15.71	15.78	15.85	15.92	15.99	16.07	16.14	16.21	16.28	16.35	16.43	16.5	16.57	16.64	16.71	16.79	16.86	16.93	17	17.07	17.15	17.22	17.29	17.36	17.43	17.51	17.58	17.65
29.5	14.3	14.37	14.44	14.51	14.59	14.66	14.73	14.8	14.87	14.95	15.02	15.09	15.16	15.24	15.31	15.38	15.45	15.52	15.6	15.67	15.74	15.81	15.88	15.96	16.03	16.1	16.17	16.25	16.32	16.39	16.46	16.53	16.61	16.68	16.75	16.82	16.9	16.97	17.04	17.11	17.19	17.26	17.33	17.4	17.48	17.55	17.62	17.69	17.77
30	14.4	14.47	14.54	14.61	14.69	14.76	14.83	14.9	14.97	15.05	15.12	15.19	15.26	15.34	15.41	15.48	15.55	15.63	15.7	15.77	15.84	15.92	15.99	16.06	16.13	16.21	16.28	16.35	16.42	16.5	16.57	16.64	16.72	16.79	16.86	16.93	17.01	17.08	17.15	17.22	17.3	17.37	17.44	17.52	17.59	17.66	17.73	17.81	17.88
30.5	14.49	14.57	14.64	14.71	14.78	14.86	14.93	15	15.07	15.15	15.22	15.29	15.37	15.44	15.51	15.58	15.66	15.73	15.8	15.88	15.95	16.02	16.09	16.17	16.24	16.31	16.39	16.46	16.53	16.6	16.68	16.75	16.82	16.9	16.97	17.04	17.11	17.19	17.26	17.33	17.41	17.48	17.55	17.63	17.7	17.77	17.85	17.92	17.99
31	14.59	14.66	14.74	14.81	14.88	14.95	15.03	15.1	15.17	15.25	15.32	15.39	15.47	15.54	15.61	15.69	15.76	15.83	15.9	15.98	16.05	16.12	16.2	16.27	16.34	16.42	16.49	16.56	16.64	16.71	16.78	16.86	16.93	17	17.08	17.15	17.22	17.3	17.37	17.44	17.52	17.59	17.66	17.74	17.81	17.88	17.96	18.03	18.11
31.5	14.69	14.76	14.83	14.91	14.98	15.05	15.13	15.2	15.27	15.35	15.42	15.49	15.57	15.64	15.71	15.79	15.86	15.93	16.01	16.08	16.15	16.23	16.3	16.37	16.45	16.52	16.59	16.67	16.74	16.82	16.89	16.96	17.04	17.11	17.18	17.26	17.33	17.41	17.48	17.55	17.63	17.7	17.77	17.85	17.92	18	18.07	18.14	18.22
32	14.78	14.85	14.93	15	15.08	15.15	15.22	15.3	15.37	15.44	15.52	15.59	15.67	15.74	15.81	15.89	15.96	16.03	16.11	16.18	16.26	16.33	16.4	16.48	16.55	16.62	16.7	16.77	16.85	16.92	16.99	17.07	17.14	17.22	17.29	17.36	17.44	17.51	17.59	17.66	17.74	17.81	17.88	17.96	18.03	18.11	18.18	18.25	18.33
32.5	14.88	14.95	15.02	15.1	15.17	15.25	15.32	15.39	15.47	15.54	15.62	15.69	15.76	15.84	15.91	15.99	16.06	16.13	16.21	16.28	16.36	16.43	16.51	16.58	16.65	16.73	16.8	16.88	16.95	17.03	17.1	17.17	17.25	17.32	17.4	17.47	17.55	17.62	17.69	17.77	17.84	17.92	17.99	18.07	18.14	18.22	18.29	18.36	18.44
33	14.97	15.05	15.12	15.19	15.27	15.34	15.42	15.49	15.57	15.64	15.71	15.79	15.86	15.94	16.01	16.09	16.16	16.24	16.31	16.38	16.46	16.53	16.61	16.68	16.76	16.83	16.91	16.98	17.05	17.13	17.2	17.28	17.35	17.43	17.5	17.58	17.65	17.73	17.8	17.88	17.95	18.03	18.1	18.18	18.25	18.32	18.4	18.47	18.55
33.5	15.07	15.14	15.21	15.29	15.36	15.44	15.51	15.59	15.66	15.74	15.81	15.89	15.96	16.04	16.11	16.19	16.26	16.33	16.41	16.48	16.56	16.63	16.71	16.78	16.86	16.93	17.01	17.08	17.16	17.23	17.31	17.38	17.46	17.53	17.61	17.68	17.76	17.83	17.91	17.98	18.06	18.13	18.21	18.28	18.36	18.43	18.51	18.58	18.66
34	15.16	15.23	15.31	15.38	15.46	15.53	15.61	15.68	15.76	15.83	15.91	15.98	16.06	16.13	16.21	16.28	16.36	16.43	16.51	16.58	16.66	16.73	16.81	16.88	16.96	17.03	17.11	17.19	17.26	17.34	17.41	17.49	17.56	17.64	17.71	17.79	17.86	17.94	18.01	18.09	18.16	18.24	18.32	18.39	18.47	18.54	18.62	18.69	18.77
34.5	15.25	15.33	15.4	15.48	15.55	15.63	15.7	15.78	15.85	15.93	16.01	16.08	16.16	16.23	16.31	16.38	16.46	16.53	16.61	16.68	16.76	16.83	16.91	16.99	17.06	17.14	17.21	17.29	17.36	17.44	17.51	17.59	17.67	17.74	17.82	17.89	17.97	18.04	18.12	18.19	18.27	18.35	18.42	18.5	18.57	18.65	18.73	18.8	18.88
35	15.35	15.42	15.5	15.57	15.65	15.72	15.8	15.87	15.95	16.03	16.1	16.18	16.25	16.33	16.4	16.48	16.56	16.63	16.71	16.78	16.86	16.93	17.01	17.09	17.16	17.24	17.31	17.39	17.46	17.54	17.62	17.69	17.77	17.84	17.92	18	18.07	18.15	18.22	18.3	18.38	18.45	18.53	18.6	18.68	18.76	18.83	18.91	18.99
35.5	15.44	15.51	15.59	15.67	15.74	15.82	15.89	15.97	16.05	16.12	16.2	16.27	16.35	16.43	16.5	16.58	16.65	16.73	16.81	16.88	16.96	17.03	17.11	17.19	17.26	17.34	17.41	17.49	17.57	17.64	17.72	17.79	17.87	17.95	18.02	18.1	18.18	18.25	18.33	18.4	18.48	18.56	18.63	18.71	18.79	18.86	18.94	19.02	19.09
36	15.53	15.61	15.68	15.76	15.84	15.91	15.99	16.06	16.14	16.22	16.29	16.37	16.45	16.52	16.6	16.67	16.75	16.83	16.9	16.98	17.06	17.13	17.21	17.28	17.36	17.44	17.51	17.59	17.67	17.74	17.82	17.9	17.97	18.05	18.13	18.2	18.28	18.36	18.43	18.51	18.59	18.66	18.74	18.82	18.89	18.97	19.05	19.12	19.2
36.5	15.62	15.7	15.78	15.85	15.93	16.01	16.08	16.16	16.23	16.31	16.39	16.46	16.54	16.62	16.69	16.77	16.85	16.92	17	17.08	17.15	17.23	17.31	17.38	17.46	17.54	17.61	17.69	17.77	17.84	17.92	18	18.07	18.15	18.23	18.3	18.38	18.46	18.54	18.61	18.69	18.77	18.84	18.92	19	19.07	19.15	19.23	19.31
37	15.72	15.79	15.87	15.95	16.02	16.1	16.18	16.25	16.33	16.41	16.48	16.56	16.64	16.71	16.79	16.87	16.94	17.02	17.1	17.17	17.25	17.33	17.4	17.48	17.56	17.64	17.71	17.79	17.87	17.94	18.02	18.1	18.18	18.25	18.33	18.41	18.48	18.56	18.64	18.72	18.79	18.87	18.95	19.02	19.1	19.18	19.26	19.33	19.41
37.5	15.81	15.88	15.96	16.04	16.11	16.19	16.27	16.35	16.42	16.5	16.58	16.65	16.73	16.81	16.89	16.96	17.04	17.12	17.19	17.27	17.35	17.43	17.5	17.58	17.66	17.73	17.81	17.89	17.97	18.04	18.12	18.2	18.28	18.35	18.43	18.51	18.59	18.66	18.74	18.82	18.9	18.97	19.05	19.13	19.21	19.28	19.36	19.44	19.52
38	15.9	15.97	16.05	16.13	16.21	16.28	16.36	16.44	16.52	16.59	16.67	16.75	16.83	16.9	16.98	17.06	17.13	17.21	17.29	17.37	17.44	17.52	17.6	17.68	17.75	17.83	17.91	17.99	18.07	18.14	18.22	18.3	18.38	18.45	18.53	18.61	18.69	18.77	18.84	18.92	19	19.08	19.15	19.23	19.31	19.39	19.47	19.54	19.62
38.5	15.99	16.07	16.14	16.22	16.3	16.38	16.45	16.53	16.61	16.69	16.76	16.84	16.92	17	17.07	17.15	17.23	17.31	17.39	17.46	17.54	17.62	17.7	17.77	17.85	17.93	18.01	18.09	18.16	18.24	18.32	18.4	18.48	18.55	18.63	18.71	18.79	18.87	18.94	19.02	19.1	19.18	19.26	19.34	19.41	19.49	19.57	19.65	19.73
39	16.08	16.16	16.23	16.31	16.39	16.47	16.54	16.62	16.7	16.78	16.86	16.93	17.01	17.09	17.17	17.25	17.32	17.4	17.48	17.56	17.64	17.71	17.79	17.87	17.95	18.03	18.11	18.18	18.26	18.34	18.42	18.5	18.58	18.65	18.73	18.81	18.89	18.97	19.05	19.12	19.2	19.28	19.36	19.44	19.52	19.59	19.67	19.75	19.83
39.5	16.17	16.25	16.32	16.4	16.48	16.56	16.64	16.71	16.79	16.87	16.95	17.03	17.11	17.18	17.26	17.34	17.42	17.5	17.58	17.65	17.73	17.81	17.89	17.97	18.05	18.12	18.2	18.28	18.36	18.44	18.52	18.6	18.67	18.75	18.83	18.91	18.99	19.07	19.15	19.22	19.3	19.38	19.46	19.54	19.62	19.7	19.78	19.85	19.93
40	16.26	16.34	16.41	16.49	16.57	16.65	16.73	16.81	16.88	16.96	17.04	17.12	17.2	17.28	17.36	17.43	17.51	17.59	17.67	17.75	17.83	17.91	17.98	18.06	18.14	18.22	18.3	18.38	18.46	18.54	18.61	18.69	18.77	18.85	18.93	19.01	19.09	19.17	19.25	19.32	19.4	19.48	19.56	19.64	19.72	19.8	19.88	19.96	20.04
40.5	16.35	16.42	16.5	16.58	16.66	16.74	16.82	16.9	16.98	17.05	17.13	17.21	17.29	17.37	17.45	17.53	17.61	17.69	17.76	17.84	17.92	18	18.08	18.16	18.24	18.32	18.4	18.47	18.55	18.63	18.71	18.79	18.87	18.95	19.03	19.11	19.19	19.27	19.35	19.42	19.5	19.58	19.66	19.74	19.82	19.9	19.98	20.06	20.14
41	16.43	16.51	16.59	16.67	16.75	16.83	16.91	16.99	17.07	17.15	17.22	17.3	17.38	17.46	17.54	17.62	17.7	17.78	17.86	17.94	18.02	18.1	18.17	18.25	18.33	18.41	18.49	18.57	18.65	18.73	18.81	18.89	18.97	19.05	19.13	19.21	19.29	19.37	19.44	19.52	19.6	19.68	19.76	19.84	19.92	20	20.08	20.16	20.24
41.5	16.52	16.6	16.68	16.76	16.84	16.92	17	17.08	17.16	17.24	17.32	17.39	17.47	17.55	17.63	17.71	17.79	17.87	17.95	18.03	18.11	18.19	18.27	18.35	18.43	18.51	18.59	18.67	18.75	18.83	18.91	18.99	19.06	19.14	19.22	19.3	19.38	19.46	19.54	19.62	19.7	19.78	19.86	19.94	20.02	20.1	20.18	20.26	20.34
42	16.61	16.69	16.77	16.85	16.93	17.01	17.09	17.17	17.25	17.33	17.41	17.49	17.57	17.65	17.72	17.8	17.88	17.96	18.04	18.12	18.2	18.28	18.36	18.44	18.52	18.6	18.68	18.76	18.84	18.92	19	19.08	19.16	19.24	19.32	19.4	19.48	19.56	19.64	19.72	19.8	19.88	19.96	20.04	20.12	20.2	20.28	20.36	20.44
42.5	16.7	16.78	16.86	16.94	17.02	17.1	17.18	17.26	17.34	17.42	17.5	17.58	17.66	17.74	17.82	17.9	17.98	18.06	18.14	18.22	18.3	18.38	18.46	18.54	18.62	18.7	18.78	18.86	18.94	19.02	19.1	19.18	19.26	19.34	19.42	19.5	19.58	19.66	19.74	19.82	19.9	19.98	20.06	20.14	20.22	20.3	20.38	20.46	20.54
43	16.79	16.87	16.95	17.03	17.11	17.19	17.27	17.35	17.43	17.51	17.59	17.67	17.75	17.83	17.91	17.99	18.07	18.15	18.23	18.31	18.39	18.47	18.55	18.63	18.71	18.79	18.87	18.95	19.03	19.11	19.19	19.27	19.35	19.43	19.51	19.6	19.68	19.76	19.84	19.92	20	20.08	20.16	20.24	20.32	20.4	20.48	20.56	20.64
43.5	16.87	16.95	17.03	17.11	17.19	17.27	17.35	17.43	17.52	17.6	17.68	17.76	17.84	17.92	18	18.08	18.16	18.24	18.32	18.4	18.48	18.56	18.64	18.72	18.8	18.88	18.96	19.05	19.13	19.21	19.29	19.37	19.45	19.53	19.61	19.69	19.77	19.85	19.93	20.01	20.1	20.18	20.26	20.34	20.42	20.5	20.58	20.66	20.74
44	16.96	17.04	17.12	17.2	17.28	17.36	17.44	17.52	17.6	17.68	17.77	17.85	17.93	18.01	18.09	18.17	18.25	18.33	18.41	18.49	18.57	18.65	18.73	18.82	18.9	18.98	19.06	19.14	19.22	19.3	19.38	19.46	19.54	19.62	19.71	19.79	19.87	19.95	20.03	20.11	20.19	20.27	20.36	20.44	20.52	20.6	20.68	20.76	20.84
44.5	17.05	17.13	17.21	17.29	17.37	17.45	17.53	17.61	17.69	17.77	17.85	17.94	18.02	18.1	18.18	18.26	18.34	18.42	18.5	18.58	18.66	18.75	18.83	18.91	18.99	19.07	19.15	19.23	19.31	19.39	19.48	19.56	19.64	19.72	19.8	19.88	19.96	20.05	20.13	20.21	20.29	20.37	20.45	20.53	20.62	20.7	20.78	20.86	20.94
45	17.13	17.21	17.29	17.37	17.46	17.54	17.62	17.7	17.78	17.86	17.94	18.02	18.11	18.19	18.27	18.35	18.43	18.51	18.59	18.67	18.76	18.84	18.92	19	19.08	19.16	19.24	19.32	19.41	19.49	19.57	19.65	19.73	19.81	19.9	19.98	20.06	20.14	20.22	20.3	20.39	20.47	20.55	20.63	20.71	20.79	20.88	20.96	21.04
45.5	17.22	17.3	17.38	17.46	17.54	17.62	17.71	17.79	17.87	17.95	18.03	18.11	18.19	18.28	18.36	18.44	18.52	18.6	18.68	18.76	18.85	18.93	19.01	19.09	19.17	19.25	19.34	19.42	19.5	19.58	19.66	19.74	19.83	19.91	19.99	20.07	20.15	20.24	20.32	20.4	20.48	20.56	20.65	20.73	20.81	20.89	20.97	21.06	21.14
46	17.3	17.38	17.47	17.55	17.63	17.71	17.79	17.87	17.96	18.04	18.12	18.2	18.28	18.36	18.45	18.53	18.61	18.69	18.77	18.85	18.94	19.02	19.1	19.18	19.26	19.35	19.43	19.51	19.59	19.67	19.76	19.84	19.92	20	20.08	20.17	20.25	20.33	20.41	20.49	20.58	20.66	20.74	20.82	20.91	20.99	21.07	21.15	21.24
46.5	17.39	17.47	17.55	17.63	17.71	17.8	17.88	17.96	18.04	18.12	18.21	18.29	18.37	18.45	18.53	18.62	18.7	18.78	18.86	18.94	19.03	19.11	19.19	19.27	19.35	19.44	19.52	19.6	19.68	19.77	19.85	19.93	20.01	20.09	20.18	20.26	20.34	20.42	20.51	20.59	20.67	20.75	20.84	20.92	21	21.08	21.17	21.25	21.33
47	17.47	17.55	17.64	17.72	17.8	17.88	17.96	18.05	18.13	18.21	18.29	18.38	18.46	18.54	18.62	18.7	18.79	18.87	18.95	19.03	19.12	19.2	19.28	19.36	19.45	19.53	19.61	19.69	19.78	19.86	19.94	20.02	20.11	20.19	20.27	20.35	20.44	20.52	20.6	20.68	20.77	20.85	20.93	21.01	21.1	21.18	21.26	21.35	21.43
47.5	17.56	17.64	17.72	17.8	17.89	17.97	18.05	18.13	18.22	18.3	18.38	18.46	18.54	18.63	18.71	18.79	18.87	18.96	19.04	19.12	19.2	19.29	19.37	19.45	19.54	19.62	19.7	19.78	19.87	19.95	20.03	20.11	20.2	20.28	20.36	20.45	20.53	20.61	20.69	20.78	20.86	20.94	21.03	21.11	21.19	21.28	21.36	21.44	21.52
48	17.64	17.72	17.81	17.89	17.97	18.05	18.14	18.22	18.3	18.38	18.47	18.55	18.63	18.71	18.8	18.88	18.96	19.05	19.13	19.21	19.29	19.38	19.46	19.54	19.63	19.71	19.79	19.87	19.96	20.04	20.12	20.21	20.29	20.37	20.46	20.54	20.62	20.7	20.79	20.87	20.95	21.04	21.12	21.2	21.29	21.37	21.45	21.54	21.62
48.5	17.72	17.81	17.89	17.97	18.06	18.14	18.22	18.3	18.39	18.47	18.55	18.64	18.72	18.8	18.88	18.97	19.05	19.13	19.22	19.3	19.38	19.47	19.55	19.63	19.71	19.8	19.88	19.96	20.05	20.13	20.21	20.3	20.38	20.46	20.55	20.63	20.71	20.8	20.88	20.96	21.05	21.13	21.21	21.3	21.38	21.47	21.55	21.63	21.72
49	17.81	17.89	17.97	18.06	18.14	18.22	18.31	18.39	18.47	18.56	18.64	18.72	18.8	18.89	18.97	19.05	19.14	19.22	19.3	19.39	19.47	19.55	19.64	19.72	19.8	19.89	19.97	20.05	20.14	20.22	20.3	20.39	20.47	20.56	20.64	20.72	20.81	20.89	20.97	21.06	21.14	21.22	21.31	21.39	21.48	21.56	21.64	21.73	21.81
49.5	17.89	17.97	18.06	18.14	18.22	18.31	18.39	18.47	18.56	18.64	18.72	18.81	18.89	18.97	19.06	19.14	19.22	19.31	19.39	19.47	19.56	19.64	19.73	19.81	19.89	19.98	20.06	20.14	20.23	20.31	20.39	20.48	20.56	20.65	20.73	20.81	20.9	20.98	21.07	21.15	21.23	21.32	21.4	21.48	21.57	21.65	21.74	21.82	21.91
50	17.97	18.06	18.14	18.22	18.31	18.39	18.47	18.56	18.64	18.73	18.81	18.89	18.98	19.06	19.14	19.23	19.31	19.39	19.48	19.56	19.65	19.73	19.81	19.9	19.98	20.06	20.15	20.23	20.32	20.4	20.48	20.57	20.65	20.74	20.82	20.9	20.99	21.07	21.16	21.24	21.33	21.41	21.49	21.58	21.66	21.75	21.83	21.91	22
50.5	18.06	18.14	18.22	18.31	18.39	18.47	18.56	18.64	18.73	18.81	18.89	18.98	19.06	19.15	19.23	19.31	19.4	19.48	19.56	19.65	19.73	19.82	19.9	19.98	20.07	20.15	20.24	20.32	20.41	20.49	20.57	20.66	20.74	20.83	20.91	21	21.08	21.16	21.25	21.33	21.42	21.5	21.59	21.67	21.75	21.84	21.92	22.01	22.09
51	18.14	18.22	18.31	18.39	18.47	18.56	18.64	18.73	18.81	18.89	18.98	19.06	19.15	19.23	19.31	19.4	19.48	19.57	19.65	19.74	19.82	19.9	19.99	20.07	20.16	20.24	20.33	20.41	20.49	20.58	20.66	20.75	20.83	20.92	21	21.09	21.17	21.25	21.34	21.42	21.51	21.59	21.68	21.76	21.85	21.93	22.02	22.1	22.19
51.5	18.22	18.3	18.39	18.47	18.56	18.64	18.72	18.81	18.89	18.98	19.06	19.15	19.23	19.32	19.4	19.48	19.57	19.65	19.74	19.82	19.91	19.99	20.08	20.16	20.24	20.33	20.41	20.5	20.58	20.67	20.75	20.84	20.92	21.01	21.09	21.18	21.26	21.34	21.43	21.51	21.6	21.68	21.77	21.85	21.94	22.02	22.11	22.19	22.28
52	18.3	18.39	18.47	18.55	18.64	18.72	18.81	18.89	18.98	19.06	19.15	19.23	19.31	19.4	19.48	19.57	19.65	19.74	19.82	19.91	19.99	20.08	20.16	20.25	20.33	20.42	20.5	20.59	20.67	20.76	20.84	20.93	21.01	21.09	21.18	21.26	21.35	21.43	21.52	21.6	21.69	21.78	21.86	21.95	22.03	22.12	22.2	22.29	22.37
52.5	18.38	18.47	18.55	18.64	18.72	18.81	18.89	18.98	19.06	19.14	19.23	19.31	19.4	19.48	19.57	19.65	19.74	19.82	19.91	19.99	20.08	20.16	20.25	20.33	20.42	20.5	20.59	20.67	20.76	20.84	20.93	21.01	21.1	21.18	21.27	21.35	21.44	21.52	21.61	21.7	21.78	21.87	21.95	22.04	22.12	22.21	22.29	22.38	22.46
53	18.46	18.55	18.63	18.72	18.8	18.89	18.97	19.06	19.14	19.23	19.31	19.4	19.48	19.57	19.65	19.74	19.82	19.91	19.99	20.08	20.16	20.25	20.33	20.42	20.5	20.59	20.67	20.76	20.85	20.93	21.02	21.1	21.19	21.27	21.36	21.44	21.53	21.61	21.7	21.78	21.87	21.96	22.04	22.13	22.21	22.3	22.38	22.47	22.56
53.5	18.54	18.63	18.71	18.8	18.88	18.97	19.05	19.14	19.23	19.31	19.4	19.48	19.57	19.65	19.74	19.82	19.91	19.99	20.08	20.16	20.25	20.33	20.42	20.5	20.59	20.68	20.76	20.85	20.93	21.02	21.1	21.19	21.27	21.36	21.45	21.53	21.62	21.7	21.79	21.87	21.96	22.05	22.13	22.22	22.3	22.39	22.47	22.56	22.65
54	18.62	18.71	18.79	18.88	18.97	19.05	19.14	19.22	19.31	19.39	19.48	19.56	19.65	19.73	19.82	19.91	19.99	20.08	20.16	20.25	20.33	20.42	20.5	20.59	20.68	20.76	20.85	20.93	21.02	21.1	21.19	21.28	21.36	21.45	21.53	21.62	21.71	21.79	21.88	21.96	22.05	22.13	22.22	22.31	22.39	22.48	22.57	22.65	22.74
54.5	18.7	18.79	18.88	18.96	19.05	19.13	19.22	19.3	19.39	19.47	19.56	19.65	19.73	19.82	19.9	19.99	20.07	20.16	20.25	20.33	20.42	20.5	20.59	20.68	20.76	20.85	20.93	21.02	21.1	21.19	21.28	21.36	21.45	21.53	21.62	21.71	21.79	21.88	21.97	22.05	22.14	22.22	22.31	22.4	22.48	22.57	22.66	22.74	22.83
55	18.78	18.87	18.96	19.04	19.13	19.21	19.3	19.38	19.47	19.56	19.64	19.73	19.81	19.9	19.99	20.07	20.16	20.24	20.33	20.42	20.5	20.59	20.67	20.76	20.85	20.93	21.02	21.1	21.19	21.28	21.36	21.45	21.54	21.62	21.71	21.79	21.88	21.97	22.05	22.14	22.23	22.31	22.4	22.49	22.57	22.66	22.74	22.83	22.92
55.5	18.86	18.95	19.04	19.12	19.21	19.29	19.38	19.47	19.55	19.64	19.72	19.81	19.9	19.98	20.07	20.15	20.24	20.33	20.41	20.5	20.59	20.67	20.76	20.84	20.93	21.02	21.1	21.19	21.28	21.36	21.45	21.54	21.62	21.71	21.79	21.88	21.97	22.05	22.14	22.23	22.31	22.4	22.49	22.57	22.66	22.75	22.83	22.92	23.01
56	18.94	19.03	19.12	19.2	19.29	19.37	19.46	19.55	19.63	19.72	19.81	19.89	19.98	20.06	20.15	20.24	20.32	20.41	20.5	20.58	20.67	20.76	20.84	20.93	21.02	21.1	21.19	21.27	21.36	21.45	21.53	21.62	21.71	21.79	21.88	21.97	22.05	22.14	22.23	22.32	22.4	22.49	22.58	22.66	22.75	22.84	22.92	23.01	23.1
56.5	19.02	19.11	19.19	19.28	19.37	19.45	19.54	19.63	19.71	19.8	19.89	19.97	20.06	20.15	20.23	20.32	20.41	20.49	20.58	20.67	20.75	20.84	20.93	21.01	21.1	21.19	21.27	21.36	21.45	21.53	21.62	21.71	21.79	21.88	21.97	22.05	22.14	22.23	22.32	22.4	22.49	22.58	22.66	22.75	22.84	22.92	23.01	23.1	23.19
57	19.1	19.19	19.27	19.36	19.45	19.53	19.62	19.71	19.79	19.88	19.97	20.05	20.14	20.23	20.31	20.4	20.49	20.57	20.66	20.75	20.84	20.92	21.01	21.1	21.18	21.27	21.36	21.44	21.53	21.62	21.7	21.79	21.88	21.97	22.05	22.14	22.23	22.31	22.4	22.49	22.58	22.66	22.75	22.84	22.93	23.01	23.1	23.19	23.28
57.5	19.18	19.27	19.35	19.44	19.53	19.61	19.7	19.79	19.87	19.96	20.05	20.13	20.22	20.31	20.4	20.48	20.57	20.66	20.74	20.83	20.92	21	21.09	21.18	21.27	21.35	21.44	21.53	21.61	21.7	21.79	21.88	21.96	22.05	22.14	22.23	22.31	22.4	22.49	22.58	22.66	22.75	22.84	22.93	23.01	23.1	23.19	23.28	23.36
58	19.26	19.34	19.43	19.52	19.61	19.69	19.78	19.87	19.95	20.04	20.13	20.21	20.3	20.39	20.48	20.56	20.65	20.74	20.83	20.91	21	21.09	21.17	21.26	21.35	21.44	21.52	21.61	21.7	21.79	21.87	21.96	22.05	22.14	22.22	22.31	22.4	22.49	22.57	22.66	22.75	22.84	22.92	23.01	23.1	23.19	23.28	23.36	23.45
58.5	19.33	19.42	19.51	19.6	19.68	19.77	19.86	19.95	20.03	20.12	20.21	20.29	20.38	20.47	20.56	20.64	20.73	20.82	20.91	20.99	21.08	21.17	21.26	21.34	21.43	21.52	21.61	21.69	21.78	21.87	21.96	22.05	22.13	22.22	22.31	22.4	22.48	22.57	22.66	22.75	22.84	22.92	23.01	23.1	23.19	23.28	23.36	23.45	23.54
59	19.41	19.5	19.59	19.67	19.76	19.85	19.94	20.02	20.11	20.2	20.29	20.37	20.46	20.55	20.64	20.73	20.81	20.9	20.99	21.08	21.16	21.25	21.34	21.43	21.51	21.6	21.69	21.78	21.87	21.95	22.04	22.13	22.22	22.31	22.39	22.48	22.57	22.66	22.75	22.83	22.92	23.01	23.1	23.19	23.27	23.36	23.45	23.54	23.63
59.5	19.49	19.58	19.67	19.75	19.84	19.93	20.02	20.1	20.19	20.28	20.37	20.45	20.54	20.63	20.72	20.81	20.89	20.98	21.07	21.16	21.24	21.33	21.42	21.51	21.6	21.68	21.77	21.86	21.95	22.04	22.12	22.21	22.3	22.39	22.48	22.57	22.65	22.74	22.83	22.92	23.01	23.09	23.18	23.27	23.36	23.45	23.54	23.62	23.71
60	19.57	19.65	19.74	19.83	19.92	20.01	20.09	20.18	20.27	20.36	20.45	20.53	20.62	20.71	20.8	20.89	20.97	21.06	21.15	21.24	21.33	21.41	21.5	21.59	21.68	21.77	21.85	21.94	22.03	22.12	22.21	22.3	22.38	22.47	22.56	22.65	22.74	22.83	22.91	23	23.09	23.18	23.27	23.36	23.45	23.53	23.62	23.71	23.8
60.5	19.64	19.73	19.82	19.91	20	20.08	20.17	20.26	20.35	20.44	20.52	20.61	20.7	20.79	20.88	20.97	21.05	21.14	21.23	21.32	21.41	21.49	21.58	21.67	21.76	21.85	21.94	22.03	22.11	22.2	22.29	22.38	22.47	22.56	22.64	22.73	22.82	22.91	23	23.09	23.18	23.26	23.35	23.44	23.53	23.62	23.71	23.8	23.89
61	19.72	19.81	19.9	19.98	20.07	20.16	20.25	20.34	20.43	20.51	20.6	20.69	20.78	20.87	20.96	21.04	21.13	21.22	21.31	21.4	21.49	21.58	21.66	21.75	21.84	21.93	22.02	22.11	22.2	22.28	22.37	22.46	22.55	22.64	22.73	22.82	22.91	22.99	23.08	23.17	23.26	23.35	23.44	23.53	23.62	23.71	23.79	23.88	23.97
61.5	19.8	19.88	19.97	20.06	20.15	20.24	20.33	20.42	20.5	20.59	20.68	20.77	20.86	20.95	21.04	21.12	21.21	21.3	21.39	21.48	21.57	21.66	21.74	21.83	21.92	22.01	22.1	22.19	22.28	22.37	22.46	22.54	22.63	22.72	22.81	22.9	22.99	23.08	23.17	23.26	23.34	23.43	23.52	23.61	23.7	23.79	23.88	23.97	24.06
62	19.87	19.96	20.05	20.14	20.23	20.32	20.4	20.49	20.58	20.67	20.76	20.85	20.94	21.03	21.11	21.2	21.29	21.38	21.47	21.56	21.65	21.74	21.82	21.91	22	22.09	22.18	22.27	22.36	22.45	22.54	22.63	22.72	22.8	22.89	22.98	23.07	23.16	23.25	23.34	23.43	23.52	23.61	23.7	23.79	23.87	23.96	24.05	24.14
62.5	19.95	20.04	20.13	20.21	20.3	20.39	20.48	20.57	20.66	20.75	20.84	20.93	21.01	21.1	21.19	21.28	21.37	21.46	21.55	21.64	21.73	21.82	21.9	21.99	22.08	22.17	22.26	22.35	22.44	22.53	22.62	22.71	22.8	22.89	22.98	23.06	23.15	23.24	23.33	23.42	23.51	23.6	23.69	23.78	23.87	23.96	24.05	24.14	24.23
63	20.02	20.11	20.2	20.29	20.38	20.47	20.56	20.65	20.74	20.82	20.91	21	21.09	21.18	21.27	21.36	21.45	21.54	21.63	21.72	21.81	21.9	21.98	22.07	22.16	22.25	22.34	22.43	22.52	22.61	22.7	22.79	22.88	22.97	23.06	23.15	23.24	23.33	23.42	23.51	23.59	23.68	23.77	23.86	23.95	24.04	24.13	24.22	24.31
63.5	20.1	20.19	20.28	20.37	20.46	20.54	20.63	20.72	20.81	20.9	20.99	21.08	21.17	21.26	21.35	21.44	21.53	21.62	21.71	21.8	21.89	21.97	22.06	22.15	22.24	22.33	22.42	22.51	22.6	22.69	22.78	22.87	22.96	23.05	23.14	23.23	23.32	23.41	23.5	23.59	23.68	23.77	23.86	23.95	24.04	24.13	24.22	24.31	24.4
64	20.17	20.26	20.35	20.44	20.53	20.62	20.71	20.8	20.89	20.98	21.07	21.16	21.25	21.34	21.43	21.52	21.61	21.69	21.78	21.87	21.96	22.05	22.14	22.23	22.32	22.41	22.5	22.59	22.68	22.77	22.86	22.95	23.04	23.13	23.22	23.31	23.4	23.49	23.58	23.67	23.76	23.85	23.94	24.03	24.12	24.21	24.3	24.39	24.48
64.5	20.25	20.34	20.43	20.52	20.61	20.7	20.79	20.88	20.97	21.06	21.14	21.23	21.32	21.41	21.5	21.59	21.68	21.77	21.86	21.95	22.04	22.13	22.22	22.31	22.4	22.49	22.58	22.67	22.76	22.85	22.94	23.03	23.12	23.21	23.3	23.39	23.48	23.57	23.66	23.75	23.84	23.93	24.02	24.11	24.2	24.29	24.38	24.47	24.56
65	20.32	20.41	20.5	20.59	20.68	20.77	20.86	20.95	21.04	21.13	21.22	21.31	21.4	21.49	21.58	21.67	21.76	21.85	21.94	22.03	22.12	22.21	22.3	22.39	22.48	22.57	22.66	22.75	22.84	22.93	23.02	23.11	23.2	23.29	23.38	23.47	23.56	23.65	23.74	23.83	23.92	24.01	24.1	24.2	24.29	24.38	24.47	24.56	24.65
65.5	20.4	20.49	20.58	20.67	20.76	20.85	20.94	21.03	21.12	21.21	21.3	21.39	21.48	21.57	21.66	21.75	21.84	21.93	22.02	22.11	22.2	22.29	22.38	22.47	22.56	22.65	22.74	22.83	22.92	23.01	23.1	23.19	23.28	23.37	23.46	23.55	23.64	23.73	23.82	23.92	24.01	24.1	24.19	24.28	24.37	24.46	24.55	24.64	24.73
66	20.47	20.56	20.65	20.74	20.83	20.92	21.01	21.1	21.19	21.28	21.37	21.46	21.55	21.64	21.73	21.82	21.91	22	22.1	22.19	22.28	22.37	22.46	22.55	22.64	22.73	22.82	22.91	23	23.09	23.18	23.27	23.36	23.45	23.54	23.63	23.72	23.81	23.91	24	24.09	24.18	24.27	24.36	24.45	24.54	24.63	24.72	24.81
66.5	20.54	20.64	20.73	20.82	20.91	21	21.09	21.18	21.27	21.36	21.45	21.54	21.63	21.72	21.81	21.9	21.99	22.08	22.17	22.26	22.35	22.44	22.53	22.63	22.72	22.81	22.9	22.99	23.08	23.17	23.26	23.35	23.44	23.53	23.62	23.71	23.8	23.9	23.99	24.08	24.17	24.26	24.35	24.44	24.53	24.62	24.71	24.8	24.9
67	20.62	20.71	20.8	20.89	20.98	21.07	21.16	21.25	21.34	21.43	21.52	21.61	21.7	21.8	21.89	21.98	22.07	22.16	22.25	22.34	22.43	22.52	22.61	22.7	22.79	22.88	22.98	23.07	23.16	23.25	23.34	23.43	23.52	23.61	23.7	23.79	23.88	23.98	24.07	24.16	24.25	24.34	24.43	24.52	24.61	24.7	24.79	24.89	24.98
67.5	20.69	20.78	20.87	20.96	21.05	21.15	21.24	21.33	21.42	21.51	21.6	21.69	21.78	21.87	21.96	22.05	22.14	22.23	22.33	22.42	22.51	22.6	22.69	22.78	22.87	22.96	23.05	23.14	23.24	23.33	23.42	23.51	23.6	23.69	23.78	23.87	23.96	24.06	24.15	24.24	24.33	24.42	24.51	24.6	24.69	24.78	24.88	24.97	25.06
68	20.76	20.86	20.95	21.04	21.13	21.22	21.31	21.4	21.49	21.58	21.67	21.76	21.86	21.95	22.04	22.13	22.22	22.31	22.4	22.49	22.58	22.67	22.77	22.86	22.95	23.04	23.13	23.22	23.31	23.4	23.5	23.59	23.68	23.77	23.86	23.95	24.04	24.13	24.23	24.32	24.41	24.5	24.59	24.68	24.77	24.87	24.96	25.05	25.14
68.5	20.84	20.93	21.02	21.11	21.2	21.29	21.38	21.47	21.57	21.66	21.75	21.84	21.93	22.02	22.11	22.2	22.3	22.39	22.48	22.57	22.66	22.75	22.84	22.93	23.03	23.12	23.21	23.3	23.39	23.48	23.57	23.66	23.76	23.85	23.94	24.03	24.12	24.21	24.31	24.4	24.49	24.58	24.67	24.76	24.85	24.95	25.04	25.13	25.22
69	20.91	21	21.09	21.18	21.27	21.37	21.46	21.55	21.64	21.73	21.82	21.91	22.01	22.1	22.19	22.28	22.37	22.46	22.55	22.64	22.74	22.83	22.92	23.01	23.1	23.19	23.29	23.38	23.47	23.56	23.65	23.74	23.83	23.93	24.02	24.11	24.2	24.29	24.38	24.48	24.57	24.66	24.75	24.84	24.93	25.03	25.12	25.21	25.3
69.5	20.98	21.07	21.17	21.26	21.35	21.44	21.53	21.62	21.71	21.81	21.9	21.99	22.08	22.17	22.26	22.35	22.45	22.54	22.63	22.72	22.81	22.9	23	23.09	23.18	23.27	23.36	23.45	23.55	23.64	23.73	23.82	23.91	24	24.1	24.19	24.28	24.37	24.46	24.56	24.65	24.74	24.83	24.92	25.01	25.11	25.2	25.29	25.38
70	21.05	21.15	21.24	21.33	21.42	21.51	21.6	21.7	21.79	21.88	21.97	22.06	22.15	22.25	22.34	22.43	22.52	22.61	22.7	22.8	22.89	22.98	23.07	23.16	23.25	23.35	23.44	23.53	23.62	23.71	23.81	23.9	23.99	24.08	24.17	24.27	24.36	24.45	24.54	24.63	24.73	24.82	24.91	25	25.09	25.19	25.28	25.37	25.46
70.5	21.13	21.22	21.31	21.4	21.49	21.58	21.68	21.77	21.86	21.95	22.04	22.14	22.23	22.32	22.41	22.5	22.59	22.69	22.78	22.87	22.96	23.05	23.15	23.24	23.33	23.42	23.51	23.61	23.7	23.79	23.88	23.97	24.07	24.16	24.25	24.34	24.44	24.53	24.62	24.71	24.8	24.9	24.99	25.08	25.17	25.27	25.36	25.45	25.54
71	21.2	21.29	21.38	21.47	21.57	21.66	21.75	21.84	21.93	22.03	22.12	22.21	22.3	22.39	22.49	22.58	22.67	22.76	22.85	22.95	23.04	23.13	23.22	23.31	23.41	23.5	23.59	23.68	23.78	23.87	23.96	24.05	24.14	24.24	24.33	24.42	24.51	24.61	24.7	24.79	24.88	24.98	25.07	25.16	25.25	25.34	25.44	25.53	25.62
71.5	21.27	21.36	21.45	21.55	21.64	21.73	21.82	21.91	22.01	22.1	22.19	22.28	22.37	22.47	22.56	22.65	22.74	22.84	22.93	23.02	23.11	23.2	23.3	23.39	23.48	23.57	23.67	23.76	23.85	23.94	24.04	24.13	24.22	24.31	24.41	24.5	24.59	24.68	24.78	24.87	24.96	25.05	25.15	25.24	25.33	25.42	25.52	25.61	25.7
72	21.34	21.43	21.52	21.62	21.71	21.8	21.89	21.99	22.08	22.17	22.26	22.36	22.45	22.54	22.63	22.72	22.82	22.91	23	23.09	23.19	23.28	23.37	23.46	23.56	23.65	23.74	23.83	23.93	24.02	24.11	24.2	24.3	24.39	24.48	24.58	24.67	24.76	24.85	24.95	25.04	25.13	25.22	25.32	25.41	25.5	25.6	25.69	25.78
72.5	21.41	21.5	21.6	21.69	21.78	21.87	21.97	22.06	22.15	22.24	22.34	22.43	22.52	22.61	22.71	22.8	22.89	22.98	23.08	23.17	23.26	23.35	23.45	23.54	23.63	23.72	23.82	23.91	24	24.1	24.19	24.28	24.37	24.47	24.56	24.65	24.74	24.84	24.93	25.02	25.12	25.21	25.3	25.39	25.49	25.58	25.67	25.77	25.86
73	21.48	21.57	21.67	21.76	21.85	21.94	22.04	22.13	22.22	22.32	22.41	22.5	22.59	22.69	22.78	22.87	22.96	23.06	23.15	23.24	23.34	23.43	23.52	23.61	23.71	23.8	23.89	23.98	24.08	24.17	24.26	24.36	24.45	24.54	24.64	24.73	24.82	24.91	25.01	25.1	25.19	25.29	25.38	25.47	25.57	25.66	25.75	25.84	25.94
73.5	21.55	21.65	21.74	21.83	21.92	22.02	22.11	22.2	22.29	22.39	22.48	22.57	22.67	22.76	22.85	22.94	23.04	23.13	23.22	23.32	23.41	23.5	23.59	23.69	23.78	23.87	23.97	24.06	24.15	24.25	24.34	24.43	24.53	24.62	24.71	24.8	24.9	24.99	25.08	25.18	25.27	25.36	25.46	25.55	25.64	25.74	25.83	25.92	26.02
74	21.62	21.72	21.81	21.9	21.99	22.09	22.18	22.27	22.37	22.46	22.55	22.64	22.74	22.83	22.92	23.02	23.11	23.2	23.3	23.39	23.48	23.58	23.67	23.76	23.85	23.95	24.04	24.13	24.23	24.32	24.41	24.51	24.6	24.69	24.79	24.88	24.97	25.07	25.16	25.25	25.35	25.44	25.53	25.63	25.72	25.81	25.91	26	26.09
74.5	21.69	21.79	21.88	21.97	22.06	22.16	22.25	22.34	22.44	22.53	22.62	22.72	22.81	22.9	23	23.09	23.18	23.28	23.37	23.46	23.56	23.65	23.74	23.84	23.93	24.02	24.12	24.21	24.3	24.4	24.49	24.58	24.68	24.77	24.86	24.96	25.05	25.14	25.24	25.33	25.42	25.52	25.61	25.7	25.8	25.89	25.98	26.08	26.17
75	21.76	21.86	21.95	22.04	22.14	22.23	22.32	22.42	22.51	22.6	22.7	22.79	22.88	22.98	23.07	23.16	23.26	23.35	23.44	23.54	23.63	23.72	23.82	23.91	24	24.1	24.19	24.28	24.38	24.47	24.56	24.66	24.75	24.84	24.94	25.03	25.12	25.22	25.31	25.41	25.5	25.59	25.69	25.78	25.87	25.97	26.06	26.16	26.25
75.5	21.83	21.93	22.02	22.11	22.21	22.3	22.39	22.49	22.58	22.67	22.77	22.86	22.95	23.05	23.14	23.23	23.33	23.42	23.51	23.61	23.7	23.79	23.89	23.98	24.08	24.17	24.26	24.36	24.45	24.54	24.64	24.73	24.83	24.92	25.01	25.11	25.2	25.29	25.39	25.48	25.58	25.67	25.76	25.86	25.95	26.04	26.14	26.23	26.33
76	21.9	22	22.09	22.18	22.28	22.37	22.46	22.56	22.65	22.74	22.84	22.93	23.02	23.12	23.21	23.31	23.4	23.49	23.59	23.68	23.77	23.87	23.96	24.06	24.15	24.24	24.34	24.43	24.52	24.62	24.71	24.81	24.9	24.99	25.09	25.18	25.28	25.37	25.46	25.56	25.65	25.74	25.84	25.93	26.03	26.12	26.21	26.31	26.4
76.5	21.97	22.06	22.16	22.25	22.35	22.44	22.53	22.63	22.72	22.81	22.91	23	23.1	23.19	23.28	23.38	23.47	23.56	23.66	23.75	23.85	23.94	24.03	24.13	24.22	24.32	24.41	24.5	24.6	24.69	24.79	24.88	24.97	25.07	25.16	25.26	25.35	25.44	25.54	25.63	25.73	25.82	25.91	26.01	26.1	26.2	26.29	26.39	26.48
77	22.04	22.13	22.23	22.32	22.42	22.51	22.6	22.7	22.79	22.88	22.98	23.07	23.17	23.26	23.35	23.45	23.54	23.64	23.73	23.82	23.92	24.01	24.11	24.2	24.29	24.39	24.48	24.58	24.67	24.77	24.86	24.95	25.05	25.14	25.24	25.33	25.42	25.52	25.61	25.71	25.8	25.9	25.99	26.08	26.18	26.27	26.37	26.46	26.56
77.5	22.11	22.2	22.3	22.39	22.48	22.58	22.67	22.77	22.86	22.95	23.05	23.14	23.24	23.33	23.43	23.52	23.61	23.71	23.8	23.9	23.99	24.08	24.18	24.27	24.37	24.46	24.56	24.65	24.74	24.84	24.93	25.03	25.12	25.22	25.31	25.4	25.5	25.59	25.69	25.78	25.88	25.97	26.06	26.16	26.25	26.35	26.44	26.54	26.63
78	22.18	22.27	22.37	22.46	22.55	22.65	22.74	22.84	22.93	23.02	23.12	23.21	23.31	23.4	23.5	23.59	23.68	23.78	23.87	23.97	24.06	24.16	24.25	24.34	24.44	24.53	24.63	24.72	24.82	24.91	25.01	25.1	25.19	25.29	25.38	25.48	25.57	25.67	25.76	25.86	25.95	26.05	26.14	26.23	26.33	26.42	26.52	26.61	26.71
78.5	22.25	22.34	22.43	22.53	22.62	22.72	22.81	22.91	23	23.09	23.19	23.28	23.38	23.47	23.57	23.66	23.76	23.85	23.94	24.04	24.13	24.23	24.32	24.42	24.51	24.61	24.7	24.79	24.89	24.98	25.08	25.17	25.27	25.36	25.46	25.55	25.65	25.74	25.84	25.93	26.02	26.12	26.21	26.31	26.4	26.5	26.59	26.69	26.78
79	22.31	22.41	22.5	22.6	22.69	22.79	22.88	22.97	23.07	23.16	23.26	23.35	23.45	23.54	23.64	23.73	23.83	23.92	24.01	24.11	24.2	24.3	24.39	24.49	24.58	24.68	24.77	24.87	24.96	25.06	25.15	25.25	25.34	25.44	25.53	25.62	25.72	25.81	25.91	26	26.1	26.19	26.29	26.38	26.48	26.57	26.67	26.76	26.86
79.5	22.38	22.48	22.57	22.67	22.76	22.85	22.95	23.04	23.14	23.23	23.33	23.42	23.52	23.61	23.71	23.8	23.9	23.99	24.09	24.18	24.28	24.37	24.46	24.56	24.65	24.75	24.84	24.94	25.03	25.13	25.22	25.32	25.41	25.51	25.6	25.7	25.79	25.89	25.98	26.08	26.17	26.27	26.36	26.46	26.55	26.65	26.74	26.84	26.93
80	22.45	22.54	22.64	22.73	22.83	22.92	23.02	23.11	23.21	23.3	23.4	23.49	23.59	23.68	23.78	23.87	23.97	24.06	24.16	24.25	24.35	24.44	24.54	24.63	24.73	24.82	24.92	25.01	25.11	25.2	25.3	25.39	25.49	25.58	25.68	25.77	25.87	25.96	26.06	26.15	26.25	26.34	26.44	26.53	26.63	26.72	26.82	26.91	27.01
80.5	22.52	22.61	22.71	22.8	22.9	22.99	23.09	23.18	23.28	23.37	23.47	23.56	23.66	23.75	23.85	23.94	24.04	24.13	24.23	24.32	24.42	24.51	24.61	24.7	24.8	24.89	24.99	25.08	25.18	25.27	25.37	25.46	25.56	25.65	25.75	25.84	25.94	26.03	26.13	26.22	26.32	26.41	26.51	26.61	26.7	26.8	26.89	26.99	27.08
81	22.58	22.68	22.77	22.87	22.96	23.06	23.15	23.25	23.34	23.44	23.53	23.63	23.72	23.82	23.92	24.01	24.11	24.2	24.3	24.39	24.49	24.58	24.68	24.77	24.87	24.96	25.06	25.15	25.25	25.34	25.44	25.53	25.63	25.72	25.82	25.92	26.01	26.11	26.2	26.3	26.39	26.49	26.58	26.68	26.77	26.87	26.97	27.06	27.16
81.5	22.65	22.75	22.84	22.94	23.03	23.13	23.22	23.32	23.41	23.51	23.6	23.7	23.79	23.89	23.98	24.08	24.17	24.27	24.37	24.46	24.56	24.65	24.75	24.84	24.94	25.03	25.13	25.22	25.32	25.41	25.51	25.61	25.7	25.8	25.89	25.99	26.08	26.18	26.27	26.37	26.47	26.56	26.66	26.75	26.85	26.94	27.04	27.13	27.23
82	22.72	22.81	22.91	23	23.1	23.19	23.29	23.39	23.48	23.58	23.67	23.77	23.86	23.96	24.05	24.15	24.24	24.34	24.44	24.53	24.63	24.72	24.82	24.91	25.01	25.1	25.2	25.29	25.39	25.49	25.58	25.68	25.77	25.87	25.96	26.06	26.16	26.25	26.35	26.44	26.54	26.63	26.73	26.83	26.92	27.02	27.11	27.21	27.3
82.5	22.78	22.88	22.98	23.07	23.17	23.26	23.36	23.45	23.55	23.64	23.74	23.84	23.93	24.03	24.12	24.22	24.31	24.41	24.5	24.6	24.7	24.79	24.89	24.98	25.08	25.17	25.27	25.37	25.46	25.56	25.65	25.75	25.84	25.94	26.04	26.13	26.23	26.32	26.42	26.51	26.61	26.71	26.8	26.9	26.99	27.09	27.19	27.28	27.38
83	22.85	22.95	23.04	23.14	23.23	23.33	23.42	23.52	23.62	23.71	23.81	23.9	24	24.09	24.19	24.29	24.38	24.48	24.57	24.67	24.76	24.86	24.96	25.05	25.15	25.24	25.34	25.44	25.53	25.63	25.72	25.82	25.92	26.01	26.11	26.2	26.3	26.39	26.49	26.59	26.68	26.78	26.87	26.97	27.07	27.16	27.26	27.35	27.45
83.5	22.92	23.01	23.11	23.2	23.3	23.4	23.49	23.59	23.68	23.78	23.88	23.97	24.07	24.16	24.26	24.35	24.45	24.55	24.64	24.74	24.83	24.93	25.03	25.12	25.22	25.31	25.41	25.51	25.6	25.7	25.79	25.89	25.99	26.08	26.18	26.27	26.37	26.47	26.56	26.66	26.75	26.85	26.95	27.04	27.14	27.23	27.33	27.43	27.52
84	22.98	23.08	23.18	23.27	23.37	23.46	23.56	23.65	23.75	23.85	23.94	24.04	24.13	24.23	24.33	24.42	24.52	24.61	24.71	24.81	24.9	25	25.1	25.19	25.29	25.38	25.48	25.58	25.67	25.77	25.86	25.96	26.06	26.15	26.25	26.34	26.44	26.54	26.63	26.73	26.83	26.92	27.02	27.11	27.21	27.31	27.4	27.5	27.6
84.5	23.05	23.15	23.24	23.34	23.43	23.53	23.63	23.72	23.82	23.91	24.01	24.11	24.2	24.3	24.39	24.49	24.59	24.68	24.78	24.88	24.97	25.07	25.16	25.26	25.36	25.45	25.55	25.65	25.74	25.84	25.93	26.03	26.13	26.22	26.32	26.42	26.51	26.61	26.7	26.8	26.9	26.99	27.09	27.19	27.28	27.38	27.48	27.57	27.67
85	23.11	23.21	23.31	23.4	23.5	23.6	23.69	23.79	23.88	23.98	24.08	24.17	24.27	24.37	24.46	24.56	24.65	24.75	24.85	24.94	25.04	25.14	25.23	25.33	25.43	25.52	25.62	25.71	25.81	25.91	26	26.1	26.2	26.29	26.39	26.49	26.58	26.68	26.78	26.87	26.97	27.06	27.16	27.26	27.35	27.45	27.55	27.64	27.74
85.5	23.18	23.28	23.37	23.47	23.57	23.66	23.76	23.85	23.95	24.05	24.14	24.24	24.34	24.43	24.53	24.63	24.72	24.82	24.92	25.01	25.11	25.2	25.3	25.4	25.49	25.59	25.69	25.78	25.88	25.98	26.07	26.17	26.27	26.36	26.46	26.56	26.65	26.75	26.85	26.94	27.04	27.14	27.23	27.33	27.43	27.52	27.62	27.72	27.81
86	23.25	23.34	23.44	23.54	23.63	23.73	23.82	23.92	24.02	24.11	24.21	24.31	24.4	24.5	24.6	24.69	24.79	24.89	24.98	25.08	25.18	25.27	25.37	25.47	25.56	25.66	25.76	25.85	25.95	26.05	26.14	26.24	26.34	26.43	26.53	26.63	26.72	26.82	26.92	27.01	27.11	27.21	27.3	27.4	27.5	27.59	27.69	27.79	27.88
86.5	23.31	23.41	23.5	23.6	23.7	23.79	23.89	23.99	24.08	24.18	24.28	24.37	24.47	24.57	24.66	24.76	24.86	24.95	25.05	25.15	25.24	25.34	25.44	25.53	25.63	25.73	25.82	25.92	26.02	26.12	26.21	26.31	26.41	26.5	26.6	26.7	26.79	26.89	26.99	27.08	27.18	27.28	27.37	27.47	27.57	27.66	27.76	27.86	27.96
87	23.38	23.47	23.57	23.67	23.76	23.86	23.96	24.05	24.15	24.25	24.34	24.44	24.54	24.63	24.73	24.83	24.92	25.02	25.12	25.21	25.31	25.41	25.51	25.6	25.7	25.8	25.89	25.99	26.09	26.18	26.28	26.38	26.47	26.57	26.67	26.77	26.86	26.96	27.06	27.15	27.25	27.35	27.44	27.54	27.64	27.74	27.83	27.93	28.03
87.5	23.44	23.54	23.63	23.73	23.83	23.92	24.02	24.12	24.22	24.31	24.41	24.51	24.6	24.7	24.8	24.89	24.99	25.09	25.19	25.28	25.38	25.48	25.57	25.67	25.77	25.86	25.96	26.06	26.16	26.25	26.35	26.45	26.54	26.64	26.74	26.83	26.93	27.03	27.13	27.22	27.32	27.42	27.51	27.61	27.71	27.81	27.9	28	28.1
88	23.5	23.6	23.7	23.8	23.89	23.99	24.09	24.18	24.28	24.38	24.48	24.57	24.67	24.77	24.86	24.96	25.06	25.16	25.25	25.35	25.45	25.54	25.64	25.74	25.83	25.93	26.03	26.13	26.22	26.32	26.42	26.52	26.61	26.71	26.81	26.9	27	27.1	27.2	27.29	27.39	27.49	27.58	27.68	27.78	27.88	27.97	28.07	28.17
88.5	23.57	23.67	23.76	23.86	23.96	24.06	24.15	24.25	24.35	24.44	24.54	24.64	24.74	24.83	24.93	25.03	25.12	25.22	25.32	25.42	25.51	25.61	25.71	25.81	25.9	26	26.1	26.19	26.29	26.39	26.49	26.58	26.68	26.78	26.88	26.97	27.07	27.17	27.27	27.36	27.46	27.56	27.65	27.75	27.85	27.95	28.04	28.14	28.24
89	23.63	23.73	23.83	23.93	24.02	24.12	24.22	24.31	24.41	24.51	24.61	24.7	24.8	24.9	25	25.09	25.19	25.29	25.39	25.48	25.58	25.68	25.77	25.87	25.97	26.07	26.16	26.26	26.36	26.46	26.55	26.65	26.75	26.85	26.94	27.04	27.14	27.24	27.33	27.43	27.53	27.63	27.72	27.82	27.92	28.02	28.11	28.21	28.31
89.5	23.7	23.79	23.89	23.99	24.09	24.18	24.28	24.38	24.48	24.57	24.67	24.77	24.87	24.96	25.06	25.16	25.26	25.35	25.45	25.55	25.65	25.74	25.84	25.94	26.04	26.13	26.23	26.33	26.43	26.52	26.62	26.72	26.82	26.91	27.01	27.11	27.21	27.31	27.4	27.5	27.6	27.7	27.79	27.89	27.99	28.09	28.18	28.28	28.38
90	23.76	23.86	23.96	24.05	24.15	24.25	24.35	24.44	24.54	24.64	24.74	24.83	24.93	25.03	25.13	25.22	25.32	25.42	25.52	25.62	25.71	25.81	25.91	26.01	26.1	26.2	26.3	26.4	26.49	26.59	26.69	26.79	26.89	26.98	27.08	27.18	27.28	27.37	27.47	27.57	27.67	27.76	27.86	27.96	28.06	28.16	28.25	28.35	28.45
90.5	23.82	23.92	24.02	24.12	24.22	24.31	24.41	24.51	24.61	24.7	24.8	24.9	25	25.1	25.19	25.29	25.39	25.49	25.58	25.68	25.78	25.88	25.97	26.07	26.17	26.27	26.37	26.46	26.56	26.66	26.76	26.86	26.95	27.05	27.15	27.25	27.34	27.44	27.54	27.64	27.74	27.83	27.93	28.03	28.13	28.23	28.32	28.42	28.52
91	23.89	23.99	24.08	24.18	24.28	24.38	24.48	24.57	24.67	24.77	24.87	24.96	25.06	25.16	25.26	25.36	25.45	25.55	25.65	25.75	25.85	25.94	26.04	26.14	26.24	26.33	26.43	26.53	26.63	26.73	26.82	26.92	27.02	27.12	27.22	27.31	27.41	27.51	27.61	27.71	27.8	27.9	28	28.1	28.2	28.29	28.39	28.49	28.59
91.5	23.95	24.05	24.15	24.25	24.34	24.44	24.54	24.64	24.74	24.83	24.93	25.03	25.13	25.23	25.32	25.42	25.52	25.62	25.72	25.81	25.91	26.01	26.11	26.21	26.3	26.4	26.5	26.6	26.7	26.79	26.89	26.99	27.09	27.19	27.28	27.38	27.48	27.58	27.68	27.77	27.87	27.97	28.07	28.17	28.26	28.36	28.46	28.56	28.66
92	24.01	24.11	24.21	24.31	24.41	24.5	24.6	24.7	24.8	24.9	25	25.09	25.19	25.29	25.39	25.49	25.58	25.68	25.78	25.88	25.98	26.07	26.17	26.27	26.37	26.47	26.57	26.66	26.76	26.86	26.96	27.06	27.15	27.25	27.35	27.45	27.55	27.65	27.74	27.84	27.94	28.04	28.14	28.24	28.33	28.43	28.53	28.63	28.73
92.5	24.08	24.18	24.27	24.37	24.47	24.57	24.67	24.76	24.86	24.96	25.06	25.16	25.26	25.35	25.45	25.55	25.65	25.75	25.85	25.94	26.04	26.14	26.24	26.34	26.44	26.53	26.63	26.73	26.83	26.93	27.02	27.12	27.22	27.32	27.42	27.52	27.61	27.71	27.81	27.91	28.01	28.11	28.2	28.3	28.4	28.5	28.6	28.7	28.79
93	24.14	24.24	24.34	24.44	24.53	24.63	24.73	24.83	24.93	25.03	25.12	25.22	25.32	25.42	25.52	25.62	25.71	25.81	25.91	26.01	26.11	26.21	26.3	26.4	26.5	26.6	26.7	26.8	26.89	26.99	27.09	27.19	27.29	27.39	27.48	27.58	27.68	27.78	27.88	27.98	28.08	28.17	28.27	28.37	28.47	28.57	28.67	28.76	28.86
93.5	24.2	24.3	24.4	24.5	24.6	24.69	24.79	24.89	24.99	25.09	25.19	25.29	25.38	25.48	25.58	25.68	25.78	25.88	25.98	26.07	26.17	26.27	26.37	26.47	26.57	26.66	26.76	26.86	26.96	27.06	27.16	27.26	27.35	27.45	27.55	27.65	27.75	27.85	27.95	28.04	28.14	28.24	28.34	28.44	28.54	28.64	28.73	28.83	28.93
94	24.27	24.36	24.46	24.56	24.66	24.76	24.86	24.96	25.05	25.15	25.25	25.35	25.45	25.55	25.65	25.74	25.84	25.94	26.04	26.14	26.24	26.34	26.43	26.53	26.63	26.73	26.83	26.93	27.03	27.12	27.22	27.32	27.42	27.52	27.62	27.72	27.82	27.91	28.01	28.11	28.21	28.31	28.41	28.51	28.6	28.7	28.8	28.9	29
94.5	24.33	24.43	24.52	24.62	24.72	24.82	24.92	25.02	25.12	25.22	25.31	25.41	25.51	25.61	25.71	25.81	25.91	26.01	26.1	26.2	26.3	26.4	26.5	26.6	26.7	26.8	26.89	26.99	27.09	27.19	27.29	27.39	27.49	27.59	27.68	27.78	27.88	27.98	28.08	28.18	28.28	28.38	28.47	28.57	28.67	28.77	28.87	28.97	29.07
95	24.39	24.49	24.59	24.69	24.78	24.88	24.98	25.08	25.18	25.28	25.38	25.48	25.58	25.67	25.77	25.87	25.97	26.07	26.17	26.27	26.37	26.46	26.56	26.66	26.76	26.86	26.96	27.06	27.16	27.26	27.35	27.45	27.55	27.65	27.75	27.85	27.95	28.05	28.15	28.24	28.34	28.44	28.54	28.64	28.74	28.84	28.94	29.04	29.14
95.5	24.45	24.55	24.65	24.75	24.85	24.95	25.04	25.14	25.24	25.34	25.44	25.54	25.64	25.74	25.84	25.94	26.03	26.13	26.23	26.33	26.43	26.53	26.63	26.73	26.83	26.93	27.02	27.12	27.22	27.32	27.42	27.52	27.62	27.72	27.82	27.92	28.01	28.11	28.21	28.31	28.41	28.51	28.61	28.71	28.81	28.91	29	29.1	29.2
96	24.51	24.61	24.71	24.81	24.91	25.01	25.11	25.21	25.31	25.4	25.5	25.6	25.7	25.8	25.9	26	26.1	26.2	26.3	26.4	26.49	26.59	26.69	26.79	26.89	26.99	27.09	27.19	27.29	27.39	27.49	27.58	27.68	27.78	27.88	27.98	28.08	28.18	28.28	28.38	28.48	28.58	28.67	28.77	28.87	28.97	29.07	29.17	29.27
96.5	24.57	24.67	24.77	24.87	24.97	25.07	25.17	25.27	25.37	25.47	25.57	25.67	25.76	25.86	25.96	26.06	26.16	26.26	26.36	26.46	26.56	26.66	26.76	26.86	26.96	27.05	27.15	27.25	27.35	27.45	27.55	27.65	27.75	27.85	27.95	28.05	28.15	28.25	28.34	28.44	28.54	28.64	28.74	28.84	28.94	29.04	29.14	29.24	29.34
97	24.64	24.73	24.83	24.93	25.03	25.13	25.23	25.33	25.43	25.53	25.63	25.73	25.83	25.93	26.03	26.13	26.22	26.32	26.42	26.52	26.62	26.72	26.82	26.92	27.02	27.12	27.22	27.32	27.42	27.52	27.62	27.71	27.81	27.91	28.01	28.11	28.21	28.31	28.41	28.51	28.61	28.71	28.81	28.91	29.01	29.11	29.2	29.3	29.4
97.5	24.7	24.8	24.9	25	25.09	25.19	25.29	25.39	25.49	25.59	25.69	25.79	25.89	25.99	26.09	26.19	26.29	26.39	26.49	26.59	26.69	26.78	26.88	26.98	27.08	27.18	27.28	27.38	27.48	27.58	27.68	27.78	27.88	27.98	28.08	28.18	28.28	28.38	28.48	28.57	28.67	28.77	28.87	28.97	29.07	29.17	29.27	29.37	29.47
98	24.76	24.86	24.96	25.06	25.16	25.26	25.35	25.45	25.55	25.65	25.75	25.85	25.95	26.05	26.15	26.25	26.35	26.45	26.55	26.65	26.75	26.85	26.95	27.05	27.15	27.25	27.35	27.45	27.55	27.64	27.74	27.84	27.94	28.04	28.14	28.24	28.34	28.44	28.54	28.64	28.74	28.84	28.94	29.04	29.14	29.24	29.34	29.44	29.54
98.5	24.82	24.92	25.02	25.12	25.22	25.32	25.42	25.52	25.62	25.72	25.82	25.91	26.01	26.11	26.21	26.31	26.41	26.51	26.61	26.71	26.81	26.91	27.01	27.11	27.21	27.31	27.41	27.51	27.61	27.71	27.81	27.91	28.01	28.11	28.21	28.31	28.41	28.51	28.61	28.71	28.81	28.9	29	29.1	29.2	29.3	29.4	29.5	29.6
99	24.88	24.98	25.08	25.18	25.28	25.38	25.48	25.58	25.68	25.78	25.88	25.98	26.08	26.18	26.28	26.38	26.48	26.58	26.68	26.77	26.87	26.97	27.07	27.17	27.27	27.37	27.47	27.57	27.67	27.77	27.87	27.97	28.07	28.17	28.27	28.37	28.47	28.57	28.67	28.77	28.87	28.97	29.07	29.17	29.27	29.37	29.47	29.57	29.67
99.5	24.94	25.04	25.14	25.24	25.34	25.44	25.54	25.64	25.74	25.84	25.94	26.04	26.14	26.24	26.34	26.44	26.54	26.64	26.74	26.84	26.94	27.04	27.14	27.24	27.34	27.44	27.54	27.64	27.74	27.84	27.94	28.04	28.14	28.24	28.34	28.44	28.54	28.64	28.74	28.84	28.94	29.04	29.14	29.23	29.33	29.43	29.53	29.63	29.73
100	25	25.1	25.2	25.3	25.4	25.5	25.6	25.7	25.8	25.9	26	26.1	26.2	26.3	26.4	26.5	26.6	26.7	26.8	26.9	27	27.1	27.2	27.3	27.4	27.5	27.6	27.7	27.8	27.9	28	28.1	28.2	28.3	28.4	28.5	28.6	28.7	28.8	28.9	29	29.1	29.2	29.3	29.4	29.5	29.6	29.7	29.8
[truncated: 301 more columns]
