# Supplementary material for: A physiological approach for assessing human survivability and liveability to heat in a changing climate
Source: Nat Commun. 2023 Nov 29;14:7653. doi: 10.1038/s41467-023-43121-5 (PMC10687011; doi:10.1038/s41467-023-43121-5)
Supplement: Supplementary file 4 — Source Data [file 41467_2023_43121_MOESM4_ESM.zip › Source Data/source_data_figS10/Readme_variables_figs10.xlsx]

## Sheet: Sheet1
subplot	name file	variable	units
figs10a	figs10a.gfdl.ssp245.Young_adult.tover25.Deltaq50Mmax.nc	Differences in median safe Mmax (maximum safe metabolic rate) between the present (2016–2026) and end-of-century (2091–2100) for GFDL-ESM4 SSP2-4.5	∆MET
figs10a	figs10a.gfdl.ssp245.Young_adult.tover25.Sig_MannWhitney.nc	Median difference for SSP2-4.5 is significantly different (P<0.05) assesed with Mann-Whitney statistical test for GFDL-ESM4 SSP2-4.5	Binary (True/False)
figs10b	figs10b.gfdl.ssp245.Young_adult.tover25.Deltaq50MmaxPercentage.nc	Differences in median safe Mmax (maximum safe metabolic rate) between the present (2016–2026) and end-of-century (2091–2100) relative to the present Mmax for GFDL-ESM4 SSP2-4.5	%
figs10c	figs10c.gfdl.ssp585.Young_adult.tover25.Deltaq50Mmax.nc	Differences in median safe Mmax (maximum safe metabolic rate) between the present (2016–2026) and end-of-century (2091–2100) for GFDL-ESM4 SSP5-8.5	∆MET
figs10c	figs10c.gfdl.ssp585.Young_adult.tover25.Sig_MannWhitney.nc	Median difference for SSP2-4.5 is significantly different (P<0.05) assesed with Mann-Whitney statistical test for GFDL-ESM4 SSP5-8.5	Binary (True/False)
figs10d	figs10d.gfdl.ssp585.Young_adult.tover25.Deltaq50MmaxPercentage.nc	Differences in median safe Mmax (maximum safe metabolic rate) between the present (2016–2026) and end-of-century (2091–2100) relative to the present Mmax for GFDL-ESM4 SSP5-8.5	%
figs10e	figs10e.mpi.ssp245.Young_adult.tover25.Deltaq50Mmax.nc	Differences in median safe Mmax (maximum safe metabolic rate) between the present (2016–2026) and end-of-century (2091–2100) for MPI-ESM1.2 SSP2-4.5	∆MET
figs10e	figs10e.mpi.ssp245.Young_adult.tover25.Sig_MannWhitney.nc	Median difference for SSP2-4.5 is significantly different (P<0.05) assesed with Mann-Whitney statistical test for MPI-ESM1.2 SSP2-4.5	Binary (True/False)
figs10f	figs10f.mpi.ssp245.Young_adult.tover25.Deltaq50MmaxPercentage.nc	Differences in median safe Mmax (maximum safe metabolic rate) between the present (2016–2026) and end-of-century (2091–2100) relative to the present Mmax for MPI-ESM1.2 SSP2-4.5	%
figs10g	figs10g.mpi.ssp585.Young_adult.tover25.Deltaq50Mmax.nc	Differences in median safe Mmax (maximum safe metabolic rate) between the present (2016–2026) and end-of-century (2091–2100) for MPI-ESM1.2 SSP5-8.5	∆MET
figs10g	figs10g.mpi.ssp585.Young_adult.tover25.Sig_MannWhitney.nc	Median difference for SSP2-4.5 is significantly different (P<0.05) assesed with Mann-Whitney statistical test for MPI-ESM1.2 SSP5-8.5	Binary (True/False)
figs10h	figs10h.mpi.ssp585.Young_adult.tover25.Deltaq50MmaxPercentage.nc	Differences in median safe Mmax (maximum safe metabolic rate) between the present (2016–2026) and end-of-century (2091–2100) relative to the present Mmax for MPI-ESM1.2 SSP5-8.5	%
