# Supplementary material for: A physiological approach for assessing human survivability and liveability to heat in a changing climate
Source: Nat Commun. 2023 Nov 29;14:7653. doi: 10.1038/s41467-023-43121-5 (PMC10687011; doi:10.1038/s41467-023-43121-5)
Supplement: Supplementary file 4 — Source Data [file 41467_2023_43121_MOESM4_ESM.zip › Source Data/source_data_figS3/figs3.xlsx]

## Sheet: a Indoor-Young 6H
units: See survivability zones descriptions in Session 4.2 and Figure 2, x-axis: temperature (degrees Celsius, row 2), y-axis:specific humidity (g/kg, column A)
	25	25.1	25.2	25.3	25.4	25.5	25.6	25.7	25.8	25.9	26	26.1	26.2	26.3	26.4	26.5	26.6	26.7	26.8	26.9	27	27.1	27.2	27.3	27.4	27.5	27.6	27.7	27.8	27.9	28	28.1	28.2	28.3	28.4	28.5	28.6	28.7	28.8	28.9	29	29.1	29.2	29.3	29.4	29.5	29.6	29.7	29.8
0	1	1	1	1	1	1	1	1	1	1	1	1	1	1	1	1	1	1	1	1	1	1	1	1	1	1	1	1	1	1	1	1	1	1	1	1	1	1	1	1	1	1	1	1	1	1	1	1	1
0.2	1	1	1	1	1	1	1	1	1	1	1	1	1	1	1	1	1	1	1	1	1	1	1	1	1	1	1	1	1	1	1	1	1	1	1	1	1	1	1	1	1	1	1	1	1	1	1	1	1
0.4	1	1	1	1	1	1	1	1	1	1	1	1	1	1	1	1	1	1	1	1	1	1	1	1	1	1	1	1	1	1	1	1	1	1	1	1	1	1	1	1	1	1	1	1	1	1	1	1	1
0.6	1	1	1	1	1	1	1	1	1	1	1	1	1	1	1	1	1	1	1	1	1	1	1	1	1	1	1	1	1	1	1	1	1	1	1	1	1	1	1	1	1	1	1	1	1	1	1	1	1
0.8	1	1	1	1	1	1	1	1	1	1	1	1	1	1	1	1	1	1	1	1	1	1	1	1	1	1	1	1	1	1	1	1	1	1	1	1	1	1	1	1	1	1	1	1	1	1	1	1	1
1	1	1	1	1	1	1	1	1	1	1	1	1	1	1	1	1	1	1	1	1	1	1	1	1	1	1	1	1	1	1	1	1	1	1	1	1	1	1	1	1	1	1	1	1	1	1	1	1	1
1.2	1	1	1	1	1	1	1	1	1	1	1	1	1	1	1	1	1	1	1	1	1	1	1	1	1	1	1	1	1	1	1	1	1	1	1	1	1	1	1	1	1	1	1	1	1	1	1	1	1
1.4	1	1	1	1	1	1	1	1	1	1	1	1	1	1	1	1	1	1	1	1	1	1	1	1	1	1	1	1	1	1	1	1	1	1	1	1	1	1	1	1	1	1	1	1	1	1	1	1	1
1.6	1	1	1	1	1	1	1	1	1	1	1	1	1	1	1	1	1	1	1	1	1	1	1	1	1	1	1	1	1	1	1	1	1	1	1	1	1	1	1	1	1	1	1	1	1	1	1	1	1
1.8	1	1	1	1	1	1	1	1	1	1	1	1	1	1	1	1	1	1	1	1	1	1	1	1	1	1	1	1	1	1	1	1	1	1	1	1	1	1	1	1	1	1	1	1	1	1	1	1	1
2	1	1	1	1	1	1	1	1	1	1	1	1	1	1	1	1	1	1	1	1	1	1	1	1	1	1	1	1	1	1	1	1	1	1	1	1	1	1	1	1	1	1	1	1	1	1	1	1	1
2.2	1	1	1	1	1	1	1	1	1	1	1	1	1	1	1	1	1	1	1	1	1	1	1	1	1	1	1	1	1	1	1	1	1	1	1	1	1	1	1	1	1	1	1	1	1	1	1	1	1
2.4	1	1	1	1	1	1	1	1	1	1	1	1	1	1	1	1	1	1	1	1	1	1	1	1	1	1	1	1	1	1	1	1	1	1	1	1	1	1	1	1	1	1	1	1	1	1	1	1	1
2.6	1	1	1	1	1	1	1	1	1	1	1	1	1	1	1	1	1	1	1	1	1	1	1	1	1	1	1	1	1	1	1	1	1	1	1	1	1	1	1	1	1	1	1	1	1	1	1	1	1
2.8	1	1	1	1	1	1	1	1	1	1	1	1	1	1	1	1	1	1	1	1	1	1	1	1	1	1	1	1	1	1	1	1	1	1	1	1	1	1	1	1	1	1	1	1	1	1	1	1	1
3	1	1	1	1	1	1	1	1	1	1	1	1	1	1	1	1	1	1	1	1	1	1	1	1	1	1	1	1	1	1	1	1	1	1	1	1	1	1	1	1	1	1	1	1	1	1	1	1	1
3.2	1	1	1	1	1	1	1	1	1	1	1	1	1	1	1	1	1	1	1	1	1	1	1	1	1	1	1	1	1	1	1	1	1	1	1	1	1	1	1	1	1	1	1	1	1	1	1	1	1
3.4	1	1	1	1	1	1	1	1	1	1	1	1	1	1	1	1	1	1	1	1	1	1	1	1	1	1	1	1	1	1	1	1	1	1	1	1	1	1	1	1	1	1	1	1	1	1	1	1	1
3.6	1	1	1	1	1	1	1	1	1	1	1	1	1	1	1	1	1	1	1	1	1	1	1	1	1	1	1	1	1	1	1	1	1	1	1	1	1	1	1	1	1	1	1	1	1	1	1	1	1
3.8	1	1	1	1	1	1	1	1	1	1	1	1	1	1	1	1	1	1	1	1	1	1	1	1	1	1	1	1	1	1	1	1	1	1	1	1	1	1	1	1	1	1	1	1	1	1	1	1	1
4	1	1	1	1	1	1	1	1	1	1	1	1	1	1	1	1	1	1	1	1	1	1	1	1	1	1	1	1	1	1	1	1	1	1	1	1	1	1	1	1	1	1	1	1	1	1	1	1	1
4.2	1	1	1	1	1	1	1	1	1	1	1	1	1	1	1	1	1	1	1	1	1	1	1	1	1	1	1	1	1	1	1	1	1	1	1	1	1	1	1	1	1	1	1	1	1	1	1	1	1
4.4	1	1	1	1	1	1	1	1	1	1	1	1	1	1	1	1	1	1	1	1	1	1	1	1	1	1	1	1	1	1	1	1	1	1	1	1	1	1	1	1	1	1	1	1	1	1	1	1	1
4.6	1	1	1	1	1	1	1	1	1	1	1	1	1	1	1	1	1	1	1	1	1	1	1	1	1	1	1	1	1	1	1	1	1	1	1	1	1	1	1	1	1	1	1	1	1	1	1	1	1
4.8	1	1	1	1	1	1	1	1	1	1	1	1	1	1	1	1	1	1	1	1	1	1	1	1	1	1	1	1	1	1	1	1	1	1	1	1	1	1	1	1	1	1	1	1	1	1	1	1	1
5	1	1	1	1	1	1	1	1	1	1	1	1	1	1	1	1	1	1	1	1	1	1	1	1	1	1	1	1	1	1	1	1	1	1	1	1	1	1	1	1	1	1	1	1	1	1	1	1	1
5.2	1	1	1	1	1	1	1	1	1	1	1	1	1	1	1	1	1	1	1	1	1	1	1	1	1	1	1	1	1	1	1	1	1	1	1	1	1	1	1	1	1	1	1	1	1	1	1	1	1
5.4	1	1	1	1	1	1	1	1	1	1	1	1	1	1	1	1	1	1	1	1	1	1	1	1	1	1	1	1	1	1	1	1	1	1	1	1	1	1	1	1	1	1	1	1	1	1	1	1	1
5.6	1	1	1	1	1	1	1	1	1	1	1	1	1	1	1	1	1	1	1	1	1	1	1	1	1	1	1	1	1	1	1	1	1	1	1	1	1	1	1	1	1	1	1	1	1	1	1	1	1
5.8	1	1	1	1	1	1	1	1	1	1	1	1	1	1	1	1	1	1	1	1	1	1	1	1	1	1	1	1	1	1	1	1	1	1	1	1	1	1	1	1	1	1	1	1	1	1	1	1	1
6	1	1	1	1	1	1	1	1	1	1	1	1	1	1	1	1	1	1	1	1	1	1	1	1	1	1	1	1	1	1	1	1	1	1	1	1	1	1	1	1	1	1	1	1	1	1	1	1	1
6.2	1	1	1	1	1	1	1	1	1	1	1	1	1	1	1	1	1	1	1	1	1	1	1	1	1	1	1	1	1	1	1	1	1	1	1	1	1	1	1	1	1	1	1	1	1	1	1	1	1
6.4	1	1	1	1	1	1	1	1	1	1	1	1	1	1	1	1	1	1	1	1	1	1	1	1	1	1	1	1	1	1	1	1	1	1	1	1	1	1	1	1	1	1	1	1	1	1	1	1	1
6.6	1	1	1	1	1	1	1	1	1	1	1	1	1	1	1	1	1	1	1	1	1	1	1	1	1	1	1	1	1	1	1	1	1	1	1	1	1	1	1	1	1	1	1	1	1	1	1	1	1
6.8	1	1	1	1	1	1	1	1	1	1	1	1	1	1	1	1	1	1	1	1	1	1	1	1	1	1	1	1	1	1	1	1	1	1	1	1	1	1	1	1	1	1	1	1	1	1	1	1	1
7	1	1	1	1	1	1	1	1	1	1	1	1	1	1	1	1	1	1	1	1	1	1	1	1	1	1	1	1	1	1	1	1	1	1	1	1	1	1	1	1	1	1	1	1	1	1	1	1	1
7.2	1	1	1	1	1	1	1	1	1	1	1	1	1	1	1	1	1	1	1	1	1	1	1	1	1	1	1	1	1	1	1	1	1	1	1	1	1	1	1	1	1	1	1	1	1	1	1	1	1
7.4	1	1	1	1	1	1	1	1	1	1	1	1	1	1	1	1	1	1	1	1	1	1	1	1	1	1	1	1	1	1	1	1	1	1	1	1	1	1	1	1	1	1	1	1	1	1	1	1	1
7.6	1	1	1	1	1	1	1	1	1	1	1	1	1	1	1	1	1	1	1	1	1	1	1	1	1	1	1	1	1	1	1	1	1	1	1	1	1	1	1	1	1	1	1	1	1	1	1	1	1
7.8	1	1	1	1	1	1	1	1	1	1	1	1	1	1	1	1	1	1	1	1	1	1	1	1	1	1	1	1	1	1	1	1	1	1	1	1	1	1	1	1	1	1	1	1	1	1	1	1	1
8	1	1	1	1	1	1	1	1	1	1	1	1	1	1	1	1	1	1	1	1	1	1	1	1	1	1	1	1	1	1	1	1	1	1	1	1	1	1	1	1	1	1	1	1	1	1	1	1	1
8.2	1	1	1	1	1	1	1	1	1	1	1	1	1	1	1	1	1	1	1	1	1	1	1	1	1	1	1	1	1	1	1	1	1	1	1	1	1	1	1	1	1	1	1	1	1	1	1	1	1
8.4	1	1	1	1	1	1	1	1	1	1	1	1	1	1	1	1	1	1	1	1	1	1	1	1	1	1	1	1	1	1	1	1	1	1	1	1	1	1	1	1	1	1	1	1	1	1	1	1	1
8.6	1	1	1	1	1	1	1	1	1	1	1	1	1	1	1	1	1	1	1	1	1	1	1	1	1	1	1	1	1	1	1	1	1	1	1	1	1	1	1	1	1	1	1	1	1	1	1	1	1
8.8	1	1	1	1	1	1	1	1	1	1	1	1	1	1	1	1	1	1	1	1	1	1	1	1	1	1	1	1	1	1	1	1	1	1	1	1	1	1	1	1	1	1	1	1	1	1	1	1	1
9	1	1	1	1	1	1	1	1	1	1	1	1	1	1	1	1	1	1	1	1	1	1	1	1	1	1	1	1	1	1	1	1	1	1	1	1	1	1	1	1	1	1	1	1	1	1	1	1	1
9.2	1	1	1	1	1	1	1	1	1	1	1	1	1	1	1	1	1	1	1	1	1	1	1	1	1	1	1	1	1	1	1	1	1	1	1	1	1	1	1	1	1	1	1	1	1	1	1	1	1
9.4	1	1	1	1	1	1	1	1	1	1	1	1	1	1	1	1	1	1	1	1	1	1	1	1	1	1	1	1	1	1	1	1	1	1	1	1	1	1	1	1	1	1	1	1	1	1	1	1	1
9.6	1	1	1	1	1	1	1	1	1	1	1	1	1	1	1	1	1	1	1	1	1	1	1	1	1	1	1	1	1	1	1	1	1	1	1	1	1	1	1	1	1	1	1	1	1	1	1	1	1
9.8	1	1	1	1	1	1	1	1	1	1	1	1	1	1	1	1	1	1	1	1	1	1	1	1	1	1	1	1	1	1	1	1	1	1	1	1	1	1	1	1	1	1	1	1	1	1	1	1	1
10	1	1	1	1	1	1	1	1	1	1	1	1	1	1	1	1	1	1	1	1	1	1	1	1	1	1	1	1	1	1	1	1	1	1	1	1	1	1	1	1	1	1	1	1	1	1	1	1	1
10.2	1	1	1	1	1	1	1	1	1	1	1	1	1	1	1	1	1	1	1	1	1	1	1	1	1	1	1	1	1	1	1	1	1	1	1	1	1	1	1	1	1	1	1	1	1	1	1	1	1
10.4	1	1	1	1	1	1	1	1	1	1	1	1	1	1	1	1	1	1	1	1	1	1	1	1	1	1	1	1	1	1	1	1	1	1	1	1	1	1	1	1	1	1	1	1	1	1	1	1	1
10.6	1	1	1	1	1	1	1	1	1	1	1	1	1	1	1	1	1	1	1	1	1	1	1	1	1	1	1	1	1	1	1	1	1	1	1	1	1	1	1	1	1	1	1	1	1	1	1	1	1
10.8	1	1	1	1	1	1	1	1	1	1	1	1	1	1	1	1	1	1	1	1	1	1	1	1	1	1	1	1	1	1	1	1	1	1	1	1	1	1	1	1	1	1	1	1	1	1	1	1	1
11	1	1	1	1	1	1	1	1	1	1	1	1	1	1	1	1	1	1	1	1	1	1	1	1	1	1	1	1	1	1	1	1	1	1	1	1	1	1	1	1	1	1	1	1	1	1	1	1	1
11.2	1	1	1	1	1	1	1	1	1	1	1	1	1	1	1	1	1	1	1	1	1	1	1	1	1	1	1	1	1	1	1	1	1	1	1	1	1	1	1	1	1	1	1	1	1	1	1	1	1
11.4	1	1	1	1	1	1	1	1	1	1	1	1	1	1	1	1	1	1	1	1	1	1	1	1	1	1	1	1	1	1	1	1	1	1	1	1	1	1	1	1	1	1	1	1	1	1	1	1	1
11.6	1	1	1	1	1	1	1	1	1	1	1	1	1	1	1	1	1	1	1	1	1	1	1	1	1	1	1	1	1	1	1	1	1	1	1	1	1	1	1	1	1	1	1	1	1	1	1	1	1
11.8	1	1	1	1	1	1	1	1	1	1	1	1	1	1	1	1	1	1	1	1	1	1	1	1	1	1	1	1	1	1	1	1	1	1	1	1	1	1	1	1	1	1	1	1	1	1	1	1	1
12	1	1	1	1	1	1	1	1	1	1	1	1	1	1	1	1	1	1	1	1	1	1	1	1	1	1	1	1	1	1	1	1	1	1	1	1	1	1	1	1	1	1	1	1	1	1	1	1	1
12.2	1	1	1	1	1	1	1	1	1	1	1	1	1	1	1	1	1	1	1	1	1	1	1	1	1	1	1	1	1	1	1	1	1	1	1	1	1	1	1	1	1	1	1	1	1	1	1	1	1
12.4	1	1	1	1	1	1	1	1	1	1	1	1	1	1	1	1	1	1	1	1	1	1	1	1	1	1	1	1	1	1	1	1	1	1	1	1	1	1	1	1	1	1	1	1	1	1	1	1	1
12.6	1	1	1	1	1	1	1	1	1	1	1	1	1	1	1	1	1	1	1	1	1	1	1	1	1	1	1	1	1	1	1	1	1	1	1	1	1	1	1	1	1	1	1	1	1	1	1	1	1
12.8	1	1	1	1	1	1	1	1	1	1	1	1	1	1	1	1	1	1	1	1	1	1	1	1	1	1	1	1	1	1	1	1	1	1	1	1	1	1	1	1	1	1	1	1	1	1	1	1	1
13	1	1	1	1	1	1	1	1	1	1	1	1	1	1	1	1	1	1	1	1	1	1	1	1	1	1	1	1	1	1	1	1	1	1	1	1	1	1	1	1	1	1	1	1	1	1	1	1	1
13.2	1	1	1	1	1	1	1	1	1	1	1	1	1	1	1	1	1	1	1	1	1	1	1	1	1	1	1	1	1	1	1	1	1	1	1	1	1	1	1	1	1	1	1	1	1	1	1	1	1
13.4	1	1	1	1	1	1	1	1	1	1	1	1	1	1	1	1	1	1	1	1	1	1	1	1	1	1	1	1	1	1	1	1	1	1	1	1	1	1	1	1	1	1	1	1	1	1	1	1	1
13.6	1	1	1	1	1	1	1	1	1	1	1	1	1	1	1	1	1	1	1	1	1	1	1	1	1	1	1	1	1	1	1	1	1	1	1	1	1	1	1	1	1	1	1	1	1	1	1	1	1
13.8	1	1	1	1	1	1	1	1	1	1	1	1	1	1	1	1	1	1	1	1	1	1	1	1	1	1	1	1	1	1	1	1	1	1	1	1	1	1	1	1	1	1	1	1	1	1	1	1	1
14	1	1	1	1	1	1	1	1	1	1	1	1	1	1	1	1	1	1	1	1	1	1	1	1	1	1	1	1	1	1	1	1	1	1	1	1	1	1	1	1	1	1	1	1	1	1	1	1	1
14.2	1	1	1	1	1	1	1	1	1	1	1	1	1	1	1	1	1	1	1	1	1	1	1	1	1	1	1	1	1	1	1	1	1	1	1	1	1	1	1	1	1	1	1	1	1	1	1	1	1
14.4	1	1	1	1	1	1	1	1	1	1	1	1	1	1	1	1	1	1	1	1	1	1	1	1	1	1	1	1	1	1	1	1	1	1	1	1	1	1	1	1	1	1	1	1	1	1	1	1	1
14.6	1	1	1	1	1	1	1	1	1	1	1	1	1	1	1	1	1	1	1	1	1	1	1	1	1	1	1	1	1	1	1	1	1	1	1	1	1	1	1	1	1	1	1	1	1	1	1	1	1
14.8	1	1	1	1	1	1	1	1	1	1	1	1	1	1	1	1	1	1	1	1	1	1	1	1	1	1	1	1	1	1	1	1	1	1	1	1	1	1	1	1	1	1	1	1	1	1	1	1	1
15	1	1	1	1	1	1	1	1	1	1	1	1	1	1	1	1	1	1	1	1	1	1	1	1	1	1	1	1	1	1	1	1	1	1	1	1	1	1	1	1	1	1	1	1	1	1	1	1	1
15.2	1	1	1	1	1	1	1	1	1	1	1	1	1	1	1	1	1	1	1	1	1	1	1	1	1	1	1	1	1	1	1	1	1	1	1	1	1	1	1	1	1	1	1	1	1	1	1	1	1
15.4	1	1	1	1	1	1	1	1	1	1	1	1	1	1	1	1	1	1	1	1	1	1	1	1	1	1	1	1	1	1	1	1	1	1	1	1	1	1	1	1	1	1	1	1	1	1	1	1	1
15.6	1	1	1	1	1	1	1	1	1	1	1	1	1	1	1	1	1	1	1	1	1	1	1	1	1	1	1	1	1	1	1	1	1	1	1	1	1	1	1	1	1	1	1	1	1	1	1	1	1
15.8	1	1	1	1	1	1	1	1	1	1	1	1	1	1	1	1	1	1	1	1	1	1	1	1	1	1	1	1	1	1	1	1	1	1	1	1	1	1	1	1	1	1	1	1	1	1	1	1	1
16	1	1	1	1	1	1	1	1	1	1	1	1	1	1	1	1	1	1	1	1	1	1	1	1	1	1	1	1	1	1	1	1	1	1	1	1	1	1	1	1	1	1	1	1	1	1	1	1	1
16.2	1	1	1	1	1	1	1	1	1	1	1	1	1	1	1	1	1	1	1	1	1	1	1	1	1	1	1	1	1	1	1	1	1	1	1	1	1	1	1	1	1	1	1	1	1	1	1	1	1
16.4	1	1	1	1	1	1	1	1	1	1	1	1	1	1	1	1	1	1	1	1	1	1	1	1	1	1	1	1	1	1	1	1	1	1	1	1	1	1	1	1	1	1	1	1	1	1	1	1	1
16.6	1	1	1	1	1	1	1	1	1	1	1	1	1	1	1	1	1	1	1	1	1	1	1	1	1	1	1	1	1	1	1	1	1	1	1	1	1	1	1	1	1	1	1	1	1	1	1	1	1
16.8	1	1	1	1	1	1	1	1	1	1	1	1	1	1	1	1	1	1	1	1	1	1	1	1	1	1	1	1	1	1	1	1	1	1	1	1	1	1	1	1	1	1	1	1	1	1	1	1	1
17	1	1	1	1	1	1	1	1	1	1	1	1	1	1	1	1	1	1	1	1	1	1	1	1	1	1	1	1	1	1	1	1	1	1	1	1	1	1	1	1	1	1	1	1	1	1	1	1	1
17.2	1	1	1	1	1	1	1	1	1	1	1	1	1	1	1	1	1	1	1	1	1	1	1	1	1	1	1	1	1	1	1	1	1	1	1	1	1	1	1	1	1	1	1	1	1	1	1	1	1
17.4	1	1	1	1	1	1	1	1	1	1	1	1	1	1	1	1	1	1	1	1	1	1	1	1	1	1	1	1	1	1	1	1	1	1	1	1	1	1	1	1	1	1	1	1	1	1	1	1	1
17.6	1	1	1	1	1	1	1	1	1	1	1	1	1	1	1	1	1	1	1	1	1	1	1	1	1	1	1	1	1	1	1	1	1	1	1	1	1	1	1	1	1	1	1	1	1	1	1	1	1
17.8	1	1	1	1	1	1	1	1	1	1	1	1	1	1	1	1	1	1	1	1	1	1	1	1	1	1	1	1	1	1	1	1	1	1	1	1	1	1	1	1	1	1	1	1	1	1	1	1	1
18	1	1	1	1	1	1	1	1	1	1	1	1	1	1	1	1	1	1	1	1	1	1	1	1	1	1	1	1	1	1	1	1	1	1	1	1	1	1	1	1	1	1	1	1	1	1	1	1	1
18.2	1	1	1	1	1	1	1	1	1	1	1	1	1	1	1	1	1	1	1	1	1	1	1	1	1	1	1	1	1	1	1	1	1	1	1	1	1	1	1	1	1	1	1	1	1	1	1	1	1
18.4	1	1	1	1	1	1	1	1	1	1	1	1	1	1	1	1	1	1	1	1	1	1	1	1	1	1	1	1	1	1	1	1	1	1	1	1	1	1	1	1	1	1	1	1	1	1	1	1	1
18.6	1	1	1	1	1	1	1	1	1	1	1	1	1	1	1	1	1	1	1	1	1	1	1	1	1	1	1	1	1	1	1	1	1	1	1	1	1	1	1	1	1	1	1	1	1	1	1	1	1
18.8	1	1	1	1	1	1	1	1	1	1	1	1	1	1	1	1	1	1	1	1	1	1	1	1	1	1	1	1	1	1	1	1	1	1	1	1	1	1	1	1	1	1	1	1	1	1	1	1	1
19	1	1	1	1	1	1	1	1	1	1	1	1	1	1	1	1	1	1	1	1	1	1	1	1	1	1	1	1	1	1	1	1	1	1	1	1	1	1	1	1	1	1	1	1	1	1	1	1	1
19.2	1	1	1	1	1	1	1	1	1	1	1	1	1	1	1	1	1	1	1	1	1	1	1	1	1	1	1	1	1	1	1	1	1	1	1	1	1	1	1	1	1	1	1	1	1	1	1	1	1
19.4	1	1	1	1	1	1	1	1	1	1	1	1	1	1	1	1	1	1	1	1	1	1	1	1	1	1	1	1	1	1	1	1	1	1	1	1	1	1	1	1	1	1	1	1	1	1	1	1	1
19.6	1	1	1	1	1	1	1	1	1	1	1	1	1	1	1	1	1	1	1	1	1	1	1	1	1	1	1	1	1	1	1	1	1	1	1	1	1	1	1	1	1	1	1	1	1	1	1	1	1
19.8	1	1	1	1	1	1	1	1	1	1	1	1	1	1	1	1	1	1	1	1	1	1	1	1	1	1	1	1	1	1	1	1	1	1	1	1	1	1	1	1	1	1	1	1	1	1	1	1	1
20	1	1	1	1	1	1	1	1	1	1	1	1	1	1	1	1	1	1	1	1	1	1	1	1	1	1	1	1	1	1	1	1	1	1	1	1	1	1	1	1	1	1	1	1	1	1	1	1	1
20.2	1	1	1	1	1	1	1	1	1	1	1	1	1	1	1	1	1	1	1	1	1	1	1	1	1	1	1	1	1	1	1	1	1	1	1	1	1	1	1	1	1	1	1	1	1	1	1	1	1
20.4	1	1	1	1	1	1	1	1	1	1	1	1	1	1	1	1	1	1	1	1	1	1	1	1	1	1	1	1	1	1	1	1	1	1	1	1	1	1	1	1	1	1	1	1	1	1	1	1	1
20.6	1	1	1	1	1	1	1	1	1	1	1	1	1	1	1	1	1	1	1	1	1	1	1	1	1	1	1	1	1	1	1	1	1	1	1	1	1	1	1	1	1	1	1	1	1	1	1	1	1
20.8	1	1	1	1	1	1	1	1	1	1	1	1	1	1	1	1	1	1	1	1	1	1	1	1	1	1	1	1	1	1	1	1	1	1	1	1	1	1	1	1	1	1	1	1	1	1	1	1	1
21	1	1	1	1	1	1	1	1	1	1	1	1	1	1	1	1	1	1	1	1	1	1	1	1	1	1	1	1	1	1	1	1	1	1	1	1	1	1	1	1	1	1	1	1	1	1	1	1	1
21.2	1	1	1	1	1	1	1	1	1	1	1	1	1	1	1	1	1	1	1	1	1	1	1	1	1	1	1	1	1	1	1	1	1	1	1	1	1	1	1	1	1	1	1	1	1	1	1	1	1
21.4	1	1	1	1	1	1	1	1	1	1	1	1	1	1	1	1	1	1	1	1	1	1	1	1	1	1	1	1	1	1	1	1	1	1	1	1	1	1	1	1	1	1	1	1	1	1	1	1	1
21.6	1	1	1	1	1	1	1	1	1	1	1	1	1	1	1	1	1	1	1	1	1	1	1	1	1	1	1	1	1	1	1	1	1	1	1	1	1	1	1	1	1	1	1	1	1	1	1	1	1
21.8	1	1	1	1	1	1	1	1	1	1	1	1	1	1	1	1	1	1	1	1	1	1	1	1	1	1	1	1	1	1	1	1	1	1	1	1	1	1	1	1	1	1	1	1	1	1	1	1	1
22	1	1	1	1	1	1	1	1	1	1	1	1	1	1	1	1	1	1	1	1	1	1	1	1	1	1	1	1	1	1	1	1	1	1	1	1	1	1	1	1	1	1	1	1	1	1	1	1	1
22.2	1	1	1	1	1	1	1	1	1	1	1	1	1	1	1	1	1	1	1	1	1	1	1	1	1	1	1	1	1	1	1	1	1	1	1	1	1	1	1	1	1	1	1	1	1	1	1	1	1
22.4	1	1	1	1	1	1	1	1	1	1	1	1	1	1	1	1	1	1	1	1	1	1	1	1	1	1	1	1	1	1	1	1	1	1	1	1	1	1	1	1	1	1	1	1	1	1	1	1	1
22.6	1	1	1	1	1	1	1	1	1	1	1	1	1	1	1	1	1	1	1	1	1	1	1	1	1	1	1	1	1	1	1	1	1	1	1	1	1	1	1	1	1	1	1	1	1	1	1	1	1
22.8	1	1	1	1	1	1	1	1	1	1	1	1	1	1	1	1	1	1	1	1	1	1	1	1	1	1	1	1	1	1	1	1	1	1	1	1	1	1	1	1	1	1	1	1	1	1	1	1	1
23	1	1	1	1	1	1	1	1	1	1	1	1	1	1	1	1	1	1	1	1	1	1	1	1	1	1	1	1	1	1	1	1	1	1	1	1	1	1	1	1	1	1	1	1	1	1	1	1	1
23.2	1	1	1	1	1	1	1	1	1	1	1	1	1	1	1	1	1	1	1	1	1	1	1	1	1	1	1	1	1	1	1	1	1	1	1	1	1	1	1	1	1	1	1	1	1	1	1	1	1
23.4	1	1	1	1	1	1	1	1	1	1	1	1	1	1	1	1	1	1	1	1	1	1	1	1	1	1	1	1	1	1	1	1	1	1	1	1	1	1	1	1	1	1	1	1	1	1	1	1	1
23.6	1	1	1	1	1	1	1	1	1	1	1	1	1	1	1	1	1	1	1	1	1	1	1	1	1	1	1	1	1	1	1	1	1	1	1	1	1	1	1	1	1	1	1	1	1	1	1	1	1
23.8	1	1	1	1	1	1	1	1	1	1	1	1	1	1	1	1	1	1	1	1	1	1	1	1	1	1	1	1	1	1	1	1	1	1	1	1	1	1	1	1	1	1	1	1	1	1	1	1	1
24	1	1	1	1	1	1	1	1	1	1	1	1	1	1	1	1	1	1	1	1	1	1	1	1	1	1	1	1	1	1	1	1	1	1	1	1	1	1	1	1	1	1	1	1	1	1	1	1	1
24.2	1	1	1	1	1	1	1	1	1	1	1	1	1	1	1	1	1	1	1	1	1	1	1	1	1	1	1	1	1	1	1	1	1	1	1	1	1	1	1	1	1	1	1	1	1	1	1	1	1
24.4	1	1	1	1	1	1	1	1	1	1	1	1	1	1	1	1	1	1	1	1	1	1	1	1	1	1	1	1	1	1	1	1	1	1	1	1	1	1	1	1	1	1	1	1	1	1	1	1	1
24.6	1	1	1	1	1	1	1	1	1	1	1	1	1	1	1	1	1	1	1	1	1	1	1	1	1	1	1	1	1	1	1	1	1	1	1	1	1	1	1	1	1	1	1	1	1	1	1	1	1
24.8	1	1	1	1	1	1	1	1	1	1	1	1	1	1	1	1	1	1	1	1	1	1	1	1	1	1	1	1	1	1	1	1	1	1	1	1	1	1	1	1	1	1	1	1	1	1	1	1	1
25	1	1	1	1	1	1	1	1	1	1	1	1	1	1	1	1	1	1	1	1	1	1	1	1	1	1	1	1	1	1	1	1	1	1	1	1	1	1	1	1	1	1	1	1	1	1	1	1	1
25.2	1	1	1	1	1	1	1	1	1	1	1	1	1	1	1	1	1	1	1	1	1	1	1	1	1	1	1	1	1	1	1	1	1	1	1	1	1	1	1	1	1	1	1	1	1	1	1	1	1
25.4	1	1	1	1	1	1	1	1	1	1	1	1	1	1	1	1	1	1	1	1	1	1	1	1	1	1	1	1	1	1	1	1	1	1	1	1	1	1	1	1	1	1	1	1	1	1	1	1	1
25.6	1	1	1	1	1	1	1	1	1	1	1	1	1	1	1	1	1	1	1	1	1	1	1	1	1	1	1	1	1	1	1	1	1	1	1	1	1	1	1	1	1	1	1	1	1	1	1	1	1
25.8	1	1	1	1	1	1	1	1	1	1	1	1	1	1	1	1	1	1	1	1	1	1	1	1	1	1	1	1	1	1	1	1	1	1	1	1	1	1	1	1	1	1	1	1	1	1	1	1	1
26	1	1	1	1	1	1	1	1	1	1	1	1	1	1	1	1	1	1	1	1	1	1	1	1	1	1	1	1	1	1	1	1	1	1	1	1	1	1	1	1	1	1	1	1	1	1	1	1	1
26.2	1	1	1	1	1	1	1	1	1	1	1	1	1	1	1	1	1	1	1	1	1	1	1	1	1	1	1	1	1	1	1	1	1	1	1	1	1	1	1	1	1	1	1	1	1	1	1	1	1
26.4	1	1	1	1	1	1	1	1	1	1	1	1	1	1	1	1	1	1	1	1	1	1	1	1	1	1	1	1	1	1	1	1	1	1	1	1	1	1	1	1	1	1	1	1	1	1	1	1	1
26.6	1	1	1	1	1	1	1	1	1	1	1	1	1	1	1	1	1	1	1	1	1	1	1	1	1	1	1	1	1	1	1	1	1	1	1	1	1	1	1	1	1	1	1	1	1	1	1	1	1
26.8	1	1	1	1	1	1	1	1	1	1	1	1	1	1	1	1	1	1	1	1	1	1	1	1	1	1	1	1	1	1	1	1	1	1	1	1	1	1	1	1	1	1	1	1	1	1	1	1	1
27	1	1	1	1	1	1	1	1	1	1	1	1	1	1	1	1	1	1	1	1	1	1	1	1	1	1	1	1	1	1	1	1	1	1	1	1	1	1	1	1	1	1	1	1	1	1	1	1	1
27.2	1	1	1	1	1	1	1	1	1	1	1	1	1	1	1	1	1	1	1	1	1	1	1	1	1	1	1	1	1	1	1	1	1	1	1	1	1	1	1	1	1	1	1	1	1	1	1	1	1
27.4	1	1	1	1	1	1	1	1	1	1	1	1	1	1	1	1	1	1	1	1	1	1	1	1	1	1	1	1	1	1	1	1	1	1	1	1	1	1	1	1	1	1	1	1	1	1	1	1	1
27.6	1	1	1	1	1	1	1	1	1	1	1	1	1	1	1	1	1	1	1	1	1	1	1	1	1	1	1	1	1	1	1	1	1	1	1	1	1	1	1	1	1	1	1	1	1	1	1	1	1
27.8	1	1	1	1	1	1	1	1	1	1	1	1	1	1	1	1	1	1	1	1	1	1	1	1	1	1	1	1	1	1	1	1	1	1	1	1	1	1	1	1	1	1	1	1	1	1	1	1	1
28	1	1	1	1	1	1	1	1	1	1	1	1	1	1	1	1	1	1	1	1	1	1	1	1	1	1	1	1	1	1	1	1	1	1	1	1	1	1	1	1	1	1	1	1	1	1	1	1	1
28.2	1	1	1	1	1	1	1	1	1	1	1	1	1	1	1	1	1	1	1	1	1	1	1	1	1	1	1	1	1	1	1	1	1	1	1	1	1	1	1	1	1	1	1	1	1	1	1	1	1
28.4	1	1	1	1	1	1	1	1	1	1	1	1	1	1	1	1	1	1	1	1	1	1	1	1	1	1	1	1	1	1	1	1	1	1	1	1	1	1	1	1	1	1	1	1	1	1	1	1	1
28.6	1	1	1	1	1	1	1	1	1	1	1	1	1	1	1	1	1	1	1	1	1	1	1	1	1	1	1	1	1	1	1	1	1	1	1	1	1	1	1	1	1	1	1	1	1	1	1	1	1
28.8	1	1	1	1	1	1	1	1	1	1	1	1	1	1	1	1	1	1	1	1	1	1	1	1	1	1	1	1	1	1	1	1	1	1	1	1	1	1	1	1	1	1	1	1	1	1	1	1	1
29	1	1	1	1	1	1	1	1	1	1	1	1	1	1	1	1	1	1	1	1	1	1	1	1	1	1	1	1	1	1	1	1	1	1	1	1	1	1	1	1	1	1	1	1	1	1	1	1	1
29.2	1	1	1	1	1	1	1	1	1	1	1	1	1	1	1	1	1	1	1	1	1	1	1	1	1	1	1	1	1	1	1	1	1	1	1	1	1	1	1	1	1	1	1	1	1	1	1	1	1
29.4	1	1	1	1	1	1	1	1	1	1	1	1	1	1	1	1	1	1	1	1	1	1	1	1	1	1	1	1	1	1	1	1	1	1	1	1	1	1	1	1	1	1	1	1	1	1	1	1	1
29.6	1	1	1	1	1	1	1	1	1	1	1	1	1	1	1	1	1	1	1	1	1	1	1	1	1	1	1	1	1	1	1	1	1	1	1	1	1	1	1	1	1	1	1	1	1	1	1	1	1
29.8	1	1	1	1	1	1	1	1	1	1	1	1	1	1	1	1	1	1	1	1	1	1	1	1	1	1	1	1	1	1	1	1	1	1	1	1	1	1	1	1	1	1	1	1	1	1	1	1	1
30	1	1	1	1	1	1	1	1	1	1	1	1	1	1	1	1	1	1	1	1	1	1	1	1	1	1	1	1	1	1	1	1	1	1	1	1	1	1	1	1	1	1	1	1	1	1	1	1	1
30.2	1	1	1	1	1	1	1	1	1	1	1	1	1	1	1	1	1	1	1	1	1	1	1	1	1	1	1	1	1	1	1	1	1	1	1	1	1	1	1	1	1	1	1	1	1	1	1	1	1
30.4	1	1	1	1	1	1	1	1	1	1	1	1	1	1	1	1	1	1	1	1	1	1	1	1	1	1	1	1	1	1	1	1	1	1	1	1	1	1	1	1	1	1	1	1	1	1	1	1	1
30.6	1	1	1	1	1	1	1	1	1	1	1	1	1	1	1	1	1	1	1	1	1	1	1	1	1	1	1	1	1	1	1	1	1	1	1	1	1	1	1	1	1	1	1	1	1	1	1	1	1
30.8	1	1	1	1	1	1	1	1	1	1	1	1	1	1	1	1	1	1	1	1	1	1	1	1	1	1	1	1	1	1	1	1	1	1	1	1	1	1	1	1	1	1	1	1	1	1	1	1	1
31	1	1	1	1	1	1	1	1	1	1	1	1	1	1	1	1	1	1	1	1	1	1	1	1	1	1	1	1	1	1	1	1	1	1	1	1	1	1	1	1	1	1	1	1	1	1	1	1	1
31.2	1	1	1	1	1	1	1	1	1	1	1	1	1	1	1	1	1	1	1	1	1	1	1	1	1	1	1	1	1	1	1	1	1	1	1	1	1	1	1	1	1	1	1	1	1	1	1	1	1
31.4	1	1	1	1	1	1	1	1	1	1	1	1	1	1	1	1	1	1	1	1	1	1	1	1	1	1	1	1	1	1	1	1	1	1	1	1	1	1	1	1	1	1	1	1	1	1	1	1	1
31.6	1	1	1	1	1	1	1	1	1	1	1	1	1	1	1	1	1	1	1	1	1	1	1	1	1	1	1	1	1	1	1	1	1	1	1	1	1	1	1	1	1	1	1	1	1	1	1	1	1
31.8	1	1	1	1	1	1	1	1	1	1	1	1	1	1	1	1	1	1	1	1	1	1	1	1	1	1	1	1	1	1	1	1	1	1	1	1	1	1	1	1	1	1	1	1	1	1	1	1	1
32	1	1	1	1	1	1	1	1	1	1	1	1	1	1	1	1	1	1	1	1	1	1	1	1	1	1	1	1	1	1	1	1	1	1	1	1	1	1	1	1	1	1	1	1	1	1	1	1	1
32.2	1	1	1	1	1	1	1	1	1	1	1	1	1	1	1	1	1	1	1	1	1	1	1	1	1	1	1	1	1	1	1	1	1	1	1	1	1	1	1	1	1	1	1	1	1	1	1	1	1
32.4	1	1	1	1	1	1	1	1	1	1	1	1	1	1	1	1	1	1	1	1	1	1	1	1	1	1	1	1	1	1	1	1	1	1	1	1	1	1	1	1	1	1	1	1	1	1	1	1	1
32.6	1	2	2	2	2	1	1	1	1	1	1	1	1	1	1	1	1	1	1	1	1	1	1	1	1	1	1	1	1	1	1	1	1	1	1	1	1	1	1	1	1	1	1	1	1	1	1	1	1
32.8	1	1	1	1	1	1	2	2	2	1	1	1	1	1	1	1	1	1	1	1	1	1	1	1	1	1	1	1	1	1	1	1	1	1	1	1	1	1	1	1	1	1	1	1	1	1	1	1	1
33	1	1	1	1	1	1	1	1	1	1	1	2	2	1	1	1	1	1	1	1	1	1	1	1	1	1	1	1	1	1	1	1	1	1	1	1	1	1	1	1	1	1	1	1	1	1	1	1	1
33.2	1	1	1	1	1	1	1	1	1	1	1	1	1	1	1	1	2	2	1	1	1	1	1	1	1	1	1	1	1	1	1	1	1	1	1	1	1	1	1	1	1	1	1	1	1	1	1	1	1
33.4	1	1	1	1	1	1	1	1	1	1	1	1	1	1	1	1	1	1	1	1	2	2	1	1	1	1	1	1	1	1	1	1	1	1	1	1	1	1	1	1	1	1	1	1	1	1	1	1	1
33.6	1	1	1	1	1	1	1	1	1	1	1	1	1	1	1	1	1	1	1	1	1	1	1	1	1	2	1	1	1	1	1	1	1	1	1	1	1	1	1	1	1	1	1	1	1	1	1	1	1
33.8	1	1	1	1	1	1	1	1	1	1	1	1	1	1	1	1	1	1	1	1	1	1	1	1	1	1	1	1	1	1	2	1	1	1	1	1	1	1	1	1	1	1	1	1	1	1	1	1	1
34	1	1	1	1	1	1	1	1	1	1	1	1	1	1	1	1	1	1	1	1	1	1	1	1	1	1	1	1	1	1	1	1	1	1	2	1	1	1	1	1	1	1	1	1	1	1	1	1	1
34.2	1	1	1	1	1	1	1	1	1	1	1	1	1	1	1	1	1	1	1	1	1	1	1	1	1	1	1	1	1	1	1	1	1	1	1	1	1	1	1	1	1	1	1	1	1	1	1	1	1
34.4	1	1	1	1	1	1	1	1	1	1	1	1	1	1	1	1	1	1	1	1	1	1	1	1	1	1	1	1	1	1	1	1	1	1	1	1	1	1	1	1	1	1	1	1	1	1	1	1	1
34.6	1	1	1	1	1	1	1	1	1	1	1	1	1	1	1	1	1	1	1	1	1	1	1	1	1	1	1	1	1	1	1	1	1	1	1	1	1	1	1	1	1	1	1	1	1	1	1	1	1
34.8	1	1	1	1	1	1	1	1	1	1	1	1	1	1	1	1	1	1	1	1	1	1	1	1	1	1	1	1	1	1	1	1	1	1	1	1	1	1	1	1	1	1	1	1	1	1	1	1	1
35	1	1	1	1	1	1	1	1	1	1	1	1	1	1	1	1	1	1	1	1	1	1	1	1	1	1	1	1	1	1	1	1	1	1	1	1	1	1	1	1	1	1	1	1	1	1	1	1	1
35.2	1	1	1	1	1	1	1	1	1	1	1	1	1	1	1	1	1	1	1	1	1	1	1	1	1	1	1	1	1	1	1	1	1	1	1	1	1	1	1	1	1	1	1	1	1	1	1	1	1
35.4	1	1	1	1	1	1	1	1	1	1	1	1	1	1	1	1	1	1	1	1	1	1	1	1	1	1	1	1	1	1	1	1	1	1	1	1	1	1	1	1	1	1	1	1	1	1	1	1	1
35.6	1	1	1	1	1	1	1	1	1	1	1	1	1	1	1	1	1	1	1	1	1	1	1	1	1	1	1	1	1	1	1	1	1	1	1	1	1	1	1	1	1	1	1	1	1	1	1	1	1
35.8	1	1	1	1	1	1	1	1	1	1	1	1	1	1	1	1	1	1	1	1	1	1	1	1	1	1	1	1	1	1	1	1	1	1	1	1	1	1	1	1	1	1	1	1	1	1	1	1	1
36	1	1	1	1	1	1	1	1	1	1	1	1	1	1	1	1	1	1	1	1	1	1	1	1	1	1	1	1	1	1	1	1	1	1	1	1	1	1	1	1	1	1	1	1	1	1	1	1	1
36.2	1	1	1	1	1	1	1	1	1	1	1	1	1	1	1	1	1	1	1	1	1	1	1	1	1	1	1	1	1	1	1	1	1	1	1	1	1	1	1	1	1	1	1	1	1	1	1	1	1
36.4	1	1	1	1	1	1	1	1	1	1	1	1	1	1	1	1	1	1	1	1	1	1	1	1	1	1	1	1	1	1	1	1	1	1	1	1	1	1	1	1	1	1	1	1	1	1	1	1	1
36.6	1	1	1	1	1	1	1	1	1	1	1	1	1	1	1	1	1	1	1	1	1	1	1	1	1	1	1	1	1	1	1	1	1	1	1	1	1	1	1	1	1	1	1	1	1	1	1	1	1
36.8	1	1	1	1	1	1	1	1	1	1	1	1	1	1	1	1	1	1	1	1	1	1	1	1	1	1	1	1	1	1	1	1	1	1	1	1	1	1	1	1	1	1	1	1	1	1	1	1	1
37	1	1	1	1	1	1	1	1	1	1	1	1	1	1	1	1	1	1	1	1	1	1	1	1	1	1	1	1	1	1	1	1	1	1	1	1	1	1	1	1	1	1	1	1	1	1	1	1	1
37.2	1	1	1	1	1	1	1	1	1	1	1	1	1	1	1	1	1	1	1	1	1	1	1	1	1	1	1	1	1	1	1	1	1	1	1	1	1	1	1	1	1	1	1	1	1	1	1	1	1
37.4	1	1	1	1	1	1	1	1	1	1	1	1	1	1	1	1	1	1	1	1	1	1	1	1	1	1	1	1	1	1	1	1	1	1	1	1	1	1	1	1	1	1	1	1	1	1	1	1	1
37.6	1	1	1	1	1	1	1	1	1	1	1	1	1	1	1	1	1	1	1	1	1	1	1	1	1	1	1	1	1	1	1	1	1	1	1	1	1	1	1	1	1	1	1	1	1	1	1	1	1
37.8	1	1	1	1	1	1	1	1	1	1	1	1	1	1	1	1	1	1	1	1	1	1	1	1	1	1	1	1	1	1	1	1	1	1	1	1	1	1	1	1	1	1	1	1	1	1	1	1	1
38	1	1	1	1	1	1	1	1	1	1	1	1	1	1	1	1	1	1	1	1	1	1	1	1	1	1	1	1	1	1	1	1	1	1	1	1	1	1	1	1	1	1	1	1	1	1	1	1	1
38.2	1	1	1	1	1	1	1	1	1	1	1	1	1	1	1	1	1	1	1	1	1	1	1	1	1	1	1	1	1	1	1	1	1	1	1	1	1	1	1	1	1	1	1	1	1	1	1	1	1
38.4	1	1	1	1	1	1	1	1	1	1	1	1	1	1	1	1	1	1	1	1	1	1	1	1	1	1	1	1	1	1	1	1	1	1	1	1	1	1	1	1	1	1	1	1	1	1	1	1	1
38.6	1	1	1	1	1	1	1	1	1	1	1	1	1	1	1	1	1	1	1	1	1	1	1	1	1	1	1	1	1	1	1	1	1	1	1	1	1	1	1	1	1	1	1	1	1	1	1	1	1
38.8	1	1	1	1	1	1	1	1	1	1	1	1	1	1	1	1	1	1	1	1	1	1	1	1	1	1	1	1	1	1	1	1	1	1	1	1	1	1	1	1	1	1	1	1	1	1	1	1	1
39	1	1	1	1	1	1	1	1	1	1	1	1	1	1	1	1	1	1	1	1	1	1	1	1	1	1	1	1	1	1	1	1	1	1	1	1	1	1	1	1	1	1	1	1	1	1	1	1	1
39.2	1	1	1	1	1	1	1	1	1	1	1	1	1	1	1	1	1	1	1	1	1	1	1	1	1	1	1	1	1	1	1	1	1	1	1	1	1	1	1	1	1	1	1	1	1	1	1	1	1
39.4	1	1	1	1	1	1	1	1	1	1	1	1	1	1	1	1	1	1	1	1	1	1	1	1	1	1	1	1	1	1	1	1	1	1	1	1	1	1	1	1	1	1	1	1	1	1	1	1	1
39.6	1	1	1	1	1	1	1	1	1	1	1	1	1	1	1	1	1	1	1	1	1	1	1	1	1	1	1	1	1	1	1	1	1	1	1	1	1	1	1	1	1	1	1	1	1	1	1	1	1
39.8	1	1	1	1	1	1	1	1	1	1	1	1	1	1	1	1	1	1	1	1	1	1	1	1	1	1	1	1	1	1	1	1	1	1	1	1	1	1	1	1	1	1	1	1	1	1	1	1	1
40	1	1	1	1	1	1	1	1	1	1	1	1	1	1	1	1	1	1	1	1	1	1	1	1	1	1	1	1	1	1	1	1	1	1	1	1	1	1	1	1	1	1	1	1	1	1	1	1	1
[truncated: 301 more columns]

## Sheet: b Indoor-Older 6H
units: See survivability zones descriptions in Session 4.2 and Figure 2, x-axis: temperature (degrees Celsius, row 2), y-axis:specific humidity (g/kg, column A)
	25	25.1	25.2	25.3	25.4	25.5	25.6	25.7	25.8	25.9	26	26.1	26.2	26.3	26.4	26.5	26.6	26.7	26.8	26.9	27	27.1	27.2	27.3	27.4	27.5	27.6	27.7	27.8	27.9	28	28.1	28.2	28.3	28.4	28.5	28.6	28.7	28.8	28.9	29	29.1	29.2	29.3	29.4	29.5	29.6	29.7	29.8
0	1	1	1	1	1	1	1	1	1	1	1	1	1	1	1	1	1	1	1	1	1	1	1	1	1	1	1	1	1	1	1	1	1	1	1	1	1	1	1	1	1	1	1	1	1	1	1	1	1
0.2	1	1	1	1	1	1	1	1	1	1	1	1	1	1	1	1	1	1	1	1	1	1	1	1	1	1	1	1	1	1	1	1	1	1	1	1	1	1	1	1	1	1	1	1	1	1	1	1	1
0.4	1	1	1	1	1	1	1	1	1	1	1	1	1	1	1	1	1	1	1	1	1	1	1	1	1	1	1	1	1	1	1	1	1	1	1	1	1	1	1	1	1	1	1	1	1	1	1	1	1
0.6	1	1	1	1	1	1	1	1	1	1	1	1	1	1	1	1	1	1	1	1	1	1	1	1	1	1	1	1	1	1	1	1	1	1	1	1	1	1	1	1	1	1	1	1	1	1	1	1	1
0.8	1	1	1	1	1	1	1	1	1	1	1	1	1	1	1	1	1	1	1	1	1	1	1	1	1	1	1	1	1	1	1	1	1	1	1	1	1	1	1	1	1	1	1	1	1	1	1	1	1
1	1	1	1	1	1	1	1	1	1	1	1	1	1	1	1	1	1	1	1	1	1	1	1	1	1	1	1	1	1	1	1	1	1	1	1	1	1	1	1	1	1	1	1	1	1	1	1	1	1
1.2	1	1	1	1	1	1	1	1	1	1	1	1	1	1	1	1	1	1	1	1	1	1	1	1	1	1	1	1	1	1	1	1	1	1	1	1	1	1	1	1	1	1	1	1	1	1	1	1	1
1.4	1	1	1	1	1	1	1	1	1	1	1	1	1	1	1	1	1	1	1	1	1	1	1	1	1	1	1	1	1	1	1	1	1	1	1	1	1	1	1	1	1	1	1	1	1	1	1	1	1
1.6	1	1	1	1	1	1	1	1	1	1	1	1	1	1	1	1	1	1	1	1	1	1	1	1	1	1	1	1	1	1	1	1	1	1	1	1	1	1	1	1	1	1	1	1	1	1	1	1	1
1.8	1	1	1	1	1	1	1	1	1	1	1	1	1	1	1	1	1	1	1	1	1	1	1	1	1	1	1	1	1	1	1	1	1	1	1	1	1	1	1	1	1	1	1	1	1	1	1	1	1
2	1	1	1	1	1	1	1	1	1	1	1	1	1	1	1	1	1	1	1	1	1	1	1	1	1	1	1	1	1	1	1	1	1	1	1	1	1	1	1	1	1	1	1	1	1	1	1	1	1
2.2	1	1	1	1	1	1	1	1	1	1	1	1	1	1	1	1	1	1	1	1	1	1	1	1	1	1	1	1	1	1	1	1	1	1	1	1	1	1	1	1	1	1	1	1	1	1	1	1	1
2.4	1	1	1	1	1	1	1	1	1	1	1	1	1	1	1	1	1	1	1	1	1	1	1	1	1	1	1	1	1	1	1	1	1	1	1	1	1	1	1	1	1	1	1	1	1	1	1	1	1
2.6	1	1	1	1	1	1	1	1	1	1	1	1	1	1	1	1	1	1	1	1	1	1	1	1	1	1	1	1	1	1	1	1	1	1	1	1	1	1	1	1	1	1	1	1	1	1	1	1	1
2.8	1	1	1	1	1	1	1	1	1	1	1	1	1	1	1	1	1	1	1	1	1	1	1	1	1	1	1	1	1	1	1	1	1	1	1	1	1	1	1	1	1	1	1	1	1	1	1	1	1
3	1	1	1	1	1	1	1	1	1	1	1	1	1	1	1	1	1	1	1	1	1	1	1	1	1	1	1	1	1	1	1	1	1	1	1	1	1	1	1	1	1	1	1	1	1	1	1	1	1
3.2	1	1	1	1	1	1	1	1	1	1	1	1	1	1	1	1	1	1	1	1	1	1	1	1	1	1	1	1	1	1	1	1	1	1	1	1	1	1	1	1	1	1	1	1	1	1	1	1	1
3.4	1	1	1	1	1	1	1	1	1	1	1	1	1	1	1	1	1	1	1	1	1	1	1	1	1	1	1	1	1	1	1	1	1	1	1	1	1	1	1	1	1	1	1	1	1	1	1	1	1
3.6	1	1	1	1	1	1	1	1	1	1	1	1	1	1	1	1	1	1	1	1	1	1	1	1	1	1	1	1	1	1	1	1	1	1	1	1	1	1	1	1	1	1	1	1	1	1	1	1	1
3.8	1	1	1	1	1	1	1	1	1	1	1	1	1	1	1	1	1	1	1	1	1	1	1	1	1	1	1	1	1	1	1	1	1	1	1	1	1	1	1	1	1	1	1	1	1	1	1	1	1
4	1	1	1	1	1	1	1	1	1	1	1	1	1	1	1	1	1	1	1	1	1	1	1	1	1	1	1	1	1	1	1	1	1	1	1	1	1	1	1	1	1	1	1	1	1	1	1	1	1
4.2	1	1	1	1	1	1	1	1	1	1	1	1	1	1	1	1	1	1	1	1	1	1	1	1	1	1	1	1	1	1	1	1	1	1	1	1	1	1	1	1	1	1	1	1	1	1	1	1	1
4.4	1	1	1	1	1	1	1	1	1	1	1	1	1	1	1	1	1	1	1	1	1	1	1	1	1	1	1	1	1	1	1	1	1	1	1	1	1	1	1	1	1	1	1	1	1	1	1	1	1
4.6	1	1	1	1	1	1	1	1	1	1	1	1	1	1	1	1	1	1	1	1	1	1	1	1	1	1	1	1	1	1	1	1	1	1	1	1	1	1	1	1	1	1	1	1	1	1	1	1	1
4.8	1	1	1	1	1	1	1	1	1	1	1	1	1	1	1	1	1	1	1	1	1	1	1	1	1	1	1	1	1	1	1	1	1	1	1	1	1	1	1	1	1	1	1	1	1	1	1	1	1
5	1	1	1	1	1	1	1	1	1	1	1	1	1	1	1	1	1	1	1	1	1	1	1	1	1	1	1	1	1	1	1	1	1	1	1	1	1	1	1	1	1	1	1	1	1	1	1	1	1
5.2	1	1	1	1	1	1	1	1	1	1	1	1	1	1	1	1	1	1	1	1	1	1	1	1	1	1	1	1	1	1	1	1	1	1	1	1	1	1	1	1	1	1	1	1	1	1	1	1	1
5.4	1	1	1	1	1	1	1	1	1	1	1	1	1	1	1	1	1	1	1	1	1	1	1	1	1	1	1	1	1	1	1	1	1	1	1	1	1	1	1	1	1	1	1	1	1	1	1	1	1
5.6	1	1	1	1	1	1	1	1	1	1	1	1	1	1	1	1	1	1	1	1	1	1	1	1	1	1	1	1	1	1	1	1	1	1	1	1	1	1	1	1	1	1	1	1	1	1	1	1	1
5.8	1	1	1	1	1	1	1	1	1	1	1	1	1	1	1	1	1	1	1	1	1	1	1	1	1	1	1	1	1	1	1	1	1	1	1	1	1	1	1	1	1	1	1	1	1	1	1	1	1
6	1	1	1	1	1	1	1	1	1	1	1	1	1	1	1	1	1	1	1	1	1	1	1	1	1	1	1	1	1	1	1	1	1	1	1	1	1	1	1	1	1	1	1	1	1	1	1	1	1
6.2	1	1	1	1	1	1	1	1	1	1	1	1	1	1	1	1	1	1	1	1	1	1	1	1	1	1	1	1	1	1	1	1	1	1	1	1	1	1	1	1	1	1	1	1	1	1	1	1	1
6.4	1	1	1	1	1	1	1	1	1	1	1	1	1	1	1	1	1	1	1	1	1	1	1	1	1	1	1	1	1	1	1	1	1	1	1	1	1	1	1	1	1	1	1	1	1	1	1	1	1
6.6	1	1	1	1	1	1	1	1	1	1	1	1	1	1	1	1	1	1	1	1	1	1	1	1	1	1	1	1	1	1	1	1	1	1	1	1	1	1	1	1	1	1	1	1	1	1	1	1	1
6.8	1	1	1	1	1	1	1	1	1	1	1	1	1	1	1	1	1	1	1	1	1	1	1	1	1	1	1	1	1	1	1	1	1	1	1	1	1	1	1	1	1	1	1	1	1	1	1	1	1
7	1	1	1	1	1	1	1	1	1	1	1	1	1	1	1	1	1	1	1	1	1	1	1	1	1	1	1	1	1	1	1	1	1	1	1	1	1	1	1	1	1	1	1	1	1	1	1	1	1
7.2	1	1	1	1	1	1	1	1	1	1	1	1	1	1	1	1	1	1	1	1	1	1	1	1	1	1	1	1	1	1	1	1	1	1	1	1	1	1	1	1	1	1	1	1	1	1	1	1	1
7.4	1	1	1	1	1	1	1	1	1	1	1	1	1	1	1	1	1	1	1	1	1	1	1	1	1	1	1	1	1	1	1	1	1	1	1	1	1	1	1	1	1	1	1	1	1	1	1	1	1
7.6	1	1	1	1	1	1	1	1	1	1	1	1	1	1	1	1	1	1	1	1	1	1	1	1	1	1	1	1	1	1	1	1	1	1	1	1	1	1	1	1	1	1	1	1	1	1	1	1	1
7.8	1	1	1	1	1	1	1	1	1	1	1	1	1	1	1	1	1	1	1	1	1	1	1	1	1	1	1	1	1	1	1	1	1	1	1	1	1	1	1	1	1	1	1	1	1	1	1	1	1
8	1	1	1	1	1	1	1	1	1	1	1	1	1	1	1	1	1	1	1	1	1	1	1	1	1	1	1	1	1	1	1	1	1	1	1	1	1	1	1	1	1	1	1	1	1	1	1	1	1
8.2	1	1	1	1	1	1	1	1	1	1	1	1	1	1	1	1	1	1	1	1	1	1	1	1	1	1	1	1	1	1	1	1	1	1	1	1	1	1	1	1	1	1	1	1	1	1	1	1	1
8.4	1	1	1	1	1	1	1	1	1	1	1	1	1	1	1	1	1	1	1	1	1	1	1	1	1	1	1	1	1	1	1	1	1	1	1	1	1	1	1	1	1	1	1	1	1	1	1	1	1
8.6	1	1	1	1	1	1	1	1	1	1	1	1	1	1	1	1	1	1	1	1	1	1	1	1	1	1	1	1	1	1	1	1	1	1	1	1	1	1	1	1	1	1	1	1	1	1	1	1	1
8.8	1	1	1	1	1	1	1	1	1	1	1	1	1	1	1	1	1	1	1	1	1	1	1	1	1	1	1	1	1	1	1	1	1	1	1	1	1	1	1	1	1	1	1	1	1	1	1	1	1
9	1	1	1	1	1	1	1	1	1	1	1	1	1	1	1	1	1	1	1	1	1	1	1	1	1	1	1	1	1	1	1	1	1	1	1	1	1	1	1	1	1	1	1	1	1	1	1	1	1
9.2	1	1	1	1	1	1	1	1	1	1	1	1	1	1	1	1	1	1	1	1	1	1	1	1	1	1	1	1	1	1	1	1	1	1	1	1	1	1	1	1	1	1	1	1	1	1	1	1	1
9.4	1	1	1	1	1	1	1	1	1	1	1	1	1	1	1	1	1	1	1	1	1	1	1	1	1	1	1	1	1	1	1	1	1	1	1	1	1	1	1	1	1	1	1	1	1	1	1	1	1
9.6	1	1	1	1	1	1	1	1	1	1	1	1	1	1	1	1	1	1	1	1	1	1	1	1	1	1	1	1	1	1	1	1	1	1	1	1	1	1	1	1	1	1	1	1	1	1	1	1	1
9.8	1	1	1	1	1	1	1	1	1	1	1	1	1	1	1	1	1	1	1	1	1	1	1	1	1	1	1	1	1	1	1	1	1	1	1	1	1	1	1	1	1	1	1	1	1	1	1	1	1
10	1	1	1	1	1	1	1	1	1	1	1	1	1	1	1	1	1	1	1	1	1	1	1	1	1	1	1	1	1	1	1	1	1	1	1	1	1	1	1	1	1	1	1	1	1	1	1	1	1
10.2	1	1	1	1	1	1	1	1	1	1	1	1	1	1	1	1	1	1	1	1	1	1	1	1	1	1	1	1	1	1	1	1	1	1	1	1	1	1	1	1	1	1	1	1	1	1	1	1	1
10.4	1	1	1	1	1	1	1	1	1	1	1	1	1	1	1	1	1	1	1	1	1	1	1	1	1	1	1	1	1	1	1	1	1	1	1	1	1	1	1	1	1	1	1	1	1	1	1	1	1
10.6	1	1	1	1	1	1	1	1	1	1	1	1	1	1	1	1	1	1	1	1	1	1	1	1	1	1	1	1	1	1	1	1	1	1	1	1	1	1	1	1	1	1	1	1	1	1	1	1	1
10.8	1	1	1	1	1	1	1	1	1	1	1	1	1	1	1	1	1	1	1	1	1	1	1	1	1	1	1	1	1	1	1	1	1	1	1	1	1	1	1	1	1	1	1	1	1	1	1	1	1
11	1	1	1	1	1	1	1	1	1	1	1	1	1	1	1	1	1	1	1	1	1	1	1	1	1	1	1	1	1	1	1	1	1	1	1	1	1	1	1	1	1	1	1	1	1	1	1	1	1
11.2	1	1	1	1	1	1	1	1	1	1	1	1	1	1	1	1	1	1	1	1	1	1	1	1	1	1	1	1	1	1	1	1	1	1	1	1	1	1	1	1	1	1	1	1	1	1	1	1	1
11.4	1	1	1	1	1	1	1	1	1	1	1	1	1	1	1	1	1	1	1	1	1	1	1	1	1	1	1	1	1	1	1	1	1	1	1	1	1	1	1	1	1	1	1	1	1	1	1	1	1
11.6	1	1	1	1	1	1	1	1	1	1	1	1	1	1	1	1	1	1	1	1	1	1	1	1	1	1	1	1	1	1	1	1	1	1	1	1	1	1	1	1	1	1	1	1	1	1	1	1	1
11.8	1	1	1	1	1	1	1	1	1	1	1	1	1	1	1	1	1	1	1	1	1	1	1	1	1	1	1	1	1	1	1	1	1	1	1	1	1	1	1	1	1	1	1	1	1	1	1	1	1
12	1	1	1	1	1	1	1	1	1	1	1	1	1	1	1	1	1	1	1	1	1	1	1	1	1	1	1	1	1	1	1	1	1	1	1	1	1	1	1	1	1	1	1	1	1	1	1	1	1
12.2	1	1	1	1	1	1	1	1	1	1	1	1	1	1	1	1	1	1	1	1	1	1	1	1	1	1	1	1	1	1	1	1	1	1	1	1	1	1	1	1	1	1	1	1	1	1	1	1	1
12.4	1	1	1	1	1	1	1	1	1	1	1	1	1	1	1	1	1	1	1	1	1	1	1	1	1	1	1	1	1	1	1	1	1	1	1	1	1	1	1	1	1	1	1	1	1	1	1	1	1
12.6	1	1	1	1	1	1	1	1	1	1	1	1	1	1	1	1	1	1	1	1	1	1	1	1	1	1	1	1	1	1	1	1	1	1	1	1	1	1	1	1	1	1	1	1	1	1	1	1	1
12.8	1	1	1	1	1	1	1	1	1	1	1	1	1	1	1	1	1	1	1	1	1	1	1	1	1	1	1	1	1	1	1	1	1	1	1	1	1	1	1	1	1	1	1	1	1	1	1	1	1
13	1	1	1	1	1	1	1	1	1	1	1	1	1	1	1	1	1	1	1	1	1	1	1	1	1	1	1	1	1	1	1	1	1	1	1	1	1	1	1	1	1	1	1	1	1	1	1	1	1
13.2	1	1	1	1	1	1	1	1	1	1	1	1	1	1	1	1	1	1	1	1	1	1	1	1	1	1	1	1	1	1	1	1	1	1	1	1	1	1	1	1	1	1	1	1	1	1	1	1	1
13.4	1	1	1	1	1	1	1	1	1	1	1	1	1	1	1	1	1	1	1	1	1	1	1	1	1	1	1	1	1	1	1	1	1	1	1	1	1	1	1	1	1	1	1	1	1	1	1	1	1
13.6	1	1	1	1	1	1	1	1	1	1	1	1	1	1	1	1	1	1	1	1	1	1	1	1	1	1	1	1	1	1	1	1	1	1	1	1	1	1	1	1	1	1	1	1	1	1	1	1	1
13.8	1	1	1	1	1	1	1	1	1	1	1	1	1	1	1	1	1	1	1	1	1	1	1	1	1	1	1	1	1	1	1	1	1	1	1	1	1	1	1	1	1	1	1	1	1	1	1	1	1
14	1	1	1	1	1	1	1	1	1	1	1	1	1	1	1	1	1	1	1	1	1	1	1	1	1	1	1	1	1	1	1	1	1	1	1	1	1	1	1	1	1	1	1	1	1	1	1	1	1
14.2	1	1	1	1	1	1	1	1	1	1	1	1	1	1	1	1	1	1	1	1	1	1	1	1	1	1	1	1	1	1	1	1	1	1	1	1	1	1	1	1	1	1	1	1	1	1	1	1	1
14.4	1	1	1	1	1	1	1	1	1	1	1	1	1	1	1	1	1	1	1	1	1	1	1	1	1	1	1	1	1	1	1	1	1	1	1	1	1	1	1	1	1	1	1	1	1	1	1	1	1
14.6	1	1	1	1	1	1	1	1	1	1	1	1	1	1	1	1	1	1	1	1	1	1	1	1	1	1	1	1	1	1	1	1	1	1	1	1	1	1	1	1	1	1	1	1	1	1	1	1	1
14.8	1	1	1	1	1	1	1	1	1	1	1	1	1	1	1	1	1	1	1	1	1	1	1	1	1	1	1	1	1	1	1	1	1	1	1	1	1	1	1	1	1	1	1	1	1	1	1	1	1
15	1	1	1	1	1	1	1	1	1	1	1	1	1	1	1	1	1	1	1	1	1	1	1	1	1	1	1	1	1	1	1	1	1	1	1	1	1	1	1	1	1	1	1	1	1	1	1	1	1
15.2	1	1	1	1	1	1	1	1	1	1	1	1	1	1	1	1	1	1	1	1	1	1	1	1	1	1	1	1	1	1	1	1	1	1	1	1	1	1	1	1	1	1	1	1	1	1	1	1	1
15.4	1	1	1	1	1	1	1	1	1	1	1	1	1	1	1	1	1	1	1	1	1	1	1	1	1	1	1	1	1	1	1	1	1	1	1	1	1	1	1	1	1	1	1	1	1	1	1	1	1
15.6	1	1	1	1	1	1	1	1	1	1	1	1	1	1	1	1	1	1	1	1	1	1	1	1	1	1	1	1	1	1	1	1	1	1	1	1	1	1	1	1	1	1	1	1	1	1	1	1	1
15.8	1	1	1	1	1	1	1	1	1	1	1	1	1	1	1	1	1	1	1	1	1	1	1	1	1	1	1	1	1	1	1	1	1	1	1	1	1	1	1	1	1	1	1	1	1	1	1	1	1
16	1	1	1	1	1	1	1	1	1	1	1	1	1	1	1	1	1	1	1	1	1	1	1	1	1	1	1	1	1	1	1	1	1	1	1	1	1	1	1	1	1	1	1	1	1	1	1	1	1
16.2	1	1	1	1	1	1	1	1	1	1	1	1	1	1	1	1	1	1	1	1	1	1	1	1	1	1	1	1	1	1	1	1	1	1	1	1	1	1	1	1	1	1	1	1	1	1	1	1	1
16.4	1	1	1	1	1	1	1	1	1	1	1	1	1	1	1	1	1	1	1	1	1	1	1	1	1	1	1	1	1	1	1	1	1	1	1	1	1	1	1	1	1	1	1	1	1	1	1	1	1
16.6	1	1	1	1	1	1	1	1	1	1	1	1	1	1	1	1	1	1	1	1	1	1	1	1	1	1	1	1	1	1	1	1	1	1	1	1	1	1	1	1	1	1	1	1	1	1	1	1	1
16.8	1	1	1	1	1	1	1	1	1	1	1	1	1	1	1	1	1	1	1	1	1	1	1	1	1	1	1	1	1	1	1	1	1	1	1	1	1	1	1	1	1	1	1	1	1	1	1	1	1
17	1	1	1	1	1	1	1	1	1	1	1	1	1	1	1	1	1	1	1	1	1	1	1	1	1	1	1	1	1	1	1	1	1	1	1	1	1	1	1	1	1	1	1	1	1	1	1	1	1
17.2	1	1	1	1	1	1	1	1	1	1	1	1	1	1	1	1	1	1	1	1	1	1	1	1	1	1	1	1	1	1	1	1	1	1	1	1	1	1	1	1	1	1	1	1	1	1	1	1	1
17.4	1	1	1	1	1	1	1	1	1	1	1	1	1	1	1	1	1	1	1	1	1	1	1	1	1	1	1	1	1	1	1	1	1	1	1	1	1	1	1	1	1	1	1	1	1	1	1	1	1
17.6	1	1	1	1	1	1	1	1	1	1	1	1	1	1	1	1	1	1	1	1	1	1	1	1	1	1	1	1	1	1	1	1	1	1	1	1	1	1	1	1	1	1	1	1	1	1	1	1	1
17.8	1	1	1	1	1	1	1	1	1	1	1	1	1	1	1	1	1	1	1	1	1	1	1	1	1	1	1	1	1	1	1	1	1	1	1	1	1	1	1	1	1	1	1	1	1	1	1	1	1
18	1	1	1	1	1	1	1	1	1	1	1	1	1	1	1	1	1	1	1	1	1	1	1	1	1	1	1	1	1	1	1	1	1	1	1	1	1	1	1	1	1	1	1	1	1	1	1	1	1
18.2	1	1	1	1	1	1	1	1	1	1	1	1	1	1	1	1	1	1	1	1	1	1	1	1	1	1	1	1	1	1	1	1	1	1	1	1	1	1	1	1	1	1	1	1	1	1	1	1	1
18.4	1	1	1	1	1	1	1	1	1	1	1	1	1	1	1	1	1	1	1	1	1	1	1	1	1	1	1	1	1	1	1	1	1	1	1	1	1	1	1	1	1	1	1	1	1	1	1	1	1
18.6	1	1	1	1	1	1	1	1	1	1	1	1	1	1	1	1	1	1	1	1	1	1	1	1	1	1	1	1	1	1	1	1	1	1	1	1	1	1	1	1	1	1	1	1	1	1	1	1	1
18.8	1	1	1	1	1	1	1	1	1	1	1	1	1	1	1	1	1	1	1	1	1	1	1	1	1	1	1	1	1	1	1	1	1	1	1	1	1	1	1	1	1	1	1	1	1	1	1	1	1
19	1	1	1	1	1	1	1	1	1	1	1	1	1	1	1	1	1	1	1	1	1	1	1	1	1	1	1	1	1	1	1	1	1	1	1	1	1	1	1	1	1	1	1	1	1	1	1	1	1
19.2	1	1	1	1	1	1	1	1	1	1	1	1	1	1	1	1	1	1	1	1	1	1	1	1	1	1	1	1	1	1	1	1	1	1	1	1	1	1	1	1	1	1	1	1	1	1	1	1	1
19.4	1	1	1	1	1	1	1	1	1	1	1	1	1	1	1	1	1	1	1	1	1	1	1	1	1	1	1	1	1	1	1	1	1	1	1	1	1	1	1	1	1	1	1	1	1	1	1	1	1
19.6	1	1	1	1	1	1	1	1	1	1	1	1	1	1	1	1	1	1	1	1	1	1	1	1	1	1	1	1	1	1	1	1	1	1	1	1	1	1	1	1	1	1	1	1	1	1	1	1	1
19.8	1	1	1	1	1	1	1	1	1	1	1	1	1	1	1	1	1	1	1	1	1	1	1	1	1	1	1	1	1	1	1	1	1	1	1	1	1	1	1	1	1	1	1	1	1	1	1	1	1
20	1	1	1	1	1	1	1	1	1	1	1	1	1	1	1	1	1	1	1	1	1	1	1	1	1	1	1	1	1	1	1	1	1	1	1	1	1	1	1	1	1	1	1	1	1	1	1	1	1
20.2	1	1	1	1	1	1	1	1	1	1	1	1	1	1	1	1	1	1	1	1	1	1	1	1	1	1	1	1	1	1	1	1	1	1	1	1	1	1	1	1	1	1	1	1	1	1	1	1	1
20.4	1	1	1	1	1	1	1	1	1	1	1	1	1	1	1	1	1	1	1	1	1	1	1	1	1	1	1	1	1	1	1	1	1	1	1	1	1	1	1	1	1	1	1	1	1	1	1	1	1
20.6	1	1	1	1	1	1	1	1	1	1	1	1	1	1	1	1	1	1	1	1	1	1	1	1	1	1	1	1	1	1	1	1	1	1	1	1	1	1	1	1	1	1	1	1	1	1	1	1	1
20.8	1	1	1	1	1	1	1	1	1	1	1	1	1	1	1	1	1	1	1	1	1	1	1	1	1	1	1	1	1	1	1	1	1	1	1	1	1	1	1	1	1	1	1	1	1	1	1	1	1
21	1	1	1	1	1	1	1	1	1	1	1	1	1	1	1	1	1	1	1	1	1	1	1	1	1	1	1	1	1	1	1	1	1	1	1	1	1	1	1	1	1	1	1	1	1	1	1	1	1
21.2	1	1	1	1	1	1	1	1	1	1	1	1	1	1	1	1	1	1	1	1	1	1	1	1	1	1	1	1	1	1	1	1	1	1	1	1	1	1	1	1	1	1	1	1	1	1	1	1	1
21.4	1	1	1	1	1	1	1	1	1	1	1	1	1	1	1	1	1	1	1	1	1	1	1	1	1	1	1	1	1	1	1	1	1	1	1	1	1	1	1	1	1	1	1	1	1	1	1	1	1
21.6	1	1	1	1	1	1	1	1	1	1	1	1	1	1	1	1	1	1	1	1	1	1	1	1	1	1	1	1	1	1	1	1	1	1	1	1	1	1	1	1	1	1	1	1	1	1	1	1	1
21.8	1	1	1	1	1	1	1	1	1	1	1	1	1	1	1	1	1	1	1	1	1	1	1	1	1	1	1	1	1	1	1	1	1	1	1	1	1	1	1	1	1	1	1	1	1	1	1	1	1
22	1	1	1	1	1	1	1	1	1	1	1	1	1	1	1	1	1	1	1	1	1	1	1	1	1	1	1	1	1	1	1	1	1	1	1	1	1	1	1	1	1	1	1	1	1	1	1	1	1
22.2	1	1	1	1	1	1	1	1	1	1	1	1	1	1	1	1	1	1	1	1	1	1	1	1	1	1	1	1	1	1	1	1	1	1	1	1	1	1	1	1	1	1	1	1	1	1	1	1	1
22.4	1	1	1	1	1	1	1	1	1	1	1	1	1	1	1	1	1	1	1	1	1	1	1	1	1	1	1	1	1	1	1	1	1	1	1	1	1	1	1	1	1	1	1	1	1	1	1	1	1
22.6	1	1	1	1	1	1	1	1	1	1	1	1	1	1	1	1	1	1	1	1	1	1	1	1	1	1	1	1	1	1	1	1	1	1	1	1	1	1	1	1	1	1	1	1	1	1	1	1	1
22.8	1	1	1	1	1	1	1	1	1	1	1	1	1	1	1	1	1	1	1	1	1	1	1	1	1	1	1	1	1	1	1	1	1	1	1	1	1	1	1	1	1	1	1	1	1	1	1	1	1
23	1	1	1	1	1	1	1	1	1	1	1	1	1	1	1	1	1	1	1	1	1	1	1	1	1	1	1	1	1	1	1	1	1	1	1	1	1	1	1	1	1	1	1	1	1	1	1	1	1
23.2	1	1	1	1	1	1	1	1	1	1	1	1	1	1	1	1	1	1	1	1	1	1	1	1	1	1	1	1	1	1	1	1	1	1	1	1	1	1	1	1	1	1	1	1	1	1	1	1	1
23.4	1	1	1	1	1	1	1	1	1	1	1	1	1	1	1	1	1	1	1	1	1	1	1	1	1	1	1	1	1	1	1	1	1	1	1	1	1	1	1	1	1	1	1	1	1	1	1	1	1
23.6	1	1	1	1	1	1	1	1	1	1	1	1	1	1	1	1	1	1	1	1	1	1	1	1	1	1	1	1	1	1	1	1	1	1	1	1	1	1	1	1	1	1	1	1	1	1	1	1	1
23.8	1	1	1	1	1	1	1	1	1	1	1	1	1	1	1	1	1	1	1	1	1	1	1	1	1	1	1	1	1	1	1	1	1	1	1	1	1	1	1	1	1	1	1	1	1	1	1	1	1
24	1	1	1	1	1	1	1	1	1	1	1	1	1	1	1	1	1	1	1	1	1	1	1	1	1	1	1	1	1	1	1	1	1	1	1	1	1	1	1	1	1	1	1	1	1	1	1	1	1
24.2	1	1	1	1	1	1	1	1	1	1	1	1	1	1	1	1	1	1	1	1	1	1	1	1	1	1	1	1	1	1	1	1	1	1	1	1	1	1	1	1	1	1	1	1	1	1	1	1	1
24.4	1	1	1	1	1	1	1	1	1	1	1	1	1	1	1	1	1	1	1	1	1	1	1	1	1	1	1	1	1	1	1	1	1	1	1	1	1	1	1	1	1	1	1	1	1	1	1	1	1
24.6	1	1	1	1	1	1	1	1	1	1	1	1	1	1	1	1	1	1	1	1	1	1	1	1	1	1	1	1	1	1	1	1	1	1	1	1	1	1	1	1	1	1	1	1	1	1	1	1	1
24.8	1	1	1	1	1	1	1	1	1	1	1	1	1	1	1	1	1	1	1	1	1	1	1	1	1	1	1	1	1	1	1	1	1	1	1	1	1	1	1	1	1	1	1	1	1	1	1	1	1
25	1	1	1	1	1	1	1	1	1	1	1	1	1	1	1	1	1	1	1	1	1	1	1	1	1	1	1	1	1	1	1	1	1	1	1	1	1	1	1	1	1	1	1	1	1	1	1	1	1
25.2	1	1	1	1	1	1	1	1	1	1	1	1	1	1	1	1	1	1	1	1	1	1	1	1	1	1	1	1	1	1	1	1	1	1	1	1	1	1	1	1	1	1	1	1	1	1	1	1	1
25.4	1	1	1	1	1	1	1	1	1	1	1	1	1	1	1	1	1	1	1	1	1	1	1	1	1	1	1	1	1	1	1	1	1	1	1	1	1	1	1	1	1	1	1	1	1	1	1	1	1
25.6	1	1	1	1	1	1	1	1	1	1	1	1	1	1	1	1	1	1	1	1	1	1	1	1	1	1	1	1	1	1	1	1	1	1	1	1	1	1	1	1	1	1	1	1	1	1	1	1	1
25.8	1	1	1	1	1	1	1	1	1	1	1	1	1	1	1	1	1	1	1	1	1	1	1	1	1	1	1	1	1	1	1	1	1	1	1	1	1	1	1	1	1	1	1	1	1	1	1	1	1
26	1	1	1	1	1	1	1	1	1	1	1	1	1	1	1	1	1	1	1	1	1	1	1	1	1	1	1	1	1	1	1	1	1	1	1	1	1	1	1	1	1	1	1	1	1	1	1	1	1
26.2	1	1	1	1	1	1	1	1	1	1	1	1	1	1	1	1	1	1	1	1	1	1	1	1	1	1	1	1	1	1	1	1	1	1	1	1	1	1	1	1	1	1	1	1	1	1	1	1	1
26.4	1	1	1	1	1	1	1	1	1	1	1	1	1	1	1	1	1	1	1	1	1	1	1	1	1	1	1	1	1	1	1	1	1	1	1	1	1	1	1	1	1	1	1	1	1	1	1	1	1
26.6	1	1	1	1	1	1	1	1	1	1	1	1	1	1	1	1	1	1	1	1	1	1	1	1	1	1	1	1	1	1	1	1	1	1	1	1	1	1	1	1	1	1	1	1	1	1	1	1	1
26.8	1	1	1	1	1	1	1	1	1	1	1	1	1	1	1	1	1	1	1	1	1	1	1	1	1	1	1	1	1	1	1	1	1	1	1	1	1	1	1	1	1	1	1	1	1	1	1	1	1
27	1	1	1	1	1	1	1	1	1	1	1	1	1	1	1	1	1	1	1	1	1	1	1	1	1	1	1	1	1	1	1	1	1	1	1	1	1	1	1	1	1	1	1	1	1	1	1	1	1
27.2	1	1	1	1	1	1	1	1	1	1	1	1	1	1	1	1	1	1	1	1	1	1	1	1	1	1	1	1	1	1	1	1	1	1	1	1	1	1	1	1	1	1	1	1	1	1	1	1	1
27.4	1	1	1	1	1	1	1	1	1	1	1	1	1	1	1	1	1	1	1	1	1	1	1	1	1	1	1	1	1	1	1	1	1	1	1	1	1	1	1	1	1	1	1	1	1	1	1	1	1
27.6	1	1	1	1	1	1	1	1	1	1	1	1	1	1	1	1	1	1	1	1	1	1	1	1	1	1	1	1	1	1	1	1	1	1	1	1	1	1	1	1	1	1	1	1	1	1	1	1	1
27.8	1	1	1	1	1	1	1	1	1	1	1	1	1	1	1	1	1	1	1	1	1	1	1	1	1	1	1	1	1	1	1	1	1	1	1	1	1	1	1	1	1	1	1	1	1	1	1	1	1
28	1	1	1	1	1	1	1	1	1	1	1	1	1	1	1	1	1	1	1	1	1	1	1	1	1	1	1	1	1	1	1	1	1	1	1	1	1	1	1	1	1	1	1	1	1	1	1	1	1
28.2	1	1	1	1	1	1	1	1	1	1	1	1	1	1	1	1	1	1	1	1	1	1	1	1	1	1	1	1	1	1	1	1	1	1	1	1	1	1	1	1	1	1	1	1	1	1	1	1	1
28.4	1	1	1	1	1	1	1	1	1	1	1	1	1	1	1	1	1	1	1	1	1	1	1	1	1	1	1	1	1	1	1	1	1	1	1	1	1	1	1	1	1	1	1	1	1	1	1	1	1
28.6	1	1	1	1	1	1	1	1	1	1	1	1	1	1	1	1	1	1	1	1	1	1	1	1	1	1	1	1	1	1	1	1	1	1	1	1	1	1	1	1	1	1	1	1	1	1	1	1	1
28.8	1	1	1	1	1	1	1	1	1	1	1	1	1	1	1	1	1	1	1	1	1	1	1	1	1	1	1	1	1	1	1	1	1	1	1	1	1	1	1	1	1	1	1	1	1	1	1	1	1
29	1	1	1	1	1	1	1	1	1	1	1	1	1	1	1	1	1	1	1	1	1	1	1	1	1	1	1	1	1	1	1	1	1	1	1	1	1	1	1	1	1	1	1	1	1	1	1	1	1
29.2	1	1	1	1	1	1	1	1	1	1	1	1	1	1	1	1	1	1	1	1	1	1	1	1	1	1	1	1	1	1	1	1	1	1	1	1	1	1	1	1	1	1	1	1	1	1	1	1	1
29.4	1	1	1	1	1	1	1	1	1	1	1	1	1	1	1	1	1	1	1	1	1	1	1	1	1	1	1	1	1	1	1	1	1	1	1	1	1	1	1	1	1	1	1	1	1	1	1	1	1
29.6	1	1	1	1	1	1	1	1	1	1	1	1	1	1	1	1	1	1	1	1	1	1	1	1	1	1	1	1	1	1	1	1	1	1	1	1	1	1	1	1	1	1	1	1	1	1	1	1	1
29.8	1	1	1	1	1	1	1	1	1	1	1	1	1	1	1	1	1	1	1	1	1	1	1	1	1	1	1	1	1	1	1	1	1	1	1	1	1	1	1	1	1	1	1	1	1	1	1	1	1
30	1	1	1	1	1	1	1	1	1	1	1	1	1	1	1	1	1	1	1	1	1	1	1	1	1	1	1	1	1	1	1	1	1	1	1	1	1	1	1	1	1	1	1	1	1	1	1	1	1
30.2	1	1	1	1	1	1	1	1	1	1	1	1	1	1	1	1	1	1	1	1	1	1	1	1	1	1	1	1	1	1	1	1	1	1	1	1	1	1	1	1	1	1	1	1	1	1	1	1	1
30.4	1	1	1	1	1	1	1	1	1	1	1	1	1	1	1	1	1	1	1	1	1	1	1	1	1	1	1	1	1	1	1	1	1	1	1	1	1	1	1	1	1	1	1	1	1	1	1	1	1
30.6	1	1	1	1	1	1	1	1	1	1	1	1	1	1	1	1	1	1	1	1	1	1	1	1	1	1	1	1	1	1	1	1	1	1	1	1	1	1	1	1	1	1	1	1	1	1	1	1	1
30.8	1	1	1	1	1	1	1	1	1	1	1	1	1	1	1	1	1	1	1	1	1	1	1	1	1	1	1	1	1	1	1	1	1	1	1	1	1	1	1	1	1	1	1	1	1	1	1	1	1
31	1	1	1	1	1	1	1	1	1	1	1	1	1	1	1	1	1	1	1	1	1	1	1	1	1	1	1	1	1	1	1	1	1	1	1	1	1	1	1	1	1	1	1	1	1	1	1	1	1
31.2	1	1	1	1	1	1	1	1	1	1	1	1	1	1	1	1	1	1	1	1	1	1	1	1	1	1	1	1	1	1	1	1	1	1	1	1	1	1	1	1	1	1	1	1	1	1	1	1	1
31.4	1	1	1	1	1	1	1	1	1	1	1	1	1	1	1	1	1	1	1	1	1	1	1	1	1	1	1	1	1	1	1	1	1	1	1	1	1	1	1	1	1	1	1	1	1	1	1	1	1
31.6	1	1	1	1	1	1	1	1	1	1	1	1	1	1	1	1	1	1	1	1	1	1	1	1	1	1	1	1	1	1	1	1	1	1	1	1	1	1	1	1	1	1	1	1	1	1	1	1	1
31.8	1	1	1	1	1	1	1	1	1	1	1	1	1	1	1	1	1	1	1	1	1	1	1	1	1	1	1	1	1	1	1	1	1	1	1	1	1	1	1	1	1	1	1	1	1	1	1	1	1
32	1	1	1	1	1	1	1	1	1	1	1	1	1	1	1	1	1	1	1	1	1	1	1	1	1	1	1	1	1	1	1	1	1	1	1	1	1	1	1	1	1	1	1	1	1	1	1	1	1
32.2	1	1	1	1	1	1	1	1	1	1	1	1	1	1	1	1	1	1	1	1	1	1	1	1	1	1	1	1	1	1	1	1	1	1	1	1	1	1	1	1	1	1	1	1	1	1	1	1	1
32.4	1	1	1	1	1	1	1	1	1	1	1	1	1	1	1	1	1	1	1	1	1	1	1	1	1	1	1	1	1	1	1	1	1	1	1	1	1	1	1	1	1	1	1	1	1	1	1	1	1
32.6	1	1	1	1	1	1	1	1	1	1	1	1	1	1	1	1	1	1	1	1	1	1	1	1	1	1	1	1	1	1	1	1	1	1	1	1	1	1	1	1	1	1	1	1	1	1	1	1	1
32.8	2	2	1	1	1	1	1	1	1	1	1	1	1	1	1	1	1	1	1	1	1	1	1	1	1	1	1	1	1	1	1	1	1	1	1	1	1	1	1	1	1	1	1	1	1	1	1	1	1
33	1	1	2	2	2	2	1	1	1	1	1	1	1	1	1	1	1	1	1	1	1	1	1	1	1	1	1	1	1	1	1	1	1	1	1	1	1	1	1	1	1	1	1	1	1	1	1	1	1
33.2	1	1	1	1	1	1	1	2	2	2	1	1	1	1	1	1	1	1	1	1	1	1	1	1	1	1	1	1	1	1	1	1	1	1	1	1	1	1	1	1	1	1	1	1	1	1	1	1	1
33.4	1	1	1	1	1	1	1	1	1	1	1	1	2	2	2	1	1	1	1	1	1	1	1	1	1	1	1	1	1	1	1	1	1	1	1	1	1	1	1	1	1	1	1	1	1	1	1	1	1
33.6	1	1	1	1	1	1	1	1	1	1	1	1	1	1	1	1	1	2	2	1	1	1	1	1	1	1	1	1	1	1	1	1	1	1	1	1	1	1	1	1	1	1	1	1	1	1	1	1	1
33.8	1	1	1	1	1	1	1	1	1	1	1	1	1	1	1	1	1	1	1	1	1	1	2	1	1	1	1	1	1	1	1	1	1	1	1	1	1	1	1	1	1	1	1	1	1	1	1	1	1
34	1	1	1	1	1	1	1	1	1	1	1	1	1	1	1	1	1	1	1	1	1	1	1	1	1	1	1	2	1	1	1	1	1	1	1	1	1	1	1	1	1	1	1	1	1	1	1	1	1
34.2	1	1	1	1	1	1	1	1	1	1	1	1	1	1	1	1	1	1	1	1	1	1	1	1	1	1	1	1	1	1	1	2	1	1	1	1	1	1	1	1	1	1	1	1	1	1	1	1	1
34.4	1	1	1	1	1	1	1	1	1	1	1	1	1	1	1	1	1	1	1	1	1	1	1	1	1	1	1	1	1	1	1	1	1	1	1	1	1	1	1	1	1	1	1	1	1	1	1	1	1
34.6	1	1	1	1	1	1	1	1	1	1	1	1	1	1	1	1	1	1	1	1	1	1	1	1	1	1	1	1	1	1	1	1	1	1	1	1	1	1	1	1	1	1	1	1	1	1	1	1	1
34.8	1	1	1	1	1	1	1	1	1	1	1	1	1	1	1	1	1	1	1	1	1	1	1	1	1	1	1	1	1	1	1	1	1	1	1	1	1	1	1	1	1	1	1	1	1	1	1	1	1
35	1	1	1	1	1	1	1	1	1	1	1	1	1	1	1	1	1	1	1	1	1	1	1	1	1	1	1	1	1	1	1	1	1	1	1	1	1	1	1	1	1	1	1	1	1	1	1	1	1
35.2	1	1	1	1	1	1	1	1	1	1	1	1	1	1	1	1	1	1	1	1	1	1	1	1	1	1	1	1	1	1	1	1	1	1	1	1	1	1	1	1	1	1	1	1	1	1	1	1	1
35.4	1	1	1	1	1	1	1	1	1	1	1	1	1	1	1	1	1	1	1	1	1	1	1	1	1	1	1	1	1	1	1	1	1	1	1	1	1	1	1	1	1	1	1	1	1	1	1	1	1
35.6	1	1	1	1	1	1	1	1	1	1	1	1	1	1	1	1	1	1	1	1	1	1	1	1	1	1	1	1	1	1	1	1	1	1	1	1	1	1	1	1	1	1	1	1	1	1	1	1	1
35.8	1	1	1	1	1	1	1	1	1	1	1	1	1	1	1	1	1	1	1	1	1	1	1	1	1	1	1	1	1	1	1	1	1	1	1	1	1	1	1	1	1	1	1	1	1	1	1	1	1
36	1	1	1	1	1	1	1	1	1	1	1	1	1	1	1	1	1	1	1	1	1	1	1	1	1	1	1	1	1	1	1	1	1	1	1	1	1	1	1	1	1	1	1	1	1	1	1	1	1
36.2	1	1	1	1	1	1	1	1	1	1	1	1	1	1	1	1	1	1	1	1	1	1	1	1	1	1	1	1	1	1	1	1	1	1	1	1	1	1	1	1	1	1	1	1	1	1	1	1	1
36.4	1	1	1	1	1	1	1	1	1	1	1	1	1	1	1	1	1	1	1	1	1	1	1	1	1	1	1	1	1	1	1	1	1	1	1	1	1	1	1	1	1	1	1	1	1	1	1	1	1
36.6	1	1	1	1	1	1	1	1	1	1	1	1	1	1	1	1	1	1	1	1	1	1	1	1	1	1	1	1	1	1	1	1	1	1	1	1	1	1	1	1	1	1	1	1	1	1	1	1	1
36.8	1	1	1	1	1	1	1	1	1	1	1	1	1	1	1	1	1	1	1	1	1	1	1	1	1	1	1	1	1	1	1	1	1	1	1	1	1	1	1	1	1	1	1	1	1	1	1	1	1
37	1	1	1	1	1	1	1	1	1	1	1	1	1	1	1	1	1	1	1	1	1	1	1	1	1	1	1	1	1	1	1	1	1	1	1	1	1	1	1	1	1	1	1	1	1	1	1	1	1
37.2	1	1	1	1	1	1	1	1	1	1	1	1	1	1	1	1	1	1	1	1	1	1	1	1	1	1	1	1	1	1	1	1	1	1	1	1	1	1	1	1	1	1	1	1	1	1	1	1	1
37.4	1	1	1	1	1	1	1	1	1	1	1	1	1	1	1	1	1	1	1	1	1	1	1	1	1	1	1	1	1	1	1	1	1	1	1	1	1	1	1	1	1	1	1	1	1	1	1	1	1
37.6	1	1	1	1	1	1	1	1	1	1	1	1	1	1	1	1	1	1	1	1	1	1	1	1	1	1	1	1	1	1	1	1	1	1	1	1	1	1	1	1	1	1	1	1	1	1	1	1	1
37.8	1	1	1	1	1	1	1	1	1	1	1	1	1	1	1	1	1	1	1	1	1	1	1	1	1	1	1	1	1	1	1	1	1	1	1	1	1	1	1	1	1	1	1	1	1	1	1	1	1
38	1	1	1	1	1	1	1	1	1	1	1	1	1	1	1	1	1	1	1	1	1	1	1	1	1	1	1	1	1	1	1	1	1	1	1	1	1	1	1	1	1	1	1	1	1	1	1	1	1
38.2	1	1	1	1	1	1	1	1	1	1	1	1	1	1	1	1	1	1	1	1	1	1	1	1	1	1	1	1	1	1	1	1	1	1	1	1	1	1	1	1	1	1	1	1	1	1	1	1	1
38.4	1	1	1	1	1	1	1	1	1	1	1	1	1	1	1	1	1	1	1	1	1	1	1	1	1	1	1	1	1	1	1	1	1	1	1	1	1	1	1	1	1	1	1	1	1	1	1	1	1
38.6	1	1	1	1	1	1	1	1	1	1	1	1	1	1	1	1	1	1	1	1	1	1	1	1	1	1	1	1	1	1	1	1	1	1	1	1	1	1	1	1	1	1	1	1	1	1	1	1	1
38.8	1	1	1	1	1	1	1	1	1	1	1	1	1	1	1	1	1	1	1	1	1	1	1	1	1	1	1	1	1	1	1	1	1	1	1	1	1	1	1	1	1	1	1	1	1	1	1	1	1
39	1	1	1	1	1	1	1	1	1	1	1	1	1	1	1	1	1	1	1	1	1	1	1	1	1	1	1	1	1	1	1	1	1	1	1	1	1	1	1	1	1	1	1	1	1	1	1	1	1
39.2	1	1	1	1	1	1	1	1	1	1	1	1	1	1	1	1	1	1	1	1	1	1	1	1	1	1	1	1	1	1	1	1	1	1	1	1	1	1	1	1	1	1	1	1	1	1	1	1	1
39.4	1	1	1	1	1	1	1	1	1	1	1	1	1	1	1	1	1	1	1	1	1	1	1	1	1	1	1	1	1	1	1	1	1	1	1	1	1	1	1	1	1	1	1	1	1	1	1	1	1
39.6	1	1	1	1	1	1	1	1	1	1	1	1	1	1	1	1	1	1	1	1	1	1	1	1	1	1	1	1	1	1	1	1	1	1	1	1	1	1	1	1	1	1	1	1	1	1	1	1	1
39.8	1	1	1	1	1	1	1	1	1	1	1	1	1	1	1	1	1	1	1	1	1	1	1	1	1	1	1	1	1	1	1	1	1	1	1	1	1	1	1	1	1	1	1	1	1	1	1	1	1
40	1	1	1	1	1	1	1	1	1	1	1	1	1	1	1	1	1	1	1	1	1	1	1	1	1	1	1	1	1	1	1	1	1	1	1	1	1	1	1	1	1	1	1	1	1	1	1	1	1
[truncated: 301 more columns]

## Sheet: c Outdoor-Young 6H
units: See survivability zones descriptions in Session 4.2 and Figure 2, x-axis: temperature (degrees Celsius, row 2), y-axis:specific humidity (g/kg, column A)
	25	25.1	25.2	25.3	25.4	25.5	25.6	25.7	25.8	25.9	26	26.1	26.2	26.3	26.4	26.5	26.6	26.7	26.8	26.9	27	27.1	27.2	27.3	27.4	27.5	27.6	27.7	27.8	27.9	28	28.1	28.2	28.3	28.4	28.5	28.6	28.7	28.8	28.9	29	29.1	29.2	29.3	29.4	29.5	29.6	29.7	29.8
0	1	1	1	1	1	1	1	1	1	1	1	1	1	1	1	1	1	1	1	1	1	1	1	1	1	1	1	1	1	1	1	1	1	1	1	1	1	1	1	1	1	1	1	1	1	1	1	1	1
0.2	1	1	1	1	1	1	1	1	1	1	1	1	1	1	1	1	1	1	1	1	1	1	1	1	1	1	1	1	1	1	1	1	1	1	1	1	1	1	1	1	1	1	1	1	1	1	1	1	1
0.4	1	1	1	1	1	1	1	1	1	1	1	1	1	1	1	1	1	1	1	1	1	1	1	1	1	1	1	1	1	1	1	1	1	1	1	1	1	1	1	1	1	1	1	1	1	1	1	1	1
0.6	1	1	1	1	1	1	1	1	1	1	1	1	1	1	1	1	1	1	1	1	1	1	1	1	1	1	1	1	1	1	1	1	1	1	1	1	1	1	1	1	1	1	1	1	1	1	1	1	1
0.8	1	1	1	1	1	1	1	1	1	1	1	1	1	1	1	1	1	1	1	1	1	1	1	1	1	1	1	1	1	1	1	1	1	1	1	1	1	1	1	1	1	1	1	1	1	1	1	1	1
1	1	1	1	1	1	1	1	1	1	1	1	1	1	1	1	1	1	1	1	1	1	1	1	1	1	1	1	1	1	1	1	1	1	1	1	1	1	1	1	1	1	1	1	1	1	1	1	1	1
1.2	1	1	1	1	1	1	1	1	1	1	1	1	1	1	1	1	1	1	1	1	1	1	1	1	1	1	1	1	1	1	1	1	1	1	1	1	1	1	1	1	1	1	1	1	1	1	1	1	1
1.4	1	1	1	1	1	1	1	1	1	1	1	1	1	1	1	1	1	1	1	1	1	1	1	1	1	1	1	1	1	1	1	1	1	1	1	1	1	1	1	1	1	1	1	1	1	1	1	1	1
1.6	1	1	1	1	1	1	1	1	1	1	1	1	1	1	1	1	1	1	1	1	1	1	1	1	1	1	1	1	1	1	1	1	1	1	1	1	1	1	1	1	1	1	1	1	1	1	1	1	1
1.8	1	1	1	1	1	1	1	1	1	1	1	1	1	1	1	1	1	1	1	1	1	1	1	1	1	1	1	1	1	1	1	1	1	1	1	1	1	1	1	1	1	1	1	1	1	1	1	1	1
2	1	1	1	1	1	1	1	1	1	1	1	1	1	1	1	1	1	1	1	1	1	1	1	1	1	1	1	1	1	1	1	1	1	1	1	1	1	1	1	1	1	1	1	1	1	1	1	1	1
2.2	1	1	1	1	1	1	1	1	1	1	1	1	1	1	1	1	1	1	1	1	1	1	1	1	1	1	1	1	1	1	1	1	1	1	1	1	1	1	1	1	1	1	1	1	1	1	1	1	1
2.4	1	1	1	1	1	1	1	1	1	1	1	1	1	1	1	1	1	1	1	1	1	1	1	1	1	1	1	1	1	1	1	1	1	1	1	1	1	1	1	1	1	1	1	1	1	1	1	1	1
2.6	1	1	1	1	1	1	1	1	1	1	1	1	1	1	1	1	1	1	1	1	1	1	1	1	1	1	1	1	1	1	1	1	1	1	1	1	1	1	1	1	1	1	1	1	1	1	1	1	1
2.8	1	1	1	1	1	1	1	1	1	1	1	1	1	1	1	1	1	1	1	1	1	1	1	1	1	1	1	1	1	1	1	1	1	1	1	1	1	1	1	1	1	1	1	1	1	1	1	1	1
3	1	1	1	1	1	1	1	1	1	1	1	1	1	1	1	1	1	1	1	1	1	1	1	1	1	1	1	1	1	1	1	1	1	1	1	1	1	1	1	1	1	1	1	1	1	1	1	1	1
3.2	1	1	1	1	1	1	1	1	1	1	1	1	1	1	1	1	1	1	1	1	1	1	1	1	1	1	1	1	1	1	1	1	1	1	1	1	1	1	1	1	1	1	1	1	1	1	1	1	1
3.4	1	1	1	1	1	1	1	1	1	1	1	1	1	1	1	1	1	1	1	1	1	1	1	1	1	1	1	1	1	1	1	1	1	1	1	1	1	1	1	1	1	1	1	1	1	1	1	1	1
3.6	1	1	1	1	1	1	1	1	1	1	1	1	1	1	1	1	1	1	1	1	1	1	1	1	1	1	1	1	1	1	1	1	1	1	1	1	1	1	1	1	1	1	1	1	1	1	1	1	1
3.8	1	1	1	1	1	1	1	1	1	1	1	1	1	1	1	1	1	1	1	1	1	1	1	1	1	1	1	1	1	1	1	1	1	1	1	1	1	1	1	1	1	1	1	1	1	1	1	1	1
4	1	1	1	1	1	1	1	1	1	1	1	1	1	1	1	1	1	1	1	1	1	1	1	1	1	1	1	1	1	1	1	1	1	1	1	1	1	1	1	1	1	1	1	1	1	1	1	1	1
4.2	1	1	1	1	1	1	1	1	1	1	1	1	1	1	1	1	1	1	1	1	1	1	1	1	1	1	1	1	1	1	1	1	1	1	1	1	1	1	1	1	1	1	1	1	1	1	1	1	1
4.4	1	1	1	1	1	1	1	1	1	1	1	1	1	1	1	1	1	1	1	1	1	1	1	1	1	1	1	1	1	1	1	1	1	1	1	1	1	1	1	1	1	1	1	1	1	1	1	1	1
4.6	1	1	1	1	1	1	1	1	1	1	1	1	1	1	1	1	1	1	1	1	1	1	1	1	1	1	1	1	1	1	1	1	1	1	1	1	1	1	1	1	1	1	1	1	1	1	1	1	1
4.8	1	1	1	1	1	1	1	1	1	1	1	1	1	1	1	1	1	1	1	1	1	1	1	1	1	1	1	1	1	1	1	1	1	1	1	1	1	1	1	1	1	1	1	1	1	1	1	1	1
5	1	1	1	1	1	1	1	1	1	1	1	1	1	1	1	1	1	1	1	1	1	1	1	1	1	1	1	1	1	1	1	1	1	1	1	1	1	1	1	1	1	1	1	1	1	1	1	1	1
5.2	1	1	1	1	1	1	1	1	1	1	1	1	1	1	1	1	1	1	1	1	1	1	1	1	1	1	1	1	1	1	1	1	1	1	1	1	1	1	1	1	1	1	1	1	1	1	1	1	1
5.4	1	1	1	1	1	1	1	1	1	1	1	1	1	1	1	1	1	1	1	1	1	1	1	1	1	1	1	1	1	1	1	1	1	1	1	1	1	1	1	1	1	1	1	1	1	1	1	1	1
5.6	1	1	1	1	1	1	1	1	1	1	1	1	1	1	1	1	1	1	1	1	1	1	1	1	1	1	1	1	1	1	1	1	1	1	1	1	1	1	1	1	1	1	1	1	1	1	1	1	1
5.8	1	1	1	1	1	1	1	1	1	1	1	1	1	1	1	1	1	1	1	1	1	1	1	1	1	1	1	1	1	1	1	1	1	1	1	1	1	1	1	1	1	1	1	1	1	1	1	1	1
6	1	1	1	1	1	1	1	1	1	1	1	1	1	1	1	1	1	1	1	1	1	1	1	1	1	1	1	1	1	1	1	1	1	1	1	1	1	1	1	1	1	1	1	1	1	1	1	1	1
6.2	1	1	1	1	1	1	1	1	1	1	1	1	1	1	1	1	1	1	1	1	1	1	1	1	1	1	1	1	1	1	1	1	1	1	1	1	1	1	1	1	1	1	1	1	1	1	1	1	1
6.4	1	1	1	1	1	1	1	1	1	1	1	1	1	1	1	1	1	1	1	1	1	1	1	1	1	1	1	1	1	1	1	1	1	1	1	1	1	1	1	1	1	1	1	1	1	1	1	1	1
6.6	1	1	1	1	1	1	1	1	1	1	1	1	1	1	1	1	1	1	1	1	1	1	1	1	1	1	1	1	1	1	1	1	1	1	1	1	1	1	1	1	1	1	1	1	1	1	1	1	1
6.8	1	1	1	1	1	1	1	1	1	1	1	1	1	1	1	1	1	1	1	1	1	1	1	1	1	1	1	1	1	1	1	1	1	1	1	1	1	1	1	1	1	1	1	1	1	1	1	1	1
7	1	1	1	1	1	1	1	1	1	1	1	1	1	1	1	1	1	1	1	1	1	1	1	1	1	1	1	1	1	1	1	1	1	1	1	1	1	1	1	1	1	1	1	1	1	1	1	1	1
7.2	1	1	1	1	1	1	1	1	1	1	1	1	1	1	1	1	1	1	1	1	1	1	1	1	1	1	1	1	1	1	1	1	1	1	1	1	1	1	1	1	1	1	1	1	1	1	1	1	1
7.4	1	1	1	1	1	1	1	1	1	1	1	1	1	1	1	1	1	1	1	1	1	1	1	1	1	1	1	1	1	1	1	1	1	1	1	1	1	1	1	1	1	1	1	1	1	1	1	1	1
7.6	1	1	1	1	1	1	1	1	1	1	1	1	1	1	1	1	1	1	1	1	1	1	1	1	1	1	1	1	1	1	1	1	1	1	1	1	1	1	1	1	1	1	1	1	1	1	1	1	1
7.8	1	1	1	1	1	1	1	1	1	1	1	1	1	1	1	1	1	1	1	1	1	1	1	1	1	1	1	1	1	1	1	1	1	1	1	1	1	1	1	1	1	1	1	1	1	1	1	1	1
8	1	1	1	1	1	1	1	1	1	1	1	1	1	1	1	1	1	1	1	1	1	1	1	1	1	1	1	1	1	1	1	1	1	1	1	1	1	1	1	1	1	1	1	1	1	1	1	1	1
8.2	1	1	1	1	1	1	1	1	1	1	1	1	1	1	1	1	1	1	1	1	1	1	1	1	1	1	1	1	1	1	1	1	1	1	1	1	1	1	1	1	1	1	1	1	1	1	1	1	1
8.4	1	1	1	1	1	1	1	1	1	1	1	1	1	1	1	1	1	1	1	1	1	1	1	1	1	1	1	1	1	1	1	1	1	1	1	1	1	1	1	1	1	1	1	1	1	1	1	1	1
8.6	1	1	1	1	1	1	1	1	1	1	1	1	1	1	1	1	1	1	1	1	1	1	1	1	1	1	1	1	1	1	1	1	1	1	1	1	1	1	1	1	1	1	1	1	1	1	1	1	1
8.8	1	1	1	1	1	1	1	1	1	1	1	1	1	1	1	1	1	1	1	1	1	1	1	1	1	1	1	1	1	1	1	1	1	1	1	1	1	1	1	1	1	1	1	1	1	1	1	1	1
9	1	1	1	1	1	1	1	1	1	1	1	1	1	1	1	1	1	1	1	1	1	1	1	1	1	1	1	1	1	1	1	1	1	1	1	1	1	1	1	1	1	1	1	1	1	1	1	1	1
9.2	1	1	1	1	1	1	1	1	1	1	1	1	1	1	1	1	1	1	1	1	1	1	1	1	1	1	1	1	1	1	1	1	1	1	1	1	1	1	1	1	1	1	1	1	1	1	1	1	1
9.4	1	1	1	1	1	1	1	1	1	1	1	1	1	1	1	1	1	1	1	1	1	1	1	1	1	1	1	1	1	1	1	1	1	1	1	1	1	1	1	1	1	1	1	1	1	1	1	1	1
9.6	1	1	1	1	1	1	1	1	1	1	1	1	1	1	1	1	1	1	1	1	1	1	1	1	1	1	1	1	1	1	1	1	1	1	1	1	1	1	1	1	1	1	1	1	1	1	1	1	1
9.8	1	1	1	1	1	1	1	1	1	1	1	1	1	1	1	1	1	1	1	1	1	1	1	1	1	1	1	1	1	1	1	1	1	1	1	1	1	1	1	1	1	1	1	1	1	1	1	1	1
10	1	1	1	1	1	1	1	1	1	1	1	1	1	1	1	1	1	1	1	1	1	1	1	1	1	1	1	1	1	1	1	1	1	1	1	1	1	1	1	1	1	1	1	1	1	1	1	1	1
10.2	1	1	1	1	1	1	1	1	1	1	1	1	1	1	1	1	1	1	1	1	1	1	1	1	1	1	1	1	1	1	1	1	1	1	1	1	1	1	1	1	1	1	1	1	1	1	1	1	1
10.4	1	1	1	1	1	1	1	1	1	1	1	1	1	1	1	1	1	1	1	1	1	1	1	1	1	1	1	1	1	1	1	1	1	1	1	1	1	1	1	1	1	1	1	1	1	1	1	1	1
10.6	1	1	1	1	1	1	1	1	1	1	1	1	1	1	1	1	1	1	1	1	1	1	1	1	1	1	1	1	1	1	1	1	1	1	1	1	1	1	1	1	1	1	1	1	1	1	1	1	1
10.8	1	1	1	1	1	1	1	1	1	1	1	1	1	1	1	1	1	1	1	1	1	1	1	1	1	1	1	1	1	1	1	1	1	1	1	1	1	1	1	1	1	1	1	1	1	1	1	1	1
11	1	1	1	1	1	1	1	1	1	1	1	1	1	1	1	1	1	1	1	1	1	1	1	1	1	1	1	1	1	1	1	1	1	1	1	1	1	1	1	1	1	1	1	1	1	1	1	1	1
11.2	1	1	1	1	1	1	1	1	1	1	1	1	1	1	1	1	1	1	1	1	1	1	1	1	1	1	1	1	1	1	1	1	1	1	1	1	1	1	1	1	1	1	1	1	1	1	1	1	1
11.4	1	1	1	1	1	1	1	1	1	1	1	1	1	1	1	1	1	1	1	1	1	1	1	1	1	1	1	1	1	1	1	1	1	1	1	1	1	1	1	1	1	1	1	1	1	1	1	1	1
11.6	1	1	1	1	1	1	1	1	1	1	1	1	1	1	1	1	1	1	1	1	1	1	1	1	1	1	1	1	1	1	1	1	1	1	1	1	1	1	1	1	1	1	1	1	1	1	1	1	1
11.8	1	1	1	1	1	1	1	1	1	1	1	1	1	1	1	1	1	1	1	1	1	1	1	1	1	1	1	1	1	1	1	1	1	1	1	1	1	1	1	1	1	1	1	1	1	1	1	1	1
12	1	1	1	1	1	1	1	1	1	1	1	1	1	1	1	1	1	1	1	1	1	1	1	1	1	1	1	1	1	1	1	1	1	1	1	1	1	1	1	1	1	1	1	1	1	1	1	1	1
12.2	1	1	1	1	1	1	1	1	1	1	1	1	1	1	1	1	1	1	1	1	1	1	1	1	1	1	1	1	1	1	1	1	1	1	1	1	1	1	1	1	1	1	1	1	1	1	1	1	1
12.4	1	1	1	1	1	1	1	1	1	1	1	1	1	1	1	1	1	1	1	1	1	1	1	1	1	1	1	1	1	1	1	1	1	1	1	1	1	1	1	1	1	1	1	1	1	1	1	1	1
12.6	1	1	1	1	1	1	1	1	1	1	1	1	1	1	1	1	1	1	1	1	1	1	1	1	1	1	1	1	1	1	1	1	1	1	1	1	1	1	1	1	1	1	1	1	1	1	1	1	1
12.8	1	1	1	1	1	1	1	1	1	1	1	1	1	1	1	1	1	1	1	1	1	1	1	1	1	1	1	1	1	1	1	1	1	1	1	1	1	1	1	1	1	1	1	1	1	1	1	1	1
13	1	1	1	1	1	1	1	1	1	1	1	1	1	1	1	1	1	1	1	1	1	1	1	1	1	1	1	1	1	1	1	1	1	1	1	1	1	1	1	1	1	1	1	1	1	1	1	1	1
13.2	1	1	1	1	1	1	1	1	1	1	1	1	1	1	1	1	1	1	1	1	1	1	1	1	1	1	1	1	1	1	1	1	1	1	1	1	1	1	1	1	1	1	1	1	1	1	1	1	1
13.4	1	1	1	1	1	1	1	1	1	1	1	1	1	1	1	1	1	1	1	1	1	1	1	1	1	1	1	1	1	1	1	1	1	1	1	1	1	1	1	1	1	1	1	1	1	1	1	1	1
13.6	1	1	1	1	1	1	1	1	1	1	1	1	1	1	1	1	1	1	1	1	1	1	1	1	1	1	1	1	1	1	1	1	1	1	1	1	1	1	1	1	1	1	1	1	1	1	1	1	1
13.8	1	1	1	1	1	1	1	1	1	1	1	1	1	1	1	1	1	1	1	1	1	1	1	1	1	1	1	1	1	1	1	1	1	1	1	1	1	1	1	1	1	1	1	1	1	1	1	1	1
14	1	1	1	1	1	1	1	1	1	1	1	1	1	1	1	1	1	1	1	1	1	1	1	1	1	1	1	1	1	1	1	1	1	1	1	1	1	1	1	1	1	1	1	1	1	1	1	1	1
14.2	1	1	1	1	1	1	1	1	1	1	1	1	1	1	1	1	1	1	1	1	1	1	1	1	1	1	1	1	1	1	1	1	1	1	1	1	1	1	1	1	1	1	1	1	1	1	1	1	1
14.4	1	1	1	1	1	1	1	1	1	1	1	1	1	1	1	1	1	1	1	1	1	1	1	1	1	1	1	1	1	1	1	1	1	1	1	1	1	1	1	1	1	1	1	1	1	1	1	1	1
14.6	1	1	1	1	1	1	1	1	1	1	1	1	1	1	1	1	1	1	1	1	1	1	1	1	1	1	1	1	1	1	1	1	1	1	1	1	1	1	1	1	1	1	1	1	1	1	1	1	1
14.8	1	1	1	1	1	1	1	1	1	1	1	1	1	1	1	1	1	1	1	1	1	1	1	1	1	1	1	1	1	1	1	1	1	1	1	1	1	1	1	1	1	1	1	1	1	1	1	1	1
15	1	1	1	1	1	1	1	1	1	1	1	1	1	1	1	1	1	1	1	1	1	1	1	1	1	1	1	1	1	1	1	1	1	1	1	1	1	1	1	1	1	1	1	1	1	1	1	1	1
15.2	1	1	1	1	1	1	1	1	1	1	1	1	1	1	1	1	1	1	1	1	1	1	1	1	1	1	1	1	1	1	1	1	1	1	1	1	1	1	1	1	1	1	1	1	1	1	1	1	1
15.4	1	1	1	1	1	1	1	1	1	1	1	1	1	1	1	1	1	1	1	1	1	1	1	1	1	1	1	1	1	1	1	1	1	1	1	1	1	1	1	1	1	1	1	1	1	1	1	1	1
15.6	1	1	1	1	1	1	1	1	1	1	1	1	1	1	1	1	1	1	1	1	1	1	1	1	1	1	1	1	1	1	1	1	1	1	1	1	1	1	1	1	1	1	1	1	1	1	1	1	1
15.8	1	1	1	1	1	1	1	1	1	1	1	1	1	1	1	1	1	1	1	1	1	1	1	1	1	1	1	1	1	1	1	1	1	1	1	1	1	1	1	1	1	1	1	1	1	1	1	1	1
16	1	1	1	1	1	1	1	1	1	1	1	1	1	1	1	1	1	1	1	1	1	1	1	1	1	1	1	1	1	1	1	1	1	1	1	1	1	1	1	1	1	1	1	1	1	1	1	1	1
16.2	1	1	1	1	1	1	1	1	1	1	1	1	1	1	1	1	1	1	1	1	1	1	1	1	1	1	1	1	1	1	1	1	1	1	1	1	1	1	1	1	1	1	1	1	1	1	1	1	1
16.4	1	1	1	1	1	1	1	1	1	1	1	1	1	1	1	1	1	1	1	1	1	1	1	1	1	1	1	1	1	1	1	1	1	1	1	1	1	1	1	1	1	1	1	1	1	1	1	1	1
16.6	1	1	1	1	1	1	1	1	1	1	1	1	1	1	1	1	1	1	1	1	1	1	1	1	1	1	1	1	1	1	1	1	1	1	1	1	1	1	1	1	1	1	1	1	1	1	1	1	1
16.8	1	1	1	1	1	1	1	1	1	1	1	1	1	1	1	1	1	1	1	1	1	1	1	1	1	1	1	1	1	1	1	1	1	1	1	1	1	1	1	1	1	1	1	1	1	1	1	1	1
17	1	1	1	1	1	1	1	1	1	1	1	1	1	1	1	1	1	1	1	1	1	1	1	1	1	1	1	1	1	1	1	1	1	1	1	1	1	1	1	1	1	1	1	1	1	1	1	1	1
17.2	1	1	1	1	1	1	1	1	1	1	1	1	1	1	1	1	1	1	1	1	1	1	1	1	1	1	1	1	1	1	1	1	1	1	1	1	1	1	1	1	1	1	1	1	1	1	1	1	1
17.4	1	1	1	1	1	1	1	1	1	1	1	1	1	1	1	1	1	1	1	1	1	1	1	1	1	1	1	1	1	1	1	1	1	1	1	1	1	1	1	1	1	1	1	1	1	1	1	1	1
17.6	1	1	1	1	1	1	1	1	1	1	1	1	1	1	1	1	1	1	1	1	1	1	1	1	1	1	1	1	1	1	1	1	1	1	1	1	1	1	1	1	1	1	1	1	1	1	1	1	1
17.8	1	1	1	1	1	1	1	1	1	1	1	1	1	1	1	1	1	1	1	1	1	1	1	1	1	1	1	1	1	1	1	1	1	1	1	1	1	1	1	1	1	1	1	1	1	1	1	1	1
18	1	1	1	1	1	1	1	1	1	1	1	1	1	1	1	1	1	1	1	1	1	1	1	1	1	1	1	1	1	1	1	1	1	1	1	1	1	1	1	1	1	1	1	1	1	1	1	1	1
18.2	1	1	1	1	1	1	1	1	1	1	1	1	1	1	1	1	1	1	1	1	1	1	1	1	1	1	1	1	1	1	1	1	1	1	1	1	1	1	1	1	1	1	1	1	1	1	1	1	1
18.4	1	1	1	1	1	1	1	1	1	1	1	1	1	1	1	1	1	1	1	1	1	1	1	1	1	1	1	1	1	1	1	1	1	1	1	1	1	1	1	1	1	1	1	1	1	1	1	1	1
18.6	1	1	1	1	1	1	1	1	1	1	1	1	1	1	1	1	1	1	1	1	1	1	1	1	1	1	1	1	1	1	1	1	1	1	1	1	1	1	1	1	1	1	1	1	1	1	1	1	1
18.8	1	1	1	1	1	1	1	1	1	1	1	1	1	1	1	1	1	1	1	1	1	1	1	1	1	1	1	1	1	1	1	1	1	1	1	1	1	1	1	1	1	1	1	1	1	1	1	1	1
19	1	1	1	1	1	1	1	1	1	1	1	1	1	1	1	1	1	1	1	1	1	1	1	1	1	1	1	1	1	1	1	1	1	1	1	1	1	1	1	1	1	1	1	1	1	1	1	1	1
19.2	1	1	1	1	1	1	1	1	1	1	1	1	1	1	1	1	1	1	1	1	1	1	1	1	1	1	1	1	1	1	1	1	1	1	1	1	1	1	1	1	1	1	1	1	1	1	1	1	1
19.4	1	1	1	1	1	1	1	1	1	1	1	1	1	1	1	1	1	1	1	1	1	1	1	1	1	1	1	1	1	1	1	1	1	1	1	1	1	1	1	1	1	1	1	1	1	1	1	1	1
19.6	1	1	1	1	1	1	1	1	1	1	1	1	1	1	1	1	1	1	1	1	1	1	1	1	1	1	1	1	1	1	1	1	1	1	1	1	1	1	1	1	1	1	1	1	1	1	1	1	1
19.8	1	1	1	1	1	1	1	1	1	1	1	1	1	1	1	1	1	1	1	1	1	1	1	1	1	1	1	1	1	1	1	1	1	1	1	1	1	1	1	1	1	1	1	1	1	1	1	1	1
20	1	1	1	1	1	1	1	1	1	1	1	1	1	1	1	1	1	1	1	1	1	1	1	1	1	1	1	1	1	1	1	1	1	1	1	1	1	1	1	1	1	1	1	1	1	1	1	1	1
20.2	1	1	1	1	1	1	1	1	1	1	1	1	1	1	1	1	1	1	1	1	1	1	1	1	1	1	1	1	1	1	1	1	1	1	1	1	1	1	1	1	1	1	1	1	1	1	1	1	1
20.4	1	1	1	1	1	1	1	1	1	1	1	1	1	1	1	1	1	1	1	1	1	1	1	1	1	1	1	1	1	1	1	1	1	1	1	1	1	1	1	1	1	1	1	1	1	1	1	1	1
20.6	1	1	1	1	1	1	1	1	1	1	1	1	1	1	1	1	1	1	1	1	1	1	1	1	1	1	1	1	1	1	1	1	1	1	1	1	1	1	1	1	1	1	1	1	1	1	1	1	1
20.8	1	1	1	1	1	1	1	1	1	1	1	1	1	1	1	1	1	1	1	1	1	1	1	1	1	1	1	1	1	1	1	1	1	1	1	1	1	1	1	1	1	1	1	1	1	1	1	1	1
21	1	1	1	1	1	1	1	1	1	1	1	1	1	1	1	1	1	1	1	1	1	1	1	1	1	1	1	1	1	1	1	1	1	1	1	1	1	1	1	1	1	1	1	1	1	1	1	1	1
21.2	1	1	1	1	1	1	1	1	1	1	1	1	1	1	1	1	1	1	1	1	1	1	1	1	1	1	1	1	1	1	1	1	1	1	1	1	1	1	1	1	1	1	1	1	1	1	1	1	1
21.4	1	1	1	1	1	1	1	1	1	1	1	1	1	1	1	1	1	1	1	1	1	1	1	1	1	1	1	1	1	1	1	1	1	1	1	1	1	1	1	1	1	1	1	1	1	1	1	1	1
21.6	1	1	1	1	1	1	1	1	1	1	1	1	1	1	1	1	1	1	1	1	1	1	1	1	1	1	1	1	1	1	1	1	1	1	1	1	1	1	1	1	1	1	1	1	1	1	1	1	1
21.8	1	1	1	1	1	1	1	1	1	1	1	1	1	1	1	1	1	1	1	1	1	1	1	1	1	1	1	1	1	1	1	1	1	1	1	1	1	1	1	1	1	1	1	1	1	1	1	1	1
22	1	1	1	1	1	1	1	1	1	1	1	1	1	1	1	1	1	1	1	1	1	1	1	1	1	1	1	1	1	1	1	1	1	1	1	1	1	1	1	1	1	1	1	1	1	1	1	1	1
22.2	1	1	1	1	1	1	1	1	1	1	1	1	1	1	1	1	1	1	1	1	1	1	1	1	1	1	1	1	1	1	1	1	1	1	1	1	1	1	1	1	1	1	1	1	1	1	1	1	1
22.4	1	1	1	1	1	1	1	1	1	1	1	1	1	1	1	1	1	1	1	1	1	1	1	1	1	1	1	1	1	1	1	1	1	1	1	1	1	1	1	1	1	1	1	1	1	1	1	1	1
22.6	1	1	1	1	1	1	1	1	1	1	1	1	1	1	1	1	1	1	1	1	1	1	1	1	1	1	1	1	1	1	1	1	1	1	1	1	1	1	1	1	1	1	1	1	1	1	1	1	1
22.8	1	1	1	1	1	1	1	1	1	1	1	1	1	1	1	1	1	1	1	1	1	1	1	1	1	1	1	1	1	1	1	1	1	1	1	1	1	1	1	1	1	1	1	1	1	1	1	1	1
23	1	1	1	1	1	1	1	1	1	1	1	1	1	1	1	1	1	1	1	1	1	1	1	1	1	1	1	1	1	1	1	1	1	1	1	1	1	1	1	1	1	1	1	1	1	1	1	1	1
23.2	1	1	1	1	1	1	1	1	1	1	1	1	1	1	1	1	1	1	1	1	1	1	1	1	1	1	1	1	1	1	1	1	1	1	1	1	1	1	1	1	1	1	1	1	1	1	1	1	1
23.4	1	1	1	1	1	1	1	1	1	1	1	1	1	1	1	1	1	1	1	1	1	1	1	1	1	1	1	1	1	1	1	1	1	1	1	1	1	1	1	1	1	1	1	1	1	1	1	1	1
23.6	1	1	1	1	1	1	1	1	1	1	1	1	1	1	1	1	1	1	1	1	1	1	1	1	1	1	1	1	1	1	1	1	1	1	1	1	1	1	1	1	1	1	1	1	1	1	1	1	1
23.8	1	1	1	1	1	1	1	1	1	1	1	1	1	1	1	1	1	1	1	1	1	1	1	1	1	1	1	1	1	1	1	1	1	1	1	1	1	1	1	1	1	1	1	1	1	1	1	1	1
24	1	1	1	1	1	1	1	1	1	1	1	1	1	1	1	1	1	1	1	1	1	1	1	1	1	1	1	1	1	1	1	1	1	1	1	1	1	1	1	1	1	1	1	1	1	1	1	1	1
24.2	1	1	1	1	1	1	1	1	1	1	1	1	1	1	1	1	1	1	1	1	1	1	1	1	1	1	1	1	1	1	1	1	1	1	1	1	1	1	1	1	1	1	1	1	1	1	1	1	1
24.4	1	1	1	1	1	1	1	1	1	1	1	1	1	1	1	1	1	1	1	1	1	1	1	1	1	1	1	1	1	1	1	1	1	1	1	1	1	1	1	1	1	1	1	1	1	1	1	1	1
24.6	1	1	1	1	1	1	1	1	1	1	1	1	1	1	1	1	1	1	1	1	1	1	1	1	1	1	1	1	1	1	1	1	1	1	1	1	1	1	1	1	1	1	1	1	1	1	1	1	1
24.8	1	1	1	1	1	1	1	1	1	1	1	1	1	1	1	1	1	1	1	1	1	1	1	1	1	1	1	1	1	1	1	1	1	1	1	1	1	1	1	1	1	1	1	1	1	1	1	1	1
25	1	1	1	1	1	1	1	1	1	1	1	1	1	1	1	1	1	1	1	1	1	1	1	1	1	1	1	1	1	1	1	1	1	1	1	1	1	1	1	1	1	1	1	1	1	1	1	1	1
25.2	1	1	1	1	1	1	1	1	1	1	1	1	1	1	1	1	1	1	1	1	1	1	1	1	1	1	1	1	1	1	1	1	1	1	1	1	1	1	1	1	1	1	1	1	1	1	1	1	1
25.4	1	1	1	1	1	1	1	1	1	1	1	1	1	1	1	1	1	1	1	1	1	1	1	1	1	1	1	1	1	1	1	1	1	1	1	1	1	1	1	1	1	1	1	1	1	1	1	1	1
25.6	1	1	1	1	1	1	1	1	1	1	1	1	1	1	1	1	1	1	1	1	1	1	1	1	1	1	1	1	1	1	1	1	1	1	1	1	1	1	1	1	1	1	1	1	1	1	1	1	1
25.8	1	1	1	1	1	1	1	1	1	1	1	1	1	1	1	1	1	1	1	1	1	1	1	1	1	1	1	1	1	1	1	1	1	1	1	1	1	1	1	1	1	1	1	1	1	1	1	1	1
26	1	1	1	1	1	1	1	1	1	1	1	1	1	1	1	1	1	1	1	1	1	1	1	1	1	1	1	1	1	1	1	1	1	1	1	1	1	1	1	1	1	1	1	1	1	1	1	1	1
26.2	1	1	1	1	1	1	1	1	1	1	1	1	1	1	1	1	1	1	1	1	1	1	1	1	1	1	1	1	1	1	1	1	1	1	1	1	1	1	1	1	1	1	1	1	1	1	1	1	1
26.4	1	1	1	1	1	1	1	1	1	1	1	1	1	1	1	1	1	1	1	1	1	1	1	1	1	1	1	1	1	1	1	1	1	1	1	1	1	1	1	1	1	1	1	1	1	1	1	1	1
26.6	1	1	1	1	1	1	1	1	1	1	1	1	1	1	1	1	1	1	1	1	1	1	1	1	1	1	1	1	1	1	1	1	1	1	1	1	1	1	1	1	1	1	1	1	1	1	1	1	1
26.8	1	1	1	1	1	1	1	1	1	1	1	1	1	1	1	1	1	1	1	1	1	1	1	1	1	1	1	1	1	1	1	1	1	1	1	1	1	1	1	1	1	1	1	1	1	1	1	1	1
27	1	1	1	1	1	1	1	1	1	1	1	1	1	1	1	1	1	1	1	1	1	1	1	1	1	1	1	1	1	1	1	1	1	1	1	1	1	1	1	1	1	1	1	1	1	1	1	1	1
27.2	1	1	1	1	1	1	1	1	1	1	1	1	1	1	1	1	1	1	1	1	1	1	1	1	1	1	1	1	1	1	1	1	1	1	1	1	1	1	1	1	1	1	1	1	1	1	1	1	1
27.4	1	1	1	1	1	1	1	1	1	1	1	1	1	1	1	1	1	1	1	1	1	1	1	1	1	1	1	1	1	1	1	1	1	1	1	1	1	1	1	1	1	1	1	1	1	1	1	1	1
27.6	1	1	1	1	1	1	1	1	1	1	1	1	1	1	1	1	1	1	1	1	1	1	1	1	1	1	1	1	1	1	1	1	1	1	1	1	1	1	1	1	1	1	1	1	1	1	1	1	1
27.8	1	1	1	1	1	1	1	1	1	1	1	1	1	1	1	1	1	1	1	1	1	1	1	1	1	1	1	1	1	1	1	1	1	1	1	1	1	1	1	1	1	1	1	1	1	1	1	1	1
28	1	1	1	1	1	1	1	1	1	1	1	1	1	1	1	1	1	1	1	1	1	1	1	1	1	1	1	1	1	1	1	1	1	1	1	1	1	1	1	1	1	1	1	1	1	1	1	1	1
28.2	1	1	1	1	1	1	1	1	1	1	1	1	1	1	1	1	1	1	1	1	1	1	1	1	1	1	1	1	1	1	1	1	1	1	1	1	1	1	1	1	1	1	1	1	1	1	1	1	1
28.4	1	1	1	1	1	1	1	1	1	1	1	1	1	1	1	1	1	1	1	1	1	1	1	1	1	1	1	1	1	1	1	1	1	1	1	1	1	1	1	1	1	1	1	1	1	1	1	1	1
28.6	1	1	1	1	1	1	1	1	1	1	1	1	1	1	1	1	1	1	1	1	1	1	1	1	1	1	1	1	1	1	1	1	1	1	1	1	1	1	1	1	1	1	1	1	1	1	1	1	1
28.8	1	1	1	1	1	1	1	1	1	1	1	1	1	1	1	1	1	1	1	1	1	1	1	1	1	1	1	1	1	1	1	1	1	1	1	1	1	1	1	1	1	1	1	1	1	1	1	1	1
29	1	1	1	1	1	1	1	1	1	1	1	1	1	1	1	1	1	1	1	1	1	1	1	1	1	1	1	1	1	1	1	1	1	1	1	1	1	1	1	1	1	1	1	1	1	1	1	1	1
29.2	1	1	1	1	1	1	1	1	1	1	1	1	1	1	1	1	1	1	1	1	1	1	1	1	1	1	1	1	1	1	1	1	1	1	1	1	1	1	1	1	1	1	1	1	1	1	1	1	1
29.4	1	1	1	1	1	1	1	1	1	1	1	1	1	1	1	1	1	1	1	1	1	1	1	1	1	1	1	1	1	1	1	1	1	1	1	1	1	1	1	1	1	1	1	1	1	1	1	1	1
29.6	1	1	1	1	1	1	1	1	1	1	1	1	1	1	1	1	1	1	1	1	1	1	1	1	1	1	1	1	1	1	1	1	1	1	1	1	1	1	1	1	1	1	1	1	1	1	1	1	1
29.8	1	1	1	1	1	1	1	1	1	1	1	1	1	1	1	1	1	1	1	1	1	1	1	1	1	1	1	1	1	1	1	1	1	1	1	1	1	1	1	1	1	1	1	1	1	1	1	1	1
30	1	1	1	1	1	1	1	1	1	1	1	1	1	1	1	1	1	1	1	1	1	1	1	1	1	1	1	1	1	1	1	1	1	1	1	1	1	1	1	1	1	1	1	1	1	1	1	1	1
30.2	1	1	1	1	1	1	1	1	1	1	1	1	1	1	1	1	1	1	1	1	1	1	1	1	1	1	1	1	1	1	1	1	1	1	1	1	1	1	1	1	1	1	1	1	1	1	1	1	1
30.4	1	1	1	1	1	1	1	1	1	1	1	1	1	1	1	1	1	1	1	1	1	1	1	1	1	1	1	1	1	1	1	1	1	1	1	1	1	1	1	1	1	1	1	1	1	1	1	1	1
30.6	1	1	1	1	1	1	1	1	1	1	1	1	1	1	1	1	1	1	1	1	1	1	1	1	1	1	1	1	1	1	1	1	1	1	1	1	1	1	1	1	1	1	1	1	1	1	1	1	1
30.8	1	1	1	1	1	1	1	1	1	1	1	1	1	1	1	1	1	1	1	1	1	1	1	1	1	1	1	1	1	1	1	1	1	1	1	1	1	1	1	1	1	1	1	1	1	1	1	1	1
31	1	1	1	1	1	1	1	1	1	1	1	1	1	1	1	1	1	1	1	1	1	1	1	1	1	1	1	1	1	1	1	1	1	1	1	1	1	1	1	1	1	1	1	1	1	1	1	1	1
31.2	1	1	1	1	1	1	1	1	1	1	1	1	1	1	1	1	1	1	1	1	1	1	1	1	1	1	1	1	1	1	1	1	1	1	1	1	1	1	1	1	1	1	1	1	1	1	1	1	1
31.4	1	1	1	1	1	1	1	1	1	1	1	1	1	1	1	1	1	1	1	1	1	1	1	1	1	1	1	1	1	1	1	1	1	1	1	1	1	1	1	1	1	1	1	1	1	1	1	1	1
31.6	1	1	1	1	1	1	1	1	1	1	1	1	1	1	1	1	1	1	1	1	1	1	1	1	1	1	1	1	1	1	1	1	1	1	1	1	1	1	1	1	1	1	1	1	1	1	1	1	1
31.8	1	1	1	1	1	1	1	1	1	1	1	1	1	1	1	1	1	1	1	1	1	1	1	1	1	1	1	1	1	1	1	1	1	1	1	1	1	1	1	1	1	1	1	1	1	1	1	1	1
32	1	1	1	1	1	1	1	1	1	1	1	1	1	1	1	1	1	1	1	1	1	1	1	1	1	1	1	1	1	1	1	1	1	1	1	1	1	1	1	1	1	1	1	1	1	1	1	1	1
32.2	1	1	1	1	1	1	1	1	1	1	1	1	1	1	1	1	1	1	1	1	1	1	1	1	1	1	1	1	1	1	1	1	1	1	1	1	1	1	1	1	1	1	1	1	1	1	1	1	1
32.4	1	1	1	1	1	1	1	1	1	1	1	1	1	1	1	1	1	1	1	1	1	1	1	1	1	1	1	1	1	1	1	1	1	1	1	1	1	1	1	1	1	1	1	1	1	1	1	1	1
32.6	1	1	1	1	1	1	1	1	1	1	1	1	1	1	1	1	1	1	1	1	1	1	1	1	1	1	1	1	1	1	1	1	1	1	1	1	1	1	1	1	1	1	1	1	1	1	1	1	1
32.8	1	1	1	1	1	1	1	1	1	1	1	1	1	1	1	1	1	1	1	1	1	1	1	1	1	1	1	1	1	1	1	1	1	1	1	1	1	1	1	1	1	1	1	1	1	1	1	1	1
33	1	1	1	1	1	1	1	1	1	1	1	1	1	1	1	1	1	1	1	1	1	1	1	1	1	1	1	1	1	1	1	1	1	1	1	1	1	1	1	1	1	1	1	1	1	1	1	3	3
33.2	1	1	1	1	1	1	1	1	1	1	1	1	1	1	1	1	1	1	1	1	1	1	1	1	1	1	1	1	1	1	1	1	1	1	1	1	1	1	1	1	1	1	1	1	3	3	3	3	3
33.4	1	1	1	1	1	1	1	1	1	1	1	1	1	1	1	1	1	1	1	1	1	1	1	1	1	1	1	1	1	1	1	1	1	1	1	1	1	1	1	1	1	3	3	3	3	3	3	3	3
33.6	1	1	1	1	1	1	1	1	1	1	1	1	1	1	1	1	1	1	1	1	1	1	1	1	1	1	1	1	1	1	1	1	1	1	1	1	1	3	3	3	3	3	3	3	3	3	3	3	3
33.8	1	1	1	1	1	1	1	1	1	1	1	1	1	1	1	1	1	1	1	1	1	1	1	1	1	1	1	1	1	1	1	1	1	1	3	3	3	3	3	3	3	3	3	3	3	3	3	3	3
34	1	1	1	1	1	1	1	1	1	1	1	1	1	1	1	1	1	1	1	1	1	1	1	1	1	1	1	1	1	1	3	3	3	3	3	3	3	3	3	3	3	3	3	3	3	3	3	3	3
34.2	1	1	1	1	1	1	1	1	1	1	1	1	1	1	1	1	1	1	1	1	1	1	1	1	1	1	1	3	3	3	3	3	3	3	3	3	3	3	3	3	3	3	3	3	3	3	3	3	3
34.4	1	1	1	1	1	1	1	1	1	1	1	1	1	1	1	1	1	1	1	1	1	1	1	1	3	3	3	3	3	3	3	3	3	3	3	3	3	3	3	3	3	3	3	3	3	3	3	3	3
34.6	1	1	1	1	1	1	1	1	1	1	1	1	1	1	1	1	1	1	1	1	1	3	3	3	3	3	3	3	3	3	3	3	3	3	3	3	3	3	3	3	3	3	3	3	3	3	3	3	3
34.8	1	1	1	1	1	1	1	1	1	1	1	1	1	1	1	1	1	1	1	1	1	3	3	3	3	3	3	3	3	3	3	3	3	3	3	3	3	3	3	3	3	3	3	3	3	3	3	3	3
35	1	1	1	1	1	1	1	1	1	1	1	1	1	1	1	1	1	1	1	1	1	3	3	3	3	3	3	3	3	3	3	3	3	3	3	3	3	3	3	3	3	3	3	3	3	3	3	3	3
35.2	1	1	1	1	1	1	1	1	1	1	1	1	1	1	1	1	1	1	1	1	1	3	3	3	3	3	3	3	3	3	3	3	3	3	3	3	3	3	3	3	3	3	3	3	3	3	3	3	3
35.4	1	1	1	1	1	1	1	1	1	1	1	1	1	1	1	1	1	1	1	1	1	3	3	3	3	3	3	3	3	3	3	3	3	3	3	3	3	3	3	3	3	3	3	3	3	3	3	3	3
35.6	1	1	1	1	1	1	1	1	1	1	1	1	1	1	1	1	1	1	1	1	1	3	3	3	3	3	3	3	3	3	3	3	3	3	3	3	3	3	3	3	3	3	3	3	3	3	3	3	3
35.8	1	1	1	1	1	1	1	1	1	1	1	1	1	1	1	1	1	1	1	1	1	3	3	3	3	3	3	3	3	3	3	3	3	3	3	3	3	3	3	3	3	3	3	3	3	3	3	3	3
36	1	1	1	1	1	1	1	1	1	1	1	1	1	1	1	1	1	1	1	1	1	3	3	3	3	3	3	3	3	3	3	3	3	3	3	3	3	3	3	3	3	3	3	3	3	3	3	3	3
36.2	1	1	1	1	1	1	1	1	1	1	1	1	1	1	1	1	1	1	1	1	1	3	3	3	3	3	3	3	3	3	3	3	3	3	3	3	3	3	3	3	3	3	3	3	3	3	3	3	3
36.4	1	1	1	1	1	1	1	1	1	1	1	1	1	1	1	1	1	1	1	1	1	3	3	3	3	3	3	3	3	3	3	3	3	3	3	3	3	3	3	3	3	3	3	3	3	3	3	3	3
36.6	1	1	1	1	1	1	1	1	1	1	1	1	1	1	1	1	1	1	1	1	1	3	3	3	3	3	3	3	3	3	3	3	3	3	3	3	3	3	3	3	3	3	3	3	3	3	3	3	3
36.8	1	1	1	1	1	1	1	1	1	1	1	1	1	1	1	1	1	1	1	1	1	3	3	3	3	3	3	3	3	3	3	3	3	3	3	3	3	3	3	3	3	3	3	3	3	3	3	3	3
37	1	1	1	1	1	1	1	1	1	1	1	1	1	1	1	1	1	1	1	1	3	3	3	3	3	3	3	3	3	3	3	3	3	3	3	3	3	3	3	3	3	3	3	3	3	3	3	3	3
37.2	1	1	1	1	1	1	1	1	1	1	1	1	1	1	1	1	1	1	1	1	3	3	3	3	3	3	3	3	3	3	3	3	3	3	3	3	3	3	3	3	3	3	3	3	3	3	3	3	3
37.4	1	1	1	1	1	1	1	1	1	1	1	1	1	1	1	1	1	1	1	1	3	3	3	3	3	3	3	3	3	3	3	3	3	3	3	3	3	3	3	3	3	3	3	3	3	3	3	3	3
37.6	1	1	1	1	1	1	1	1	1	1	1	1	1	1	1	1	1	1	1	1	3	3	3	3	3	3	3	3	3	3	3	3	3	3	3	3	3	3	3	3	3	3	3	3	3	3	3	3	3
37.8	1	1	1	1	1	1	1	1	1	1	1	1	1	1	1	1	1	1	1	1	3	3	3	3	3	3	3	3	3	3	3	3	3	3	3	3	3	3	3	3	3	3	3	3	3	3	3	3	3
38	1	1	1	1	1	1	1	1	1	1	1	1	1	1	1	1	1	1	1	1	3	3	3	3	3	3	3	3	3	3	3	3	3	3	3	3	3	3	3	3	3	3	3	3	3	3	3	3	3
38.2	1	1	1	1	1	1	1	1	1	1	1	1	1	1	1	1	1	1	1	1	3	3	3	3	3	3	3	3	3	3	3	3	3	3	3	3	3	3	3	3	3	3	3	3	3	3	3	3	3
38.4	1	1	1	1	1	1	1	1	1	1	1	1	1	1	1	1	1	1	1	1	3	3	3	3	3	3	3	3	3	3	3	3	3	3	3	3	3	3	3	3	3	3	3	3	3	3	3	3	3
38.6	1	1	1	1	1	1	1	1	1	1	1	1	1	1	1	1	1	1	1	1	3	3	3	3	3	3	3	3	3	3	3	3	3	3	3	3	3	3	3	3	3	3	3	3	3	3	3	3	3
38.8	1	1	1	1	1	1	1	1	1	1	1	1	1	1	1	1	1	1	1	1	3	3	3	3	3	3	3	3	3	3	3	3	3	3	3	3	3	3	3	3	3	3	3	3	3	3	3	3	3
39	1	1	1	1	1	1	1	1	1	1	1	1	1	1	1	1	1	1	1	1	3	3	3	3	3	3	3	3	3	3	3	3	3	3	3	3	3	3	3	3	3	3	3	3	3	3	3	3	3
39.2	1	1	1	1	1	1	1	1	1	1	1	1	1	1	1	1	1	1	1	1	3	3	3	3	3	3	3	3	3	3	3	3	3	3	3	3	3	3	3	3	3	3	3	3	3	3	3	3	3
39.4	1	1	1	1	1	1	1	1	1	1	1	1	1	1	1	1	1	1	1	1	3	3	3	3	3	3	3	3	3	3	3	3	3	3	3	3	3	3	3	3	3	3	3	3	3	3	3	3	3
39.6	1	1	1	1	1	1	1	1	1	1	1	1	1	1	1	1	1	1	1	1	3	3	3	3	3	3	3	3	3	3	3	3	3	3	3	3	3	3	3	3	3	3	3	3	3	3	3	3	3
39.8	1	1	1	1	1	1	1	1	1	1	1	1	1	1	1	1	1	1	1	1	3	3	3	3	3	3	3	3	3	3	3	3	3	3	3	3	3	3	3	3	3	3	3	3	3	3	3	3	3
40	1	1	1	1	1	1	1	1	1	1	1	1	1	1	1	1	1	1	1	1	3	3	3	3	3	3	3	3	3	3	3	3	3	3	3	3	3	3	3	3	3	3	3	3	3	3	3	3	3
[truncated: 301 more columns]

## Sheet: d Outdoor-Older 6H
units: See survivability zones descriptions in Session 4.2 and Figure 2, x-axis: temperature (degrees Celsius, row 2), y-axis:specific humidity (g/kg, column A)
	25	25.1	25.2	25.3	25.4	25.5	25.6	25.7	25.8	25.9	26	26.1	26.2	26.3	26.4	26.5	26.6	26.7	26.8	26.9	27	27.1	27.2	27.3	27.4	27.5	27.6	27.7	27.8	27.9	28	28.1	28.2	28.3	28.4	28.5	28.6	28.7	28.8	28.9	29	29.1	29.2	29.3	29.4	29.5	29.6	29.7	29.8
0	1	1	1	1	1	1	1	1	1	1	1	1	1	1	1	1	1	1	1	1	1	1	1	1	1	1	1	1	1	1	1	1	1	1	1	1	1	1	1	1	1	1	1	1	1	1	1	1	1
0.2	1	1	1	1	1	1	1	1	1	1	1	1	1	1	1	1	1	1	1	1	1	1	1	1	1	1	1	1	1	1	1	1	1	1	1	1	1	1	1	1	1	1	1	1	1	1	1	1	1
0.4	1	1	1	1	1	1	1	1	1	1	1	1	1	1	1	1	1	1	1	1	1	1	1	1	1	1	1	1	1	1	1	1	1	1	1	1	1	1	1	1	1	1	1	1	1	1	1	1	1
0.6	1	1	1	1	1	1	1	1	1	1	1	1	1	1	1	1	1	1	1	1	1	1	1	1	1	1	1	1	1	1	1	1	1	1	1	1	1	1	1	1	1	1	1	1	1	1	1	1	1
0.8	1	1	1	1	1	1	1	1	1	1	1	1	1	1	1	1	1	1	1	1	1	1	1	1	1	1	1	1	1	1	1	1	1	1	1	1	1	1	1	1	1	1	1	1	1	1	1	1	1
1	1	1	1	1	1	1	1	1	1	1	1	1	1	1	1	1	1	1	1	1	1	1	1	1	1	1	1	1	1	1	1	1	1	1	1	1	1	1	1	1	1	1	1	1	1	1	1	1	1
1.2	1	1	1	1	1	1	1	1	1	1	1	1	1	1	1	1	1	1	1	1	1	1	1	1	1	1	1	1	1	1	1	1	1	1	1	1	1	1	1	1	1	1	1	1	1	1	1	1	1
1.4	1	1	1	1	1	1	1	1	1	1	1	1	1	1	1	1	1	1	1	1	1	1	1	1	1	1	1	1	1	1	1	1	1	1	1	1	1	1	1	1	1	1	1	1	1	1	1	1	1
1.6	1	1	1	1	1	1	1	1	1	1	1	1	1	1	1	1	1	1	1	1	1	1	1	1	1	1	1	1	1	1	1	1	1	1	1	1	1	1	1	1	1	1	1	1	1	1	1	1	1
1.8	1	1	1	1	1	1	1	1	1	1	1	1	1	1	1	1	1	1	1	1	1	1	1	1	1	1	1	1	1	1	1	1	1	1	1	1	1	1	1	1	1	1	1	1	1	1	1	1	1
2	1	1	1	1	1	1	1	1	1	1	1	1	1	1	1	1	1	1	1	1	1	1	1	1	1	1	1	1	1	1	1	1	1	1	1	1	1	1	1	1	1	1	1	1	1	1	1	1	1
2.2	1	1	1	1	1	1	1	1	1	1	1	1	1	1	1	1	1	1	1	1	1	1	1	1	1	1	1	1	1	1	1	1	1	1	1	1	1	1	1	1	1	1	1	1	1	1	1	1	1
2.4	1	1	1	1	1	1	1	1	1	1	1	1	1	1	1	1	1	1	1	1	1	1	1	1	1	1	1	1	1	1	1	1	1	1	1	1	1	1	1	1	1	1	1	1	1	1	1	1	1
2.6	1	1	1	1	1	1	1	1	1	1	1	1	1	1	1	1	1	1	1	1	1	1	1	1	1	1	1	1	1	1	1	1	1	1	1	1	1	1	1	1	1	1	1	1	1	1	1	1	1
2.8	1	1	1	1	1	1	1	1	1	1	1	1	1	1	1	1	1	1	1	1	1	1	1	1	1	1	1	1	1	1	1	1	1	1	1	1	1	1	1	1	1	1	1	1	1	1	1	1	1
3	1	1	1	1	1	1	1	1	1	1	1	1	1	1	1	1	1	1	1	1	1	1	1	1	1	1	1	1	1	1	1	1	1	1	1	1	1	1	1	1	1	1	1	1	1	1	1	1	1
3.2	1	1	1	1	1	1	1	1	1	1	1	1	1	1	1	1	1	1	1	1	1	1	1	1	1	1	1	1	1	1	1	1	1	1	1	1	1	1	1	1	1	1	1	1	1	1	1	1	1
3.4	1	1	1	1	1	1	1	1	1	1	1	1	1	1	1	1	1	1	1	1	1	1	1	1	1	1	1	1	1	1	1	1	1	1	1	1	1	1	1	1	1	1	1	1	1	1	1	1	1
3.6	1	1	1	1	1	1	1	1	1	1	1	1	1	1	1	1	1	1	1	1	1	1	1	1	1	1	1	1	1	1	1	1	1	1	1	1	1	1	1	1	1	1	1	1	1	1	1	1	1
3.8	1	1	1	1	1	1	1	1	1	1	1	1	1	1	1	1	1	1	1	1	1	1	1	1	1	1	1	1	1	1	1	1	1	1	1	1	1	1	1	1	1	1	1	1	1	1	1	1	1
4	1	1	1	1	1	1	1	1	1	1	1	1	1	1	1	1	1	1	1	1	1	1	1	1	1	1	1	1	1	1	1	1	1	1	1	1	1	1	1	1	1	1	1	1	1	1	1	1	1
4.2	1	1	1	1	1	1	1	1	1	1	1	1	1	1	1	1	1	1	1	1	1	1	1	1	1	1	1	1	1	1	1	1	1	1	1	1	1	1	1	1	1	1	1	1	1	1	1	1	1
4.4	1	1	1	1	1	1	1	1	1	1	1	1	1	1	1	1	1	1	1	1	1	1	1	1	1	1	1	1	1	1	1	1	1	1	1	1	1	1	1	1	1	1	1	1	1	1	1	1	1
4.6	1	1	1	1	1	1	1	1	1	1	1	1	1	1	1	1	1	1	1	1	1	1	1	1	1	1	1	1	1	1	1	1	1	1	1	1	1	1	1	1	1	1	1	1	1	1	1	1	1
4.8	1	1	1	1	1	1	1	1	1	1	1	1	1	1	1	1	1	1	1	1	1	1	1	1	1	1	1	1	1	1	1	1	1	1	1	1	1	1	1	1	1	1	1	1	1	1	1	1	1
5	1	1	1	1	1	1	1	1	1	1	1	1	1	1	1	1	1	1	1	1	1	1	1	1	1	1	1	1	1	1	1	1	1	1	1	1	1	1	1	1	1	1	1	1	1	1	1	1	1
5.2	1	1	1	1	1	1	1	1	1	1	1	1	1	1	1	1	1	1	1	1	1	1	1	1	1	1	1	1	1	1	1	1	1	1	1	1	1	1	1	1	1	1	1	1	1	1	1	1	1
5.4	1	1	1	1	1	1	1	1	1	1	1	1	1	1	1	1	1	1	1	1	1	1	1	1	1	1	1	1	1	1	1	1	1	1	1	1	1	1	1	1	1	1	1	1	1	1	1	1	1
5.6	1	1	1	1	1	1	1	1	1	1	1	1	1	1	1	1	1	1	1	1	1	1	1	1	1	1	1	1	1	1	1	1	1	1	1	1	1	1	1	1	1	1	1	1	1	1	1	1	1
5.8	1	1	1	1	1	1	1	1	1	1	1	1	1	1	1	1	1	1	1	1	1	1	1	1	1	1	1	1	1	1	1	1	1	1	1	1	1	1	1	1	1	1	1	1	1	1	1	1	1
6	1	1	1	1	1	1	1	1	1	1	1	1	1	1	1	1	1	1	1	1	1	1	1	1	1	1	1	1	1	1	1	1	1	1	1	1	1	1	1	1	1	1	1	1	1	1	1	1	1
6.2	1	1	1	1	1	1	1	1	1	1	1	1	1	1	1	1	1	1	1	1	1	1	1	1	1	1	1	1	1	1	1	1	1	1	1	1	1	1	1	1	1	1	1	1	1	1	1	1	1
6.4	1	1	1	1	1	1	1	1	1	1	1	1	1	1	1	1	1	1	1	1	1	1	1	1	1	1	1	1	1	1	1	1	1	1	1	1	1	1	1	1	1	1	1	1	1	1	1	1	1
6.6	1	1	1	1	1	1	1	1	1	1	1	1	1	1	1	1	1	1	1	1	1	1	1	1	1	1	1	1	1	1	1	1	1	1	1	1	1	1	1	1	1	1	1	1	1	1	1	1	1
6.8	1	1	1	1	1	1	1	1	1	1	1	1	1	1	1	1	1	1	1	1	1	1	1	1	1	1	1	1	1	1	1	1	1	1	1	1	1	1	1	1	1	1	1	1	1	1	1	1	1
7	1	1	1	1	1	1	1	1	1	1	1	1	1	1	1	1	1	1	1	1	1	1	1	1	1	1	1	1	1	1	1	1	1	1	1	1	1	1	1	1	1	1	1	1	1	1	1	1	1
7.2	1	1	1	1	1	1	1	1	1	1	1	1	1	1	1	1	1	1	1	1	1	1	1	1	1	1	1	1	1	1	1	1	1	1	1	1	1	1	1	1	1	1	1	1	1	1	1	1	1
7.4	1	1	1	1	1	1	1	1	1	1	1	1	1	1	1	1	1	1	1	1	1	1	1	1	1	1	1	1	1	1	1	1	1	1	1	1	1	1	1	1	1	1	1	1	1	1	1	1	1
7.6	1	1	1	1	1	1	1	1	1	1	1	1	1	1	1	1	1	1	1	1	1	1	1	1	1	1	1	1	1	1	1	1	1	1	1	1	1	1	1	1	1	1	1	1	1	1	1	1	1
7.8	1	1	1	1	1	1	1	1	1	1	1	1	1	1	1	1	1	1	1	1	1	1	1	1	1	1	1	1	1	1	1	1	1	1	1	1	1	1	1	1	1	1	1	1	1	1	1	1	1
8	1	1	1	1	1	1	1	1	1	1	1	1	1	1	1	1	1	1	1	1	1	1	1	1	1	1	1	1	1	1	1	1	1	1	1	1	1	1	1	1	1	1	1	1	1	1	1	1	1
8.2	1	1	1	1	1	1	1	1	1	1	1	1	1	1	1	1	1	1	1	1	1	1	1	1	1	1	1	1	1	1	1	1	1	1	1	1	1	1	1	1	1	1	1	1	1	1	1	1	1
8.4	1	1	1	1	1	1	1	1	1	1	1	1	1	1	1	1	1	1	1	1	1	1	1	1	1	1	1	1	1	1	1	1	1	1	1	1	1	1	1	1	1	1	1	1	1	1	1	1	1
8.6	1	1	1	1	1	1	1	1	1	1	1	1	1	1	1	1	1	1	1	1	1	1	1	1	1	1	1	1	1	1	1	1	1	1	1	1	1	1	1	1	1	1	1	1	1	1	1	1	1
8.8	1	1	1	1	1	1	1	1	1	1	1	1	1	1	1	1	1	1	1	1	1	1	1	1	1	1	1	1	1	1	1	1	1	1	1	1	1	1	1	1	1	1	1	1	1	1	1	1	1
9	1	1	1	1	1	1	1	1	1	1	1	1	1	1	1	1	1	1	1	1	1	1	1	1	1	1	1	1	1	1	1	1	1	1	1	1	1	1	1	1	1	1	1	1	1	1	1	1	1
9.2	1	1	1	1	1	1	1	1	1	1	1	1	1	1	1	1	1	1	1	1	1	1	1	1	1	1	1	1	1	1	1	1	1	1	1	1	1	1	1	1	1	1	1	1	1	1	1	1	1
9.4	1	1	1	1	1	1	1	1	1	1	1	1	1	1	1	1	1	1	1	1	1	1	1	1	1	1	1	1	1	1	1	1	1	1	1	1	1	1	1	1	1	1	1	1	1	1	1	1	1
9.6	1	1	1	1	1	1	1	1	1	1	1	1	1	1	1	1	1	1	1	1	1	1	1	1	1	1	1	1	1	1	1	1	1	1	1	1	1	1	1	1	1	1	1	1	1	1	1	1	1
9.8	1	1	1	1	1	1	1	1	1	1	1	1	1	1	1	1	1	1	1	1	1	1	1	1	1	1	1	1	1	1	1	1	1	1	1	1	1	1	1	1	1	1	1	1	1	1	1	1	1
10	1	1	1	1	1	1	1	1	1	1	1	1	1	1	1	1	1	1	1	1	1	1	1	1	1	1	1	1	1	1	1	1	1	1	1	1	1	1	1	1	1	1	1	1	1	1	1	1	1
10.2	1	1	1	1	1	1	1	1	1	1	1	1	1	1	1	1	1	1	1	1	1	1	1	1	1	1	1	1	1	1	1	1	1	1	1	1	1	1	1	1	1	1	1	1	1	1	1	1	1
10.4	1	1	1	1	1	1	1	1	1	1	1	1	1	1	1	1	1	1	1	1	1	1	1	1	1	1	1	1	1	1	1	1	1	1	1	1	1	1	1	1	1	1	1	1	1	1	1	1	1
10.6	1	1	1	1	1	1	1	1	1	1	1	1	1	1	1	1	1	1	1	1	1	1	1	1	1	1	1	1	1	1	1	1	1	1	1	1	1	1	1	1	1	1	1	1	1	1	1	1	1
10.8	1	1	1	1	1	1	1	1	1	1	1	1	1	1	1	1	1	1	1	1	1	1	1	1	1	1	1	1	1	1	1	1	1	1	1	1	1	1	1	1	1	1	1	1	1	1	1	1	1
11	1	1	1	1	1	1	1	1	1	1	1	1	1	1	1	1	1	1	1	1	1	1	1	1	1	1	1	1	1	1	1	1	1	1	1	1	1	1	1	1	1	1	1	1	1	1	1	1	1
11.2	1	1	1	1	1	1	1	1	1	1	1	1	1	1	1	1	1	1	1	1	1	1	1	1	1	1	1	1	1	1	1	1	1	1	1	1	1	1	1	1	1	1	1	1	1	1	1	1	1
11.4	1	1	1	1	1	1	1	1	1	1	1	1	1	1	1	1	1	1	1	1	1	1	1	1	1	1	1	1	1	1	1	1	1	1	1	1	1	1	1	1	1	1	1	1	1	1	1	1	1
11.6	1	1	1	1	1	1	1	1	1	1	1	1	1	1	1	1	1	1	1	1	1	1	1	1	1	1	1	1	1	1	1	1	1	1	1	1	1	1	1	1	1	1	1	1	1	1	1	1	1
11.8	1	1	1	1	1	1	1	1	1	1	1	1	1	1	1	1	1	1	1	1	1	1	1	1	1	1	1	1	1	1	1	1	1	1	1	1	1	1	1	1	1	1	1	1	1	1	1	1	1
12	1	1	1	1	1	1	1	1	1	1	1	1	1	1	1	1	1	1	1	1	1	1	1	1	1	1	1	1	1	1	1	1	1	1	1	1	1	1	1	1	1	1	1	1	1	1	1	1	1
12.2	1	1	1	1	1	1	1	1	1	1	1	1	1	1	1	1	1	1	1	1	1	1	1	1	1	1	1	1	1	1	1	1	1	1	1	1	1	1	1	1	1	1	1	1	1	1	1	1	1
12.4	1	1	1	1	1	1	1	1	1	1	1	1	1	1	1	1	1	1	1	1	1	1	1	1	1	1	1	1	1	1	1	1	1	1	1	1	1	1	1	1	1	1	1	1	1	1	1	1	1
12.6	1	1	1	1	1	1	1	1	1	1	1	1	1	1	1	1	1	1	1	1	1	1	1	1	1	1	1	1	1	1	1	1	1	1	1	1	1	1	1	1	1	1	1	1	1	1	1	1	1
12.8	1	1	1	1	1	1	1	1	1	1	1	1	1	1	1	1	1	1	1	1	1	1	1	1	1	1	1	1	1	1	1	1	1	1	1	1	1	1	1	1	1	1	1	1	1	1	1	1	1
13	1	1	1	1	1	1	1	1	1	1	1	1	1	1	1	1	1	1	1	1	1	1	1	1	1	1	1	1	1	1	1	1	1	1	1	1	1	1	1	1	1	1	1	1	1	1	1	1	1
13.2	1	1	1	1	1	1	1	1	1	1	1	1	1	1	1	1	1	1	1	1	1	1	1	1	1	1	1	1	1	1	1	1	1	1	1	1	1	1	1	1	1	1	1	1	1	1	1	1	1
13.4	1	1	1	1	1	1	1	1	1	1	1	1	1	1	1	1	1	1	1	1	1	1	1	1	1	1	1	1	1	1	1	1	1	1	1	1	1	1	1	1	1	1	1	1	1	1	1	1	1
13.6	1	1	1	1	1	1	1	1	1	1	1	1	1	1	1	1	1	1	1	1	1	1	1	1	1	1	1	1	1	1	1	1	1	1	1	1	1	1	1	1	1	1	1	1	1	1	1	1	1
13.8	1	1	1	1	1	1	1	1	1	1	1	1	1	1	1	1	1	1	1	1	1	1	1	1	1	1	1	1	1	1	1	1	1	1	1	1	1	1	1	1	1	1	1	1	1	1	1	1	1
14	1	1	1	1	1	1	1	1	1	1	1	1	1	1	1	1	1	1	1	1	1	1	1	1	1	1	1	1	1	1	1	1	1	1	1	1	1	1	1	1	1	1	1	1	1	1	1	1	1
14.2	1	1	1	1	1	1	1	1	1	1	1	1	1	1	1	1	1	1	1	1	1	1	1	1	1	1	1	1	1	1	1	1	1	1	1	1	1	1	1	1	1	1	1	1	1	1	1	1	1
14.4	1	1	1	1	1	1	1	1	1	1	1	1	1	1	1	1	1	1	1	1	1	1	1	1	1	1	1	1	1	1	1	1	1	1	1	1	1	1	1	1	1	1	1	1	1	1	1	1	1
14.6	1	1	1	1	1	1	1	1	1	1	1	1	1	1	1	1	1	1	1	1	1	1	1	1	1	1	1	1	1	1	1	1	1	1	1	1	1	1	1	1	1	1	1	1	1	1	1	1	1
14.8	1	1	1	1	1	1	1	1	1	1	1	1	1	1	1	1	1	1	1	1	1	1	1	1	1	1	1	1	1	1	1	1	1	1	1	1	1	1	1	1	1	1	1	1	1	1	1	1	1
15	1	1	1	1	1	1	1	1	1	1	1	1	1	1	1	1	1	1	1	1	1	1	1	1	1	1	1	1	1	1	1	1	1	1	1	1	1	1	1	1	1	1	1	1	1	1	1	1	1
15.2	1	1	1	1	1	1	1	1	1	1	1	1	1	1	1	1	1	1	1	1	1	1	1	1	1	1	1	1	1	1	1	1	1	1	1	1	1	1	1	1	1	1	1	1	1	1	1	1	1
15.4	1	1	1	1	1	1	1	1	1	1	1	1	1	1	1	1	1	1	1	1	1	1	1	1	1	1	1	1	1	1	1	1	1	1	1	1	1	1	1	1	1	1	1	1	1	1	1	1	1
15.6	1	1	1	1	1	1	1	1	1	1	1	1	1	1	1	1	1	1	1	1	1	1	1	1	1	1	1	1	1	1	1	1	1	1	1	1	1	1	1	1	1	1	1	1	1	1	1	1	1
15.8	1	1	1	1	1	1	1	1	1	1	1	1	1	1	1	1	1	1	1	1	1	1	1	1	1	1	1	1	1	1	1	1	1	1	1	1	1	1	1	1	1	1	1	1	1	1	1	1	1
16	1	1	1	1	1	1	1	1	1	1	1	1	1	1	1	1	1	1	1	1	1	1	1	1	1	1	1	1	1	1	1	1	1	1	1	1	1	1	1	1	1	1	1	1	1	1	1	1	1
16.2	1	1	1	1	1	1	1	1	1	1	1	1	1	1	1	1	1	1	1	1	1	1	1	1	1	1	1	1	1	1	1	1	1	1	1	1	1	1	1	1	1	1	1	1	1	1	1	1	1
16.4	1	1	1	1	1	1	1	1	1	1	1	1	1	1	1	1	1	1	1	1	1	1	1	1	1	1	1	1	1	1	1	1	1	1	1	1	1	1	1	1	1	1	1	1	1	1	1	1	1
16.6	1	1	1	1	1	1	1	1	1	1	1	1	1	1	1	1	1	1	1	1	1	1	1	1	1	1	1	1	1	1	1	1	1	1	1	1	1	1	1	1	1	1	1	1	1	1	1	1	1
16.8	1	1	1	1	1	1	1	1	1	1	1	1	1	1	1	1	1	1	1	1	1	1	1	1	1	1	1	1	1	1	1	1	1	1	1	1	1	1	1	1	1	1	1	1	1	1	1	1	1
17	1	1	1	1	1	1	1	1	1	1	1	1	1	1	1	1	1	1	1	1	1	1	1	1	1	1	1	1	1	1	1	1	1	1	1	1	1	1	1	1	1	1	1	1	1	1	1	1	1
17.2	1	1	1	1	1	1	1	1	1	1	1	1	1	1	1	1	1	1	1	1	1	1	1	1	1	1	1	1	1	1	1	1	1	1	1	1	1	1	1	1	1	1	1	1	1	1	1	1	1
17.4	1	1	1	1	1	1	1	1	1	1	1	1	1	1	1	1	1	1	1	1	1	1	1	1	1	1	1	1	1	1	1	1	1	1	1	1	1	1	1	1	1	1	1	1	1	1	1	1	1
17.6	1	1	1	1	1	1	1	1	1	1	1	1	1	1	1	1	1	1	1	1	1	1	1	1	1	1	1	1	1	1	1	1	1	1	1	1	1	1	1	1	1	1	1	1	1	1	1	1	1
17.8	1	1	1	1	1	1	1	1	1	1	1	1	1	1	1	1	1	1	1	1	1	1	1	1	1	1	1	1	1	1	1	1	1	1	1	1	1	1	1	1	1	1	1	1	1	1	1	1	1
18	1	1	1	1	1	1	1	1	1	1	1	1	1	1	1	1	1	1	1	1	1	1	1	1	1	1	1	1	1	1	1	1	1	1	1	1	1	1	1	1	1	1	1	1	1	1	1	1	1
18.2	1	1	1	1	1	1	1	1	1	1	1	1	1	1	1	1	1	1	1	1	1	1	1	1	1	1	1	1	1	1	1	1	1	1	1	1	1	1	1	1	1	1	1	1	1	1	1	1	1
18.4	1	1	1	1	1	1	1	1	1	1	1	1	1	1	1	1	1	1	1	1	1	1	1	1	1	1	1	1	1	1	1	1	1	1	1	1	1	1	1	1	1	1	1	1	1	1	1	1	1
18.6	1	1	1	1	1	1	1	1	1	1	1	1	1	1	1	1	1	1	1	1	1	1	1	1	1	1	1	1	1	1	1	1	1	1	1	1	1	1	1	1	1	1	1	1	1	1	1	1	1
18.8	1	1	1	1	1	1	1	1	1	1	1	1	1	1	1	1	1	1	1	1	1	1	1	1	1	1	1	1	1	1	1	1	1	1	1	1	1	1	1	1	1	1	1	1	1	1	1	1	1
19	1	1	1	1	1	1	1	1	1	1	1	1	1	1	1	1	1	1	1	1	1	1	1	1	1	1	1	1	1	1	1	1	1	1	1	1	1	1	1	1	1	1	1	1	1	1	1	1	1
19.2	1	1	1	1	1	1	1	1	1	1	1	1	1	1	1	1	1	1	1	1	1	1	1	1	1	1	1	1	1	1	1	1	1	1	1	1	1	1	1	1	1	1	1	1	1	1	1	1	1
19.4	1	1	1	1	1	1	1	1	1	1	1	1	1	1	1	1	1	1	1	1	1	1	1	1	1	1	1	1	1	1	1	1	1	1	1	1	1	1	1	1	1	1	1	1	1	1	1	1	1
19.6	1	1	1	1	1	1	1	1	1	1	1	1	1	1	1	1	1	1	1	1	1	1	1	1	1	1	1	1	1	1	1	1	1	1	1	1	1	1	1	1	1	1	1	1	1	1	1	1	1
19.8	1	1	1	1	1	1	1	1	1	1	1	1	1	1	1	1	1	1	1	1	1	1	1	1	1	1	1	1	1	1	1	1	1	1	1	1	1	1	1	1	1	1	1	1	1	1	1	1	1
20	1	1	1	1	1	1	1	1	1	1	1	1	1	1	1	1	1	1	1	1	1	1	1	1	1	1	1	1	1	1	1	1	1	1	1	1	1	1	1	1	1	1	1	1	1	1	1	1	1
20.2	1	1	1	1	1	1	1	1	1	1	1	1	1	1	1	1	1	1	1	1	1	1	1	1	1	1	1	1	1	1	1	1	1	1	1	1	1	1	1	1	1	1	1	1	1	1	1	1	1
20.4	1	1	1	1	1	1	1	1	1	1	1	1	1	1	1	1	1	1	1	1	1	1	1	1	1	1	1	1	1	1	1	1	1	1	1	1	1	1	1	1	1	1	1	1	1	1	1	1	1
20.6	1	1	1	1	1	1	1	1	1	1	1	1	1	1	1	1	1	1	1	1	1	1	1	1	1	1	1	1	1	1	1	1	1	1	1	1	1	1	1	1	1	1	1	1	1	1	1	1	1
20.8	1	1	1	1	1	1	1	1	1	1	1	1	1	1	1	1	1	1	1	1	1	1	1	1	1	1	1	1	1	1	1	1	1	1	1	1	1	1	1	1	1	1	1	1	1	1	1	1	1
21	1	1	1	1	1	1	1	1	1	1	1	1	1	1	1	1	1	1	1	1	1	1	1	1	1	1	1	1	1	1	1	1	1	1	1	1	1	1	1	1	1	1	1	1	1	1	1	1	1
21.2	1	1	1	1	1	1	1	1	1	1	1	1	1	1	1	1	1	1	1	1	1	1	1	1	1	1	1	1	1	1	1	1	1	1	1	1	1	1	1	1	1	1	1	1	1	1	1	1	1
21.4	1	1	1	1	1	1	1	1	1	1	1	1	1	1	1	1	1	1	1	1	1	1	1	1	1	1	1	1	1	1	1	1	1	1	1	1	1	1	1	1	1	1	1	1	1	1	1	1	1
21.6	1	1	1	1	1	1	1	1	1	1	1	1	1	1	1	1	1	1	1	1	1	1	1	1	1	1	1	1	1	1	1	1	1	1	1	1	1	1	1	1	1	1	1	1	1	1	1	1	1
21.8	1	1	1	1	1	1	1	1	1	1	1	1	1	1	1	1	1	1	1	1	1	1	1	1	1	1	1	1	1	1	1	1	1	1	1	1	1	1	1	1	1	1	1	1	1	1	1	1	1
22	1	1	1	1	1	1	1	1	1	1	1	1	1	1	1	1	1	1	1	1	1	1	1	1	1	1	1	1	1	1	1	1	1	1	1	1	1	1	1	1	1	1	1	1	1	1	1	1	1
22.2	1	1	1	1	1	1	1	1	1	1	1	1	1	1	1	1	1	1	1	1	1	1	1	1	1	1	1	1	1	1	1	1	1	1	1	1	1	1	1	1	1	1	1	1	1	1	1	1	1
22.4	1	1	1	1	1	1	1	1	1	1	1	1	1	1	1	1	1	1	1	1	1	1	1	1	1	1	1	1	1	1	1	1	1	1	1	1	1	1	1	1	1	1	1	1	1	1	1	1	1
22.6	1	1	1	1	1	1	1	1	1	1	1	1	1	1	1	1	1	1	1	1	1	1	1	1	1	1	1	1	1	1	1	1	1	1	1	1	1	1	1	1	1	1	1	1	1	1	1	1	1
22.8	1	1	1	1	1	1	1	1	1	1	1	1	1	1	1	1	1	1	1	1	1	1	1	1	1	1	1	1	1	1	1	1	1	1	1	1	1	1	1	1	1	1	1	1	1	1	1	1	1
23	1	1	1	1	1	1	1	1	1	1	1	1	1	1	1	1	1	1	1	1	1	1	1	1	1	1	1	1	1	1	1	1	1	1	1	1	1	1	1	1	1	1	1	1	1	1	1	1	1
23.2	1	1	1	1	1	1	1	1	1	1	1	1	1	1	1	1	1	1	1	1	1	1	1	1	1	1	1	1	1	1	1	1	1	1	1	1	1	1	1	1	1	1	1	1	1	1	1	1	1
23.4	1	1	1	1	1	1	1	1	1	1	1	1	1	1	1	1	1	1	1	1	1	1	1	1	1	1	1	1	1	1	1	1	1	1	1	1	1	1	1	1	1	1	1	1	1	1	1	1	1
23.6	1	1	1	1	1	1	1	1	1	1	1	1	1	1	1	1	1	1	1	1	1	1	1	1	1	1	1	1	1	1	1	1	1	1	1	1	1	1	1	1	1	1	1	1	1	1	1	1	1
23.8	1	1	1	1	1	1	1	1	1	1	1	1	1	1	1	1	1	1	1	1	1	1	1	1	1	1	1	1	1	1	1	1	1	1	1	1	1	1	1	1	1	1	1	1	1	1	1	1	1
24	1	1	1	1	1	1	1	1	1	1	1	1	1	1	1	1	1	1	1	1	1	1	1	1	1	1	1	1	1	1	1	1	1	1	1	1	1	1	1	1	1	1	1	1	1	1	1	1	1
24.2	1	1	1	1	1	1	1	1	1	1	1	1	1	1	1	1	1	1	1	1	1	1	1	1	1	1	1	1	1	1	1	1	1	1	1	1	1	1	1	1	1	1	1	1	1	1	1	1	1
24.4	1	1	1	1	1	1	1	1	1	1	1	1	1	1	1	1	1	1	1	1	1	1	1	1	1	1	1	1	1	1	1	1	1	1	1	1	1	1	1	1	1	1	1	1	1	1	1	1	1
24.6	1	1	1	1	1	1	1	1	1	1	1	1	1	1	1	1	1	1	1	1	1	1	1	1	1	1	1	1	1	1	1	1	1	1	1	1	1	1	1	1	1	1	1	1	1	1	1	1	1
24.8	1	1	1	1	1	1	1	1	1	1	1	1	1	1	1	1	1	1	1	1	1	1	1	1	1	1	1	1	1	1	1	1	1	1	1	1	1	1	1	1	1	1	1	1	1	1	1	1	1
25	1	1	1	1	1	1	1	1	1	1	1	1	1	1	1	1	1	1	1	1	1	1	1	1	1	1	1	1	1	1	1	1	1	1	1	1	1	1	1	1	1	1	1	1	1	1	1	1	1
25.2	1	1	1	1	1	1	1	1	1	1	1	1	1	1	1	1	1	1	1	1	1	1	1	1	1	1	1	1	1	1	1	1	1	1	1	1	1	1	1	1	1	1	1	1	1	1	1	1	1
25.4	1	1	1	1	1	1	1	1	1	1	1	1	1	1	1	1	1	1	1	1	1	1	1	1	1	1	1	1	1	1	1	1	1	1	1	1	1	1	1	1	1	1	1	1	1	1	1	1	1
25.6	1	1	1	1	1	1	1	1	1	1	1	1	1	1	1	1	1	1	1	1	1	1	1	1	1	1	1	1	1	1	1	1	1	1	1	1	1	1	1	1	1	1	1	1	1	1	1	1	1
25.8	1	1	1	1	1	1	1	1	1	1	1	1	1	1	1	1	1	1	1	1	1	1	1	1	1	1	1	1	1	1	1	1	1	1	1	1	1	1	1	1	1	1	1	1	1	1	1	1	1
26	1	1	1	1	1	1	1	1	1	1	1	1	1	1	1	1	1	1	1	1	1	1	1	1	1	1	1	1	1	1	1	1	1	1	1	1	1	1	1	1	1	1	1	1	1	1	1	1	1
26.2	1	1	1	1	1	1	1	1	1	1	1	1	1	1	1	1	1	1	1	1	1	1	1	1	1	1	1	1	1	1	1	1	1	1	1	1	1	1	1	1	1	1	1	1	1	1	1	1	1
26.4	1	1	1	1	1	1	1	1	1	1	1	1	1	1	1	1	1	1	1	1	1	1	1	1	1	1	1	1	1	1	1	1	1	1	1	1	1	1	1	1	1	1	1	1	1	1	1	1	1
26.6	1	1	1	1	1	1	1	1	1	1	1	1	1	1	1	1	1	1	1	1	1	1	1	1	1	1	1	1	1	1	1	1	1	1	1	1	1	1	1	1	1	1	1	1	1	1	1	1	1
26.8	1	1	1	1	1	1	1	1	1	1	1	1	1	1	1	1	1	1	1	1	1	1	1	1	1	1	1	1	1	1	1	1	1	1	1	1	1	1	1	1	1	1	1	1	1	1	1	1	1
27	1	1	1	1	1	1	1	1	1	1	1	1	1	1	1	1	1	1	1	1	1	1	1	1	1	1	1	1	1	1	1	1	1	1	1	1	1	1	1	1	1	1	1	1	1	1	1	1	1
27.2	1	1	1	1	1	1	1	1	1	1	1	1	1	1	1	1	1	1	1	1	1	1	1	1	1	1	1	1	1	1	1	1	1	1	1	1	1	1	1	1	1	1	1	1	1	1	1	1	1
27.4	1	1	1	1	1	1	1	1	1	1	1	1	1	1	1	1	1	1	1	1	1	1	1	1	1	1	1	1	1	1	1	1	1	1	1	1	1	1	1	1	1	1	1	1	1	1	1	1	1
27.6	1	1	1	1	1	1	1	1	1	1	1	1	1	1	1	1	1	1	1	1	1	1	1	1	1	1	1	1	1	1	1	1	1	1	1	1	1	1	1	1	1	1	1	1	1	1	1	1	1
27.8	1	1	1	1	1	1	1	1	1	1	1	1	1	1	1	1	1	1	1	1	1	1	1	1	1	1	1	1	1	1	1	1	1	1	1	1	1	1	1	1	1	1	1	1	1	1	1	1	1
28	1	1	1	1	1	1	1	1	1	1	1	1	1	1	1	1	1	1	1	1	1	1	1	1	1	1	1	1	1	1	1	1	1	1	1	1	1	1	1	1	1	1	1	1	1	1	1	1	1
28.2	1	1	1	1	1	1	1	1	1	1	1	1	1	1	1	1	1	1	1	1	1	1	1	1	1	1	1	1	1	1	1	1	1	1	1	1	1	1	1	1	1	1	1	1	1	1	1	1	1
28.4	1	1	1	1	1	1	1	1	1	1	1	1	1	1	1	1	1	1	1	1	1	1	1	1	1	1	1	1	1	1	1	1	1	1	1	1	1	1	1	1	1	1	1	1	1	1	1	1	1
28.6	1	1	1	1	1	1	1	1	1	1	1	1	1	1	1	1	1	1	1	1	1	1	1	1	1	1	1	1	1	1	1	1	1	1	1	1	1	1	1	1	1	1	1	1	1	1	1	1	1
28.8	1	1	1	1	1	1	1	1	1	1	1	1	1	1	1	1	1	1	1	1	1	1	1	1	1	1	1	1	1	1	1	1	1	1	1	1	1	1	1	1	1	1	1	1	1	1	1	1	1
29	1	1	1	1	1	1	1	1	1	1	1	1	1	1	1	1	1	1	1	1	1	1	1	1	1	1	1	1	1	1	1	1	1	1	1	1	1	1	1	1	1	1	1	1	1	1	1	1	1
29.2	1	1	1	1	1	1	1	1	1	1	1	1	1	1	1	1	1	1	1	1	1	1	1	1	1	1	1	1	1	1	1	1	1	1	1	1	1	1	1	1	1	1	1	1	1	1	1	1	1
29.4	1	1	1	1	1	1	1	1	1	1	1	1	1	1	1	1	1	1	1	1	1	1	1	1	1	1	1	1	1	1	1	1	1	1	1	1	1	1	1	1	1	1	1	1	1	1	1	1	1
29.6	1	1	1	1	1	1	1	1	1	1	1	1	1	1	1	1	1	1	1	1	1	1	1	1	1	1	1	1	1	1	1	1	1	1	1	1	1	1	1	1	1	1	1	1	1	1	1	1	1
29.8	1	1	1	1	1	1	1	1	1	1	1	1	1	1	1	1	1	1	1	1	1	1	1	1	1	1	1	1	1	1	1	1	1	1	1	1	1	1	1	1	1	1	1	1	1	1	1	1	1
30	1	1	1	1	1	1	1	1	1	1	1	1	1	1	1	1	1	1	1	1	1	1	1	1	1	1	1	1	1	1	1	1	1	1	1	1	1	1	1	1	1	1	1	1	1	1	1	1	1
30.2	1	1	1	1	1	1	1	1	1	1	1	1	1	1	1	1	1	1	1	1	1	1	1	1	1	1	1	1	1	1	1	1	1	1	1	1	1	1	1	1	1	1	1	1	1	1	1	1	1
30.4	1	1	1	1	1	1	1	1	1	1	1	1	1	1	1	1	1	1	1	1	1	1	1	1	1	1	1	1	1	1	1	1	1	1	1	1	1	1	1	1	1	1	1	1	1	1	1	1	1
30.6	1	1	1	1	1	1	1	1	1	1	1	1	1	1	1	1	1	1	1	1	1	1	1	1	1	1	1	1	1	1	1	1	1	1	1	1	1	1	1	1	1	1	1	1	1	1	1	1	1
30.8	1	1	1	1	1	1	1	1	1	1	1	1	1	1	1	1	1	1	1	1	1	1	1	1	1	1	1	1	1	1	1	1	1	1	1	1	1	1	1	1	1	1	1	1	1	1	1	1	1
31	1	1	1	1	1	1	1	1	1	1	1	1	1	1	1	1	1	1	1	1	1	1	1	1	1	1	1	1	1	1	1	1	1	1	1	1	1	1	1	1	1	1	1	1	1	1	1	1	1
31.2	1	1	1	1	1	1	1	1	1	1	1	1	1	1	1	1	1	1	1	1	1	1	1	1	1	1	1	1	1	1	1	1	1	1	1	1	1	1	1	1	1	1	1	1	1	1	1	1	1
31.4	1	1	1	1	1	1	1	1	1	1	1	1	1	1	1	1	1	1	1	1	1	1	1	1	1	1	1	1	1	1	1	1	1	1	1	1	1	1	1	1	1	1	1	1	1	1	1	1	1
31.6	1	1	1	1	1	1	1	1	1	1	1	1	1	1	1	1	1	1	1	1	1	1	1	1	1	1	1	1	1	1	1	1	1	1	1	1	1	1	1	1	1	1	1	1	1	1	1	1	1
31.8	1	1	1	1	1	1	1	1	1	1	1	1	1	1	1	1	1	1	1	1	1	1	1	1	1	1	1	1	1	1	1	1	1	1	1	1	1	1	1	1	1	1	1	1	1	1	1	1	1
32	1	1	1	1	1	1	1	1	1	1	1	1	1	1	1	1	1	1	1	1	1	1	1	1	1	1	1	1	1	1	1	1	1	1	1	1	1	1	1	1	1	1	1	1	1	1	1	1	3
32.2	1	1	1	1	1	1	1	1	1	1	1	1	1	1	1	1	1	1	1	1	1	1	1	1	1	1	1	1	1	1	1	1	1	1	1	1	1	1	1	1	1	1	1	1	1	1	3	3	3
32.4	1	1	1	1	1	1	1	1	1	1	1	1	1	1	1	1	1	1	1	1	1	1	1	1	1	1	1	1	1	1	1	1	1	1	1	1	1	1	1	1	1	1	1	3	3	3	3	3	3
32.6	1	1	1	1	1	1	1	1	1	1	1	1	1	1	1	1	1	1	1	1	1	1	1	1	1	1	1	1	1	1	1	1	1	1	1	1	1	1	1	1	1	3	3	3	3	3	3	3	3
32.8	1	1	1	1	1	1	1	1	1	1	1	1	1	1	1	1	1	1	1	1	1	1	1	1	1	1	1	1	1	1	1	1	1	1	1	1	1	1	3	3	3	3	3	3	3	3	3	3	3
33	1	1	1	1	1	1	1	1	1	1	1	1	1	1	1	1	1	1	1	1	1	1	1	1	1	1	1	1	1	1	1	1	1	1	1	1	3	3	3	3	3	3	3	3	3	3	3	3	3
33.2	1	1	1	1	1	1	1	1	1	1	1	1	1	1	1	1	1	1	1	1	1	1	1	1	1	1	1	1	1	1	1	1	1	3	3	3	3	3	3	3	3	3	3	3	3	3	3	3	3
33.4	1	1	1	1	1	1	1	1	1	1	1	1	1	1	1	1	1	1	1	1	1	1	1	1	1	1	1	1	1	1	1	3	3	3	3	3	3	3	3	3	3	3	3	3	3	3	3	3	3
33.6	1	1	1	1	1	1	1	1	1	1	1	1	1	1	1	1	1	1	1	1	1	1	1	1	1	1	1	1	3	3	3	3	3	3	3	3	3	3	3	3	3	3	3	3	3	3	3	3	3
33.8	1	1	1	1	1	1	1	1	1	1	1	1	1	1	1	1	1	1	1	1	1	1	1	1	1	1	3	3	3	3	3	3	3	3	3	3	3	3	3	3	3	3	3	3	3	3	3	3	3
34	1	1	1	1	1	1	1	1	1	1	1	1	1	1	1	1	1	1	1	1	1	1	1	3	3	3	3	3	3	3	3	3	3	3	3	3	3	3	3	3	3	3	3	3	3	3	3	3	3
34.2	1	1	1	1	1	1	1	1	1	1	1	1	1	1	1	1	1	1	1	1	1	3	3	3	3	3	3	3	3	3	3	3	3	3	3	3	3	3	3	3	3	3	3	3	3	3	3	3	3
34.4	1	1	1	1	1	1	1	1	1	1	1	1	1	1	1	1	1	1	3	3	3	3	3	3	3	3	3	3	3	3	3	3	3	3	3	3	3	3	3	3	3	3	3	3	3	3	3	3	3
34.6	1	1	1	1	1	1	1	1	1	1	1	1	1	1	1	1	1	3	3	3	3	3	3	3	3	3	3	3	3	3	3	3	3	3	3	3	3	3	3	3	3	3	3	3	3	3	3	3	3
34.8	1	1	1	1	1	1	1	1	1	1	1	1	1	1	1	1	1	3	3	3	3	3	3	3	3	3	3	3	3	3	3	3	3	3	3	3	3	3	3	3	3	3	3	3	3	3	3	3	3
35	1	1	1	1	1	1	1	1	1	1	1	1	1	1	1	1	1	3	3	3	3	3	3	3	3	3	3	3	3	3	3	3	3	3	3	3	3	3	3	3	3	3	3	3	3	3	3	3	3
35.2	1	1	1	1	1	1	1	1	1	1	1	1	1	1	1	1	3	3	3	3	3	3	3	3	3	3	3	3	3	3	3	3	3	3	3	3	3	3	3	3	3	3	3	3	3	3	3	3	3
35.4	1	1	1	1	1	1	1	1	1	1	1	1	1	1	1	1	3	3	3	3	3	3	3	3	3	3	3	3	3	3	3	3	3	3	3	3	3	3	3	3	3	3	3	3	3	3	3	3	3
35.6	1	1	1	1	1	1	1	1	1	1	1	1	1	1	1	1	3	3	3	3	3	3	3	3	3	3	3	3	3	3	3	3	3	3	3	3	3	3	3	3	3	3	3	3	3	3	3	3	3
35.8	1	1	1	1	1	1	1	1	1	1	1	1	1	1	1	1	3	3	3	3	3	3	3	3	3	3	3	3	3	3	3	3	3	3	3	3	3	3	3	3	3	3	3	3	3	3	3	3	3
36	1	1	1	1	1	1	1	1	1	1	1	1	1	1	1	1	3	3	3	3	3	3	3	3	3	3	3	3	3	3	3	3	3	3	3	3	3	3	3	3	3	3	3	3	3	3	3	3	3
36.2	1	1	1	1	1	1	1	1	1	1	1	1	1	1	1	1	3	3	3	3	3	3	3	3	3	3	3	3	3	3	3	3	3	3	3	3	3	3	3	3	3	3	3	3	3	3	3	3	3
36.4	1	1	1	1	1	1	1	1	1	1	1	1	1	1	1	1	3	3	3	3	3	3	3	3	3	3	3	3	3	3	3	3	3	3	3	3	3	3	3	3	3	3	3	3	3	3	3	3	3
36.6	1	1	1	1	1	1	1	1	1	1	1	1	1	1	1	1	3	3	3	3	3	3	3	3	3	3	3	3	3	3	3	3	3	3	3	3	3	3	3	3	3	3	3	3	3	3	3	3	3
36.8	1	1	1	1	1	1	1	1	1	1	1	1	1	1	1	1	3	3	3	3	3	3	3	3	3	3	3	3	3	3	3	3	3	3	3	3	3	3	3	3	3	3	3	3	3	3	3	3	3
37	1	1	1	1	1	1	1	1	1	1	1	1	1	1	1	1	3	3	3	3	3	3	3	3	3	3	3	3	3	3	3	3	3	3	3	3	3	3	3	3	3	3	3	3	3	3	3	3	3
37.2	1	1	1	1	1	1	1	1	1	1	1	1	1	1	1	1	3	3	3	3	3	3	3	3	3	3	3	3	3	3	3	3	3	3	3	3	3	3	3	3	3	3	3	3	3	3	3	3	3
37.4	1	1	1	1	1	1	1	1	1	1	1	1	1	1	1	1	3	3	3	3	3	3	3	3	3	3	3	3	3	3	3	3	3	3	3	3	3	3	3	3	3	3	3	3	3	3	3	3	3
37.6	1	1	1	1	1	1	1	1	1	1	1	1	1	1	1	1	3	3	3	3	3	3	3	3	3	3	3	3	3	3	3	3	3	3	3	3	3	3	3	3	3	3	3	3	3	3	3	3	3
37.8	1	1	1	1	1	1	1	1	1	1	1	1	1	1	1	1	3	3	3	3	3	3	3	3	3	3	3	3	3	3	3	3	3	3	3	3	3	3	3	3	3	3	3	3	3	3	3	3	3
38	1	1	1	1	1	1	1	1	1	1	1	1	1	1	1	1	3	3	3	3	3	3	3	3	3	3	3	3	3	3	3	3	3	3	3	3	3	3	3	3	3	3	3	3	3	3	3	3	3
38.2	1	1	1	1	1	1	1	1	1	1	1	1	1	1	1	1	3	3	3	3	3	3	3	3	3	3	3	3	3	3	3	3	3	3	3	3	3	3	3	3	3	3	3	3	3	3	3	3	3
38.4	1	1	1	1	1	1	1	1	1	1	1	1	1	1	1	1	3	3	3	3	3	3	3	3	3	3	3	3	3	3	3	3	3	3	3	3	3	3	3	3	3	3	3	3	3	3	3	3	3
38.6	1	1	1	1	1	1	1	1	1	1	1	1	1	1	1	1	3	3	3	3	3	3	3	3	3	3	3	3	3	3	3	3	3	3	3	3	3	3	3	3	3	3	3	3	3	3	3	3	3
38.8	1	1	1	1	1	1	1	1	1	1	1	1	1	1	1	3	3	3	3	3	3	3	3	3	3	3	3	3	3	3	3	3	3	3	3	3	3	3	3	3	3	3	3	3	3	3	3	3	3
39	1	1	1	1	1	1	1	1	1	1	1	1	1	1	1	3	3	3	3	3	3	3	3	3	3	3	3	3	3	3	3	3	3	3	3	3	3	3	3	3	3	3	3	3	3	3	3	3	3
39.2	1	1	1	1	1	1	1	1	1	1	1	1	1	1	1	3	3	3	3	3	3	3	3	3	3	3	3	3	3	3	3	3	3	3	3	3	3	3	3	3	3	3	3	3	3	3	3	3	3
39.4	1	1	1	1	1	1	1	1	1	1	1	1	1	1	1	3	3	3	3	3	3	3	3	3	3	3	3	3	3	3	3	3	3	3	3	3	3	3	3	3	3	3	3	3	3	3	3	3	3
39.6	1	1	1	1	1	1	1	1	1	1	1	1	1	1	1	3	3	3	3	3	3	3	3	3	3	3	3	3	3	3	3	3	3	3	3	3	3	3	3	3	3	3	3	3	3	3	3	3	3
39.8	1	1	1	1	1	1	1	1	1	1	1	1	1	1	1	3	3	3	3	3	3	3	3	3	3	3	3	3	3	3	3	3	3	3	3	3	3	3	3	3	3	3	3	3	3	3	3	3	3
40	1	1	1	1	1	1	1	1	1	1	1	1	1	1	1	3	3	3	3	3	3	3	3	3	3	3	3	3	3	3	3	3	3	3	3	3	3	3	3	3	3	3	3	3	3	3	3	3	3
[truncated: 301 more columns]

## Sheet: Tw Davis-Jones
units: Degrees Celsius, x-axis: temperature (degrees Celsius, row 2), y-axis:specific humidity (g/kg, column A)
	25	25.1	25.2	25.3	25.4	25.5	25.6	25.7	25.8	25.9	26	26.1	26.2	26.3	26.4	26.5	26.6	26.7	26.8	26.9	27	27.1	27.2	27.3	27.4	27.5	27.6	27.7	27.8	27.9	28	28.1	28.2	28.3	28.4	28.5	28.6	28.7	28.8	28.9	29	29.1	29.2	29.3	29.4	29.5	29.6	29.7	29.8
0	7.41	7.45	7.49	7.54	7.58	7.63	7.67	7.72	7.76	7.8	7.85	7.89	7.93	7.98	8.02	8.07	8.11	8.15	8.2	8.24	8.28	8.33	8.37	8.41	8.45	8.5	8.54	8.58	8.62	8.67	8.71	8.75	8.79	8.84	8.88	8.92	8.96	9.01	9.05	9.09	9.13	9.17	9.21	9.26	9.3	9.34	9.38	9.42	9.46
0.2	7.72	7.77	7.81	7.85	7.9	7.94	7.99	8.03	8.07	8.12	8.16	8.2	8.25	8.29	8.33	8.38	8.42	8.46	8.51	8.55	8.59	8.63	8.68	8.72	8.76	8.8	8.85	8.89	8.93	8.97	9.02	9.06	9.1	9.14	9.18	9.23	9.27	9.31	9.35	9.39	9.43	9.47	9.52	9.56	9.6	9.64	9.68	9.72	9.76
0.4	8.01	8.06	8.1	8.14	8.19	8.23	8.27	8.32	8.36	8.4	8.45	8.49	8.53	8.58	8.62	8.66	8.71	8.75	8.79	8.83	8.88	8.92	8.96	9	9.04	9.09	9.13	9.17	9.21	9.25	9.3	9.34	9.38	9.42	9.46	9.5	9.55	9.59	9.63	9.67	9.71	9.75	9.79	9.83	9.87	9.92	9.96	10	10.04
0.6	8.29	8.34	8.38	8.42	8.47	8.51	8.55	8.6	8.64	8.68	8.72	8.77	8.81	8.85	8.89	8.94	8.98	9.02	9.06	9.11	9.15	9.19	9.23	9.27	9.32	9.36	9.4	9.44	9.48	9.52	9.57	9.61	9.65	9.69	9.73	9.77	9.81	9.86	9.9	9.94	9.98	10.02	10.06	10.1	10.14	10.18	10.22	10.26	10.3
0.8	8.56	8.61	8.65	8.69	8.74	8.78	8.82	8.86	8.91	8.95	8.99	9.04	9.08	9.12	9.16	9.2	9.25	9.29	9.33	9.37	9.41	9.46	9.5	9.54	9.58	9.62	9.66	9.71	9.75	9.79	9.83	9.87	9.91	9.95	9.99	10.03	10.07	10.12	10.16	10.2	10.24	10.28	10.32	10.36	10.4	10.44	10.48	10.52	10.56
1	8.83	8.87	8.92	8.96	9	9.04	9.09	9.13	9.17	9.21	9.25	9.3	9.34	9.38	9.42	9.46	9.51	9.55	9.59	9.63	9.67	9.71	9.76	9.8	9.84	9.88	9.92	9.96	10	10.04	10.08	10.13	10.17	10.21	10.25	10.29	10.33	10.37	10.41	10.45	10.49	10.53	10.57	10.61	10.65	10.69	10.73	10.77	10.81
1.2	9.09	9.13	9.17	9.22	9.26	9.3	9.34	9.39	9.43	9.47	9.51	9.55	9.6	9.64	9.68	9.72	9.76	9.8	9.84	9.89	9.93	9.97	10.01	10.05	10.09	10.13	10.17	10.21	10.25	10.3	10.34	10.38	10.42	10.46	10.5	10.54	10.58	10.62	10.66	10.7	10.74	10.78	10.82	10.86	10.9	10.94	10.98	11.02	11.06
1.4	9.34	9.39	9.43	9.47	9.51	9.56	9.6	9.64	9.68	9.72	9.76	9.81	9.85	9.89	9.93	9.97	10.01	10.05	10.09	10.14	10.18	10.22	10.26	10.3	10.34	10.38	10.42	10.46	10.5	10.54	10.58	10.62	10.66	10.7	10.74	10.78	10.82	10.86	10.9	10.94	10.98	11.02	11.06	11.1	11.14	11.18	11.22	11.26	11.3
1.6	9.6	9.64	9.68	9.72	9.76	9.8	9.85	9.89	9.93	9.97	10.01	10.05	10.09	10.14	10.18	10.22	10.26	10.3	10.34	10.38	10.42	10.46	10.5	10.54	10.58	10.62	10.66	10.7	10.74	10.78	10.82	10.86	10.9	10.94	10.98	11.02	11.06	11.1	11.14	11.18	11.22	11.26	11.3	11.34	11.38	11.42	11.46	11.5	11.53
1.8	9.84	9.88	9.93	9.97	10.01	10.05	10.09	10.13	10.17	10.22	10.26	10.3	10.34	10.38	10.42	10.46	10.5	10.54	10.58	10.62	10.66	10.7	10.74	10.78	10.82	10.86	10.9	10.94	10.98	11.02	11.06	11.1	11.14	11.18	11.22	11.26	11.3	11.34	11.38	11.42	11.46	11.5	11.54	11.57	11.61	11.65	11.69	11.73	11.77
2	10.09	10.13	10.17	10.21	10.25	10.29	10.33	10.37	10.42	10.46	10.5	10.54	10.58	10.62	10.66	10.7	10.74	10.78	10.82	10.86	10.9	10.94	10.98	11.02	11.06	11.1	11.14	11.18	11.22	11.26	11.3	11.34	11.38	11.42	11.46	11.49	11.53	11.57	11.61	11.65	11.69	11.73	11.77	11.81	11.84	11.88	11.92	11.96	12
2.2	10.33	10.37	10.41	10.45	10.49	10.53	10.57	10.61	10.65	10.69	10.73	10.77	10.81	10.85	10.9	10.94	10.98	11.02	11.06	11.1	11.14	11.17	11.21	11.25	11.29	11.33	11.37	11.41	11.45	11.49	11.53	11.57	11.61	11.65	11.69	11.73	11.76	11.8	11.84	11.88	11.92	11.96	12	12.03	12.07	12.11	12.15	12.19	12.23
2.4	10.56	10.6	10.64	10.69	10.73	10.77	10.81	10.85	10.89	10.93	10.97	11.01	11.05	11.09	11.13	11.17	11.21	11.25	11.29	11.33	11.37	11.41	11.45	11.48	11.52	11.56	11.6	11.64	11.68	11.72	11.76	11.8	11.84	11.88	11.91	11.95	11.99	12.03	12.07	12.11	12.14	12.18	12.22	12.26	12.3	12.34	12.37	12.41	12.45
2.6	10.8	10.84	10.88	10.92	10.96	11	11.04	11.08	11.12	11.16	11.2	11.24	11.28	11.32	11.36	11.4	11.44	11.48	11.52	11.56	11.59	11.63	11.67	11.71	11.75	11.79	11.83	11.87	11.91	11.95	11.98	12.02	12.06	12.1	12.14	12.18	12.22	12.25	12.29	12.33	12.37	12.41	12.44	12.48	12.52	12.56	12.6	12.63	12.67
2.8	11.03	11.07	11.11	11.15	11.19	11.23	11.27	11.31	11.35	11.39	11.43	11.47	11.51	11.55	11.59	11.62	11.66	11.7	11.74	11.78	11.82	11.86	11.9	11.94	11.98	12.01	12.05	12.09	12.13	12.17	12.21	12.25	12.28	12.32	12.36	12.4	12.44	12.48	12.51	12.55	12.59	12.63	12.66	12.7	12.74	12.78	12.81	12.85	12.89
3	11.26	11.3	11.34	11.38	11.42	11.46	11.49	11.53	11.57	11.61	11.65	11.69	11.73	11.77	11.81	11.85	11.89	11.93	11.97	12	12.04	12.08	12.12	12.16	12.2	12.24	12.28	12.31	12.35	12.39	12.43	12.47	12.5	12.54	12.58	12.62	12.66	12.69	12.73	12.77	12.81	12.84	12.88	12.92	12.96	12.99	13.03	13.07	13.11
3.2	11.48	11.52	11.56	11.6	11.64	11.68	11.72	11.76	11.8	11.84	11.88	11.92	11.95	11.99	12.03	12.07	12.11	12.15	12.19	12.23	12.26	12.3	12.34	12.38	12.42	12.46	12.49	12.53	12.57	12.61	12.65	12.68	12.72	12.76	12.8	12.84	12.87	12.91	12.95	12.99	13.02	13.06	13.1	13.13	13.17	13.21	13.25	13.28	13.32
3.4	11.7	11.74	11.78	11.82	11.86	11.9	11.94	11.98	12.02	12.06	12.1	12.14	12.17	12.21	12.25	12.29	12.33	12.37	12.41	12.44	12.48	12.52	12.56	12.6	12.63	12.67	12.71	12.75	12.79	12.82	12.86	12.9	12.94	12.97	13.01	13.05	13.09	13.12	13.16	13.2	13.24	13.27	13.31	13.35	13.38	13.42	13.46	13.49	13.53
3.6	11.93	11.96	12	12.04	12.08	12.12	12.16	12.2	12.24	12.28	12.31	12.35	12.39	12.43	12.47	12.51	12.55	12.58	12.62	12.66	12.7	12.74	12.77	12.81	12.85	12.89	12.92	12.96	13	13.04	13.08	13.11	13.15	13.19	13.22	13.26	13.3	13.34	13.37	13.41	13.45	13.48	13.52	13.56	13.59	13.63	13.67	13.7	13.74
3.8	12.14	12.18	12.22	12.26	12.3	12.34	12.38	12.42	12.45	12.49	12.53	12.57	12.61	12.65	12.68	12.72	12.76	12.8	12.84	12.87	12.91	12.95	12.99	13.02	13.06	13.1	13.14	13.17	13.21	13.25	13.29	13.32	13.36	13.4	13.43	13.47	13.51	13.55	13.58	13.62	13.66	13.69	13.73	13.76	13.8	13.84	13.87	13.91	13.95
4	12.36	12.4	12.44	12.48	12.51	12.55	12.59	12.63	12.67	12.71	12.74	12.78	12.82	12.86	12.9	12.93	12.97	13.01	13.05	13.08	13.12	13.16	13.2	13.23	13.27	13.31	13.35	13.38	13.42	13.46	13.49	13.53	13.57	13.61	13.64	13.68	13.72	13.75	13.79	13.83	13.86	13.9	13.93	13.97	14.01	14.04	14.08	14.12	14.15
4.2	12.57	12.61	12.65	12.69	12.73	12.77	12.8	12.84	12.88	12.92	12.96	12.99	13.03	13.07	13.11	13.14	13.18	13.22	13.26	13.29	13.33	13.37	13.41	13.44	13.48	13.52	13.55	13.59	13.63	13.66	13.7	13.74	13.78	13.81	13.85	13.88	13.92	13.96	13.99	14.03	14.07	14.1	14.14	14.17	14.21	14.25	14.28	14.32	14.35
4.4	12.79	12.82	12.86	12.9	12.94	12.98	13.01	13.05	13.09	13.13	13.16	13.2	13.24	13.28	13.32	13.35	13.39	13.43	13.46	13.5	13.54	13.58	13.61	13.65	13.69	13.72	13.76	13.8	13.83	13.87	13.91	13.94	13.98	14.02	14.05	14.09	14.12	14.16	14.2	14.23	14.27	14.3	14.34	14.38	14.41	14.45	14.48	14.52	14.55
4.6	12.99	13.03	13.07	13.11	13.15	13.18	13.22	13.26	13.3	13.33	13.37	13.41	13.45	13.48	13.52	13.56	13.6	13.63	13.67	13.71	13.74	13.78	13.82	13.85	13.89	13.93	13.96	14	14.04	14.07	14.11	14.15	14.18	14.22	14.25	14.29	14.33	14.36	14.4	14.43	14.47	14.5	14.54	14.58	14.61	14.65	14.68	14.72	14.75
4.8	13.2	13.24	13.28	13.32	13.35	13.39	13.43	13.47	13.5	13.54	13.58	13.61	13.65	13.69	13.73	13.76	13.8	13.84	13.87	13.91	13.95	13.98	14.02	14.06	14.09	14.13	14.17	14.2	14.24	14.27	14.31	14.35	14.38	14.42	14.45	14.49	14.53	14.56	14.6	14.63	14.67	14.7	14.74	14.77	14.81	14.84	14.88	14.92	14.95
5	13.41	13.45	13.48	13.52	13.56	13.6	13.63	13.67	13.71	13.74	13.78	13.82	13.85	13.89	13.93	13.97	14	14.04	14.07	14.11	14.15	14.18	14.22	14.26	14.29	14.33	14.37	14.4	14.44	14.47	14.51	14.54	14.58	14.62	14.65	14.69	14.72	14.76	14.79	14.83	14.86	14.9	14.94	14.97	15.01	15.04	15.08	15.11	15.15
5.2	13.61	13.65	13.69	13.72	13.76	13.8	13.84	13.87	13.91	13.95	13.98	14.02	14.06	14.09	14.13	14.17	14.2	14.24	14.27	14.31	14.35	14.38	14.42	14.46	14.49	14.53	14.56	14.6	14.63	14.67	14.71	14.74	14.78	14.81	14.85	14.88	14.92	14.95	14.99	15.02	15.06	15.09	15.13	15.16	15.2	15.23	15.27	15.3	15.34
5.4	13.81	13.85	13.89	13.93	13.96	14	14.04	14.07	14.11	14.15	14.18	14.22	14.26	14.29	14.33	14.36	14.4	14.44	14.47	14.51	14.54	14.58	14.62	14.65	14.69	14.72	14.76	14.79	14.83	14.87	14.9	14.94	14.97	15.01	15.04	15.08	15.11	15.15	15.18	15.22	15.25	15.29	15.32	15.36	15.39	15.43	15.46	15.5	15.53
5.6	14.01	14.05	14.09	14.12	14.16	14.2	14.23	14.27	14.31	14.34	14.38	14.42	14.45	14.49	14.52	14.56	14.6	14.63	14.67	14.7	14.74	14.78	14.81	14.85	14.88	14.92	14.95	14.99	15.02	15.06	15.1	15.13	15.17	15.2	15.24	15.27	15.31	15.34	15.37	15.41	15.44	15.48	15.51	15.55	15.58	15.62	15.65	15.69	15.72
5.8	14.21	14.25	14.29	14.32	14.36	14.4	14.43	14.47	14.5	14.54	14.58	14.61	14.65	14.68	14.72	14.76	14.79	14.83	14.86	14.9	14.93	14.97	15.01	15.04	15.08	15.11	15.15	15.18	15.22	15.25	15.29	15.32	15.36	15.39	15.43	15.46	15.5	15.53	15.57	15.6	15.63	15.67	15.7	15.74	15.77	15.81	15.84	15.87	15.91
6	14.41	14.45	14.48	14.52	14.55	14.59	14.63	14.66	14.7	14.73	14.77	14.81	14.84	14.88	14.91	14.95	14.98	15.02	15.06	15.09	15.13	15.16	15.2	15.23	15.27	15.3	15.34	15.37	15.41	15.44	15.48	15.51	15.55	15.58	15.62	15.65	15.69	15.72	15.75	15.79	15.82	15.86	15.89	15.93	15.96	15.99	16.03	16.06	16.1
6.2	14.6	14.64	14.68	14.71	14.75	14.78	14.82	14.86	14.89	14.93	14.96	15	15.03	15.07	15.11	15.14	15.18	15.21	15.25	15.28	15.32	15.35	15.39	15.42	15.46	15.49	15.53	15.56	15.6	15.63	15.67	15.7	15.73	15.77	15.8	15.84	15.87	15.91	15.94	15.98	16.01	16.04	16.08	16.11	16.15	16.18	16.21	16.25	16.28
6.4	14.8	14.83	14.87	14.91	14.94	14.98	15.01	15.05	15.08	15.12	15.15	15.19	15.23	15.26	15.3	15.33	15.37	15.4	15.44	15.47	15.51	15.54	15.58	15.61	15.65	15.68	15.71	15.75	15.78	15.82	15.85	15.89	15.92	15.96	15.99	16.02	16.06	16.09	16.13	16.16	16.19	16.23	16.26	16.3	16.33	16.36	16.4	16.43	16.46
6.6	14.99	15.02	15.06	15.1	15.13	15.17	15.2	15.24	15.27	15.31	15.34	15.38	15.41	15.45	15.48	15.52	15.55	15.59	15.62	15.66	15.69	15.73	15.76	15.8	15.83	15.87	15.9	15.94	15.97	16	16.04	16.07	16.11	16.14	16.17	16.21	16.24	16.28	16.31	16.34	16.38	16.41	16.44	16.48	16.51	16.55	16.58	16.61	16.65
6.8	15.18	15.21	15.25	15.29	15.32	15.36	15.39	15.43	15.46	15.5	15.53	15.57	15.6	15.64	15.67	15.71	15.74	15.78	15.81	15.85	15.88	15.91	15.95	15.98	16.02	16.05	16.09	16.12	16.15	16.19	16.22	16.26	16.29	16.32	16.36	16.39	16.43	16.46	16.49	16.53	16.56	16.59	16.63	16.66	16.69	16.73	16.76	16.79	16.83
7	15.37	15.4	15.44	15.47	15.51	15.54	15.58	15.61	15.65	15.68	15.72	15.75	15.79	15.82	15.86	15.89	15.93	15.96	16	16.03	16.06	16.1	16.13	16.17	16.2	16.24	16.27	16.3	16.34	16.37	16.4	16.44	16.47	16.51	16.54	16.57	16.61	16.64	16.67	16.71	16.74	16.77	16.81	16.84	16.87	16.91	16.94	16.97	17.01
7.2	15.55	15.59	15.62	15.66	15.69	15.73	15.76	15.8	15.83	15.87	15.9	15.94	15.97	16.01	16.04	16.08	16.11	16.14	16.18	16.21	16.25	16.28	16.32	16.35	16.38	16.42	16.45	16.48	16.52	16.55	16.59	16.62	16.65	16.69	16.72	16.75	16.79	16.82	16.85	16.89	16.92	16.95	16.99	17.02	17.05	17.08	17.12	17.15	17.18
7.4	15.74	15.77	15.81	15.84	15.88	15.91	15.95	15.98	16.02	16.05	16.09	16.12	16.16	16.19	16.22	16.26	16.29	16.33	16.36	16.39	16.43	16.46	16.5	16.53	16.56	16.6	16.63	16.66	16.7	16.73	16.77	16.8	16.83	16.87	16.9	16.93	16.97	17	17.03	17.06	17.1	17.13	17.16	17.2	17.23	17.26	17.29	17.33	17.36
7.6	15.92	15.96	15.99	16.03	16.06	16.1	16.13	16.17	16.2	16.23	16.27	16.3	16.34	16.37	16.41	16.44	16.47	16.51	16.54	16.58	16.61	16.64	16.68	16.71	16.74	16.78	16.81	16.84	16.88	16.91	16.94	16.98	17.01	17.04	17.08	17.11	17.14	17.17	17.21	17.24	17.27	17.31	17.34	17.37	17.4	17.44	17.47	17.5	17.53
7.8	16.11	16.14	16.18	16.21	16.24	16.28	16.31	16.35	16.38	16.42	16.45	16.48	16.52	16.55	16.59	16.62	16.65	16.69	16.72	16.75	16.79	16.82	16.85	16.89	16.92	16.95	16.99	17.02	17.05	17.09	17.12	17.15	17.19	17.22	17.25	17.28	17.32	17.35	17.38	17.42	17.45	17.48	17.51	17.55	17.58	17.61	17.64	17.68	17.71
8	16.29	16.32	16.36	16.39	16.42	16.46	16.49	16.53	16.56	16.59	16.63	16.66	16.7	16.73	16.76	16.8	16.83	16.86	16.9	16.93	16.96	17	17.03	17.06	17.1	17.13	17.16	17.2	17.23	17.26	17.3	17.33	17.36	17.39	17.43	17.46	17.49	17.52	17.56	17.59	17.62	17.65	17.69	17.72	17.75	17.78	17.82	17.85	17.88
8.2	16.47	16.5	16.54	16.57	16.6	16.64	16.67	16.71	16.74	16.77	16.81	16.84	16.87	16.91	16.94	16.97	17.01	17.04	17.07	17.11	17.14	17.17	17.21	17.24	17.27	17.31	17.34	17.37	17.4	17.44	17.47	17.5	17.54	17.57	17.6	17.63	17.67	17.7	17.73	17.76	17.79	17.83	17.86	17.89	17.92	17.95	17.99	18.02	18.05
8.4	16.65	16.68	16.71	16.75	16.78	16.81	16.85	16.88	16.92	16.95	16.98	17.02	17.05	17.08	17.12	17.15	17.18	17.22	17.25	17.28	17.32	17.35	17.38	17.41	17.45	17.48	17.51	17.54	17.58	17.61	17.64	17.68	17.71	17.74	17.77	17.8	17.84	17.87	17.9	17.93	17.97	18	18.03	18.06	18.09	18.12	18.16	18.19	18.22
8.6	16.82	16.86	16.89	16.92	16.96	16.99	17.02	17.06	17.09	17.12	17.16	17.19	17.22	17.26	17.29	17.32	17.36	17.39	17.42	17.46	17.49	17.52	17.55	17.59	17.62	17.65	17.68	17.72	17.75	17.78	17.81	17.85	17.88	17.91	17.94	17.98	18.01	18.04	18.07	18.1	18.13	18.17	18.2	18.23	18.26	18.29	18.33	18.36	18.39
8.8	17	17.03	17.07	17.1	17.13	17.17	17.2	17.23	17.27	17.3	17.33	17.36	17.4	17.43	17.46	17.5	17.53	17.56	17.6	17.63	17.66	17.69	17.73	17.76	17.79	17.82	17.86	17.89	17.92	17.95	17.98	18.02	18.05	18.08	18.11	18.14	18.18	18.21	18.24	18.27	18.3	18.34	18.37	18.4	18.43	18.46	18.49	18.52	18.56
9	17.17	17.21	17.24	17.27	17.31	17.34	17.37	17.41	17.44	17.47	17.5	17.54	17.57	17.6	17.64	17.67	17.7	17.73	17.77	17.8	17.83	17.86	17.9	17.93	17.96	17.99	18.03	18.06	18.09	18.12	18.15	18.19	18.22	18.25	18.28	18.31	18.34	18.38	18.41	18.44	18.47	18.5	18.53	18.56	18.6	18.63	18.66	18.69	18.72
9.2	17.35	17.38	17.41	17.45	17.48	17.51	17.54	17.58	17.61	17.64	17.68	17.71	17.74	17.77	17.81	17.84	17.87	17.9	17.94	17.97	18	18.03	18.07	18.1	18.13	18.16	18.19	18.23	18.26	18.29	18.32	18.35	18.38	18.42	18.45	18.48	18.51	18.54	18.57	18.61	18.64	18.67	18.7	18.73	18.76	18.79	18.82	18.85	18.89
9.4	17.52	17.55	17.58	17.62	17.65	17.68	17.71	17.75	17.78	17.81	17.85	17.88	17.91	17.94	17.98	18.01	18.04	18.07	18.1	18.14	18.17	18.2	18.23	18.27	18.3	18.33	18.36	18.39	18.42	18.46	18.49	18.52	18.55	18.58	18.61	18.65	18.68	18.71	18.74	18.77	18.8	18.83	18.86	18.89	18.93	18.96	18.99	19.02	19.05
9.6	17.69	17.72	17.75	17.79	17.82	17.85	17.88	17.92	17.95	17.98	18.01	18.05	18.08	18.11	18.14	18.18	18.21	18.24	18.27	18.3	18.34	18.37	18.4	18.43	18.46	18.5	18.53	18.56	18.59	18.62	18.65	18.68	18.72	18.75	18.78	18.81	18.84	18.87	18.9	18.93	18.97	19	19.03	19.06	19.09	19.12	19.15	19.18	19.21
9.8	17.86	17.89	17.92	17.96	17.99	18.02	18.05	18.09	18.12	18.15	18.18	18.21	18.25	18.28	18.31	18.34	18.37	18.41	18.44	18.47	18.5	18.53	18.57	18.6	18.63	18.66	18.69	18.72	18.75	18.79	18.82	18.85	18.88	18.91	18.94	18.97	19	19.03	19.07	19.1	19.13	19.16	19.19	19.22	19.25	19.28	19.31	19.34	19.37
10	18.03	18.06	18.09	18.12	18.16	18.19	18.22	18.25	18.28	18.32	18.35	18.38	18.41	18.44	18.48	18.51	18.54	18.57	18.6	18.63	18.67	18.7	18.73	18.76	18.79	18.82	18.86	18.89	18.92	18.95	18.98	19.01	19.04	19.07	19.1	19.14	19.17	19.2	19.23	19.26	19.29	19.32	19.35	19.38	19.41	19.44	19.47	19.5	19.53
10.2	18.19	18.22	18.26	18.29	18.32	18.35	18.39	18.42	18.45	18.48	18.51	18.55	18.58	18.61	18.64	18.67	18.7	18.74	18.77	18.8	18.83	18.86	18.89	18.92	18.96	18.99	19.02	19.05	19.08	19.11	19.14	19.17	19.2	19.23	19.27	19.3	19.33	19.36	19.39	19.42	19.45	19.48	19.51	19.54	19.57	19.6	19.63	19.66	19.69
10.4	18.36	18.39	18.42	18.45	18.49	18.52	18.55	18.58	18.61	18.65	18.68	18.71	18.74	18.77	18.8	18.84	18.87	18.9	18.93	18.96	18.99	19.02	19.05	19.09	19.12	19.15	19.18	19.21	19.24	19.27	19.3	19.33	19.36	19.39	19.43	19.46	19.49	19.52	19.55	19.58	19.61	19.64	19.67	19.7	19.73	19.76	19.79	19.82	19.85
10.6	18.52	18.55	18.59	18.62	18.65	18.68	18.71	18.75	18.78	18.81	18.84	18.87	18.9	18.93	18.97	19	19.03	19.06	19.09	19.12	19.15	19.18	19.22	19.25	19.28	19.31	19.34	19.37	19.4	19.43	19.46	19.49	19.52	19.55	19.58	19.61	19.65	19.68	19.71	19.74	19.77	19.8	19.83	19.86	19.89	19.92	19.95	19.98	20.01
10.8	18.69	18.72	18.75	18.78	18.81	18.84	18.88	18.91	18.94	18.97	19	19.03	19.06	19.1	19.13	19.16	19.19	19.22	19.25	19.28	19.31	19.34	19.38	19.41	19.44	19.47	19.5	19.53	19.56	19.59	19.62	19.65	19.68	19.71	19.74	19.77	19.8	19.83	19.86	19.89	19.92	19.95	19.98	20.01	20.04	20.07	20.1	20.13	20.16
11	18.85	18.88	18.91	18.94	18.97	19.01	19.04	19.07	19.1	19.13	19.16	19.19	19.23	19.26	19.29	19.32	19.35	19.38	19.41	19.44	19.47	19.5	19.53	19.56	19.6	19.63	19.66	19.69	19.72	19.75	19.78	19.81	19.84	19.87	19.9	19.93	19.96	19.99	20.02	20.05	20.08	20.11	20.14	20.17	20.2	20.23	20.26	20.29	20.32
11.2	19.01	19.04	19.07	19.1	19.14	19.17	19.2	19.23	19.26	19.29	19.32	19.35	19.38	19.42	19.45	19.48	19.51	19.54	19.57	19.6	19.63	19.66	19.69	19.72	19.75	19.78	19.81	19.84	19.87	19.9	19.93	19.96	19.99	20.03	20.06	20.09	20.11	20.14	20.17	20.2	20.23	20.26	20.29	20.32	20.35	20.38	20.41	20.44	20.47
11.4	19.17	19.2	19.23	19.26	19.29	19.33	19.36	19.39	19.42	19.45	19.48	19.51	19.54	19.57	19.6	19.64	19.67	19.7	19.73	19.76	19.79	19.82	19.85	19.88	19.91	19.94	19.97	20	20.03	20.06	20.09	20.12	20.15	20.18	20.21	20.24	20.27	20.3	20.33	20.36	20.39	20.42	20.45	20.48	20.51	20.54	20.56	20.59	20.62
11.6	19.33	19.36	19.39	19.42	19.45	19.48	19.52	19.55	19.58	19.61	19.64	19.67	19.7	19.73	19.76	19.79	19.82	19.85	19.88	19.91	19.94	19.97	20	20.03	20.06	20.09	20.12	20.15	20.18	20.21	20.24	20.27	20.3	20.33	20.36	20.39	20.42	20.45	20.48	20.51	20.54	20.57	20.6	20.63	20.66	20.69	20.72	20.75	20.78
11.8	19.49	19.52	19.55	19.58	19.61	19.64	19.67	19.7	19.73	19.76	19.79	19.83	19.86	19.89	19.92	19.95	19.98	20.01	20.04	20.07	20.1	20.13	20.16	20.19	20.22	20.25	20.28	20.31	20.34	20.37	20.4	20.43	20.46	20.49	20.52	20.55	20.58	20.6	20.63	20.66	20.69	20.72	20.75	20.78	20.81	20.84	20.87	20.9	20.93
12	19.64	19.67	19.71	19.74	19.77	19.8	19.83	19.86	19.89	19.92	19.95	19.98	20.01	20.04	20.07	20.1	20.13	20.16	20.19	20.22	20.25	20.28	20.31	20.34	20.37	20.4	20.43	20.46	20.49	20.52	20.55	20.58	20.61	20.64	20.67	20.7	20.73	20.76	20.79	20.81	20.84	20.87	20.9	20.93	20.96	20.99	21.02	21.05	21.08
12.2	19.8	19.83	19.86	19.89	19.92	19.95	19.98	20.01	20.04	20.07	20.1	20.14	20.17	20.2	20.23	20.26	20.29	20.32	20.35	20.38	20.41	20.44	20.46	20.49	20.52	20.55	20.58	20.61	20.64	20.67	20.7	20.73	20.76	20.79	20.82	20.85	20.88	20.91	20.94	20.96	20.99	21.02	21.05	21.08	21.11	21.14	21.17	21.2	21.22
12.4	19.95	19.99	20.02	20.05	20.08	20.11	20.14	20.17	20.2	20.23	20.26	20.29	20.32	20.35	20.38	20.41	20.44	20.47	20.5	20.53	20.56	20.59	20.62	20.65	20.68	20.71	20.73	20.76	20.79	20.82	20.85	20.88	20.91	20.94	20.97	21	21.03	21.06	21.08	21.11	21.14	21.17	21.2	21.23	21.26	21.29	21.32	21.34	21.37
12.6	20.11	20.14	20.17	20.2	20.23	20.26	20.29	20.32	20.35	20.38	20.41	20.44	20.47	20.5	20.53	20.56	20.59	20.62	20.65	20.68	20.71	20.74	20.77	20.8	20.83	20.86	20.88	20.91	20.94	20.97	21	21.03	21.06	21.09	21.12	21.15	21.18	21.2	21.23	21.26	21.29	21.32	21.35	21.38	21.41	21.43	21.46	21.49	21.52
12.8	20.26	20.29	20.32	20.35	20.38	20.41	20.44	20.47	20.5	20.53	20.56	20.59	20.62	20.65	20.68	20.71	20.74	20.77	20.8	20.83	20.86	20.89	20.92	20.95	20.98	21	21.03	21.06	21.09	21.12	21.15	21.18	21.21	21.24	21.27	21.29	21.32	21.35	21.38	21.41	21.44	21.47	21.49	21.52	21.55	21.58	21.61	21.64	21.66
13	20.41	20.44	20.47	20.5	20.53	20.56	20.59	20.62	20.65	20.68	20.71	20.74	20.77	20.8	20.83	20.86	20.89	20.92	20.95	20.98	21.01	21.04	21.07	21.09	21.12	21.15	21.18	21.21	21.24	21.27	21.3	21.33	21.35	21.38	21.41	21.44	21.47	21.5	21.53	21.56	21.58	21.61	21.64	21.67	21.7	21.73	21.75	21.78	21.81
13.2	20.56	20.59	20.62	20.65	20.68	20.71	20.74	20.77	20.8	20.83	20.86	20.89	20.92	20.95	20.98	21.01	21.04	21.07	21.1	21.13	21.15	21.18	21.21	21.24	21.27	21.3	21.33	21.36	21.39	21.42	21.44	21.47	21.5	21.53	21.56	21.59	21.62	21.64	21.67	21.7	21.73	21.76	21.79	21.81	21.84	21.87	21.9	21.93	21.95
13.4	20.71	20.74	20.77	20.8	20.83	20.86	20.89	20.92	20.95	20.98	21.01	21.04	21.07	21.1	21.13	21.16	21.19	21.22	21.24	21.27	21.3	21.33	21.36	21.39	21.42	21.45	21.48	21.5	21.53	21.56	21.59	21.62	21.65	21.68	21.7	21.73	21.76	21.79	21.82	21.85	21.87	21.9	21.93	21.96	21.99	22.01	22.04	22.07	22.1
13.6	20.86	20.89	20.92	20.95	20.98	21.01	21.04	21.07	21.1	21.13	21.16	21.19	21.22	21.25	21.27	21.3	21.33	21.36	21.39	21.42	21.45	21.48	21.51	21.53	21.56	21.59	21.62	21.65	21.68	21.71	21.73	21.76	21.79	21.82	21.85	21.88	21.9	21.93	21.96	21.99	22.02	22.04	22.07	22.1	22.13	22.16	22.18	22.21	22.24
13.8	21.01	21.04	21.07	21.1	21.13	21.16	21.19	21.22	21.25	21.28	21.3	21.33	21.36	21.39	21.42	21.45	21.48	21.51	21.54	21.56	21.59	21.62	21.65	21.68	21.71	21.74	21.77	21.79	21.82	21.85	21.88	21.91	21.93	21.96	21.99	22.02	22.05	22.08	22.1	22.13	22.16	22.19	22.22	22.24	22.27	22.3	22.33	22.35	22.38
14	21.16	21.19	21.22	21.25	21.28	21.31	21.33	21.36	21.39	21.42	21.45	21.48	21.51	21.54	21.57	21.59	21.62	21.65	21.68	21.71	21.74	21.77	21.8	21.82	21.85	21.88	21.91	21.94	21.97	21.99	22.02	22.05	22.08	22.11	22.13	22.16	22.19	22.22	22.25	22.27	22.3	22.33	22.36	22.38	22.41	22.44	22.47	22.49	22.52
14.2	21.31	21.33	21.36	21.39	21.42	21.45	21.48	21.51	21.54	21.57	21.6	21.62	21.65	21.68	21.71	21.74	21.77	21.8	21.82	21.85	21.88	21.91	21.94	21.97	21.99	22.02	22.05	22.08	22.11	22.14	22.16	22.19	22.22	22.25	22.28	22.3	22.33	22.36	22.39	22.41	22.44	22.47	22.5	22.52	22.55	22.58	22.61	22.63	22.66
14.4	21.45	21.48	21.51	21.54	21.57	21.6	21.62	21.65	21.68	21.71	21.74	21.77	21.8	21.83	21.85	21.88	21.91	21.94	21.97	22	22.02	22.05	22.08	22.11	22.14	22.17	22.19	22.22	22.25	22.28	22.31	22.33	22.36	22.39	22.42	22.44	22.47	22.5	22.53	22.55	22.58	22.61	22.64	22.66	22.69	22.72	22.75	22.77	22.8
14.6	21.6	21.62	21.65	21.68	21.71	21.74	21.77	21.8	21.83	21.85	21.88	21.91	21.94	21.97	22	22.02	22.05	22.08	22.11	22.14	22.17	22.19	22.22	22.25	22.28	22.31	22.33	22.36	22.39	22.42	22.45	22.47	22.5	22.53	22.56	22.58	22.61	22.64	22.67	22.69	22.72	22.75	22.78	22.8	22.83	22.86	22.88	22.91	22.94
14.8	21.74	21.77	21.8	21.83	21.85	21.88	21.91	21.94	21.97	22	22.03	22.05	22.08	22.11	22.14	22.17	22.19	22.22	22.25	22.28	22.31	22.34	22.36	22.39	22.42	22.45	22.47	22.5	22.53	22.56	22.59	22.61	22.64	22.67	22.7	22.72	22.75	22.78	22.8	22.83	22.86	22.89	22.91	22.94	22.97	23	23.02	23.05	23.08
15	21.88	21.91	21.94	21.97	22	22.02	22.05	22.08	22.11	22.14	22.17	22.19	22.22	22.25	22.28	22.31	22.34	22.36	22.39	22.42	22.45	22.48	22.5	22.53	22.56	22.59	22.61	22.64	22.67	22.7	22.72	22.75	22.78	22.81	22.83	22.86	22.89	22.92	22.94	22.97	23	23.02	23.05	23.08	23.11	23.13	23.16	23.19	23.21
15.2	22.02	22.05	22.08	22.11	22.14	22.17	22.19	22.22	22.25	22.28	22.31	22.34	22.36	22.39	22.42	22.45	22.48	22.5	22.53	22.56	22.59	22.61	22.64	22.67	22.7	22.72	22.75	22.78	22.81	22.83	22.86	22.89	22.92	22.94	22.97	23	23.03	23.05	23.08	23.11	23.13	23.16	23.19	23.21	23.24	23.27	23.3	23.32	23.35
15.4	22.16	22.19	22.22	22.25	22.28	22.31	22.33	22.36	22.39	22.42	22.45	22.47	22.5	22.53	22.56	22.59	22.61	22.64	22.67	22.7	22.72	22.75	22.78	22.81	22.84	22.86	22.89	22.92	22.94	22.97	23	23.03	23.05	23.08	23.11	23.13	23.16	23.19	23.22	23.24	23.27	23.3	23.32	23.35	23.38	23.4	23.43	23.46	23.48
15.6	22.31	22.33	22.36	22.39	22.42	22.45	22.47	22.5	22.53	22.56	22.59	22.61	22.64	22.67	22.7	22.72	22.75	22.78	22.81	22.84	22.86	22.89	22.92	22.94	22.97	23	23.03	23.05	23.08	23.11	23.14	23.16	23.19	23.22	23.24	23.27	23.3	23.32	23.35	23.38	23.4	23.43	23.46	23.48	23.51	23.54	23.56	23.59	23.62
15.8	22.44	22.47	22.5	22.53	22.56	22.58	22.61	22.64	22.67	22.7	22.72	22.75	22.78	22.81	22.83	22.86	22.89	22.92	22.94	22.97	23	23.03	23.05	23.08	23.11	23.14	23.16	23.19	23.22	23.24	23.27	23.3	23.33	23.35	23.38	23.41	23.43	23.46	23.49	23.51	23.54	23.57	23.59	23.62	23.65	23.67	23.7	23.72	23.75
16	22.58	22.61	22.64	22.67	22.7	22.72	22.75	22.78	22.81	22.83	22.86	22.89	22.92	22.94	22.97	23	23.03	23.05	23.08	23.11	23.14	23.16	23.19	23.22	23.24	23.27	23.3	23.33	23.35	23.38	23.41	23.43	23.46	23.49	23.51	23.54	23.57	23.59	23.62	23.65	23.67	23.7	23.73	23.75	23.78	23.8	23.83	23.86	23.88
16.2	22.72	22.75	22.78	22.8	22.83	22.86	22.89	22.92	22.94	22.97	23	23.03	23.05	23.08	23.11	23.13	23.16	23.19	23.22	23.24	23.27	23.3	23.33	23.35	23.38	23.41	23.43	23.46	23.49	23.51	23.54	23.57	23.59	23.62	23.65	23.67	23.7	23.73	23.75	23.78	23.81	23.83	23.86	23.88	23.91	23.94	23.96	23.99	24.02
16.4	22.86	22.89	22.91	22.94	22.97	23	23.02	23.05	23.08	23.11	23.13	23.16	23.19	23.22	23.24	23.27	23.3	23.32	23.35	23.38	23.41	23.43	23.46	23.49	23.51	23.54	23.57	23.59	23.62	23.65	23.67	23.7	23.73	23.75	23.78	23.81	23.83	23.86	23.89	23.91	23.94	23.96	23.99	24.02	24.04	24.07	24.09	24.12	24.15
16.6	22.99	23.02	23.05	23.08	23.1	23.13	23.16	23.19	23.21	23.24	23.27	23.3	23.32	23.35	23.38	23.4	23.43	23.46	23.49	23.51	23.54	23.57	23.59	23.62	23.65	23.67	23.7	23.73	23.75	23.78	23.81	23.83	23.86	23.89	23.91	23.94	23.96	23.99	24.02	24.04	24.07	24.1	24.12	24.15	24.17	24.2	24.23	24.25	24.28
16.8	23.13	23.16	23.18	23.21	23.24	23.27	23.29	23.32	23.35	23.38	23.4	23.43	23.46	23.48	23.51	23.54	23.56	23.59	23.62	23.65	23.67	23.7	23.73	23.75	23.78	23.81	23.83	23.86	23.88	23.91	23.94	23.96	23.99	24.02	24.04	24.07	24.1	24.12	24.15	24.17	24.2	24.23	24.25	24.28	24.3	24.33	24.36	24.38	24.41
17	23.26	23.29	23.32	23.35	23.37	23.4	23.43	23.46	23.48	23.51	23.54	23.56	23.59	23.62	23.64	23.67	23.7	23.72	23.75	23.78	23.8	23.83	23.86	23.88	23.91	23.94	23.96	23.99	24.02	24.04	24.07	24.1	24.12	24.15	24.17	24.2	24.23	24.25	24.28	24.3	24.33	24.36	24.38	24.41	24.43	24.46	24.48	24.51	24.54
17.2	23.4	23.43	23.45	23.48	23.51	23.53	23.56	23.59	23.62	23.64	23.67	23.7	23.72	23.75	23.78	23.8	23.83	23.86	23.88	23.91	23.94	23.96	23.99	24.02	24.04	24.07	24.09	24.12	24.15	24.17	24.2	24.23	24.25	24.28	24.3	24.33	24.36	24.38	24.41	24.43	24.46	24.48	24.51	24.54	24.56	24.59	24.61	24.64	24.66
17.4	23.53	23.56	23.59	23.61	23.64	23.67	23.69	23.72	23.75	23.77	23.8	23.83	23.85	23.88	23.91	23.93	23.96	23.99	24.01	24.04	24.07	24.09	24.12	24.15	24.17	24.2	24.22	24.25	24.28	24.3	24.33	24.35	24.38	24.41	24.43	24.46	24.48	24.51	24.54	24.56	24.59	24.61	24.64	24.66	24.69	24.72	24.74	24.77	24.79
17.6	23.66	23.69	23.72	23.75	23.77	23.8	23.83	23.85	23.88	23.91	23.93	23.96	23.99	24.01	24.04	24.07	24.09	24.12	24.14	24.17	24.2	24.22	24.25	24.28	24.3	24.33	24.35	24.38	24.41	24.43	24.46	24.48	24.51	24.54	24.56	24.59	24.61	24.64	24.66	24.69	24.72	24.74	24.77	24.79	24.82	24.84	24.87	24.89	24.92
17.8	23.8	23.82	23.85	23.88	23.9	23.93	23.96	23.98	24.01	24.04	24.06	24.09	24.12	24.14	24.17	24.2	24.22	24.25	24.27	24.3	24.33	24.35	24.38	24.4	24.43	24.46	24.48	24.51	24.53	24.56	24.59	24.61	24.64	24.66	24.69	24.71	24.74	24.77	24.79	24.82	24.84	24.87	24.89	24.92	24.94	24.97	24.99	25.02	25.05
18	23.93	23.95	23.98	24.01	24.03	24.06	24.09	24.11	24.14	24.17	24.19	24.22	24.25	24.27	24.3	24.32	24.35	24.38	24.4	24.43	24.45	24.48	24.51	24.53	24.56	24.58	24.61	24.64	24.66	24.69	24.71	24.74	24.76	24.79	24.82	24.84	24.87	24.89	24.92	24.94	24.97	24.99	25.02	25.04	25.07	25.1	25.12	25.15	25.17
18.2	24.06	24.08	24.11	24.14	24.16	24.19	24.22	24.24	24.27	24.3	24.32	24.35	24.37	24.4	24.43	24.45	24.48	24.51	24.53	24.56	24.58	24.61	24.63	24.66	24.69	24.71	24.74	24.76	24.79	24.81	24.84	24.87	24.89	24.92	24.94	24.97	24.99	25.02	25.04	25.07	25.09	25.12	25.14	25.17	25.2	25.22	25.25	25.27	25.3
18.4	24.19	24.21	24.24	24.27	24.29	24.32	24.35	24.37	24.4	24.42	24.45	24.48	24.5	24.53	24.55	24.58	24.61	24.63	24.66	24.68	24.71	24.74	24.76	24.79	24.81	24.84	24.86	24.89	24.92	24.94	24.97	24.99	25.02	25.04	25.07	25.09	25.12	25.14	25.17	25.19	25.22	25.24	25.27	25.29	25.32	25.34	25.37	25.39	25.42
18.6	24.32	24.34	24.37	24.39	24.42	24.45	24.47	24.5	24.53	24.55	24.58	24.6	24.63	24.66	24.68	24.71	24.73	24.76	24.79	24.81	24.84	24.86	24.89	24.91	24.94	24.96	24.99	25.02	25.04	25.07	25.09	25.12	25.14	25.17	25.19	25.22	25.24	25.27	25.29	25.32	25.34	25.37	25.39	25.42	25.44	25.47	25.49	25.52	25.54
18.8	24.44	24.47	24.5	24.52	24.55	24.58	24.6	24.63	24.65	24.68	24.71	24.73	24.76	24.78	24.81	24.83	24.86	24.89	24.91	24.94	24.96	24.99	25.01	25.04	25.06	25.09	25.12	25.14	25.17	25.19	25.22	25.24	25.27	25.29	25.32	25.34	25.37	25.39	25.42	25.44	25.47	25.49	25.52	25.54	25.57	25.59	25.62	25.64	25.67
19	24.57	24.6	24.62	24.65	24.68	24.7	24.73	24.75	24.78	24.81	24.83	24.86	24.88	24.91	24.93	24.96	24.99	25.01	25.04	25.06	25.09	25.11	25.14	25.16	25.19	25.21	25.24	25.27	25.29	25.32	25.34	25.37	25.39	25.42	25.44	25.47	25.49	25.52	25.54	25.57	25.59	25.62	25.64	25.67	25.69	25.71	25.74	25.76	25.79
19.2	24.7	24.72	24.75	24.78	24.8	24.83	24.85	24.88	24.91	24.93	24.96	24.98	25.01	25.03	25.06	25.09	25.11	25.14	25.16	25.19	25.21	25.24	25.26	25.29	25.31	25.34	25.36	25.39	25.41	25.44	25.46	25.49	25.51	25.54	25.56	25.59	25.61	25.64	25.66	25.69	25.71	25.74	25.76	25.79	25.81	25.84	25.86	25.89	25.91
19.4	24.82	24.85	24.88	24.9	24.93	24.95	24.98	25.01	25.03	25.06	25.08	25.11	25.13	25.16	25.18	25.21	25.24	25.26	25.29	25.31	25.34	25.36	25.39	25.41	25.44	25.46	25.49	25.51	25.54	25.56	25.59	25.61	25.64	25.66	25.69	25.71	25.74	25.76	25.79	25.81	25.84	25.86	25.88	25.91	25.93	25.96	25.98	26.01	26.03
19.6	24.95	24.98	25	25.03	25.05	25.08	25.1	25.13	25.16	25.18	25.21	25.23	25.26	25.28	25.31	25.33	25.36	25.38	25.41	25.43	25.46	25.48	25.51	25.54	25.56	25.59	25.61	25.64	25.66	25.68	25.71	25.73	25.76	25.78	25.81	25.83	25.86	25.88	25.91	25.93	25.96	25.98	26.01	26.03	26.05	26.08	26.1	26.13	26.15
19.8	25.07	25.1	25.13	25.15	25.18	25.2	25.23	25.25	25.28	25.3	25.33	25.36	25.38	25.41	25.43	25.46	25.48	25.51	25.53	25.56	25.58	25.61	25.63	25.66	25.68	25.71	25.73	25.76	25.78	25.81	25.83	25.86	25.88	25.91	25.93	25.95	25.98	26	26.03	26.05	26.08	26.1	26.13	26.15	26.17	26.2	26.22	26.25	26.27
20	25.2	25.22	25.25	25.28	25.3	25.33	25.35	25.38	25.4	25.43	25.45	25.48	25.5	25.53	25.55	25.58	25.6	25.63	25.65	25.68	25.7	25.73	25.75	25.78	25.8	25.83	25.85	25.88	25.9	25.93	25.95	25.98	26	26.03	26.05	26.07	26.1	26.12	26.15	26.17	26.2	26.22	26.25	26.27	26.29	26.32	26.34	26.37	26.39
20.2	25.32	25.35	25.37	25.4	25.42	25.45	25.47	25.5	25.53	25.55	25.58	25.6	25.63	25.65	25.68	25.7	25.73	25.75	25.78	25.8	25.83	25.85	25.88	25.9	25.92	25.95	25.97	26	26.02	26.05	26.07	26.1	26.12	26.15	26.17	26.19	26.22	26.24	26.27	26.29	26.32	26.34	26.36	26.39	26.41	26.44	26.46	26.48	26.51
20.4	25.45	25.47	25.5	25.52	25.55	25.57	25.6	25.62	25.65	25.67	25.7	25.72	25.75	25.77	25.8	25.82	25.85	25.87	25.9	25.92	25.95	25.97	26	26.02	26.05	26.07	26.09	26.12	26.14	26.17	26.19	26.22	26.24	26.27	26.29	26.31	26.34	26.36	26.39	26.41	26.43	26.46	26.48	26.51	26.53	26.55	26.58	26.6	26.63
20.6	25.57	25.59	25.62	25.64	25.67	25.69	25.72	25.74	25.77	25.79	25.82	25.84	25.87	25.89	25.92	25.94	25.97	25.99	26.02	26.04	26.07	26.09	26.12	26.14	26.17	26.19	26.21	26.24	26.26	26.29	26.31	26.34	26.36	26.38	26.41	26.43	26.46	26.48	26.5	26.53	26.55	26.58	26.6	26.62	26.65	26.67	26.7	26.72	26.74
20.8	25.69	25.71	25.74	25.76	25.79	25.81	25.84	25.86	25.89	25.91	25.94	25.96	25.99	26.01	26.04	26.06	26.09	26.11	26.14	26.16	26.19	26.21	26.24	26.26	26.28	26.31	26.33	26.36	26.38	26.41	26.43	26.45	26.48	26.5	26.53	26.55	26.57	26.6	26.62	26.65	26.67	26.69	26.72	26.74	26.77	26.79	26.81	26.84	26.86
21	25.81	25.84	25.86	25.89	25.91	25.94	25.96	25.99	26.01	26.03	26.06	26.08	26.11	26.13	26.16	26.18	26.21	26.23	26.26	26.28	26.31	26.33	26.35	26.38	26.4	26.43	26.45	26.48	26.5	26.52	26.55	26.57	26.6	26.62	26.64	26.67	26.69	26.72	26.74	26.76	26.79	26.81	26.84	26.86	26.88	26.91	26.93	26.95	26.98
21.2	25.93	25.96	25.98	26.01	26.03	26.06	26.08	26.1	26.13	26.15	26.18	26.2	26.23	26.25	26.28	26.3	26.33	26.35	26.37	26.4	26.42	26.45	26.47	26.5	26.52	26.54	26.57	26.59	26.62	26.64	26.67	26.69	26.71	26.74	26.76	26.78	26.81	26.83	26.86	26.88	26.9	26.93	26.95	26.97	27	27.02	27.05	27.07	27.09
21.4	26.05	26.08	26.1	26.12	26.15	26.17	26.2	26.22	26.25	26.27	26.3	26.32	26.35	26.37	26.4	26.42	26.44	26.47	26.49	26.52	26.54	26.57	26.59	26.61	26.64	26.66	26.69	26.71	26.73	26.76	26.78	26.81	26.83	26.85	26.88	26.9	26.92	26.95	26.97	27	27.02	27.04	27.07	27.09	27.11	27.14	27.16	27.18	27.21
21.6	26.17	26.19	26.22	26.24	26.27	26.29	26.32	26.34	26.37	26.39	26.42	26.44	26.46	26.49	26.51	26.54	26.56	26.59	26.61	26.63	26.66	26.68	26.71	26.73	26.75	26.78	26.8	26.83	26.85	26.87	26.9	26.92	26.95	26.97	26.99	27.02	27.04	27.06	27.09	27.11	27.13	27.16	27.18	27.21	27.23	27.25	27.28	27.3	27.32
21.8	26.29	26.31	26.34	26.36	26.39	26.41	26.44	26.46	26.48	26.51	26.53	26.56	26.58	26.61	26.63	26.65	26.68	26.7	26.73	26.75	26.78	26.8	26.82	26.85	26.87	26.89	26.92	26.94	26.97	26.99	27.01	27.04	27.06	27.08	27.11	27.13	27.16	27.18	27.2	27.23	27.25	27.27	27.3	27.32	27.34	27.37	27.39	27.41	27.44
22	26.41	26.43	26.46	26.48	26.5	26.53	26.55	26.58	26.6	26.63	26.65	26.67	26.7	26.72	26.75	26.77	26.8	26.82	26.84	26.87	26.89	26.91	26.94	26.96	26.99	27.01	27.03	27.06	27.08	27.11	27.13	27.15	27.18	27.2	27.22	27.25	27.27	27.29	27.32	27.34	27.36	27.39	27.41	27.43	27.46	27.48	27.5	27.53	27.55
22.2	26.52	26.55	26.57	26.6	26.62	26.65	26.67	26.69	26.72	26.74	26.77	26.79	26.81	26.84	26.86	26.89	26.91	26.93	26.96	26.98	27.01	27.03	27.05	27.08	27.1	27.13	27.15	27.17	27.2	27.22	27.24	27.27	27.29	27.31	27.34	27.36	27.38	27.41	27.43	27.45	27.48	27.5	27.52	27.55	27.57	27.59	27.62	27.64	27.66
22.4	26.64	26.66	26.69	26.71	26.74	26.76	26.79	26.81	26.83	26.86	26.88	26.91	26.93	26.95	26.98	27	27.03	27.05	27.07	27.1	27.12	27.15	27.17	27.19	27.22	27.24	27.26	27.29	27.31	27.33	27.36	27.38	27.4	27.43	27.45	27.47	27.5	27.52	27.54	27.57	27.59	27.61	27.64	27.66	27.68	27.71	27.73	27.75	27.77
22.6	26.76	26.78	26.81	26.83	26.85	26.88	26.9	26.93	26.95	26.97	27	27.02	27.05	27.07	27.09	27.12	27.14	27.16	27.19	27.21	27.24	27.26	27.28	27.31	27.33	27.35	27.38	27.4	27.42	27.45	27.47	27.49	27.52	27.54	27.56	27.59	27.61	27.63	27.66	27.68	27.7	27.73	27.75	27.77	27.79	27.82	27.84	27.86	27.89
22.8	26.87	26.9	26.92	26.94	26.97	26.99	27.02	27.04	27.06	27.09	27.11	27.14	27.16	27.18	27.21	27.23	27.26	27.28	27.3	27.33	27.35	27.37	27.4	27.42	27.44	27.47	27.49	27.51	27.54	27.56	27.58	27.61	27.63	27.65	27.68	27.7	27.72	27.75	27.77	27.79	27.81	27.84	27.86	27.88	27.91	27.93	27.95	27.97	28
23	26.99	27.01	27.04	27.06	27.08	27.11	27.13	27.16	27.18	27.2	27.23	27.25	27.27	27.3	27.32	27.35	27.37	27.39	27.42	27.44	27.46	27.49	27.51	27.53	27.56	27.58	27.6	27.63	27.65	27.67	27.7	27.72	27.74	27.77	27.79	27.81	27.83	27.86	27.88	27.9	27.93	27.95	27.97	27.99	28.02	28.04	28.06	28.09	28.11
23.2	27.1	27.13	27.15	27.17	27.2	27.22	27.25	27.27	27.29	27.32	27.34	27.36	27.39	27.41	27.43	27.46	27.48	27.51	27.53	27.55	27.58	27.6	27.62	27.65	27.67	27.69	27.72	27.74	27.76	27.78	27.81	27.83	27.85	27.88	27.9	27.92	27.95	27.97	27.99	28.01	28.04	28.06	28.08	28.11	28.13	28.15	28.17	28.2	28.22
23.4	27.22	27.24	27.26	27.29	27.31	27.34	27.36	27.38	27.41	27.43	27.45	27.48	27.5	27.52	27.55	27.57	27.59	27.62	27.64	27.66	27.69	27.71	27.73	27.76	27.78	27.8	27.83	27.85	27.87	27.9	27.92	27.94	27.96	27.99	28.01	28.03	28.06	28.08	28.1	28.12	28.15	28.17	28.19	28.22	28.24	28.26	28.28	28.31	28.33
23.6	27.33	27.35	27.38	27.4	27.42	27.45	27.47	27.5	27.52	27.54	27.57	27.59	27.61	27.64	27.66	27.68	27.71	27.73	27.75	27.78	27.8	27.82	27.85	27.87	27.89	27.91	27.94	27.96	27.98	28.01	28.03	28.05	28.08	28.1	28.12	28.14	28.17	28.19	28.21	28.23	28.26	28.28	28.3	28.32	28.35	28.37	28.39	28.41	28.44
23.8	27.44	27.47	27.49	27.51	27.54	27.56	27.58	27.61	27.63	27.65	27.68	27.7	27.72	27.75	27.77	27.79	27.82	27.84	27.86	27.89	27.91	27.93	27.96	27.98	28	28.03	28.05	28.07	28.09	28.12	28.14	28.16	28.19	28.21	28.23	28.25	28.28	28.3	28.32	28.34	28.37	28.39	28.41	28.43	28.46	28.48	28.5	28.52	28.55
24	27.55	27.58	27.6	27.63	27.65	27.67	27.7	27.72	27.74	27.77	27.79	27.81	27.84	27.86	27.88	27.91	27.93	27.95	27.97	28	28.02	28.04	28.07	28.09	28.11	28.14	28.16	28.18	28.2	28.23	28.25	28.27	28.29	28.32	28.34	28.36	28.39	28.41	28.43	28.45	28.48	28.5	28.52	28.54	28.56	28.59	28.61	28.63	28.65
24.2	27.67	27.69	27.71	27.74	27.76	27.78	27.81	27.83	27.85	27.88	27.9	27.92	27.95	27.97	27.99	28.02	28.04	28.06	28.08	28.11	28.13	28.15	28.18	28.2	28.22	28.24	28.27	28.29	28.31	28.34	28.36	28.38	28.4	28.43	28.45	28.47	28.49	28.52	28.54	28.56	28.58	28.61	28.63	28.65	28.67	28.69	28.72	28.74	28.76
24.4	27.78	27.8	27.82	27.85	27.87	27.89	27.92	27.94	27.96	27.99	28.01	28.03	28.06	28.08	28.1	28.13	28.15	28.17	28.19	28.22	28.24	28.26	28.29	28.31	28.33	28.35	28.38	28.4	28.42	28.44	28.47	28.49	28.51	28.53	28.56	28.58	28.6	28.62	28.65	28.67	28.69	28.71	28.74	28.76	28.78	28.8	28.82	28.85	28.87
24.6	27.89	27.91	27.94	27.96	27.98	28	28.03	28.05	28.07	28.1	28.12	28.14	28.17	28.19	28.21	28.24	28.26	28.28	28.3	28.33	28.35	28.37	28.39	28.42	28.44	28.46	28.49	28.51	28.53	28.55	28.58	28.6	28.62	28.64	28.66	28.69	28.71	28.73	28.75	28.78	28.8	28.82	28.84	28.86	28.89	28.91	28.93	28.95	28.98
24.8	28	28.02	28.05	28.07	28.09	28.11	28.14	28.16	28.18	28.21	28.23	28.25	28.28	28.3	28.32	28.34	28.37	28.39	28.41	28.44	28.46	28.48	28.5	28.53	28.55	28.57	28.59	28.62	28.64	28.66	28.68	28.71	28.73	28.75	28.77	28.79	28.82	28.84	28.86	28.88	28.91	28.93	28.95	28.97	28.99	29.02	29.04	29.06	29.08
25	28.11	28.13	28.16	28.18	28.2	28.22	28.25	28.27	28.29	28.32	28.34	28.36	28.38	28.41	28.43	28.45	28.48	28.5	28.52	28.54	28.57	28.59	28.61	28.63	28.66	28.68	28.7	28.72	28.75	28.77	28.79	28.81	28.83	28.86	28.88	28.9	28.92	28.95	28.97	28.99	29.01	29.03	29.06	29.08	29.1	29.12	29.14	29.17	29.19
25.2	28.22	28.24	28.26	28.29	28.31	28.33	28.36	28.38	28.4	28.42	28.45	28.47	28.49	28.52	28.54	28.56	28.58	28.61	28.63	28.65	28.67	28.7	28.72	28.74	28.76	28.79	28.81	28.83	28.85	28.87	28.9	28.92	28.94	28.96	28.99	29.01	29.03	29.05	29.07	29.1	29.12	29.14	29.16	29.18	29.21	29.23	29.25	29.27	29.29
25.4	28.33	28.35	28.37	28.4	28.42	28.44	28.46	28.49	28.51	28.53	28.56	28.58	28.6	28.62	28.65	28.67	28.69	28.71	28.74	28.76	28.78	28.8	28.83	28.85	28.87	28.89	28.91	28.94	28.96	28.98	29	29.03	29.05	29.07	29.09	29.11	29.14	29.16	29.18	29.2	29.22	29.24	29.27	29.29	29.31	29.33	29.35	29.38	29.4
25.6	28.44	28.46	28.48	28.5	28.53	28.55	28.57	28.59	28.62	28.64	28.66	28.68	28.71	28.73	28.75	28.78	28.8	28.82	28.84	28.86	28.89	28.91	28.93	28.95	28.98	29	29.02	29.04	29.06	29.09	29.11	29.13	29.15	29.17	29.2	29.22	29.24	29.26	29.28	29.31	29.33	29.35	29.37	29.39	29.41	29.44	29.46	29.48	29.5
25.8	28.54	28.57	28.59	28.61	28.63	28.66	28.68	28.7	28.72	28.75	28.77	28.79	28.81	28.84	28.86	28.88	28.9	28.93	28.95	28.97	28.99	29.02	29.04	29.06	29.08	29.1	29.13	29.15	29.17	29.19	29.21	29.24	29.26	29.28	29.3	29.32	29.35	29.37	29.39	29.41	29.43	29.45	29.48	29.5	29.52	29.54	29.56	29.58	29.6
26	28.65	28.67	28.7	28.72	28.74	28.76	28.79	28.81	28.83	28.85	28.88	28.9	28.92	28.94	28.97	28.99	29.01	29.03	29.05	29.08	29.1	29.12	29.14	29.16	29.19	29.21	29.23	29.25	29.27	29.3	29.32	29.34	29.36	29.38	29.41	29.43	29.45	29.47	29.49	29.51	29.54	29.56	29.58	29.6	29.62	29.64	29.67	29.69	29.71
26.2	28.76	28.78	28.8	28.82	28.85	28.87	28.89	28.91	28.94	28.96	28.98	29	29.03	29.05	29.07	29.09	29.12	29.14	29.16	29.18	29.2	29.23	29.25	29.27	29.29	29.31	29.34	29.36	29.38	29.4	29.42	29.44	29.47	29.49	29.51	29.53	29.55	29.57	29.6	29.62	29.64	29.66	29.68	29.7	29.73	29.75	29.77	29.79	29.81
26.4	28.86	28.89	28.91	28.93	28.95	28.98	29	29.02	29.04	29.06	29.09	29.11	29.13	29.15	29.18	29.2	29.22	29.24	29.26	29.29	29.31	29.33	29.35	29.37	29.4	29.42	29.44	29.46	29.48	29.51	29.53	29.55	29.57	29.59	29.61	29.64	29.66	29.68	29.7	29.72	29.74	29.76	29.79	29.81	29.83	29.85	29.87	29.89	29.91
26.6	28.97	28.99	29.01	29.04	29.06	29.08	29.1	29.13	29.15	29.17	29.19	29.21	29.24	29.26	29.28	29.3	29.32	29.35	29.37	29.39	29.41	29.43	29.46	29.48	29.5	29.52	29.54	29.57	29.59	29.61	29.63	29.65	29.67	29.69	29.72	29.74	29.76	29.78	29.8	29.82	29.85	29.87	29.89	29.91	29.93	29.95	29.97	29.99	30.02
26.8	29.07	29.1	29.12	29.14	29.16	29.19	29.21	29.23	29.25	29.27	29.3	29.32	29.34	29.36	29.38	29.41	29.43	29.45	29.47	29.49	29.52	29.54	29.56	29.58	29.6	29.62	29.65	29.67	29.69	29.71	29.73	29.75	29.78	29.8	29.82	29.84	29.86	29.88	29.9	29.93	29.95	29.97	29.99	30.01	30.03	30.05	30.07	30.1	30.12
27	29.18	29.2	29.22	29.25	29.27	29.29	29.31	29.33	29.36	29.38	29.4	29.42	29.44	29.47	29.49	29.51	29.53	29.55	29.58	29.6	29.62	29.64	29.66	29.68	29.71	29.73	29.75	29.77	29.79	29.81	29.84	29.86	29.88	29.9	29.92	29.94	29.96	29.99	30.01	30.03	30.05	30.07	30.09	30.11	30.13	30.15	30.18	30.2	30.22
27.2	29.28	29.31	29.33	29.35	29.37	29.39	29.42	29.44	29.46	29.48	29.5	29.53	29.55	29.57	29.59	29.61	29.64	29.66	29.68	29.7	29.72	29.74	29.77	29.79	29.81	29.83	29.85	29.87	29.89	29.92	29.94	29.96	29.98	30	30.02	30.04	30.07	30.09	30.11	30.13	30.15	30.17	30.19	30.21	30.23	30.26	30.28	30.3	30.32
27.4	29.39	29.41	29.43	29.45	29.48	29.5	29.52	29.54	29.56	29.59	29.61	29.63	29.65	29.67	29.69	29.72	29.74	29.76	29.78	29.8	29.82	29.85	29.87	29.89	29.91	29.93	29.95	29.98	30	30.02	30.04	30.06	30.08	30.1	30.12	30.15	30.17	30.19	30.21	30.23	30.25	30.27	30.29	30.31	30.34	30.36	30.38	30.4	30.42
27.6	29.49	29.51	29.54	29.56	29.58	29.6	29.62	29.64	29.67	29.69	29.71	29.73	29.75	29.78	29.8	29.82	29.84	29.86	29.88	29.91	29.93	29.95	29.97	29.99	30.01	30.03	30.06	30.08	30.1	30.12	30.14	30.16	30.18	30.2	30.23	30.25	30.27	30.29	30.31	30.33	30.35	30.37	30.39	30.41	30.44	30.46	30.48	30.5	30.52
27.8	29.59	29.62	29.64	29.66	29.68	29.7	29.73	29.75	29.77	29.79	29.81	29.83	29.86	29.88	29.9	29.92	29.94	29.96	29.99	30.01	30.03	30.05	30.07	30.09	30.11	30.13	30.16	30.18	30.2	30.22	30.24	30.26	30.28	30.3	30.33	30.35	30.37	30.39	30.41	30.43	30.45	30.47	30.49	30.51	30.54	30.56	30.58	30.6	30.62
28	29.7	29.72	29.74	29.76	29.78	29.81	29.83	29.85	29.87	29.89	29.91	29.94	29.96	29.98	30	30.02	30.04	30.06	30.09	30.11	30.13	30.15	30.17	30.19	30.21	30.24	30.26	30.28	30.3	30.32	30.34	30.36	30.38	30.4	30.43	30.45	30.47	30.49	30.51	30.53	30.55	30.57	30.59	30.61	30.63	30.65	30.68	30.7	30.72
28.2	29.8	29.82	29.84	29.86	29.89	29.91	29.93	29.95	29.97	29.99	30.02	30.04	30.06	30.08	30.1	30.12	30.14	30.17	30.19	30.21	30.23	30.25	30.27	30.29	30.31	30.34	30.36	30.38	30.4	30.42	30.44	30.46	30.48	30.5	30.53	30.55	30.57	30.59	30.61	30.63	30.65	30.67	30.69	30.71	30.73	30.75	30.77	30.79	30.82
28.4	29.9	29.92	29.94	29.97	29.99	30.01	30.03	30.05	30.07	30.1	30.12	30.14	30.16	30.18	30.2	30.22	30.24	30.27	30.29	30.31	30.33	30.35	30.37	30.39	30.41	30.44	30.46	30.48	30.5	30.52	30.54	30.56	30.58	30.6	30.62	30.65	30.67	30.69	30.71	30.73	30.75	30.77	30.79	30.81	30.83	30.85	30.87	30.89	30.91
28.6	30	30.02	30.05	30.07	30.09	30.11	30.13	30.15	30.17	30.2	30.22	30.24	30.26	30.28	30.3	30.32	30.34	30.37	30.39	30.41	30.43	30.45	30.47	30.49	30.51	30.53	30.56	30.58	30.6	30.62	30.64	30.66	30.68	30.7	30.72	30.74	30.76	30.79	30.81	30.83	30.85	30.87	30.89	30.91	30.93	30.95	30.97	30.99	31.01
28.8	30.1	30.12	30.15	30.17	30.19	30.21	30.23	30.25	30.27	30.3	30.32	30.34	30.36	30.38	30.4	30.42	30.44	30.47	30.49	30.51	30.53	30.55	30.57	30.59	30.61	30.63	30.65	30.68	30.7	30.72	30.74	30.76	30.78	30.8	30.82	30.84	30.86	30.88	30.9	30.92	30.94	30.97	30.99	31.01	31.03	31.05	31.07	31.09	31.11
29	30.2	30.22	30.25	30.27	30.29	30.31	30.33	30.35	30.37	30.4	30.42	30.44	30.46	30.48	30.5	30.52	30.54	30.56	30.59	30.61	30.63	30.65	30.67	30.69	30.71	30.73	30.75	30.77	30.79	30.82	30.84	30.86	30.88	30.9	30.92	30.94	30.96	30.98	31	31.02	31.04	31.06	31.08	31.1	31.12	31.14	31.16	31.19	31.21
29.2	30.3	30.32	30.35	30.37	30.39	30.41	30.43	30.45	30.47	30.49	30.52	30.54	30.56	30.58	30.6	30.62	30.64	30.66	30.68	30.71	30.73	30.75	30.77	30.79	30.81	30.83	30.85	30.87	30.89	30.91	30.93	30.95	30.98	31	31.02	31.04	31.06	31.08	31.1	31.12	31.14	31.16	31.18	31.2	31.22	31.24	31.26	31.28	31.3
29.4	30.4	30.42	30.45	30.47	30.49	30.51	30.53	30.55	30.57	30.59	30.61	30.64	30.66	30.68	30.7	30.72	30.74	30.76	30.78	30.8	30.82	30.85	30.87	30.89	30.91	30.93	30.95	30.97	30.99	31.01	31.03	31.05	31.07	31.09	31.11	31.13	31.15	31.17	31.2	31.22	31.24	31.26	31.28	31.3	31.32	31.34	31.36	31.38	31.4
29.6	30.5	30.52	30.54	30.57	30.59	30.61	30.63	30.65	30.67	30.69	30.71	30.73	30.76	30.78	30.8	30.82	30.84	30.86	30.88	30.9	30.92	30.94	30.96	30.98	31	31.03	31.05	31.07	31.09	31.11	31.13	31.15	31.17	31.19	31.21	31.23	31.25	31.27	31.29	31.31	31.33	31.35	31.37	31.39	31.41	31.43	31.45	31.47	31.49
29.8	30.6	30.62	30.64	30.66	30.69	30.71	30.73	30.75	30.77	30.79	30.81	30.83	30.85	30.87	30.89	30.92	30.94	30.96	30.98	31	31.02	31.04	31.06	31.08	31.1	31.12	31.14	31.16	31.18	31.2	31.22	31.25	31.27	31.29	31.31	31.33	31.35	31.37	31.39	31.41	31.43	31.45	31.47	31.49	31.51	31.53	31.55	31.57	31.59
30	30.7	30.72	30.74	30.76	30.78	30.8	30.83	30.85	30.87	30.89	30.91	30.93	30.95	30.97	30.99	31.01	31.03	31.05	31.07	31.1	31.12	31.14	31.16	31.18	31.2	31.22	31.24	31.26	31.28	31.3	31.32	31.34	31.36	31.38	31.4	31.42	31.44	31.46	31.48	31.5	31.52	31.54	31.56	31.58	31.6	31.62	31.64	31.66	31.68
30.2	30.8	30.82	30.84	30.86	30.88	30.9	30.92	30.94	30.96	30.99	31.01	31.03	31.05	31.07	31.09	31.11	31.13	31.15	31.17	31.19	31.21	31.23	31.25	31.27	31.29	31.32	31.34	31.36	31.38	31.4	31.42	31.44	31.46	31.48	31.5	31.52	31.54	31.56	31.58	31.6	31.62	31.64	31.66	31.68	31.7	31.72	31.74	31.76	31.78
30.4	30.89	30.92	30.94	30.96	30.98	31	31.02	31.04	31.06	31.08	31.1	31.12	31.14	31.16	31.19	31.21	31.23	31.25	31.27	31.29	31.31	31.33	31.35	31.37	31.39	31.41	31.43	31.45	31.47	31.49	31.51	31.53	31.55	31.57	31.59	31.61	31.63	31.65	31.67	31.69	31.71	31.73	31.75	31.77	31.79	31.81	31.83	31.85	31.87
30.6	30.99	31.01	31.03	31.05	31.07	31.1	31.12	31.14	31.16	31.18	31.2	31.22	31.24	31.26	31.28	31.3	31.32	31.34	31.36	31.38	31.4	31.42	31.45	31.47	31.49	31.51	31.53	31.55	31.57	31.59	31.61	31.63	31.65	31.67	31.69	31.71	31.73	31.75	31.77	31.79	31.81	31.83	31.85	31.87	31.89	31.91	31.93	31.95	31.97
30.8	31.09	31.11	31.13	31.15	31.17	31.19	31.21	31.23	31.25	31.27	31.3	31.32	31.34	31.36	31.38	31.4	31.42	31.44	31.46	31.48	31.5	31.52	31.54	31.56	31.58	31.6	31.62	31.64	31.66	31.68	31.7	31.72	31.74	31.76	31.78	31.8	31.82	31.84	31.86	31.88	31.9	31.92	31.94	31.96	31.98	32	32.02	32.04	32.06
31	31.18	31.21	31.23	31.25	31.27	31.29	31.31	31.33	31.35	31.37	31.39	31.41	31.43	31.45	31.47	31.49	31.51	31.53	31.55	31.57	31.59	31.61	31.64	31.66	31.68	31.7	31.72	31.74	31.76	31.78	31.8	31.82	31.84	31.86	31.88	31.9	31.92	31.94	31.96	31.98	32	32.01	32.03	32.05	32.07	32.09	32.11	32.13	32.15
31.2	31.28	31.3	31.32	31.34	31.36	31.38	31.4	31.42	31.45	31.47	31.49	31.51	31.53	31.55	31.57	31.59	31.61	31.63	31.65	31.67	31.69	31.71	31.73	31.75	31.77	31.79	31.81	31.83	31.85	31.87	31.89	31.91	31.93	31.95	31.97	31.99	32.01	32.03	32.05	32.07	32.09	32.11	32.13	32.15	32.17	32.19	32.21	32.23	32.25
31.4	31.38	31.4	31.42	31.44	31.46	31.48	31.5	31.52	31.54	31.56	31.58	31.6	31.62	31.64	31.66	31.68	31.7	31.72	31.74	31.76	31.78	31.8	31.82	31.84	31.86	31.88	31.9	31.92	31.94	31.96	31.98	32	32.02	32.04	32.06	32.08	32.1	32.12	32.14	32.16	32.18	32.2	32.22	32.24	32.26	32.28	32.3	32.32	32.34
31.6	31.47	31.49	31.51	31.53	31.55	31.57	31.59	31.61	31.63	31.65	31.68	31.7	31.72	31.74	31.76	31.78	31.8	31.82	31.84	31.86	31.88	31.9	31.92	31.94	31.96	31.98	32	32.02	32.04	32.06	32.08	32.1	32.12	32.14	32.16	32.18	32.19	32.21	32.23	32.25	32.27	32.29	32.31	32.33	32.35	32.37	32.39	32.41	32.43
31.8	31.57	31.59	31.61	31.63	31.65	31.67	31.69	31.71	31.73	31.75	31.77	31.79	31.81	31.83	31.85	31.87	31.89	31.91	31.93	31.95	31.97	31.99	32.01	32.03	32.05	32.07	32.09	32.11	32.13	32.15	32.17	32.19	32.21	32.23	32.25	32.27	32.29	32.31	32.33	32.35	32.37	32.39	32.4	32.42	32.44	32.46	32.48	32.5	32.52
32	31.66	31.68	31.7	31.72	31.74	31.76	31.78	31.8	31.82	31.84	31.86	31.88	31.9	31.92	31.94	31.96	31.98	32	32.02	32.04	32.06	32.08	32.1	32.12	32.14	32.16	32.18	32.2	32.22	32.24	32.26	32.28	32.3	32.32	32.34	32.36	32.38	32.4	32.42	32.44	32.46	32.48	32.5	32.52	32.54	32.55	32.57	32.59	32.61
32.2	31.75	31.77	31.79	31.82	31.84	31.86	31.88	31.9	31.92	31.94	31.96	31.98	32	32.02	32.04	32.06	32.08	32.1	32.12	32.14	32.16	32.18	32.2	32.22	32.24	32.26	32.27	32.29	32.31	32.33	32.35	32.37	32.39	32.41	32.43	32.45	32.47	32.49	32.51	32.53	32.55	32.57	32.59	32.61	32.63	32.65	32.66	32.68	32.7
32.4	31.85	31.87	31.89	31.91	31.93	31.95	31.97	31.99	32.01	32.03	32.05	32.07	32.09	32.11	32.13	32.15	32.17	32.19	32.21	32.23	32.25	32.27	32.29	32.31	32.33	32.35	32.37	32.39	32.41	32.43	32.45	32.46	32.48	32.5	32.52	32.54	32.56	32.58	32.6	32.62	32.64	32.66	32.68	32.7	32.72	32.74	32.76	32.77	32.79
32.6	31.94	31.96	31.98	32	32.02	32.04	32.06	32.08	32.1	32.12	32.14	32.16	32.18	32.2	32.22	32.24	32.26	32.28	32.3	32.32	32.34	32.36	32.38	32.4	32.42	32.44	32.46	32.48	32.5	32.52	32.54	32.56	32.58	32.59	32.61	32.63	32.65	32.67	32.69	32.71	32.73	32.75	32.77	32.79	32.81	32.83	32.85	32.86	32.88
32.8	32.03	32.05	32.07	32.09	32.11	32.13	32.15	32.17	32.19	32.21	32.23	32.25	32.27	32.29	32.31	32.33	32.35	32.37	32.39	32.41	32.43	32.45	32.47	32.49	32.51	32.53	32.55	32.57	32.59	32.61	32.63	32.65	32.67	32.69	32.7	32.72	32.74	32.76	32.78	32.8	32.82	32.84	32.86	32.88	32.9	32.92	32.94	32.95	32.97
33	32.13	32.15	32.17	32.19	32.21	32.23	32.25	32.27	32.29	32.31	32.33	32.35	32.37	32.39	32.4	32.42	32.44	32.46	32.48	32.5	32.52	32.54	32.56	32.58	32.6	32.62	32.64	32.66	32.68	32.7	32.72	32.74	32.76	32.78	32.8	32.81	32.83	32.85	32.87	32.89	32.91	32.93	32.95	32.97	32.99	33.01	33.03	33.04	33.06
33.2	32.22	32.24	32.26	32.28	32.3	32.32	32.34	32.36	32.38	32.4	32.42	32.44	32.46	32.48	32.5	32.52	32.54	32.56	32.57	32.59	32.61	32.63	32.65	32.67	32.69	32.71	32.73	32.75	32.77	32.79	32.81	32.83	32.85	32.87	32.89	32.9	32.92	32.94	32.96	32.98	33	33.02	33.04	33.06	33.08	33.1	33.11	33.13	33.15
33.4	32.31	32.33	32.35	32.37	32.39	32.41	32.43	32.45	32.47	32.49	32.51	32.53	32.55	32.57	32.59	32.61	32.63	32.65	32.67	32.68	32.7	32.72	32.74	32.76	32.78	32.8	32.82	32.84	32.86	32.88	32.9	32.92	32.94	32.96	32.97	32.99	33.01	33.03	33.05	33.07	33.09	33.11	33.13	33.15	33.17	33.18	33.2	33.22	33.24
33.6	32.4	32.42	32.44	32.46	32.48	32.5	32.52	32.54	32.56	32.58	32.6	32.62	32.64	32.66	32.68	32.7	32.72	32.74	32.76	32.77	32.79	32.81	32.83	32.85	32.87	32.89	32.91	32.93	32.95	32.97	32.99	33.01	33.03	33.04	33.06	33.08	33.1	33.12	33.14	33.16	33.18	33.2	33.22	33.23	33.25	33.27	33.29	33.31	33.33
33.8	32.49	32.51	32.53	32.55	32.57	32.59	32.61	32.63	32.65	32.67	32.69	32.71	32.73	32.75	32.77	32.79	32.81	32.83	32.85	32.86	32.88	32.9	32.92	32.94	32.96	32.98	33	33.02	33.04	33.06	33.08	33.1	33.11	33.13	33.15	33.17	33.19	33.21	33.23	33.25	33.27	33.29	33.3	33.32	33.34	33.36	33.38	33.4	33.42
34	32.58	32.6	32.62	32.64	32.66	32.68	32.7	32.72	32.74	32.76	32.78	32.8	32.82	32.84	32.86	32.88	32.9	32.92	32.93	32.95	32.97	32.99	33.01	33.03	33.05	33.07	33.09	33.11	33.13	33.15	33.17	33.18	33.2	33.22	33.24	33.26	33.28	33.3	33.32	33.34	33.35	33.37	33.39	33.41	33.43	33.45	33.47	33.49	33.51
34.2	32.67	32.69	32.71	32.73	32.75	32.77	32.79	32.81	32.83	32.85	32.87	32.89	32.91	32.93	32.95	32.97	32.99	33	33.02	33.04	33.06	33.08	33.1	33.12	33.14	33.16	33.18	33.2	33.22	33.23	33.25	33.27	33.29	33.31	33.33	33.35	33.37	33.39	33.41	33.42	33.44	33.46	33.48	33.5	33.52	33.54	33.56	33.57	33.59
34.4	32.76	32.78	32.8	32.82	32.84	32.86	32.88	32.9	32.92	32.94	32.96	32.98	33	33.02	33.04	33.06	33.07	33.09	33.11	33.13	33.15	33.17	33.19	33.21	33.23	33.25	33.27	33.29	33.3	33.32	33.34	33.36	33.38	33.4	33.42	33.44	33.46	33.47	33.49	33.51	33.53	33.55	33.57	33.59	33.61	33.62	33.64	33.66	33.68
34.6	32.85	32.87	32.89	32.91	32.93	32.95	32.97	32.99	33.01	33.03	33.05	33.07	33.09	33.11	33.12	33.14	33.16	33.18	33.2	33.22	33.24	33.26	33.28	33.3	33.32	33.34	33.35	33.37	33.39	33.41	33.43	33.45	33.47	33.49	33.51	33.52	33.54	33.56	33.58	33.6	33.62	33.64	33.65	33.67	33.69	33.71	33.73	33.75	33.77
34.8	32.94	32.96	32.98	33	33.02	33.04	33.06	33.08	33.1	33.12	33.14	33.16	33.17	33.19	33.21	33.23	33.25	33.27	33.29	33.31	33.33	33.35	33.37	33.39	33.4	33.42	33.44	33.46	33.48	33.5	33.52	33.54	33.55	33.57	33.59	33.61	33.63	33.65	33.67	33.69	33.7	33.72	33.74	33.76	33.78	33.8	33.82	33.83	33.85
35	33.03	33.05	33.07	33.09	33.11	33.13	33.15	33.17	33.19	33.21	33.22	33.24	33.26	33.28	33.3	33.32	33.34	33.36	33.38	33.4	33.42	33.43	33.45	33.47	33.49	33.51	33.53	33.55	33.57	33.59	33.6	33.62	33.64	33.66	33.68	33.7	33.72	33.74	33.75	33.77	33.79	33.81	33.83	33.85	33.87	33.88	33.9	33.92	33.94
35.2	33.12	33.14	33.16	33.18	33.2	33.22	33.24	33.26	33.27	33.29	33.31	33.33	33.35	33.37	33.39	33.41	33.43	33.45	33.47	33.48	33.5	33.52	33.54	33.56	33.58	33.6	33.62	33.64	33.65	33.67	33.69	33.71	33.73	33.75	33.77	33.78	33.8	33.82	33.84	33.86	33.88	33.9	33.91	33.93	33.95	33.97	33.99	34.01	34.02
35.4	33.21	33.23	33.25	33.27	33.29	33.31	33.32	33.34	33.36	33.38	33.4	33.42	33.44	33.46	33.48	33.5	33.51	33.53	33.55	33.57	33.59	33.61	33.63	33.65	33.67	33.68	33.7	33.72	33.74	33.76	33.78	33.8	33.82	33.83	33.85	33.87	33.89	33.91	33.93	33.94	33.96	33.98	34	34.02	34.04	34.06	34.07	34.09	34.11
35.6	33.3	33.32	33.34	33.35	33.37	33.39	33.41	33.43	33.45	33.47	33.49	33.51	33.53	33.54	33.56	33.58	33.6	33.62	33.64	33.66	33.68	33.7	33.71	33.73	33.75	33.77	33.79	33.81	33.83	33.85	33.86	33.88	33.9	33.92	33.94	33.96	33.98	33.99	34.01	34.03	34.05	34.07	34.09	34.1	34.12	34.14	34.16	34.18	34.2
35.8	33.38	33.4	33.42	33.44	33.46	33.48	33.5	33.52	33.54	33.56	33.58	33.59	33.61	33.63	33.65	33.67	33.69	33.71	33.73	33.74	33.76	33.78	33.8	33.82	33.84	33.86	33.88	33.89	33.91	33.93	33.95	33.97	33.99	34.01	34.02	34.04	34.06	34.08	34.1	34.12	34.13	34.15	34.17	34.19	34.21	34.23	34.24	34.26	34.28
36	33.47	33.49	33.51	33.53	33.55	33.57	33.59	33.61	33.62	33.64	33.66	33.68	33.7	33.72	33.74	33.76	33.77	33.79	33.81	33.83	33.85	33.87	33.89	33.91	33.92	33.94	33.96	33.98	34	34.02	34.04	34.05	34.07	34.09	34.11	34.13	34.15	34.16	34.18	34.2	34.22	34.24	34.26	34.27	34.29	34.31	34.33	34.35	34.36
36.2	33.56	33.58	33.6	33.62	33.63	33.65	33.67	33.69	33.71	33.73	33.75	33.77	33.79	33.8	33.82	33.84	33.86	33.88	33.9	33.92	33.94	33.95	33.97	33.99	34.01	34.03	34.05	34.07	34.08	34.1	34.12	34.14	34.16	34.18	34.19	34.21	34.23	34.25	34.27	34.29	34.3	34.32	34.34	34.36	34.38	34.39	34.41	34.43	34.45
36.4	33.65	33.66	33.68	33.7	33.72	33.74	33.76	33.78	33.8	33.82	33.83	33.85	33.87	33.89	33.91	33.93	33.95	33.97	33.98	34	34.02	34.04	34.06	34.08	34.1	34.11	34.13	34.15	34.17	34.19	34.21	34.22	34.24	34.26	34.28	34.3	34.32	34.33	34.35	34.37	34.39	34.41	34.42	34.44	34.46	34.48	34.5	34.51	34.53
36.6	33.73	33.75	33.77	33.79	33.81	33.83	33.85	33.86	33.88	33.9	33.92	33.94	33.96	33.98	33.99	34.01	34.03	34.05	34.07	34.09	34.11	34.12	34.14	34.16	34.18	34.2	34.22	34.24	34.25	34.27	34.29	34.31	34.33	34.35	34.36	34.38	34.4	34.42	34.44	34.45	34.47	34.49	34.51	34.53	34.54	34.56	34.58	34.6	34.62
36.8	33.82	33.84	33.86	33.87	33.89	33.91	33.93	33.95	33.97	33.99	34.01	34.02	34.04	34.06	34.08	34.1	34.12	34.14	34.15	34.17	34.19	34.21	34.23	34.25	34.26	34.28	34.3	34.32	34.34	34.36	34.37	34.39	34.41	34.43	34.45	34.47	34.48	34.5	34.52	34.54	34.56	34.57	34.59	34.61	34.63	34.65	34.66	34.68	34.7
37	33.9	33.92	33.94	33.96	33.98	34	34.02	34.03	34.05	34.07	34.09	34.11	34.13	34.15	34.16	34.18	34.2	34.22	34.24	34.26	34.28	34.29	34.31	34.33	34.35	34.37	34.39	34.4	34.42	34.44	34.46	34.48	34.49	34.51	34.53	34.55	34.57	34.59	34.6	34.62	34.64	34.66	34.68	34.69	34.71	34.73	34.75	34.77	34.78
37.2	33.99	34.01	34.03	34.05	34.06	34.08	34.1	34.12	34.14	34.16	34.18	34.19	34.21	34.23	34.25	34.27	34.29	34.3	34.32	34.34	34.36	34.38	34.4	34.41	34.43	34.45	34.47	34.49	34.51	34.52	34.54	34.56	34.58	34.6	34.61	34.63	34.65	34.67	34.69	34.7	34.72	34.74	34.76	34.78	34.79	34.81	34.83	34.85	34.87
37.4	34.07	34.09	34.11	34.13	34.15	34.17	34.19	34.2	34.22	34.24	34.26	34.28	34.3	34.32	34.33	34.35	34.37	34.39	34.41	34.43	34.44	34.46	34.48	34.5	34.52	34.54	34.55	34.57	34.59	34.61	34.63	34.64	34.66	34.68	34.7	34.72	34.73	34.75	34.77	34.79	34.81	34.82	34.84	34.86	34.88	34.89	34.91	34.93	34.95
37.6	34.16	34.18	34.2	34.21	34.23	34.25	34.27	34.29	34.31	34.33	34.34	34.36	34.38	34.4	34.42	34.44	34.45	34.47	34.49	34.51	34.53	34.55	34.56	34.58	34.6	34.62	34.64	34.65	34.67	34.69	34.71	34.73	34.74	34.76	34.78	34.8	34.82	34.83	34.85	34.87	34.89	34.91	34.92	34.94	34.96	34.98	34.99	35.01	35.03
37.8	34.24	34.26	34.28	34.3	34.32	34.34	34.35	34.37	34.39	34.41	34.43	34.45	34.46	34.48	34.5	34.52	34.54	34.56	34.57	34.59	34.61	34.63	34.65	34.67	34.68	34.7	34.72	34.74	34.76	34.77	34.79	34.81	34.83	34.85	34.86	34.88	34.9	34.92	34.93	34.95	34.97	34.99	35.01	35.02	35.04	35.06	35.08	35.09	35.11
38	34.33	34.35	34.36	34.38	34.4	34.42	34.44	34.46	34.48	34.49	34.51	34.53	34.55	34.57	34.58	34.6	34.62	34.64	34.66	34.68	34.69	34.71	34.73	34.75	34.77	34.78	34.8	34.82	34.84	34.86	34.87	34.89	34.91	34.93	34.95	34.96	34.98	35	35.02	35.03	35.05	35.07	35.09	35.11	35.12	35.14	35.16	35.18	35.19
38.2	34.41	34.43	34.45	34.47	34.49	34.5	34.52	34.54	34.56	34.58	34.6	34.61	34.63	34.65	34.67	34.69	34.7	34.72	34.74	34.76	34.78	34.79	34.81	34.83	34.85	34.87	34.88	34.9	34.92	34.94	34.96	34.97	34.99	35.01	35.03	35.05	35.06	35.08	35.1	35.12	35.13	35.15	35.17	35.19	35.2	35.22	35.24	35.26	35.27
38.4	34.5	34.51	34.53	34.55	34.57	34.59	34.61	34.62	34.64	34.66	34.68	34.7	34.71	34.73	34.75	34.77	34.79	34.81	34.82	34.84	34.86	34.88	34.9	34.91	34.93	34.95	34.97	34.98	35	35.02	35.04	35.06	35.07	35.09	35.11	35.13	35.14	35.16	35.18	35.2	35.22	35.23	35.25	35.27	35.29	35.3	35.32	35.34	35.36
38.6	34.58	34.6	34.61	34.63	34.65	34.67	34.69	34.71	34.72	34.74	34.76	34.78	34.8	34.82	34.83	34.85	34.87	34.89	34.91	34.92	34.94	34.96	34.98	35	35.01	35.03	35.05	35.07	35.08	35.1	35.12	35.14	35.16	35.17	35.19	35.21	35.23	35.24	35.26	35.28	35.3	35.31	35.33	35.35	35.37	35.38	35.4	35.42	35.44
38.8	34.66	34.68	34.7	34.72	34.73	34.75	34.77	34.79	34.81	34.83	34.84	34.86	34.88	34.9	34.92	34.93	34.95	34.97	34.99	35.01	35.02	35.04	35.06	35.08	35.09	35.11	35.13	35.15	35.17	35.18	35.2	35.22	35.24	35.25	35.27	35.29	35.31	35.32	35.34	35.36	35.38	35.4	35.41	35.43	35.45	35.46	35.48	35.5	35.52
39	34.74	34.76	34.78	34.8	34.82	34.83	34.85	34.87	34.89	34.91	34.93	34.94	34.96	34.98	35	35.02	35.03	35.05	35.07	35.09	35.1	35.12	35.14	35.16	35.18	35.19	35.21	35.23	35.25	35.26	35.28	35.3	35.32	35.34	35.35	35.37	35.39	35.41	35.42	35.44	35.46	35.48	35.49	35.51	35.53	35.55	35.56	35.58	35.6
39.2	34.83	34.84	34.86	34.88	34.9	34.92	34.94	34.95	34.97	34.99	35.01	35.03	35.04	35.06	35.08	35.1	35.11	35.13	35.15	35.17	35.19	35.2	35.22	35.24	35.26	35.28	35.29	35.31	35.33	35.35	35.36	35.38	35.4	35.42	35.43	35.45	35.47	35.49	35.5	35.52	35.54	35.56	35.57	35.59	35.61	35.63	35.64	35.66	35.68
39.4	34.91	34.93	34.94	34.96	34.98	35	35.02	35.03	35.05	35.07	35.09	35.11	35.12	35.14	35.16	35.18	35.2	35.21	35.23	35.25	35.27	35.29	35.3	35.32	35.34	35.36	35.37	35.39	35.41	35.43	35.44	35.46	35.48	35.5	35.51	35.53	35.55	35.57	35.58	35.6	35.62	35.64	35.65	35.67	35.69	35.71	35.72	35.74	35.76
39.6	34.99	35.01	35.03	35.04	35.06	35.08	35.1	35.12	35.13	35.15	35.17	35.19	35.21	35.22	35.24	35.26	35.28	35.29	35.31	35.33	35.35	35.37	35.38	35.4	35.42	35.44	35.45	35.47	35.49	35.51	35.52	35.54	35.56	35.58	35.59	35.61	35.63	35.65	35.66	35.68	35.7	35.72	35.73	35.75	35.77	35.78	35.8	35.82	35.84
39.8	35.07	35.09	35.11	35.13	35.14	35.16	35.18	35.2	35.22	35.23	35.25	35.27	35.29	35.3	35.32	35.34	35.36	35.38	35.39	35.41	35.43	35.45	35.46	35.48	35.5	35.52	35.53	35.55	35.57	35.59	35.6	35.62	35.64	35.66	35.67	35.69	35.71	35.73	35.74	35.76	35.78	35.79	35.81	35.83	35.85	35.86	35.88	35.9	35.92
40	35.15	35.17	35.19	35.21	35.22	35.24	35.26	35.28	35.3	35.31	35.33	35.35	35.37	35.39	35.4	35.42	35.44	35.46	35.47	35.49	35.51	35.53	35.54	35.56	35.58	35.6	35.61	35.63	35.65	35.67	35.68	35.7	35.72	35.74	35.75	35.77	35.79	35.81	35.82	35.84	35.86	35.87	35.89	35.91	35.93	35.94	35.96	35.98	35.99
[truncated: 301 more columns]
