# Supplementary material for: A physiological approach for assessing human survivability and liveability to heat in a changing climate
Source: Nat Commun. 2023 Nov 29;14:7653. doi: 10.1038/s41467-023-43121-5 (PMC10687011; doi:10.1038/s41467-023-43121-5)
Supplement: Supplementary file 4 — Source Data [file 41467_2023_43121_MOESM4_ESM.zip › Source Data/source_data_figS4/figs4.xlsx]

## Sheet: a Indoor-Young 3H
units: dry bulb temperature (degrees Celsius), water vapor pressure (mmHg), wet bulb temperature (degrees Celsius).
	vp (mmHg)	Tair (Degrees Celsius)	Tw (Degrees Celsius)
0	0	56.4	18.52
1	0.25	56.4	18.8
2	0.5	56.4	19.05
3	0.75	56.3	19.26
4	1	56.3	19.5
5	1.25	56.3	19.73
6	1.5	56.3	19.95
7	1.75	56.2	20.14
8	2	56.2	20.36
9	2.25	56.2	20.57
10	2.5	56.1	20.76
11	2.75	56.1	20.96
12	3	56.1	21.17
13	3.25	56	21.34
14	3.5	56	21.54
15	3.75	56	21.74
16	4	56	21.93
17	4.25	55.9	22.1
18	4.5	55.9	22.29
19	4.75	55.9	22.47
20	5	55.8	22.63
21	5.25	55.8	22.81
22	5.5	55.7	22.97
23	5.75	55.7	23.15
24	6	55.7	23.33
25	6.25	55.6	23.48
26	6.5	55.6	23.65
27	6.75	55.6	23.82
28	7	55.5	23.97
29	7.25	55.5	24.14
30	7.5	55.4	24.28
31	7.75	55.4	24.45
32	8	55.4	24.61
33	8.25	55.3	24.75
34	8.5	55.3	24.91
35	8.75	55.2	25.04
36	9	55.2	25.2
37	9.25	55.2	25.36
38	9.5	55.1	25.49
39	9.75	55.1	25.65
40	10	55	25.78
41	10.25	55	25.93
42	10.5	54.9	26.05
43	10.75	54.9	26.21
44	11	54.8	26.33
45	11.25	54.8	26.48
46	11.5	54.7	26.6
47	11.75	54.7	26.75
48	12	54.6	26.86
49	12.25	54.6	27.01
50	12.5	54.5	27.13
51	12.75	54.5	27.27
52	13	54.4	27.38
53	13.25	54.4	27.52
54	13.5	54.3	27.64
55	13.75	54.2	27.75
56	14	54.2	27.89
57	14.25	54.1	27.99
58	14.5	54.1	28.13
59	14.75	54	28.24
60	15	53.9	28.35
61	15.25	53.9	28.48
62	15.5	53.8	28.58
63	15.75	53.7	28.69
64	16	53.7	28.82
65	16.25	53.6	28.92
66	16.5	53.5	29.03
67	16.75	53.5	29.15
68	17	53.4	29.25
69	17.25	53.3	29.35
70	17.5	53.3	29.48
71	17.75	53.2	29.58
72	18	53.1	29.68
73	18.25	53	29.77
74	18.5	52.9	29.87
75	18.75	52.9	29.99
76	19	52.8	30.09
77	19.25	52.7	30.18
78	19.5	52.6	30.28
79	19.75	52.5	30.37
80	20	52.4	30.46
81	20.25	52.3	30.55
82	20.5	52.2	30.64
83	20.75	52.2	30.76
84	21	52.1	30.85
85	21.25	52	30.94
86	21.5	51.9	31.03
87	21.75	51.8	31.12
88	22	51.7	31.2
89	22.25	51.5	31.27
90	22.5	51.4	31.35
91	22.75	51.3	31.44
92	23	51.2	31.52
93	23.25	51.1	31.61
94	23.5	51	31.69
95	23.75	50.9	31.78
96	24	50.7	31.83
97	24.25	50.6	31.92
98	24.5	50.5	32
99	24.75	50.4	32.08
100	25	50.2	32.14
101	25.25	50.1	32.22
102	25.5	50	32.3
103	25.75	49.8	32.35
104	26	49.7	32.43
105	26.25	49.5	32.49
106	26.5	49.4	32.57
107	26.75	49.2	32.62
108	27	49.1	32.7
109	27.25	48.9	32.75
110	27.5	48.8	32.83
111	27.75	48.6	32.88
112	28	48.4	32.93
113	28.25	48.3	33
114	28.5	48.1	33.06
115	28.75	47.9	33.11
116	29	47.7	33.16
117	29.25	47.6	33.23
118	29.5	47.4	33.28
119	29.75	47.2	33.33
120	30	47	33.38
121	30.25	46.8	33.43
122	30.5	46.7	33.5
123	30.75	46.7	33.59
124	31	46.7	33.69
125	31.25	46.7	33.79
126	31.5	46.7	33.88
127	31.75	46.7	33.98
128	32	46.7	34.07
129	32.25	46.4	34.09
130	32.5	46.1	34.11
131	32.75	45.8	34.14
132	33	45.5	34.16
133	33.25	45.2	34.18
134	33.5	44.9	34.2
135	33.75	44.6	34.22
136	34	44.3	34.24
137	34.25	44	34.26
138	34.5	43.7	34.28
139	34.75	43.5	34.33
140	35	43.2	34.35
141	35.25	42.9	34.37
142	35.5	42.6	34.39
143	35.75	42.3	34.41
144	36	42	34.43
145	36.25	41.7	34.45
146	36.5	41.4	34.46
147	36.75	41.1	34.48
148	37	40.8	34.5
149	37.25	40.5	34.52
150	37.5	40.2	34.54
151	37.75	39.9	34.56
152	38	39.6	34.58
153	38.25	39.3	34.6
154	38.5	39	34.62
155	38.75	38.7	34.64
156	39	38.4	34.66
157	39.25	38.1	34.68
158	39.5	37.8	34.69
159	39.75	37.5	34.71
160	40	37.2	34.73
161	40.25	36.9	34.75
162	40.5	36.6	34.77
163	40.75	36.3	34.79
164	41	36	34.8
165	41.25	35.7	34.82
166	41.5	35.4	34.84
167	41.75	35.1	34.86
168	42	34.8	34.88

## Sheet: a Indoor-Young 6H
units: dry bulb temperature (degrees Celsius), water vapor pressure (mmHg), wet bulb temperature (degrees Celsius).
	vp (mmHg)	Tair (Degrees Celsius)	Tw (Degrees Celsius)
0	0	54.7	18.04
1	0.25	54.6	18.28
2	0.5	54.6	18.54
3	0.75	54.6	18.78
4	1	54.6	19.01
5	1.25	54.5	19.22
6	1.5	54.5	19.44
7	1.75	54.5	19.66
8	2	54.5	19.88
9	2.25	54.4	20.06
10	2.5	54.4	20.28
11	2.75	54.4	20.48
12	3	54.3	20.66
13	3.25	54.3	20.86
14	3.5	54.3	21.06
15	3.75	54.3	21.26
16	4	54.2	21.42
17	4.25	54.2	21.62
18	4.5	54.2	21.81
19	4.75	54.1	21.97
20	5	54.1	22.15
21	5.25	54.1	22.34
22	5.5	54	22.49
23	5.75	54	22.67
24	6	54	22.85
25	6.25	53.9	23
26	6.5	53.9	23.17
27	6.75	53.9	23.35
28	7	53.8	23.49
29	7.25	53.8	23.66
30	7.5	53.8	23.83
31	7.75	53.7	23.97
32	8	53.7	24.14
33	8.25	53.7	24.3
34	8.5	53.6	24.44
35	8.75	53.6	24.6
36	9	53.6	24.76
37	9.25	53.5	24.89
38	9.5	53.5	25.05
39	9.75	53.4	25.18
40	10	53.4	25.33
41	10.25	53.4	25.49
42	10.5	53.3	25.61
43	10.75	53.3	25.76
44	11	53.2	25.89
45	11.25	53.2	26.04
46	11.5	53.1	26.16
47	11.75	53.1	26.3
48	12	53	26.42
49	12.25	53	26.57
50	12.5	53	26.71
51	12.75	52.9	26.83
52	13	52.9	26.97
53	13.25	52.8	27.09
54	13.5	52.8	27.23
55	13.75	52.7	27.34
56	14	52.6	27.45
57	14.25	52.6	27.59
58	14.5	52.5	27.7
59	14.75	52.5	27.83
60	15	52.4	27.94
61	15.25	52.4	28.07
62	15.5	52.3	28.18
63	15.75	52.3	28.31
64	16	52.2	28.41
65	16.25	52.1	28.52
66	16.5	52.1	28.65
67	16.75	52	28.75
68	17	51.9	28.85
69	17.25	51.9	28.98
70	17.5	51.8	29.08
71	17.75	51.7	29.18
72	18	51.7	29.3
73	18.25	51.6	29.4
74	18.5	51.5	29.5
75	18.75	51.5	29.62
76	19	51.4	29.72
77	19.25	51.3	29.81
78	19.5	51.2	29.9
79	19.75	51.1	30
80	20	51.1	30.12
81	20.25	51	30.21
82	20.5	50.9	30.3
83	20.75	50.8	30.39
84	21	50.7	30.48
85	21.25	50.6	30.57
86	21.5	50.5	30.66
87	21.75	50.5	30.78
88	22	50.4	30.87
89	22.25	50.3	30.95
90	22.5	50.2	31.04
91	22.75	50.1	31.13
92	23	50	31.21
93	23.25	49.9	31.3
94	23.5	49.8	31.38
95	23.75	49.6	31.44
96	24	49.5	31.53
97	24.25	49.4	31.61
98	24.5	49.3	31.69
99	24.75	49.2	31.77
100	25	49.1	31.86
101	25.25	48.9	31.91
102	25.5	48.8	31.99
103	25.75	48.7	32.07
104	26	48.6	32.15
105	26.25	48.4	32.21
106	26.5	48.3	32.29
107	26.75	48.2	32.37
108	27	48	32.42
109	27.25	47.9	32.5
110	27.5	47.7	32.55
111	27.75	47.6	32.63
112	28	47.4	32.68
113	28.25	47.3	32.76
114	28.5	47.1	32.81
115	28.75	46.9	32.86
116	29	46.8	32.93
117	29.25	46.6	32.98
118	29.5	46.4	33.03
119	29.75	46.3	33.11
120	30	46.1	33.16
121	30.25	45.9	33.21
122	30.5	45.7	33.25
123	30.75	45.5	33.3
124	31	45.3	33.35
125	31.25	45.1	33.4
126	31.5	44.9	33.45
127	31.75	44.7	33.49
128	32	44.5	33.54
129	32.25	44.2	33.56
130	32.5	43.9	33.59
131	32.75	43.6	33.61
132	33	43.3	33.63
133	33.25	43	33.65
134	33.5	42.8	33.7
135	33.75	42.5	33.72
136	34	42.2	33.74
137	34.25	41.9	33.77
138	34.5	41.6	33.79
139	34.75	41.3	33.81
140	35	41	33.83
141	35.25	40.7	33.85
142	35.5	40.4	33.87
143	35.75	40.1	33.9
144	36	39.8	33.92
145	36.25	39.5	33.94
146	36.5	39.2	33.96
147	36.75	38.9	33.98
148	37	38.6	34
149	37.25	38.3	34.02
150	37.5	38	34.04
151	37.75	37.7	34.06
152	38	37.4	34.08
153	38.25	37.1	34.1
154	38.5	36.8	34.12
155	38.75	36.5	34.14
156	39	36.2	34.16
157	39.25	35.9	34.18
158	39.5	35.6	34.2
159	39.75	35.3	34.22
160	40	35	34.24
161	40.25	34.7	34.26
162	40.5	34.4	34.28
163	40.75	34.1	34.3
164	41	33.8	34.32
165	41.25	33.5	34.34
166	41.5	33.2	34.36
167	41.75	32.9	34.37
168	42	32.5	34.37

## Sheet: b Indoor-Older 3H
units: dry bulb temperature (degrees Celsius), water vapor pressure (mmHg), wet bulb temperature (degrees Celsius).
	vp (mmHg)	Tair (Degrees Celsius)	Tw (Degrees Celsius)
0	0	49.2	16.4
1	0.25	49.2	16.68
2	0.5	49.1	16.9
3	0.75	49.1	17.15
4	1	49.1	17.39
5	1.25	49.1	17.62
6	1.5	49.1	17.85
7	1.75	49.1	18.07
8	2	49.1	18.29
9	2.25	49	18.48
10	2.5	49	18.69
11	2.75	49	18.9
12	3	49	19.11
13	3.25	49	19.31
14	3.5	49	19.52
15	3.75	49	19.72
16	4	48.9	19.88
17	4.25	48.9	20.08
18	4.5	48.9	20.27
19	4.75	48.9	20.46
20	5	48.9	20.65
21	5.25	48.9	20.84
22	5.5	48.8	20.99
23	5.75	48.8	21.18
24	6	48.8	21.36
25	6.25	48.8	21.54
26	6.5	48.8	21.72
27	6.75	48.7	21.86
28	7	48.7	22.04
29	7.25	48.7	22.21
30	7.5	48.7	22.38
31	7.75	48.7	22.55
32	8	48.6	22.69
33	8.25	48.6	22.86
34	8.5	48.6	23.02
35	8.75	48.6	23.19
36	9	48.6	23.35
37	9.25	48.5	23.48
38	9.5	48.5	23.65
39	9.75	48.5	23.8
40	10	48.5	23.96
41	10.25	48.5	24.12
42	10.5	48.4	24.25
43	10.75	48.4	24.4
44	11	48.4	24.55
45	11.25	48.4	24.7
46	11.5	48.3	24.83
47	11.75	48.3	24.98
48	12	48.3	25.13
49	12.25	48.3	25.27
50	12.5	48.2	25.39
51	12.75	48.2	25.54
52	13	48.2	25.68
53	13.25	48.2	25.82
54	13.5	48.1	25.94
55	13.75	48.1	26.08
56	14	48.1	26.22
57	14.25	48	26.33
58	14.5	48	26.47
59	14.75	48	26.61
60	15	47.9	26.72
61	15.25	47.9	26.85
62	15.5	47.9	26.99
63	15.75	47.9	27.12
64	16	47.8	27.23
65	16.25	47.8	27.36
66	16.5	47.8	27.49
67	16.75	47.7	27.6
68	17	47.7	27.73
69	17.25	47.6	27.83
70	17.5	47.6	27.96
71	17.75	47.6	28.08
72	18	47.5	28.18
73	18.25	47.5	28.31
74	18.5	47.4	28.41
75	18.75	47.4	28.53
76	19	47.4	28.66
77	19.25	47.3	28.75
78	19.5	47.3	28.88
79	19.75	47.2	28.97
80	20	47.2	29.09
81	20.25	47.1	29.19
82	20.5	47.1	29.31
83	20.75	47	29.4
84	21	47	29.52
85	21.25	46.9	29.61
86	21.5	46.9	29.73
87	21.75	46.8	29.82
88	22	46.8	29.93
89	22.25	46.7	30.02
90	22.5	46.7	30.14
91	22.75	46.6	30.22
92	23	46.5	30.31
93	23.25	46.5	30.42
94	23.5	46.4	30.51
95	23.75	46.4	30.62
96	24	46.3	30.71
97	24.25	46.2	30.79
98	24.5	46.2	30.9
99	24.75	46.1	30.99
100	25	46	31.07
101	25.25	45.9	31.15
102	25.5	45.9	31.26
103	25.75	45.8	31.34
104	26	45.7	31.42
105	26.25	45.6	31.51
106	26.5	45.5	31.59
107	26.75	45.4	31.67
108	27	45.3	31.75
109	27.25	45.2	31.82
110	27.5	45.1	31.9
111	27.75	45	31.98
112	28	44.9	32.06
113	28.25	44.8	32.14
114	28.5	44.7	32.21
115	28.75	44.6	32.29
116	29	44.5	32.37
117	29.25	44.4	32.44
118	29.5	44.3	32.52
119	29.75	44.1	32.57
120	30	44	32.64
121	30.25	43.9	32.72
122	30.5	43.8	32.79
123	30.75	43.6	32.84
124	31	43.5	32.92
125	31.25	43.3	32.96
126	31.5	43.2	33.04
127	31.75	43	33.09
128	32	42.8	33.13
129	32.25	42.7	33.21
130	32.5	42.5	33.25
131	32.75	42.3	33.3
132	33	42.1	33.35
133	33.25	42	33.42
134	33.5	42	33.51
135	33.75	42	33.6
136	34	42	33.7
137	34.25	41.8	33.74
138	34.5	41.6	33.79
139	34.75	41.4	33.83
140	35	41.2	33.88
141	35.25	40.9	33.9
142	35.5	40.7	33.94
143	35.75	40.5	33.99
144	36	40.2	34.01
145	36.25	40	34.05
146	36.5	39.8	34.1
147	36.75	39.5	34.12
148	37	39.3	34.16
149	37.25	39.1	34.2
150	37.5	38.9	34.25
151	37.75	38.6	34.27
152	38	38.4	34.31
153	38.25	38.2	34.35
154	38.5	37.9	34.37
155	38.75	37.7	34.41
156	39	37.5	34.45
157	39.25	37.2	34.47
158	39.5	37	34.52
159	39.75	36.8	34.56
160	40	36.5	34.58
161	40.25	36.3	34.62
162	40.5	36.1	34.66
163	40.75	35.8	34.68
164	41	35.6	34.72
165	41.25	35.4	34.76
166	41.5	35.1	34.77
167	41.75	34.9	34.81
168	42	34.7	34.85

## Sheet: b Indoor-Older 6H
units: dry bulb temperature (degrees Celsius), water vapor pressure (mmHg), wet bulb temperature (degrees Celsius).
	vp (mmHg)	Tair (Degrees Celsius)	Tw (Degrees Celsius)
0	0	46.8	15.64
1	0.25	46.8	15.92
2	0.5	46.8	16.18
3	0.75	46.8	16.43
4	1	46.8	16.67
5	1.25	46.8	16.91
6	1.5	46.8	17.14
7	1.75	46.7	17.33
8	2	46.7	17.56
9	2.25	46.7	17.77
10	2.5	46.7	17.99
11	2.75	46.7	18.2
12	3	46.7	18.41
13	3.25	46.7	18.62
14	3.5	46.7	18.82
15	3.75	46.6	18.99
16	4	46.6	19.19
17	4.25	46.6	19.39
18	4.5	46.6	19.58
19	4.75	46.6	19.78
20	5	46.6	19.97
21	5.25	46.6	20.16
22	5.5	46.5	20.31
23	5.75	46.5	20.5
24	6	46.5	20.68
25	6.25	46.5	20.86
26	6.5	46.5	21.04
27	6.75	46.5	21.22
28	7	46.4	21.37
29	7.25	46.4	21.54
30	7.5	46.4	21.71
31	7.75	46.4	21.89
32	8	46.4	22.06
33	8.25	46.4	22.22
34	8.5	46.3	22.36
35	8.75	46.3	22.53
36	9	46.3	22.69
37	9.25	46.3	22.86
38	9.5	46.3	23.02
39	9.75	46.3	23.18
40	10	46.2	23.31
41	10.25	46.2	23.47
42	10.5	46.2	23.62
43	10.75	46.2	23.78
44	11	46.2	23.93
45	11.25	46.1	24.06
46	11.5	46.1	24.21
47	11.75	46.1	24.36
48	12	46.1	24.51
49	12.25	46.1	24.66
50	12.5	46	24.78
51	12.75	46	24.93
52	13	46	25.07
53	13.25	46	25.22
54	13.5	45.9	25.33
55	13.75	45.9	25.47
56	14	45.9	25.62
57	14.25	45.9	25.76
58	14.5	45.8	25.87
59	14.75	45.8	26.01
60	15	45.8	26.15
61	15.25	45.8	26.28
62	15.5	45.7	26.39
63	15.75	45.7	26.53
64	16	45.7	26.66
65	16.25	45.7	26.79
66	16.5	45.6	26.9
67	16.75	45.6	27.03
68	17	45.6	27.16
69	17.25	45.5	27.27
70	17.5	45.5	27.4
71	17.75	45.5	27.52
72	18	45.4	27.63
73	18.25	45.4	27.75
74	18.5	45.4	27.88
75	18.75	45.3	27.98
76	19	45.3	28.1
77	19.25	45.3	28.23
78	19.5	45.2	28.32
79	19.75	45.2	28.45
80	20	45.2	28.57
81	20.25	45.1	28.66
82	20.5	45.1	28.78
83	20.75	45	28.88
84	21	45	29
85	21.25	45	29.12
86	21.5	44.9	29.21
87	21.75	44.9	29.33
88	22	44.8	29.42
89	22.25	44.8	29.53
90	22.5	44.7	29.62
91	22.75	44.7	29.74
92	23	44.6	29.83
93	23.25	44.6	29.94
94	23.5	44.5	30.03
95	23.75	44.5	30.14
96	24	44.4	30.22
97	24.25	44.4	30.34
98	24.5	44.3	30.42
99	24.75	44.2	30.51
100	25	44.2	30.62
101	25.25	44.1	30.7
102	25.5	44.1	30.81
103	25.75	44	30.89
104	26	43.9	30.97
105	26.25	43.9	31.08
106	26.5	43.8	31.16
107	26.75	43.7	31.24
108	27	43.6	31.32
109	27.25	43.6	31.43
110	27.5	43.5	31.51
111	27.75	43.4	31.59
112	28	43.3	31.67
113	28.25	43.2	31.74
114	28.5	43.1	31.82
115	28.75	43	31.9
116	29	42.9	31.98
117	29.25	42.8	32.05
118	29.5	42.7	32.13
119	29.75	42.6	32.21
120	30	42.5	32.28
121	30.25	42.4	32.36
122	30.5	42.3	32.43
123	30.75	42.2	32.5
124	31	42	32.55
125	31.25	41.9	32.63
126	31.5	41.8	32.7
127	31.75	41.5	32.73
128	32	41.3	32.78
129	32.25	41.1	32.82
130	32.5	40.9	32.87
131	32.75	40.6	32.9
132	33	40.4	32.94
133	33.25	40.2	32.99
134	33.5	39.9	33.02
135	33.75	39.7	33.06
136	34	39.5	33.11
137	34.25	39.2	33.13
138	34.5	39	33.18
139	34.75	38.8	33.23
140	35	38.6	33.27
141	35.25	38.3	33.3
142	35.5	38.1	33.34
143	35.75	37.9	33.39
144	36	37.6	33.41
145	36.25	37.4	33.45
146	36.5	37.2	33.5
147	36.75	36.9	33.52
148	37	36.7	33.57
149	37.25	36.5	33.61
150	37.5	36.2	33.63
151	37.75	36	33.68
152	38	35.8	33.72
153	38.25	35.5	33.74
154	38.5	35.3	33.78
155	38.75	35.1	33.83
156	39	34.8	33.85
157	39.25	34.6	33.89
158	39.5	34.4	33.93
159	39.75	34.1	33.95
160	40	33.9	34
161	40.25	33.7	34.04
162	40.5	33.4	34.06
163	40.75	33.2	34.1
164	41	33	34.14
165	41.25	32.7	34.16
166	41.5	32.5	34.2
167	41.75	32.3	34.24
168	42	32	34.26

## Sheet: Tw 35C line
units: dry bulb temperature (degrees Celsius), water vapor pressure (mmHg), wet bulb temperature (degrees Celsius).
vp (mmHg)	Tair (Degrees Celsius)	Tw (Degrees Celsius)
25.75	59.8	35.01
26	59.4	35
26.25	59	34.99
26.5	58.7	35.01
26.75	58.3	35
27	57.9	34.99
27.25	57.6	35.01
27.5	57.2	35
27.75	56.8	34.99
28	56.4	34.99
28.25	56.1	35
28.5	55.7	35
28.75	55.3	34.99
29	55	35.01
29.25	54.6	35
29.5	54.2	34.99
29.75	53.8	34.99
30	53.5	35.01
30.25	53.1	35
30.5	52.7	34.99
30.75	52.3	34.99
31	52	35
31.25	51.6	35
31.5	51.2	34.99
31.75	50.9	35.01
32	50.5	35
32.25	50.1	35
32.5	49.7	34.99
32.75	49.4	35.01
33	49	35
33.25	48.6	35
33.5	48.2	34.99
33.75	47.8	34.99
34	47.5	35
34.25	47.1	35
34.5	46.7	34.99
34.75	46.3	34.99
35	46	35.01
35.25	45.6	35
35.5	45.2	34.99
35.75	44.8	34.99
36	44.5	35.01
36.25	44.1	35
36.5	43.7	35
36.75	43.3	34.99
37	42.9	34.99
37.25	42.6	35.01
37.5	42.2	35
37.75	41.8	35
38	41.4	34.99
38.25	41	34.99
38.5	40.7	35
38.75	40.3	35
39	39.9	35
39.25	39.5	34.99
39.5	39.1	34.99
39.75	38.8	35
40	38.4	35
40.25	38	35
40.5	37.6	34.99
40.75	37.2	34.99
41	36.9	35
41.25	36.5	35
41.5	36.1	35
41.75	35.7	34.99
42	35.3	34.99
