# Supplementary material for: A physiological approach for assessing human survivability and liveability to heat in a changing climate
Source: Nat Commun. 2023 Nov 29;14:7653. doi: 10.1038/s41467-023-43121-5 (PMC10687011; doi:10.1038/s41467-023-43121-5)
Supplement: Supplementary file 4 — Source Data [file 41467_2023_43121_MOESM4_ESM.zip › Source Data/source_data_figS5/figS5.xlsx]

## Sheet: a Indoor-Young 3H
units: dry bulb temperature (degrees Celsius), specific humidity (g/kg), wet bulb temperature (degrees Celsius).
	q (g/kg)	Tair (Degrees Celsius)	Tw (Degrees Celsius)
0	0	56.4	18.52
1	0.2	56.4	18.75
2	0.4	56.4	18.96
3	0.6	56.4	19.16
4	0.8	56.3	19.32
5	1	56.3	19.51
6	1.2	56.3	19.7
7	1.4	56.3	19.89
8	1.6	56.2	20.04
9	1.8	56.2	20.22
10	2	56.2	20.4
11	2.2	56.2	20.57
12	2.4	56.1	20.72
13	2.6	56.1	20.89
14	2.8	56.1	21.06
15	3	56.1	21.22
16	3.2	56	21.36
17	3.4	56	21.53
18	3.6	56	21.69
19	3.8	56	21.85
20	4	55.9	21.98
21	4.2	55.9	22.14
22	4.4	55.9	22.3
23	4.6	55.9	22.45
24	4.8	55.8	22.58
25	5	55.8	22.73
26	5.2	55.8	22.89
27	5.4	55.7	23.01
28	5.6	55.7	23.16
29	5.8	55.7	23.31
30	6	55.7	23.45
31	6.2	55.6	23.58
32	6.4	55.6	23.72
33	6.6	55.6	23.86
34	6.8	55.5	23.98
35	7	55.5	24.12
36	7.2	55.5	24.27
37	7.4	55.4	24.38
38	7.6	55.4	24.52
39	7.8	55.4	24.66
40	8	55.3	24.77
41	8.2	55.3	24.91
42	8.4	55.3	25.04
43	8.6	55.2	25.15
44	8.8	55.2	25.29
45	9	55.2	25.42
46	9.2	55.1	25.53
47	9.4	55.1	25.66
48	9.6	55	25.77
49	9.8	55	25.9
50	10	55	26.03
51	10.2	54.9	26.13
52	10.4	54.9	26.26
53	10.6	54.8	26.36
54	10.8	54.8	26.49
55	11	54.8	26.62
56	11.2	54.7	26.72
57	11.4	54.7	26.84
58	11.6	54.6	26.94
59	11.8	54.6	27.07
60	12	54.5	27.17
61	12.2	54.5	27.29
62	12.4	54.4	27.39
63	12.6	54.4	27.51
64	12.8	54.3	27.6
65	13	54.3	27.72
66	13.2	54.2	27.82
67	13.4	54.2	27.94
68	13.6	54.1	28.03
69	13.8	54.1	28.15
70	14	54	28.24
71	14.2	54	28.36
72	14.4	53.9	28.45
73	14.6	53.9	28.57
74	14.8	53.8	28.66
75	15	53.7	28.75
76	15.2	53.7	28.86
77	15.4	53.6	28.96
78	15.6	53.6	29.07
79	15.8	53.5	29.16
80	16	53.4	29.25
81	16.2	53.4	29.36
82	16.4	53.3	29.45
83	16.6	53.2	29.54
84	16.8	53.2	29.64
85	17	53.1	29.73
86	17.2	53	29.82
87	17.4	53	29.93
88	17.6	52.9	30.01
89	17.8	52.8	30.1
90	18	52.7	30.19
91	18.2	52.7	30.29
92	18.4	52.6	30.38
93	18.6	52.5	30.46
94	18.8	52.4	30.55
95	19	52.3	30.63
96	19.2	52.2	30.71
97	19.4	52.2	30.82
98	19.6	52.1	30.9
99	19.8	52	30.98
100	20	51.9	31.06
101	20.2	51.8	31.15
102	20.4	51.7	31.23
103	20.6	51.6	31.31
104	20.8	51.5	31.39
105	21	51.4	31.47
106	21.2	51.3	31.55
107	21.4	51.2	31.63
108	21.6	51.1	31.71
109	21.8	50.9	31.77
110	22	50.8	31.85
111	22.2	50.7	31.93
112	22.4	50.6	32.01
113	22.6	50.5	32.09
114	22.8	50.3	32.15
115	23	50.2	32.22
116	23.2	50.1	32.3
117	23.4	49.9	32.36
118	23.6	49.8	32.44
119	23.8	49.7	32.51
120	24	49.5	32.57
121	24.2	49.4	32.65
122	24.4	49.2	32.71
123	24.6	49.1	32.78
124	24.8	48.9	32.84
125	25	48.7	32.89
126	25.2	48.6	32.97
127	25.4	48.4	33.03
128	25.6	48.2	33.08
129	25.8	48	33.14
130	26	47.8	33.19
131	26.2	47.6	33.25
132	26.4	47.4	33.31
133	26.6	47.2	33.36
134	26.8	47	33.42
135	27	46.8	33.47
136	27.2	46.7	33.54
137	27.4	46.7	33.63
138	27.6	46.7	33.72
139	27.8	46.7	33.81
140	28	46.7	33.9
141	28.2	46.7	33.99
142	28.4	46.7	34.07
143	28.6	46.5	34.13
144	28.8	46.2	34.16
145	29	45.8	34.18
146	29.2	45.5	34.22
147	29.4	45.1	34.24
148	29.6	44.8	34.27
149	29.8	44.4	34.29
150	30	44.1	34.32
151	30.2	43.7	34.34
152	30.4	43.4	34.38
153	30.6	43	34.39
154	30.8	42.6	34.41
155	31	42.3	34.44
156	31.2	41.9	34.46
157	31.4	41.6	34.5
158	31.6	41.2	34.51
159	31.8	40.9	34.54
160	32	40.5	34.56
161	32.2	40.1	34.58
162	32.4	39.8	34.61
163	32.6	39.4	34.63
164	32.8	39.1	34.66
165	33	38.7	34.67
166	33.2	38.3	34.69
167	33.4	38	34.72
168	33.6	37.6	34.74
169	33.8	37.3	34.77
170	34	36.9	34.78
171	34.2	36.5	34.8
172	34.4	36.2	34.83
173	34.6	35.8	34.84
174	34.8	35.4	34.86
175	35	35.1	34.89
176	35.2	34.7	34.9
177	35.4	34.6	34.97
178	35.6	34.6	35.05
179	35.8	34.6	35.13
180	36	34.6	35.21
181	36.2	34.6	35.29
182	36.4	34.6	35.38
183	36.6	34.6	35.46
184	36.8	34.5	35.52
185	37	34.5	35.6
186	37.2	34.5	35.68
187	37.4	34.5	35.76
188	37.6	34.5	35.84
189	37.8	34.5	35.92
190	38	34.5	36
191	38.2	34.5	36.08
192	38.4	34.5	36.16
193	38.6	34.5	36.24
194	38.8	34.5	36.31
195	39	34.5	36.39
196	39.2	34.5	36.47
197	39.4	34.5	36.55
198	39.6	34.5	36.62
199	39.8	34.5	36.7
200	40	34.5	36.78

## Sheet: a Indoor-Young 6H
units: dry bulb temperature (degrees Celsius), specific humidity (g/kg), wet bulb temperature (degrees Celsius).
	q (g/kg)	Tair (Degrees Celsius)	Tw (Degrees Celsius)
0	0	54.7	18.04
1	0.2	54.6	18.24
2	0.4	54.6	18.45
3	0.6	54.6	18.65
4	0.8	54.6	18.85
5	1	54.6	19.05
6	1.2	54.5	19.21
7	1.4	54.5	19.4
8	1.6	54.5	19.58
9	1.8	54.5	19.76
10	2	54.4	19.92
11	2.2	54.4	20.09
12	2.4	54.4	20.27
13	2.6	54.4	20.44
14	2.8	54.4	20.61
15	3	54.3	20.76
16	3.2	54.3	20.92
17	3.4	54.3	21.09
18	3.6	54.3	21.25
19	3.8	54.2	21.39
20	4	54.2	21.55
21	4.2	54.2	21.71
22	4.4	54.2	21.87
23	4.6	54.1	22
24	4.8	54.1	22.16
25	5	54.1	22.31
26	5.2	54.1	22.47
27	5.4	54	22.59
28	5.6	54	22.75
29	5.8	54	22.9
30	6	54	23.04
31	6.2	53.9	23.17
32	6.4	53.9	23.31
33	6.6	53.9	23.46
34	6.8	53.8	23.58
35	7	53.8	23.72
36	7.2	53.8	23.87
37	7.4	53.7	23.98
38	7.6	53.7	24.12
39	7.8	53.7	24.26
40	8	53.7	24.4
41	8.2	53.6	24.52
42	8.4	53.6	24.65
43	8.6	53.6	24.79
44	8.8	53.5	24.9
45	9	53.5	25.04
46	9.2	53.5	25.17
47	9.4	53.4	25.28
48	9.6	53.4	25.41
49	9.8	53.4	25.54
50	10	53.3	25.65
51	10.2	53.3	25.78
52	10.4	53.2	25.89
53	10.6	53.2	26.01
54	10.8	53.2	26.14
55	11	53.1	26.25
56	11.2	53.1	26.37
57	11.4	53	26.47
58	11.6	53	26.6
59	11.8	53	26.72
60	12	52.9	26.82
61	12.2	52.9	26.95
62	12.4	52.8	27.05
63	12.6	52.8	27.17
64	12.8	52.7	27.27
65	13	52.7	27.39
66	13.2	52.7	27.51
67	13.4	52.6	27.6
68	13.6	52.6	27.72
69	13.8	52.5	27.82
70	14	52.5	27.93
71	14.2	52.4	28.03
72	14.4	52.4	28.15
73	14.6	52.3	28.24
74	14.8	52.3	28.35
75	15	52.2	28.45
76	15.2	52.1	28.54
77	15.4	52.1	28.65
78	15.6	52	28.75
79	15.8	52	28.86
80	16	51.9	28.95
81	16.2	51.9	29.06
82	16.4	51.8	29.15
83	16.6	51.7	29.24
84	16.8	51.7	29.35
85	17	51.6	29.44
86	17.2	51.5	29.53
87	17.4	51.5	29.63
88	17.6	51.4	29.72
89	17.8	51.3	29.81
90	18	51.3	29.92
91	18.2	51.2	30
92	18.4	51.1	30.09
93	18.6	51.1	30.19
94	18.8	51	30.28
95	19	50.9	30.36
96	19.2	50.8	30.45
97	19.4	50.7	30.53
98	19.6	50.7	30.63
99	19.8	50.6	30.72
100	20	50.5	30.8
101	20.2	50.4	30.88
102	20.4	50.3	30.97
103	20.6	50.2	31.05
104	20.8	50.1	31.13
105	21	50	31.21
106	21.2	49.9	31.29
107	21.4	49.8	31.37
108	21.6	49.7	31.45
109	21.8	49.6	31.53
110	22	49.5	31.61
111	22.2	49.4	31.69
112	22.4	49.3	31.77
113	22.6	49.2	31.85
114	22.8	49.1	31.93
115	23	48.9	31.99
116	23.2	48.8	32.07
117	23.4	48.7	32.14
118	23.6	48.6	32.22
119	23.8	48.4	32.28
120	24	48.3	32.36
121	24.2	48.1	32.41
122	24.4	48	32.49
123	24.6	47.9	32.57
124	24.8	47.7	32.62
125	25	47.6	32.7
126	25.2	47.4	32.76
127	25.4	47.2	32.81
128	25.6	47.1	32.89
129	25.8	46.9	32.94
130	26	46.7	33
131	26.2	46.5	33.06
132	26.4	46.3	33.11
133	26.6	46.2	33.19
134	26.8	46	33.24
135	27	45.8	33.3
136	27.2	45.5	33.33
137	27.4	45.3	33.39
138	27.6	45.1	33.44
139	27.8	44.9	33.5
140	28	44.7	33.55
141	28.2	44.5	33.61
142	28.4	44.1	33.62
143	28.6	43.8	33.66
144	28.8	43.4	33.68
145	29	43.1	33.71
146	29.2	42.7	33.73
147	29.4	42.4	33.77
148	29.6	42	33.79
149	29.8	41.7	33.82
150	30	41.3	33.84
151	30.2	41	33.87
152	30.4	40.6	33.89
153	30.6	40.3	33.92
154	30.8	39.9	33.94
155	31	39.5	33.96
156	31.2	39.2	33.99
157	31.4	38.8	34.01
158	31.6	38.5	34.04
159	31.8	38.1	34.06
160	32	37.8	34.09
161	32.2	37.4	34.11
162	32.4	37.1	34.14
163	32.6	36.7	34.15
164	32.8	36.3	34.17
165	33	36	34.2
166	33.2	35.6	34.22
167	33.4	35.3	34.25
168	33.6	34.9	34.26
169	33.8	34.5	34.28
170	34	34.2	34.31
171	34.2	33.8	34.32
172	34.4	33.5	34.35
173	34.6	33.1	34.37
174	34.8	32.7	34.38
175	35	32.4	34.41
176	35.2	32.3	34.48
177	35.4	32.3	34.56
178	35.6	32.3	34.64
179	35.8	32.3	34.73
180	36	32.3	34.81
181	36.2	32.3	34.89
182	36.4	32.3	34.98
183	36.6	32.3	35.06
184	36.8	32.3	35.14
185	37	32.3	35.22
186	37.2	32.3	35.3
187	37.4	32.3	35.39
188	37.6	32.3	35.47
189	37.8	32.3	35.55
190	38	32.3	35.63
191	38.2	32.3	35.71
192	38.4	32.3	35.79
193	38.6	32.3	35.87
194	38.8	32.2	35.93
195	39	32.2	36.01
196	39.2	32.2	36.09
197	39.4	32.2	36.16
198	39.6	32.2	36.24
199	39.8	32.2	36.32
200	40	32.2	36.4

## Sheet: b Indoor-Older 3H
units: dry bulb temperature (degrees Celsius), specific humidity (g/kg), wet bulb temperature (degrees Celsius).
	q (g/kg)	Tair (Degrees Celsius)	Tw (Degrees Celsius)
0	0	49.2	16.4
1	0.2	49.2	16.64
2	0.4	49.2	16.86
3	0.6	49.1	17.05
4	0.8	49.1	17.26
5	1	49.1	17.46
6	1.2	49.1	17.66
7	1.4	49.1	17.86
8	1.6	49.1	18.05
9	1.8	49.1	18.24
10	2	49.1	18.43
11	2.2	49	18.59
12	2.4	49	18.77
13	2.6	49	18.96
14	2.8	49	19.14
15	3	49	19.31
16	3.2	49	19.49
17	3.4	49	19.66
18	3.6	48.9	19.81
19	3.8	48.9	19.98
20	4	48.9	20.15
21	4.2	48.9	20.31
22	4.4	48.9	20.48
23	4.6	48.9	20.65
24	4.8	48.9	20.81
25	5	48.8	20.94
26	5.2	48.8	21.1
27	5.4	48.8	21.26
28	5.6	48.8	21.42
29	5.8	48.8	21.58
30	6	48.8	21.73
31	6.2	48.7	21.86
32	6.4	48.7	22.01
33	6.6	48.7	22.17
34	6.8	48.7	22.32
35	7	48.7	22.47
36	7.2	48.7	22.62
37	7.4	48.6	22.74
38	7.6	48.6	22.88
39	7.8	48.6	23.03
40	8	48.6	23.17
41	8.2	48.6	23.32
42	8.4	48.6	23.46
43	8.6	48.5	23.58
44	8.8	48.5	23.72
45	9	48.5	23.86
46	9.2	48.5	24
47	9.4	48.5	24.13
48	9.6	48.4	24.25
49	9.8	48.4	24.38
50	10	48.4	24.52
51	10.2	48.4	24.65
52	10.4	48.4	24.79
53	10.6	48.3	24.9
54	10.8	48.3	25.03
55	11	48.3	25.16
56	11.2	48.3	25.29
57	11.4	48.2	25.4
58	11.6	48.2	25.53
59	11.8	48.2	25.66
60	12	48.2	25.78
61	12.2	48.1	25.89
62	12.4	48.1	26.01
63	12.6	48.1	26.14
64	12.8	48.1	26.26
65	13	48	26.37
66	13.2	48	26.49
67	13.4	48	26.61
68	13.6	48	26.73
69	13.8	47.9	26.83
70	14	47.9	26.95
71	14.2	47.9	27.07
72	14.4	47.8	27.17
73	14.6	47.8	27.29
74	14.8	47.8	27.41
75	15	47.8	27.53
76	15.2	47.7	27.62
77	15.4	47.7	27.74
78	15.6	47.7	27.85
79	15.8	47.6	27.95
80	16	47.6	28.06
81	16.2	47.6	28.18
82	16.4	47.5	28.27
83	16.6	47.5	28.38
84	16.8	47.4	28.48
85	17	47.4	28.59
86	17.2	47.4	28.7
87	17.4	47.3	28.79
88	17.6	47.3	28.9
89	17.8	47.2	28.99
90	18	47.2	29.1
91	18.2	47.2	29.21
92	18.4	47.1	29.3
93	18.6	47.1	29.4
94	18.8	47	29.49
95	19	47	29.6
96	19.2	46.9	29.68
97	19.4	46.9	29.79
98	19.6	46.8	29.88
99	19.8	46.8	29.98
100	20	46.7	30.07
101	20.2	46.7	30.17
102	20.4	46.6	30.26
103	20.6	46.6	30.36
104	20.8	46.5	30.44
105	21	46.4	30.52
106	21.2	46.4	30.63
107	21.4	46.3	30.71
108	21.6	46.3	30.81
109	21.8	46.2	30.89
110	22	46.1	30.97
111	22.2	46.1	31.07
112	22.4	46	31.15
113	22.6	45.9	31.23
114	22.8	45.8	31.31
115	23	45.8	31.41
116	23.2	45.7	31.49
117	23.4	45.6	31.57
118	23.6	45.5	31.65
119	23.8	45.4	31.73
120	24	45.3	31.81
121	24.2	45.2	31.88
122	24.4	45.1	31.96
123	24.6	45	32.04
124	24.8	44.9	32.11
125	25	44.8	32.19
126	25.2	44.7	32.27
127	25.4	44.6	32.34
128	25.6	44.5	32.42
129	25.8	44.4	32.49
130	26	44.3	32.57
131	26.2	44.1	32.63
132	26.4	44	32.7
133	26.6	43.9	32.77
134	26.8	43.7	32.83
135	27	43.6	32.9
136	27.2	43.4	32.96
137	27.4	43.3	33.03
138	27.6	43.1	33.09
139	27.8	43	33.16
140	28	42.8	33.21
141	28.2	42.6	33.27
142	28.4	42.4	33.32
143	28.6	42.2	33.38
144	28.8	42	33.43
145	29	42	33.52
146	29.2	42	33.61
147	29.4	42	33.7
148	29.6	41.9	33.77
149	29.8	41.7	33.82
150	30	41.4	33.86
151	30.2	41.2	33.91
152	30.4	40.9	33.94
153	30.6	40.7	33.99
154	30.8	40.4	34.03
155	31	40.1	34.06
156	31.2	39.9	34.11
157	31.4	39.6	34.15
158	31.6	39.4	34.2
159	31.8	39.1	34.23
160	32	38.8	34.27
161	32.2	38.6	34.32
162	32.4	38.3	34.35
163	32.6	38.1	34.4
164	32.8	37.8	34.43
165	33	37.5	34.47
166	33.2	37.3	34.51
167	33.4	37	34.55
168	33.6	36.7	34.58
169	33.8	36.5	34.63
170	34	36.2	34.66
171	34.2	35.9	34.69
172	34.4	35.7	34.74
173	34.6	35.4	34.77
174	34.8	35.1	34.8
175	35	34.9	34.85
176	35.2	34.6	34.88
177	35.4	34.5	34.95
178	35.6	34.5	35.03
179	35.8	34.5	35.11
180	36	34.5	35.19
181	36.2	34.5	35.28
182	36.4	34.5	35.36
183	36.6	34.5	35.44
184	36.8	34.5	35.52
185	37	34.5	35.6
186	37.2	34.5	35.68
187	37.4	34.5	35.76
188	37.6	34.4	35.82
189	37.8	34.4	35.9
190	38	34.4	35.98
191	38.2	34.4	36.06
192	38.4	34.4	36.14
193	38.6	34.4	36.22
194	38.8	34.4	36.3
195	39	34.4	36.38
196	39.2	34.4	36.45
197	39.4	34.4	36.53
198	39.6	34.4	36.61
199	39.8	34.4	36.68
200	40	34.4	36.76

## Sheet: b Indoor-Older 6H
units: dry bulb temperature (degrees Celsius), specific humidity (g/kg), wet bulb temperature (degrees Celsius).
	q (g/kg)	Tair (Degrees Celsius)	Tw (Degrees Celsius)
0	0	46.8	15.64
1	0.2	46.8	15.89
2	0.4	46.8	16.12
3	0.6	46.8	16.34
4	0.8	46.8	16.55
5	1	46.8	16.76
6	1.2	46.8	16.97
7	1.4	46.8	17.17
8	1.6	46.7	17.34
9	1.8	46.7	17.53
10	2	46.7	17.73
11	2.2	46.7	17.92
12	2.4	46.7	18.1
13	2.6	46.7	18.29
14	2.8	46.7	18.47
15	3	46.7	18.65
16	3.2	46.7	18.83
17	3.4	46.6	18.98
18	3.6	46.6	19.16
19	3.8	46.6	19.33
20	4	46.6	19.51
21	4.2	46.6	19.68
22	4.4	46.6	19.85
23	4.6	46.6	20.02
24	4.8	46.6	20.18
25	5	46.5	20.32
26	5.2	46.5	20.48
27	5.4	46.5	20.65
28	5.6	46.5	20.81
29	5.8	46.5	20.97
30	6	46.5	21.13
31	6.2	46.5	21.28
32	6.4	46.4	21.41
33	6.6	46.4	21.57
34	6.8	46.4	21.72
35	7	46.4	21.87
36	7.2	46.4	22.02
37	7.4	46.4	22.18
38	7.6	46.4	22.32
39	7.8	46.3	22.45
40	8	46.3	22.59
41	8.2	46.3	22.74
42	8.4	46.3	22.89
43	8.6	46.3	23.03
44	8.8	46.3	23.17
45	9	46.2	23.29
46	9.2	46.2	23.43
47	9.4	46.2	23.57
48	9.6	46.2	23.71
49	9.8	46.2	23.85
50	10	46.2	23.99
51	10.2	46.1	24.1
52	10.4	46.1	24.24
53	10.6	46.1	24.37
54	10.8	46.1	24.51
55	11	46.1	24.64
56	11.2	46	24.75
57	11.4	46	24.88
58	11.6	46	25.02
59	11.8	46	25.15
60	12	46	25.28
61	12.2	45.9	25.38
62	12.4	45.9	25.51
63	12.6	45.9	25.64
64	12.8	45.9	25.76
65	13	45.9	25.89
66	13.2	45.8	25.99
67	13.4	45.8	26.12
68	13.6	45.8	26.24
69	13.8	45.8	26.37
70	14	45.7	26.47
71	14.2	45.7	26.59
72	14.4	45.7	26.71
73	14.6	45.7	26.83
74	14.8	45.6	26.93
75	15	45.6	27.05
76	15.2	45.6	27.17
77	15.4	45.6	27.29
78	15.6	45.5	27.38
79	15.8	45.5	27.5
80	16	45.5	27.62
81	16.2	45.4	27.71
82	16.4	45.4	27.83
83	16.6	45.4	27.94
84	16.8	45.3	28.03
85	17	45.3	28.15
86	17.2	45.3	28.26
87	17.4	45.2	28.35
88	17.6	45.2	28.46
89	17.8	45.2	28.58
90	18	45.1	28.67
91	18.2	45.1	28.78
92	18.4	45.1	28.89
93	18.6	45	28.98
94	18.8	45	29.08
95	19	44.9	29.17
96	19.2	44.9	29.28
97	19.4	44.9	29.39
98	19.6	44.8	29.48
99	19.8	44.8	29.58
100	20	44.7	29.67
101	20.2	44.7	29.77
102	20.4	44.6	29.86
103	20.6	44.6	29.96
104	20.8	44.5	30.05
105	21	44.5	30.15
106	21.2	44.4	30.24
107	21.4	44.4	30.34
108	21.6	44.3	30.42
109	21.8	44.3	30.52
110	22	44.2	30.61
111	22.2	44.2	30.71
112	22.4	44.1	30.79
113	22.6	44	30.87
114	22.8	44	30.97
115	23	43.9	31.05
116	23.2	43.8	31.13
117	23.4	43.8	31.23
118	23.6	43.7	31.31
119	23.8	43.6	31.39
120	24	43.5	31.47
121	24.2	43.5	31.56
122	24.4	43.4	31.64
123	24.6	43.3	31.72
124	24.8	43.2	31.8
125	25	43.1	31.87
126	25.2	43	31.95
127	25.4	42.9	32.03
128	25.6	42.8	32.1
129	25.8	42.7	32.18
130	26	42.6	32.26
131	26.2	42.5	32.33
132	26.4	42.4	32.41
133	26.6	42.3	32.48
134	26.8	42.2	32.56
135	27	42	32.61
136	27.2	41.9	32.69
137	27.4	41.7	32.74
138	27.6	41.5	32.8
139	27.8	41.2	32.83
140	28	41	32.89
141	28.2	40.7	32.93
142	28.4	40.5	32.98
143	28.6	40.2	33.02
144	28.8	39.9	33.05
145	29	39.7	33.11
146	29.2	39.4	33.14
147	29.4	39.2	33.2
148	29.6	38.9	33.23
149	29.8	38.7	33.28
150	30	38.4	33.32
151	30.2	38.1	33.35
152	30.4	37.9	33.41
153	30.6	37.6	33.44
154	30.8	37.4	33.49
155	31	37.1	33.53
156	31.2	36.9	33.58
157	31.4	36.6	33.61
158	31.6	36.3	33.65
159	31.8	36.1	33.7
160	32	35.8	33.73
161	32.2	35.5	33.77
162	32.4	35.3	33.82
163	32.6	35	33.85
164	32.8	34.8	33.9
165	33	34.5	33.93
166	33.2	34.2	33.96
167	33.4	34	34.02
168	33.6	33.7	34.05
169	33.8	33.4	34.08
170	34	33.2	34.13
171	34.2	32.9	34.16
172	34.4	32.6	34.19
173	34.6	32.4	34.24
174	34.8	32.1	34.27
175	35	31.9	34.32
176	35.2	31.9	34.41
177	35.4	31.9	34.49
178	35.6	31.8	34.56
179	35.8	31.8	34.64
180	36	31.8	34.72
181	36.2	31.8	34.81
182	36.4	31.8	34.89
183	36.6	31.8	34.97
184	36.8	31.8	35.05
185	37	31.8	35.14
186	37.2	31.8	35.22
187	37.4	31.8	35.3
188	37.6	31.8	35.38
189	37.8	31.8	35.46
190	38	31.8	35.54
191	38.2	31.8	35.62
192	38.4	31.8	35.7
193	38.6	31.8	35.78
194	38.8	31.8	35.86
195	39	31.7	35.92
196	39.2	31.7	36
197	39.4	31.7	36.08
198	39.6	31.7	36.16
199	39.8	31.7	36.24
200	40	31.7	36.32

## Sheet: Tw 35C line
units: dry bulb temperature (degrees Celsius), specific humidity (g/kg), wet bulb temperature (degrees Celsius).
rh (%)	Tair (Degrees Celsius)	Tw (Degrees Celsius)
25	59.9	34.78
25.2	59.9	34.86
25.4	59.9	34.95
25.6	59.7	35
25.8	59.1	34.99
26	58.6	35
26.2	58	34.99
26.4	57.5	35
26.6	57	35
26.8	56.4	34.99
27	55.9	34.99
27.2	55.4	35
27.4	54.9	35
27.6	54.3	34.99
27.8	53.8	35
28	53.3	35
28.2	52.8	35
28.4	52.2	34.99
28.6	51.7	34.99
28.8	51.2	35
29	50.7	35
29.2	50.2	35
29.4	49.6	34.99
29.6	49.1	34.99
29.8	48.6	34.99
30	48.1	35
30.2	47.6	35
30.4	47.1	35
30.6	46.6	35
30.8	46.1	35
31	45.6	35
31.2	45.1	35
31.4	44.6	35
31.6	44.1	35
31.8	43.6	35
32	43.1	35
32.2	42.6	35
32.4	42.1	35
32.6	41.6	35
32.8	41.1	35
33	40.6	35
33.2	40.1	35
33.4	39.6	35
33.6	39.1	34.99
33.8	38.6	34.99
34	38.1	34.99
34.2	37.7	35
34.4	37.2	35
34.6	36.7	35
34.8	36.2	34.99
35	35.7	34.99
35.2	35.3	35
35.4	34.8	35
35.6	34.3	35
35.8	33.8	34.99
36	33.4	35
36.2	32.9	35
36.4	32.4	34.99
36.6	31.9	34.99
36.8	31.5	35
37	31	35
37.2	30.5	34.99
37.4	30.1	35
37.6	29.6	34.99
37.8	29.1	34.99
38	28.7	35
38.2	28.2	34.99
38.4	27.8	35
38.6	27.3	35
38.8	26.8	34.99
39	26.4	35
39.2	25.9	34.99
39.4	25.5	35
39.6	25	34.99
39.8	25	35.07
40	25	35.15
