# Supplementary material for: A physiological approach for assessing human survivability and liveability to heat in a changing climate
Source: Nat Commun. 2023 Nov 29;14:7653. doi: 10.1038/s41467-023-43121-5 (PMC10687011; doi:10.1038/s41467-023-43121-5)
Supplement: Supplementary file 4 — Source Data [file 41467_2023_43121_MOESM4_ESM.zip › Source Data/source_data_figS2/figs2.xlsx]

## Sheet: a Indoor-Young 6H
units: See survivability zones descriptions in Session 4.2 and Figure 2, x-axis: temperature (degrees Celsius, row 2), y-axis:water vapor pressure (mmHg, column A)
	25	25.1	25.2	25.3	25.4	25.5	25.6	25.7	25.8	25.9	26	26.1	26.2	26.3	26.4	26.5	26.6	26.7	26.8	26.9	27	27.1	27.2	27.3	27.4	27.5	27.6	27.7	27.8	27.9	28	28.1	28.2	28.3	28.4	28.5	28.6	28.7	28.8	28.9	29	29.1	29.2	29.3	29.4	29.5	29.6	29.7	29.8
0	1	1	1	1	1	1	1	1	1	1	1	1	1	1	1	1	1	1	1	1	1	1	1	1	1	1	1	1	1	1	1	1	1	1	1	1	1	1	1	1	1	1	1	1	1	1	1	1	1
0.25	1	1	1	1	1	1	1	1	1	1	1	1	1	1	1	1	1	1	1	1	1	1	1	1	1	1	1	1	1	1	1	1	1	1	1	1	1	1	1	1	1	1	1	1	1	1	1	1	1
0.5	1	1	1	1	1	1	1	1	1	1	1	1	1	1	1	1	1	1	1	1	1	1	1	1	1	1	1	1	1	1	1	1	1	1	1	1	1	1	1	1	1	1	1	1	1	1	1	1	1
0.75	1	1	1	1	1	1	1	1	1	1	1	1	1	1	1	1	1	1	1	1	1	1	1	1	1	1	1	1	1	1	1	1	1	1	1	1	1	1	1	1	1	1	1	1	1	1	1	1	1
1	1	1	1	1	1	1	1	1	1	1	1	1	1	1	1	1	1	1	1	1	1	1	1	1	1	1	1	1	1	1	1	1	1	1	1	1	1	1	1	1	1	1	1	1	1	1	1	1	1
1.25	1	1	1	1	1	1	1	1	1	1	1	1	1	1	1	1	1	1	1	1	1	1	1	1	1	1	1	1	1	1	1	1	1	1	1	1	1	1	1	1	1	1	1	1	1	1	1	1	1
1.5	1	1	1	1	1	1	1	1	1	1	1	1	1	1	1	1	1	1	1	1	1	1	1	1	1	1	1	1	1	1	1	1	1	1	1	1	1	1	1	1	1	1	1	1	1	1	1	1	1
1.75	1	1	1	1	1	1	1	1	1	1	1	1	1	1	1	1	1	1	1	1	1	1	1	1	1	1	1	1	1	1	1	1	1	1	1	1	1	1	1	1	1	1	1	1	1	1	1	1	1
2	1	1	1	1	1	1	1	1	1	1	1	1	1	1	1	1	1	1	1	1	1	1	1	1	1	1	1	1	1	1	1	1	1	1	1	1	1	1	1	1	1	1	1	1	1	1	1	1	1
2.25	1	1	1	1	1	1	1	1	1	1	1	1	1	1	1	1	1	1	1	1	1	1	1	1	1	1	1	1	1	1	1	1	1	1	1	1	1	1	1	1	1	1	1	1	1	1	1	1	1
2.5	1	1	1	1	1	1	1	1	1	1	1	1	1	1	1	1	1	1	1	1	1	1	1	1	1	1	1	1	1	1	1	1	1	1	1	1	1	1	1	1	1	1	1	1	1	1	1	1	1
2.75	1	1	1	1	1	1	1	1	1	1	1	1	1	1	1	1	1	1	1	1	1	1	1	1	1	1	1	1	1	1	1	1	1	1	1	1	1	1	1	1	1	1	1	1	1	1	1	1	1
3	1	1	1	1	1	1	1	1	1	1	1	1	1	1	1	1	1	1	1	1	1	1	1	1	1	1	1	1	1	1	1	1	1	1	1	1	1	1	1	1	1	1	1	1	1	1	1	1	1
3.25	1	1	1	1	1	1	1	1	1	1	1	1	1	1	1	1	1	1	1	1	1	1	1	1	1	1	1	1	1	1	1	1	1	1	1	1	1	1	1	1	1	1	1	1	1	1	1	1	1
3.5	1	1	1	1	1	1	1	1	1	1	1	1	1	1	1	1	1	1	1	1	1	1	1	1	1	1	1	1	1	1	1	1	1	1	1	1	1	1	1	1	1	1	1	1	1	1	1	1	1
3.75	1	1	1	1	1	1	1	1	1	1	1	1	1	1	1	1	1	1	1	1	1	1	1	1	1	1	1	1	1	1	1	1	1	1	1	1	1	1	1	1	1	1	1	1	1	1	1	1	1
4	1	1	1	1	1	1	1	1	1	1	1	1	1	1	1	1	1	1	1	1	1	1	1	1	1	1	1	1	1	1	1	1	1	1	1	1	1	1	1	1	1	1	1	1	1	1	1	1	1
4.25	1	1	1	1	1	1	1	1	1	1	1	1	1	1	1	1	1	1	1	1	1	1	1	1	1	1	1	1	1	1	1	1	1	1	1	1	1	1	1	1	1	1	1	1	1	1	1	1	1
4.5	1	1	1	1	1	1	1	1	1	1	1	1	1	1	1	1	1	1	1	1	1	1	1	1	1	1	1	1	1	1	1	1	1	1	1	1	1	1	1	1	1	1	1	1	1	1	1	1	1
4.75	1	1	1	1	1	1	1	1	1	1	1	1	1	1	1	1	1	1	1	1	1	1	1	1	1	1	1	1	1	1	1	1	1	1	1	1	1	1	1	1	1	1	1	1	1	1	1	1	1
5	1	1	1	1	1	1	1	1	1	1	1	1	1	1	1	1	1	1	1	1	1	1	1	1	1	1	1	1	1	1	1	1	1	1	1	1	1	1	1	1	1	1	1	1	1	1	1	1	1
5.25	1	1	1	1	1	1	1	1	1	1	1	1	1	1	1	1	1	1	1	1	1	1	1	1	1	1	1	1	1	1	1	1	1	1	1	1	1	1	1	1	1	1	1	1	1	1	1	1	1
5.5	1	1	1	1	1	1	1	1	1	1	1	1	1	1	1	1	1	1	1	1	1	1	1	1	1	1	1	1	1	1	1	1	1	1	1	1	1	1	1	1	1	1	1	1	1	1	1	1	1
5.75	1	1	1	1	1	1	1	1	1	1	1	1	1	1	1	1	1	1	1	1	1	1	1	1	1	1	1	1	1	1	1	1	1	1	1	1	1	1	1	1	1	1	1	1	1	1	1	1	1
6	1	1	1	1	1	1	1	1	1	1	1	1	1	1	1	1	1	1	1	1	1	1	1	1	1	1	1	1	1	1	1	1	1	1	1	1	1	1	1	1	1	1	1	1	1	1	1	1	1
6.25	1	1	1	1	1	1	1	1	1	1	1	1	1	1	1	1	1	1	1	1	1	1	1	1	1	1	1	1	1	1	1	1	1	1	1	1	1	1	1	1	1	1	1	1	1	1	1	1	1
6.5	1	1	1	1	1	1	1	1	1	1	1	1	1	1	1	1	1	1	1	1	1	1	1	1	1	1	1	1	1	1	1	1	1	1	1	1	1	1	1	1	1	1	1	1	1	1	1	1	1
6.75	1	1	1	1	1	1	1	1	1	1	1	1	1	1	1	1	1	1	1	1	1	1	1	1	1	1	1	1	1	1	1	1	1	1	1	1	1	1	1	1	1	1	1	1	1	1	1	1	1
7	1	1	1	1	1	1	1	1	1	1	1	1	1	1	1	1	1	1	1	1	1	1	1	1	1	1	1	1	1	1	1	1	1	1	1	1	1	1	1	1	1	1	1	1	1	1	1	1	1
7.25	1	1	1	1	1	1	1	1	1	1	1	1	1	1	1	1	1	1	1	1	1	1	1	1	1	1	1	1	1	1	1	1	1	1	1	1	1	1	1	1	1	1	1	1	1	1	1	1	1
7.5	1	1	1	1	1	1	1	1	1	1	1	1	1	1	1	1	1	1	1	1	1	1	1	1	1	1	1	1	1	1	1	1	1	1	1	1	1	1	1	1	1	1	1	1	1	1	1	1	1
7.75	1	1	1	1	1	1	1	1	1	1	1	1	1	1	1	1	1	1	1	1	1	1	1	1	1	1	1	1	1	1	1	1	1	1	1	1	1	1	1	1	1	1	1	1	1	1	1	1	1
8	1	1	1	1	1	1	1	1	1	1	1	1	1	1	1	1	1	1	1	1	1	1	1	1	1	1	1	1	1	1	1	1	1	1	1	1	1	1	1	1	1	1	1	1	1	1	1	1	1
8.25	1	1	1	1	1	1	1	1	1	1	1	1	1	1	1	1	1	1	1	1	1	1	1	1	1	1	1	1	1	1	1	1	1	1	1	1	1	1	1	1	1	1	1	1	1	1	1	1	1
8.5	1	1	1	1	1	1	1	1	1	1	1	1	1	1	1	1	1	1	1	1	1	1	1	1	1	1	1	1	1	1	1	1	1	1	1	1	1	1	1	1	1	1	1	1	1	1	1	1	1
8.75	1	1	1	1	1	1	1	1	1	1	1	1	1	1	1	1	1	1	1	1	1	1	1	1	1	1	1	1	1	1	1	1	1	1	1	1	1	1	1	1	1	1	1	1	1	1	1	1	1
9	1	1	1	1	1	1	1	1	1	1	1	1	1	1	1	1	1	1	1	1	1	1	1	1	1	1	1	1	1	1	1	1	1	1	1	1	1	1	1	1	1	1	1	1	1	1	1	1	1
9.25	1	1	1	1	1	1	1	1	1	1	1	1	1	1	1	1	1	1	1	1	1	1	1	1	1	1	1	1	1	1	1	1	1	1	1	1	1	1	1	1	1	1	1	1	1	1	1	1	1
9.5	1	1	1	1	1	1	1	1	1	1	1	1	1	1	1	1	1	1	1	1	1	1	1	1	1	1	1	1	1	1	1	1	1	1	1	1	1	1	1	1	1	1	1	1	1	1	1	1	1
9.75	1	1	1	1	1	1	1	1	1	1	1	1	1	1	1	1	1	1	1	1	1	1	1	1	1	1	1	1	1	1	1	1	1	1	1	1	1	1	1	1	1	1	1	1	1	1	1	1	1
10	1	1	1	1	1	1	1	1	1	1	1	1	1	1	1	1	1	1	1	1	1	1	1	1	1	1	1	1	1	1	1	1	1	1	1	1	1	1	1	1	1	1	1	1	1	1	1	1	1
10.25	1	1	1	1	1	1	1	1	1	1	1	1	1	1	1	1	1	1	1	1	1	1	1	1	1	1	1	1	1	1	1	1	1	1	1	1	1	1	1	1	1	1	1	1	1	1	1	1	1
10.5	1	1	1	1	1	1	1	1	1	1	1	1	1	1	1	1	1	1	1	1	1	1	1	1	1	1	1	1	1	1	1	1	1	1	1	1	1	1	1	1	1	1	1	1	1	1	1	1	1
10.75	1	1	1	1	1	1	1	1	1	1	1	1	1	1	1	1	1	1	1	1	1	1	1	1	1	1	1	1	1	1	1	1	1	1	1	1	1	1	1	1	1	1	1	1	1	1	1	1	1
11	1	1	1	1	1	1	1	1	1	1	1	1	1	1	1	1	1	1	1	1	1	1	1	1	1	1	1	1	1	1	1	1	1	1	1	1	1	1	1	1	1	1	1	1	1	1	1	1	1
11.25	1	1	1	1	1	1	1	1	1	1	1	1	1	1	1	1	1	1	1	1	1	1	1	1	1	1	1	1	1	1	1	1	1	1	1	1	1	1	1	1	1	1	1	1	1	1	1	1	1
11.5	1	1	1	1	1	1	1	1	1	1	1	1	1	1	1	1	1	1	1	1	1	1	1	1	1	1	1	1	1	1	1	1	1	1	1	1	1	1	1	1	1	1	1	1	1	1	1	1	1
11.75	1	1	1	1	1	1	1	1	1	1	1	1	1	1	1	1	1	1	1	1	1	1	1	1	1	1	1	1	1	1	1	1	1	1	1	1	1	1	1	1	1	1	1	1	1	1	1	1	1
12	1	1	1	1	1	1	1	1	1	1	1	1	1	1	1	1	1	1	1	1	1	1	1	1	1	1	1	1	1	1	1	1	1	1	1	1	1	1	1	1	1	1	1	1	1	1	1	1	1
12.25	1	1	1	1	1	1	1	1	1	1	1	1	1	1	1	1	1	1	1	1	1	1	1	1	1	1	1	1	1	1	1	1	1	1	1	1	1	1	1	1	1	1	1	1	1	1	1	1	1
12.5	1	1	1	1	1	1	1	1	1	1	1	1	1	1	1	1	1	1	1	1	1	1	1	1	1	1	1	1	1	1	1	1	1	1	1	1	1	1	1	1	1	1	1	1	1	1	1	1	1
12.75	1	1	1	1	1	1	1	1	1	1	1	1	1	1	1	1	1	1	1	1	1	1	1	1	1	1	1	1	1	1	1	1	1	1	1	1	1	1	1	1	1	1	1	1	1	1	1	1	1
13	1	1	1	1	1	1	1	1	1	1	1	1	1	1	1	1	1	1	1	1	1	1	1	1	1	1	1	1	1	1	1	1	1	1	1	1	1	1	1	1	1	1	1	1	1	1	1	1	1
13.25	1	1	1	1	1	1	1	1	1	1	1	1	1	1	1	1	1	1	1	1	1	1	1	1	1	1	1	1	1	1	1	1	1	1	1	1	1	1	1	1	1	1	1	1	1	1	1	1	1
13.5	1	1	1	1	1	1	1	1	1	1	1	1	1	1	1	1	1	1	1	1	1	1	1	1	1	1	1	1	1	1	1	1	1	1	1	1	1	1	1	1	1	1	1	1	1	1	1	1	1
13.75	1	1	1	1	1	1	1	1	1	1	1	1	1	1	1	1	1	1	1	1	1	1	1	1	1	1	1	1	1	1	1	1	1	1	1	1	1	1	1	1	1	1	1	1	1	1	1	1	1
14	1	1	1	1	1	1	1	1	1	1	1	1	1	1	1	1	1	1	1	1	1	1	1	1	1	1	1	1	1	1	1	1	1	1	1	1	1	1	1	1	1	1	1	1	1	1	1	1	1
14.25	1	1	1	1	1	1	1	1	1	1	1	1	1	1	1	1	1	1	1	1	1	1	1	1	1	1	1	1	1	1	1	1	1	1	1	1	1	1	1	1	1	1	1	1	1	1	1	1	1
14.5	1	1	1	1	1	1	1	1	1	1	1	1	1	1	1	1	1	1	1	1	1	1	1	1	1	1	1	1	1	1	1	1	1	1	1	1	1	1	1	1	1	1	1	1	1	1	1	1	1
14.75	1	1	1	1	1	1	1	1	1	1	1	1	1	1	1	1	1	1	1	1	1	1	1	1	1	1	1	1	1	1	1	1	1	1	1	1	1	1	1	1	1	1	1	1	1	1	1	1	1
15	1	1	1	1	1	1	1	1	1	1	1	1	1	1	1	1	1	1	1	1	1	1	1	1	1	1	1	1	1	1	1	1	1	1	1	1	1	1	1	1	1	1	1	1	1	1	1	1	1
15.25	1	1	1	1	1	1	1	1	1	1	1	1	1	1	1	1	1	1	1	1	1	1	1	1	1	1	1	1	1	1	1	1	1	1	1	1	1	1	1	1	1	1	1	1	1	1	1	1	1
15.5	1	1	1	1	1	1	1	1	1	1	1	1	1	1	1	1	1	1	1	1	1	1	1	1	1	1	1	1	1	1	1	1	1	1	1	1	1	1	1	1	1	1	1	1	1	1	1	1	1
15.75	1	1	1	1	1	1	1	1	1	1	1	1	1	1	1	1	1	1	1	1	1	1	1	1	1	1	1	1	1	1	1	1	1	1	1	1	1	1	1	1	1	1	1	1	1	1	1	1	1
16	1	1	1	1	1	1	1	1	1	1	1	1	1	1	1	1	1	1	1	1	1	1	1	1	1	1	1	1	1	1	1	1	1	1	1	1	1	1	1	1	1	1	1	1	1	1	1	1	1
16.25	1	1	1	1	1	1	1	1	1	1	1	1	1	1	1	1	1	1	1	1	1	1	1	1	1	1	1	1	1	1	1	1	1	1	1	1	1	1	1	1	1	1	1	1	1	1	1	1	1
16.5	1	1	1	1	1	1	1	1	1	1	1	1	1	1	1	1	1	1	1	1	1	1	1	1	1	1	1	1	1	1	1	1	1	1	1	1	1	1	1	1	1	1	1	1	1	1	1	1	1
16.75	1	1	1	1	1	1	1	1	1	1	1	1	1	1	1	1	1	1	1	1	1	1	1	1	1	1	1	1	1	1	1	1	1	1	1	1	1	1	1	1	1	1	1	1	1	1	1	1	1
17	1	1	1	1	1	1	1	1	1	1	1	1	1	1	1	1	1	1	1	1	1	1	1	1	1	1	1	1	1	1	1	1	1	1	1	1	1	1	1	1	1	1	1	1	1	1	1	1	1
17.25	1	1	1	1	1	1	1	1	1	1	1	1	1	1	1	1	1	1	1	1	1	1	1	1	1	1	1	1	1	1	1	1	1	1	1	1	1	1	1	1	1	1	1	1	1	1	1	1	1
17.5	1	1	1	1	1	1	1	1	1	1	1	1	1	1	1	1	1	1	1	1	1	1	1	1	1	1	1	1	1	1	1	1	1	1	1	1	1	1	1	1	1	1	1	1	1	1	1	1	1
17.75	1	1	1	1	1	1	1	1	1	1	1	1	1	1	1	1	1	1	1	1	1	1	1	1	1	1	1	1	1	1	1	1	1	1	1	1	1	1	1	1	1	1	1	1	1	1	1	1	1
18	1	1	1	1	1	1	1	1	1	1	1	1	1	1	1	1	1	1	1	1	1	1	1	1	1	1	1	1	1	1	1	1	1	1	1	1	1	1	1	1	1	1	1	1	1	1	1	1	1
18.25	1	1	1	1	1	1	1	1	1	1	1	1	1	1	1	1	1	1	1	1	1	1	1	1	1	1	1	1	1	1	1	1	1	1	1	1	1	1	1	1	1	1	1	1	1	1	1	1	1
18.5	1	1	1	1	1	1	1	1	1	1	1	1	1	1	1	1	1	1	1	1	1	1	1	1	1	1	1	1	1	1	1	1	1	1	1	1	1	1	1	1	1	1	1	1	1	1	1	1	1
18.75	1	1	1	1	1	1	1	1	1	1	1	1	1	1	1	1	1	1	1	1	1	1	1	1	1	1	1	1	1	1	1	1	1	1	1	1	1	1	1	1	1	1	1	1	1	1	1	1	1
19	1	1	1	1	1	1	1	1	1	1	1	1	1	1	1	1	1	1	1	1	1	1	1	1	1	1	1	1	1	1	1	1	1	1	1	1	1	1	1	1	1	1	1	1	1	1	1	1	1
19.25	1	1	1	1	1	1	1	1	1	1	1	1	1	1	1	1	1	1	1	1	1	1	1	1	1	1	1	1	1	1	1	1	1	1	1	1	1	1	1	1	1	1	1	1	1	1	1	1	1
19.5	1	1	1	1	1	1	1	1	1	1	1	1	1	1	1	1	1	1	1	1	1	1	1	1	1	1	1	1	1	1	1	1	1	1	1	1	1	1	1	1	1	1	1	1	1	1	1	1	1
19.75	1	1	1	1	1	1	1	1	1	1	1	1	1	1	1	1	1	1	1	1	1	1	1	1	1	1	1	1	1	1	1	1	1	1	1	1	1	1	1	1	1	1	1	1	1	1	1	1	1
20	1	1	1	1	1	1	1	1	1	1	1	1	1	1	1	1	1	1	1	1	1	1	1	1	1	1	1	1	1	1	1	1	1	1	1	1	1	1	1	1	1	1	1	1	1	1	1	1	1
20.25	1	1	1	1	1	1	1	1	1	1	1	1	1	1	1	1	1	1	1	1	1	1	1	1	1	1	1	1	1	1	1	1	1	1	1	1	1	1	1	1	1	1	1	1	1	1	1	1	1
20.5	1	1	1	1	1	1	1	1	1	1	1	1	1	1	1	1	1	1	1	1	1	1	1	1	1	1	1	1	1	1	1	1	1	1	1	1	1	1	1	1	1	1	1	1	1	1	1	1	1
20.75	1	1	1	1	1	1	1	1	1	1	1	1	1	1	1	1	1	1	1	1	1	1	1	1	1	1	1	1	1	1	1	1	1	1	1	1	1	1	1	1	1	1	1	1	1	1	1	1	1
21	1	1	1	1	1	1	1	1	1	1	1	1	1	1	1	1	1	1	1	1	1	1	1	1	1	1	1	1	1	1	1	1	1	1	1	1	1	1	1	1	1	1	1	1	1	1	1	1	1
21.25	1	1	1	1	1	1	1	1	1	1	1	1	1	1	1	1	1	1	1	1	1	1	1	1	1	1	1	1	1	1	1	1	1	1	1	1	1	1	1	1	1	1	1	1	1	1	1	1	1
21.5	1	1	1	1	1	1	1	1	1	1	1	1	1	1	1	1	1	1	1	1	1	1	1	1	1	1	1	1	1	1	1	1	1	1	1	1	1	1	1	1	1	1	1	1	1	1	1	1	1
21.75	1	1	1	1	1	1	1	1	1	1	1	1	1	1	1	1	1	1	1	1	1	1	1	1	1	1	1	1	1	1	1	1	1	1	1	1	1	1	1	1	1	1	1	1	1	1	1	1	1
22	1	1	1	1	1	1	1	1	1	1	1	1	1	1	1	1	1	1	1	1	1	1	1	1	1	1	1	1	1	1	1	1	1	1	1	1	1	1	1	1	1	1	1	1	1	1	1	1	1
22.25	1	1	1	1	1	1	1	1	1	1	1	1	1	1	1	1	1	1	1	1	1	1	1	1	1	1	1	1	1	1	1	1	1	1	1	1	1	1	1	1	1	1	1	1	1	1	1	1	1
22.5	1	1	1	1	1	1	1	1	1	1	1	1	1	1	1	1	1	1	1	1	1	1	1	1	1	1	1	1	1	1	1	1	1	1	1	1	1	1	1	1	1	1	1	1	1	1	1	1	1
22.75	1	1	1	1	1	1	1	1	1	1	1	1	1	1	1	1	1	1	1	1	1	1	1	1	1	1	1	1	1	1	1	1	1	1	1	1	1	1	1	1	1	1	1	1	1	1	1	1	1
23	1	1	1	1	1	1	1	1	1	1	1	1	1	1	1	1	1	1	1	1	1	1	1	1	1	1	1	1	1	1	1	1	1	1	1	1	1	1	1	1	1	1	1	1	1	1	1	1	1
23.25	1	1	1	1	1	1	1	1	1	1	1	1	1	1	1	1	1	1	1	1	1	1	1	1	1	1	1	1	1	1	1	1	1	1	1	1	1	1	1	1	1	1	1	1	1	1	1	1	1
23.5	1	1	1	1	1	1	1	1	1	1	1	1	1	1	1	1	1	1	1	1	1	1	1	1	1	1	1	1	1	1	1	1	1	1	1	1	1	1	1	1	1	1	1	1	1	1	1	1	1
23.75	1	1	1	1	1	1	1	1	1	1	1	1	1	1	1	1	1	1	1	1	1	1	1	1	1	1	1	1	1	1	1	1	1	1	1	1	1	1	1	1	1	1	1	1	1	1	1	1	1
24	1	1	1	1	1	1	1	1	1	1	1	1	1	1	1	1	1	1	1	1	1	1	1	1	1	1	1	1	1	1	1	1	1	1	1	1	1	1	1	1	1	1	1	1	1	1	1	1	1
24.25	1	1	1	1	1	1	1	1	1	1	1	1	1	1	1	1	1	1	1	1	1	1	1	1	1	1	1	1	1	1	1	1	1	1	1	1	1	1	1	1	1	1	1	1	1	1	1	1	1
24.5	1	1	1	1	1	1	1	1	1	1	1	1	1	1	1	1	1	1	1	1	1	1	1	1	1	1	1	1	1	1	1	1	1	1	1	1	1	1	1	1	1	1	1	1	1	1	1	1	1
24.75	1	1	1	1	1	1	1	1	1	1	1	1	1	1	1	1	1	1	1	1	1	1	1	1	1	1	1	1	1	1	1	1	1	1	1	1	1	1	1	1	1	1	1	1	1	1	1	1	1
25	1	1	1	1	1	1	1	1	1	1	1	1	1	1	1	1	1	1	1	1	1	1	1	1	1	1	1	1	1	1	1	1	1	1	1	1	1	1	1	1	1	1	1	1	1	1	1	1	1
25.25	1	1	1	1	1	1	1	1	1	1	1	1	1	1	1	1	1	1	1	1	1	1	1	1	1	1	1	1	1	1	1	1	1	1	1	1	1	1	1	1	1	1	1	1	1	1	1	1	1
25.5	1	1	1	1	1	1	1	1	1	1	1	1	1	1	1	1	1	1	1	1	1	1	1	1	1	1	1	1	1	1	1	1	1	1	1	1	1	1	1	1	1	1	1	1	1	1	1	1	1
25.75	1	1	1	1	1	1	1	1	1	1	1	1	1	1	1	1	1	1	1	1	1	1	1	1	1	1	1	1	1	1	1	1	1	1	1	1	1	1	1	1	1	1	1	1	1	1	1	1	1
26	1	1	1	1	1	1	1	1	1	1	1	1	1	1	1	1	1	1	1	1	1	1	1	1	1	1	1	1	1	1	1	1	1	1	1	1	1	1	1	1	1	1	1	1	1	1	1	1	1
26.25	1	1	1	1	1	1	1	1	1	1	1	1	1	1	1	1	1	1	1	1	1	1	1	1	1	1	1	1	1	1	1	1	1	1	1	1	1	1	1	1	1	1	1	1	1	1	1	1	1
26.5	1	1	1	1	1	1	1	1	1	1	1	1	1	1	1	1	1	1	1	1	1	1	1	1	1	1	1	1	1	1	1	1	1	1	1	1	1	1	1	1	1	1	1	1	1	1	1	1	1
26.75	1	1	1	1	1	1	1	1	1	1	1	1	1	1	1	1	1	1	1	1	1	1	1	1	1	1	1	1	1	1	1	1	1	1	1	1	1	1	1	1	1	1	1	1	1	1	1	1	1
27	1	1	1	1	1	1	1	1	1	1	1	1	1	1	1	1	1	1	1	1	1	1	1	1	1	1	1	1	1	1	1	1	1	1	1	1	1	1	1	1	1	1	1	1	1	1	1	1	1
27.25	1	1	1	1	1	1	1	1	1	1	1	1	1	1	1	1	1	1	1	1	1	1	1	1	1	1	1	1	1	1	1	1	1	1	1	1	1	1	1	1	1	1	1	1	1	1	1	1	1
27.5	1	1	1	1	1	1	1	1	1	1	1	1	1	1	1	1	1	1	1	1	1	1	1	1	1	1	1	1	1	1	1	1	1	1	1	1	1	1	1	1	1	1	1	1	1	1	1	1	1
27.75	1	1	1	1	1	1	1	1	1	1	1	1	1	1	1	1	1	1	1	1	1	1	1	1	1	1	1	1	1	1	1	1	1	1	1	1	1	1	1	1	1	1	1	1	1	1	1	1	1
28	1	1	1	1	1	1	1	1	1	1	1	1	1	1	1	1	1	1	1	1	1	1	1	1	1	1	1	1	1	1	1	1	1	1	1	1	1	1	1	1	1	1	1	1	1	1	1	1	1
28.25	1	1	1	1	1	1	1	1	1	1	1	1	1	1	1	1	1	1	1	1	1	1	1	1	1	1	1	1	1	1	1	1	1	1	1	1	1	1	1	1	1	1	1	1	1	1	1	1	1
28.5	1	1	1	1	1	1	1	1	1	1	1	1	1	1	1	1	1	1	1	1	1	1	1	1	1	1	1	1	1	1	1	1	1	1	1	1	1	1	1	1	1	1	1	1	1	1	1	1	1
28.75	1	1	1	1	1	1	1	1	1	1	1	1	1	1	1	1	1	1	1	1	1	1	1	1	1	1	1	1	1	1	1	1	1	1	1	1	1	1	1	1	1	1	1	1	1	1	1	1	1
29	1	1	1	1	1	1	1	1	1	1	1	1	1	1	1	1	1	1	1	1	1	1	1	1	1	1	1	1	1	1	1	1	1	1	1	1	1	1	1	1	1	1	1	1	1	1	1	1	1
29.25	1	1	1	1	1	1	1	1	1	1	1	1	1	1	1	1	1	1	1	1	1	1	1	1	1	1	1	1	1	1	1	1	1	1	1	1	1	1	1	1	1	1	1	1	1	1	1	1	1
29.5	1	1	1	1	1	1	1	1	1	1	1	1	1	1	1	1	1	1	1	1	1	1	1	1	1	1	1	1	1	1	1	1	1	1	1	1	1	1	1	1	1	1	1	1	1	1	1	1	1
29.75	1	1	1	1	1	1	1	1	1	1	1	1	1	1	1	1	1	1	1	1	1	1	1	1	1	1	1	1	1	1	1	1	1	1	1	1	1	1	1	1	1	1	1	1	1	1	1	1	1
30	1	1	1	1	1	1	1	1	1	1	1	1	1	1	1	1	1	1	1	1	1	1	1	1	1	1	1	1	1	1	1	1	1	1	1	1	1	1	1	1	1	1	1	1	1	1	1	1	1
30.25	1	1	1	1	1	1	1	1	1	1	1	1	1	1	1	1	1	1	1	1	1	1	1	1	1	1	1	1	1	1	1	1	1	1	1	1	1	1	1	1	1	1	1	1	1	1	1	1	1
30.5	1	1	1	1	1	1	1	1	1	1	1	1	1	1	1	1	1	1	1	1	1	1	1	1	1	1	1	1	1	1	1	1	1	1	1	1	1	1	1	1	1	1	1	1	1	1	1	1	1
30.75	1	1	1	1	1	1	1	1	1	1	1	1	1	1	1	1	1	1	1	1	1	1	1	1	1	1	1	1	1	1	1	1	1	1	1	1	1	1	1	1	1	1	1	1	1	1	1	1	1
31	1	1	1	1	1	1	1	1	1	1	1	1	1	1	1	1	1	1	1	1	1	1	1	1	1	1	1	1	1	1	1	1	1	1	1	1	1	1	1	1	1	1	1	1	1	1	1	1	1
31.25	1	1	1	1	1	1	1	1	1	1	1	1	1	1	1	1	1	1	1	1	1	1	1	1	1	1	1	1	1	1	1	1	1	1	1	1	1	1	1	1	1	1	1	1	1	1	1	1	1
31.5	1	1	1	1	1	1	1	1	1	1	1	1	1	1	1	1	1	1	1	1	1	1	1	1	1	1	1	1	1	1	1	1	1	1	1	1	1	1	1	1	1	1	1	1	1	1	1	1	1
31.75	1	1	1	1	1	1	1	1	1	1	1	1	1	1	1	1	1	1	1	1	1	1	1	1	1	1	1	1	1	1	1	1	1	1	1	1	1	1	1	1	1	1	1	1	1	1	1	1	1
32	1	1	1	1	1	1	1	1	1	1	1	1	1	1	1	1	1	1	1	1	1	1	1	1	1	1	1	1	1	1	1	1	1	1	1	1	1	1	1	1	1	1	1	1	1	1	1	1	1
32.25	1	1	1	1	1	1	1	1	1	1	1	1	1	1	1	1	1	1	1	1	1	1	1	1	1	1	1	1	1	1	1	1	1	1	1	1	1	1	1	1	1	1	1	1	1	1	1	1	1
32.5	1	1	1	1	1	1	1	1	1	1	1	1	1	1	1	1	1	1	1	1	1	1	1	1	1	1	1	1	1	1	1	1	1	1	1	1	1	1	1	1	1	1	1	1	1	1	1	1	1
32.75	1	1	1	1	1	1	1	1	1	1	1	1	1	1	1	1	1	1	1	1	1	1	1	1	1	1	1	1	1	1	1	1	1	1	1	1	1	1	1	1	1	1	1	1	1	1	1	1	1
33	1	1	1	1	1	1	1	1	1	1	1	1	1	1	1	1	1	1	1	1	1	1	1	1	1	1	1	1	1	1	1	1	1	1	1	1	1	1	1	1	1	1	1	1	1	1	1	1	1
33.25	1	1	1	1	1	1	1	1	1	1	1	1	1	1	1	1	1	1	1	1	1	1	1	1	1	1	1	1	1	1	1	1	1	1	1	1	1	1	1	1	1	1	1	1	1	1	1	1	1
33.5	1	1	1	1	1	1	1	1	1	1	1	1	1	1	1	1	1	1	1	1	1	1	1	1	1	1	1	1	1	1	1	1	1	1	1	1	1	1	1	1	1	1	1	1	1	1	1	1	1
33.75	1	1	1	1	1	1	1	1	1	1	1	1	1	1	1	1	1	1	1	1	1	1	1	1	1	1	1	1	1	1	1	1	1	1	1	1	1	1	1	1	1	1	1	1	1	1	1	1	1
34	1	1	1	1	1	1	1	1	1	1	1	1	1	1	1	1	1	1	1	1	1	1	1	1	1	1	1	1	1	1	1	1	1	1	1	1	1	1	1	1	1	1	1	1	1	1	1	1	1
34.25	1	1	1	1	1	1	1	1	1	1	1	1	1	1	1	1	1	1	1	1	1	1	1	1	1	1	1	1	1	1	1	1	1	1	1	1	1	1	1	1	1	1	1	1	1	1	1	1	1
34.5	1	1	1	1	1	1	1	1	1	1	1	1	1	1	1	1	1	1	1	1	1	1	1	1	1	1	1	1	1	1	1	1	1	1	1	1	1	1	1	1	1	1	1	1	1	1	1	1	1
34.75	1	1	1	1	1	1	1	1	1	1	1	1	1	1	1	1	1	1	1	1	1	1	1	1	1	1	1	1	1	1	1	1	1	1	1	1	1	1	1	1	1	1	1	1	1	1	1	1	1
35	1	1	1	1	1	1	1	1	1	1	1	1	1	1	1	1	1	1	1	1	1	1	1	1	1	1	1	1	1	1	1	1	1	1	1	1	1	1	1	1	1	1	1	1	1	1	1	1	1
35.25	1	1	1	1	1	1	1	1	1	1	1	1	1	1	1	1	1	1	1	1	1	1	1	1	1	1	1	1	1	1	1	1	1	1	1	1	1	1	1	1	1	1	1	1	1	1	1	1	1
35.5	1	1	1	1	1	1	1	1	1	1	1	1	1	1	1	1	1	1	1	1	1	1	1	1	1	1	1	1	1	1	1	1	1	1	1	1	1	1	1	1	1	1	1	1	1	1	1	1	1
35.75	1	1	1	1	1	1	1	1	1	1	1	1	1	1	1	1	1	1	1	1	1	1	1	1	1	1	1	1	1	1	1	1	1	1	1	1	1	1	1	1	1	1	1	1	1	1	1	1	1
36	1	1	1	1	1	1	1	1	1	1	1	1	1	1	1	1	1	1	1	1	1	1	1	1	1	1	1	1	1	1	1	1	1	1	1	1	1	1	1	1	1	1	1	1	1	1	1	1	1
36.25	1	1	1	1	1	1	1	1	1	1	1	1	1	1	1	1	1	1	1	1	1	1	1	1	1	1	1	1	1	1	1	1	1	1	1	1	1	1	1	1	1	1	1	1	1	1	1	1	1
36.5	1	1	1	1	1	1	1	1	1	1	1	1	1	1	1	1	1	1	1	1	1	1	1	1	1	1	1	1	1	1	1	1	1	1	1	1	1	1	1	1	1	1	1	1	1	1	1	1	1
36.75	1	1	1	1	1	1	1	1	1	1	1	1	1	1	1	1	1	1	1	1	1	1	1	1	1	1	1	1	1	1	1	1	1	1	1	1	1	1	1	1	1	1	1	1	1	1	1	1	1
37	1	1	1	1	1	1	1	1	1	1	1	1	1	1	1	1	1	1	1	1	1	1	1	1	1	1	1	1	1	1	1	1	1	1	1	1	1	1	1	1	1	1	1	1	1	1	1	1	1
37.25	1	1	1	1	1	1	1	1	1	1	1	1	1	1	1	1	1	1	1	1	1	1	1	1	1	1	1	1	1	1	1	1	1	1	1	1	1	1	1	1	1	1	1	1	1	1	1	1	1
37.5	1	1	1	1	1	1	1	1	1	1	1	1	1	1	1	1	1	1	1	1	1	1	1	1	1	1	1	1	1	1	1	1	1	1	1	1	1	1	1	1	1	1	1	1	1	1	1	1	1
37.75	1	1	1	1	1	1	1	1	1	1	1	1	1	1	1	1	1	1	1	1	1	1	1	1	1	1	1	1	1	1	1	1	1	1	1	1	1	1	1	1	1	1	1	1	1	1	1	1	1
38	1	1	1	1	1	1	1	1	1	1	1	1	1	1	1	1	1	1	1	1	1	1	1	1	1	1	1	1	1	1	1	1	1	1	1	1	1	1	1	1	1	1	1	1	1	1	1	1	1
38.25	1	1	1	1	1	1	1	1	1	1	1	1	1	1	1	1	1	1	1	1	1	1	1	1	1	1	1	1	1	1	1	1	1	1	1	1	1	1	1	1	1	1	1	1	1	1	1	1	1
38.5	1	1	1	1	1	1	1	1	1	1	1	1	1	1	1	1	1	1	1	1	1	1	1	1	1	1	1	1	1	1	1	1	1	1	1	1	1	1	1	1	1	1	1	1	1	1	1	1	1
38.75	1	1	1	1	1	1	1	1	1	1	1	1	1	1	1	1	1	1	1	1	1	1	1	1	1	1	1	1	1	1	1	1	1	1	1	1	1	1	1	1	1	1	1	1	1	1	1	1	1
39	1	1	1	1	1	1	1	1	1	1	1	1	1	1	1	1	1	1	1	1	1	1	1	1	1	1	1	1	1	1	1	1	1	1	1	1	1	1	1	1	1	1	1	1	1	1	1	1	1
39.25	1	1	1	1	1	1	1	1	1	1	1	1	1	1	1	1	1	1	1	1	1	1	1	1	1	1	1	1	1	1	1	1	1	1	1	1	1	1	1	1	1	1	1	1	1	1	1	1	1
39.5	1	1	1	1	1	1	1	1	1	1	1	1	1	1	1	1	1	1	1	1	1	1	1	1	1	1	1	1	1	1	1	1	1	1	1	1	1	1	1	1	1	1	1	1	1	1	1	1	1
39.75	2	2	2	1	1	1	1	1	1	1	1	1	1	1	1	1	1	1	1	1	1	1	1	1	1	1	1	1	1	1	1	1	1	1	1	1	1	1	1	1	1	1	1	1	1	1	1	1	1
40	1	1	1	1	2	2	2	2	1	1	1	1	1	1	1	1	1	1	1	1	1	1	1	1	1	1	1	1	1	1	1	1	1	1	1	1	1	1	1	1	1	1	1	1	1	1	1	1	1
40.25	1	1	1	1	1	1	1	1	1	1	2	2	2	1	1	1	1	1	1	1	1	1	1	1	1	1	1	1	1	1	1	1	1	1	1	1	1	1	1	1	1	1	1	1	1	1	1	1	1
40.5	1	1	1	1	1	1	1	1	1	1	1	1	1	1	1	1	2	2	1	1	1	1	1	1	1	1	1	1	1	1	1	1	1	1	1	1	1	1	1	1	1	1	1	1	1	1	1	1	1
40.75	1	1	1	1	1	1	1	1	1	1	1	1	1	1	1	1	1	1	1	1	1	2	2	1	1	1	1	1	1	1	1	1	1	1	1	1	1	1	1	1	1	1	1	1	1	1	1	1	1
41	1	1	1	1	1	1	1	1	1	1	1	1	1	1	1	1	1	1	1	1	1	1	1	1	1	1	1	2	1	1	1	1	1	1	1	1	1	1	1	1	1	1	1	1	1	1	1	1	1
41.25	1	1	1	1	1	1	1	1	1	1	1	1	1	1	1	1	1	1	1	1	1	1	1	1	1	1	1	1	1	1	1	1	2	1	1	1	1	1	1	1	1	1	1	1	1	1	1	1	1
41.5	1	1	1	1	1	1	1	1	1	1	1	1	1	1	1	1	1	1	1	1	1	1	1	1	1	1	1	1	1	1	1	1	1	1	1	1	1	1	1	1	1	1	1	1	1	1	1	1	1
41.75	1	1	1	1	1	1	1	1	1	1	1	1	1	1	1	1	1	1	1	1	1	1	1	1	1	1	1	1	1	1	1	1	1	1	1	1	1	1	1	1	1	1	1	1	1	1	1	1	1
42	1	1	1	1	1	1	1	1	1	1	1	1	1	1	1	1	1	1	1	1	1	1	1	1	1	1	1	1	1	1	1	1	1	1	1	1	1	1	1	1	1	1	1	1	1	1	1	1	1
[truncated: 301 more columns]

## Sheet: b Indoor-Older 6H
units: See survivability zones descriptions in Session 4.2 and Figure 2, x-axis: temperature (degrees Celsius, row 2), y-axis:water vapor pressure (mmHg, column A)
	25	25.1	25.2	25.3	25.4	25.5	25.6	25.7	25.8	25.9	26	26.1	26.2	26.3	26.4	26.5	26.6	26.7	26.8	26.9	27	27.1	27.2	27.3	27.4	27.5	27.6	27.7	27.8	27.9	28	28.1	28.2	28.3	28.4	28.5	28.6	28.7	28.8	28.9	29	29.1	29.2	29.3	29.4	29.5	29.6	29.7	29.8
0	1	1	1	1	1	1	1	1	1	1	1	1	1	1	1	1	1	1	1	1	1	1	1	1	1	1	1	1	1	1	1	1	1	1	1	1	1	1	1	1	1	1	1	1	1	1	1	1	1
0.25	1	1	1	1	1	1	1	1	1	1	1	1	1	1	1	1	1	1	1	1	1	1	1	1	1	1	1	1	1	1	1	1	1	1	1	1	1	1	1	1	1	1	1	1	1	1	1	1	1
0.5	1	1	1	1	1	1	1	1	1	1	1	1	1	1	1	1	1	1	1	1	1	1	1	1	1	1	1	1	1	1	1	1	1	1	1	1	1	1	1	1	1	1	1	1	1	1	1	1	1
0.75	1	1	1	1	1	1	1	1	1	1	1	1	1	1	1	1	1	1	1	1	1	1	1	1	1	1	1	1	1	1	1	1	1	1	1	1	1	1	1	1	1	1	1	1	1	1	1	1	1
1	1	1	1	1	1	1	1	1	1	1	1	1	1	1	1	1	1	1	1	1	1	1	1	1	1	1	1	1	1	1	1	1	1	1	1	1	1	1	1	1	1	1	1	1	1	1	1	1	1
1.25	1	1	1	1	1	1	1	1	1	1	1	1	1	1	1	1	1	1	1	1	1	1	1	1	1	1	1	1	1	1	1	1	1	1	1	1	1	1	1	1	1	1	1	1	1	1	1	1	1
1.5	1	1	1	1	1	1	1	1	1	1	1	1	1	1	1	1	1	1	1	1	1	1	1	1	1	1	1	1	1	1	1	1	1	1	1	1	1	1	1	1	1	1	1	1	1	1	1	1	1
1.75	1	1	1	1	1	1	1	1	1	1	1	1	1	1	1	1	1	1	1	1	1	1	1	1	1	1	1	1	1	1	1	1	1	1	1	1	1	1	1	1	1	1	1	1	1	1	1	1	1
2	1	1	1	1	1	1	1	1	1	1	1	1	1	1	1	1	1	1	1	1	1	1	1	1	1	1	1	1	1	1	1	1	1	1	1	1	1	1	1	1	1	1	1	1	1	1	1	1	1
2.25	1	1	1	1	1	1	1	1	1	1	1	1	1	1	1	1	1	1	1	1	1	1	1	1	1	1	1	1	1	1	1	1	1	1	1	1	1	1	1	1	1	1	1	1	1	1	1	1	1
2.5	1	1	1	1	1	1	1	1	1	1	1	1	1	1	1	1	1	1	1	1	1	1	1	1	1	1	1	1	1	1	1	1	1	1	1	1	1	1	1	1	1	1	1	1	1	1	1	1	1
2.75	1	1	1	1	1	1	1	1	1	1	1	1	1	1	1	1	1	1	1	1	1	1	1	1	1	1	1	1	1	1	1	1	1	1	1	1	1	1	1	1	1	1	1	1	1	1	1	1	1
3	1	1	1	1	1	1	1	1	1	1	1	1	1	1	1	1	1	1	1	1	1	1	1	1	1	1	1	1	1	1	1	1	1	1	1	1	1	1	1	1	1	1	1	1	1	1	1	1	1
3.25	1	1	1	1	1	1	1	1	1	1	1	1	1	1	1	1	1	1	1	1	1	1	1	1	1	1	1	1	1	1	1	1	1	1	1	1	1	1	1	1	1	1	1	1	1	1	1	1	1
3.5	1	1	1	1	1	1	1	1	1	1	1	1	1	1	1	1	1	1	1	1	1	1	1	1	1	1	1	1	1	1	1	1	1	1	1	1	1	1	1	1	1	1	1	1	1	1	1	1	1
3.75	1	1	1	1	1	1	1	1	1	1	1	1	1	1	1	1	1	1	1	1	1	1	1	1	1	1	1	1	1	1	1	1	1	1	1	1	1	1	1	1	1	1	1	1	1	1	1	1	1
4	1	1	1	1	1	1	1	1	1	1	1	1	1	1	1	1	1	1	1	1	1	1	1	1	1	1	1	1	1	1	1	1	1	1	1	1	1	1	1	1	1	1	1	1	1	1	1	1	1
4.25	1	1	1	1	1	1	1	1	1	1	1	1	1	1	1	1	1	1	1	1	1	1	1	1	1	1	1	1	1	1	1	1	1	1	1	1	1	1	1	1	1	1	1	1	1	1	1	1	1
4.5	1	1	1	1	1	1	1	1	1	1	1	1	1	1	1	1	1	1	1	1	1	1	1	1	1	1	1	1	1	1	1	1	1	1	1	1	1	1	1	1	1	1	1	1	1	1	1	1	1
4.75	1	1	1	1	1	1	1	1	1	1	1	1	1	1	1	1	1	1	1	1	1	1	1	1	1	1	1	1	1	1	1	1	1	1	1	1	1	1	1	1	1	1	1	1	1	1	1	1	1
5	1	1	1	1	1	1	1	1	1	1	1	1	1	1	1	1	1	1	1	1	1	1	1	1	1	1	1	1	1	1	1	1	1	1	1	1	1	1	1	1	1	1	1	1	1	1	1	1	1
5.25	1	1	1	1	1	1	1	1	1	1	1	1	1	1	1	1	1	1	1	1	1	1	1	1	1	1	1	1	1	1	1	1	1	1	1	1	1	1	1	1	1	1	1	1	1	1	1	1	1
5.5	1	1	1	1	1	1	1	1	1	1	1	1	1	1	1	1	1	1	1	1	1	1	1	1	1	1	1	1	1	1	1	1	1	1	1	1	1	1	1	1	1	1	1	1	1	1	1	1	1
5.75	1	1	1	1	1	1	1	1	1	1	1	1	1	1	1	1	1	1	1	1	1	1	1	1	1	1	1	1	1	1	1	1	1	1	1	1	1	1	1	1	1	1	1	1	1	1	1	1	1
6	1	1	1	1	1	1	1	1	1	1	1	1	1	1	1	1	1	1	1	1	1	1	1	1	1	1	1	1	1	1	1	1	1	1	1	1	1	1	1	1	1	1	1	1	1	1	1	1	1
6.25	1	1	1	1	1	1	1	1	1	1	1	1	1	1	1	1	1	1	1	1	1	1	1	1	1	1	1	1	1	1	1	1	1	1	1	1	1	1	1	1	1	1	1	1	1	1	1	1	1
6.5	1	1	1	1	1	1	1	1	1	1	1	1	1	1	1	1	1	1	1	1	1	1	1	1	1	1	1	1	1	1	1	1	1	1	1	1	1	1	1	1	1	1	1	1	1	1	1	1	1
6.75	1	1	1	1	1	1	1	1	1	1	1	1	1	1	1	1	1	1	1	1	1	1	1	1	1	1	1	1	1	1	1	1	1	1	1	1	1	1	1	1	1	1	1	1	1	1	1	1	1
7	1	1	1	1	1	1	1	1	1	1	1	1	1	1	1	1	1	1	1	1	1	1	1	1	1	1	1	1	1	1	1	1	1	1	1	1	1	1	1	1	1	1	1	1	1	1	1	1	1
7.25	1	1	1	1	1	1	1	1	1	1	1	1	1	1	1	1	1	1	1	1	1	1	1	1	1	1	1	1	1	1	1	1	1	1	1	1	1	1	1	1	1	1	1	1	1	1	1	1	1
7.5	1	1	1	1	1	1	1	1	1	1	1	1	1	1	1	1	1	1	1	1	1	1	1	1	1	1	1	1	1	1	1	1	1	1	1	1	1	1	1	1	1	1	1	1	1	1	1	1	1
7.75	1	1	1	1	1	1	1	1	1	1	1	1	1	1	1	1	1	1	1	1	1	1	1	1	1	1	1	1	1	1	1	1	1	1	1	1	1	1	1	1	1	1	1	1	1	1	1	1	1
8	1	1	1	1	1	1	1	1	1	1	1	1	1	1	1	1	1	1	1	1	1	1	1	1	1	1	1	1	1	1	1	1	1	1	1	1	1	1	1	1	1	1	1	1	1	1	1	1	1
8.25	1	1	1	1	1	1	1	1	1	1	1	1	1	1	1	1	1	1	1	1	1	1	1	1	1	1	1	1	1	1	1	1	1	1	1	1	1	1	1	1	1	1	1	1	1	1	1	1	1
8.5	1	1	1	1	1	1	1	1	1	1	1	1	1	1	1	1	1	1	1	1	1	1	1	1	1	1	1	1	1	1	1	1	1	1	1	1	1	1	1	1	1	1	1	1	1	1	1	1	1
8.75	1	1	1	1	1	1	1	1	1	1	1	1	1	1	1	1	1	1	1	1	1	1	1	1	1	1	1	1	1	1	1	1	1	1	1	1	1	1	1	1	1	1	1	1	1	1	1	1	1
9	1	1	1	1	1	1	1	1	1	1	1	1	1	1	1	1	1	1	1	1	1	1	1	1	1	1	1	1	1	1	1	1	1	1	1	1	1	1	1	1	1	1	1	1	1	1	1	1	1
9.25	1	1	1	1	1	1	1	1	1	1	1	1	1	1	1	1	1	1	1	1	1	1	1	1	1	1	1	1	1	1	1	1	1	1	1	1	1	1	1	1	1	1	1	1	1	1	1	1	1
9.5	1	1	1	1	1	1	1	1	1	1	1	1	1	1	1	1	1	1	1	1	1	1	1	1	1	1	1	1	1	1	1	1	1	1	1	1	1	1	1	1	1	1	1	1	1	1	1	1	1
9.75	1	1	1	1	1	1	1	1	1	1	1	1	1	1	1	1	1	1	1	1	1	1	1	1	1	1	1	1	1	1	1	1	1	1	1	1	1	1	1	1	1	1	1	1	1	1	1	1	1
10	1	1	1	1	1	1	1	1	1	1	1	1	1	1	1	1	1	1	1	1	1	1	1	1	1	1	1	1	1	1	1	1	1	1	1	1	1	1	1	1	1	1	1	1	1	1	1	1	1
10.25	1	1	1	1	1	1	1	1	1	1	1	1	1	1	1	1	1	1	1	1	1	1	1	1	1	1	1	1	1	1	1	1	1	1	1	1	1	1	1	1	1	1	1	1	1	1	1	1	1
10.5	1	1	1	1	1	1	1	1	1	1	1	1	1	1	1	1	1	1	1	1	1	1	1	1	1	1	1	1	1	1	1	1	1	1	1	1	1	1	1	1	1	1	1	1	1	1	1	1	1
10.75	1	1	1	1	1	1	1	1	1	1	1	1	1	1	1	1	1	1	1	1	1	1	1	1	1	1	1	1	1	1	1	1	1	1	1	1	1	1	1	1	1	1	1	1	1	1	1	1	1
11	1	1	1	1	1	1	1	1	1	1	1	1	1	1	1	1	1	1	1	1	1	1	1	1	1	1	1	1	1	1	1	1	1	1	1	1	1	1	1	1	1	1	1	1	1	1	1	1	1
11.25	1	1	1	1	1	1	1	1	1	1	1	1	1	1	1	1	1	1	1	1	1	1	1	1	1	1	1	1	1	1	1	1	1	1	1	1	1	1	1	1	1	1	1	1	1	1	1	1	1
11.5	1	1	1	1	1	1	1	1	1	1	1	1	1	1	1	1	1	1	1	1	1	1	1	1	1	1	1	1	1	1	1	1	1	1	1	1	1	1	1	1	1	1	1	1	1	1	1	1	1
11.75	1	1	1	1	1	1	1	1	1	1	1	1	1	1	1	1	1	1	1	1	1	1	1	1	1	1	1	1	1	1	1	1	1	1	1	1	1	1	1	1	1	1	1	1	1	1	1	1	1
12	1	1	1	1	1	1	1	1	1	1	1	1	1	1	1	1	1	1	1	1	1	1	1	1	1	1	1	1	1	1	1	1	1	1	1	1	1	1	1	1	1	1	1	1	1	1	1	1	1
12.25	1	1	1	1	1	1	1	1	1	1	1	1	1	1	1	1	1	1	1	1	1	1	1	1	1	1	1	1	1	1	1	1	1	1	1	1	1	1	1	1	1	1	1	1	1	1	1	1	1
12.5	1	1	1	1	1	1	1	1	1	1	1	1	1	1	1	1	1	1	1	1	1	1	1	1	1	1	1	1	1	1	1	1	1	1	1	1	1	1	1	1	1	1	1	1	1	1	1	1	1
12.75	1	1	1	1	1	1	1	1	1	1	1	1	1	1	1	1	1	1	1	1	1	1	1	1	1	1	1	1	1	1	1	1	1	1	1	1	1	1	1	1	1	1	1	1	1	1	1	1	1
13	1	1	1	1	1	1	1	1	1	1	1	1	1	1	1	1	1	1	1	1	1	1	1	1	1	1	1	1	1	1	1	1	1	1	1	1	1	1	1	1	1	1	1	1	1	1	1	1	1
13.25	1	1	1	1	1	1	1	1	1	1	1	1	1	1	1	1	1	1	1	1	1	1	1	1	1	1	1	1	1	1	1	1	1	1	1	1	1	1	1	1	1	1	1	1	1	1	1	1	1
13.5	1	1	1	1	1	1	1	1	1	1	1	1	1	1	1	1	1	1	1	1	1	1	1	1	1	1	1	1	1	1	1	1	1	1	1	1	1	1	1	1	1	1	1	1	1	1	1	1	1
13.75	1	1	1	1	1	1	1	1	1	1	1	1	1	1	1	1	1	1	1	1	1	1	1	1	1	1	1	1	1	1	1	1	1	1	1	1	1	1	1	1	1	1	1	1	1	1	1	1	1
14	1	1	1	1	1	1	1	1	1	1	1	1	1	1	1	1	1	1	1	1	1	1	1	1	1	1	1	1	1	1	1	1	1	1	1	1	1	1	1	1	1	1	1	1	1	1	1	1	1
14.25	1	1	1	1	1	1	1	1	1	1	1	1	1	1	1	1	1	1	1	1	1	1	1	1	1	1	1	1	1	1	1	1	1	1	1	1	1	1	1	1	1	1	1	1	1	1	1	1	1
14.5	1	1	1	1	1	1	1	1	1	1	1	1	1	1	1	1	1	1	1	1	1	1	1	1	1	1	1	1	1	1	1	1	1	1	1	1	1	1	1	1	1	1	1	1	1	1	1	1	1
14.75	1	1	1	1	1	1	1	1	1	1	1	1	1	1	1	1	1	1	1	1	1	1	1	1	1	1	1	1	1	1	1	1	1	1	1	1	1	1	1	1	1	1	1	1	1	1	1	1	1
15	1	1	1	1	1	1	1	1	1	1	1	1	1	1	1	1	1	1	1	1	1	1	1	1	1	1	1	1	1	1	1	1	1	1	1	1	1	1	1	1	1	1	1	1	1	1	1	1	1
15.25	1	1	1	1	1	1	1	1	1	1	1	1	1	1	1	1	1	1	1	1	1	1	1	1	1	1	1	1	1	1	1	1	1	1	1	1	1	1	1	1	1	1	1	1	1	1	1	1	1
15.5	1	1	1	1	1	1	1	1	1	1	1	1	1	1	1	1	1	1	1	1	1	1	1	1	1	1	1	1	1	1	1	1	1	1	1	1	1	1	1	1	1	1	1	1	1	1	1	1	1
15.75	1	1	1	1	1	1	1	1	1	1	1	1	1	1	1	1	1	1	1	1	1	1	1	1	1	1	1	1	1	1	1	1	1	1	1	1	1	1	1	1	1	1	1	1	1	1	1	1	1
16	1	1	1	1	1	1	1	1	1	1	1	1	1	1	1	1	1	1	1	1	1	1	1	1	1	1	1	1	1	1	1	1	1	1	1	1	1	1	1	1	1	1	1	1	1	1	1	1	1
16.25	1	1	1	1	1	1	1	1	1	1	1	1	1	1	1	1	1	1	1	1	1	1	1	1	1	1	1	1	1	1	1	1	1	1	1	1	1	1	1	1	1	1	1	1	1	1	1	1	1
16.5	1	1	1	1	1	1	1	1	1	1	1	1	1	1	1	1	1	1	1	1	1	1	1	1	1	1	1	1	1	1	1	1	1	1	1	1	1	1	1	1	1	1	1	1	1	1	1	1	1
16.75	1	1	1	1	1	1	1	1	1	1	1	1	1	1	1	1	1	1	1	1	1	1	1	1	1	1	1	1	1	1	1	1	1	1	1	1	1	1	1	1	1	1	1	1	1	1	1	1	1
17	1	1	1	1	1	1	1	1	1	1	1	1	1	1	1	1	1	1	1	1	1	1	1	1	1	1	1	1	1	1	1	1	1	1	1	1	1	1	1	1	1	1	1	1	1	1	1	1	1
17.25	1	1	1	1	1	1	1	1	1	1	1	1	1	1	1	1	1	1	1	1	1	1	1	1	1	1	1	1	1	1	1	1	1	1	1	1	1	1	1	1	1	1	1	1	1	1	1	1	1
17.5	1	1	1	1	1	1	1	1	1	1	1	1	1	1	1	1	1	1	1	1	1	1	1	1	1	1	1	1	1	1	1	1	1	1	1	1	1	1	1	1	1	1	1	1	1	1	1	1	1
17.75	1	1	1	1	1	1	1	1	1	1	1	1	1	1	1	1	1	1	1	1	1	1	1	1	1	1	1	1	1	1	1	1	1	1	1	1	1	1	1	1	1	1	1	1	1	1	1	1	1
18	1	1	1	1	1	1	1	1	1	1	1	1	1	1	1	1	1	1	1	1	1	1	1	1	1	1	1	1	1	1	1	1	1	1	1	1	1	1	1	1	1	1	1	1	1	1	1	1	1
18.25	1	1	1	1	1	1	1	1	1	1	1	1	1	1	1	1	1	1	1	1	1	1	1	1	1	1	1	1	1	1	1	1	1	1	1	1	1	1	1	1	1	1	1	1	1	1	1	1	1
18.5	1	1	1	1	1	1	1	1	1	1	1	1	1	1	1	1	1	1	1	1	1	1	1	1	1	1	1	1	1	1	1	1	1	1	1	1	1	1	1	1	1	1	1	1	1	1	1	1	1
18.75	1	1	1	1	1	1	1	1	1	1	1	1	1	1	1	1	1	1	1	1	1	1	1	1	1	1	1	1	1	1	1	1	1	1	1	1	1	1	1	1	1	1	1	1	1	1	1	1	1
19	1	1	1	1	1	1	1	1	1	1	1	1	1	1	1	1	1	1	1	1	1	1	1	1	1	1	1	1	1	1	1	1	1	1	1	1	1	1	1	1	1	1	1	1	1	1	1	1	1
19.25	1	1	1	1	1	1	1	1	1	1	1	1	1	1	1	1	1	1	1	1	1	1	1	1	1	1	1	1	1	1	1	1	1	1	1	1	1	1	1	1	1	1	1	1	1	1	1	1	1
19.5	1	1	1	1	1	1	1	1	1	1	1	1	1	1	1	1	1	1	1	1	1	1	1	1	1	1	1	1	1	1	1	1	1	1	1	1	1	1	1	1	1	1	1	1	1	1	1	1	1
19.75	1	1	1	1	1	1	1	1	1	1	1	1	1	1	1	1	1	1	1	1	1	1	1	1	1	1	1	1	1	1	1	1	1	1	1	1	1	1	1	1	1	1	1	1	1	1	1	1	1
20	1	1	1	1	1	1	1	1	1	1	1	1	1	1	1	1	1	1	1	1	1	1	1	1	1	1	1	1	1	1	1	1	1	1	1	1	1	1	1	1	1	1	1	1	1	1	1	1	1
20.25	1	1	1	1	1	1	1	1	1	1	1	1	1	1	1	1	1	1	1	1	1	1	1	1	1	1	1	1	1	1	1	1	1	1	1	1	1	1	1	1	1	1	1	1	1	1	1	1	1
20.5	1	1	1	1	1	1	1	1	1	1	1	1	1	1	1	1	1	1	1	1	1	1	1	1	1	1	1	1	1	1	1	1	1	1	1	1	1	1	1	1	1	1	1	1	1	1	1	1	1
20.75	1	1	1	1	1	1	1	1	1	1	1	1	1	1	1	1	1	1	1	1	1	1	1	1	1	1	1	1	1	1	1	1	1	1	1	1	1	1	1	1	1	1	1	1	1	1	1	1	1
21	1	1	1	1	1	1	1	1	1	1	1	1	1	1	1	1	1	1	1	1	1	1	1	1	1	1	1	1	1	1	1	1	1	1	1	1	1	1	1	1	1	1	1	1	1	1	1	1	1
21.25	1	1	1	1	1	1	1	1	1	1	1	1	1	1	1	1	1	1	1	1	1	1	1	1	1	1	1	1	1	1	1	1	1	1	1	1	1	1	1	1	1	1	1	1	1	1	1	1	1
21.5	1	1	1	1	1	1	1	1	1	1	1	1	1	1	1	1	1	1	1	1	1	1	1	1	1	1	1	1	1	1	1	1	1	1	1	1	1	1	1	1	1	1	1	1	1	1	1	1	1
21.75	1	1	1	1	1	1	1	1	1	1	1	1	1	1	1	1	1	1	1	1	1	1	1	1	1	1	1	1	1	1	1	1	1	1	1	1	1	1	1	1	1	1	1	1	1	1	1	1	1
22	1	1	1	1	1	1	1	1	1	1	1	1	1	1	1	1	1	1	1	1	1	1	1	1	1	1	1	1	1	1	1	1	1	1	1	1	1	1	1	1	1	1	1	1	1	1	1	1	1
22.25	1	1	1	1	1	1	1	1	1	1	1	1	1	1	1	1	1	1	1	1	1	1	1	1	1	1	1	1	1	1	1	1	1	1	1	1	1	1	1	1	1	1	1	1	1	1	1	1	1
22.5	1	1	1	1	1	1	1	1	1	1	1	1	1	1	1	1	1	1	1	1	1	1	1	1	1	1	1	1	1	1	1	1	1	1	1	1	1	1	1	1	1	1	1	1	1	1	1	1	1
22.75	1	1	1	1	1	1	1	1	1	1	1	1	1	1	1	1	1	1	1	1	1	1	1	1	1	1	1	1	1	1	1	1	1	1	1	1	1	1	1	1	1	1	1	1	1	1	1	1	1
23	1	1	1	1	1	1	1	1	1	1	1	1	1	1	1	1	1	1	1	1	1	1	1	1	1	1	1	1	1	1	1	1	1	1	1	1	1	1	1	1	1	1	1	1	1	1	1	1	1
23.25	1	1	1	1	1	1	1	1	1	1	1	1	1	1	1	1	1	1	1	1	1	1	1	1	1	1	1	1	1	1	1	1	1	1	1	1	1	1	1	1	1	1	1	1	1	1	1	1	1
23.5	1	1	1	1	1	1	1	1	1	1	1	1	1	1	1	1	1	1	1	1	1	1	1	1	1	1	1	1	1	1	1	1	1	1	1	1	1	1	1	1	1	1	1	1	1	1	1	1	1
23.75	1	1	1	1	1	1	1	1	1	1	1	1	1	1	1	1	1	1	1	1	1	1	1	1	1	1	1	1	1	1	1	1	1	1	1	1	1	1	1	1	1	1	1	1	1	1	1	1	1
24	1	1	1	1	1	1	1	1	1	1	1	1	1	1	1	1	1	1	1	1	1	1	1	1	1	1	1	1	1	1	1	1	1	1	1	1	1	1	1	1	1	1	1	1	1	1	1	1	1
24.25	1	1	1	1	1	1	1	1	1	1	1	1	1	1	1	1	1	1	1	1	1	1	1	1	1	1	1	1	1	1	1	1	1	1	1	1	1	1	1	1	1	1	1	1	1	1	1	1	1
24.5	1	1	1	1	1	1	1	1	1	1	1	1	1	1	1	1	1	1	1	1	1	1	1	1	1	1	1	1	1	1	1	1	1	1	1	1	1	1	1	1	1	1	1	1	1	1	1	1	1
24.75	1	1	1	1	1	1	1	1	1	1	1	1	1	1	1	1	1	1	1	1	1	1	1	1	1	1	1	1	1	1	1	1	1	1	1	1	1	1	1	1	1	1	1	1	1	1	1	1	1
25	1	1	1	1	1	1	1	1	1	1	1	1	1	1	1	1	1	1	1	1	1	1	1	1	1	1	1	1	1	1	1	1	1	1	1	1	1	1	1	1	1	1	1	1	1	1	1	1	1
25.25	1	1	1	1	1	1	1	1	1	1	1	1	1	1	1	1	1	1	1	1	1	1	1	1	1	1	1	1	1	1	1	1	1	1	1	1	1	1	1	1	1	1	1	1	1	1	1	1	1
25.5	1	1	1	1	1	1	1	1	1	1	1	1	1	1	1	1	1	1	1	1	1	1	1	1	1	1	1	1	1	1	1	1	1	1	1	1	1	1	1	1	1	1	1	1	1	1	1	1	1
25.75	1	1	1	1	1	1	1	1	1	1	1	1	1	1	1	1	1	1	1	1	1	1	1	1	1	1	1	1	1	1	1	1	1	1	1	1	1	1	1	1	1	1	1	1	1	1	1	1	1
26	1	1	1	1	1	1	1	1	1	1	1	1	1	1	1	1	1	1	1	1	1	1	1	1	1	1	1	1	1	1	1	1	1	1	1	1	1	1	1	1	1	1	1	1	1	1	1	1	1
26.25	1	1	1	1	1	1	1	1	1	1	1	1	1	1	1	1	1	1	1	1	1	1	1	1	1	1	1	1	1	1	1	1	1	1	1	1	1	1	1	1	1	1	1	1	1	1	1	1	1
26.5	1	1	1	1	1	1	1	1	1	1	1	1	1	1	1	1	1	1	1	1	1	1	1	1	1	1	1	1	1	1	1	1	1	1	1	1	1	1	1	1	1	1	1	1	1	1	1	1	1
26.75	1	1	1	1	1	1	1	1	1	1	1	1	1	1	1	1	1	1	1	1	1	1	1	1	1	1	1	1	1	1	1	1	1	1	1	1	1	1	1	1	1	1	1	1	1	1	1	1	1
27	1	1	1	1	1	1	1	1	1	1	1	1	1	1	1	1	1	1	1	1	1	1	1	1	1	1	1	1	1	1	1	1	1	1	1	1	1	1	1	1	1	1	1	1	1	1	1	1	1
27.25	1	1	1	1	1	1	1	1	1	1	1	1	1	1	1	1	1	1	1	1	1	1	1	1	1	1	1	1	1	1	1	1	1	1	1	1	1	1	1	1	1	1	1	1	1	1	1	1	1
27.5	1	1	1	1	1	1	1	1	1	1	1	1	1	1	1	1	1	1	1	1	1	1	1	1	1	1	1	1	1	1	1	1	1	1	1	1	1	1	1	1	1	1	1	1	1	1	1	1	1
27.75	1	1	1	1	1	1	1	1	1	1	1	1	1	1	1	1	1	1	1	1	1	1	1	1	1	1	1	1	1	1	1	1	1	1	1	1	1	1	1	1	1	1	1	1	1	1	1	1	1
28	1	1	1	1	1	1	1	1	1	1	1	1	1	1	1	1	1	1	1	1	1	1	1	1	1	1	1	1	1	1	1	1	1	1	1	1	1	1	1	1	1	1	1	1	1	1	1	1	1
28.25	1	1	1	1	1	1	1	1	1	1	1	1	1	1	1	1	1	1	1	1	1	1	1	1	1	1	1	1	1	1	1	1	1	1	1	1	1	1	1	1	1	1	1	1	1	1	1	1	1
28.5	1	1	1	1	1	1	1	1	1	1	1	1	1	1	1	1	1	1	1	1	1	1	1	1	1	1	1	1	1	1	1	1	1	1	1	1	1	1	1	1	1	1	1	1	1	1	1	1	1
28.75	1	1	1	1	1	1	1	1	1	1	1	1	1	1	1	1	1	1	1	1	1	1	1	1	1	1	1	1	1	1	1	1	1	1	1	1	1	1	1	1	1	1	1	1	1	1	1	1	1
29	1	1	1	1	1	1	1	1	1	1	1	1	1	1	1	1	1	1	1	1	1	1	1	1	1	1	1	1	1	1	1	1	1	1	1	1	1	1	1	1	1	1	1	1	1	1	1	1	1
29.25	1	1	1	1	1	1	1	1	1	1	1	1	1	1	1	1	1	1	1	1	1	1	1	1	1	1	1	1	1	1	1	1	1	1	1	1	1	1	1	1	1	1	1	1	1	1	1	1	1
29.5	1	1	1	1	1	1	1	1	1	1	1	1	1	1	1	1	1	1	1	1	1	1	1	1	1	1	1	1	1	1	1	1	1	1	1	1	1	1	1	1	1	1	1	1	1	1	1	1	1
29.75	1	1	1	1	1	1	1	1	1	1	1	1	1	1	1	1	1	1	1	1	1	1	1	1	1	1	1	1	1	1	1	1	1	1	1	1	1	1	1	1	1	1	1	1	1	1	1	1	1
30	1	1	1	1	1	1	1	1	1	1	1	1	1	1	1	1	1	1	1	1	1	1	1	1	1	1	1	1	1	1	1	1	1	1	1	1	1	1	1	1	1	1	1	1	1	1	1	1	1
30.25	1	1	1	1	1	1	1	1	1	1	1	1	1	1	1	1	1	1	1	1	1	1	1	1	1	1	1	1	1	1	1	1	1	1	1	1	1	1	1	1	1	1	1	1	1	1	1	1	1
30.5	1	1	1	1	1	1	1	1	1	1	1	1	1	1	1	1	1	1	1	1	1	1	1	1	1	1	1	1	1	1	1	1	1	1	1	1	1	1	1	1	1	1	1	1	1	1	1	1	1
30.75	1	1	1	1	1	1	1	1	1	1	1	1	1	1	1	1	1	1	1	1	1	1	1	1	1	1	1	1	1	1	1	1	1	1	1	1	1	1	1	1	1	1	1	1	1	1	1	1	1
31	1	1	1	1	1	1	1	1	1	1	1	1	1	1	1	1	1	1	1	1	1	1	1	1	1	1	1	1	1	1	1	1	1	1	1	1	1	1	1	1	1	1	1	1	1	1	1	1	1
31.25	1	1	1	1	1	1	1	1	1	1	1	1	1	1	1	1	1	1	1	1	1	1	1	1	1	1	1	1	1	1	1	1	1	1	1	1	1	1	1	1	1	1	1	1	1	1	1	1	1
31.5	1	1	1	1	1	1	1	1	1	1	1	1	1	1	1	1	1	1	1	1	1	1	1	1	1	1	1	1	1	1	1	1	1	1	1	1	1	1	1	1	1	1	1	1	1	1	1	1	1
31.75	1	1	1	1	1	1	1	1	1	1	1	1	1	1	1	1	1	1	1	1	1	1	1	1	1	1	1	1	1	1	1	1	1	1	1	1	1	1	1	1	1	1	1	1	1	1	1	1	1
32	1	1	1	1	1	1	1	1	1	1	1	1	1	1	1	1	1	1	1	1	1	1	1	1	1	1	1	1	1	1	1	1	1	1	1	1	1	1	1	1	1	1	1	1	1	1	1	1	1
32.25	1	1	1	1	1	1	1	1	1	1	1	1	1	1	1	1	1	1	1	1	1	1	1	1	1	1	1	1	1	1	1	1	1	1	1	1	1	1	1	1	1	1	1	1	1	1	1	1	1
32.5	1	1	1	1	1	1	1	1	1	1	1	1	1	1	1	1	1	1	1	1	1	1	1	1	1	1	1	1	1	1	1	1	1	1	1	1	1	1	1	1	1	1	1	1	1	1	1	1	1
32.75	1	1	1	1	1	1	1	1	1	1	1	1	1	1	1	1	1	1	1	1	1	1	1	1	1	1	1	1	1	1	1	1	1	1	1	1	1	1	1	1	1	1	1	1	1	1	1	1	1
33	1	1	1	1	1	1	1	1	1	1	1	1	1	1	1	1	1	1	1	1	1	1	1	1	1	1	1	1	1	1	1	1	1	1	1	1	1	1	1	1	1	1	1	1	1	1	1	1	1
33.25	1	1	1	1	1	1	1	1	1	1	1	1	1	1	1	1	1	1	1	1	1	1	1	1	1	1	1	1	1	1	1	1	1	1	1	1	1	1	1	1	1	1	1	1	1	1	1	1	1
33.5	1	1	1	1	1	1	1	1	1	1	1	1	1	1	1	1	1	1	1	1	1	1	1	1	1	1	1	1	1	1	1	1	1	1	1	1	1	1	1	1	1	1	1	1	1	1	1	1	1
33.75	1	1	1	1	1	1	1	1	1	1	1	1	1	1	1	1	1	1	1	1	1	1	1	1	1	1	1	1	1	1	1	1	1	1	1	1	1	1	1	1	1	1	1	1	1	1	1	1	1
34	1	1	1	1	1	1	1	1	1	1	1	1	1	1	1	1	1	1	1	1	1	1	1	1	1	1	1	1	1	1	1	1	1	1	1	1	1	1	1	1	1	1	1	1	1	1	1	1	1
34.25	1	1	1	1	1	1	1	1	1	1	1	1	1	1	1	1	1	1	1	1	1	1	1	1	1	1	1	1	1	1	1	1	1	1	1	1	1	1	1	1	1	1	1	1	1	1	1	1	1
34.5	1	1	1	1	1	1	1	1	1	1	1	1	1	1	1	1	1	1	1	1	1	1	1	1	1	1	1	1	1	1	1	1	1	1	1	1	1	1	1	1	1	1	1	1	1	1	1	1	1
34.75	1	1	1	1	1	1	1	1	1	1	1	1	1	1	1	1	1	1	1	1	1	1	1	1	1	1	1	1	1	1	1	1	1	1	1	1	1	1	1	1	1	1	1	1	1	1	1	1	1
35	1	1	1	1	1	1	1	1	1	1	1	1	1	1	1	1	1	1	1	1	1	1	1	1	1	1	1	1	1	1	1	1	1	1	1	1	1	1	1	1	1	1	1	1	1	1	1	1	1
35.25	1	1	1	1	1	1	1	1	1	1	1	1	1	1	1	1	1	1	1	1	1	1	1	1	1	1	1	1	1	1	1	1	1	1	1	1	1	1	1	1	1	1	1	1	1	1	1	1	1
35.5	1	1	1	1	1	1	1	1	1	1	1	1	1	1	1	1	1	1	1	1	1	1	1	1	1	1	1	1	1	1	1	1	1	1	1	1	1	1	1	1	1	1	1	1	1	1	1	1	1
35.75	1	1	1	1	1	1	1	1	1	1	1	1	1	1	1	1	1	1	1	1	1	1	1	1	1	1	1	1	1	1	1	1	1	1	1	1	1	1	1	1	1	1	1	1	1	1	1	1	1
36	1	1	1	1	1	1	1	1	1	1	1	1	1	1	1	1	1	1	1	1	1	1	1	1	1	1	1	1	1	1	1	1	1	1	1	1	1	1	1	1	1	1	1	1	1	1	1	1	1
36.25	1	1	1	1	1	1	1	1	1	1	1	1	1	1	1	1	1	1	1	1	1	1	1	1	1	1	1	1	1	1	1	1	1	1	1	1	1	1	1	1	1	1	1	1	1	1	1	1	1
36.5	1	1	1	1	1	1	1	1	1	1	1	1	1	1	1	1	1	1	1	1	1	1	1	1	1	1	1	1	1	1	1	1	1	1	1	1	1	1	1	1	1	1	1	1	1	1	1	1	1
36.75	1	1	1	1	1	1	1	1	1	1	1	1	1	1	1	1	1	1	1	1	1	1	1	1	1	1	1	1	1	1	1	1	1	1	1	1	1	1	1	1	1	1	1	1	1	1	1	1	1
37	1	1	1	1	1	1	1	1	1	1	1	1	1	1	1	1	1	1	1	1	1	1	1	1	1	1	1	1	1	1	1	1	1	1	1	1	1	1	1	1	1	1	1	1	1	1	1	1	1
37.25	1	1	1	1	1	1	1	1	1	1	1	1	1	1	1	1	1	1	1	1	1	1	1	1	1	1	1	1	1	1	1	1	1	1	1	1	1	1	1	1	1	1	1	1	1	1	1	1	1
37.5	1	1	1	1	1	1	1	1	1	1	1	1	1	1	1	1	1	1	1	1	1	1	1	1	1	1	1	1	1	1	1	1	1	1	1	1	1	1	1	1	1	1	1	1	1	1	1	1	1
37.75	1	1	1	1	1	1	1	1	1	1	1	1	1	1	1	1	1	1	1	1	1	1	1	1	1	1	1	1	1	1	1	1	1	1	1	1	1	1	1	1	1	1	1	1	1	1	1	1	1
38	1	1	1	1	1	1	1	1	1	1	1	1	1	1	1	1	1	1	1	1	1	1	1	1	1	1	1	1	1	1	1	1	1	1	1	1	1	1	1	1	1	1	1	1	1	1	1	1	1
38.25	1	1	1	1	1	1	1	1	1	1	1	1	1	1	1	1	1	1	1	1	1	1	1	1	1	1	1	1	1	1	1	1	1	1	1	1	1	1	1	1	1	1	1	1	1	1	1	1	1
38.5	1	1	1	1	1	1	1	1	1	1	1	1	1	1	1	1	1	1	1	1	1	1	1	1	1	1	1	1	1	1	1	1	1	1	1	1	1	1	1	1	1	1	1	1	1	1	1	1	1
38.75	1	1	1	1	1	1	1	1	1	1	1	1	1	1	1	1	1	1	1	1	1	1	1	1	1	1	1	1	1	1	1	1	1	1	1	1	1	1	1	1	1	1	1	1	1	1	1	1	1
39	1	1	1	1	1	1	1	1	1	1	1	1	1	1	1	1	1	1	1	1	1	1	1	1	1	1	1	1	1	1	1	1	1	1	1	1	1	1	1	1	1	1	1	1	1	1	1	1	1
39.25	1	1	1	1	1	1	1	1	1	1	1	1	1	1	1	1	1	1	1	1	1	1	1	1	1	1	1	1	1	1	1	1	1	1	1	1	1	1	1	1	1	1	1	1	1	1	1	1	1
39.5	1	1	1	1	1	1	1	1	1	1	1	1	1	1	1	1	1	1	1	1	1	1	1	1	1	1	1	1	1	1	1	1	1	1	1	1	1	1	1	1	1	1	1	1	1	1	1	1	1
39.75	1	1	1	1	1	1	1	1	1	1	1	1	1	1	1	1	1	1	1	1	1	1	1	1	1	1	1	1	1	1	1	1	1	1	1	1	1	1	1	1	1	1	1	1	1	1	1	1	1
40	1	1	1	1	1	1	1	1	1	1	1	1	1	1	1	1	1	1	1	1	1	1	1	1	1	1	1	1	1	1	1	1	1	1	1	1	1	1	1	1	1	1	1	1	1	1	1	1	1
40.25	2	2	2	2	1	1	1	1	1	1	1	1	1	1	1	1	1	1	1	1	1	1	1	1	1	1	1	1	1	1	1	1	1	1	1	1	1	1	1	1	1	1	1	1	1	1	1	1	1
40.5	1	1	1	1	1	2	2	2	2	1	1	1	1	1	1	1	1	1	1	1	1	1	1	1	1	1	1	1	1	1	1	1	1	1	1	1	1	1	1	1	1	1	1	1	1	1	1	1	1
40.75	1	1	1	1	1	1	1	1	1	1	1	2	2	2	1	1	1	1	1	1	1	1	1	1	1	1	1	1	1	1	1	1	1	1	1	1	1	1	1	1	1	1	1	1	1	1	1	1	1
41	1	1	1	1	1	1	1	1	1	1	1	1	1	1	1	1	1	2	2	1	1	1	1	1	1	1	1	1	1	1	1	1	1	1	1	1	1	1	1	1	1	1	1	1	1	1	1	1	1
41.25	1	1	1	1	1	1	1	1	1	1	1	1	1	1	1	1	1	1	1	1	1	1	1	2	1	1	1	1	1	1	1	1	1	1	1	1	1	1	1	1	1	1	1	1	1	1	1	1	1
41.5	1	1	1	1	1	1	1	1	1	1	1	1	1	1	1	1	1	1	1	1	1	1	1	1	1	1	1	1	1	1	1	1	1	1	1	1	1	1	1	1	1	1	1	1	1	1	1	1	1
41.75	1	1	1	1	1	1	1	1	1	1	1	1	1	1	1	1	1	1	1	1	1	1	1	1	1	1	1	1	1	1	1	1	1	1	1	1	1	1	1	1	1	1	1	1	1	1	1	1	1
42	1	1	1	1	1	1	1	1	1	1	1	1	1	1	1	1	1	1	1	1	1	1	1	1	1	1	1	1	1	1	1	1	1	1	1	1	1	1	1	1	1	1	1	1	1	1	1	1	1
[truncated: 301 more columns]

## Sheet: c Outdoor-Young 6H
units: See survivability zones descriptions in Session 4.2 and Figure 2, x-axis: temperature (degrees Celsius, row 2), y-axis:water vapor pressure (mmHg, column A)
	25	25.1	25.2	25.3	25.4	25.5	25.6	25.7	25.8	25.9	26	26.1	26.2	26.3	26.4	26.5	26.6	26.7	26.8	26.9	27	27.1	27.2	27.3	27.4	27.5	27.6	27.7	27.8	27.9	28	28.1	28.2	28.3	28.4	28.5	28.6	28.7	28.8	28.9	29	29.1	29.2	29.3	29.4	29.5	29.6	29.7	29.8
0	1	1	1	1	1	1	1	1	1	1	1	1	1	1	1	1	1	1	1	1	1	1	1	1	1	1	1	1	1	1	1	1	1	1	1	1	1	1	1	1	1	1	1	1	1	1	1	1	1
0.25	1	1	1	1	1	1	1	1	1	1	1	1	1	1	1	1	1	1	1	1	1	1	1	1	1	1	1	1	1	1	1	1	1	1	1	1	1	1	1	1	1	1	1	1	1	1	1	1	1
0.5	1	1	1	1	1	1	1	1	1	1	1	1	1	1	1	1	1	1	1	1	1	1	1	1	1	1	1	1	1	1	1	1	1	1	1	1	1	1	1	1	1	1	1	1	1	1	1	1	1
0.75	1	1	1	1	1	1	1	1	1	1	1	1	1	1	1	1	1	1	1	1	1	1	1	1	1	1	1	1	1	1	1	1	1	1	1	1	1	1	1	1	1	1	1	1	1	1	1	1	1
1	1	1	1	1	1	1	1	1	1	1	1	1	1	1	1	1	1	1	1	1	1	1	1	1	1	1	1	1	1	1	1	1	1	1	1	1	1	1	1	1	1	1	1	1	1	1	1	1	1
1.25	1	1	1	1	1	1	1	1	1	1	1	1	1	1	1	1	1	1	1	1	1	1	1	1	1	1	1	1	1	1	1	1	1	1	1	1	1	1	1	1	1	1	1	1	1	1	1	1	1
1.5	1	1	1	1	1	1	1	1	1	1	1	1	1	1	1	1	1	1	1	1	1	1	1	1	1	1	1	1	1	1	1	1	1	1	1	1	1	1	1	1	1	1	1	1	1	1	1	1	1
1.75	1	1	1	1	1	1	1	1	1	1	1	1	1	1	1	1	1	1	1	1	1	1	1	1	1	1	1	1	1	1	1	1	1	1	1	1	1	1	1	1	1	1	1	1	1	1	1	1	1
2	1	1	1	1	1	1	1	1	1	1	1	1	1	1	1	1	1	1	1	1	1	1	1	1	1	1	1	1	1	1	1	1	1	1	1	1	1	1	1	1	1	1	1	1	1	1	1	1	1
2.25	1	1	1	1	1	1	1	1	1	1	1	1	1	1	1	1	1	1	1	1	1	1	1	1	1	1	1	1	1	1	1	1	1	1	1	1	1	1	1	1	1	1	1	1	1	1	1	1	1
2.5	1	1	1	1	1	1	1	1	1	1	1	1	1	1	1	1	1	1	1	1	1	1	1	1	1	1	1	1	1	1	1	1	1	1	1	1	1	1	1	1	1	1	1	1	1	1	1	1	1
2.75	1	1	1	1	1	1	1	1	1	1	1	1	1	1	1	1	1	1	1	1	1	1	1	1	1	1	1	1	1	1	1	1	1	1	1	1	1	1	1	1	1	1	1	1	1	1	1	1	1
3	1	1	1	1	1	1	1	1	1	1	1	1	1	1	1	1	1	1	1	1	1	1	1	1	1	1	1	1	1	1	1	1	1	1	1	1	1	1	1	1	1	1	1	1	1	1	1	1	1
3.25	1	1	1	1	1	1	1	1	1	1	1	1	1	1	1	1	1	1	1	1	1	1	1	1	1	1	1	1	1	1	1	1	1	1	1	1	1	1	1	1	1	1	1	1	1	1	1	1	1
3.5	1	1	1	1	1	1	1	1	1	1	1	1	1	1	1	1	1	1	1	1	1	1	1	1	1	1	1	1	1	1	1	1	1	1	1	1	1	1	1	1	1	1	1	1	1	1	1	1	1
3.75	1	1	1	1	1	1	1	1	1	1	1	1	1	1	1	1	1	1	1	1	1	1	1	1	1	1	1	1	1	1	1	1	1	1	1	1	1	1	1	1	1	1	1	1	1	1	1	1	1
4	1	1	1	1	1	1	1	1	1	1	1	1	1	1	1	1	1	1	1	1	1	1	1	1	1	1	1	1	1	1	1	1	1	1	1	1	1	1	1	1	1	1	1	1	1	1	1	1	1
4.25	1	1	1	1	1	1	1	1	1	1	1	1	1	1	1	1	1	1	1	1	1	1	1	1	1	1	1	1	1	1	1	1	1	1	1	1	1	1	1	1	1	1	1	1	1	1	1	1	1
4.5	1	1	1	1	1	1	1	1	1	1	1	1	1	1	1	1	1	1	1	1	1	1	1	1	1	1	1	1	1	1	1	1	1	1	1	1	1	1	1	1	1	1	1	1	1	1	1	1	1
4.75	1	1	1	1	1	1	1	1	1	1	1	1	1	1	1	1	1	1	1	1	1	1	1	1	1	1	1	1	1	1	1	1	1	1	1	1	1	1	1	1	1	1	1	1	1	1	1	1	1
5	1	1	1	1	1	1	1	1	1	1	1	1	1	1	1	1	1	1	1	1	1	1	1	1	1	1	1	1	1	1	1	1	1	1	1	1	1	1	1	1	1	1	1	1	1	1	1	1	1
5.25	1	1	1	1	1	1	1	1	1	1	1	1	1	1	1	1	1	1	1	1	1	1	1	1	1	1	1	1	1	1	1	1	1	1	1	1	1	1	1	1	1	1	1	1	1	1	1	1	1
5.5	1	1	1	1	1	1	1	1	1	1	1	1	1	1	1	1	1	1	1	1	1	1	1	1	1	1	1	1	1	1	1	1	1	1	1	1	1	1	1	1	1	1	1	1	1	1	1	1	1
5.75	1	1	1	1	1	1	1	1	1	1	1	1	1	1	1	1	1	1	1	1	1	1	1	1	1	1	1	1	1	1	1	1	1	1	1	1	1	1	1	1	1	1	1	1	1	1	1	1	1
6	1	1	1	1	1	1	1	1	1	1	1	1	1	1	1	1	1	1	1	1	1	1	1	1	1	1	1	1	1	1	1	1	1	1	1	1	1	1	1	1	1	1	1	1	1	1	1	1	1
6.25	1	1	1	1	1	1	1	1	1	1	1	1	1	1	1	1	1	1	1	1	1	1	1	1	1	1	1	1	1	1	1	1	1	1	1	1	1	1	1	1	1	1	1	1	1	1	1	1	1
6.5	1	1	1	1	1	1	1	1	1	1	1	1	1	1	1	1	1	1	1	1	1	1	1	1	1	1	1	1	1	1	1	1	1	1	1	1	1	1	1	1	1	1	1	1	1	1	1	1	1
6.75	1	1	1	1	1	1	1	1	1	1	1	1	1	1	1	1	1	1	1	1	1	1	1	1	1	1	1	1	1	1	1	1	1	1	1	1	1	1	1	1	1	1	1	1	1	1	1	1	1
7	1	1	1	1	1	1	1	1	1	1	1	1	1	1	1	1	1	1	1	1	1	1	1	1	1	1	1	1	1	1	1	1	1	1	1	1	1	1	1	1	1	1	1	1	1	1	1	1	1
7.25	1	1	1	1	1	1	1	1	1	1	1	1	1	1	1	1	1	1	1	1	1	1	1	1	1	1	1	1	1	1	1	1	1	1	1	1	1	1	1	1	1	1	1	1	1	1	1	1	1
7.5	1	1	1	1	1	1	1	1	1	1	1	1	1	1	1	1	1	1	1	1	1	1	1	1	1	1	1	1	1	1	1	1	1	1	1	1	1	1	1	1	1	1	1	1	1	1	1	1	1
7.75	1	1	1	1	1	1	1	1	1	1	1	1	1	1	1	1	1	1	1	1	1	1	1	1	1	1	1	1	1	1	1	1	1	1	1	1	1	1	1	1	1	1	1	1	1	1	1	1	1
8	1	1	1	1	1	1	1	1	1	1	1	1	1	1	1	1	1	1	1	1	1	1	1	1	1	1	1	1	1	1	1	1	1	1	1	1	1	1	1	1	1	1	1	1	1	1	1	1	1
8.25	1	1	1	1	1	1	1	1	1	1	1	1	1	1	1	1	1	1	1	1	1	1	1	1	1	1	1	1	1	1	1	1	1	1	1	1	1	1	1	1	1	1	1	1	1	1	1	1	1
8.5	1	1	1	1	1	1	1	1	1	1	1	1	1	1	1	1	1	1	1	1	1	1	1	1	1	1	1	1	1	1	1	1	1	1	1	1	1	1	1	1	1	1	1	1	1	1	1	1	1
8.75	1	1	1	1	1	1	1	1	1	1	1	1	1	1	1	1	1	1	1	1	1	1	1	1	1	1	1	1	1	1	1	1	1	1	1	1	1	1	1	1	1	1	1	1	1	1	1	1	1
9	1	1	1	1	1	1	1	1	1	1	1	1	1	1	1	1	1	1	1	1	1	1	1	1	1	1	1	1	1	1	1	1	1	1	1	1	1	1	1	1	1	1	1	1	1	1	1	1	1
9.25	1	1	1	1	1	1	1	1	1	1	1	1	1	1	1	1	1	1	1	1	1	1	1	1	1	1	1	1	1	1	1	1	1	1	1	1	1	1	1	1	1	1	1	1	1	1	1	1	1
9.5	1	1	1	1	1	1	1	1	1	1	1	1	1	1	1	1	1	1	1	1	1	1	1	1	1	1	1	1	1	1	1	1	1	1	1	1	1	1	1	1	1	1	1	1	1	1	1	1	1
9.75	1	1	1	1	1	1	1	1	1	1	1	1	1	1	1	1	1	1	1	1	1	1	1	1	1	1	1	1	1	1	1	1	1	1	1	1	1	1	1	1	1	1	1	1	1	1	1	1	1
10	1	1	1	1	1	1	1	1	1	1	1	1	1	1	1	1	1	1	1	1	1	1	1	1	1	1	1	1	1	1	1	1	1	1	1	1	1	1	1	1	1	1	1	1	1	1	1	1	1
10.25	1	1	1	1	1	1	1	1	1	1	1	1	1	1	1	1	1	1	1	1	1	1	1	1	1	1	1	1	1	1	1	1	1	1	1	1	1	1	1	1	1	1	1	1	1	1	1	1	1
10.5	1	1	1	1	1	1	1	1	1	1	1	1	1	1	1	1	1	1	1	1	1	1	1	1	1	1	1	1	1	1	1	1	1	1	1	1	1	1	1	1	1	1	1	1	1	1	1	1	1
10.75	1	1	1	1	1	1	1	1	1	1	1	1	1	1	1	1	1	1	1	1	1	1	1	1	1	1	1	1	1	1	1	1	1	1	1	1	1	1	1	1	1	1	1	1	1	1	1	1	1
11	1	1	1	1	1	1	1	1	1	1	1	1	1	1	1	1	1	1	1	1	1	1	1	1	1	1	1	1	1	1	1	1	1	1	1	1	1	1	1	1	1	1	1	1	1	1	1	1	1
11.25	1	1	1	1	1	1	1	1	1	1	1	1	1	1	1	1	1	1	1	1	1	1	1	1	1	1	1	1	1	1	1	1	1	1	1	1	1	1	1	1	1	1	1	1	1	1	1	1	1
11.5	1	1	1	1	1	1	1	1	1	1	1	1	1	1	1	1	1	1	1	1	1	1	1	1	1	1	1	1	1	1	1	1	1	1	1	1	1	1	1	1	1	1	1	1	1	1	1	1	1
11.75	1	1	1	1	1	1	1	1	1	1	1	1	1	1	1	1	1	1	1	1	1	1	1	1	1	1	1	1	1	1	1	1	1	1	1	1	1	1	1	1	1	1	1	1	1	1	1	1	1
12	1	1	1	1	1	1	1	1	1	1	1	1	1	1	1	1	1	1	1	1	1	1	1	1	1	1	1	1	1	1	1	1	1	1	1	1	1	1	1	1	1	1	1	1	1	1	1	1	1
12.25	1	1	1	1	1	1	1	1	1	1	1	1	1	1	1	1	1	1	1	1	1	1	1	1	1	1	1	1	1	1	1	1	1	1	1	1	1	1	1	1	1	1	1	1	1	1	1	1	1
12.5	1	1	1	1	1	1	1	1	1	1	1	1	1	1	1	1	1	1	1	1	1	1	1	1	1	1	1	1	1	1	1	1	1	1	1	1	1	1	1	1	1	1	1	1	1	1	1	1	1
12.75	1	1	1	1	1	1	1	1	1	1	1	1	1	1	1	1	1	1	1	1	1	1	1	1	1	1	1	1	1	1	1	1	1	1	1	1	1	1	1	1	1	1	1	1	1	1	1	1	1
13	1	1	1	1	1	1	1	1	1	1	1	1	1	1	1	1	1	1	1	1	1	1	1	1	1	1	1	1	1	1	1	1	1	1	1	1	1	1	1	1	1	1	1	1	1	1	1	1	1
13.25	1	1	1	1	1	1	1	1	1	1	1	1	1	1	1	1	1	1	1	1	1	1	1	1	1	1	1	1	1	1	1	1	1	1	1	1	1	1	1	1	1	1	1	1	1	1	1	1	1
13.5	1	1	1	1	1	1	1	1	1	1	1	1	1	1	1	1	1	1	1	1	1	1	1	1	1	1	1	1	1	1	1	1	1	1	1	1	1	1	1	1	1	1	1	1	1	1	1	1	1
13.75	1	1	1	1	1	1	1	1	1	1	1	1	1	1	1	1	1	1	1	1	1	1	1	1	1	1	1	1	1	1	1	1	1	1	1	1	1	1	1	1	1	1	1	1	1	1	1	1	1
14	1	1	1	1	1	1	1	1	1	1	1	1	1	1	1	1	1	1	1	1	1	1	1	1	1	1	1	1	1	1	1	1	1	1	1	1	1	1	1	1	1	1	1	1	1	1	1	1	1
14.25	1	1	1	1	1	1	1	1	1	1	1	1	1	1	1	1	1	1	1	1	1	1	1	1	1	1	1	1	1	1	1	1	1	1	1	1	1	1	1	1	1	1	1	1	1	1	1	1	1
14.5	1	1	1	1	1	1	1	1	1	1	1	1	1	1	1	1	1	1	1	1	1	1	1	1	1	1	1	1	1	1	1	1	1	1	1	1	1	1	1	1	1	1	1	1	1	1	1	1	1
14.75	1	1	1	1	1	1	1	1	1	1	1	1	1	1	1	1	1	1	1	1	1	1	1	1	1	1	1	1	1	1	1	1	1	1	1	1	1	1	1	1	1	1	1	1	1	1	1	1	1
15	1	1	1	1	1	1	1	1	1	1	1	1	1	1	1	1	1	1	1	1	1	1	1	1	1	1	1	1	1	1	1	1	1	1	1	1	1	1	1	1	1	1	1	1	1	1	1	1	1
15.25	1	1	1	1	1	1	1	1	1	1	1	1	1	1	1	1	1	1	1	1	1	1	1	1	1	1	1	1	1	1	1	1	1	1	1	1	1	1	1	1	1	1	1	1	1	1	1	1	1
15.5	1	1	1	1	1	1	1	1	1	1	1	1	1	1	1	1	1	1	1	1	1	1	1	1	1	1	1	1	1	1	1	1	1	1	1	1	1	1	1	1	1	1	1	1	1	1	1	1	1
15.75	1	1	1	1	1	1	1	1	1	1	1	1	1	1	1	1	1	1	1	1	1	1	1	1	1	1	1	1	1	1	1	1	1	1	1	1	1	1	1	1	1	1	1	1	1	1	1	1	1
16	1	1	1	1	1	1	1	1	1	1	1	1	1	1	1	1	1	1	1	1	1	1	1	1	1	1	1	1	1	1	1	1	1	1	1	1	1	1	1	1	1	1	1	1	1	1	1	1	1
16.25	1	1	1	1	1	1	1	1	1	1	1	1	1	1	1	1	1	1	1	1	1	1	1	1	1	1	1	1	1	1	1	1	1	1	1	1	1	1	1	1	1	1	1	1	1	1	1	1	1
16.5	1	1	1	1	1	1	1	1	1	1	1	1	1	1	1	1	1	1	1	1	1	1	1	1	1	1	1	1	1	1	1	1	1	1	1	1	1	1	1	1	1	1	1	1	1	1	1	1	1
16.75	1	1	1	1	1	1	1	1	1	1	1	1	1	1	1	1	1	1	1	1	1	1	1	1	1	1	1	1	1	1	1	1	1	1	1	1	1	1	1	1	1	1	1	1	1	1	1	1	1
17	1	1	1	1	1	1	1	1	1	1	1	1	1	1	1	1	1	1	1	1	1	1	1	1	1	1	1	1	1	1	1	1	1	1	1	1	1	1	1	1	1	1	1	1	1	1	1	1	1
17.25	1	1	1	1	1	1	1	1	1	1	1	1	1	1	1	1	1	1	1	1	1	1	1	1	1	1	1	1	1	1	1	1	1	1	1	1	1	1	1	1	1	1	1	1	1	1	1	1	1
17.5	1	1	1	1	1	1	1	1	1	1	1	1	1	1	1	1	1	1	1	1	1	1	1	1	1	1	1	1	1	1	1	1	1	1	1	1	1	1	1	1	1	1	1	1	1	1	1	1	1
17.75	1	1	1	1	1	1	1	1	1	1	1	1	1	1	1	1	1	1	1	1	1	1	1	1	1	1	1	1	1	1	1	1	1	1	1	1	1	1	1	1	1	1	1	1	1	1	1	1	1
18	1	1	1	1	1	1	1	1	1	1	1	1	1	1	1	1	1	1	1	1	1	1	1	1	1	1	1	1	1	1	1	1	1	1	1	1	1	1	1	1	1	1	1	1	1	1	1	1	1
18.25	1	1	1	1	1	1	1	1	1	1	1	1	1	1	1	1	1	1	1	1	1	1	1	1	1	1	1	1	1	1	1	1	1	1	1	1	1	1	1	1	1	1	1	1	1	1	1	1	1
18.5	1	1	1	1	1	1	1	1	1	1	1	1	1	1	1	1	1	1	1	1	1	1	1	1	1	1	1	1	1	1	1	1	1	1	1	1	1	1	1	1	1	1	1	1	1	1	1	1	1
18.75	1	1	1	1	1	1	1	1	1	1	1	1	1	1	1	1	1	1	1	1	1	1	1	1	1	1	1	1	1	1	1	1	1	1	1	1	1	1	1	1	1	1	1	1	1	1	1	1	1
19	1	1	1	1	1	1	1	1	1	1	1	1	1	1	1	1	1	1	1	1	1	1	1	1	1	1	1	1	1	1	1	1	1	1	1	1	1	1	1	1	1	1	1	1	1	1	1	1	1
19.25	1	1	1	1	1	1	1	1	1	1	1	1	1	1	1	1	1	1	1	1	1	1	1	1	1	1	1	1	1	1	1	1	1	1	1	1	1	1	1	1	1	1	1	1	1	1	1	1	1
19.5	1	1	1	1	1	1	1	1	1	1	1	1	1	1	1	1	1	1	1	1	1	1	1	1	1	1	1	1	1	1	1	1	1	1	1	1	1	1	1	1	1	1	1	1	1	1	1	1	1
19.75	1	1	1	1	1	1	1	1	1	1	1	1	1	1	1	1	1	1	1	1	1	1	1	1	1	1	1	1	1	1	1	1	1	1	1	1	1	1	1	1	1	1	1	1	1	1	1	1	1
20	1	1	1	1	1	1	1	1	1	1	1	1	1	1	1	1	1	1	1	1	1	1	1	1	1	1	1	1	1	1	1	1	1	1	1	1	1	1	1	1	1	1	1	1	1	1	1	1	1
20.25	1	1	1	1	1	1	1	1	1	1	1	1	1	1	1	1	1	1	1	1	1	1	1	1	1	1	1	1	1	1	1	1	1	1	1	1	1	1	1	1	1	1	1	1	1	1	1	1	1
20.5	1	1	1	1	1	1	1	1	1	1	1	1	1	1	1	1	1	1	1	1	1	1	1	1	1	1	1	1	1	1	1	1	1	1	1	1	1	1	1	1	1	1	1	1	1	1	1	1	1
20.75	1	1	1	1	1	1	1	1	1	1	1	1	1	1	1	1	1	1	1	1	1	1	1	1	1	1	1	1	1	1	1	1	1	1	1	1	1	1	1	1	1	1	1	1	1	1	1	1	1
21	1	1	1	1	1	1	1	1	1	1	1	1	1	1	1	1	1	1	1	1	1	1	1	1	1	1	1	1	1	1	1	1	1	1	1	1	1	1	1	1	1	1	1	1	1	1	1	1	1
21.25	1	1	1	1	1	1	1	1	1	1	1	1	1	1	1	1	1	1	1	1	1	1	1	1	1	1	1	1	1	1	1	1	1	1	1	1	1	1	1	1	1	1	1	1	1	1	1	1	1
21.5	1	1	1	1	1	1	1	1	1	1	1	1	1	1	1	1	1	1	1	1	1	1	1	1	1	1	1	1	1	1	1	1	1	1	1	1	1	1	1	1	1	1	1	1	1	1	1	1	1
21.75	1	1	1	1	1	1	1	1	1	1	1	1	1	1	1	1	1	1	1	1	1	1	1	1	1	1	1	1	1	1	1	1	1	1	1	1	1	1	1	1	1	1	1	1	1	1	1	1	1
22	1	1	1	1	1	1	1	1	1	1	1	1	1	1	1	1	1	1	1	1	1	1	1	1	1	1	1	1	1	1	1	1	1	1	1	1	1	1	1	1	1	1	1	1	1	1	1	1	1
22.25	1	1	1	1	1	1	1	1	1	1	1	1	1	1	1	1	1	1	1	1	1	1	1	1	1	1	1	1	1	1	1	1	1	1	1	1	1	1	1	1	1	1	1	1	1	1	1	1	1
22.5	1	1	1	1	1	1	1	1	1	1	1	1	1	1	1	1	1	1	1	1	1	1	1	1	1	1	1	1	1	1	1	1	1	1	1	1	1	1	1	1	1	1	1	1	1	1	1	1	1
22.75	1	1	1	1	1	1	1	1	1	1	1	1	1	1	1	1	1	1	1	1	1	1	1	1	1	1	1	1	1	1	1	1	1	1	1	1	1	1	1	1	1	1	1	1	1	1	1	1	1
23	1	1	1	1	1	1	1	1	1	1	1	1	1	1	1	1	1	1	1	1	1	1	1	1	1	1	1	1	1	1	1	1	1	1	1	1	1	1	1	1	1	1	1	1	1	1	1	1	1
23.25	1	1	1	1	1	1	1	1	1	1	1	1	1	1	1	1	1	1	1	1	1	1	1	1	1	1	1	1	1	1	1	1	1	1	1	1	1	1	1	1	1	1	1	1	1	1	1	1	1
23.5	1	1	1	1	1	1	1	1	1	1	1	1	1	1	1	1	1	1	1	1	1	1	1	1	1	1	1	1	1	1	1	1	1	1	1	1	1	1	1	1	1	1	1	1	1	1	1	1	1
23.75	1	1	1	1	1	1	1	1	1	1	1	1	1	1	1	1	1	1	1	1	1	1	1	1	1	1	1	1	1	1	1	1	1	1	1	1	1	1	1	1	1	1	1	1	1	1	1	1	1
24	1	1	1	1	1	1	1	1	1	1	1	1	1	1	1	1	1	1	1	1	1	1	1	1	1	1	1	1	1	1	1	1	1	1	1	1	1	1	1	1	1	1	1	1	1	1	1	1	1
24.25	1	1	1	1	1	1	1	1	1	1	1	1	1	1	1	1	1	1	1	1	1	1	1	1	1	1	1	1	1	1	1	1	1	1	1	1	1	1	1	1	1	1	1	1	1	1	1	1	1
24.5	1	1	1	1	1	1	1	1	1	1	1	1	1	1	1	1	1	1	1	1	1	1	1	1	1	1	1	1	1	1	1	1	1	1	1	1	1	1	1	1	1	1	1	1	1	1	1	1	1
24.75	1	1	1	1	1	1	1	1	1	1	1	1	1	1	1	1	1	1	1	1	1	1	1	1	1	1	1	1	1	1	1	1	1	1	1	1	1	1	1	1	1	1	1	1	1	1	1	1	1
25	1	1	1	1	1	1	1	1	1	1	1	1	1	1	1	1	1	1	1	1	1	1	1	1	1	1	1	1	1	1	1	1	1	1	1	1	1	1	1	1	1	1	1	1	1	1	1	1	1
25.25	1	1	1	1	1	1	1	1	1	1	1	1	1	1	1	1	1	1	1	1	1	1	1	1	1	1	1	1	1	1	1	1	1	1	1	1	1	1	1	1	1	1	1	1	1	1	1	1	1
25.5	1	1	1	1	1	1	1	1	1	1	1	1	1	1	1	1	1	1	1	1	1	1	1	1	1	1	1	1	1	1	1	1	1	1	1	1	1	1	1	1	1	1	1	1	1	1	1	1	1
25.75	1	1	1	1	1	1	1	1	1	1	1	1	1	1	1	1	1	1	1	1	1	1	1	1	1	1	1	1	1	1	1	1	1	1	1	1	1	1	1	1	1	1	1	1	1	1	1	1	1
26	1	1	1	1	1	1	1	1	1	1	1	1	1	1	1	1	1	1	1	1	1	1	1	1	1	1	1	1	1	1	1	1	1	1	1	1	1	1	1	1	1	1	1	1	1	1	1	1	1
26.25	1	1	1	1	1	1	1	1	1	1	1	1	1	1	1	1	1	1	1	1	1	1	1	1	1	1	1	1	1	1	1	1	1	1	1	1	1	1	1	1	1	1	1	1	1	1	1	1	1
26.5	1	1	1	1	1	1	1	1	1	1	1	1	1	1	1	1	1	1	1	1	1	1	1	1	1	1	1	1	1	1	1	1	1	1	1	1	1	1	1	1	1	1	1	1	1	1	1	1	1
26.75	1	1	1	1	1	1	1	1	1	1	1	1	1	1	1	1	1	1	1	1	1	1	1	1	1	1	1	1	1	1	1	1	1	1	1	1	1	1	1	1	1	1	1	1	1	1	1	1	1
27	1	1	1	1	1	1	1	1	1	1	1	1	1	1	1	1	1	1	1	1	1	1	1	1	1	1	1	1	1	1	1	1	1	1	1	1	1	1	1	1	1	1	1	1	1	1	1	1	1
27.25	1	1	1	1	1	1	1	1	1	1	1	1	1	1	1	1	1	1	1	1	1	1	1	1	1	1	1	1	1	1	1	1	1	1	1	1	1	1	1	1	1	1	1	1	1	1	1	1	1
27.5	1	1	1	1	1	1	1	1	1	1	1	1	1	1	1	1	1	1	1	1	1	1	1	1	1	1	1	1	1	1	1	1	1	1	1	1	1	1	1	1	1	1	1	1	1	1	1	1	1
27.75	1	1	1	1	1	1	1	1	1	1	1	1	1	1	1	1	1	1	1	1	1	1	1	1	1	1	1	1	1	1	1	1	1	1	1	1	1	1	1	1	1	1	1	1	1	1	1	1	1
28	1	1	1	1	1	1	1	1	1	1	1	1	1	1	1	1	1	1	1	1	1	1	1	1	1	1	1	1	1	1	1	1	1	1	1	1	1	1	1	1	1	1	1	1	1	1	1	1	1
28.25	1	1	1	1	1	1	1	1	1	1	1	1	1	1	1	1	1	1	1	1	1	1	1	1	1	1	1	1	1	1	1	1	1	1	1	1	1	1	1	1	1	1	1	1	1	1	1	1	1
28.5	1	1	1	1	1	1	1	1	1	1	1	1	1	1	1	1	1	1	1	1	1	1	1	1	1	1	1	1	1	1	1	1	1	1	1	1	1	1	1	1	1	1	1	1	1	1	1	1	1
28.75	1	1	1	1	1	1	1	1	1	1	1	1	1	1	1	1	1	1	1	1	1	1	1	1	1	1	1	1	1	1	1	1	1	1	1	1	1	1	1	1	1	1	1	1	1	1	1	1	1
29	1	1	1	1	1	1	1	1	1	1	1	1	1	1	1	1	1	1	1	1	1	1	1	1	1	1	1	1	1	1	1	1	1	1	1	1	1	1	1	1	1	1	1	1	1	1	1	1	1
29.25	1	1	1	1	1	1	1	1	1	1	1	1	1	1	1	1	1	1	1	1	1	1	1	1	1	1	1	1	1	1	1	1	1	1	1	1	1	1	1	1	1	1	1	1	1	1	1	1	1
29.5	1	1	1	1	1	1	1	1	1	1	1	1	1	1	1	1	1	1	1	1	1	1	1	1	1	1	1	1	1	1	1	1	1	1	1	1	1	1	1	1	1	1	1	1	1	1	1	1	1
29.75	1	1	1	1	1	1	1	1	1	1	1	1	1	1	1	1	1	1	1	1	1	1	1	1	1	1	1	1	1	1	1	1	1	1	1	1	1	1	1	1	1	1	1	1	1	1	1	1	1
30	1	1	1	1	1	1	1	1	1	1	1	1	1	1	1	1	1	1	1	1	1	1	1	1	1	1	1	1	1	1	1	1	1	1	1	1	1	1	1	1	1	1	1	1	1	1	1	1	1
30.25	1	1	1	1	1	1	1	1	1	1	1	1	1	1	1	1	1	1	1	1	1	1	1	1	1	1	1	1	1	1	1	1	1	1	1	1	1	1	1	1	1	1	1	1	1	1	1	1	1
30.5	1	1	1	1	1	1	1	1	1	1	1	1	1	1	1	1	1	1	1	1	1	1	1	1	1	1	1	1	1	1	1	1	1	1	1	1	1	1	1	1	1	1	1	1	1	1	1	1	1
30.75	1	1	1	1	1	1	1	1	1	1	1	1	1	1	1	1	1	1	1	1	1	1	1	1	1	1	1	1	1	1	1	1	1	1	1	1	1	1	1	1	1	1	1	1	1	1	1	1	1
31	1	1	1	1	1	1	1	1	1	1	1	1	1	1	1	1	1	1	1	1	1	1	1	1	1	1	1	1	1	1	1	1	1	1	1	1	1	1	1	1	1	1	1	1	1	1	1	1	1
31.25	1	1	1	1	1	1	1	1	1	1	1	1	1	1	1	1	1	1	1	1	1	1	1	1	1	1	1	1	1	1	1	1	1	1	1	1	1	1	1	1	1	1	1	1	1	1	1	1	1
31.5	1	1	1	1	1	1	1	1	1	1	1	1	1	1	1	1	1	1	1	1	1	1	1	1	1	1	1	1	1	1	1	1	1	1	1	1	1	1	1	1	1	1	1	1	1	1	1	1	1
31.75	1	1	1	1	1	1	1	1	1	1	1	1	1	1	1	1	1	1	1	1	1	1	1	1	1	1	1	1	1	1	1	1	1	1	1	1	1	1	1	1	1	1	1	1	1	1	1	1	1
32	1	1	1	1	1	1	1	1	1	1	1	1	1	1	1	1	1	1	1	1	1	1	1	1	1	1	1	1	1	1	1	1	1	1	1	1	1	1	1	1	1	1	1	1	1	1	1	1	1
32.25	1	1	1	1	1	1	1	1	1	1	1	1	1	1	1	1	1	1	1	1	1	1	1	1	1	1	1	1	1	1	1	1	1	1	1	1	1	1	1	1	1	1	1	1	1	1	1	1	1
32.5	1	1	1	1	1	1	1	1	1	1	1	1	1	1	1	1	1	1	1	1	1	1	1	1	1	1	1	1	1	1	1	1	1	1	1	1	1	1	1	1	1	1	1	1	1	1	1	1	1
32.75	1	1	1	1	1	1	1	1	1	1	1	1	1	1	1	1	1	1	1	1	1	1	1	1	1	1	1	1	1	1	1	1	1	1	1	1	1	1	1	1	1	1	1	1	1	1	1	1	1
33	1	1	1	1	1	1	1	1	1	1	1	1	1	1	1	1	1	1	1	1	1	1	1	1	1	1	1	1	1	1	1	1	1	1	1	1	1	1	1	1	1	1	1	1	1	1	1	1	1
33.25	1	1	1	1	1	1	1	1	1	1	1	1	1	1	1	1	1	1	1	1	1	1	1	1	1	1	1	1	1	1	1	1	1	1	1	1	1	1	1	1	1	1	1	1	1	1	1	1	1
33.5	1	1	1	1	1	1	1	1	1	1	1	1	1	1	1	1	1	1	1	1	1	1	1	1	1	1	1	1	1	1	1	1	1	1	1	1	1	1	1	1	1	1	1	1	1	1	1	1	1
33.75	1	1	1	1	1	1	1	1	1	1	1	1	1	1	1	1	1	1	1	1	1	1	1	1	1	1	1	1	1	1	1	1	1	1	1	1	1	1	1	1	1	1	1	1	1	1	1	1	1
34	1	1	1	1	1	1	1	1	1	1	1	1	1	1	1	1	1	1	1	1	1	1	1	1	1	1	1	1	1	1	1	1	1	1	1	1	1	1	1	1	1	1	1	1	1	1	1	1	1
34.25	1	1	1	1	1	1	1	1	1	1	1	1	1	1	1	1	1	1	1	1	1	1	1	1	1	1	1	1	1	1	1	1	1	1	1	1	1	1	1	1	1	1	1	1	1	1	1	1	1
34.5	1	1	1	1	1	1	1	1	1	1	1	1	1	1	1	1	1	1	1	1	1	1	1	1	1	1	1	1	1	1	1	1	1	1	1	1	1	1	1	1	1	1	1	1	1	1	1	1	1
34.75	1	1	1	1	1	1	1	1	1	1	1	1	1	1	1	1	1	1	1	1	1	1	1	1	1	1	1	1	1	1	1	1	1	1	1	1	1	1	1	1	1	1	1	1	1	1	1	1	1
35	1	1	1	1	1	1	1	1	1	1	1	1	1	1	1	1	1	1	1	1	1	1	1	1	1	1	1	1	1	1	1	1	1	1	1	1	1	1	1	1	1	1	1	1	1	1	1	1	1
35.25	1	1	1	1	1	1	1	1	1	1	1	1	1	1	1	1	1	1	1	1	1	1	1	1	1	1	1	1	1	1	1	1	1	1	1	1	1	1	1	1	1	1	1	1	1	1	1	1	1
35.5	1	1	1	1	1	1	1	1	1	1	1	1	1	1	1	1	1	1	1	1	1	1	1	1	1	1	1	1	1	1	1	1	1	1	1	1	1	1	1	1	1	1	1	1	1	1	1	1	1
35.75	1	1	1	1	1	1	1	1	1	1	1	1	1	1	1	1	1	1	1	1	1	1	1	1	1	1	1	1	1	1	1	1	1	1	1	1	1	1	1	1	1	1	1	1	1	1	1	1	1
36	1	1	1	1	1	1	1	1	1	1	1	1	1	1	1	1	1	1	1	1	1	1	1	1	1	1	1	1	1	1	1	1	1	1	1	1	1	1	1	1	1	1	1	1	1	1	1	1	1
36.25	1	1	1	1	1	1	1	1	1	1	1	1	1	1	1	1	1	1	1	1	1	1	1	1	1	1	1	1	1	1	1	1	1	1	1	1	1	1	1	1	1	1	1	1	1	1	1	1	1
36.5	1	1	1	1	1	1	1	1	1	1	1	1	1	1	1	1	1	1	1	1	1	1	1	1	1	1	1	1	1	1	1	1	1	1	1	1	1	1	1	1	1	1	1	1	1	1	1	1	1
36.75	1	1	1	1	1	1	1	1	1	1	1	1	1	1	1	1	1	1	1	1	1	1	1	1	1	1	1	1	1	1	1	1	1	1	1	1	1	1	1	1	1	1	1	1	1	1	1	1	1
37	1	1	1	1	1	1	1	1	1	1	1	1	1	1	1	1	1	1	1	1	1	1	1	1	1	1	1	1	1	1	1	1	1	1	1	1	1	1	1	1	1	1	1	1	1	1	1	1	1
37.25	1	1	1	1	1	1	1	1	1	1	1	1	1	1	1	1	1	1	1	1	1	1	1	1	1	1	1	1	1	1	1	1	1	1	1	1	1	1	1	1	1	1	1	1	1	1	1	1	1
37.5	1	1	1	1	1	1	1	1	1	1	1	1	1	1	1	1	1	1	1	1	1	1	1	1	1	1	1	1	1	1	1	1	1	1	1	1	1	1	1	1	1	1	1	1	1	1	1	1	1
37.75	1	1	1	1	1	1	1	1	1	1	1	1	1	1	1	1	1	1	1	1	1	1	1	1	1	1	1	1	1	1	1	1	1	1	1	1	1	1	1	1	1	1	1	1	1	1	1	1	1
38	1	1	1	1	1	1	1	1	1	1	1	1	1	1	1	1	1	1	1	1	1	1	1	1	1	1	1	1	1	1	1	1	1	1	1	1	1	1	1	1	1	1	1	1	1	1	1	1	1
38.25	1	1	1	1	1	1	1	1	1	1	1	1	1	1	1	1	1	1	1	1	1	1	1	1	1	1	1	1	1	1	1	1	1	1	1	1	1	1	1	1	1	1	1	1	1	1	1	1	1
38.5	1	1	1	1	1	1	1	1	1	1	1	1	1	1	1	1	1	1	1	1	1	1	1	1	1	1	1	1	1	1	1	1	1	1	1	1	1	1	1	1	1	1	1	1	1	1	1	1	1
38.75	1	1	1	1	1	1	1	1	1	1	1	1	1	1	1	1	1	1	1	1	1	1	1	1	1	1	1	1	1	1	1	1	1	1	1	1	1	1	1	1	1	1	1	1	1	1	1	1	1
39	1	1	1	1	1	1	1	1	1	1	1	1	1	1	1	1	1	1	1	1	1	1	1	1	1	1	1	1	1	1	1	1	1	1	1	1	1	1	1	1	1	1	1	1	1	1	1	1	1
39.25	1	1	1	1	1	1	1	1	1	1	1	1	1	1	1	1	1	1	1	1	1	1	1	1	1	1	1	1	1	1	1	1	1	1	1	1	1	1	1	1	1	1	1	1	1	1	1	1	1
39.5	1	1	1	1	1	1	1	1	1	1	1	1	1	1	1	1	1	1	1	1	1	1	1	1	1	1	1	1	1	1	1	1	1	1	1	1	1	1	1	1	1	1	1	1	1	1	1	1	1
39.75	1	1	1	1	1	1	1	1	1	1	1	1	1	1	1	1	1	1	1	1	1	1	1	1	1	1	1	1	1	1	1	1	1	1	1	1	1	1	1	1	1	1	1	1	1	1	1	1	1
40	1	1	1	1	1	1	1	1	1	1	1	1	1	1	1	1	1	1	1	1	1	1	1	1	1	1	1	1	1	1	1	1	1	1	1	1	1	1	1	1	1	1	1	1	1	1	1	3	3
40.25	1	1	1	1	1	1	1	1	1	1	1	1	1	1	1	1	1	1	1	1	1	1	1	1	1	1	1	1	1	1	1	1	1	1	1	1	1	1	1	1	1	1	1	1	3	3	3	3	3
40.5	1	1	1	1	1	1	1	1	1	1	1	1	1	1	1	1	1	1	1	1	1	1	1	1	1	1	1	1	1	1	1	1	1	1	1	1	1	1	1	1	1	3	3	3	3	3	3	3	3
40.75	1	1	1	1	1	1	1	1	1	1	1	1	1	1	1	1	1	1	1	1	1	1	1	1	1	1	1	1	1	1	1	1	1	1	1	1	1	1	3	3	3	3	3	3	3	3	3	3	3
41	1	1	1	1	1	1	1	1	1	1	1	1	1	1	1	1	1	1	1	1	1	1	1	1	1	1	1	1	1	1	1	1	1	1	1	3	3	3	3	3	3	3	3	3	3	3	3	3	3
41.25	1	1	1	1	1	1	1	1	1	1	1	1	1	1	1	1	1	1	1	1	1	1	1	1	1	1	1	1	1	1	1	1	3	3	3	3	3	3	3	3	3	3	3	3	3	3	3	3	3
41.5	1	1	1	1	1	1	1	1	1	1	1	1	1	1	1	1	1	1	1	1	1	1	1	1	1	1	1	1	1	3	3	3	3	3	3	3	3	3	3	3	3	3	3	3	3	3	3	3	3
41.75	1	1	1	1	1	1	1	1	1	1	1	1	1	1	1	1	1	1	1	1	1	1	1	1	1	1	3	3	3	3	3	3	3	3	3	3	3	3	3	3	3	3	3	3	3	3	3	3	3
42	1	1	1	1	1	1	1	1	1	1	1	1	1	1	1	1	1	1	1	1	1	1	1	3	3	3	3	3	3	3	3	3	3	3	3	3	3	3	3	3	3	3	3	3	3	3	3	3	3
[truncated: 301 more columns]

## Sheet: d Outdoor-Older 6H
units: See survivability zones descriptions in Session 4.2 and Figure 2, x-axis: temperature (degrees Celsius, row 2), y-axis:water vapor pressure (mmHg, column A)
	25	25.1	25.2	25.3	25.4	25.5	25.6	25.7	25.8	25.9	26	26.1	26.2	26.3	26.4	26.5	26.6	26.7	26.8	26.9	27	27.1	27.2	27.3	27.4	27.5	27.6	27.7	27.8	27.9	28	28.1	28.2	28.3	28.4	28.5	28.6	28.7	28.8	28.9	29	29.1	29.2	29.3	29.4	29.5	29.6	29.7	29.8
0	1	1	1	1	1	1	1	1	1	1	1	1	1	1	1	1	1	1	1	1	1	1	1	1	1	1	1	1	1	1	1	1	1	1	1	1	1	1	1	1	1	1	1	1	1	1	1	1	1
0.25	1	1	1	1	1	1	1	1	1	1	1	1	1	1	1	1	1	1	1	1	1	1	1	1	1	1	1	1	1	1	1	1	1	1	1	1	1	1	1	1	1	1	1	1	1	1	1	1	1
0.5	1	1	1	1	1	1	1	1	1	1	1	1	1	1	1	1	1	1	1	1	1	1	1	1	1	1	1	1	1	1	1	1	1	1	1	1	1	1	1	1	1	1	1	1	1	1	1	1	1
0.75	1	1	1	1	1	1	1	1	1	1	1	1	1	1	1	1	1	1	1	1	1	1	1	1	1	1	1	1	1	1	1	1	1	1	1	1	1	1	1	1	1	1	1	1	1	1	1	1	1
1	1	1	1	1	1	1	1	1	1	1	1	1	1	1	1	1	1	1	1	1	1	1	1	1	1	1	1	1	1	1	1	1	1	1	1	1	1	1	1	1	1	1	1	1	1	1	1	1	1
1.25	1	1	1	1	1	1	1	1	1	1	1	1	1	1	1	1	1	1	1	1	1	1	1	1	1	1	1	1	1	1	1	1	1	1	1	1	1	1	1	1	1	1	1	1	1	1	1	1	1
1.5	1	1	1	1	1	1	1	1	1	1	1	1	1	1	1	1	1	1	1	1	1	1	1	1	1	1	1	1	1	1	1	1	1	1	1	1	1	1	1	1	1	1	1	1	1	1	1	1	1
1.75	1	1	1	1	1	1	1	1	1	1	1	1	1	1	1	1	1	1	1	1	1	1	1	1	1	1	1	1	1	1	1	1	1	1	1	1	1	1	1	1	1	1	1	1	1	1	1	1	1
2	1	1	1	1	1	1	1	1	1	1	1	1	1	1	1	1	1	1	1	1	1	1	1	1	1	1	1	1	1	1	1	1	1	1	1	1	1	1	1	1	1	1	1	1	1	1	1	1	1
2.25	1	1	1	1	1	1	1	1	1	1	1	1	1	1	1	1	1	1	1	1	1	1	1	1	1	1	1	1	1	1	1	1	1	1	1	1	1	1	1	1	1	1	1	1	1	1	1	1	1
2.5	1	1	1	1	1	1	1	1	1	1	1	1	1	1	1	1	1	1	1	1	1	1	1	1	1	1	1	1	1	1	1	1	1	1	1	1	1	1	1	1	1	1	1	1	1	1	1	1	1
2.75	1	1	1	1	1	1	1	1	1	1	1	1	1	1	1	1	1	1	1	1	1	1	1	1	1	1	1	1	1	1	1	1	1	1	1	1	1	1	1	1	1	1	1	1	1	1	1	1	1
3	1	1	1	1	1	1	1	1	1	1	1	1	1	1	1	1	1	1	1	1	1	1	1	1	1	1	1	1	1	1	1	1	1	1	1	1	1	1	1	1	1	1	1	1	1	1	1	1	1
3.25	1	1	1	1	1	1	1	1	1	1	1	1	1	1	1	1	1	1	1	1	1	1	1	1	1	1	1	1	1	1	1	1	1	1	1	1	1	1	1	1	1	1	1	1	1	1	1	1	1
3.5	1	1	1	1	1	1	1	1	1	1	1	1	1	1	1	1	1	1	1	1	1	1	1	1	1	1	1	1	1	1	1	1	1	1	1	1	1	1	1	1	1	1	1	1	1	1	1	1	1
3.75	1	1	1	1	1	1	1	1	1	1	1	1	1	1	1	1	1	1	1	1	1	1	1	1	1	1	1	1	1	1	1	1	1	1	1	1	1	1	1	1	1	1	1	1	1	1	1	1	1
4	1	1	1	1	1	1	1	1	1	1	1	1	1	1	1	1	1	1	1	1	1	1	1	1	1	1	1	1	1	1	1	1	1	1	1	1	1	1	1	1	1	1	1	1	1	1	1	1	1
4.25	1	1	1	1	1	1	1	1	1	1	1	1	1	1	1	1	1	1	1	1	1	1	1	1	1	1	1	1	1	1	1	1	1	1	1	1	1	1	1	1	1	1	1	1	1	1	1	1	1
4.5	1	1	1	1	1	1	1	1	1	1	1	1	1	1	1	1	1	1	1	1	1	1	1	1	1	1	1	1	1	1	1	1	1	1	1	1	1	1	1	1	1	1	1	1	1	1	1	1	1
4.75	1	1	1	1	1	1	1	1	1	1	1	1	1	1	1	1	1	1	1	1	1	1	1	1	1	1	1	1	1	1	1	1	1	1	1	1	1	1	1	1	1	1	1	1	1	1	1	1	1
5	1	1	1	1	1	1	1	1	1	1	1	1	1	1	1	1	1	1	1	1	1	1	1	1	1	1	1	1	1	1	1	1	1	1	1	1	1	1	1	1	1	1	1	1	1	1	1	1	1
5.25	1	1	1	1	1	1	1	1	1	1	1	1	1	1	1	1	1	1	1	1	1	1	1	1	1	1	1	1	1	1	1	1	1	1	1	1	1	1	1	1	1	1	1	1	1	1	1	1	1
5.5	1	1	1	1	1	1	1	1	1	1	1	1	1	1	1	1	1	1	1	1	1	1	1	1	1	1	1	1	1	1	1	1	1	1	1	1	1	1	1	1	1	1	1	1	1	1	1	1	1
5.75	1	1	1	1	1	1	1	1	1	1	1	1	1	1	1	1	1	1	1	1	1	1	1	1	1	1	1	1	1	1	1	1	1	1	1	1	1	1	1	1	1	1	1	1	1	1	1	1	1
6	1	1	1	1	1	1	1	1	1	1	1	1	1	1	1	1	1	1	1	1	1	1	1	1	1	1	1	1	1	1	1	1	1	1	1	1	1	1	1	1	1	1	1	1	1	1	1	1	1
6.25	1	1	1	1	1	1	1	1	1	1	1	1	1	1	1	1	1	1	1	1	1	1	1	1	1	1	1	1	1	1	1	1	1	1	1	1	1	1	1	1	1	1	1	1	1	1	1	1	1
6.5	1	1	1	1	1	1	1	1	1	1	1	1	1	1	1	1	1	1	1	1	1	1	1	1	1	1	1	1	1	1	1	1	1	1	1	1	1	1	1	1	1	1	1	1	1	1	1	1	1
6.75	1	1	1	1	1	1	1	1	1	1	1	1	1	1	1	1	1	1	1	1	1	1	1	1	1	1	1	1	1	1	1	1	1	1	1	1	1	1	1	1	1	1	1	1	1	1	1	1	1
7	1	1	1	1	1	1	1	1	1	1	1	1	1	1	1	1	1	1	1	1	1	1	1	1	1	1	1	1	1	1	1	1	1	1	1	1	1	1	1	1	1	1	1	1	1	1	1	1	1
7.25	1	1	1	1	1	1	1	1	1	1	1	1	1	1	1	1	1	1	1	1	1	1	1	1	1	1	1	1	1	1	1	1	1	1	1	1	1	1	1	1	1	1	1	1	1	1	1	1	1
7.5	1	1	1	1	1	1	1	1	1	1	1	1	1	1	1	1	1	1	1	1	1	1	1	1	1	1	1	1	1	1	1	1	1	1	1	1	1	1	1	1	1	1	1	1	1	1	1	1	1
7.75	1	1	1	1	1	1	1	1	1	1	1	1	1	1	1	1	1	1	1	1	1	1	1	1	1	1	1	1	1	1	1	1	1	1	1	1	1	1	1	1	1	1	1	1	1	1	1	1	1
8	1	1	1	1	1	1	1	1	1	1	1	1	1	1	1	1	1	1	1	1	1	1	1	1	1	1	1	1	1	1	1	1	1	1	1	1	1	1	1	1	1	1	1	1	1	1	1	1	1
8.25	1	1	1	1	1	1	1	1	1	1	1	1	1	1	1	1	1	1	1	1	1	1	1	1	1	1	1	1	1	1	1	1	1	1	1	1	1	1	1	1	1	1	1	1	1	1	1	1	1
8.5	1	1	1	1	1	1	1	1	1	1	1	1	1	1	1	1	1	1	1	1	1	1	1	1	1	1	1	1	1	1	1	1	1	1	1	1	1	1	1	1	1	1	1	1	1	1	1	1	1
8.75	1	1	1	1	1	1	1	1	1	1	1	1	1	1	1	1	1	1	1	1	1	1	1	1	1	1	1	1	1	1	1	1	1	1	1	1	1	1	1	1	1	1	1	1	1	1	1	1	1
9	1	1	1	1	1	1	1	1	1	1	1	1	1	1	1	1	1	1	1	1	1	1	1	1	1	1	1	1	1	1	1	1	1	1	1	1	1	1	1	1	1	1	1	1	1	1	1	1	1
9.25	1	1	1	1	1	1	1	1	1	1	1	1	1	1	1	1	1	1	1	1	1	1	1	1	1	1	1	1	1	1	1	1	1	1	1	1	1	1	1	1	1	1	1	1	1	1	1	1	1
9.5	1	1	1	1	1	1	1	1	1	1	1	1	1	1	1	1	1	1	1	1	1	1	1	1	1	1	1	1	1	1	1	1	1	1	1	1	1	1	1	1	1	1	1	1	1	1	1	1	1
9.75	1	1	1	1	1	1	1	1	1	1	1	1	1	1	1	1	1	1	1	1	1	1	1	1	1	1	1	1	1	1	1	1	1	1	1	1	1	1	1	1	1	1	1	1	1	1	1	1	1
10	1	1	1	1	1	1	1	1	1	1	1	1	1	1	1	1	1	1	1	1	1	1	1	1	1	1	1	1	1	1	1	1	1	1	1	1	1	1	1	1	1	1	1	1	1	1	1	1	1
10.25	1	1	1	1	1	1	1	1	1	1	1	1	1	1	1	1	1	1	1	1	1	1	1	1	1	1	1	1	1	1	1	1	1	1	1	1	1	1	1	1	1	1	1	1	1	1	1	1	1
10.5	1	1	1	1	1	1	1	1	1	1	1	1	1	1	1	1	1	1	1	1	1	1	1	1	1	1	1	1	1	1	1	1	1	1	1	1	1	1	1	1	1	1	1	1	1	1	1	1	1
10.75	1	1	1	1	1	1	1	1	1	1	1	1	1	1	1	1	1	1	1	1	1	1	1	1	1	1	1	1	1	1	1	1	1	1	1	1	1	1	1	1	1	1	1	1	1	1	1	1	1
11	1	1	1	1	1	1	1	1	1	1	1	1	1	1	1	1	1	1	1	1	1	1	1	1	1	1	1	1	1	1	1	1	1	1	1	1	1	1	1	1	1	1	1	1	1	1	1	1	1
11.25	1	1	1	1	1	1	1	1	1	1	1	1	1	1	1	1	1	1	1	1	1	1	1	1	1	1	1	1	1	1	1	1	1	1	1	1	1	1	1	1	1	1	1	1	1	1	1	1	1
11.5	1	1	1	1	1	1	1	1	1	1	1	1	1	1	1	1	1	1	1	1	1	1	1	1	1	1	1	1	1	1	1	1	1	1	1	1	1	1	1	1	1	1	1	1	1	1	1	1	1
11.75	1	1	1	1	1	1	1	1	1	1	1	1	1	1	1	1	1	1	1	1	1	1	1	1	1	1	1	1	1	1	1	1	1	1	1	1	1	1	1	1	1	1	1	1	1	1	1	1	1
12	1	1	1	1	1	1	1	1	1	1	1	1	1	1	1	1	1	1	1	1	1	1	1	1	1	1	1	1	1	1	1	1	1	1	1	1	1	1	1	1	1	1	1	1	1	1	1	1	1
12.25	1	1	1	1	1	1	1	1	1	1	1	1	1	1	1	1	1	1	1	1	1	1	1	1	1	1	1	1	1	1	1	1	1	1	1	1	1	1	1	1	1	1	1	1	1	1	1	1	1
12.5	1	1	1	1	1	1	1	1	1	1	1	1	1	1	1	1	1	1	1	1	1	1	1	1	1	1	1	1	1	1	1	1	1	1	1	1	1	1	1	1	1	1	1	1	1	1	1	1	1
12.75	1	1	1	1	1	1	1	1	1	1	1	1	1	1	1	1	1	1	1	1	1	1	1	1	1	1	1	1	1	1	1	1	1	1	1	1	1	1	1	1	1	1	1	1	1	1	1	1	1
13	1	1	1	1	1	1	1	1	1	1	1	1	1	1	1	1	1	1	1	1	1	1	1	1	1	1	1	1	1	1	1	1	1	1	1	1	1	1	1	1	1	1	1	1	1	1	1	1	1
13.25	1	1	1	1	1	1	1	1	1	1	1	1	1	1	1	1	1	1	1	1	1	1	1	1	1	1	1	1	1	1	1	1	1	1	1	1	1	1	1	1	1	1	1	1	1	1	1	1	1
13.5	1	1	1	1	1	1	1	1	1	1	1	1	1	1	1	1	1	1	1	1	1	1	1	1	1	1	1	1	1	1	1	1	1	1	1	1	1	1	1	1	1	1	1	1	1	1	1	1	1
13.75	1	1	1	1	1	1	1	1	1	1	1	1	1	1	1	1	1	1	1	1	1	1	1	1	1	1	1	1	1	1	1	1	1	1	1	1	1	1	1	1	1	1	1	1	1	1	1	1	1
14	1	1	1	1	1	1	1	1	1	1	1	1	1	1	1	1	1	1	1	1	1	1	1	1	1	1	1	1	1	1	1	1	1	1	1	1	1	1	1	1	1	1	1	1	1	1	1	1	1
14.25	1	1	1	1	1	1	1	1	1	1	1	1	1	1	1	1	1	1	1	1	1	1	1	1	1	1	1	1	1	1	1	1	1	1	1	1	1	1	1	1	1	1	1	1	1	1	1	1	1
14.5	1	1	1	1	1	1	1	1	1	1	1	1	1	1	1	1	1	1	1	1	1	1	1	1	1	1	1	1	1	1	1	1	1	1	1	1	1	1	1	1	1	1	1	1	1	1	1	1	1
14.75	1	1	1	1	1	1	1	1	1	1	1	1	1	1	1	1	1	1	1	1	1	1	1	1	1	1	1	1	1	1	1	1	1	1	1	1	1	1	1	1	1	1	1	1	1	1	1	1	1
15	1	1	1	1	1	1	1	1	1	1	1	1	1	1	1	1	1	1	1	1	1	1	1	1	1	1	1	1	1	1	1	1	1	1	1	1	1	1	1	1	1	1	1	1	1	1	1	1	1
15.25	1	1	1	1	1	1	1	1	1	1	1	1	1	1	1	1	1	1	1	1	1	1	1	1	1	1	1	1	1	1	1	1	1	1	1	1	1	1	1	1	1	1	1	1	1	1	1	1	1
15.5	1	1	1	1	1	1	1	1	1	1	1	1	1	1	1	1	1	1	1	1	1	1	1	1	1	1	1	1	1	1	1	1	1	1	1	1	1	1	1	1	1	1	1	1	1	1	1	1	1
15.75	1	1	1	1	1	1	1	1	1	1	1	1	1	1	1	1	1	1	1	1	1	1	1	1	1	1	1	1	1	1	1	1	1	1	1	1	1	1	1	1	1	1	1	1	1	1	1	1	1
16	1	1	1	1	1	1	1	1	1	1	1	1	1	1	1	1	1	1	1	1	1	1	1	1	1	1	1	1	1	1	1	1	1	1	1	1	1	1	1	1	1	1	1	1	1	1	1	1	1
16.25	1	1	1	1	1	1	1	1	1	1	1	1	1	1	1	1	1	1	1	1	1	1	1	1	1	1	1	1	1	1	1	1	1	1	1	1	1	1	1	1	1	1	1	1	1	1	1	1	1
16.5	1	1	1	1	1	1	1	1	1	1	1	1	1	1	1	1	1	1	1	1	1	1	1	1	1	1	1	1	1	1	1	1	1	1	1	1	1	1	1	1	1	1	1	1	1	1	1	1	1
16.75	1	1	1	1	1	1	1	1	1	1	1	1	1	1	1	1	1	1	1	1	1	1	1	1	1	1	1	1	1	1	1	1	1	1	1	1	1	1	1	1	1	1	1	1	1	1	1	1	1
17	1	1	1	1	1	1	1	1	1	1	1	1	1	1	1	1	1	1	1	1	1	1	1	1	1	1	1	1	1	1	1	1	1	1	1	1	1	1	1	1	1	1	1	1	1	1	1	1	1
17.25	1	1	1	1	1	1	1	1	1	1	1	1	1	1	1	1	1	1	1	1	1	1	1	1	1	1	1	1	1	1	1	1	1	1	1	1	1	1	1	1	1	1	1	1	1	1	1	1	1
17.5	1	1	1	1	1	1	1	1	1	1	1	1	1	1	1	1	1	1	1	1	1	1	1	1	1	1	1	1	1	1	1	1	1	1	1	1	1	1	1	1	1	1	1	1	1	1	1	1	1
17.75	1	1	1	1	1	1	1	1	1	1	1	1	1	1	1	1	1	1	1	1	1	1	1	1	1	1	1	1	1	1	1	1	1	1	1	1	1	1	1	1	1	1	1	1	1	1	1	1	1
18	1	1	1	1	1	1	1	1	1	1	1	1	1	1	1	1	1	1	1	1	1	1	1	1	1	1	1	1	1	1	1	1	1	1	1	1	1	1	1	1	1	1	1	1	1	1	1	1	1
18.25	1	1	1	1	1	1	1	1	1	1	1	1	1	1	1	1	1	1	1	1	1	1	1	1	1	1	1	1	1	1	1	1	1	1	1	1	1	1	1	1	1	1	1	1	1	1	1	1	1
18.5	1	1	1	1	1	1	1	1	1	1	1	1	1	1	1	1	1	1	1	1	1	1	1	1	1	1	1	1	1	1	1	1	1	1	1	1	1	1	1	1	1	1	1	1	1	1	1	1	1
18.75	1	1	1	1	1	1	1	1	1	1	1	1	1	1	1	1	1	1	1	1	1	1	1	1	1	1	1	1	1	1	1	1	1	1	1	1	1	1	1	1	1	1	1	1	1	1	1	1	1
19	1	1	1	1	1	1	1	1	1	1	1	1	1	1	1	1	1	1	1	1	1	1	1	1	1	1	1	1	1	1	1	1	1	1	1	1	1	1	1	1	1	1	1	1	1	1	1	1	1
19.25	1	1	1	1	1	1	1	1	1	1	1	1	1	1	1	1	1	1	1	1	1	1	1	1	1	1	1	1	1	1	1	1	1	1	1	1	1	1	1	1	1	1	1	1	1	1	1	1	1
19.5	1	1	1	1	1	1	1	1	1	1	1	1	1	1	1	1	1	1	1	1	1	1	1	1	1	1	1	1	1	1	1	1	1	1	1	1	1	1	1	1	1	1	1	1	1	1	1	1	1
19.75	1	1	1	1	1	1	1	1	1	1	1	1	1	1	1	1	1	1	1	1	1	1	1	1	1	1	1	1	1	1	1	1	1	1	1	1	1	1	1	1	1	1	1	1	1	1	1	1	1
20	1	1	1	1	1	1	1	1	1	1	1	1	1	1	1	1	1	1	1	1	1	1	1	1	1	1	1	1	1	1	1	1	1	1	1	1	1	1	1	1	1	1	1	1	1	1	1	1	1
20.25	1	1	1	1	1	1	1	1	1	1	1	1	1	1	1	1	1	1	1	1	1	1	1	1	1	1	1	1	1	1	1	1	1	1	1	1	1	1	1	1	1	1	1	1	1	1	1	1	1
20.5	1	1	1	1	1	1	1	1	1	1	1	1	1	1	1	1	1	1	1	1	1	1	1	1	1	1	1	1	1	1	1	1	1	1	1	1	1	1	1	1	1	1	1	1	1	1	1	1	1
20.75	1	1	1	1	1	1	1	1	1	1	1	1	1	1	1	1	1	1	1	1	1	1	1	1	1	1	1	1	1	1	1	1	1	1	1	1	1	1	1	1	1	1	1	1	1	1	1	1	1
21	1	1	1	1	1	1	1	1	1	1	1	1	1	1	1	1	1	1	1	1	1	1	1	1	1	1	1	1	1	1	1	1	1	1	1	1	1	1	1	1	1	1	1	1	1	1	1	1	1
21.25	1	1	1	1	1	1	1	1	1	1	1	1	1	1	1	1	1	1	1	1	1	1	1	1	1	1	1	1	1	1	1	1	1	1	1	1	1	1	1	1	1	1	1	1	1	1	1	1	1
21.5	1	1	1	1	1	1	1	1	1	1	1	1	1	1	1	1	1	1	1	1	1	1	1	1	1	1	1	1	1	1	1	1	1	1	1	1	1	1	1	1	1	1	1	1	1	1	1	1	1
21.75	1	1	1	1	1	1	1	1	1	1	1	1	1	1	1	1	1	1	1	1	1	1	1	1	1	1	1	1	1	1	1	1	1	1	1	1	1	1	1	1	1	1	1	1	1	1	1	1	1
22	1	1	1	1	1	1	1	1	1	1	1	1	1	1	1	1	1	1	1	1	1	1	1	1	1	1	1	1	1	1	1	1	1	1	1	1	1	1	1	1	1	1	1	1	1	1	1	1	1
22.25	1	1	1	1	1	1	1	1	1	1	1	1	1	1	1	1	1	1	1	1	1	1	1	1	1	1	1	1	1	1	1	1	1	1	1	1	1	1	1	1	1	1	1	1	1	1	1	1	1
22.5	1	1	1	1	1	1	1	1	1	1	1	1	1	1	1	1	1	1	1	1	1	1	1	1	1	1	1	1	1	1	1	1	1	1	1	1	1	1	1	1	1	1	1	1	1	1	1	1	1
22.75	1	1	1	1	1	1	1	1	1	1	1	1	1	1	1	1	1	1	1	1	1	1	1	1	1	1	1	1	1	1	1	1	1	1	1	1	1	1	1	1	1	1	1	1	1	1	1	1	1
23	1	1	1	1	1	1	1	1	1	1	1	1	1	1	1	1	1	1	1	1	1	1	1	1	1	1	1	1	1	1	1	1	1	1	1	1	1	1	1	1	1	1	1	1	1	1	1	1	1
23.25	1	1	1	1	1	1	1	1	1	1	1	1	1	1	1	1	1	1	1	1	1	1	1	1	1	1	1	1	1	1	1	1	1	1	1	1	1	1	1	1	1	1	1	1	1	1	1	1	1
23.5	1	1	1	1	1	1	1	1	1	1	1	1	1	1	1	1	1	1	1	1	1	1	1	1	1	1	1	1	1	1	1	1	1	1	1	1	1	1	1	1	1	1	1	1	1	1	1	1	1
23.75	1	1	1	1	1	1	1	1	1	1	1	1	1	1	1	1	1	1	1	1	1	1	1	1	1	1	1	1	1	1	1	1	1	1	1	1	1	1	1	1	1	1	1	1	1	1	1	1	1
24	1	1	1	1	1	1	1	1	1	1	1	1	1	1	1	1	1	1	1	1	1	1	1	1	1	1	1	1	1	1	1	1	1	1	1	1	1	1	1	1	1	1	1	1	1	1	1	1	1
24.25	1	1	1	1	1	1	1	1	1	1	1	1	1	1	1	1	1	1	1	1	1	1	1	1	1	1	1	1	1	1	1	1	1	1	1	1	1	1	1	1	1	1	1	1	1	1	1	1	1
24.5	1	1	1	1	1	1	1	1	1	1	1	1	1	1	1	1	1	1	1	1	1	1	1	1	1	1	1	1	1	1	1	1	1	1	1	1	1	1	1	1	1	1	1	1	1	1	1	1	1
24.75	1	1	1	1	1	1	1	1	1	1	1	1	1	1	1	1	1	1	1	1	1	1	1	1	1	1	1	1	1	1	1	1	1	1	1	1	1	1	1	1	1	1	1	1	1	1	1	1	1
25	1	1	1	1	1	1	1	1	1	1	1	1	1	1	1	1	1	1	1	1	1	1	1	1	1	1	1	1	1	1	1	1	1	1	1	1	1	1	1	1	1	1	1	1	1	1	1	1	1
25.25	1	1	1	1	1	1	1	1	1	1	1	1	1	1	1	1	1	1	1	1	1	1	1	1	1	1	1	1	1	1	1	1	1	1	1	1	1	1	1	1	1	1	1	1	1	1	1	1	1
25.5	1	1	1	1	1	1	1	1	1	1	1	1	1	1	1	1	1	1	1	1	1	1	1	1	1	1	1	1	1	1	1	1	1	1	1	1	1	1	1	1	1	1	1	1	1	1	1	1	1
25.75	1	1	1	1	1	1	1	1	1	1	1	1	1	1	1	1	1	1	1	1	1	1	1	1	1	1	1	1	1	1	1	1	1	1	1	1	1	1	1	1	1	1	1	1	1	1	1	1	1
26	1	1	1	1	1	1	1	1	1	1	1	1	1	1	1	1	1	1	1	1	1	1	1	1	1	1	1	1	1	1	1	1	1	1	1	1	1	1	1	1	1	1	1	1	1	1	1	1	1
26.25	1	1	1	1	1	1	1	1	1	1	1	1	1	1	1	1	1	1	1	1	1	1	1	1	1	1	1	1	1	1	1	1	1	1	1	1	1	1	1	1	1	1	1	1	1	1	1	1	1
26.5	1	1	1	1	1	1	1	1	1	1	1	1	1	1	1	1	1	1	1	1	1	1	1	1	1	1	1	1	1	1	1	1	1	1	1	1	1	1	1	1	1	1	1	1	1	1	1	1	1
26.75	1	1	1	1	1	1	1	1	1	1	1	1	1	1	1	1	1	1	1	1	1	1	1	1	1	1	1	1	1	1	1	1	1	1	1	1	1	1	1	1	1	1	1	1	1	1	1	1	1
27	1	1	1	1	1	1	1	1	1	1	1	1	1	1	1	1	1	1	1	1	1	1	1	1	1	1	1	1	1	1	1	1	1	1	1	1	1	1	1	1	1	1	1	1	1	1	1	1	1
27.25	1	1	1	1	1	1	1	1	1	1	1	1	1	1	1	1	1	1	1	1	1	1	1	1	1	1	1	1	1	1	1	1	1	1	1	1	1	1	1	1	1	1	1	1	1	1	1	1	1
27.5	1	1	1	1	1	1	1	1	1	1	1	1	1	1	1	1	1	1	1	1	1	1	1	1	1	1	1	1	1	1	1	1	1	1	1	1	1	1	1	1	1	1	1	1	1	1	1	1	1
27.75	1	1	1	1	1	1	1	1	1	1	1	1	1	1	1	1	1	1	1	1	1	1	1	1	1	1	1	1	1	1	1	1	1	1	1	1	1	1	1	1	1	1	1	1	1	1	1	1	1
28	1	1	1	1	1	1	1	1	1	1	1	1	1	1	1	1	1	1	1	1	1	1	1	1	1	1	1	1	1	1	1	1	1	1	1	1	1	1	1	1	1	1	1	1	1	1	1	1	1
28.25	1	1	1	1	1	1	1	1	1	1	1	1	1	1	1	1	1	1	1	1	1	1	1	1	1	1	1	1	1	1	1	1	1	1	1	1	1	1	1	1	1	1	1	1	1	1	1	1	1
28.5	1	1	1	1	1	1	1	1	1	1	1	1	1	1	1	1	1	1	1	1	1	1	1	1	1	1	1	1	1	1	1	1	1	1	1	1	1	1	1	1	1	1	1	1	1	1	1	1	1
28.75	1	1	1	1	1	1	1	1	1	1	1	1	1	1	1	1	1	1	1	1	1	1	1	1	1	1	1	1	1	1	1	1	1	1	1	1	1	1	1	1	1	1	1	1	1	1	1	1	1
29	1	1	1	1	1	1	1	1	1	1	1	1	1	1	1	1	1	1	1	1	1	1	1	1	1	1	1	1	1	1	1	1	1	1	1	1	1	1	1	1	1	1	1	1	1	1	1	1	1
29.25	1	1	1	1	1	1	1	1	1	1	1	1	1	1	1	1	1	1	1	1	1	1	1	1	1	1	1	1	1	1	1	1	1	1	1	1	1	1	1	1	1	1	1	1	1	1	1	1	1
29.5	1	1	1	1	1	1	1	1	1	1	1	1	1	1	1	1	1	1	1	1	1	1	1	1	1	1	1	1	1	1	1	1	1	1	1	1	1	1	1	1	1	1	1	1	1	1	1	1	1
29.75	1	1	1	1	1	1	1	1	1	1	1	1	1	1	1	1	1	1	1	1	1	1	1	1	1	1	1	1	1	1	1	1	1	1	1	1	1	1	1	1	1	1	1	1	1	1	1	1	1
30	1	1	1	1	1	1	1	1	1	1	1	1	1	1	1	1	1	1	1	1	1	1	1	1	1	1	1	1	1	1	1	1	1	1	1	1	1	1	1	1	1	1	1	1	1	1	1	1	1
30.25	1	1	1	1	1	1	1	1	1	1	1	1	1	1	1	1	1	1	1	1	1	1	1	1	1	1	1	1	1	1	1	1	1	1	1	1	1	1	1	1	1	1	1	1	1	1	1	1	1
30.5	1	1	1	1	1	1	1	1	1	1	1	1	1	1	1	1	1	1	1	1	1	1	1	1	1	1	1	1	1	1	1	1	1	1	1	1	1	1	1	1	1	1	1	1	1	1	1	1	1
30.75	1	1	1	1	1	1	1	1	1	1	1	1	1	1	1	1	1	1	1	1	1	1	1	1	1	1	1	1	1	1	1	1	1	1	1	1	1	1	1	1	1	1	1	1	1	1	1	1	1
31	1	1	1	1	1	1	1	1	1	1	1	1	1	1	1	1	1	1	1	1	1	1	1	1	1	1	1	1	1	1	1	1	1	1	1	1	1	1	1	1	1	1	1	1	1	1	1	1	1
31.25	1	1	1	1	1	1	1	1	1	1	1	1	1	1	1	1	1	1	1	1	1	1	1	1	1	1	1	1	1	1	1	1	1	1	1	1	1	1	1	1	1	1	1	1	1	1	1	1	1
31.5	1	1	1	1	1	1	1	1	1	1	1	1	1	1	1	1	1	1	1	1	1	1	1	1	1	1	1	1	1	1	1	1	1	1	1	1	1	1	1	1	1	1	1	1	1	1	1	1	1
31.75	1	1	1	1	1	1	1	1	1	1	1	1	1	1	1	1	1	1	1	1	1	1	1	1	1	1	1	1	1	1	1	1	1	1	1	1	1	1	1	1	1	1	1	1	1	1	1	1	1
32	1	1	1	1	1	1	1	1	1	1	1	1	1	1	1	1	1	1	1	1	1	1	1	1	1	1	1	1	1	1	1	1	1	1	1	1	1	1	1	1	1	1	1	1	1	1	1	1	1
32.25	1	1	1	1	1	1	1	1	1	1	1	1	1	1	1	1	1	1	1	1	1	1	1	1	1	1	1	1	1	1	1	1	1	1	1	1	1	1	1	1	1	1	1	1	1	1	1	1	1
32.5	1	1	1	1	1	1	1	1	1	1	1	1	1	1	1	1	1	1	1	1	1	1	1	1	1	1	1	1	1	1	1	1	1	1	1	1	1	1	1	1	1	1	1	1	1	1	1	1	1
32.75	1	1	1	1	1	1	1	1	1	1	1	1	1	1	1	1	1	1	1	1	1	1	1	1	1	1	1	1	1	1	1	1	1	1	1	1	1	1	1	1	1	1	1	1	1	1	1	1	1
33	1	1	1	1	1	1	1	1	1	1	1	1	1	1	1	1	1	1	1	1	1	1	1	1	1	1	1	1	1	1	1	1	1	1	1	1	1	1	1	1	1	1	1	1	1	1	1	1	1
33.25	1	1	1	1	1	1	1	1	1	1	1	1	1	1	1	1	1	1	1	1	1	1	1	1	1	1	1	1	1	1	1	1	1	1	1	1	1	1	1	1	1	1	1	1	1	1	1	1	1
33.5	1	1	1	1	1	1	1	1	1	1	1	1	1	1	1	1	1	1	1	1	1	1	1	1	1	1	1	1	1	1	1	1	1	1	1	1	1	1	1	1	1	1	1	1	1	1	1	1	1
33.75	1	1	1	1	1	1	1	1	1	1	1	1	1	1	1	1	1	1	1	1	1	1	1	1	1	1	1	1	1	1	1	1	1	1	1	1	1	1	1	1	1	1	1	1	1	1	1	1	1
34	1	1	1	1	1	1	1	1	1	1	1	1	1	1	1	1	1	1	1	1	1	1	1	1	1	1	1	1	1	1	1	1	1	1	1	1	1	1	1	1	1	1	1	1	1	1	1	1	1
34.25	1	1	1	1	1	1	1	1	1	1	1	1	1	1	1	1	1	1	1	1	1	1	1	1	1	1	1	1	1	1	1	1	1	1	1	1	1	1	1	1	1	1	1	1	1	1	1	1	1
34.5	1	1	1	1	1	1	1	1	1	1	1	1	1	1	1	1	1	1	1	1	1	1	1	1	1	1	1	1	1	1	1	1	1	1	1	1	1	1	1	1	1	1	1	1	1	1	1	1	1
34.75	1	1	1	1	1	1	1	1	1	1	1	1	1	1	1	1	1	1	1	1	1	1	1	1	1	1	1	1	1	1	1	1	1	1	1	1	1	1	1	1	1	1	1	1	1	1	1	1	1
35	1	1	1	1	1	1	1	1	1	1	1	1	1	1	1	1	1	1	1	1	1	1	1	1	1	1	1	1	1	1	1	1	1	1	1	1	1	1	1	1	1	1	1	1	1	1	1	1	1
35.25	1	1	1	1	1	1	1	1	1	1	1	1	1	1	1	1	1	1	1	1	1	1	1	1	1	1	1	1	1	1	1	1	1	1	1	1	1	1	1	1	1	1	1	1	1	1	1	1	1
35.5	1	1	1	1	1	1	1	1	1	1	1	1	1	1	1	1	1	1	1	1	1	1	1	1	1	1	1	1	1	1	1	1	1	1	1	1	1	1	1	1	1	1	1	1	1	1	1	1	1
35.75	1	1	1	1	1	1	1	1	1	1	1	1	1	1	1	1	1	1	1	1	1	1	1	1	1	1	1	1	1	1	1	1	1	1	1	1	1	1	1	1	1	1	1	1	1	1	1	1	1
36	1	1	1	1	1	1	1	1	1	1	1	1	1	1	1	1	1	1	1	1	1	1	1	1	1	1	1	1	1	1	1	1	1	1	1	1	1	1	1	1	1	1	1	1	1	1	1	1	1
36.25	1	1	1	1	1	1	1	1	1	1	1	1	1	1	1	1	1	1	1	1	1	1	1	1	1	1	1	1	1	1	1	1	1	1	1	1	1	1	1	1	1	1	1	1	1	1	1	1	1
36.5	1	1	1	1	1	1	1	1	1	1	1	1	1	1	1	1	1	1	1	1	1	1	1	1	1	1	1	1	1	1	1	1	1	1	1	1	1	1	1	1	1	1	1	1	1	1	1	1	1
36.75	1	1	1	1	1	1	1	1	1	1	1	1	1	1	1	1	1	1	1	1	1	1	1	1	1	1	1	1	1	1	1	1	1	1	1	1	1	1	1	1	1	1	1	1	1	1	1	1	1
37	1	1	1	1	1	1	1	1	1	1	1	1	1	1	1	1	1	1	1	1	1	1	1	1	1	1	1	1	1	1	1	1	1	1	1	1	1	1	1	1	1	1	1	1	1	1	1	1	1
37.25	1	1	1	1	1	1	1	1	1	1	1	1	1	1	1	1	1	1	1	1	1	1	1	1	1	1	1	1	1	1	1	1	1	1	1	1	1	1	1	1	1	1	1	1	1	1	1	1	1
37.5	1	1	1	1	1	1	1	1	1	1	1	1	1	1	1	1	1	1	1	1	1	1	1	1	1	1	1	1	1	1	1	1	1	1	1	1	1	1	1	1	1	1	1	1	1	1	1	1	1
37.75	1	1	1	1	1	1	1	1	1	1	1	1	1	1	1	1	1	1	1	1	1	1	1	1	1	1	1	1	1	1	1	1	1	1	1	1	1	1	1	1	1	1	1	1	1	1	1	1	1
38	1	1	1	1	1	1	1	1	1	1	1	1	1	1	1	1	1	1	1	1	1	1	1	1	1	1	1	1	1	1	1	1	1	1	1	1	1	1	1	1	1	1	1	1	1	1	1	1	1
38.25	1	1	1	1	1	1	1	1	1	1	1	1	1	1	1	1	1	1	1	1	1	1	1	1	1	1	1	1	1	1	1	1	1	1	1	1	1	1	1	1	1	1	1	1	1	1	1	1	1
38.5	1	1	1	1	1	1	1	1	1	1	1	1	1	1	1	1	1	1	1	1	1	1	1	1	1	1	1	1	1	1	1	1	1	1	1	1	1	1	1	1	1	1	1	1	1	1	1	1	1
38.75	1	1	1	1	1	1	1	1	1	1	1	1	1	1	1	1	1	1	1	1	1	1	1	1	1	1	1	1	1	1	1	1	1	1	1	1	1	1	1	1	1	1	1	1	1	1	1	1	3
39	1	1	1	1	1	1	1	1	1	1	1	1	1	1	1	1	1	1	1	1	1	1	1	1	1	1	1	1	1	1	1	1	1	1	1	1	1	1	1	1	1	1	1	1	1	1	3	3	3
39.25	1	1	1	1	1	1	1	1	1	1	1	1	1	1	1	1	1	1	1	1	1	1	1	1	1	1	1	1	1	1	1	1	1	1	1	1	1	1	1	1	1	1	1	3	3	3	3	3	3
39.5	1	1	1	1	1	1	1	1	1	1	1	1	1	1	1	1	1	1	1	1	1	1	1	1	1	1	1	1	1	1	1	1	1	1	1	1	1	1	1	1	1	3	3	3	3	3	3	3	3
39.75	1	1	1	1	1	1	1	1	1	1	1	1	1	1	1	1	1	1	1	1	1	1	1	1	1	1	1	1	1	1	1	1	1	1	1	1	1	1	1	3	3	3	3	3	3	3	3	3	3
40	1	1	1	1	1	1	1	1	1	1	1	1	1	1	1	1	1	1	1	1	1	1	1	1	1	1	1	1	1	1	1	1	1	1	1	1	3	3	3	3	3	3	3	3	3	3	3	3	3
40.25	1	1	1	1	1	1	1	1	1	1	1	1	1	1	1	1	1	1	1	1	1	1	1	1	1	1	1	1	1	1	1	1	1	1	3	3	3	3	3	3	3	3	3	3	3	3	3	3	3
40.5	1	1	1	1	1	1	1	1	1	1	1	1	1	1	1	1	1	1	1	1	1	1	1	1	1	1	1	1	1	1	1	1	3	3	3	3	3	3	3	3	3	3	3	3	3	3	3	3	3
40.75	1	1	1	1	1	1	1	1	1	1	1	1	1	1	1	1	1	1	1	1	1	1	1	1	1	1	1	1	1	1	3	3	3	3	3	3	3	3	3	3	3	3	3	3	3	3	3	3	3
41	1	1	1	1	1	1	1	1	1	1	1	1	1	1	1	1	1	1	1	1	1	1	1	1	1	1	1	3	3	3	3	3	3	3	3	3	3	3	3	3	3	3	3	3	3	3	3	3	3
41.25	1	1	1	1	1	1	1	1	1	1	1	1	1	1	1	1	1	1	1	1	1	1	1	1	1	3	3	3	3	3	3	3	3	3	3	3	3	3	3	3	3	3	3	3	3	3	3	3	3
41.5	1	1	1	1	1	1	1	1	1	1	1	1	1	1	1	1	1	1	1	1	1	1	1	3	3	3	3	3	3	3	3	3	3	3	3	3	3	3	3	3	3	3	3	3	3	3	3	3	3
41.75	1	1	1	1	1	1	1	1	1	1	1	1	1	1	1	1	1	1	1	1	1	3	3	3	3	3	3	3	3	3	3	3	3	3	3	3	3	3	3	3	3	3	3	3	3	3	3	3	3
42	1	1	1	1	1	1	1	1	1	1	1	1	1	1	1	1	1	1	3	3	3	3	3	3	3	3	3	3	3	3	3	3	3	3	3	3	3	3	3	3	3	3	3	3	3	3	3	3	3
[truncated: 301 more columns]

## Sheet: Tw Davis-Jones
units: Degrees Celsius, x-axis: temperature (degrees Celsius, row 2), y-axis:water vapor pressure (mmHg, column A)
	25	25.1	25.2	25.3	25.4	25.5	25.6	25.7	25.8	25.9	26	26.1	26.2	26.3	26.4	26.5	26.6	26.7	26.8	26.9	27	27.1	27.2	27.3	27.4	27.5	27.6	27.7	27.8	27.9	28	28.1	28.2	28.3	28.4	28.5	28.6	28.7	28.8	28.9	29	29.1	29.2	29.3	29.4	29.5	29.6	29.7	29.8
0	7.41	7.45	7.49	7.54	7.58	7.63	7.67	7.72	7.76	7.8	7.85	7.89	7.93	7.98	8.02	8.07	8.11	8.15	8.2	8.24	8.28	8.33	8.37	8.41	8.45	8.5	8.54	8.58	8.62	8.67	8.71	8.75	8.79	8.84	8.88	8.92	8.96	9.01	9.05	9.09	9.13	9.17	9.21	9.26	9.3	9.34	9.38	9.42	9.46
0.25	7.74	7.78	7.83	7.87	7.91	7.96	8	8.05	8.09	8.13	8.18	8.22	8.26	8.31	8.35	8.39	8.44	8.48	8.52	8.57	8.61	8.65	8.69	8.74	8.78	8.82	8.86	8.91	8.95	8.99	9.03	9.08	9.12	9.16	9.2	9.24	9.29	9.33	9.37	9.41	9.45	9.49	9.53	9.58	9.62	9.66	9.7	9.74	9.78
0.5	8.04	8.09	8.13	8.18	8.22	8.26	8.31	8.35	8.39	8.44	8.48	8.52	8.57	8.61	8.65	8.7	8.74	8.78	8.82	8.87	8.91	8.95	8.99	9.04	9.08	9.12	9.16	9.2	9.25	9.29	9.33	9.37	9.41	9.46	9.5	9.54	9.58	9.62	9.66	9.7	9.75	9.79	9.83	9.87	9.91	9.95	9.99	10.03	10.07
0.75	8.34	8.38	8.43	8.47	8.51	8.56	8.6	8.64	8.69	8.73	8.77	8.81	8.86	8.9	8.94	8.98	9.03	9.07	9.11	9.15	9.2	9.24	9.28	9.32	9.37	9.41	9.45	9.49	9.53	9.57	9.62	9.66	9.7	9.74	9.78	9.82	9.86	9.91	9.95	9.99	10.03	10.07	10.11	10.15	10.19	10.23	10.27	10.31	10.35
1	8.62	8.67	8.71	8.75	8.8	8.84	8.88	8.93	8.97	9.01	9.05	9.1	9.14	9.18	9.22	9.27	9.31	9.35	9.39	9.43	9.48	9.52	9.56	9.6	9.64	9.69	9.73	9.77	9.81	9.85	9.89	9.93	9.98	10.02	10.06	10.1	10.14	10.18	10.22	10.26	10.3	10.34	10.38	10.42	10.47	10.51	10.55	10.59	10.63
1.25	8.9	8.94	8.99	9.03	9.07	9.12	9.16	9.2	9.24	9.29	9.33	9.37	9.41	9.46	9.5	9.54	9.58	9.62	9.67	9.71	9.75	9.79	9.83	9.87	9.92	9.96	10	10.04	10.08	10.12	10.16	10.2	10.24	10.29	10.33	10.37	10.41	10.45	10.49	10.53	10.57	10.61	10.65	10.69	10.73	10.77	10.81	10.85	10.89
1.5	9.17	9.22	9.26	9.3	9.34	9.39	9.43	9.47	9.51	9.56	9.6	9.64	9.68	9.72	9.77	9.81	9.85	9.89	9.93	9.97	10.02	10.06	10.1	10.14	10.18	10.22	10.26	10.3	10.35	10.39	10.43	10.47	10.51	10.55	10.59	10.63	10.67	10.71	10.75	10.79	10.83	10.87	10.91	10.95	10.99	11.03	11.07	11.11	11.15
1.75	9.44	9.48	9.53	9.57	9.61	9.65	9.7	9.74	9.78	9.82	9.86	9.9	9.95	9.99	10.03	10.07	10.11	10.15	10.2	10.24	10.28	10.32	10.36	10.4	10.44	10.48	10.52	10.56	10.61	10.65	10.69	10.73	10.77	10.81	10.85	10.89	10.93	10.97	11.01	11.05	11.09	11.13	11.17	11.21	11.25	11.29	11.33	11.37	11.41
2	9.7	9.75	9.79	9.83	9.87	9.91	9.96	10	10.04	10.08	10.12	10.16	10.21	10.25	10.29	10.33	10.37	10.41	10.45	10.49	10.54	10.58	10.62	10.66	10.7	10.74	10.78	10.82	10.86	10.9	10.94	10.98	11.02	11.06	11.1	11.14	11.18	11.22	11.26	11.3	11.34	11.38	11.42	11.46	11.5	11.54	11.58	11.62	11.66
2.25	9.96	10	10.05	10.09	10.13	10.17	10.21	10.25	10.3	10.34	10.38	10.42	10.46	10.5	10.54	10.58	10.63	10.67	10.71	10.75	10.79	10.83	10.87	10.91	10.95	10.99	11.03	11.07	11.11	11.15	11.19	11.23	11.27	11.31	11.35	11.39	11.43	11.47	11.51	11.55	11.59	11.63	11.67	11.71	11.75	11.79	11.83	11.86	11.9
2.5	10.22	10.26	10.3	10.34	10.38	10.42	10.47	10.51	10.55	10.59	10.63	10.67	10.71	10.75	10.79	10.83	10.88	10.92	10.96	11	11.04	11.08	11.12	11.16	11.2	11.24	11.28	11.32	11.36	11.4	11.44	11.48	11.52	11.56	11.6	11.64	11.68	11.72	11.76	11.8	11.83	11.87	11.91	11.95	11.99	12.03	12.07	12.11	12.15
2.75	10.47	10.51	10.55	10.59	10.63	10.67	10.71	10.76	10.8	10.84	10.88	10.92	10.96	11	11.04	11.08	11.12	11.16	11.2	11.24	11.28	11.32	11.36	11.4	11.44	11.48	11.52	11.56	11.6	11.64	11.68	11.72	11.76	11.8	11.84	11.88	11.92	11.96	12	12.04	12.08	12.11	12.15	12.19	12.23	12.27	12.31	12.35	12.39
3	10.71	10.75	10.8	10.84	10.88	10.92	10.96	11	11.04	11.08	11.12	11.16	11.2	11.24	11.28	11.32	11.36	11.41	11.45	11.49	11.53	11.57	11.61	11.64	11.68	11.72	11.76	11.8	11.84	11.88	11.92	11.96	12	12.04	12.08	12.12	12.16	12.2	12.24	12.27	12.31	12.35	12.39	12.43	12.47	12.51	12.54	12.58	12.62
3.25	10.96	11	11.04	11.08	11.12	11.16	11.2	11.24	11.28	11.32	11.36	11.4	11.44	11.48	11.52	11.56	11.6	11.64	11.68	11.72	11.76	11.8	11.84	11.88	11.92	11.96	12	12.04	12.08	12.12	12.16	12.2	12.24	12.28	12.31	12.35	12.39	12.43	12.47	12.51	12.55	12.59	12.62	12.66	12.7	12.74	12.78	12.82	12.85
3.5	11.2	11.24	11.28	11.32	11.36	11.4	11.44	11.48	11.52	11.56	11.6	11.64	11.68	11.72	11.76	11.8	11.84	11.88	11.92	11.96	12	12.04	12.08	12.12	12.16	12.2	12.24	12.28	12.31	12.35	12.39	12.43	12.47	12.51	12.55	12.59	12.62	12.66	12.7	12.74	12.78	12.82	12.86	12.89	12.93	12.97	13.01	13.05	13.08
3.75	11.44	11.48	11.52	11.56	11.6	11.64	11.68	11.72	11.76	11.8	11.84	11.88	11.92	11.96	12	12.04	12.08	12.11	12.15	12.19	12.23	12.27	12.31	12.35	12.39	12.43	12.47	12.51	12.55	12.58	12.62	12.66	12.7	12.74	12.78	12.82	12.85	12.89	12.93	12.97	13.01	13.05	13.08	13.12	13.16	13.2	13.24	13.27	13.31
4	11.67	11.71	11.75	11.79	11.83	11.87	11.91	11.95	11.99	12.03	12.07	12.11	12.15	12.19	12.23	12.27	12.31	12.35	12.38	12.42	12.46	12.5	12.54	12.58	12.62	12.66	12.7	12.73	12.77	12.81	12.85	12.89	12.93	12.97	13	13.04	13.08	13.12	13.16	13.2	13.23	13.27	13.31	13.35	13.38	13.42	13.46	13.5	13.53
4.25	11.9	11.94	11.98	12.02	12.06	12.1	12.14	12.18	12.22	12.26	12.3	12.34	12.38	12.42	12.46	12.5	12.53	12.57	12.61	12.65	12.69	12.73	12.77	12.81	12.85	12.88	12.92	12.96	13	13.04	13.08	13.11	13.15	13.19	13.23	13.27	13.3	13.34	13.38	13.42	13.46	13.49	13.53	13.57	13.61	13.64	13.68	13.72	13.76
4.5	12.13	12.17	12.21	12.25	12.29	12.33	12.37	12.41	12.45	12.49	12.53	12.56	12.6	12.64	12.68	12.72	12.76	12.8	12.84	12.88	12.91	12.95	12.99	13.03	13.07	13.11	13.15	13.18	13.22	13.26	13.3	13.34	13.37	13.41	13.45	13.49	13.53	13.56	13.6	13.64	13.68	13.71	13.75	13.79	13.83	13.86	13.9	13.94	13.98
4.75	12.36	12.4	12.44	12.48	12.51	12.55	12.59	12.63	12.67	12.71	12.75	12.79	12.83	12.87	12.91	12.94	12.98	13.02	13.06	13.1	13.14	13.18	13.21	13.25	13.29	13.33	13.37	13.4	13.44	13.48	13.52	13.56	13.59	13.63	13.67	13.71	13.74	13.78	13.82	13.86	13.89	13.93	13.97	14.01	14.04	14.08	14.12	14.15	14.19
5	12.58	12.62	12.66	12.7	12.74	12.78	12.82	12.86	12.89	12.93	12.97	13.01	13.05	13.09	13.13	13.16	13.2	13.24	13.28	13.32	13.36	13.39	13.43	13.47	13.51	13.55	13.59	13.62	13.66	13.7	13.74	13.77	13.81	13.85	13.89	13.92	13.96	14	14.04	14.07	14.11	14.15	14.18	14.22	14.26	14.3	14.33	14.37	14.41
5.25	12.8	12.84	12.88	12.92	12.96	13	13.04	13.08	13.11	13.15	13.19	13.23	13.27	13.31	13.35	13.38	13.42	13.46	13.5	13.54	13.57	13.61	13.65	13.69	13.73	13.76	13.8	13.84	13.88	13.91	13.95	13.99	14.03	14.06	14.1	14.14	14.18	14.21	14.25	14.29	14.32	14.36	14.4	14.43	14.47	14.51	14.54	14.58	14.62
5.5	13.02	13.06	13.1	13.14	13.18	13.22	13.25	13.29	13.33	13.37	13.41	13.45	13.48	13.52	13.56	13.6	13.64	13.68	13.71	13.75	13.79	13.83	13.86	13.9	13.94	13.98	14.01	14.05	14.09	14.13	14.16	14.2	14.24	14.28	14.31	14.35	14.39	14.42	14.46	14.5	14.53	14.57	14.61	14.64	14.68	14.72	14.75	14.79	14.83
5.75	13.24	13.28	13.32	13.35	13.39	13.43	13.47	13.51	13.55	13.59	13.62	13.66	13.7	13.74	13.78	13.81	13.85	13.89	13.93	13.96	14	14.04	14.08	14.11	14.15	14.19	14.23	14.26	14.3	14.34	14.38	14.41	14.45	14.49	14.52	14.56	14.6	14.63	14.67	14.71	14.74	14.78	14.82	14.85	14.89	14.93	14.96	15	15.03
6	13.45	13.49	13.53	13.57	13.61	13.65	13.68	13.72	13.76	13.8	13.84	13.87	13.91	13.95	13.99	14.02	14.06	14.1	14.14	14.18	14.21	14.25	14.29	14.32	14.36	14.4	14.44	14.47	14.51	14.55	14.58	14.62	14.66	14.69	14.73	14.77	14.8	14.84	14.88	14.91	14.95	14.99	15.02	15.06	15.1	15.13	15.17	15.2	15.24
6.25	13.67	13.7	13.74	13.78	13.82	13.86	13.89	13.93	13.97	14.01	14.05	14.08	14.12	14.16	14.2	14.23	14.27	14.31	14.35	14.38	14.42	14.46	14.5	14.53	14.57	14.61	14.64	14.68	14.72	14.75	14.79	14.83	14.86	14.9	14.94	14.97	15.01	15.05	15.08	15.12	15.16	15.19	15.23	15.26	15.3	15.34	15.37	15.41	15.44
6.5	13.88	13.91	13.95	13.99	14.03	14.07	14.1	14.14	14.18	14.22	14.25	14.29	14.33	14.37	14.4	14.44	14.48	14.52	14.55	14.59	14.63	14.66	14.7	14.74	14.78	14.81	14.85	14.89	14.92	14.96	15	15.03	15.07	15.1	15.14	15.18	15.21	15.25	15.29	15.32	15.36	15.39	15.43	15.47	15.5	15.54	15.57	15.61	15.64
6.75	14.09	14.12	14.16	14.2	14.24	14.27	14.31	14.35	14.39	14.42	14.46	14.5	14.54	14.57	14.61	14.65	14.68	14.72	14.76	14.8	14.83	14.87	14.91	14.94	14.98	15.02	15.05	15.09	15.13	15.16	15.2	15.23	15.27	15.31	15.34	15.38	15.41	15.45	15.49	15.52	15.56	15.59	15.63	15.67	15.7	15.74	15.77	15.81	15.84
7	14.29	14.33	14.37	14.4	14.44	14.48	14.52	14.55	14.59	14.63	14.67	14.7	14.74	14.78	14.81	14.85	14.89	14.92	14.96	15	15.03	15.07	15.11	15.14	15.18	15.22	15.25	15.29	15.33	15.36	15.4	15.43	15.47	15.51	15.54	15.58	15.61	15.65	15.69	15.72	15.76	15.79	15.83	15.86	15.9	15.94	15.97	16.01	16.04
7.25	14.5	14.53	14.57	14.61	14.65	14.68	14.72	14.76	14.79	14.83	14.87	14.91	14.94	14.98	15.02	15.05	15.09	15.13	15.16	15.2	15.24	15.27	15.31	15.34	15.38	15.42	15.45	15.49	15.53	15.56	15.6	15.63	15.67	15.7	15.74	15.78	15.81	15.85	15.88	15.92	15.95	15.99	16.03	16.06	16.1	16.13	16.17	16.2	16.24
7.5	14.7	14.74	14.77	14.81	14.85	14.88	14.92	14.96	15	15.03	15.07	15.11	15.14	15.18	15.22	15.25	15.29	15.32	15.36	15.4	15.43	15.47	15.51	15.54	15.58	15.61	15.65	15.69	15.72	15.76	15.79	15.83	15.87	15.9	15.94	15.97	16.01	16.04	16.08	16.11	16.15	16.18	16.22	16.26	16.29	16.33	16.36	16.4	16.43
7.75	14.9	14.94	14.97	15.01	15.05	15.08	15.12	15.16	15.19	15.23	15.27	15.3	15.34	15.38	15.41	15.45	15.49	15.52	15.56	15.59	15.63	15.67	15.7	15.74	15.77	15.81	15.85	15.88	15.92	15.95	15.99	16.02	16.06	16.1	16.13	16.17	16.2	16.24	16.27	16.31	16.34	16.38	16.41	16.45	16.48	16.52	16.55	16.59	16.62
8	15.1	15.13	15.17	15.21	15.25	15.28	15.32	15.36	15.39	15.43	15.46	15.5	15.54	15.57	15.61	15.65	15.68	15.72	15.75	15.79	15.83	15.86	15.9	15.93	15.97	16	16.04	16.08	16.11	16.15	16.18	16.22	16.25	16.29	16.32	16.36	16.39	16.43	16.46	16.5	16.53	16.57	16.6	16.64	16.67	16.71	16.74	16.78	16.81
8.25	15.3	15.33	15.37	15.4	15.44	15.48	15.51	15.55	15.59	15.62	15.66	15.7	15.73	15.77	15.8	15.84	15.88	15.91	15.95	15.98	16.02	16.05	16.09	16.13	16.16	16.2	16.23	16.27	16.3	16.34	16.37	16.41	16.44	16.48	16.51	16.55	16.58	16.62	16.65	16.69	16.72	16.76	16.79	16.83	16.86	16.9	16.93	16.97	17
8.5	15.49	15.53	15.56	15.6	15.64	15.67	15.71	15.74	15.78	15.82	15.85	15.89	15.93	15.96	16	16.03	16.07	16.1	16.14	16.18	16.21	16.25	16.28	16.32	16.35	16.39	16.42	16.46	16.49	16.53	16.56	16.6	16.63	16.67	16.7	16.74	16.77	16.81	16.84	16.88	16.91	16.95	16.98	17.02	17.05	17.09	17.12	17.15	17.19
8.75	15.68	15.72	15.76	15.79	15.83	15.86	15.9	15.94	15.97	16.01	16.04	16.08	16.12	16.15	16.19	16.22	16.26	16.29	16.33	16.37	16.4	16.44	16.47	16.51	16.54	16.58	16.61	16.65	16.68	16.72	16.75	16.79	16.82	16.86	16.89	16.93	16.96	17	17.03	17.06	17.1	17.13	17.17	17.2	17.24	17.27	17.31	17.34	17.37
9	15.88	15.91	15.95	15.98	16.02	16.06	16.09	16.13	16.16	16.2	16.23	16.27	16.31	16.34	16.38	16.41	16.45	16.48	16.52	16.55	16.59	16.62	16.66	16.69	16.73	16.76	16.8	16.83	16.87	16.9	16.94	16.97	17.01	17.04	17.08	17.11	17.15	17.18	17.22	17.25	17.28	17.32	17.35	17.39	17.42	17.46	17.49	17.52	17.56
9.25	16.07	16.1	16.14	16.17	16.21	16.25	16.28	16.32	16.35	16.39	16.42	16.46	16.49	16.53	16.56	16.6	16.64	16.67	16.71	16.74	16.78	16.81	16.85	16.88	16.92	16.95	16.99	17.02	17.05	17.09	17.12	17.16	17.19	17.23	17.26	17.3	17.33	17.36	17.4	17.43	17.47	17.5	17.54	17.57	17.6	17.64	17.67	17.71	17.74
9.5	16.25	16.29	16.33	16.36	16.4	16.43	16.47	16.5	16.54	16.57	16.61	16.65	16.68	16.72	16.75	16.79	16.82	16.86	16.89	16.93	16.96	17	17.03	17.07	17.1	17.13	17.17	17.2	17.24	17.27	17.31	17.34	17.38	17.41	17.44	17.48	17.51	17.55	17.58	17.62	17.65	17.68	17.72	17.75	17.78	17.82	17.85	17.89	17.92
9.75	16.44	16.48	16.51	16.55	16.58	16.62	16.65	16.69	16.72	16.76	16.8	16.83	16.87	16.9	16.94	16.97	17.01	17.04	17.08	17.11	17.14	17.18	17.21	17.25	17.28	17.32	17.35	17.39	17.42	17.45	17.49	17.52	17.56	17.59	17.63	17.66	17.69	17.73	17.76	17.8	17.83	17.86	17.9	17.93	17.96	18	18.03	18.07	18.1
10	16.63	16.66	16.7	16.73	16.77	16.8	16.84	16.87	16.91	16.94	16.98	17.01	17.05	17.08	17.12	17.15	17.19	17.22	17.26	17.29	17.33	17.36	17.4	17.43	17.46	17.5	17.53	17.57	17.6	17.64	17.67	17.7	17.74	17.77	17.81	17.84	17.87	17.91	17.94	17.97	18.01	18.04	18.08	18.11	18.14	18.18	18.21	18.24	18.28
10.25	16.81	16.85	16.88	16.92	16.95	16.99	17.02	17.06	17.09	17.13	17.16	17.2	17.23	17.27	17.3	17.33	17.37	17.4	17.44	17.47	17.51	17.54	17.58	17.61	17.64	17.68	17.71	17.75	17.78	17.81	17.85	17.88	17.92	17.95	17.98	18.02	18.05	18.09	18.12	18.15	18.19	18.22	18.25	18.29	18.32	18.35	18.39	18.42	18.45
10.5	16.99	17.03	17.06	17.1	17.13	17.17	17.2	17.24	17.27	17.31	17.34	17.38	17.41	17.45	17.48	17.51	17.55	17.58	17.62	17.65	17.69	17.72	17.75	17.79	17.82	17.86	17.89	17.92	17.96	17.99	18.03	18.06	18.09	18.13	18.16	18.19	18.23	18.26	18.29	18.33	18.36	18.4	18.43	18.46	18.49	18.53	18.56	18.59	18.63
10.75	17.17	17.21	17.24	17.28	17.31	17.35	17.38	17.42	17.45	17.49	17.52	17.56	17.59	17.62	17.66	17.69	17.73	17.76	17.8	17.83	17.86	17.9	17.93	17.97	18	18.03	18.07	18.1	18.13	18.17	18.2	18.24	18.27	18.3	18.34	18.37	18.4	18.44	18.47	18.5	18.54	18.57	18.6	18.64	18.67	18.7	18.73	18.77	18.8
11	17.35	17.39	17.42	17.46	17.49	17.53	17.56	17.6	17.63	17.66	17.7	17.73	17.77	17.8	17.84	17.87	17.9	17.94	17.97	18.01	18.04	18.07	18.11	18.14	18.18	18.21	18.24	18.28	18.31	18.34	18.38	18.41	18.44	18.48	18.51	18.54	18.58	18.61	18.64	18.68	18.71	18.74	18.78	18.81	18.84	18.87	18.91	18.94	18.97
11.25	17.53	17.57	17.6	17.64	17.67	17.7	17.74	17.77	17.81	17.84	17.88	17.91	17.94	17.98	18.01	18.05	18.08	18.11	18.15	18.18	18.21	18.25	18.28	18.32	18.35	18.38	18.42	18.45	18.48	18.52	18.55	18.58	18.62	18.65	18.68	18.72	18.75	18.78	18.82	18.85	18.88	18.91	18.95	18.98	19.01	19.05	19.08	19.11	19.14
11.5	17.71	17.74	17.78	17.81	17.85	17.88	17.91	17.95	17.98	18.02	18.05	18.08	18.12	18.15	18.19	18.22	18.25	18.29	18.32	18.35	18.39	18.42	18.46	18.49	18.52	18.56	18.59	18.62	18.66	18.69	18.72	18.75	18.79	18.82	18.85	18.89	18.92	18.95	18.99	19.02	19.05	19.08	19.12	19.15	19.18	19.21	19.25	19.28	19.31
11.75	17.88	17.92	17.95	17.99	18.02	18.05	18.09	18.12	18.16	18.19	18.22	18.26	18.29	18.33	18.36	18.39	18.43	18.46	18.49	18.53	18.56	18.59	18.63	18.66	18.69	18.73	18.76	18.79	18.83	18.86	18.89	18.93	18.96	18.99	19.02	19.06	19.09	19.12	19.16	19.19	19.22	19.25	19.29	19.32	19.35	19.38	19.42	19.45	19.48
12	18.06	18.09	18.13	18.16	18.19	18.23	18.26	18.29	18.33	18.36	18.4	18.43	18.46	18.5	18.53	18.56	18.6	18.63	18.66	18.7	18.73	18.76	18.8	18.83	18.86	18.9	18.93	18.96	19	19.03	19.06	19.09	19.13	19.16	19.19	19.23	19.26	19.29	19.32	19.36	19.39	19.42	19.45	19.49	19.52	19.55	19.58	19.61	19.65
12.25	18.23	18.26	18.3	18.33	18.37	18.4	18.43	18.47	18.5	18.53	18.57	18.6	18.63	18.67	18.7	18.73	18.77	18.8	18.83	18.87	18.9	18.93	18.97	19	19.03	19.07	19.1	19.13	19.16	19.2	19.23	19.26	19.29	19.33	19.36	19.39	19.43	19.46	19.49	19.52	19.55	19.59	19.62	19.65	19.68	19.72	19.75	19.78	19.81
12.5	18.4	18.43	18.47	18.5	18.54	18.57	18.6	18.64	18.67	18.7	18.74	18.77	18.8	18.84	18.87	18.9	18.94	18.97	19	19.04	19.07	19.1	19.13	19.17	19.2	19.23	19.27	19.3	19.33	19.36	19.4	19.43	19.46	19.49	19.53	19.56	19.59	19.62	19.66	19.69	19.72	19.75	19.78	19.82	19.85	19.88	19.91	19.94	19.98
12.75	18.57	18.6	18.64	18.67	18.71	18.74	18.77	18.81	18.84	18.87	18.91	18.94	18.97	19	19.04	19.07	19.1	19.14	19.17	19.2	19.24	19.27	19.3	19.33	19.37	19.4	19.43	19.46	19.5	19.53	19.56	19.59	19.63	19.66	19.69	19.72	19.76	19.79	19.82	19.85	19.88	19.92	19.95	19.98	20.01	20.04	20.08	20.11	20.14
13	18.74	18.77	18.81	18.84	18.87	18.91	18.94	18.97	19.01	19.04	19.07	19.11	19.14	19.17	19.2	19.24	19.27	19.3	19.34	19.37	19.4	19.43	19.47	19.5	19.53	19.56	19.6	19.63	19.66	19.69	19.73	19.76	19.79	19.82	19.85	19.89	19.92	19.95	19.98	20.01	20.05	20.08	20.11	20.14	20.17	20.21	20.24	20.27	20.3
13.25	18.91	18.94	18.97	19.01	19.04	19.07	19.11	19.14	19.17	19.21	19.24	19.27	19.3	19.34	19.37	19.4	19.43	19.47	19.5	19.53	19.57	19.6	19.63	19.66	19.7	19.73	19.76	19.79	19.82	19.86	19.89	19.92	19.95	19.99	20.02	20.05	20.08	20.11	20.14	20.18	20.21	20.24	20.27	20.3	20.34	20.37	20.4	20.43	20.46
13.5	19.07	19.11	19.14	19.17	19.21	19.24	19.27	19.3	19.34	19.37	19.4	19.44	19.47	19.5	19.53	19.57	19.6	19.63	19.66	19.7	19.73	19.76	19.79	19.83	19.86	19.89	19.92	19.95	19.99	20.02	20.05	20.08	20.11	20.15	20.18	20.21	20.24	20.27	20.31	20.34	20.37	20.4	20.43	20.46	20.5	20.53	20.56	20.59	20.62
13.75	19.24	19.27	19.3	19.34	19.37	19.4	19.44	19.47	19.5	19.53	19.57	19.6	19.63	19.66	19.7	19.73	19.76	19.79	19.83	19.86	19.89	19.92	19.95	19.99	20.02	20.05	20.08	20.12	20.15	20.18	20.21	20.24	20.27	20.31	20.34	20.37	20.4	20.43	20.47	20.5	20.53	20.56	20.59	20.62	20.65	20.69	20.72	20.75	20.78
14	19.4	19.43	19.47	19.5	19.53	19.57	19.6	19.63	19.66	19.7	19.73	19.76	19.79	19.83	19.86	19.89	19.92	19.95	19.99	20.02	20.05	20.08	20.12	20.15	20.18	20.21	20.24	20.28	20.31	20.34	20.37	20.4	20.43	20.47	20.5	20.53	20.56	20.59	20.62	20.65	20.69	20.72	20.75	20.78	20.81	20.84	20.87	20.91	20.94
14.25	19.56	19.6	19.63	19.66	19.69	19.73	19.76	19.79	19.82	19.86	19.89	19.92	19.95	19.99	20.02	20.05	20.08	20.11	20.15	20.18	20.21	20.24	20.27	20.31	20.34	20.37	20.4	20.43	20.47	20.5	20.53	20.56	20.59	20.62	20.65	20.69	20.72	20.75	20.78	20.81	20.84	20.87	20.91	20.94	20.97	21	21.03	21.06	21.09
14.5	19.73	19.76	19.79	19.82	19.86	19.89	19.92	19.95	19.98	20.02	20.05	20.08	20.11	20.15	20.18	20.21	20.24	20.27	20.31	20.34	20.37	20.4	20.43	20.46	20.5	20.53	20.56	20.59	20.62	20.65	20.69	20.72	20.75	20.78	20.81	20.84	20.87	20.91	20.94	20.97	21	21.03	21.06	21.09	21.12	21.15	21.19	21.22	21.25
14.75	19.89	19.92	19.95	19.98	20.01	20.05	20.08	20.11	20.14	20.18	20.21	20.24	20.27	20.3	20.34	20.37	20.4	20.43	20.46	20.49	20.53	20.56	20.59	20.62	20.65	20.68	20.72	20.75	20.78	20.81	20.84	20.87	20.9	20.94	20.97	21	21.03	21.06	21.09	21.12	21.15	21.18	21.22	21.25	21.28	21.31	21.34	21.37	21.4
15	20.04	20.08	20.11	20.14	20.17	20.21	20.24	20.27	20.3	20.33	20.37	20.4	20.43	20.46	20.49	20.52	20.56	20.59	20.62	20.65	20.68	20.71	20.75	20.78	20.81	20.84	20.87	20.9	20.93	20.97	21	21.03	21.06	21.09	21.12	21.15	21.18	21.21	21.25	21.28	21.31	21.34	21.37	21.4	21.43	21.46	21.49	21.52	21.55
15.25	20.2	20.23	20.27	20.3	20.33	20.36	20.39	20.43	20.46	20.49	20.52	20.55	20.59	20.62	20.65	20.68	20.71	20.74	20.78	20.81	20.84	20.87	20.9	20.93	20.96	20.99	21.03	21.06	21.09	21.12	21.15	21.18	21.21	21.24	21.27	21.31	21.34	21.37	21.4	21.43	21.46	21.49	21.52	21.55	21.58	21.61	21.64	21.67	21.71
15.5	20.36	20.39	20.42	20.45	20.49	20.52	20.55	20.58	20.61	20.65	20.68	20.71	20.74	20.77	20.8	20.84	20.87	20.9	20.93	20.96	20.99	21.02	21.05	21.09	21.12	21.15	21.18	21.21	21.24	21.27	21.3	21.33	21.37	21.4	21.43	21.46	21.49	21.52	21.55	21.58	21.61	21.64	21.67	21.7	21.73	21.76	21.79	21.83	21.86
15.75	20.51	20.55	20.58	20.61	20.64	20.67	20.71	20.74	20.77	20.8	20.83	20.86	20.89	20.93	20.96	20.99	21.02	21.05	21.08	21.11	21.15	21.18	21.21	21.24	21.27	21.3	21.33	21.36	21.39	21.42	21.46	21.49	21.52	21.55	21.58	21.61	21.64	21.67	21.7	21.73	21.76	21.79	21.82	21.85	21.88	21.91	21.94	21.97	22.01
16	20.67	20.7	20.73	20.76	20.8	20.83	20.86	20.89	20.92	20.95	20.98	21.02	21.05	21.08	21.11	21.14	21.17	21.2	21.23	21.27	21.3	21.33	21.36	21.39	21.42	21.45	21.48	21.51	21.54	21.58	21.61	21.64	21.67	21.7	21.73	21.76	21.79	21.82	21.85	21.88	21.91	21.94	21.97	22	22.03	22.06	22.09	22.12	22.15
16.25	20.82	20.85	20.89	20.92	20.95	20.98	21.01	21.04	21.07	21.11	21.14	21.17	21.2	21.23	21.26	21.29	21.32	21.36	21.39	21.42	21.45	21.48	21.51	21.54	21.57	21.6	21.63	21.66	21.69	21.72	21.76	21.79	21.82	21.85	21.88	21.91	21.94	21.97	22	22.03	22.06	22.09	22.12	22.15	22.18	22.21	22.24	22.27	22.3
16.5	20.98	21.01	21.04	21.07	21.1	21.13	21.16	21.19	21.23	21.26	21.29	21.32	21.35	21.38	21.41	21.44	21.47	21.51	21.54	21.57	21.6	21.63	21.66	21.69	21.72	21.75	21.78	21.81	21.84	21.87	21.9	21.93	21.97	22	22.03	22.06	22.09	22.12	22.15	22.18	22.21	22.24	22.27	22.3	22.33	22.36	22.39	22.42	22.45
16.75	21.13	21.16	21.19	21.22	21.25	21.28	21.31	21.35	21.38	21.41	21.44	21.47	21.5	21.53	21.56	21.59	21.62	21.65	21.69	21.72	21.75	21.78	21.81	21.84	21.87	21.9	21.93	21.96	21.99	22.02	22.05	22.08	22.11	22.14	22.17	22.2	22.23	22.26	22.29	22.32	22.35	22.38	22.41	22.44	22.47	22.5	22.53	22.56	22.59
17	21.28	21.31	21.34	21.37	21.4	21.43	21.46	21.49	21.53	21.56	21.59	21.62	21.65	21.68	21.71	21.74	21.77	21.8	21.83	21.86	21.89	21.93	21.96	21.99	22.02	22.05	22.08	22.11	22.14	22.17	22.2	22.23	22.26	22.29	22.32	22.35	22.38	22.41	22.44	22.47	22.5	22.53	22.56	22.59	22.62	22.65	22.68	22.71	22.74
17.25	21.43	21.46	21.49	21.52	21.55	21.58	21.61	21.64	21.67	21.7	21.74	21.77	21.8	21.83	21.86	21.89	21.92	21.95	21.98	22.01	22.04	22.07	22.1	22.13	22.16	22.19	22.22	22.25	22.28	22.31	22.34	22.37	22.4	22.43	22.46	22.49	22.52	22.55	22.58	22.61	22.64	22.67	22.7	22.73	22.76	22.79	22.82	22.85	22.88
17.5	21.58	21.61	21.64	21.67	21.7	21.73	21.76	21.79	21.82	21.85	21.88	21.91	21.94	21.97	22.01	22.04	22.07	22.1	22.13	22.16	22.19	22.22	22.25	22.28	22.31	22.34	22.37	22.4	22.43	22.46	22.49	22.52	22.55	22.58	22.61	22.64	22.67	22.7	22.73	22.76	22.79	22.82	22.85	22.88	22.91	22.94	22.97	22.99	23.02
17.75	21.72	21.75	21.78	21.81	21.85	21.88	21.91	21.94	21.97	22	22.03	22.06	22.09	22.12	22.15	22.18	22.21	22.24	22.27	22.3	22.33	22.36	22.39	22.42	22.45	22.48	22.51	22.54	22.57	22.6	22.63	22.66	22.69	22.72	22.75	22.78	22.81	22.84	22.87	22.9	22.93	22.96	22.99	23.02	23.05	23.08	23.11	23.14	23.17
18	21.87	21.9	21.93	21.96	21.99	22.02	22.05	22.08	22.11	22.14	22.17	22.2	22.24	22.27	22.3	22.33	22.36	22.39	22.42	22.45	22.48	22.51	22.54	22.57	22.6	22.63	22.66	22.69	22.72	22.75	22.78	22.81	22.84	22.86	22.89	22.92	22.95	22.98	23.01	23.04	23.07	23.1	23.13	23.16	23.19	23.22	23.25	23.28	23.31
18.25	22.01	22.05	22.08	22.11	22.14	22.17	22.2	22.23	22.26	22.29	22.32	22.35	22.38	22.41	22.44	22.47	22.5	22.53	22.56	22.59	22.62	22.65	22.68	22.71	22.74	22.77	22.8	22.83	22.86	22.89	22.92	22.95	22.98	23.01	23.04	23.07	23.09	23.12	23.15	23.18	23.21	23.24	23.27	23.3	23.33	23.36	23.39	23.42	23.45
18.5	22.16	22.19	22.22	22.25	22.28	22.31	22.34	22.37	22.4	22.43	22.46	22.49	22.52	22.55	22.58	22.61	22.64	22.67	22.7	22.73	22.76	22.79	22.82	22.85	22.88	22.91	22.94	22.97	23	23.03	23.06	23.09	23.12	23.15	23.18	23.21	23.24	23.26	23.29	23.32	23.35	23.38	23.41	23.44	23.47	23.5	23.53	23.56	23.59
18.75	22.3	22.33	22.36	22.39	22.42	22.45	22.48	22.51	22.54	22.57	22.6	22.63	22.66	22.69	22.72	22.75	22.78	22.81	22.84	22.87	22.9	22.93	22.96	22.99	23.02	23.05	23.08	23.11	23.14	23.17	23.2	23.23	23.26	23.29	23.32	23.35	23.37	23.4	23.43	23.46	23.49	23.52	23.55	23.58	23.61	23.64	23.67	23.7	23.72
19	22.45	22.48	22.51	22.54	22.57	22.6	22.63	22.66	22.69	22.72	22.75	22.78	22.81	22.84	22.87	22.9	22.92	22.95	22.98	23.01	23.04	23.07	23.1	23.13	23.16	23.19	23.22	23.25	23.28	23.31	23.34	23.37	23.4	23.43	23.46	23.48	23.51	23.54	23.57	23.6	23.63	23.66	23.69	23.72	23.75	23.77	23.8	23.83	23.86
19.25	22.59	22.62	22.65	22.68	22.71	22.74	22.77	22.8	22.83	22.86	22.89	22.92	22.95	22.98	23.01	23.04	23.06	23.09	23.12	23.15	23.18	23.21	23.24	23.27	23.3	23.33	23.36	23.39	23.42	23.45	23.48	23.51	23.53	23.56	23.59	23.62	23.65	23.68	23.71	23.74	23.77	23.8	23.82	23.85	23.88	23.91	23.94	23.97	24
19.5	22.73	22.76	22.79	22.82	22.85	22.88	22.91	22.94	22.97	23	23.03	23.06	23.09	23.12	23.14	23.17	23.2	23.23	23.26	23.29	23.32	23.35	23.38	23.41	23.44	23.47	23.5	23.53	23.56	23.58	23.61	23.64	23.67	23.7	23.73	23.76	23.79	23.82	23.85	23.87	23.9	23.93	23.96	23.99	24.02	24.05	24.08	24.1	24.13
19.75	22.87	22.9	22.93	22.96	22.99	23.02	23.05	23.08	23.11	23.14	23.17	23.19	23.22	23.25	23.28	23.31	23.34	23.37	23.4	23.43	23.46	23.49	23.52	23.55	23.58	23.61	23.63	23.66	23.69	23.72	23.75	23.78	23.81	23.84	23.87	23.9	23.92	23.95	23.98	24.01	24.04	24.07	24.1	24.13	24.15	24.18	24.21	24.24	24.27
20	23.01	23.04	23.07	23.1	23.13	23.16	23.19	23.21	23.24	23.27	23.3	23.33	23.36	23.39	23.42	23.45	23.48	23.51	23.54	23.57	23.6	23.63	23.65	23.68	23.71	23.74	23.77	23.8	23.83	23.86	23.89	23.92	23.94	23.97	24	24.03	24.06	24.09	24.12	24.15	24.17	24.2	24.23	24.26	24.29	24.32	24.35	24.37	24.4
20.25	23.15	23.18	23.2	23.23	23.26	23.29	23.32	23.35	23.38	23.41	23.44	23.47	23.5	23.53	23.56	23.59	23.62	23.64	23.67	23.7	23.73	23.76	23.79	23.82	23.85	23.88	23.91	23.93	23.96	23.99	24.02	24.05	24.08	24.11	24.14	24.16	24.19	24.22	24.25	24.28	24.31	24.34	24.36	24.39	24.42	24.45	24.48	24.51	24.54
20.5	23.28	23.31	23.34	23.37	23.4	23.43	23.46	23.49	23.52	23.55	23.58	23.61	23.64	23.66	23.69	23.72	23.75	23.78	23.81	23.84	23.87	23.9	23.93	23.95	23.98	24.01	24.04	24.07	24.1	24.13	24.16	24.18	24.21	24.24	24.27	24.3	24.33	24.36	24.38	24.41	24.44	24.47	24.5	24.53	24.55	24.58	24.61	24.64	24.67
20.75	23.42	23.45	23.48	23.51	23.54	23.57	23.6	23.62	23.65	23.68	23.71	23.74	23.77	23.8	23.83	23.86	23.89	23.92	23.94	23.97	24	24.03	24.06	24.09	24.12	24.15	24.17	24.2	24.23	24.26	24.29	24.32	24.35	24.37	24.4	24.43	24.46	24.49	24.52	24.54	24.57	24.6	24.63	24.66	24.69	24.71	24.74	24.77	24.8
21	23.56	23.58	23.61	23.64	23.67	23.7	23.73	23.76	23.79	23.82	23.85	23.88	23.9	23.93	23.96	23.99	24.02	24.05	24.08	24.11	24.14	24.16	24.19	24.22	24.25	24.28	24.31	24.34	24.36	24.39	24.42	24.45	24.48	24.51	24.53	24.56	24.59	24.62	24.65	24.68	24.7	24.73	24.76	24.79	24.82	24.85	24.87	24.9	24.93
21.25	23.69	23.72	23.75	23.78	23.81	23.84	23.86	23.89	23.92	23.95	23.98	24.01	24.04	24.07	24.1	24.12	24.15	24.18	24.21	24.24	24.27	24.3	24.33	24.35	24.38	24.41	24.44	24.47	24.5	24.52	24.55	24.58	24.61	24.64	24.67	24.69	24.72	24.75	24.78	24.81	24.84	24.86	24.89	24.92	24.95	24.98	25	25.03	25.06
21.5	23.82	23.85	23.88	23.91	23.94	23.97	24	24.03	24.06	24.08	24.11	24.14	24.17	24.2	24.23	24.26	24.29	24.31	24.34	24.37	24.4	24.43	24.46	24.49	24.51	24.54	24.57	24.6	24.63	24.66	24.68	24.71	24.74	24.77	24.8	24.82	24.85	24.88	24.91	24.94	24.97	24.99	25.02	25.05	25.08	25.11	25.13	25.16	25.19
21.75	23.96	23.99	24.02	24.04	24.07	24.1	24.13	24.16	24.19	24.22	24.25	24.27	24.3	24.33	24.36	24.39	24.42	24.45	24.47	24.5	24.53	24.56	24.59	24.62	24.64	24.67	24.7	24.73	24.76	24.79	24.81	24.84	24.87	24.9	24.93	24.95	24.98	25.01	25.04	25.07	25.09	25.12	25.15	25.18	25.21	25.23	25.26	25.29	25.32
22	24.09	24.12	24.15	24.18	24.21	24.23	24.26	24.29	24.32	24.35	24.38	24.41	24.43	24.46	24.49	24.52	24.55	24.58	24.6	24.63	24.66	24.69	24.72	24.75	24.77	24.8	24.83	24.86	24.89	24.92	24.94	24.97	25	25.03	25.06	25.08	25.11	25.14	25.17	25.19	25.22	25.25	25.28	25.31	25.33	25.36	25.39	25.42	25.44
22.25	24.22	24.25	24.28	24.31	24.34	24.37	24.39	24.42	24.45	24.48	24.51	24.54	24.56	24.59	24.62	24.65	24.68	24.71	24.73	24.76	24.79	24.82	24.85	24.88	24.9	24.93	24.96	24.99	25.02	25.04	25.07	25.1	25.13	25.16	25.18	25.21	25.24	25.27	25.29	25.32	25.35	25.38	25.41	25.43	25.46	25.49	25.52	25.54	25.57
22.5	24.35	24.38	24.41	24.44	24.47	24.5	24.52	24.55	24.58	24.61	24.64	24.67	24.69	24.72	24.75	24.78	24.81	24.84	24.86	24.89	24.92	24.95	24.98	25	25.03	25.06	25.09	25.12	25.14	25.17	25.2	25.23	25.26	25.28	25.31	25.34	25.37	25.39	25.42	25.45	25.48	25.5	25.53	25.56	25.59	25.62	25.64	25.67	25.7
22.75	24.48	24.51	24.54	24.57	24.6	24.63	24.65	24.68	24.71	24.74	24.77	24.8	24.82	24.85	24.88	24.91	24.94	24.96	24.99	25.02	25.05	25.08	25.1	25.13	25.16	25.19	25.22	25.24	25.27	25.3	25.33	25.35	25.38	25.41	25.44	25.47	25.49	25.52	25.55	25.58	25.6	25.63	25.66	25.69	25.71	25.74	25.77	25.8	25.82
23	24.61	24.64	24.67	24.7	24.73	24.75	24.78	24.81	24.84	24.87	24.9	24.92	24.95	24.98	25.01	25.04	25.06	25.09	25.12	25.15	25.18	25.2	25.23	25.26	25.29	25.31	25.34	25.37	25.4	25.43	25.45	25.48	25.51	25.54	25.56	25.59	25.62	25.65	25.67	25.7	25.73	25.76	25.78	25.81	25.84	25.87	25.89	25.92	25.95
23.25	24.74	24.77	24.8	24.83	24.85	24.88	24.91	24.94	24.97	24.99	25.02	25.05	25.08	25.11	25.13	25.16	25.19	25.22	25.25	25.27	25.3	25.33	25.36	25.39	25.41	25.44	25.47	25.5	25.52	25.55	25.58	25.61	25.63	25.66	25.69	25.72	25.74	25.77	25.8	25.83	25.85	25.88	25.91	25.94	25.96	25.99	26.02	26.04	26.07
23.5	24.87	24.9	24.93	24.95	24.98	25.01	25.04	25.07	25.09	25.12	25.15	25.18	25.21	25.23	25.26	25.29	25.32	25.34	25.37	25.4	25.43	25.46	25.48	25.51	25.54	25.57	25.59	25.62	25.65	25.68	25.7	25.73	25.76	25.79	25.81	25.84	25.87	25.9	25.92	25.95	25.98	26	26.03	26.06	26.09	26.11	26.14	26.17	26.2
23.75	25	25.02	25.05	25.08	25.11	25.14	25.16	25.19	25.22	25.25	25.28	25.3	25.33	25.36	25.39	25.41	25.44	25.47	25.5	25.53	25.55	25.58	25.61	25.64	25.66	25.69	25.72	25.75	25.77	25.8	25.83	25.86	25.88	25.91	25.94	25.96	25.99	26.02	26.05	26.07	26.1	26.13	26.16	26.18	26.21	26.24	26.26	26.29	26.32
24	25.12	25.15	25.18	25.21	25.23	25.26	25.29	25.32	25.35	25.37	25.4	25.43	25.46	25.48	25.51	25.54	25.57	25.6	25.62	25.65	25.68	25.71	25.73	25.76	25.79	25.81	25.84	25.87	25.9	25.92	25.95	25.98	26.01	26.03	26.06	26.09	26.12	26.14	26.17	26.2	26.22	26.25	26.28	26.3	26.33	26.36	26.39	26.41	26.44
24.25	25.25	25.28	25.3	25.33	25.36	25.39	25.42	25.44	25.47	25.5	25.53	25.55	25.58	25.61	25.64	25.66	25.69	25.72	25.75	25.77	25.8	25.83	25.86	25.88	25.91	25.94	25.97	25.99	26.02	26.05	26.07	26.1	26.13	26.16	26.18	26.21	26.24	26.26	26.29	26.32	26.35	26.37	26.4	26.43	26.45	26.48	26.51	26.53	26.56
24.5	25.37	25.4	25.43	25.46	25.48	25.51	25.54	25.57	25.59	25.62	25.65	25.68	25.71	25.73	25.76	25.79	25.81	25.84	25.87	25.9	25.92	25.95	25.98	26.01	26.03	26.06	26.09	26.12	26.14	26.17	26.2	26.22	26.25	26.28	26.3	26.33	26.36	26.39	26.41	26.44	26.47	26.49	26.52	26.55	26.57	26.6	26.63	26.65	26.68
24.75	25.5	25.53	25.55	25.58	25.61	25.64	25.66	25.69	25.72	25.75	25.77	25.8	25.83	25.86	25.88	25.91	25.94	25.97	25.99	26.02	26.05	26.07	26.1	26.13	26.16	26.18	26.21	26.24	26.26	26.29	26.32	26.35	26.37	26.4	26.43	26.45	26.48	26.51	26.53	26.56	26.59	26.61	26.64	26.67	26.69	26.72	26.75	26.77	26.8
25	25.62	25.65	25.68	25.7	25.73	25.76	25.79	25.81	25.84	25.87	25.9	25.92	25.95	25.98	26.01	26.03	26.06	26.09	26.11	26.14	26.17	26.2	26.22	26.25	26.28	26.3	26.33	26.36	26.39	26.41	26.44	26.47	26.49	26.52	26.55	26.57	26.6	26.63	26.65	26.68	26.71	26.73	26.76	26.79	26.81	26.84	26.87	26.89	26.92
25.25	25.74	25.77	25.8	25.83	25.85	25.88	25.91	25.94	25.96	25.99	26.02	26.05	26.07	26.1	26.13	26.15	26.18	26.21	26.24	26.26	26.29	26.32	26.34	26.37	26.4	26.42	26.45	26.48	26.51	26.53	26.56	26.59	26.61	26.64	26.67	26.69	26.72	26.75	26.77	26.8	26.83	26.85	26.88	26.91	26.93	26.96	26.99	27.01	27.04
25.5	25.87	25.89	25.92	25.95	25.98	26	26.03	26.06	26.08	26.11	26.14	26.17	26.19	26.22	26.25	26.27	26.3	26.33	26.36	26.38	26.41	26.44	26.46	26.49	26.52	26.54	26.57	26.6	26.62	26.65	26.68	26.71	26.73	26.76	26.79	26.81	26.84	26.87	26.89	26.92	26.94	26.97	27	27.02	27.05	27.08	27.1	27.13	27.16
25.75	25.99	26.02	26.04	26.07	26.1	26.12	26.15	26.18	26.21	26.23	26.26	26.29	26.31	26.34	26.37	26.39	26.42	26.45	26.48	26.5	26.53	26.56	26.58	26.61	26.64	26.66	26.69	26.72	26.74	26.77	26.8	26.82	26.85	26.88	26.9	26.93	26.96	26.98	27.01	27.04	27.06	27.09	27.12	27.14	27.17	27.2	27.22	27.25	27.27
26	26.11	26.14	26.16	26.19	26.22	26.24	26.27	26.3	26.33	26.35	26.38	26.41	26.43	26.46	26.49	26.51	26.54	26.57	26.6	26.62	26.65	26.68	26.7	26.73	26.76	26.78	26.81	26.84	26.86	26.89	26.92	26.94	26.97	27	27.02	27.05	27.07	27.1	27.13	27.15	27.18	27.21	27.23	27.26	27.29	27.31	27.34	27.36	27.39
26.25	26.23	26.26	26.28	26.31	26.34	26.36	26.39	26.42	26.45	26.47	26.5	26.53	26.55	26.58	26.61	26.63	26.66	26.69	26.71	26.74	26.77	26.79	26.82	26.85	26.87	26.9	26.93	26.95	26.98	27.01	27.03	27.06	27.09	27.11	27.14	27.17	27.19	27.22	27.24	27.27	27.3	27.32	27.35	27.38	27.4	27.43	27.45	27.48	27.51
26.5	26.35	26.38	26.4	26.43	26.46	26.48	26.51	26.54	26.56	26.59	26.62	26.64	26.67	26.7	26.72	26.75	26.78	26.8	26.83	26.86	26.88	26.91	26.94	26.96	26.99	27.02	27.04	27.07	27.1	27.12	27.15	27.18	27.2	27.23	27.26	27.28	27.31	27.33	27.36	27.39	27.41	27.44	27.47	27.49	27.52	27.54	27.57	27.6	27.62
26.75	26.47	26.49	26.52	26.55	26.57	26.6	26.63	26.66	26.68	26.71	26.74	26.76	26.79	26.82	26.84	26.87	26.9	26.92	26.95	26.98	27	27.03	27.05	27.08	27.11	27.13	27.16	27.19	27.21	27.24	27.27	27.29	27.32	27.34	27.37	27.4	27.42	27.45	27.48	27.5	27.53	27.55	27.58	27.61	27.63	27.66	27.68	27.71	27.74
27	26.59	26.61	26.64	26.67	26.69	26.72	26.75	26.77	26.8	26.83	26.85	26.88	26.91	26.93	26.96	26.99	27.01	27.04	27.07	27.09	27.12	27.14	27.17	27.2	27.22	27.25	27.28	27.3	27.33	27.36	27.38	27.41	27.43	27.46	27.49	27.51	27.54	27.56	27.59	27.62	27.64	27.67	27.7	27.72	27.75	27.77	27.8	27.83	27.85
27.25	26.7	26.73	26.76	26.78	26.81	26.84	26.86	26.89	26.92	26.94	26.97	27	27.02	27.05	27.08	27.1	27.13	27.16	27.18	27.21	27.23	27.26	27.29	27.31	27.34	27.37	27.39	27.42	27.44	27.47	27.5	27.52	27.55	27.58	27.6	27.63	27.65	27.68	27.71	27.73	27.76	27.78	27.81	27.84	27.86	27.89	27.91	27.94	27.96
27.5	26.82	26.85	26.87	26.9	26.93	26.95	26.98	27.01	27.03	27.06	27.09	27.11	27.14	27.17	27.19	27.22	27.24	27.27	27.3	27.32	27.35	27.38	27.4	27.43	27.45	27.48	27.51	27.53	27.56	27.58	27.61	27.64	27.66	27.69	27.72	27.74	27.77	27.79	27.82	27.85	27.87	27.9	27.92	27.95	27.97	28	28.03	28.05	28.08
27.75	26.94	26.96	26.99	27.02	27.04	27.07	27.1	27.12	27.15	27.17	27.2	27.23	27.25	27.28	27.31	27.33	27.36	27.39	27.41	27.44	27.46	27.49	27.52	27.54	27.57	27.59	27.62	27.65	27.67	27.7	27.72	27.75	27.78	27.8	27.83	27.85	27.88	27.91	27.93	27.96	27.98	28.01	28.04	28.06	28.09	28.11	28.14	28.16	28.19
28	27.05	27.08	27.11	27.13	27.16	27.18	27.21	27.24	27.26	27.29	27.32	27.34	27.37	27.39	27.42	27.45	27.47	27.5	27.53	27.55	27.58	27.6	27.63	27.66	27.68	27.71	27.73	27.76	27.79	27.81	27.84	27.86	27.89	27.92	27.94	27.97	27.99	28.02	28.04	28.07	28.1	28.12	28.15	28.17	28.2	28.22	28.25	28.28	28.3
28.25	27.17	27.19	27.22	27.25	27.27	27.3	27.33	27.35	27.38	27.4	27.43	27.46	27.48	27.51	27.54	27.56	27.59	27.61	27.64	27.67	27.69	27.72	27.74	27.77	27.8	27.82	27.85	27.87	27.9	27.92	27.95	27.98	28	28.03	28.05	28.08	28.11	28.13	28.16	28.18	28.21	28.23	28.26	28.29	28.31	28.34	28.36	28.39	28.41
28.5	27.28	27.31	27.33	27.36	27.39	27.41	27.44	27.47	27.49	27.52	27.54	27.57	27.6	27.62	27.65	27.67	27.7	27.73	27.75	27.78	27.8	27.83	27.86	27.88	27.91	27.93	27.96	27.99	28.01	28.04	28.06	28.09	28.11	28.14	28.17	28.19	28.22	28.24	28.27	28.29	28.32	28.34	28.37	28.4	28.42	28.45	28.47	28.5	28.52
28.75	27.4	27.42	27.45	27.47	27.5	27.53	27.55	27.58	27.61	27.63	27.66	27.68	27.71	27.74	27.76	27.79	27.81	27.84	27.86	27.89	27.92	27.94	27.97	27.99	28.02	28.05	28.07	28.1	28.12	28.15	28.17	28.2	28.23	28.25	28.28	28.3	28.33	28.35	28.38	28.4	28.43	28.46	28.48	28.51	28.53	28.56	28.58	28.61	28.63
29	27.51	27.54	27.56	27.59	27.61	27.64	27.67	27.69	27.72	27.74	27.77	27.8	27.82	27.85	27.87	27.9	27.93	27.95	27.98	28	28.03	28.05	28.08	28.11	28.13	28.16	28.18	28.21	28.23	28.26	28.29	28.31	28.34	28.36	28.39	28.41	28.44	28.46	28.49	28.51	28.54	28.57	28.59	28.62	28.64	28.67	28.69	28.72	28.74
29.25	27.62	27.65	27.67	27.7	27.73	27.75	27.78	27.8	27.83	27.86	27.88	27.91	27.93	27.96	27.98	28.01	28.04	28.06	28.09	28.11	28.14	28.17	28.19	28.22	28.24	28.27	28.29	28.32	28.34	28.37	28.4	28.42	28.45	28.47	28.5	28.52	28.55	28.57	28.6	28.62	28.65	28.68	28.7	28.73	28.75	28.78	28.8	28.83	28.85
29.5	27.73	27.76	27.79	27.81	27.84	27.86	27.89	27.92	27.94	27.97	27.99	28.02	28.04	28.07	28.1	28.12	28.15	28.17	28.2	28.22	28.25	28.28	28.3	28.33	28.35	28.38	28.4	28.43	28.45	28.48	28.51	28.53	28.56	28.58	28.61	28.63	28.66	28.68	28.71	28.73	28.76	28.78	28.81	28.83	28.86	28.88	28.91	28.94	28.96
29.75	27.85	27.87	27.9	27.92	27.95	27.97	28	28.03	28.05	28.08	28.1	28.13	28.16	28.18	28.21	28.23	28.26	28.28	28.31	28.33	28.36	28.39	28.41	28.44	28.46	28.49	28.51	28.54	28.56	28.59	28.61	28.64	28.67	28.69	28.72	28.74	28.77	28.79	28.82	28.84	28.87	28.89	28.92	28.94	28.97	28.99	29.02	29.04	29.07
30	27.96	27.98	28.01	28.03	28.06	28.09	28.11	28.14	28.16	28.19	28.21	28.24	28.27	28.29	28.32	28.34	28.37	28.39	28.42	28.44	28.47	28.49	28.52	28.55	28.57	28.6	28.62	28.65	28.67	28.7	28.72	28.75	28.77	28.8	28.82	28.85	28.87	28.9	28.92	28.95	28.98	29	29.03	29.05	29.08	29.1	29.13	29.15	29.18
30.25	28.07	28.09	28.12	28.14	28.17	28.2	28.22	28.25	28.27	28.3	28.32	28.35	28.37	28.4	28.43	28.45	28.48	28.5	28.53	28.55	28.58	28.6	28.63	28.65	28.68	28.7	28.73	28.76	28.78	28.81	28.83	28.86	28.88	28.91	28.93	28.96	28.98	29.01	29.03	29.06	29.08	29.11	29.13	29.16	29.18	29.21	29.23	29.26	29.28
30.5	28.18	28.2	28.23	28.25	28.28	28.3	28.33	28.36	28.38	28.41	28.43	28.46	28.48	28.51	28.53	28.56	28.59	28.61	28.64	28.66	28.69	28.71	28.74	28.76	28.79	28.81	28.84	28.86	28.89	28.91	28.94	28.96	28.99	29.01	29.04	29.06	29.09	29.11	29.14	29.16	29.19	29.21	29.24	29.26	29.29	29.31	29.34	29.36	29.39
30.75	28.29	28.31	28.34	28.36	28.39	28.41	28.44	28.46	28.49	28.52	28.54	28.57	28.59	28.62	28.64	28.67	28.69	28.72	28.74	28.77	28.79	28.82	28.84	28.87	28.89	28.92	28.95	28.97	29	29.02	29.05	29.07	29.1	29.12	29.15	29.17	29.2	29.22	29.25	29.27	29.3	29.32	29.35	29.37	29.39	29.42	29.44	29.47	29.49
31	28.4	28.42	28.45	28.47	28.5	28.52	28.55	28.57	28.6	28.62	28.65	28.67	28.7	28.73	28.75	28.78	28.8	28.83	28.85	28.88	28.9	28.93	28.95	28.98	29	29.03	29.05	29.08	29.1	29.13	29.15	29.18	29.2	29.23	29.25	29.28	29.3	29.33	29.35	29.38	29.4	29.43	29.45	29.48	29.5	29.53	29.55	29.57	29.6
31.25	28.5	28.53	28.55	28.58	28.6	28.63	28.66	28.68	28.71	28.73	28.76	28.78	28.81	28.83	28.86	28.88	28.91	28.93	28.96	28.98	29.01	29.03	29.06	29.08	29.11	29.13	29.16	29.18	29.21	29.23	29.26	29.28	29.31	29.33	29.36	29.38	29.41	29.43	29.46	29.48	29.51	29.53	29.56	29.58	29.61	29.63	29.65	29.68	29.7
31.5	28.61	28.64	28.66	28.69	28.71	28.74	28.76	28.79	28.81	28.84	28.86	28.89	28.91	28.94	28.96	28.99	29.01	29.04	29.06	29.09	29.11	29.14	29.16	29.19	29.21	29.24	29.26	29.29	29.31	29.34	29.36	29.39	29.41	29.44	29.46	29.49	29.51	29.54	29.56	29.59	29.61	29.64	29.66	29.69	29.71	29.73	29.76	29.78	29.81
31.75	28.72	28.74	28.77	28.79	28.82	28.84	28.87	28.89	28.92	28.94	28.97	29	29.02	29.05	29.07	29.1	29.12	29.15	29.17	29.2	29.22	29.24	29.27	29.29	29.32	29.34	29.37	29.39	29.42	29.44	29.47	29.49	29.52	29.54	29.57	29.59	29.62	29.64	29.67	29.69	29.72	29.74	29.76	29.79	29.81	29.84	29.86	29.89	29.91
32	28.82	28.85	28.88	28.9	28.93	28.95	28.98	29	29.03	29.05	29.08	29.1	29.13	29.15	29.18	29.2	29.23	29.25	29.28	29.3	29.33	29.35	29.37	29.4	29.42	29.45	29.47	29.5	29.52	29.55	29.57	29.6	29.62	29.65	29.67	29.7	29.72	29.75	29.77	29.79	29.82	29.84	29.87	29.89	29.92	29.94	29.97	29.99	30.02
32.25	28.93	28.96	28.98	29.01	29.03	29.06	29.08	29.11	29.13	29.16	29.18	29.21	29.23	29.26	29.28	29.31	29.33	29.36	29.38	29.4	29.43	29.45	29.48	29.5	29.53	29.55	29.58	29.6	29.63	29.65	29.68	29.7	29.73	29.75	29.78	29.8	29.82	29.85	29.87	29.9	29.92	29.95	29.97	30	30.02	30.04	30.07	30.09	30.12
32.5	29.04	29.06	29.09	29.11	29.14	29.16	29.19	29.21	29.24	29.26	29.29	29.31	29.34	29.36	29.39	29.41	29.43	29.46	29.48	29.51	29.53	29.56	29.58	29.61	29.63	29.66	29.68	29.71	29.73	29.76	29.78	29.8	29.83	29.85	29.88	29.9	29.93	29.95	29.98	30	30.03	30.05	30.07	30.1	30.12	30.15	30.17	30.2	30.22
32.75	29.14	29.17	29.19	29.22	29.24	29.27	29.29	29.32	29.34	29.37	29.39	29.42	29.44	29.46	29.49	29.51	29.54	29.56	29.59	29.61	29.64	29.66	29.69	29.71	29.74	29.76	29.79	29.81	29.83	29.86	29.88	29.91	29.93	29.96	29.98	30.01	30.03	30.05	30.08	30.1	30.13	30.15	30.18	30.2	30.22	30.25	30.27	30.3	30.32
33	29.25	29.27	29.3	29.32	29.35	29.37	29.4	29.42	29.44	29.47	29.49	29.52	29.54	29.57	29.59	29.62	29.64	29.67	29.69	29.72	29.74	29.77	29.79	29.81	29.84	29.86	29.89	29.91	29.94	29.96	29.99	30.01	30.03	30.06	30.08	30.11	30.13	30.16	30.18	30.2	30.23	30.25	30.28	30.3	30.33	30.35	30.37	30.4	30.42
33.25	29.35	29.38	29.4	29.42	29.45	29.47	29.5	29.52	29.55	29.57	29.6	29.62	29.65	29.67	29.7	29.72	29.75	29.77	29.79	29.82	29.84	29.87	29.89	29.92	29.94	29.97	29.99	30.01	30.04	30.06	30.09	30.11	30.14	30.16	30.18	30.21	30.23	30.26	30.28	30.31	30.33	30.35	30.38	30.4	30.43	30.45	30.48	30.5	30.52
33.5	29.45	29.48	29.5	29.53	29.55	29.58	29.6	29.63	29.65	29.68	29.7	29.72	29.75	29.77	29.8	29.82	29.85	29.87	29.9	29.92	29.95	29.97	29.99	30.02	30.04	30.07	30.09	30.12	30.14	30.16	30.19	30.21	30.24	30.26	30.29	30.31	30.33	30.36	30.38	30.41	30.43	30.46	30.48	30.5	30.53	30.55	30.58	30.6	30.62
33.75	29.56	29.58	29.61	29.63	29.66	29.68	29.7	29.73	29.75	29.78	29.8	29.83	29.85	29.88	29.9	29.93	29.95	29.97	30	30.02	30.05	30.07	30.1	30.12	30.14	30.17	30.19	30.22	30.24	30.27	30.29	30.31	30.34	30.36	30.39	30.41	30.43	30.46	30.48	30.51	30.53	30.56	30.58	30.6	30.63	30.65	30.68	30.7	30.72
34	29.66	29.68	29.71	29.73	29.76	29.78	29.81	29.83	29.86	29.88	29.9	29.93	29.95	29.98	30	30.03	30.05	30.08	30.1	30.12	30.15	30.17	30.2	30.22	30.25	30.27	30.29	30.32	30.34	30.37	30.39	30.41	30.44	30.46	30.49	30.51	30.53	30.56	30.58	30.61	30.63	30.66	30.68	30.7	30.73	30.75	30.78	30.8	30.82
34.25	29.76	29.79	29.81	29.84	29.86	29.88	29.91	29.93	29.96	29.98	30.01	30.03	30.05	30.08	30.1	30.13	30.15	30.18	30.2	30.22	30.25	30.27	30.3	30.32	30.35	30.37	30.39	30.42	30.44	30.47	30.49	30.51	30.54	30.56	30.59	30.61	30.63	30.66	30.68	30.71	30.73	30.75	30.78	30.8	30.83	30.85	30.87	30.9	30.92
34.5	29.86	29.89	29.91	29.94	29.96	29.99	30.01	30.03	30.06	30.08	30.11	30.13	30.16	30.18	30.2	30.23	30.25	30.28	30.3	30.32	30.35	30.37	30.4	30.42	30.45	30.47	30.49	30.52	30.54	30.57	30.59	30.61	30.64	30.66	30.69	30.71	30.73	30.76	30.78	30.81	30.83	30.85	30.88	30.9	30.92	30.95	30.97	31	31.02
34.75	29.96	29.99	30.01	30.04	30.06	30.09	30.11	30.13	30.16	30.18	30.21	30.23	30.26	30.28	30.3	30.33	30.35	30.38	30.4	30.42	30.45	30.47	30.5	30.52	30.55	30.57	30.59	30.62	30.64	30.67	30.69	30.71	30.74	30.76	30.78	30.81	30.83	30.86	30.88	30.9	30.93	30.95	30.98	31	31.02	31.05	31.07	31.09	31.12
35	30.07	30.09	30.11	30.14	30.16	30.19	30.21	30.23	30.26	30.28	30.31	30.33	30.36	30.38	30.4	30.43	30.45	30.48	30.5	30.52	30.55	30.57	30.6	30.62	30.64	30.67	30.69	30.72	30.74	30.76	30.79	30.81	30.84	30.86	30.88	30.91	30.93	30.95	30.98	31	31.03	31.05	31.07	31.1	31.12	31.14	31.17	31.19	31.22
35.25	30.17	30.19	30.21	30.24	30.26	30.29	30.31	30.33	30.36	30.38	30.41	30.43	30.45	30.48	30.5	30.53	30.55	30.58	30.6	30.62	30.65	30.67	30.69	30.72	30.74	30.77	30.79	30.81	30.84	30.86	30.89	30.91	30.93	30.96	30.98	31	31.03	31.05	31.08	31.1	31.12	31.15	31.17	31.19	31.22	31.24	31.27	31.29	31.31
35.5	30.27	30.29	30.31	30.34	30.36	30.39	30.41	30.43	30.46	30.48	30.51	30.53	30.55	30.58	30.6	30.63	30.65	30.67	30.7	30.72	30.75	30.77	30.79	30.82	30.84	30.86	30.89	30.91	30.94	30.96	30.98	31.01	31.03	31.05	31.08	31.1	31.13	31.15	31.17	31.2	31.22	31.24	31.27	31.29	31.31	31.34	31.36	31.39	31.41
35.75	30.36	30.39	30.41	30.44	30.46	30.48	30.51	30.53	30.56	30.58	30.6	30.63	30.65	30.68	30.7	30.72	30.75	30.77	30.8	30.82	30.84	30.87	30.89	30.91	30.94	30.96	30.99	31.01	31.03	31.06	31.08	31.1	31.13	31.15	31.18	31.2	31.22	31.25	31.27	31.29	31.32	31.34	31.36	31.39	31.41	31.43	31.46	31.48	31.51
36	30.46	30.49	30.51	30.54	30.56	30.58	30.61	30.63	30.65	30.68	30.7	30.73	30.75	30.77	30.8	30.82	30.85	30.87	30.89	30.92	30.94	30.96	30.99	31.01	31.04	31.06	31.08	31.11	31.13	31.15	31.18	31.2	31.22	31.25	31.27	31.3	31.32	31.34	31.37	31.39	31.41	31.44	31.46	31.48	31.51	31.53	31.55	31.58	31.6
36.25	30.56	30.59	30.61	30.63	30.66	30.68	30.7	30.73	30.75	30.78	30.8	30.82	30.85	30.87	30.9	30.92	30.94	30.97	30.99	31.01	31.04	31.06	31.09	31.11	31.13	31.16	31.18	31.2	31.23	31.25	31.27	31.3	31.32	31.34	31.37	31.39	31.42	31.44	31.46	31.49	31.51	31.53	31.56	31.58	31.6	31.63	31.65	31.67	31.7
36.5	30.66	30.68	30.71	30.73	30.75	30.78	30.8	30.83	30.85	30.87	30.9	30.92	30.94	30.97	30.99	31.02	31.04	31.06	31.09	31.11	31.13	31.16	31.18	31.21	31.23	31.25	31.28	31.3	31.32	31.35	31.37	31.39	31.42	31.44	31.46	31.49	31.51	31.53	31.56	31.58	31.6	31.63	31.65	31.67	31.7	31.72	31.74	31.77	31.79
36.75	30.76	30.78	30.8	30.83	30.85	30.88	30.9	30.92	30.95	30.97	30.99	31.02	31.04	31.07	31.09	31.11	31.14	31.16	31.18	31.21	31.23	31.25	31.28	31.3	31.32	31.35	31.37	31.4	31.42	31.44	31.47	31.49	31.51	31.54	31.56	31.58	31.61	31.63	31.65	31.68	31.7	31.72	31.75	31.77	31.79	31.82	31.84	31.86	31.89
37	30.85	30.88	30.9	30.93	30.95	30.97	31	31.02	31.04	31.07	31.09	31.11	31.14	31.16	31.19	31.21	31.23	31.26	31.28	31.3	31.33	31.35	31.37	31.4	31.42	31.44	31.47	31.49	31.51	31.54	31.56	31.58	31.61	31.63	31.65	31.68	31.7	31.72	31.75	31.77	31.79	31.82	31.84	31.86	31.89	31.91	31.93	31.96	31.98
37.25	30.95	30.97	31	31.02	31.05	31.07	31.09	31.12	31.14	31.16	31.19	31.21	31.23	31.26	31.28	31.3	31.33	31.35	31.37	31.4	31.42	31.44	31.47	31.49	31.52	31.54	31.56	31.59	31.61	31.63	31.66	31.68	31.7	31.73	31.75	31.77	31.79	31.82	31.84	31.86	31.89	31.91	31.93	31.96	31.98	32	32.03	32.05	32.07
37.5	31.05	31.07	31.09	31.12	31.14	31.16	31.19	31.21	31.24	31.26	31.28	31.31	31.33	31.35	31.38	31.4	31.42	31.45	31.47	31.49	31.52	31.54	31.56	31.59	31.61	31.63	31.66	31.68	31.7	31.73	31.75	31.77	31.8	31.82	31.84	31.87	31.89	31.91	31.94	31.96	31.98	32	32.03	32.05	32.07	32.1	32.12	32.14	32.17
37.75	31.14	31.17	31.19	31.21	31.24	31.26	31.28	31.31	31.33	31.35	31.38	31.4	31.42	31.45	31.47	31.49	31.52	31.54	31.56	31.59	31.61	31.63	31.66	31.68	31.7	31.73	31.75	31.77	31.8	31.82	31.84	31.87	31.89	31.91	31.94	31.96	31.98	32.01	32.03	32.05	32.07	32.1	32.12	32.14	32.17	32.19	32.21	32.24	32.26
38	31.24	31.26	31.28	31.31	31.33	31.35	31.38	31.4	31.43	31.45	31.47	31.5	31.52	31.54	31.57	31.59	31.61	31.64	31.66	31.68	31.7	31.73	31.75	31.77	31.8	31.82	31.84	31.87	31.89	31.91	31.94	31.96	31.98	32.01	32.03	32.05	32.08	32.1	32.12	32.14	32.17	32.19	32.21	32.24	32.26	32.28	32.31	32.33	32.35
38.25	31.33	31.36	31.38	31.4	31.43	31.45	31.47	31.5	31.52	31.54	31.57	31.59	31.61	31.64	31.66	31.68	31.71	31.73	31.75	31.78	31.8	31.82	31.84	31.87	31.89	31.91	31.94	31.96	31.98	32.01	32.03	32.05	32.08	32.1	32.12	32.14	32.17	32.19	32.21	32.24	32.26	32.28	32.31	32.33	32.35	32.37	32.4	32.42	32.44
38.5	31.43	31.45	31.47	31.5	31.52	31.54	31.57	31.59	31.61	31.64	31.66	31.68	31.71	31.73	31.75	31.78	31.8	31.82	31.85	31.87	31.89	31.91	31.94	31.96	31.98	32.01	32.03	32.05	32.08	32.1	32.12	32.15	32.17	32.19	32.21	32.24	32.26	32.28	32.31	32.33	32.35	32.37	32.4	32.42	32.44	32.47	32.49	32.51	32.54
38.75	31.52	31.54	31.57	31.59	31.61	31.64	31.66	31.68	31.71	31.73	31.75	31.78	31.8	31.82	31.85	31.87	31.89	31.92	31.94	31.96	31.98	32.01	32.03	32.05	32.08	32.1	32.12	32.15	32.17	32.19	32.21	32.24	32.26	32.28	32.31	32.33	32.35	32.37	32.4	32.42	32.44	32.47	32.49	32.51	32.54	32.56	32.58	32.6	32.63
39	31.61	31.64	31.66	31.68	31.71	31.73	31.75	31.78	31.8	31.82	31.85	31.87	31.89	31.92	31.94	31.96	31.98	32.01	32.03	32.05	32.08	32.1	32.12	32.15	32.17	32.19	32.21	32.24	32.26	32.28	32.31	32.33	32.35	32.37	32.4	32.42	32.44	32.47	32.49	32.51	32.53	32.56	32.58	32.6	32.63	32.65	32.67	32.69	32.72
39.25	31.71	31.73	31.75	31.78	31.8	31.82	31.85	31.87	31.89	31.92	31.94	31.96	31.98	32.01	32.03	32.05	32.08	32.1	32.12	32.15	32.17	32.19	32.21	32.24	32.26	32.28	32.31	32.33	32.35	32.37	32.4	32.42	32.44	32.47	32.49	32.51	32.53	32.56	32.58	32.6	32.63	32.65	32.67	32.69	32.72	32.74	32.76	32.78	32.81
39.5	31.8	31.82	31.85	31.87	31.89	31.92	31.94	31.96	31.99	32.01	32.03	32.05	32.08	32.1	32.12	32.15	32.17	32.19	32.21	32.24	32.26	32.28	32.31	32.33	32.35	32.37	32.4	32.42	32.44	32.47	32.49	32.51	32.53	32.56	32.58	32.6	32.63	32.65	32.67	32.69	32.72	32.74	32.76	32.78	32.81	32.83	32.85	32.87	32.9
39.75	31.89	31.92	31.94	31.96	31.99	32.01	32.03	32.05	32.08	32.1	32.12	32.15	32.17	32.19	32.21	32.24	32.26	32.28	32.31	32.33	32.35	32.37	32.4	32.42	32.44	32.47	32.49	32.51	32.53	32.56	32.58	32.6	32.62	32.65	32.67	32.69	32.72	32.74	32.76	32.78	32.81	32.83	32.85	32.87	32.9	32.92	32.94	32.96	32.99
40	31.98	32.01	32.03	32.05	32.08	32.1	32.12	32.15	32.17	32.19	32.21	32.24	32.26	32.28	32.31	32.33	32.35	32.37	32.4	32.42	32.44	32.47	32.49	32.51	32.53	32.56	32.58	32.6	32.62	32.65	32.67	32.69	32.71	32.74	32.76	32.78	32.81	32.83	32.85	32.87	32.9	32.92	32.94	32.96	32.99	33.01	33.03	33.05	33.08
40.25	32.08	32.1	32.12	32.15	32.17	32.19	32.21	32.24	32.26	32.28	32.31	32.33	32.35	32.37	32.4	32.42	32.44	32.46	32.49	32.51	32.53	32.56	32.58	32.6	32.62	32.65	32.67	32.69	32.71	32.74	32.76	32.78	32.8	32.83	32.85	32.87	32.89	32.92	32.94	32.96	32.99	33.01	33.03	33.05	33.08	33.1	33.12	33.14	33.17
40.5	32.17	32.19	32.21	32.24	32.26	32.28	32.3	32.33	32.35	32.37	32.4	32.42	32.44	32.46	32.49	32.51	32.53	32.55	32.58	32.6	32.62	32.65	32.67	32.69	32.71	32.74	32.76	32.78	32.8	32.83	32.85	32.87	32.89	32.92	32.94	32.96	32.98	33.01	33.03	33.05	33.07	33.1	33.12	33.14	33.16	33.19	33.21	33.23	33.25
40.75	32.26	32.28	32.3	32.33	32.35	32.37	32.4	32.42	32.44	32.46	32.49	32.51	32.53	32.55	32.58	32.6	32.62	32.64	32.67	32.69	32.71	32.74	32.76	32.78	32.8	32.83	32.85	32.87	32.89	32.92	32.94	32.96	32.98	33.01	33.03	33.05	33.07	33.1	33.12	33.14	33.16	33.18	33.21	33.23	33.25	33.27	33.3	33.32	33.34
41	32.35	32.37	32.39	32.42	32.44	32.46	32.49	32.51	32.53	32.55	32.58	32.6	32.62	32.64	32.67	32.69	32.71	32.73	32.76	32.78	32.8	32.82	32.85	32.87	32.89	32.91	32.94	32.96	32.98	33	33.03	33.05	33.07	33.09	33.12	33.14	33.16	33.18	33.21	33.23	33.25	33.27	33.3	33.32	33.34	33.36	33.38	33.41	33.43
41.25	32.44	32.46	32.48	32.51	32.53	32.55	32.57	32.6	32.62	32.64	32.67	32.69	32.71	32.73	32.76	32.78	32.8	32.82	32.85	32.87	32.89	32.91	32.94	32.96	32.98	33	33.03	33.05	33.07	33.09	33.11	33.14	33.16	33.18	33.2	33.23	33.25	33.27	33.29	33.32	33.34	33.36	33.38	33.41	33.43	33.45	33.47	33.49	33.52
41.5	32.53	32.55	32.57	32.6	32.62	32.64	32.66	32.69	32.71	32.73	32.75	32.78	32.8	32.82	32.84	32.87	32.89	32.91	32.93	32.96	32.98	33	33.02	33.05	33.07	33.09	33.11	33.14	33.16	33.18	33.2	33.23	33.25	33.27	33.29	33.31	33.34	33.36	33.38	33.4	33.43	33.45	33.47	33.49	33.51	33.54	33.56	33.58	33.6
41.75	32.62	32.64	32.66	32.69	32.71	32.73	32.75	32.78	32.8	32.82	32.84	32.87	32.89	32.91	32.93	32.96	32.98	33	33.02	33.04	33.07	33.09	33.11	33.13	33.16	33.18	33.2	33.22	33.25	33.27	33.29	33.31	33.34	33.36	33.38	33.4	33.42	33.45	33.47	33.49	33.51	33.54	33.56	33.58	33.6	33.62	33.65	33.67	33.69
42	32.71	32.73	32.75	32.77	32.8	32.82	32.84	32.86	32.89	32.91	32.93	32.95	32.98	33	33.02	33.04	33.07	33.09	33.11	33.13	33.16	33.18	33.2	33.22	33.24	33.27	33.29	33.31	33.33	33.36	33.38	33.4	33.42	33.44	33.47	33.49	33.51	33.53	33.56	33.58	33.6	33.62	33.64	33.67	33.69	33.71	33.73	33.75	33.78
[truncated: 301 more columns]
