# Supplementary material for: A physiological approach for assessing human survivability and liveability to heat in a changing climate
Source: Nat Commun. 2023 Nov 29;14:7653. doi: 10.1038/s41467-023-43121-5 (PMC10687011; doi:10.1038/s41467-023-43121-5)
Supplement: Supplementary file 4 — Source Data [file 41467_2023_43121_MOESM4_ESM.zip › Source Data/source_data_fig7/fig7.xlsx]

## Sheet: a Mmax Roma GFDL 
units: Mmax (METs)
time (2016-2025)	Mmax SSP2.45-Young (2016-2025)	Mmax SSP2.45-Older (2016-2025)	Mmax SSP5.85-Young (2016-2025)	Mmax SSP5.85-Older (2016-2025)	time (2091-2100)	Mmax SSP2.45-Young (2091-2100)	Mmax SSP2.45-Older (2091-2100)	Mmax SSP5.85-Young (2091-2100)	Mmax SSP5.85-Older (2091-2100)
2015-12-31 18:00:00-06:00					2090-12-31 18:00:00-06:00
2015-12-31 21:00:00-06:00					2090-12-31 21:00:00-06:00
2016-01-01 00:00:00-06:00					2091-01-01 00:00:00-06:00
2016-01-01 03:00:00-06:00					2091-01-01 03:00:00-06:00
2016-01-01 06:00:00-06:00					2091-01-01 06:00:00-06:00
2016-01-01 09:00:00-06:00					2091-01-01 09:00:00-06:00
2016-01-01 12:00:00-06:00					2091-01-01 12:00:00-06:00
2016-01-01 15:00:00-06:00					2091-01-01 15:00:00-06:00
2016-01-01 18:00:00-06:00					2091-01-01 18:00:00-06:00
2016-01-01 21:00:00-06:00					2091-01-01 21:00:00-06:00
2016-01-02 00:00:00-06:00					2091-01-02 00:00:00-06:00
2016-01-02 03:00:00-06:00					2091-01-02 03:00:00-06:00
2016-01-02 06:00:00-06:00					2091-01-02 06:00:00-06:00
2016-01-02 09:00:00-06:00					2091-01-02 09:00:00-06:00
2016-01-02 12:00:00-06:00					2091-01-02 12:00:00-06:00
2016-01-02 15:00:00-06:00					2091-01-02 15:00:00-06:00
2016-01-02 18:00:00-06:00					2091-01-02 18:00:00-06:00
2016-01-02 21:00:00-06:00					2091-01-02 21:00:00-06:00
2016-01-03 00:00:00-06:00					2091-01-03 00:00:00-06:00
2016-01-03 03:00:00-06:00					2091-01-03 03:00:00-06:00
2016-01-03 06:00:00-06:00					2091-01-03 06:00:00-06:00
2016-01-03 09:00:00-06:00					2091-01-03 09:00:00-06:00
2016-01-03 12:00:00-06:00					2091-01-03 12:00:00-06:00
2016-01-03 15:00:00-06:00					2091-01-03 15:00:00-06:00
2016-01-03 18:00:00-06:00					2091-01-03 18:00:00-06:00
2016-01-03 21:00:00-06:00					2091-01-03 21:00:00-06:00
2016-01-04 00:00:00-06:00					2091-01-04 00:00:00-06:00
2016-01-04 03:00:00-06:00					2091-01-04 03:00:00-06:00
2016-01-04 06:00:00-06:00					2091-01-04 06:00:00-06:00
2016-01-04 09:00:00-06:00					2091-01-04 09:00:00-06:00
2016-01-04 12:00:00-06:00					2091-01-04 12:00:00-06:00
2016-01-04 15:00:00-06:00					2091-01-04 15:00:00-06:00
2016-01-04 18:00:00-06:00					2091-01-04 18:00:00-06:00
2016-01-04 21:00:00-06:00					2091-01-04 21:00:00-06:00
2016-01-05 00:00:00-06:00					2091-01-05 00:00:00-06:00
2016-01-05 03:00:00-06:00					2091-01-05 03:00:00-06:00
2016-01-05 06:00:00-06:00					2091-01-05 06:00:00-06:00
2016-01-05 09:00:00-06:00					2091-01-05 09:00:00-06:00
2016-01-05 12:00:00-06:00					2091-01-05 12:00:00-06:00
2016-01-05 15:00:00-06:00					2091-01-05 15:00:00-06:00
2016-01-05 18:00:00-06:00					2091-01-05 18:00:00-06:00
2016-01-05 21:00:00-06:00					2091-01-05 21:00:00-06:00
2016-01-06 00:00:00-06:00					2091-01-06 00:00:00-06:00
2016-01-06 03:00:00-06:00					2091-01-06 03:00:00-06:00
2016-01-06 06:00:00-06:00					2091-01-06 06:00:00-06:00
2016-01-06 09:00:00-06:00					2091-01-06 09:00:00-06:00
2016-01-06 12:00:00-06:00					2091-01-06 12:00:00-06:00
2016-01-06 15:00:00-06:00					2091-01-06 15:00:00-06:00
2016-01-06 18:00:00-06:00					2091-01-06 18:00:00-06:00
2016-01-06 21:00:00-06:00					2091-01-06 21:00:00-06:00
2016-01-07 00:00:00-06:00					2091-01-07 00:00:00-06:00
2016-01-07 03:00:00-06:00					2091-01-07 03:00:00-06:00
2016-01-07 06:00:00-06:00					2091-01-07 06:00:00-06:00
2016-01-07 09:00:00-06:00					2091-01-07 09:00:00-06:00
2016-01-07 12:00:00-06:00					2091-01-07 12:00:00-06:00
2016-01-07 15:00:00-06:00					2091-01-07 15:00:00-06:00
2016-01-07 18:00:00-06:00					2091-01-07 18:00:00-06:00
2016-01-07 21:00:00-06:00					2091-01-07 21:00:00-06:00
2016-01-08 00:00:00-06:00					2091-01-08 00:00:00-06:00
2016-01-08 03:00:00-06:00					2091-01-08 03:00:00-06:00
2016-01-08 06:00:00-06:00					2091-01-08 06:00:00-06:00
2016-01-08 09:00:00-06:00					2091-01-08 09:00:00-06:00
2016-01-08 12:00:00-06:00					2091-01-08 12:00:00-06:00
2016-01-08 15:00:00-06:00					2091-01-08 15:00:00-06:00
2016-01-08 18:00:00-06:00					2091-01-08 18:00:00-06:00
2016-01-08 21:00:00-06:00					2091-01-08 21:00:00-06:00
2016-01-09 00:00:00-06:00					2091-01-09 00:00:00-06:00
2016-01-09 03:00:00-06:00					2091-01-09 03:00:00-06:00
2016-01-09 06:00:00-06:00					2091-01-09 06:00:00-06:00
2016-01-09 09:00:00-06:00					2091-01-09 09:00:00-06:00
2016-01-09 12:00:00-06:00					2091-01-09 12:00:00-06:00
2016-01-09 15:00:00-06:00					2091-01-09 15:00:00-06:00
2016-01-09 18:00:00-06:00					2091-01-09 18:00:00-06:00
2016-01-09 21:00:00-06:00					2091-01-09 21:00:00-06:00
2016-01-10 00:00:00-06:00					2091-01-10 00:00:00-06:00
2016-01-10 03:00:00-06:00					2091-01-10 03:00:00-06:00
2016-01-10 06:00:00-06:00					2091-01-10 06:00:00-06:00
2016-01-10 09:00:00-06:00					2091-01-10 09:00:00-06:00
2016-01-10 12:00:00-06:00					2091-01-10 12:00:00-06:00
2016-01-10 15:00:00-06:00					2091-01-10 15:00:00-06:00
2016-01-10 18:00:00-06:00					2091-01-10 18:00:00-06:00
2016-01-10 21:00:00-06:00					2091-01-10 21:00:00-06:00
2016-01-11 00:00:00-06:00					2091-01-11 00:00:00-06:00
2016-01-11 03:00:00-06:00					2091-01-11 03:00:00-06:00
2016-01-11 06:00:00-06:00					2091-01-11 06:00:00-06:00
2016-01-11 09:00:00-06:00					2091-01-11 09:00:00-06:00
2016-01-11 12:00:00-06:00					2091-01-11 12:00:00-06:00
2016-01-11 15:00:00-06:00					2091-01-11 15:00:00-06:00
2016-01-11 18:00:00-06:00					2091-01-11 18:00:00-06:00
2016-01-11 21:00:00-06:00					2091-01-11 21:00:00-06:00
2016-01-12 00:00:00-06:00					2091-01-12 00:00:00-06:00
2016-01-12 03:00:00-06:00					2091-01-12 03:00:00-06:00
2016-01-12 06:00:00-06:00					2091-01-12 06:00:00-06:00
2016-01-12 09:00:00-06:00					2091-01-12 09:00:00-06:00
2016-01-12 12:00:00-06:00					2091-01-12 12:00:00-06:00
2016-01-12 15:00:00-06:00					2091-01-12 15:00:00-06:00
2016-01-12 18:00:00-06:00					2091-01-12 18:00:00-06:00
2016-01-12 21:00:00-06:00					2091-01-12 21:00:00-06:00
2016-01-13 00:00:00-06:00					2091-01-13 00:00:00-06:00
2016-01-13 03:00:00-06:00					2091-01-13 03:00:00-06:00
2016-01-13 06:00:00-06:00					2091-01-13 06:00:00-06:00
2016-01-13 09:00:00-06:00					2091-01-13 09:00:00-06:00
2016-01-13 12:00:00-06:00					2091-01-13 12:00:00-06:00
2016-01-13 15:00:00-06:00					2091-01-13 15:00:00-06:00
2016-01-13 18:00:00-06:00					2091-01-13 18:00:00-06:00
2016-01-13 21:00:00-06:00					2091-01-13 21:00:00-06:00
2016-01-14 00:00:00-06:00					2091-01-14 00:00:00-06:00
2016-01-14 03:00:00-06:00					2091-01-14 03:00:00-06:00
2016-01-14 06:00:00-06:00					2091-01-14 06:00:00-06:00
2016-01-14 09:00:00-06:00					2091-01-14 09:00:00-06:00
2016-01-14 12:00:00-06:00					2091-01-14 12:00:00-06:00
2016-01-14 15:00:00-06:00					2091-01-14 15:00:00-06:00
2016-01-14 18:00:00-06:00					2091-01-14 18:00:00-06:00
2016-01-14 21:00:00-06:00					2091-01-14 21:00:00-06:00
2016-01-15 00:00:00-06:00					2091-01-15 00:00:00-06:00
2016-01-15 03:00:00-06:00					2091-01-15 03:00:00-06:00
2016-01-15 06:00:00-06:00					2091-01-15 06:00:00-06:00
2016-01-15 09:00:00-06:00					2091-01-15 09:00:00-06:00
2016-01-15 12:00:00-06:00					2091-01-15 12:00:00-06:00
2016-01-15 15:00:00-06:00					2091-01-15 15:00:00-06:00
2016-01-15 18:00:00-06:00					2091-01-15 18:00:00-06:00
2016-01-15 21:00:00-06:00					2091-01-15 21:00:00-06:00
2016-01-16 00:00:00-06:00					2091-01-16 00:00:00-06:00
2016-01-16 03:00:00-06:00					2091-01-16 03:00:00-06:00
2016-01-16 06:00:00-06:00					2091-01-16 06:00:00-06:00
2016-01-16 09:00:00-06:00					2091-01-16 09:00:00-06:00
2016-01-16 12:00:00-06:00					2091-01-16 12:00:00-06:00
2016-01-16 15:00:00-06:00					2091-01-16 15:00:00-06:00
2016-01-16 18:00:00-06:00					2091-01-16 18:00:00-06:00
2016-01-16 21:00:00-06:00					2091-01-16 21:00:00-06:00
2016-01-17 00:00:00-06:00					2091-01-17 00:00:00-06:00
2016-01-17 03:00:00-06:00					2091-01-17 03:00:00-06:00
2016-01-17 06:00:00-06:00					2091-01-17 06:00:00-06:00
2016-01-17 09:00:00-06:00					2091-01-17 09:00:00-06:00
2016-01-17 12:00:00-06:00					2091-01-17 12:00:00-06:00
2016-01-17 15:00:00-06:00					2091-01-17 15:00:00-06:00
2016-01-17 18:00:00-06:00					2091-01-17 18:00:00-06:00
2016-01-17 21:00:00-06:00					2091-01-17 21:00:00-06:00
2016-01-18 00:00:00-06:00					2091-01-18 00:00:00-06:00
2016-01-18 03:00:00-06:00					2091-01-18 03:00:00-06:00
2016-01-18 06:00:00-06:00					2091-01-18 06:00:00-06:00
2016-01-18 09:00:00-06:00					2091-01-18 09:00:00-06:00
2016-01-18 12:00:00-06:00					2091-01-18 12:00:00-06:00
2016-01-18 15:00:00-06:00					2091-01-18 15:00:00-06:00
2016-01-18 18:00:00-06:00					2091-01-18 18:00:00-06:00
2016-01-18 21:00:00-06:00					2091-01-18 21:00:00-06:00
2016-01-19 00:00:00-06:00					2091-01-19 00:00:00-06:00
2016-01-19 03:00:00-06:00					2091-01-19 03:00:00-06:00
2016-01-19 06:00:00-06:00					2091-01-19 06:00:00-06:00
2016-01-19 09:00:00-06:00					2091-01-19 09:00:00-06:00
2016-01-19 12:00:00-06:00					2091-01-19 12:00:00-06:00
2016-01-19 15:00:00-06:00					2091-01-19 15:00:00-06:00
2016-01-19 18:00:00-06:00					2091-01-19 18:00:00-06:00
2016-01-19 21:00:00-06:00					2091-01-19 21:00:00-06:00
2016-01-20 00:00:00-06:00					2091-01-20 00:00:00-06:00
2016-01-20 03:00:00-06:00					2091-01-20 03:00:00-06:00
2016-01-20 06:00:00-06:00					2091-01-20 06:00:00-06:00
2016-01-20 09:00:00-06:00					2091-01-20 09:00:00-06:00
2016-01-20 12:00:00-06:00					2091-01-20 12:00:00-06:00
2016-01-20 15:00:00-06:00					2091-01-20 15:00:00-06:00
2016-01-20 18:00:00-06:00					2091-01-20 18:00:00-06:00
2016-01-20 21:00:00-06:00					2091-01-20 21:00:00-06:00
2016-01-21 00:00:00-06:00					2091-01-21 00:00:00-06:00
2016-01-21 03:00:00-06:00					2091-01-21 03:00:00-06:00
2016-01-21 06:00:00-06:00					2091-01-21 06:00:00-06:00
2016-01-21 09:00:00-06:00					2091-01-21 09:00:00-06:00
2016-01-21 12:00:00-06:00					2091-01-21 12:00:00-06:00
2016-01-21 15:00:00-06:00					2091-01-21 15:00:00-06:00
2016-01-21 18:00:00-06:00					2091-01-21 18:00:00-06:00
2016-01-21 21:00:00-06:00					2091-01-21 21:00:00-06:00
2016-01-22 00:00:00-06:00					2091-01-22 00:00:00-06:00
2016-01-22 03:00:00-06:00					2091-01-22 03:00:00-06:00
2016-01-22 06:00:00-06:00					2091-01-22 06:00:00-06:00
2016-01-22 09:00:00-06:00					2091-01-22 09:00:00-06:00
2016-01-22 12:00:00-06:00					2091-01-22 12:00:00-06:00
2016-01-22 15:00:00-06:00					2091-01-22 15:00:00-06:00
2016-01-22 18:00:00-06:00					2091-01-22 18:00:00-06:00
2016-01-22 21:00:00-06:00					2091-01-22 21:00:00-06:00
2016-01-23 00:00:00-06:00					2091-01-23 00:00:00-06:00
2016-01-23 03:00:00-06:00					2091-01-23 03:00:00-06:00
2016-01-23 06:00:00-06:00					2091-01-23 06:00:00-06:00
2016-01-23 09:00:00-06:00					2091-01-23 09:00:00-06:00
2016-01-23 12:00:00-06:00					2091-01-23 12:00:00-06:00
2016-01-23 15:00:00-06:00					2091-01-23 15:00:00-06:00
2016-01-23 18:00:00-06:00					2091-01-23 18:00:00-06:00
2016-01-23 21:00:00-06:00					2091-01-23 21:00:00-06:00
2016-01-24 00:00:00-06:00					2091-01-24 00:00:00-06:00
2016-01-24 03:00:00-06:00					2091-01-24 03:00:00-06:00
2016-01-24 06:00:00-06:00					2091-01-24 06:00:00-06:00
2016-01-24 09:00:00-06:00					2091-01-24 09:00:00-06:00
2016-01-24 12:00:00-06:00					2091-01-24 12:00:00-06:00
2016-01-24 15:00:00-06:00					2091-01-24 15:00:00-06:00
2016-01-24 18:00:00-06:00					2091-01-24 18:00:00-06:00
2016-01-24 21:00:00-06:00					2091-01-24 21:00:00-06:00
2016-01-25 00:00:00-06:00					2091-01-25 00:00:00-06:00
2016-01-25 03:00:00-06:00					2091-01-25 03:00:00-06:00
2016-01-25 06:00:00-06:00					2091-01-25 06:00:00-06:00
2016-01-25 09:00:00-06:00					2091-01-25 09:00:00-06:00
2016-01-25 12:00:00-06:00					2091-01-25 12:00:00-06:00
2016-01-25 15:00:00-06:00					2091-01-25 15:00:00-06:00
2016-01-25 18:00:00-06:00					2091-01-25 18:00:00-06:00
2016-01-25 21:00:00-06:00					2091-01-25 21:00:00-06:00
2016-01-26 00:00:00-06:00					2091-01-26 00:00:00-06:00
2016-01-26 03:00:00-06:00					2091-01-26 03:00:00-06:00
2016-01-26 06:00:00-06:00					2091-01-26 06:00:00-06:00
2016-01-26 09:00:00-06:00					2091-01-26 09:00:00-06:00
2016-01-26 12:00:00-06:00					2091-01-26 12:00:00-06:00
2016-01-26 15:00:00-06:00					2091-01-26 15:00:00-06:00
2016-01-26 18:00:00-06:00					2091-01-26 18:00:00-06:00
2016-01-26 21:00:00-06:00					2091-01-26 21:00:00-06:00
2016-01-27 00:00:00-06:00					2091-01-27 00:00:00-06:00
2016-01-27 03:00:00-06:00					2091-01-27 03:00:00-06:00
2016-01-27 06:00:00-06:00					2091-01-27 06:00:00-06:00
2016-01-27 09:00:00-06:00					2091-01-27 09:00:00-06:00
2016-01-27 12:00:00-06:00					2091-01-27 12:00:00-06:00
2016-01-27 15:00:00-06:00					2091-01-27 15:00:00-06:00
2016-01-27 18:00:00-06:00					2091-01-27 18:00:00-06:00
2016-01-27 21:00:00-06:00					2091-01-27 21:00:00-06:00
2016-01-28 00:00:00-06:00					2091-01-28 00:00:00-06:00
2016-01-28 03:00:00-06:00					2091-01-28 03:00:00-06:00
2016-01-28 06:00:00-06:00					2091-01-28 06:00:00-06:00
2016-01-28 09:00:00-06:00					2091-01-28 09:00:00-06:00
2016-01-28 12:00:00-06:00					2091-01-28 12:00:00-06:00
2016-01-28 15:00:00-06:00					2091-01-28 15:00:00-06:00
2016-01-28 18:00:00-06:00					2091-01-28 18:00:00-06:00
2016-01-28 21:00:00-06:00					2091-01-28 21:00:00-06:00
2016-01-29 00:00:00-06:00					2091-01-29 00:00:00-06:00
2016-01-29 03:00:00-06:00					2091-01-29 03:00:00-06:00
2016-01-29 06:00:00-06:00					2091-01-29 06:00:00-06:00
2016-01-29 09:00:00-06:00					2091-01-29 09:00:00-06:00
2016-01-29 12:00:00-06:00					2091-01-29 12:00:00-06:00
2016-01-29 15:00:00-06:00					2091-01-29 15:00:00-06:00
2016-01-29 18:00:00-06:00					2091-01-29 18:00:00-06:00
2016-01-29 21:00:00-06:00					2091-01-29 21:00:00-06:00
2016-01-30 00:00:00-06:00					2091-01-30 00:00:00-06:00
2016-01-30 03:00:00-06:00					2091-01-30 03:00:00-06:00
2016-01-30 06:00:00-06:00					2091-01-30 06:00:00-06:00
2016-01-30 09:00:00-06:00					2091-01-30 09:00:00-06:00
2016-01-30 12:00:00-06:00					2091-01-30 12:00:00-06:00
2016-01-30 15:00:00-06:00					2091-01-30 15:00:00-06:00
2016-01-30 18:00:00-06:00					2091-01-30 18:00:00-06:00
2016-01-30 21:00:00-06:00					2091-01-30 21:00:00-06:00
2016-01-31 00:00:00-06:00					2091-01-31 00:00:00-06:00
2016-01-31 03:00:00-06:00					2091-01-31 03:00:00-06:00
2016-01-31 06:00:00-06:00					2091-01-31 06:00:00-06:00
2016-01-31 09:00:00-06:00					2091-01-31 09:00:00-06:00
2016-01-31 12:00:00-06:00					2091-01-31 12:00:00-06:00
2016-01-31 15:00:00-06:00					2091-01-31 15:00:00-06:00
2016-01-31 18:00:00-06:00					2091-01-31 18:00:00-06:00
2016-01-31 21:00:00-06:00					2091-01-31 21:00:00-06:00
2016-02-01 00:00:00-06:00					2091-02-01 00:00:00-06:00
2016-02-01 03:00:00-06:00					2091-02-01 03:00:00-06:00
2016-02-01 06:00:00-06:00					2091-02-01 06:00:00-06:00
2016-02-01 09:00:00-06:00					2091-02-01 09:00:00-06:00
2016-02-01 12:00:00-06:00					2091-02-01 12:00:00-06:00
2016-02-01 15:00:00-06:00					2091-02-01 15:00:00-06:00
2016-02-01 18:00:00-06:00					2091-02-01 18:00:00-06:00
2016-02-01 21:00:00-06:00					2091-02-01 21:00:00-06:00
2016-02-02 00:00:00-06:00					2091-02-02 00:00:00-06:00
2016-02-02 03:00:00-06:00					2091-02-02 03:00:00-06:00
2016-02-02 06:00:00-06:00					2091-02-02 06:00:00-06:00
2016-02-02 09:00:00-06:00					2091-02-02 09:00:00-06:00
2016-02-02 12:00:00-06:00					2091-02-02 12:00:00-06:00
2016-02-02 15:00:00-06:00					2091-02-02 15:00:00-06:00
2016-02-02 18:00:00-06:00					2091-02-02 18:00:00-06:00
2016-02-02 21:00:00-06:00					2091-02-02 21:00:00-06:00
2016-02-03 00:00:00-06:00					2091-02-03 00:00:00-06:00
2016-02-03 03:00:00-06:00					2091-02-03 03:00:00-06:00
2016-02-03 06:00:00-06:00					2091-02-03 06:00:00-06:00
2016-02-03 09:00:00-06:00					2091-02-03 09:00:00-06:00
2016-02-03 12:00:00-06:00					2091-02-03 12:00:00-06:00
2016-02-03 15:00:00-06:00					2091-02-03 15:00:00-06:00
2016-02-03 18:00:00-06:00					2091-02-03 18:00:00-06:00
2016-02-03 21:00:00-06:00					2091-02-03 21:00:00-06:00
2016-02-04 00:00:00-06:00					2091-02-04 00:00:00-06:00
2016-02-04 03:00:00-06:00					2091-02-04 03:00:00-06:00
2016-02-04 06:00:00-06:00					2091-02-04 06:00:00-06:00
2016-02-04 09:00:00-06:00					2091-02-04 09:00:00-06:00
2016-02-04 12:00:00-06:00					2091-02-04 12:00:00-06:00
2016-02-04 15:00:00-06:00					2091-02-04 15:00:00-06:00
2016-02-04 18:00:00-06:00					2091-02-04 18:00:00-06:00
2016-02-04 21:00:00-06:00					2091-02-04 21:00:00-06:00
2016-02-05 00:00:00-06:00					2091-02-05 00:00:00-06:00
2016-02-05 03:00:00-06:00					2091-02-05 03:00:00-06:00
2016-02-05 06:00:00-06:00					2091-02-05 06:00:00-06:00
2016-02-05 09:00:00-06:00					2091-02-05 09:00:00-06:00
2016-02-05 12:00:00-06:00					2091-02-05 12:00:00-06:00
2016-02-05 15:00:00-06:00					2091-02-05 15:00:00-06:00
2016-02-05 18:00:00-06:00					2091-02-05 18:00:00-06:00
2016-02-05 21:00:00-06:00					2091-02-05 21:00:00-06:00
2016-02-06 00:00:00-06:00					2091-02-06 00:00:00-06:00
2016-02-06 03:00:00-06:00					2091-02-06 03:00:00-06:00
2016-02-06 06:00:00-06:00					2091-02-06 06:00:00-06:00
2016-02-06 09:00:00-06:00					2091-02-06 09:00:00-06:00
2016-02-06 12:00:00-06:00					2091-02-06 12:00:00-06:00
2016-02-06 15:00:00-06:00					2091-02-06 15:00:00-06:00
2016-02-06 18:00:00-06:00					2091-02-06 18:00:00-06:00
2016-02-06 21:00:00-06:00					2091-02-06 21:00:00-06:00
2016-02-07 00:00:00-06:00					2091-02-07 00:00:00-06:00
2016-02-07 03:00:00-06:00					2091-02-07 03:00:00-06:00
2016-02-07 06:00:00-06:00					2091-02-07 06:00:00-06:00
2016-02-07 09:00:00-06:00					2091-02-07 09:00:00-06:00
2016-02-07 12:00:00-06:00					2091-02-07 12:00:00-06:00
2016-02-07 15:00:00-06:00					2091-02-07 15:00:00-06:00
2016-02-07 18:00:00-06:00					2091-02-07 18:00:00-06:00
2016-02-07 21:00:00-06:00					2091-02-07 21:00:00-06:00
2016-02-08 00:00:00-06:00					2091-02-08 00:00:00-06:00
2016-02-08 03:00:00-06:00					2091-02-08 03:00:00-06:00
2016-02-08 06:00:00-06:00					2091-02-08 06:00:00-06:00
2016-02-08 09:00:00-06:00					2091-02-08 09:00:00-06:00
2016-02-08 12:00:00-06:00					2091-02-08 12:00:00-06:00
2016-02-08 15:00:00-06:00					2091-02-08 15:00:00-06:00
2016-02-08 18:00:00-06:00					2091-02-08 18:00:00-06:00
2016-02-08 21:00:00-06:00					2091-02-08 21:00:00-06:00
2016-02-09 00:00:00-06:00					2091-02-09 00:00:00-06:00
2016-02-09 03:00:00-06:00					2091-02-09 03:00:00-06:00
2016-02-09 06:00:00-06:00					2091-02-09 06:00:00-06:00
2016-02-09 09:00:00-06:00					2091-02-09 09:00:00-06:00
2016-02-09 12:00:00-06:00					2091-02-09 12:00:00-06:00
2016-02-09 15:00:00-06:00					2091-02-09 15:00:00-06:00
2016-02-09 18:00:00-06:00					2091-02-09 18:00:00-06:00
2016-02-09 21:00:00-06:00					2091-02-09 21:00:00-06:00
2016-02-10 00:00:00-06:00					2091-02-10 00:00:00-06:00
2016-02-10 03:00:00-06:00					2091-02-10 03:00:00-06:00
2016-02-10 06:00:00-06:00					2091-02-10 06:00:00-06:00
2016-02-10 09:00:00-06:00					2091-02-10 09:00:00-06:00
2016-02-10 12:00:00-06:00					2091-02-10 12:00:00-06:00
2016-02-10 15:00:00-06:00					2091-02-10 15:00:00-06:00
2016-02-10 18:00:00-06:00					2091-02-10 18:00:00-06:00
2016-02-10 21:00:00-06:00					2091-02-10 21:00:00-06:00
2016-02-11 00:00:00-06:00					2091-02-11 00:00:00-06:00
2016-02-11 03:00:00-06:00					2091-02-11 03:00:00-06:00
2016-02-11 06:00:00-06:00					2091-02-11 06:00:00-06:00
2016-02-11 09:00:00-06:00					2091-02-11 09:00:00-06:00
2016-02-11 12:00:00-06:00					2091-02-11 12:00:00-06:00
2016-02-11 15:00:00-06:00					2091-02-11 15:00:00-06:00
2016-02-11 18:00:00-06:00					2091-02-11 18:00:00-06:00
2016-02-11 21:00:00-06:00					2091-02-11 21:00:00-06:00
2016-02-12 00:00:00-06:00					2091-02-12 00:00:00-06:00
2016-02-12 03:00:00-06:00					2091-02-12 03:00:00-06:00
2016-02-12 06:00:00-06:00					2091-02-12 06:00:00-06:00
2016-02-12 09:00:00-06:00					2091-02-12 09:00:00-06:00
2016-02-12 12:00:00-06:00					2091-02-12 12:00:00-06:00
2016-02-12 15:00:00-06:00					2091-02-12 15:00:00-06:00
2016-02-12 18:00:00-06:00					2091-02-12 18:00:00-06:00
2016-02-12 21:00:00-06:00					2091-02-12 21:00:00-06:00
2016-02-13 00:00:00-06:00					2091-02-13 00:00:00-06:00
2016-02-13 03:00:00-06:00					2091-02-13 03:00:00-06:00
2016-02-13 06:00:00-06:00					2091-02-13 06:00:00-06:00
2016-02-13 09:00:00-06:00					2091-02-13 09:00:00-06:00
2016-02-13 12:00:00-06:00					2091-02-13 12:00:00-06:00
2016-02-13 15:00:00-06:00					2091-02-13 15:00:00-06:00
2016-02-13 18:00:00-06:00					2091-02-13 18:00:00-06:00
2016-02-13 21:00:00-06:00					2091-02-13 21:00:00-06:00
2016-02-14 00:00:00-06:00					2091-02-14 00:00:00-06:00
2016-02-14 03:00:00-06:00					2091-02-14 03:00:00-06:00
2016-02-14 06:00:00-06:00					2091-02-14 06:00:00-06:00
2016-02-14 09:00:00-06:00					2091-02-14 09:00:00-06:00
2016-02-14 12:00:00-06:00					2091-02-14 12:00:00-06:00
2016-02-14 15:00:00-06:00					2091-02-14 15:00:00-06:00
2016-02-14 18:00:00-06:00					2091-02-14 18:00:00-06:00
2016-02-14 21:00:00-06:00					2091-02-14 21:00:00-06:00
2016-02-15 00:00:00-06:00					2091-02-15 00:00:00-06:00
2016-02-15 03:00:00-06:00					2091-02-15 03:00:00-06:00
2016-02-15 06:00:00-06:00					2091-02-15 06:00:00-06:00
2016-02-15 09:00:00-06:00					2091-02-15 09:00:00-06:00
2016-02-15 12:00:00-06:00					2091-02-15 12:00:00-06:00
2016-02-15 15:00:00-06:00					2091-02-15 15:00:00-06:00
2016-02-15 18:00:00-06:00					2091-02-15 18:00:00-06:00
2016-02-15 21:00:00-06:00					2091-02-15 21:00:00-06:00
2016-02-16 00:00:00-06:00					2091-02-16 00:00:00-06:00
2016-02-16 03:00:00-06:00					2091-02-16 03:00:00-06:00
2016-02-16 06:00:00-06:00					2091-02-16 06:00:00-06:00
2016-02-16 09:00:00-06:00					2091-02-16 09:00:00-06:00
2016-02-16 12:00:00-06:00					2091-02-16 12:00:00-06:00
2016-02-16 15:00:00-06:00					2091-02-16 15:00:00-06:00
2016-02-16 18:00:00-06:00					2091-02-16 18:00:00-06:00
2016-02-16 21:00:00-06:00					2091-02-16 21:00:00-06:00
2016-02-17 00:00:00-06:00					2091-02-17 00:00:00-06:00
2016-02-17 03:00:00-06:00					2091-02-17 03:00:00-06:00
2016-02-17 06:00:00-06:00					2091-02-17 06:00:00-06:00
2016-02-17 09:00:00-06:00					2091-02-17 09:00:00-06:00
2016-02-17 12:00:00-06:00					2091-02-17 12:00:00-06:00
2016-02-17 15:00:00-06:00					2091-02-17 15:00:00-06:00
2016-02-17 18:00:00-06:00					2091-02-17 18:00:00-06:00
2016-02-17 21:00:00-06:00					2091-02-17 21:00:00-06:00
2016-02-18 00:00:00-06:00					2091-02-18 00:00:00-06:00
2016-02-18 03:00:00-06:00					2091-02-18 03:00:00-06:00
2016-02-18 06:00:00-06:00					2091-02-18 06:00:00-06:00
2016-02-18 09:00:00-06:00					2091-02-18 09:00:00-06:00
2016-02-18 12:00:00-06:00					2091-02-18 12:00:00-06:00
2016-02-18 15:00:00-06:00					2091-02-18 15:00:00-06:00
2016-02-18 18:00:00-06:00					2091-02-18 18:00:00-06:00
2016-02-18 21:00:00-06:00					2091-02-18 21:00:00-06:00
2016-02-19 00:00:00-06:00					2091-02-19 00:00:00-06:00
2016-02-19 03:00:00-06:00					2091-02-19 03:00:00-06:00
2016-02-19 06:00:00-06:00					2091-02-19 06:00:00-06:00
2016-02-19 09:00:00-06:00					2091-02-19 09:00:00-06:00
2016-02-19 12:00:00-06:00					2091-02-19 12:00:00-06:00
2016-02-19 15:00:00-06:00					2091-02-19 15:00:00-06:00
2016-02-19 18:00:00-06:00					2091-02-19 18:00:00-06:00
2016-02-19 21:00:00-06:00					2091-02-19 21:00:00-06:00
2016-02-20 00:00:00-06:00					2091-02-20 00:00:00-06:00
2016-02-20 03:00:00-06:00					2091-02-20 03:00:00-06:00
2016-02-20 06:00:00-06:00					2091-02-20 06:00:00-06:00
2016-02-20 09:00:00-06:00					2091-02-20 09:00:00-06:00
2016-02-20 12:00:00-06:00					2091-02-20 12:00:00-06:00
2016-02-20 15:00:00-06:00					2091-02-20 15:00:00-06:00
2016-02-20 18:00:00-06:00					2091-02-20 18:00:00-06:00
2016-02-20 21:00:00-06:00					2091-02-20 21:00:00-06:00
2016-02-21 00:00:00-06:00					2091-02-21 00:00:00-06:00
2016-02-21 03:00:00-06:00					2091-02-21 03:00:00-06:00
2016-02-21 06:00:00-06:00					2091-02-21 06:00:00-06:00
2016-02-21 09:00:00-06:00					2091-02-21 09:00:00-06:00
2016-02-21 12:00:00-06:00					2091-02-21 12:00:00-06:00
2016-02-21 15:00:00-06:00					2091-02-21 15:00:00-06:00
2016-02-21 18:00:00-06:00					2091-02-21 18:00:00-06:00
2016-02-21 21:00:00-06:00					2091-02-21 21:00:00-06:00
2016-02-22 00:00:00-06:00					2091-02-22 00:00:00-06:00
2016-02-22 03:00:00-06:00					2091-02-22 03:00:00-06:00
2016-02-22 06:00:00-06:00					2091-02-22 06:00:00-06:00
2016-02-22 09:00:00-06:00					2091-02-22 09:00:00-06:00
2016-02-22 12:00:00-06:00					2091-02-22 12:00:00-06:00
2016-02-22 15:00:00-06:00					2091-02-22 15:00:00-06:00
2016-02-22 18:00:00-06:00					2091-02-22 18:00:00-06:00
2016-02-22 21:00:00-06:00					2091-02-22 21:00:00-06:00
2016-02-23 00:00:00-06:00					2091-02-23 00:00:00-06:00
2016-02-23 03:00:00-06:00					2091-02-23 03:00:00-06:00
2016-02-23 06:00:00-06:00					2091-02-23 06:00:00-06:00
2016-02-23 09:00:00-06:00					2091-02-23 09:00:00-06:00
2016-02-23 12:00:00-06:00					2091-02-23 12:00:00-06:00
2016-02-23 15:00:00-06:00					2091-02-23 15:00:00-06:00
2016-02-23 18:00:00-06:00					2091-02-23 18:00:00-06:00
2016-02-23 21:00:00-06:00					2091-02-23 21:00:00-06:00
2016-02-24 00:00:00-06:00					2091-02-24 00:00:00-06:00
2016-02-24 03:00:00-06:00					2091-02-24 03:00:00-06:00
2016-02-24 06:00:00-06:00					2091-02-24 06:00:00-06:00
2016-02-24 09:00:00-06:00					2091-02-24 09:00:00-06:00
2016-02-24 12:00:00-06:00					2091-02-24 12:00:00-06:00
2016-02-24 15:00:00-06:00					2091-02-24 15:00:00-06:00
2016-02-24 18:00:00-06:00					2091-02-24 18:00:00-06:00
2016-02-24 21:00:00-06:00					2091-02-24 21:00:00-06:00
2016-02-25 00:00:00-06:00					2091-02-25 00:00:00-06:00
2016-02-25 03:00:00-06:00					2091-02-25 03:00:00-06:00
2016-02-25 06:00:00-06:00					2091-02-25 06:00:00-06:00
2016-02-25 09:00:00-06:00					2091-02-25 09:00:00-06:00
2016-02-25 12:00:00-06:00					2091-02-25 12:00:00-06:00
2016-02-25 15:00:00-06:00					2091-02-25 15:00:00-06:00
2016-02-25 18:00:00-06:00					2091-02-25 18:00:00-06:00
2016-02-25 21:00:00-06:00					2091-02-25 21:00:00-06:00
2016-02-26 00:00:00-06:00					2091-02-26 00:00:00-06:00
2016-02-26 03:00:00-06:00					2091-02-26 03:00:00-06:00
2016-02-26 06:00:00-06:00					2091-02-26 06:00:00-06:00
2016-02-26 09:00:00-06:00					2091-02-26 09:00:00-06:00
2016-02-26 12:00:00-06:00					2091-02-26 12:00:00-06:00
2016-02-26 15:00:00-06:00					2091-02-26 15:00:00-06:00
2016-02-26 18:00:00-06:00					2091-02-26 18:00:00-06:00
2016-02-26 21:00:00-06:00					2091-02-26 21:00:00-06:00
2016-02-27 00:00:00-06:00					2091-02-27 00:00:00-06:00
2016-02-27 03:00:00-06:00					2091-02-27 03:00:00-06:00
2016-02-27 06:00:00-06:00					2091-02-27 06:00:00-06:00
2016-02-27 09:00:00-06:00					2091-02-27 09:00:00-06:00
2016-02-27 12:00:00-06:00					2091-02-27 12:00:00-06:00
2016-02-27 15:00:00-06:00					2091-02-27 15:00:00-06:00
2016-02-27 18:00:00-06:00					2091-02-27 18:00:00-06:00
2016-02-27 21:00:00-06:00					2091-02-27 21:00:00-06:00
2016-02-28 00:00:00-06:00					2091-02-28 00:00:00-06:00
2016-02-28 03:00:00-06:00					2091-02-28 03:00:00-06:00
2016-02-28 06:00:00-06:00					2091-02-28 06:00:00-06:00
2016-02-28 09:00:00-06:00					2091-02-28 09:00:00-06:00
2016-02-28 12:00:00-06:00					2091-02-28 12:00:00-06:00
2016-02-28 15:00:00-06:00					2091-02-28 15:00:00-06:00
2016-02-28 18:00:00-06:00					2091-02-28 18:00:00-06:00
2016-02-28 21:00:00-06:00					2091-02-28 21:00:00-06:00
2016-02-29 00:00:00-06:00					2091-03-01 00:00:00-06:00
2016-02-29 03:00:00-06:00					2091-03-01 03:00:00-06:00
2016-02-29 06:00:00-06:00					2091-03-01 06:00:00-06:00
2016-02-29 09:00:00-06:00					2091-03-01 09:00:00-06:00
2016-02-29 12:00:00-06:00					2091-03-01 12:00:00-06:00
2016-02-29 15:00:00-06:00					2091-03-01 15:00:00-06:00
2016-02-29 18:00:00-06:00					2091-03-01 18:00:00-06:00
2016-02-29 21:00:00-06:00					2091-03-01 21:00:00-06:00
2016-03-01 00:00:00-06:00					2091-03-02 00:00:00-06:00
2016-03-01 03:00:00-06:00					2091-03-02 03:00:00-06:00
2016-03-01 06:00:00-06:00					2091-03-02 06:00:00-06:00
2016-03-01 09:00:00-06:00					2091-03-02 09:00:00-06:00
2016-03-01 12:00:00-06:00					2091-03-02 12:00:00-06:00
2016-03-01 15:00:00-06:00					2091-03-02 15:00:00-06:00
2016-03-01 18:00:00-06:00					2091-03-02 18:00:00-06:00
2016-03-01 21:00:00-06:00					2091-03-02 21:00:00-06:00
2016-03-02 00:00:00-06:00					2091-03-03 00:00:00-06:00
2016-03-02 03:00:00-06:00					2091-03-03 03:00:00-06:00
2016-03-02 06:00:00-06:00					2091-03-03 06:00:00-06:00
2016-03-02 09:00:00-06:00					2091-03-03 09:00:00-06:00
2016-03-02 12:00:00-06:00					2091-03-03 12:00:00-06:00
2016-03-02 15:00:00-06:00					2091-03-03 15:00:00-06:00
2016-03-02 18:00:00-06:00					2091-03-03 18:00:00-06:00
2016-03-02 21:00:00-06:00					2091-03-03 21:00:00-06:00
2016-03-03 00:00:00-06:00					2091-03-04 00:00:00-06:00
2016-03-03 03:00:00-06:00					2091-03-04 03:00:00-06:00
2016-03-03 06:00:00-06:00					2091-03-04 06:00:00-06:00
2016-03-03 09:00:00-06:00					2091-03-04 09:00:00-06:00
2016-03-03 12:00:00-06:00					2091-03-04 12:00:00-06:00
2016-03-03 15:00:00-06:00					2091-03-04 15:00:00-06:00
2016-03-03 18:00:00-06:00					2091-03-04 18:00:00-06:00
2016-03-03 21:00:00-06:00					2091-03-04 21:00:00-06:00
2016-03-04 00:00:00-06:00					2091-03-05 00:00:00-06:00
2016-03-04 03:00:00-06:00					2091-03-05 03:00:00-06:00
2016-03-04 06:00:00-06:00					2091-03-05 06:00:00-06:00
2016-03-04 09:00:00-06:00					2091-03-05 09:00:00-06:00
2016-03-04 12:00:00-06:00					2091-03-05 12:00:00-06:00
2016-03-04 15:00:00-06:00					2091-03-05 15:00:00-06:00
2016-03-04 18:00:00-06:00					2091-03-05 18:00:00-06:00
2016-03-04 21:00:00-06:00					2091-03-05 21:00:00-06:00
2016-03-05 00:00:00-06:00					2091-03-06 00:00:00-06:00
2016-03-05 03:00:00-06:00					2091-03-06 03:00:00-06:00
2016-03-05 06:00:00-06:00					2091-03-06 06:00:00-06:00
2016-03-05 09:00:00-06:00					2091-03-06 09:00:00-06:00
2016-03-05 12:00:00-06:00					2091-03-06 12:00:00-06:00
2016-03-05 15:00:00-06:00					2091-03-06 15:00:00-06:00
2016-03-05 18:00:00-06:00					2091-03-06 18:00:00-06:00
2016-03-05 21:00:00-06:00					2091-03-06 21:00:00-06:00
2016-03-06 00:00:00-06:00					2091-03-07 00:00:00-06:00
2016-03-06 03:00:00-06:00					2091-03-07 03:00:00-06:00
2016-03-06 06:00:00-06:00					2091-03-07 06:00:00-06:00
2016-03-06 09:00:00-06:00					2091-03-07 09:00:00-06:00
2016-03-06 12:00:00-06:00					2091-03-07 12:00:00-06:00
2016-03-06 15:00:00-06:00					2091-03-07 15:00:00-06:00
2016-03-06 18:00:00-06:00					2091-03-07 18:00:00-06:00
2016-03-06 21:00:00-06:00					2091-03-07 21:00:00-06:00
2016-03-07 00:00:00-06:00					2091-03-08 00:00:00-06:00
2016-03-07 03:00:00-06:00					2091-03-08 03:00:00-06:00
2016-03-07 06:00:00-06:00					2091-03-08 06:00:00-06:00
2016-03-07 09:00:00-06:00					2091-03-08 09:00:00-06:00
2016-03-07 12:00:00-06:00					2091-03-08 12:00:00-06:00
2016-03-07 15:00:00-06:00					2091-03-08 15:00:00-06:00
2016-03-07 18:00:00-06:00					2091-03-08 18:00:00-06:00
2016-03-07 21:00:00-06:00					2091-03-08 21:00:00-06:00
2016-03-08 00:00:00-06:00					2091-03-09 00:00:00-06:00
2016-03-08 03:00:00-06:00					2091-03-09 03:00:00-06:00
2016-03-08 06:00:00-06:00					2091-03-09 06:00:00-06:00
2016-03-08 09:00:00-06:00					2091-03-09 09:00:00-06:00
2016-03-08 12:00:00-06:00					2091-03-09 12:00:00-06:00
2016-03-08 15:00:00-06:00					2091-03-09 15:00:00-06:00
2016-03-08 18:00:00-06:00					2091-03-09 18:00:00-06:00
2016-03-08 21:00:00-06:00					2091-03-09 21:00:00-06:00
2016-03-09 00:00:00-06:00					2091-03-10 00:00:00-06:00
2016-03-09 03:00:00-06:00					2091-03-10 03:00:00-06:00
2016-03-09 06:00:00-06:00					2091-03-10 06:00:00-06:00
2016-03-09 09:00:00-06:00					2091-03-10 09:00:00-06:00
2016-03-09 12:00:00-06:00					2091-03-10 12:00:00-06:00
2016-03-09 15:00:00-06:00					2091-03-10 15:00:00-06:00
2016-03-09 18:00:00-06:00					2091-03-10 18:00:00-06:00
2016-03-09 21:00:00-06:00					2091-03-10 21:00:00-06:00
2016-03-10 00:00:00-06:00					2091-03-11 00:00:00-06:00
2016-03-10 03:00:00-06:00					2091-03-11 03:00:00-06:00
2016-03-10 06:00:00-06:00					2091-03-11 06:00:00-06:00
2016-03-10 09:00:00-06:00					2091-03-11 09:00:00-06:00
2016-03-10 12:00:00-06:00					2091-03-11 12:00:00-06:00
2016-03-10 15:00:00-06:00					2091-03-11 15:00:00-06:00
2016-03-10 18:00:00-06:00					2091-03-11 18:00:00-06:00
2016-03-10 21:00:00-06:00					2091-03-11 21:00:00-06:00
2016-03-11 00:00:00-06:00					2091-03-12 00:00:00-06:00
2016-03-11 03:00:00-06:00					2091-03-12 03:00:00-06:00
2016-03-11 06:00:00-06:00					2091-03-12 06:00:00-06:00
2016-03-11 09:00:00-06:00					2091-03-12 09:00:00-06:00
2016-03-11 12:00:00-06:00					2091-03-12 12:00:00-06:00
2016-03-11 15:00:00-06:00					2091-03-12 15:00:00-06:00
2016-03-11 18:00:00-06:00					2091-03-12 18:00:00-06:00
2016-03-11 21:00:00-06:00					2091-03-12 21:00:00-06:00
2016-03-12 00:00:00-06:00					2091-03-13 00:00:00-06:00
2016-03-12 03:00:00-06:00					2091-03-13 03:00:00-06:00
2016-03-12 06:00:00-06:00					2091-03-13 06:00:00-06:00
2016-03-12 09:00:00-06:00					2091-03-13 09:00:00-06:00
2016-03-12 12:00:00-06:00					2091-03-13 12:00:00-06:00
2016-03-12 15:00:00-06:00					2091-03-13 15:00:00-06:00
2016-03-12 18:00:00-06:00					2091-03-13 18:00:00-06:00
2016-03-12 21:00:00-06:00					2091-03-13 21:00:00-06:00
2016-03-13 00:00:00-06:00					2091-03-14 00:00:00-06:00
2016-03-13 03:00:00-06:00					2091-03-14 03:00:00-06:00
2016-03-13 06:00:00-06:00					2091-03-14 06:00:00-06:00
2016-03-13 09:00:00-06:00					2091-03-14 09:00:00-06:00
2016-03-13 12:00:00-06:00					2091-03-14 12:00:00-06:00
2016-03-13 15:00:00-06:00					2091-03-14 15:00:00-06:00
2016-03-13 18:00:00-06:00					2091-03-14 18:00:00-06:00
2016-03-13 21:00:00-06:00					2091-03-14 21:00:00-06:00
2016-03-14 00:00:00-06:00					2091-03-15 00:00:00-06:00
2016-03-14 03:00:00-06:00					2091-03-15 03:00:00-06:00
2016-03-14 06:00:00-06:00					2091-03-15 06:00:00-06:00
2016-03-14 09:00:00-06:00					2091-03-15 09:00:00-06:00
2016-03-14 12:00:00-06:00					2091-03-15 12:00:00-06:00
2016-03-14 15:00:00-06:00					2091-03-15 15:00:00-06:00
2016-03-14 18:00:00-06:00					2091-03-15 18:00:00-06:00
2016-03-14 21:00:00-06:00					2091-03-15 21:00:00-06:00
2016-03-15 00:00:00-06:00					2091-03-16 00:00:00-06:00
2016-03-15 03:00:00-06:00					2091-03-16 03:00:00-06:00
2016-03-15 06:00:00-06:00					2091-03-16 06:00:00-06:00
2016-03-15 09:00:00-06:00					2091-03-16 09:00:00-06:00
2016-03-15 12:00:00-06:00					2091-03-16 12:00:00-06:00
2016-03-15 15:00:00-06:00					2091-03-16 15:00:00-06:00
2016-03-15 18:00:00-06:00					2091-03-16 18:00:00-06:00
2016-03-15 21:00:00-06:00					2091-03-16 21:00:00-06:00
2016-03-16 00:00:00-06:00					2091-03-17 00:00:00-06:00
2016-03-16 03:00:00-06:00					2091-03-17 03:00:00-06:00
2016-03-16 06:00:00-06:00					2091-03-17 06:00:00-06:00
2016-03-16 09:00:00-06:00					2091-03-17 09:00:00-06:00
2016-03-16 12:00:00-06:00					2091-03-17 12:00:00-06:00
2016-03-16 15:00:00-06:00					2091-03-17 15:00:00-06:00
2016-03-16 18:00:00-06:00					2091-03-17 18:00:00-06:00
2016-03-16 21:00:00-06:00					2091-03-17 21:00:00-06:00
2016-03-17 00:00:00-06:00					2091-03-18 00:00:00-06:00
2016-03-17 03:00:00-06:00					2091-03-18 03:00:00-06:00
2016-03-17 06:00:00-06:00					2091-03-18 06:00:00-06:00
2016-03-17 09:00:00-06:00					2091-03-18 09:00:00-06:00
2016-03-17 12:00:00-06:00					2091-03-18 12:00:00-06:00
2016-03-17 15:00:00-06:00					2091-03-18 15:00:00-06:00
2016-03-17 18:00:00-06:00					2091-03-18 18:00:00-06:00
2016-03-17 21:00:00-06:00					2091-03-18 21:00:00-06:00
2016-03-18 00:00:00-06:00					2091-03-19 00:00:00-06:00
2016-03-18 03:00:00-06:00					2091-03-19 03:00:00-06:00
2016-03-18 06:00:00-06:00					2091-03-19 06:00:00-06:00
2016-03-18 09:00:00-06:00					2091-03-19 09:00:00-06:00
2016-03-18 12:00:00-06:00					2091-03-19 12:00:00-06:00
2016-03-18 15:00:00-06:00					2091-03-19 15:00:00-06:00
2016-03-18 18:00:00-06:00					2091-03-19 18:00:00-06:00
2016-03-18 21:00:00-06:00					2091-03-19 21:00:00-06:00
2016-03-19 00:00:00-06:00					2091-03-20 00:00:00-06:00
2016-03-19 03:00:00-06:00					2091-03-20 03:00:00-06:00
2016-03-19 06:00:00-06:00					2091-03-20 06:00:00-06:00
2016-03-19 09:00:00-06:00					2091-03-20 09:00:00-06:00
2016-03-19 12:00:00-06:00					2091-03-20 12:00:00-06:00
2016-03-19 15:00:00-06:00					2091-03-20 15:00:00-06:00
2016-03-19 18:00:00-06:00					2091-03-20 18:00:00-06:00
2016-03-19 21:00:00-06:00					2091-03-20 21:00:00-06:00
2016-03-20 00:00:00-06:00					2091-03-21 00:00:00-06:00
2016-03-20 03:00:00-06:00					2091-03-21 03:00:00-06:00
2016-03-20 06:00:00-06:00					2091-03-21 06:00:00-06:00
2016-03-20 09:00:00-06:00					2091-03-21 09:00:00-06:00
2016-03-20 12:00:00-06:00					2091-03-21 12:00:00-06:00
2016-03-20 15:00:00-06:00					2091-03-21 15:00:00-06:00
2016-03-20 18:00:00-06:00					2091-03-21 18:00:00-06:00
2016-03-20 21:00:00-06:00					2091-03-21 21:00:00-06:00
2016-03-21 00:00:00-06:00					2091-03-22 00:00:00-06:00
2016-03-21 03:00:00-06:00					2091-03-22 03:00:00-06:00
2016-03-21 06:00:00-06:00					2091-03-22 06:00:00-06:00
2016-03-21 09:00:00-06:00					2091-03-22 09:00:00-06:00
2016-03-21 12:00:00-06:00					2091-03-22 12:00:00-06:00
2016-03-21 15:00:00-06:00					2091-03-22 15:00:00-06:00
2016-03-21 18:00:00-06:00					2091-03-22 18:00:00-06:00
2016-03-21 21:00:00-06:00					2091-03-22 21:00:00-06:00
2016-03-22 00:00:00-06:00					2091-03-23 00:00:00-06:00
2016-03-22 03:00:00-06:00					2091-03-23 03:00:00-06:00
2016-03-22 06:00:00-06:00					2091-03-23 06:00:00-06:00
2016-03-22 09:00:00-06:00					2091-03-23 09:00:00-06:00
2016-03-22 12:00:00-06:00					2091-03-23 12:00:00-06:00
2016-03-22 15:00:00-06:00					2091-03-23 15:00:00-06:00
2016-03-22 18:00:00-06:00					2091-03-23 18:00:00-06:00
2016-03-22 21:00:00-06:00					2091-03-23 21:00:00-06:00
2016-03-23 00:00:00-06:00					2091-03-24 00:00:00-06:00
2016-03-23 03:00:00-06:00					2091-03-24 03:00:00-06:00
2016-03-23 06:00:00-06:00					2091-03-24 06:00:00-06:00
2016-03-23 09:00:00-06:00					2091-03-24 09:00:00-06:00
2016-03-23 12:00:00-06:00					2091-03-24 12:00:00-06:00
2016-03-23 15:00:00-06:00					2091-03-24 15:00:00-06:00
2016-03-23 18:00:00-06:00					2091-03-24 18:00:00-06:00
2016-03-23 21:00:00-06:00					2091-03-24 21:00:00-06:00
2016-03-24 00:00:00-06:00					2091-03-25 00:00:00-06:00
2016-03-24 03:00:00-06:00					2091-03-25 03:00:00-06:00
2016-03-24 06:00:00-06:00					2091-03-25 06:00:00-06:00
2016-03-24 09:00:00-06:00					2091-03-25 09:00:00-06:00
2016-03-24 12:00:00-06:00					2091-03-25 12:00:00-06:00
2016-03-24 15:00:00-06:00					2091-03-25 15:00:00-06:00
2016-03-24 18:00:00-06:00					2091-03-25 18:00:00-06:00
2016-03-24 21:00:00-06:00					2091-03-25 21:00:00-06:00
2016-03-25 00:00:00-06:00					2091-03-26 00:00:00-06:00
2016-03-25 03:00:00-06:00					2091-03-26 03:00:00-06:00
2016-03-25 06:00:00-06:00					2091-03-26 06:00:00-06:00
2016-03-25 09:00:00-06:00					2091-03-26 09:00:00-06:00
2016-03-25 12:00:00-06:00					2091-03-26 12:00:00-06:00
2016-03-25 15:00:00-06:00					2091-03-26 15:00:00-06:00
2016-03-25 18:00:00-06:00					2091-03-26 18:00:00-06:00
2016-03-25 21:00:00-06:00					2091-03-26 21:00:00-06:00
2016-03-26 00:00:00-06:00					2091-03-27 00:00:00-06:00
2016-03-26 03:00:00-06:00					2091-03-27 03:00:00-06:00
2016-03-26 06:00:00-06:00					2091-03-27 06:00:00-06:00
2016-03-26 09:00:00-06:00					2091-03-27 09:00:00-06:00
2016-03-26 12:00:00-06:00					2091-03-27 12:00:00-06:00
2016-03-26 15:00:00-06:00					2091-03-27 15:00:00-06:00
2016-03-26 18:00:00-06:00					2091-03-27 18:00:00-06:00
2016-03-26 21:00:00-06:00					2091-03-27 21:00:00-06:00
2016-03-27 00:00:00-06:00					2091-03-28 00:00:00-06:00
2016-03-27 03:00:00-06:00					2091-03-28 03:00:00-06:00
2016-03-27 06:00:00-06:00					2091-03-28 06:00:00-06:00
2016-03-27 09:00:00-06:00					2091-03-28 09:00:00-06:00
2016-03-27 12:00:00-06:00					2091-03-28 12:00:00-06:00
2016-03-27 15:00:00-06:00					2091-03-28 15:00:00-06:00
2016-03-27 18:00:00-06:00					2091-03-28 18:00:00-06:00
2016-03-27 21:00:00-06:00					2091-03-28 21:00:00-06:00
2016-03-28 00:00:00-06:00					2091-03-29 00:00:00-06:00
2016-03-28 03:00:00-06:00					2091-03-29 03:00:00-06:00
2016-03-28 06:00:00-06:00					2091-03-29 06:00:00-06:00
2016-03-28 09:00:00-06:00					2091-03-29 09:00:00-06:00
2016-03-28 12:00:00-06:00					2091-03-29 12:00:00-06:00
2016-03-28 15:00:00-06:00					2091-03-29 15:00:00-06:00
2016-03-28 18:00:00-06:00					2091-03-29 18:00:00-06:00
2016-03-28 21:00:00-06:00					2091-03-29 21:00:00-06:00
2016-03-29 00:00:00-06:00					2091-03-30 00:00:00-06:00
2016-03-29 03:00:00-06:00					2091-03-30 03:00:00-06:00
2016-03-29 06:00:00-06:00					2091-03-30 06:00:00-06:00
2016-03-29 09:00:00-06:00					2091-03-30 09:00:00-06:00
2016-03-29 12:00:00-06:00					2091-03-30 12:00:00-06:00
2016-03-29 15:00:00-06:00					2091-03-30 15:00:00-06:00
2016-03-29 18:00:00-06:00					2091-03-30 18:00:00-06:00
2016-03-29 21:00:00-06:00					2091-03-30 21:00:00-06:00
2016-03-30 00:00:00-06:00					2091-03-31 00:00:00-06:00
2016-03-30 03:00:00-06:00					2091-03-31 03:00:00-06:00
2016-03-30 06:00:00-06:00					2091-03-31 06:00:00-06:00
2016-03-30 09:00:00-06:00					2091-03-31 09:00:00-06:00
2016-03-30 12:00:00-06:00					2091-03-31 12:00:00-06:00
2016-03-30 15:00:00-06:00					2091-03-31 15:00:00-06:00
2016-03-30 18:00:00-06:00					2091-03-31 18:00:00-06:00
2016-03-30 21:00:00-06:00					2091-03-31 21:00:00-06:00
2016-03-31 00:00:00-06:00					2091-04-01 00:00:00-06:00
2016-03-31 03:00:00-06:00					2091-04-01 03:00:00-06:00
2016-03-31 06:00:00-06:00					2091-04-01 06:00:00-06:00
2016-03-31 09:00:00-06:00					2091-04-01 09:00:00-06:00
2016-03-31 12:00:00-06:00					2091-04-01 12:00:00-06:00
2016-03-31 15:00:00-06:00					2091-04-01 15:00:00-06:00
2016-03-31 18:00:00-06:00					2091-04-01 18:00:00-06:00
2016-03-31 21:00:00-06:00					2091-04-01 21:00:00-06:00
2016-04-01 00:00:00-06:00					2091-04-02 00:00:00-06:00
2016-04-01 03:00:00-06:00					2091-04-02 03:00:00-06:00
2016-04-01 06:00:00-06:00					2091-04-02 06:00:00-06:00
2016-04-01 09:00:00-06:00					2091-04-02 09:00:00-06:00
2016-04-01 12:00:00-06:00					2091-04-02 12:00:00-06:00
2016-04-01 15:00:00-06:00					2091-04-02 15:00:00-06:00
2016-04-01 18:00:00-06:00					2091-04-02 18:00:00-06:00
2016-04-01 21:00:00-06:00					2091-04-02 21:00:00-06:00
2016-04-02 00:00:00-06:00					2091-04-03 00:00:00-06:00
2016-04-02 03:00:00-06:00					2091-04-03 03:00:00-06:00
2016-04-02 06:00:00-06:00					2091-04-03 06:00:00-06:00
2016-04-02 09:00:00-06:00					2091-04-03 09:00:00-06:00
2016-04-02 12:00:00-06:00					2091-04-03 12:00:00-06:00
2016-04-02 15:00:00-06:00					2091-04-03 15:00:00-06:00
2016-04-02 18:00:00-06:00					2091-04-03 18:00:00-06:00
2016-04-02 21:00:00-06:00					2091-04-03 21:00:00-06:00
2016-04-03 00:00:00-06:00					2091-04-04 00:00:00-06:00
2016-04-03 03:00:00-06:00					2091-04-04 03:00:00-06:00
2016-04-03 06:00:00-06:00					2091-04-04 06:00:00-06:00
2016-04-03 09:00:00-06:00					2091-04-04 09:00:00-06:00
2016-04-03 12:00:00-06:00					2091-04-04 12:00:00-06:00
2016-04-03 15:00:00-06:00					2091-04-04 15:00:00-06:00
2016-04-03 18:00:00-06:00					2091-04-04 18:00:00-06:00
2016-04-03 21:00:00-06:00					2091-04-04 21:00:00-06:00
2016-04-04 00:00:00-06:00					2091-04-05 00:00:00-06:00
2016-04-04 03:00:00-06:00					2091-04-05 03:00:00-06:00
2016-04-04 06:00:00-06:00					2091-04-05 06:00:00-06:00
2016-04-04 09:00:00-06:00					2091-04-05 09:00:00-06:00
2016-04-04 12:00:00-06:00					2091-04-05 12:00:00-06:00
2016-04-04 15:00:00-06:00					2091-04-05 15:00:00-06:00
2016-04-04 18:00:00-06:00					2091-04-05 18:00:00-06:00
2016-04-04 21:00:00-06:00					2091-04-05 21:00:00-06:00
2016-04-05 00:00:00-06:00					2091-04-06 00:00:00-06:00
2016-04-05 03:00:00-06:00					2091-04-06 03:00:00-06:00
2016-04-05 06:00:00-06:00					2091-04-06 06:00:00-06:00
2016-04-05 09:00:00-06:00					2091-04-06 09:00:00-06:00
2016-04-05 12:00:00-06:00					2091-04-06 12:00:00-06:00
2016-04-05 15:00:00-06:00					2091-04-06 15:00:00-06:00
2016-04-05 18:00:00-06:00					2091-04-06 18:00:00-06:00
2016-04-05 21:00:00-06:00					2091-04-06 21:00:00-06:00
2016-04-06 00:00:00-06:00					2091-04-07 00:00:00-06:00
2016-04-06 03:00:00-06:00					2091-04-07 03:00:00-06:00
2016-04-06 06:00:00-06:00					2091-04-07 06:00:00-06:00
2016-04-06 09:00:00-06:00					2091-04-07 09:00:00-06:00
2016-04-06 12:00:00-06:00					2091-04-07 12:00:00-06:00
2016-04-06 15:00:00-06:00					2091-04-07 15:00:00-06:00
2016-04-06 18:00:00-06:00					2091-04-07 18:00:00-06:00
2016-04-06 21:00:00-06:00					2091-04-07 21:00:00-06:00
2016-04-07 00:00:00-06:00					2091-04-08 00:00:00-06:00
2016-04-07 03:00:00-06:00					2091-04-08 03:00:00-06:00
2016-04-07 06:00:00-06:00					2091-04-08 06:00:00-06:00
2016-04-07 09:00:00-06:00					2091-04-08 09:00:00-06:00
2016-04-07 12:00:00-06:00					2091-04-08 12:00:00-06:00
2016-04-07 15:00:00-06:00					2091-04-08 15:00:00-06:00
2016-04-07 18:00:00-06:00					2091-04-08 18:00:00-06:00
2016-04-07 21:00:00-06:00					2091-04-08 21:00:00-06:00
2016-04-08 00:00:00-06:00					2091-04-09 00:00:00-06:00
2016-04-08 03:00:00-06:00					2091-04-09 03:00:00-06:00
2016-04-08 06:00:00-06:00					2091-04-09 06:00:00-06:00
2016-04-08 09:00:00-06:00					2091-04-09 09:00:00-06:00
2016-04-08 12:00:00-06:00					2091-04-09 12:00:00-06:00
2016-04-08 15:00:00-06:00					2091-04-09 15:00:00-06:00
2016-04-08 18:00:00-06:00					2091-04-09 18:00:00-06:00
2016-04-08 21:00:00-06:00					2091-04-09 21:00:00-06:00
2016-04-09 00:00:00-06:00					2091-04-10 00:00:00-06:00
2016-04-09 03:00:00-06:00					2091-04-10 03:00:00-06:00
2016-04-09 06:00:00-06:00					2091-04-10 06:00:00-06:00
2016-04-09 09:00:00-06:00					2091-04-10 09:00:00-06:00
2016-04-09 12:00:00-06:00					2091-04-10 12:00:00-06:00
2016-04-09 15:00:00-06:00					2091-04-10 15:00:00-06:00
2016-04-09 18:00:00-06:00					2091-04-10 18:00:00-06:00
2016-04-09 21:00:00-06:00					2091-04-10 21:00:00-06:00
2016-04-10 00:00:00-06:00					2091-04-11 00:00:00-06:00
2016-04-10 03:00:00-06:00					2091-04-11 03:00:00-06:00
2016-04-10 06:00:00-06:00					2091-04-11 06:00:00-06:00
2016-04-10 09:00:00-06:00					2091-04-11 09:00:00-06:00
2016-04-10 12:00:00-06:00					2091-04-11 12:00:00-06:00
2016-04-10 15:00:00-06:00					2091-04-11 15:00:00-06:00
2016-04-10 18:00:00-06:00					2091-04-11 18:00:00-06:00
2016-04-10 21:00:00-06:00					2091-04-11 21:00:00-06:00
2016-04-11 00:00:00-06:00					2091-04-12 00:00:00-06:00
2016-04-11 03:00:00-06:00					2091-04-12 03:00:00-06:00
2016-04-11 06:00:00-06:00					2091-04-12 06:00:00-06:00
2016-04-11 09:00:00-06:00					2091-04-12 09:00:00-06:00
2016-04-11 12:00:00-06:00					2091-04-12 12:00:00-06:00
2016-04-11 15:00:00-06:00					2091-04-12 15:00:00-06:00
2016-04-11 18:00:00-06:00					2091-04-12 18:00:00-06:00
2016-04-11 21:00:00-06:00					2091-04-12 21:00:00-06:00
2016-04-12 00:00:00-06:00					2091-04-13 00:00:00-06:00
2016-04-12 03:00:00-06:00					2091-04-13 03:00:00-06:00
2016-04-12 06:00:00-06:00					2091-04-13 06:00:00-06:00
2016-04-12 09:00:00-06:00					2091-04-13 09:00:00-06:00
2016-04-12 12:00:00-06:00					2091-04-13 12:00:00-06:00
2016-04-12 15:00:00-06:00					2091-04-13 15:00:00-06:00
2016-04-12 18:00:00-06:00					2091-04-13 18:00:00-06:00
2016-04-12 21:00:00-06:00					2091-04-13 21:00:00-06:00
2016-04-13 00:00:00-06:00					2091-04-14 00:00:00-06:00
2016-04-13 03:00:00-06:00					2091-04-14 03:00:00-06:00
2016-04-13 06:00:00-06:00					2091-04-14 06:00:00-06:00
2016-04-13 09:00:00-06:00					2091-04-14 09:00:00-06:00
2016-04-13 12:00:00-06:00					2091-04-14 12:00:00-06:00
2016-04-13 15:00:00-06:00					2091-04-14 15:00:00-06:00
2016-04-13 18:00:00-06:00					2091-04-14 18:00:00-06:00
2016-04-13 21:00:00-06:00					2091-04-14 21:00:00-06:00
2016-04-14 00:00:00-06:00					2091-04-15 00:00:00-06:00
2016-04-14 03:00:00-06:00					2091-04-15 03:00:00-06:00
2016-04-14 06:00:00-06:00					2091-04-15 06:00:00-06:00
2016-04-14 09:00:00-06:00					2091-04-15 09:00:00-06:00
2016-04-14 12:00:00-06:00					2091-04-15 12:00:00-06:00
2016-04-14 15:00:00-06:00					2091-04-15 15:00:00-06:00
2016-04-14 18:00:00-06:00					2091-04-15 18:00:00-06:00
2016-04-14 21:00:00-06:00					2091-04-15 21:00:00-06:00
2016-04-15 00:00:00-06:00					2091-04-16 00:00:00-06:00
2016-04-15 03:00:00-06:00					2091-04-16 03:00:00-06:00
2016-04-15 06:00:00-06:00					2091-04-16 06:00:00-06:00
2016-04-15 09:00:00-06:00					2091-04-16 09:00:00-06:00
2016-04-15 12:00:00-06:00					2091-04-16 12:00:00-06:00
2016-04-15 15:00:00-06:00					2091-04-16 15:00:00-06:00
2016-04-15 18:00:00-06:00					2091-04-16 18:00:00-06:00
2016-04-15 21:00:00-06:00					2091-04-16 21:00:00-06:00
2016-04-16 00:00:00-06:00					2091-04-17 00:00:00-06:00
2016-04-16 03:00:00-06:00					2091-04-17 03:00:00-06:00
2016-04-16 06:00:00-06:00					2091-04-17 06:00:00-06:00
2016-04-16 09:00:00-06:00					2091-04-17 09:00:00-06:00
2016-04-16 12:00:00-06:00					2091-04-17 12:00:00-06:00
2016-04-16 15:00:00-06:00					2091-04-17 15:00:00-06:00
2016-04-16 18:00:00-06:00					2091-04-17 18:00:00-06:00
2016-04-16 21:00:00-06:00					2091-04-17 21:00:00-06:00
2016-04-17 00:00:00-06:00					2091-04-18 00:00:00-06:00
2016-04-17 03:00:00-06:00					2091-04-18 03:00:00-06:00
2016-04-17 06:00:00-06:00					2091-04-18 06:00:00-06:00
2016-04-17 09:00:00-06:00					2091-04-18 09:00:00-06:00
2016-04-17 12:00:00-06:00					2091-04-18 12:00:00-06:00
2016-04-17 15:00:00-06:00					2091-04-18 15:00:00-06:00
2016-04-17 18:00:00-06:00					2091-04-18 18:00:00-06:00
2016-04-17 21:00:00-06:00					2091-04-18 21:00:00-06:00
2016-04-18 00:00:00-06:00					2091-04-19 00:00:00-06:00
2016-04-18 03:00:00-06:00					2091-04-19 03:00:00-06:00
2016-04-18 06:00:00-06:00					2091-04-19 06:00:00-06:00
2016-04-18 09:00:00-06:00					2091-04-19 09:00:00-06:00
2016-04-18 12:00:00-06:00					2091-04-19 12:00:00-06:00
2016-04-18 15:00:00-06:00					2091-04-19 15:00:00-06:00
2016-04-18 18:00:00-06:00					2091-04-19 18:00:00-06:00
2016-04-18 21:00:00-06:00					2091-04-19 21:00:00-06:00
2016-04-19 00:00:00-06:00					2091-04-20 00:00:00-06:00
2016-04-19 03:00:00-06:00					2091-04-20 03:00:00-06:00
2016-04-19 06:00:00-06:00					2091-04-20 06:00:00-06:00
2016-04-19 09:00:00-06:00					2091-04-20 09:00:00-06:00
2016-04-19 12:00:00-06:00					2091-04-20 12:00:00-06:00
2016-04-19 15:00:00-06:00					2091-04-20 15:00:00-06:00
2016-04-19 18:00:00-06:00					2091-04-20 18:00:00-06:00
2016-04-19 21:00:00-06:00					2091-04-20 21:00:00-06:00
2016-04-20 00:00:00-06:00					2091-04-21 00:00:00-06:00
2016-04-20 03:00:00-06:00					2091-04-21 03:00:00-06:00
2016-04-20 06:00:00-06:00					2091-04-21 06:00:00-06:00
2016-04-20 09:00:00-06:00					2091-04-21 09:00:00-06:00
2016-04-20 12:00:00-06:00					2091-04-21 12:00:00-06:00
2016-04-20 15:00:00-06:00					2091-04-21 15:00:00-06:00
2016-04-20 18:00:00-06:00					2091-04-21 18:00:00-06:00
2016-04-20 21:00:00-06:00					2091-04-21 21:00:00-06:00
2016-04-21 00:00:00-06:00					2091-04-22 00:00:00-06:00
2016-04-21 03:00:00-06:00					2091-04-22 03:00:00-06:00
2016-04-21 06:00:00-06:00					2091-04-22 06:00:00-06:00
2016-04-21 09:00:00-06:00					2091-04-22 09:00:00-06:00
2016-04-21 12:00:00-06:00					2091-04-22 12:00:00-06:00
2016-04-21 15:00:00-06:00					2091-04-22 15:00:00-06:00
2016-04-21 18:00:00-06:00					2091-04-22 18:00:00-06:00
2016-04-21 21:00:00-06:00					2091-04-22 21:00:00-06:00
2016-04-22 00:00:00-06:00					2091-04-23 00:00:00-06:00
2016-04-22 03:00:00-06:00					2091-04-23 03:00:00-06:00
2016-04-22 06:00:00-06:00					2091-04-23 06:00:00-06:00
2016-04-22 09:00:00-06:00					2091-04-23 09:00:00-06:00
2016-04-22 12:00:00-06:00					2091-04-23 12:00:00-06:00
2016-04-22 15:00:00-06:00					2091-04-23 15:00:00-06:00
2016-04-22 18:00:00-06:00					2091-04-23 18:00:00-06:00
2016-04-22 21:00:00-06:00					2091-04-23 21:00:00-06:00
2016-04-23 00:00:00-06:00					2091-04-24 00:00:00-06:00
2016-04-23 03:00:00-06:00					2091-04-24 03:00:00-06:00
2016-04-23 06:00:00-06:00					2091-04-24 06:00:00-06:00
2016-04-23 09:00:00-06:00					2091-04-24 09:00:00-06:00
2016-04-23 12:00:00-06:00					2091-04-24 12:00:00-06:00
2016-04-23 15:00:00-06:00					2091-04-24 15:00:00-06:00
2016-04-23 18:00:00-06:00					2091-04-24 18:00:00-06:00
2016-04-23 21:00:00-06:00					2091-04-24 21:00:00-06:00
2016-04-24 00:00:00-06:00					2091-04-25 00:00:00-06:00
2016-04-24 03:00:00-06:00					2091-04-25 03:00:00-06:00
2016-04-24 06:00:00-06:00					2091-04-25 06:00:00-06:00
2016-04-24 09:00:00-06:00					2091-04-25 09:00:00-06:00
2016-04-24 12:00:00-06:00					2091-04-25 12:00:00-06:00
2016-04-24 15:00:00-06:00					2091-04-25 15:00:00-06:00
2016-04-24 18:00:00-06:00					2091-04-25 18:00:00-06:00
2016-04-24 21:00:00-06:00					2091-04-25 21:00:00-06:00
2016-04-25 00:00:00-06:00					2091-04-26 00:00:00-06:00
2016-04-25 03:00:00-06:00					2091-04-26 03:00:00-06:00
2016-04-25 06:00:00-06:00					2091-04-26 06:00:00-06:00
2016-04-25 09:00:00-06:00					2091-04-26 09:00:00-06:00
2016-04-25 12:00:00-06:00					2091-04-26 12:00:00-06:00
2016-04-25 15:00:00-06:00					2091-04-26 15:00:00-06:00
2016-04-25 18:00:00-06:00					2091-04-26 18:00:00-06:00
2016-04-25 21:00:00-06:00					2091-04-26 21:00:00-06:00
2016-04-26 00:00:00-06:00					2091-04-27 00:00:00-06:00
2016-04-26 03:00:00-06:00					2091-04-27 03:00:00-06:00
2016-04-26 06:00:00-06:00					2091-04-27 06:00:00-06:00
2016-04-26 09:00:00-06:00					2091-04-27 09:00:00-06:00
2016-04-26 12:00:00-06:00					2091-04-27 12:00:00-06:00
2016-04-26 15:00:00-06:00					2091-04-27 15:00:00-06:00
2016-04-26 18:00:00-06:00					2091-04-27 18:00:00-06:00
2016-04-26 21:00:00-06:00					2091-04-27 21:00:00-06:00
2016-04-27 00:00:00-06:00					2091-04-28 00:00:00-06:00
2016-04-27 03:00:00-06:00					2091-04-28 03:00:00-06:00
2016-04-27 06:00:00-06:00					2091-04-28 06:00:00-06:00
2016-04-27 09:00:00-06:00					2091-04-28 09:00:00-06:00
2016-04-27 12:00:00-06:00					2091-04-28 12:00:00-06:00
2016-04-27 15:00:00-06:00					2091-04-28 15:00:00-06:00
2016-04-27 18:00:00-06:00					2091-04-28 18:00:00-06:00
2016-04-27 21:00:00-06:00					2091-04-28 21:00:00-06:00
2016-04-28 00:00:00-06:00					2091-04-29 00:00:00-06:00
2016-04-28 03:00:00-06:00					2091-04-29 03:00:00-06:00
2016-04-28 06:00:00-06:00					2091-04-29 06:00:00-06:00
2016-04-28 09:00:00-06:00					2091-04-29 09:00:00-06:00
2016-04-28 12:00:00-06:00					2091-04-29 12:00:00-06:00
2016-04-28 15:00:00-06:00					2091-04-29 15:00:00-06:00
2016-04-28 18:00:00-06:00					2091-04-29 18:00:00-06:00
2016-04-28 21:00:00-06:00					2091-04-29 21:00:00-06:00
2016-04-29 00:00:00-06:00					2091-04-30 00:00:00-06:00
2016-04-29 03:00:00-06:00					2091-04-30 03:00:00-06:00
2016-04-29 06:00:00-06:00					2091-04-30 06:00:00-06:00
2016-04-29 09:00:00-06:00					2091-04-30 09:00:00-06:00
2016-04-29 12:00:00-06:00					2091-04-30 12:00:00-06:00
2016-04-29 15:00:00-06:00					2091-04-30 15:00:00-06:00
2016-04-29 18:00:00-06:00					2091-04-30 18:00:00-06:00
2016-04-29 21:00:00-06:00					2091-04-30 21:00:00-06:00
2016-04-30 00:00:00-06:00					2091-05-01 00:00:00-06:00
2016-04-30 03:00:00-06:00					2091-05-01 03:00:00-06:00
2016-04-30 06:00:00-06:00					2091-05-01 06:00:00-06:00
2016-04-30 09:00:00-06:00					2091-05-01 09:00:00-06:00
2016-04-30 12:00:00-06:00					2091-05-01 12:00:00-06:00
2016-04-30 15:00:00-06:00					2091-05-01 15:00:00-06:00
2016-04-30 18:00:00-06:00					2091-05-01 18:00:00-06:00
2016-04-30 21:00:00-06:00					2091-05-01 21:00:00-06:00
2016-05-01 00:00:00-06:00					2091-05-02 00:00:00-06:00
2016-05-01 03:00:00-06:00					2091-05-02 03:00:00-06:00
2016-05-01 06:00:00-06:00					2091-05-02 06:00:00-06:00
2016-05-01 09:00:00-06:00					2091-05-02 09:00:00-06:00
2016-05-01 12:00:00-06:00					2091-05-02 12:00:00-06:00
2016-05-01 15:00:00-06:00					2091-05-02 15:00:00-06:00
2016-05-01 18:00:00-06:00					2091-05-02 18:00:00-06:00
2016-05-01 21:00:00-06:00					2091-05-02 21:00:00-06:00
2016-05-02 00:00:00-06:00					2091-05-03 00:00:00-06:00
2016-05-02 03:00:00-06:00					2091-05-03 03:00:00-06:00
2016-05-02 06:00:00-06:00					2091-05-03 06:00:00-06:00
2016-05-02 09:00:00-06:00					2091-05-03 09:00:00-06:00
2016-05-02 12:00:00-06:00					2091-05-03 12:00:00-06:00
2016-05-02 15:00:00-06:00					2091-05-03 15:00:00-06:00
2016-05-02 18:00:00-06:00					2091-05-03 18:00:00-06:00
2016-05-02 21:00:00-06:00					2091-05-03 21:00:00-06:00
2016-05-03 00:00:00-06:00					2091-05-04 00:00:00-06:00
2016-05-03 03:00:00-06:00					2091-05-04 03:00:00-06:00
2016-05-03 06:00:00-06:00					2091-05-04 06:00:00-06:00
2016-05-03 09:00:00-06:00					2091-05-04 09:00:00-06:00
2016-05-03 12:00:00-06:00					2091-05-04 12:00:00-06:00
2016-05-03 15:00:00-06:00					2091-05-04 15:00:00-06:00
2016-05-03 18:00:00-06:00					2091-05-04 18:00:00-06:00
2016-05-03 21:00:00-06:00					2091-05-04 21:00:00-06:00
2016-05-04 00:00:00-06:00					2091-05-05 00:00:00-06:00
2016-05-04 03:00:00-06:00					2091-05-05 03:00:00-06:00
2016-05-04 06:00:00-06:00					2091-05-05 06:00:00-06:00
2016-05-04 09:00:00-06:00					2091-05-05 09:00:00-06:00
2016-05-04 12:00:00-06:00					2091-05-05 12:00:00-06:00
2016-05-04 15:00:00-06:00					2091-05-05 15:00:00-06:00
2016-05-04 18:00:00-06:00					2091-05-05 18:00:00-06:00
2016-05-04 21:00:00-06:00					2091-05-05 21:00:00-06:00
2016-05-05 00:00:00-06:00					2091-05-06 00:00:00-06:00
2016-05-05 03:00:00-06:00					2091-05-06 03:00:00-06:00
2016-05-05 06:00:00-06:00					2091-05-06 06:00:00-06:00
2016-05-05 09:00:00-06:00					2091-05-06 09:00:00-06:00
2016-05-05 12:00:00-06:00					2091-05-06 12:00:00-06:00
2016-05-05 15:00:00-06:00					2091-05-06 15:00:00-06:00
2016-05-05 18:00:00-06:00					2091-05-06 18:00:00-06:00
2016-05-05 21:00:00-06:00					2091-05-06 21:00:00-06:00
2016-05-06 00:00:00-06:00					2091-05-07 00:00:00-06:00
2016-05-06 03:00:00-06:00					2091-05-07 03:00:00-06:00
2016-05-06 06:00:00-06:00					2091-05-07 06:00:00-06:00
2016-05-06 09:00:00-06:00					2091-05-07 09:00:00-06:00
2016-05-06 12:00:00-06:00					2091-05-07 12:00:00-06:00
2016-05-06 15:00:00-06:00					2091-05-07 15:00:00-06:00
2016-05-06 18:00:00-06:00					2091-05-07 18:00:00-06:00
2016-05-06 21:00:00-06:00					2091-05-07 21:00:00-06:00
2016-05-07 00:00:00-06:00					2091-05-08 00:00:00-06:00
2016-05-07 03:00:00-06:00					2091-05-08 03:00:00-06:00
2016-05-07 06:00:00-06:00					2091-05-08 06:00:00-06:00
2016-05-07 09:00:00-06:00					2091-05-08 09:00:00-06:00
2016-05-07 12:00:00-06:00					2091-05-08 12:00:00-06:00
2016-05-07 15:00:00-06:00					2091-05-08 15:00:00-06:00
2016-05-07 18:00:00-06:00					2091-05-08 18:00:00-06:00
2016-05-07 21:00:00-06:00					2091-05-08 21:00:00-06:00
2016-05-08 00:00:00-06:00					2091-05-09 00:00:00-06:00
2016-05-08 03:00:00-06:00					2091-05-09 03:00:00-06:00
2016-05-08 06:00:00-06:00					2091-05-09 06:00:00-06:00
2016-05-08 09:00:00-06:00					2091-05-09 09:00:00-06:00
2016-05-08 12:00:00-06:00					2091-05-09 12:00:00-06:00
2016-05-08 15:00:00-06:00					2091-05-09 15:00:00-06:00
2016-05-08 18:00:00-06:00					2091-05-09 18:00:00-06:00
2016-05-08 21:00:00-06:00					2091-05-09 21:00:00-06:00
2016-05-09 00:00:00-06:00					2091-05-10 00:00:00-06:00
2016-05-09 03:00:00-06:00					2091-05-10 03:00:00-06:00
2016-05-09 06:00:00-06:00					2091-05-10 06:00:00-06:00
2016-05-09 09:00:00-06:00					2091-05-10 09:00:00-06:00
2016-05-09 12:00:00-06:00					2091-05-10 12:00:00-06:00
2016-05-09 15:00:00-06:00					2091-05-10 15:00:00-06:00
2016-05-09 18:00:00-06:00					2091-05-10 18:00:00-06:00
2016-05-09 21:00:00-06:00					2091-05-10 21:00:00-06:00
2016-05-10 00:00:00-06:00					2091-05-11 00:00:00-06:00
2016-05-10 03:00:00-06:00					2091-05-11 03:00:00-06:00
2016-05-10 06:00:00-06:00					2091-05-11 06:00:00-06:00
2016-05-10 09:00:00-06:00					2091-05-11 09:00:00-06:00
2016-05-10 12:00:00-06:00					2091-05-11 12:00:00-06:00
2016-05-10 15:00:00-06:00					2091-05-11 15:00:00-06:00
2016-05-10 18:00:00-06:00					2091-05-11 18:00:00-06:00
2016-05-10 21:00:00-06:00					2091-05-11 21:00:00-06:00
2016-05-11 00:00:00-06:00					2091-05-12 00:00:00-06:00
2016-05-11 03:00:00-06:00					2091-05-12 03:00:00-06:00
2016-05-11 06:00:00-06:00					2091-05-12 06:00:00-06:00
2016-05-11 09:00:00-06:00					2091-05-12 09:00:00-06:00
2016-05-11 12:00:00-06:00					2091-05-12 12:00:00-06:00
2016-05-11 15:00:00-06:00					2091-05-12 15:00:00-06:00
2016-05-11 18:00:00-06:00					2091-05-12 18:00:00-06:00
2016-05-11 21:00:00-06:00					2091-05-12 21:00:00-06:00
2016-05-12 00:00:00-06:00					2091-05-13 00:00:00-06:00
2016-05-12 03:00:00-06:00					2091-05-13 03:00:00-06:00
2016-05-12 06:00:00-06:00					2091-05-13 06:00:00-06:00
2016-05-12 09:00:00-06:00					2091-05-13 09:00:00-06:00			7.19136	5.10147
2016-05-12 12:00:00-06:00					2091-05-13 12:00:00-06:00
2016-05-12 15:00:00-06:00					2091-05-13 15:00:00-06:00
2016-05-12 18:00:00-06:00					2091-05-13 18:00:00-06:00
2016-05-12 21:00:00-06:00					2091-05-13 21:00:00-06:00
2016-05-13 00:00:00-06:00					2091-05-14 00:00:00-06:00
2016-05-13 03:00:00-06:00					2091-05-14 03:00:00-06:00
2016-05-13 06:00:00-06:00					2091-05-14 06:00:00-06:00			6.98131	4.94496
2016-05-13 09:00:00-06:00					2091-05-14 09:00:00-06:00			6.88637	4.86393
2016-05-13 12:00:00-06:00					2091-05-14 12:00:00-06:00			7.19577	5.11694
2016-05-13 15:00:00-06:00					2091-05-14 15:00:00-06:00
2016-05-13 18:00:00-06:00					2091-05-14 18:00:00-06:00
2016-05-13 21:00:00-06:00					2091-05-14 21:00:00-06:00
2016-05-14 00:00:00-06:00					2091-05-15 00:00:00-06:00
2016-05-14 03:00:00-06:00					2091-05-15 03:00:00-06:00
2016-05-14 06:00:00-06:00					2091-05-15 06:00:00-06:00			6.83636	4.83882
2016-05-14 09:00:00-06:00					2091-05-15 09:00:00-06:00			6.8211	4.81569
2016-05-14 12:00:00-06:00					2091-05-15 12:00:00-06:00
2016-05-14 15:00:00-06:00					2091-05-15 15:00:00-06:00
2016-05-14 18:00:00-06:00					2091-05-15 18:00:00-06:00
2016-05-14 21:00:00-06:00					2091-05-15 21:00:00-06:00
2016-05-15 00:00:00-06:00					2091-05-16 00:00:00-06:00
2016-05-15 03:00:00-06:00					2091-05-16 03:00:00-06:00
2016-05-15 06:00:00-06:00					2091-05-16 06:00:00-06:00			6.90159	4.89346
2016-05-15 09:00:00-06:00					2091-05-16 09:00:00-06:00			6.99549	4.95121
2016-05-15 12:00:00-06:00					2091-05-16 12:00:00-06:00
2016-05-15 15:00:00-06:00					2091-05-16 15:00:00-06:00
2016-05-15 18:00:00-06:00					2091-05-16 18:00:00-06:00
2016-05-15 21:00:00-06:00					2091-05-16 21:00:00-06:00
2016-05-16 00:00:00-06:00					2091-05-17 00:00:00-06:00
2016-05-16 03:00:00-06:00					2091-05-17 03:00:00-06:00
2016-05-16 06:00:00-06:00					2091-05-17 06:00:00-06:00			6.56583	4.6158
2016-05-16 09:00:00-06:00					2091-05-17 09:00:00-06:00			6.47217	4.52902
2016-05-16 12:00:00-06:00					2091-05-17 12:00:00-06:00			6.79557	4.81101
2016-05-16 15:00:00-06:00					2091-05-17 15:00:00-06:00
2016-05-16 18:00:00-06:00					2091-05-17 18:00:00-06:00
2016-05-16 21:00:00-06:00					2091-05-17 21:00:00-06:00
2016-05-17 00:00:00-06:00					2091-05-18 00:00:00-06:00
2016-05-17 03:00:00-06:00					2091-05-18 03:00:00-06:00			6.88177	4.91476
2016-05-17 06:00:00-06:00					2091-05-18 06:00:00-06:00			6.27008	4.40288
2016-05-17 09:00:00-06:00					2091-05-18 09:00:00-06:00			6.19329	4.33039
2016-05-17 12:00:00-06:00					2091-05-18 12:00:00-06:00			6.46505	4.56556
2016-05-17 15:00:00-06:00					2091-05-18 15:00:00-06:00
2016-05-17 18:00:00-06:00					2091-05-18 18:00:00-06:00
2016-05-17 21:00:00-06:00					2091-05-18 21:00:00-06:00
2016-05-18 00:00:00-06:00					2091-05-19 00:00:00-06:00
2016-05-18 03:00:00-06:00					2091-05-19 03:00:00-06:00			6.54355	4.67283
2016-05-18 06:00:00-06:00					2091-05-19 06:00:00-06:00			6.03024	4.21433
2016-05-18 09:00:00-06:00					2091-05-19 09:00:00-06:00			5.99525	4.18305
2016-05-18 12:00:00-06:00					2091-05-19 12:00:00-06:00			6.5313	4.63835
2016-05-18 15:00:00-06:00					2091-05-19 15:00:00-06:00
2016-05-18 18:00:00-06:00					2091-05-19 18:00:00-06:00
2016-05-18 21:00:00-06:00					2091-05-19 21:00:00-06:00
2016-05-19 00:00:00-06:00					2091-05-20 00:00:00-06:00
2016-05-19 03:00:00-06:00					2091-05-20 03:00:00-06:00
2016-05-19 06:00:00-06:00					2091-05-20 06:00:00-06:00			6.18103	4.33567
2016-05-19 09:00:00-06:00					2091-05-20 09:00:00-06:00			6.44936	4.49817
2016-05-19 12:00:00-06:00					2091-05-20 12:00:00-06:00			7.24632	5.13566
2016-05-19 15:00:00-06:00					2091-05-20 15:00:00-06:00
2016-05-19 18:00:00-06:00					2091-05-20 18:00:00-06:00
2016-05-19 21:00:00-06:00					2091-05-20 21:00:00-06:00
2016-05-20 00:00:00-06:00					2091-05-21 00:00:00-06:00
2016-05-20 03:00:00-06:00					2091-05-21 03:00:00-06:00			7.44645	5.26265
2016-05-20 06:00:00-06:00					2091-05-21 06:00:00-06:00			7.1667	4.99249
2016-05-20 09:00:00-06:00					2091-05-21 09:00:00-06:00			7.09846	4.93765
2016-05-20 12:00:00-06:00					2091-05-21 12:00:00-06:00			7.50752	5.2852
2016-05-20 15:00:00-06:00					2091-05-21 15:00:00-06:00
2016-05-20 18:00:00-06:00					2091-05-21 18:00:00-06:00
2016-05-20 21:00:00-06:00					2091-05-21 21:00:00-06:00
2016-05-21 00:00:00-06:00					2091-05-22 00:00:00-06:00
2016-05-21 03:00:00-06:00					2091-05-22 03:00:00-06:00
2016-05-21 06:00:00-06:00					2091-05-22 06:00:00-06:00			6.55649	4.61587
2016-05-21 09:00:00-06:00					2091-05-22 09:00:00-06:00			6.40891	4.50867
2016-05-21 12:00:00-06:00					2091-05-22 12:00:00-06:00			6.68266	4.74618
2016-05-21 15:00:00-06:00					2091-05-22 15:00:00-06:00
2016-05-21 18:00:00-06:00					2091-05-22 18:00:00-06:00
2016-05-21 21:00:00-06:00					2091-05-22 21:00:00-06:00
2016-05-22 00:00:00-06:00					2091-05-23 00:00:00-06:00
2016-05-22 03:00:00-06:00					2091-05-23 03:00:00-06:00			6.56218	4.69921
2016-05-22 06:00:00-06:00					2091-05-23 06:00:00-06:00			6.35605	4.46127
2016-05-22 09:00:00-06:00					2091-05-23 09:00:00-06:00			6.44397	4.50123
2016-05-22 12:00:00-06:00					2091-05-23 12:00:00-06:00			6.81873	4.83105
2016-05-22 15:00:00-06:00					2091-05-23 15:00:00-06:00
2016-05-22 18:00:00-06:00					2091-05-23 18:00:00-06:00
2016-05-22 21:00:00-06:00					2091-05-23 21:00:00-06:00
2016-05-23 00:00:00-06:00					2091-05-24 00:00:00-06:00
2016-05-23 03:00:00-06:00					2091-05-24 03:00:00-06:00
2016-05-23 06:00:00-06:00					2091-05-24 06:00:00-06:00	6.98557	4.9721	6.65542	4.69801
2016-05-23 09:00:00-06:00					2091-05-24 09:00:00-06:00	7.02442	4.97491	6.70105	4.72158
2016-05-23 12:00:00-06:00					2091-05-24 12:00:00-06:00			7.01311	4.99814
2016-05-23 15:00:00-06:00					2091-05-24 15:00:00-06:00
2016-05-23 18:00:00-06:00					2091-05-24 18:00:00-06:00
2016-05-23 21:00:00-06:00					2091-05-24 21:00:00-06:00
2016-05-24 00:00:00-06:00					2091-05-25 00:00:00-06:00
2016-05-24 03:00:00-06:00					2091-05-25 03:00:00-06:00
2016-05-24 06:00:00-06:00					2091-05-25 06:00:00-06:00	6.82226	4.85515	6.72136	4.77182
2016-05-24 09:00:00-06:00					2091-05-25 09:00:00-06:00	6.90123	4.8998	6.7776	4.80506
2016-05-24 12:00:00-06:00					2091-05-25 12:00:00-06:00
2016-05-24 15:00:00-06:00					2091-05-25 15:00:00-06:00
2016-05-24 18:00:00-06:00					2091-05-25 18:00:00-06:00
2016-05-24 21:00:00-06:00					2091-05-25 21:00:00-06:00
2016-05-25 00:00:00-06:00					2091-05-26 00:00:00-06:00
2016-05-25 03:00:00-06:00					2091-05-26 03:00:00-06:00
2016-05-25 06:00:00-06:00					2091-05-26 06:00:00-06:00
2016-05-25 09:00:00-06:00					2091-05-26 09:00:00-06:00
2016-05-25 12:00:00-06:00					2091-05-26 12:00:00-06:00
2016-05-25 15:00:00-06:00					2091-05-26 15:00:00-06:00
2016-05-25 18:00:00-06:00					2091-05-26 18:00:00-06:00
2016-05-25 21:00:00-06:00					2091-05-26 21:00:00-06:00
2016-05-26 00:00:00-06:00					2091-05-27 00:00:00-06:00
2016-05-26 03:00:00-06:00					2091-05-27 03:00:00-06:00
2016-05-26 06:00:00-06:00					2091-05-27 06:00:00-06:00
2016-05-26 09:00:00-06:00					2091-05-27 09:00:00-06:00
2016-05-26 12:00:00-06:00					2091-05-27 12:00:00-06:00
2016-05-26 15:00:00-06:00					2091-05-27 15:00:00-06:00
2016-05-26 18:00:00-06:00					2091-05-27 18:00:00-06:00
2016-05-26 21:00:00-06:00					2091-05-27 21:00:00-06:00
2016-05-27 00:00:00-06:00					2091-05-28 00:00:00-06:00
2016-05-27 03:00:00-06:00					2091-05-28 03:00:00-06:00
2016-05-27 06:00:00-06:00					2091-05-28 06:00:00-06:00
2016-05-27 09:00:00-06:00					2091-05-28 09:00:00-06:00
2016-05-27 12:00:00-06:00					2091-05-28 12:00:00-06:00
2016-05-27 15:00:00-06:00					2091-05-28 15:00:00-06:00
2016-05-27 18:00:00-06:00					2091-05-28 18:00:00-06:00
2016-05-27 21:00:00-06:00					2091-05-28 21:00:00-06:00
2016-05-28 00:00:00-06:00					2091-05-29 00:00:00-06:00
2016-05-28 03:00:00-06:00					2091-05-29 03:00:00-06:00
2016-05-28 06:00:00-06:00					2091-05-29 06:00:00-06:00
2016-05-28 09:00:00-06:00					2091-05-29 09:00:00-06:00
2016-05-28 12:00:00-06:00					2091-05-29 12:00:00-06:00
2016-05-28 15:00:00-06:00					2091-05-29 15:00:00-06:00
2016-05-28 18:00:00-06:00					2091-05-29 18:00:00-06:00
2016-05-28 21:00:00-06:00					2091-05-29 21:00:00-06:00
2016-05-29 00:00:00-06:00					2091-05-30 00:00:00-06:00
2016-05-29 03:00:00-06:00					2091-05-30 03:00:00-06:00
2016-05-29 06:00:00-06:00					2091-05-30 06:00:00-06:00
2016-05-29 09:00:00-06:00					2091-05-30 09:00:00-06:00
2016-05-29 12:00:00-06:00					2091-05-30 12:00:00-06:00
2016-05-29 15:00:00-06:00					2091-05-30 15:00:00-06:00
2016-05-29 18:00:00-06:00					2091-05-30 18:00:00-06:00
2016-05-29 21:00:00-06:00					2091-05-30 21:00:00-06:00
2016-05-30 00:00:00-06:00					2091-05-31 00:00:00-06:00
2016-05-30 03:00:00-06:00					2091-05-31 03:00:00-06:00
2016-05-30 06:00:00-06:00					2091-05-31 06:00:00-06:00
2016-05-30 09:00:00-06:00					2091-05-31 09:00:00-06:00
2016-05-30 12:00:00-06:00					2091-05-31 12:00:00-06:00
2016-05-30 15:00:00-06:00					2091-05-31 15:00:00-06:00
2016-05-30 18:00:00-06:00					2091-05-31 18:00:00-06:00
2016-05-30 21:00:00-06:00					2091-05-31 21:00:00-06:00
2016-05-31 00:00:00-06:00					2091-06-01 00:00:00-06:00
2016-05-31 03:00:00-06:00					2091-06-01 03:00:00-06:00
2016-05-31 06:00:00-06:00					2091-06-01 06:00:00-06:00
2016-05-31 09:00:00-06:00					2091-06-01 09:00:00-06:00
2016-05-31 12:00:00-06:00					2091-06-01 12:00:00-06:00
2016-05-31 15:00:00-06:00					2091-06-01 15:00:00-06:00
2016-05-31 18:00:00-06:00					2091-06-01 18:00:00-06:00
2016-05-31 21:00:00-06:00					2091-06-01 21:00:00-06:00
2016-06-01 00:00:00-06:00					2091-06-02 00:00:00-06:00
2016-06-01 03:00:00-06:00					2091-06-02 03:00:00-06:00
2016-06-01 06:00:00-06:00					2091-06-02 06:00:00-06:00
2016-06-01 09:00:00-06:00					2091-06-02 09:00:00-06:00
2016-06-01 12:00:00-06:00					2091-06-02 12:00:00-06:00
2016-06-01 15:00:00-06:00					2091-06-02 15:00:00-06:00
2016-06-01 18:00:00-06:00					2091-06-02 18:00:00-06:00
2016-06-01 21:00:00-06:00					2091-06-02 21:00:00-06:00
2016-06-02 00:00:00-06:00					2091-06-03 00:00:00-06:00
2016-06-02 03:00:00-06:00					2091-06-03 03:00:00-06:00
2016-06-02 06:00:00-06:00					2091-06-03 06:00:00-06:00
2016-06-02 09:00:00-06:00					2091-06-03 09:00:00-06:00
2016-06-02 12:00:00-06:00					2091-06-03 12:00:00-06:00
2016-06-02 15:00:00-06:00					2091-06-03 15:00:00-06:00
2016-06-02 18:00:00-06:00					2091-06-03 18:00:00-06:00
2016-06-02 21:00:00-06:00					2091-06-03 21:00:00-06:00
2016-06-03 00:00:00-06:00					2091-06-04 00:00:00-06:00
2016-06-03 03:00:00-06:00					2091-06-04 03:00:00-06:00
2016-06-03 06:00:00-06:00					2091-06-04 06:00:00-06:00
2016-06-03 09:00:00-06:00			7.41559	5.26549	2091-06-04 09:00:00-06:00
2016-06-03 12:00:00-06:00					2091-06-04 12:00:00-06:00
2016-06-03 15:00:00-06:00					2091-06-04 15:00:00-06:00
2016-06-03 18:00:00-06:00					2091-06-04 18:00:00-06:00
2016-06-03 21:00:00-06:00					2091-06-04 21:00:00-06:00
2016-06-04 00:00:00-06:00					2091-06-05 00:00:00-06:00
2016-06-04 03:00:00-06:00					2091-06-05 03:00:00-06:00
2016-06-04 06:00:00-06:00			7.23062	5.10895	2091-06-05 06:00:00-06:00
2016-06-04 09:00:00-06:00			7.28894	5.13295	2091-06-05 09:00:00-06:00
2016-06-04 12:00:00-06:00					2091-06-05 12:00:00-06:00
2016-06-04 15:00:00-06:00					2091-06-05 15:00:00-06:00
2016-06-04 18:00:00-06:00					2091-06-05 18:00:00-06:00
2016-06-04 21:00:00-06:00					2091-06-05 21:00:00-06:00
2016-06-05 00:00:00-06:00					2091-06-06 00:00:00-06:00
2016-06-05 03:00:00-06:00					2091-06-06 03:00:00-06:00
2016-06-05 06:00:00-06:00			7.06428	5.00879	2091-06-06 06:00:00-06:00
2016-06-05 09:00:00-06:00			7.04861	4.97733	2091-06-06 09:00:00-06:00
2016-06-05 12:00:00-06:00					2091-06-06 12:00:00-06:00
2016-06-05 15:00:00-06:00					2091-06-06 15:00:00-06:00
2016-06-05 18:00:00-06:00					2091-06-06 18:00:00-06:00
2016-06-05 21:00:00-06:00					2091-06-06 21:00:00-06:00
2016-06-06 00:00:00-06:00					2091-06-07 00:00:00-06:00
2016-06-06 03:00:00-06:00					2091-06-07 03:00:00-06:00
2016-06-06 06:00:00-06:00					2091-06-07 06:00:00-06:00
2016-06-06 09:00:00-06:00					2091-06-07 09:00:00-06:00
2016-06-06 12:00:00-06:00					2091-06-07 12:00:00-06:00
2016-06-06 15:00:00-06:00					2091-06-07 15:00:00-06:00
2016-06-06 18:00:00-06:00					2091-06-07 18:00:00-06:00
2016-06-06 21:00:00-06:00					2091-06-07 21:00:00-06:00
2016-06-07 00:00:00-06:00					2091-06-08 00:00:00-06:00
2016-06-07 03:00:00-06:00					2091-06-08 03:00:00-06:00
2016-06-07 06:00:00-06:00					2091-06-08 06:00:00-06:00
2016-06-07 09:00:00-06:00					2091-06-08 09:00:00-06:00
2016-06-07 12:00:00-06:00					2091-06-08 12:00:00-06:00
2016-06-07 15:00:00-06:00					2091-06-08 15:00:00-06:00
2016-06-07 18:00:00-06:00					2091-06-08 18:00:00-06:00
2016-06-07 21:00:00-06:00					2091-06-08 21:00:00-06:00
2016-06-08 00:00:00-06:00					2091-06-09 00:00:00-06:00
2016-06-08 03:00:00-06:00					2091-06-09 03:00:00-06:00
2016-06-08 06:00:00-06:00					2091-06-09 06:00:00-06:00
2016-06-08 09:00:00-06:00			6.969	4.94352	2091-06-09 09:00:00-06:00
2016-06-08 12:00:00-06:00					2091-06-09 12:00:00-06:00
2016-06-08 15:00:00-06:00					2091-06-09 15:00:00-06:00
2016-06-08 18:00:00-06:00					2091-06-09 18:00:00-06:00
2016-06-08 21:00:00-06:00					2091-06-09 21:00:00-06:00
2016-06-09 00:00:00-06:00					2091-06-10 00:00:00-06:00
2016-06-09 03:00:00-06:00					2091-06-10 03:00:00-06:00
2016-06-09 06:00:00-06:00			6.83144	4.81405	2091-06-10 06:00:00-06:00	6.44321	4.56479
2016-06-09 09:00:00-06:00			6.75997	4.73302	2091-06-10 09:00:00-06:00	6.56816	4.64796
2016-06-09 12:00:00-06:00			7.15061	5.06133	2091-06-10 12:00:00-06:00
2016-06-09 15:00:00-06:00					2091-06-10 15:00:00-06:00
2016-06-09 18:00:00-06:00					2091-06-10 18:00:00-06:00
2016-06-09 21:00:00-06:00					2091-06-10 21:00:00-06:00
2016-06-10 00:00:00-06:00					2091-06-11 00:00:00-06:00
2016-06-10 03:00:00-06:00			6.69527	4.78666	2091-06-11 03:00:00-06:00
2016-06-10 06:00:00-06:00			6.52853	4.57881	2091-06-11 06:00:00-06:00	6.55232	4.62028
2016-06-10 09:00:00-06:00			6.55895	4.57429	2091-06-11 09:00:00-06:00	6.72882	4.74657
2016-06-10 12:00:00-06:00			6.90159	4.86118	2091-06-11 12:00:00-06:00
2016-06-10 15:00:00-06:00					2091-06-11 15:00:00-06:00
2016-06-10 18:00:00-06:00					2091-06-11 18:00:00-06:00
2016-06-10 21:00:00-06:00					2091-06-11 21:00:00-06:00
2016-06-11 00:00:00-06:00					2091-06-12 00:00:00-06:00
2016-06-11 03:00:00-06:00			6.54808	4.67944	2091-06-12 03:00:00-06:00
2016-06-11 06:00:00-06:00			6.4952	4.60287	2091-06-12 06:00:00-06:00
2016-06-11 09:00:00-06:00			6.84273	4.86875	2091-06-12 09:00:00-06:00	7.03288	4.99385
2016-06-11 12:00:00-06:00					2091-06-12 12:00:00-06:00
2016-06-11 15:00:00-06:00					2091-06-12 15:00:00-06:00
2016-06-11 18:00:00-06:00					2091-06-12 18:00:00-06:00
2016-06-11 21:00:00-06:00					2091-06-12 21:00:00-06:00
2016-06-12 00:00:00-06:00					2091-06-13 00:00:00-06:00
2016-06-12 03:00:00-06:00					2091-06-13 03:00:00-06:00
2016-06-12 06:00:00-06:00					2091-06-13 06:00:00-06:00
2016-06-12 09:00:00-06:00					2091-06-13 09:00:00-06:00			6.73884	4.80346
2016-06-12 12:00:00-06:00					2091-06-13 12:00:00-06:00
2016-06-12 15:00:00-06:00					2091-06-13 15:00:00-06:00
2016-06-12 18:00:00-06:00					2091-06-13 18:00:00-06:00
2016-06-12 21:00:00-06:00					2091-06-13 21:00:00-06:00
2016-06-13 00:00:00-06:00					2091-06-14 00:00:00-06:00
2016-06-13 03:00:00-06:00					2091-06-14 03:00:00-06:00
2016-06-13 06:00:00-06:00					2091-06-14 06:00:00-06:00	6.91928	4.89964	6.69663	4.74678
2016-06-13 09:00:00-06:00					2091-06-14 09:00:00-06:00	6.8683	4.83981	6.66724	4.72709
2016-06-13 12:00:00-06:00					2091-06-14 12:00:00-06:00	6.96783	4.96811
2016-06-13 15:00:00-06:00					2091-06-14 15:00:00-06:00
2016-06-13 18:00:00-06:00					2091-06-14 18:00:00-06:00
2016-06-13 21:00:00-06:00					2091-06-14 21:00:00-06:00
2016-06-14 00:00:00-06:00					2091-06-15 00:00:00-06:00
2016-06-14 03:00:00-06:00					2091-06-15 03:00:00-06:00
2016-06-14 06:00:00-06:00					2091-06-15 06:00:00-06:00	6.79111	4.84446	6.54791	4.64118
2016-06-14 09:00:00-06:00					2091-06-15 09:00:00-06:00			6.33578	4.45202
2016-06-14 12:00:00-06:00					2091-06-15 12:00:00-06:00
2016-06-14 15:00:00-06:00					2091-06-15 15:00:00-06:00
2016-06-14 18:00:00-06:00					2091-06-15 18:00:00-06:00
2016-06-14 21:00:00-06:00					2091-06-15 21:00:00-06:00
2016-06-15 00:00:00-06:00					2091-06-16 00:00:00-06:00
2016-06-15 03:00:00-06:00					2091-06-16 03:00:00-06:00			6.55527	4.69783
2016-06-15 06:00:00-06:00			7.32804	5.19485	2091-06-16 06:00:00-06:00
2016-06-15 09:00:00-06:00			7.26735	5.12981	2091-06-16 09:00:00-06:00
2016-06-15 12:00:00-06:00					2091-06-16 12:00:00-06:00
2016-06-15 15:00:00-06:00					2091-06-16 15:00:00-06:00
2016-06-15 18:00:00-06:00					2091-06-16 18:00:00-06:00
2016-06-15 21:00:00-06:00					2091-06-16 21:00:00-06:00
2016-06-16 00:00:00-06:00					2091-06-17 00:00:00-06:00
2016-06-16 03:00:00-06:00					2091-06-17 03:00:00-06:00
2016-06-16 06:00:00-06:00			7.25875	5.12215	2091-06-17 06:00:00-06:00			6.30774	4.49517
2016-06-16 09:00:00-06:00			7.28207	5.13325	2091-06-17 09:00:00-06:00			6.40576	4.56592
2016-06-16 12:00:00-06:00					2091-06-17 12:00:00-06:00
2016-06-16 15:00:00-06:00					2091-06-17 15:00:00-06:00
2016-06-16 18:00:00-06:00					2091-06-17 18:00:00-06:00
2016-06-16 21:00:00-06:00					2091-06-17 21:00:00-06:00
2016-06-17 00:00:00-06:00					2091-06-18 00:00:00-06:00
2016-06-17 03:00:00-06:00					2091-06-18 03:00:00-06:00
2016-06-17 06:00:00-06:00			7.37544	5.20403	2091-06-18 06:00:00-06:00			6.2329	4.46884
2016-06-17 09:00:00-06:00			7.27151	5.10458	2091-06-18 09:00:00-06:00	6.26002	4.48344	6.17881	4.38987
2016-06-17 12:00:00-06:00			7.60226	5.38707	2091-06-18 12:00:00-06:00			6.40402	4.5944
2016-06-17 15:00:00-06:00					2091-06-18 15:00:00-06:00
2016-06-17 18:00:00-06:00					2091-06-18 18:00:00-06:00
2016-06-17 21:00:00-06:00					2091-06-18 21:00:00-06:00
2016-06-18 00:00:00-06:00					2091-06-19 00:00:00-06:00
2016-06-18 03:00:00-06:00					2091-06-19 03:00:00-06:00	6.15966	4.43266
2016-06-18 06:00:00-06:00			6.83509	4.81235	2091-06-19 06:00:00-06:00	5.99004	4.25504	5.82811	4.16548
2016-06-18 09:00:00-06:00			6.75969	4.72079	2091-06-19 09:00:00-06:00	5.85251	4.13048	5.89394	4.19482
2016-06-18 12:00:00-06:00			7.15265	5.04237	2091-06-19 12:00:00-06:00	6.05754	4.31671	6.14154	4.4125
2016-06-18 15:00:00-06:00					2091-06-19 15:00:00-06:00
2016-06-18 18:00:00-06:00					2091-06-19 18:00:00-06:00
2016-06-18 21:00:00-06:00					2091-06-19 21:00:00-06:00
2016-06-19 00:00:00-06:00					2091-06-20 00:00:00-06:00
2016-06-19 03:00:00-06:00			7.05131	5.02256	2091-06-20 03:00:00-06:00	6.09077	4.35229
2016-06-19 06:00:00-06:00			6.59878	4.60122	2091-06-20 06:00:00-06:00	5.95022	4.18292	5.80648	4.15827
2016-06-19 09:00:00-06:00			6.54225	4.52733	2091-06-20 09:00:00-06:00	5.97943	4.16975	5.94429	4.2577
2016-06-19 12:00:00-06:00			6.84926	4.77739	2091-06-20 12:00:00-06:00	6.04177	4.2605
2016-06-19 15:00:00-06:00					2091-06-20 15:00:00-06:00
2016-06-19 18:00:00-06:00					2091-06-20 18:00:00-06:00
2016-06-19 21:00:00-06:00					2091-06-20 21:00:00-06:00
2016-06-20 00:00:00-06:00					2091-06-21 00:00:00-06:00
2016-06-20 03:00:00-06:00			6.70694	4.71668	2091-06-21 03:00:00-06:00	5.88223	4.1674	5.58379	4.02472
2016-06-20 06:00:00-06:00			6.44341	4.42911	2091-06-21 06:00:00-06:00	5.72908	3.97989	5.49384	3.91598
2016-06-20 09:00:00-06:00	6.87963	4.88656	6.46769	4.42377	2091-06-21 09:00:00-06:00	5.77922	3.98073	5.58333	3.96616
2016-06-20 12:00:00-06:00			6.65879	4.61867	2091-06-21 12:00:00-06:00	5.82219	4.06298	5.87755	4.19686
2016-06-20 15:00:00-06:00					2091-06-21 15:00:00-06:00
2016-06-20 18:00:00-06:00					2091-06-21 18:00:00-06:00
2016-06-20 21:00:00-06:00					2091-06-21 21:00:00-06:00
2016-06-21 00:00:00-06:00					2091-06-22 00:00:00-06:00
2016-06-21 03:00:00-06:00			6.343	4.45347	2091-06-22 03:00:00-06:00	5.59779	3.92142	5.90544	4.20888
2016-06-21 06:00:00-06:00	6.97933	4.97241	6.18917	4.25354	2091-06-22 06:00:00-06:00	5.5923	3.85944	5.72382	4.01319
2016-06-21 09:00:00-06:00	6.95644	4.92675	6.43848	4.44725	2091-06-22 09:00:00-06:00	5.59652	3.82851	5.75024	4.00269
2016-06-21 12:00:00-06:00			6.53158	4.5699	2091-06-22 12:00:00-06:00	5.84456	4.06513	6.07283	4.27828
2016-06-21 15:00:00-06:00					2091-06-22 15:00:00-06:00
2016-06-21 18:00:00-06:00					2091-06-22 18:00:00-06:00
2016-06-21 21:00:00-06:00					2091-06-22 21:00:00-06:00
2016-06-22 00:00:00-06:00					2091-06-23 00:00:00-06:00
2016-06-22 03:00:00-06:00					2091-06-23 03:00:00-06:00	5.52327	3.86995
2016-06-22 06:00:00-06:00					2091-06-23 06:00:00-06:00	5.4945	3.77378
2016-06-22 09:00:00-06:00					2091-06-23 09:00:00-06:00	5.61557	3.84942
2016-06-22 12:00:00-06:00					2091-06-23 12:00:00-06:00	5.91623	4.15559
2016-06-22 15:00:00-06:00					2091-06-23 15:00:00-06:00
2016-06-22 18:00:00-06:00					2091-06-23 18:00:00-06:00
2016-06-22 21:00:00-06:00					2091-06-23 21:00:00-06:00
2016-06-23 00:00:00-06:00					2091-06-24 00:00:00-06:00
2016-06-23 03:00:00-06:00					2091-06-24 03:00:00-06:00	5.92264	4.26661
2016-06-23 06:00:00-06:00					2091-06-24 06:00:00-06:00	5.80616	4.15354
2016-06-23 09:00:00-06:00					2091-06-24 09:00:00-06:00	5.78463	4.11028
2016-06-23 12:00:00-06:00					2091-06-24 12:00:00-06:00	6.08377	4.34149
2016-06-23 15:00:00-06:00					2091-06-24 15:00:00-06:00
2016-06-23 18:00:00-06:00					2091-06-24 18:00:00-06:00
2016-06-23 21:00:00-06:00					2091-06-24 21:00:00-06:00
2016-06-24 00:00:00-06:00					2091-06-25 00:00:00-06:00
2016-06-24 03:00:00-06:00					2091-06-25 03:00:00-06:00	6.1822	4.39053
2016-06-24 06:00:00-06:00					2091-06-25 06:00:00-06:00	5.67207	3.94077
2016-06-24 09:00:00-06:00					2091-06-25 09:00:00-06:00	5.72163	3.92445
2016-06-24 12:00:00-06:00					2091-06-25 12:00:00-06:00	5.95973	4.13075
2016-06-24 15:00:00-06:00					2091-06-25 15:00:00-06:00
2016-06-24 18:00:00-06:00					2091-06-25 18:00:00-06:00
2016-06-24 21:00:00-06:00					2091-06-25 21:00:00-06:00
2016-06-25 00:00:00-06:00					2091-06-26 00:00:00-06:00
2016-06-25 03:00:00-06:00					2091-06-26 03:00:00-06:00	5.57982	3.90353
2016-06-25 06:00:00-06:00					2091-06-26 06:00:00-06:00	5.56269	3.81617
2016-06-25 09:00:00-06:00					2091-06-26 09:00:00-06:00	5.76216	3.94578
2016-06-25 12:00:00-06:00					2091-06-26 12:00:00-06:00	6.32532	4.42342
2016-06-25 15:00:00-06:00					2091-06-26 15:00:00-06:00
2016-06-25 18:00:00-06:00					2091-06-26 18:00:00-06:00
2016-06-25 21:00:00-06:00					2091-06-26 21:00:00-06:00
2016-06-26 00:00:00-06:00					2091-06-27 00:00:00-06:00
2016-06-26 03:00:00-06:00					2091-06-27 03:00:00-06:00
2016-06-26 06:00:00-06:00					2091-06-27 06:00:00-06:00
2016-06-26 09:00:00-06:00					2091-06-27 09:00:00-06:00
2016-06-26 12:00:00-06:00					2091-06-27 12:00:00-06:00
2016-06-26 15:00:00-06:00					2091-06-27 15:00:00-06:00
2016-06-26 18:00:00-06:00					2091-06-27 18:00:00-06:00
2016-06-26 21:00:00-06:00					2091-06-27 21:00:00-06:00
2016-06-27 00:00:00-06:00					2091-06-28 00:00:00-06:00
2016-06-27 03:00:00-06:00					2091-06-28 03:00:00-06:00
2016-06-27 06:00:00-06:00					2091-06-28 06:00:00-06:00			6.15594	4.39705
2016-06-27 09:00:00-06:00			7.26148	5.16593	2091-06-28 09:00:00-06:00			6.20016	4.38984
2016-06-27 12:00:00-06:00					2091-06-28 12:00:00-06:00			6.59959	4.71316
2016-06-27 15:00:00-06:00					2091-06-28 15:00:00-06:00
2016-06-27 18:00:00-06:00					2091-06-28 18:00:00-06:00
2016-06-27 21:00:00-06:00					2091-06-28 21:00:00-06:00
2016-06-28 00:00:00-06:00					2091-06-29 00:00:00-06:00
2016-06-28 03:00:00-06:00					2091-06-29 03:00:00-06:00			6.1969	4.43167
2016-06-28 06:00:00-06:00			6.92962	4.91653	2091-06-29 06:00:00-06:00			5.69546	4.00063
2016-06-28 09:00:00-06:00			6.80158	4.80624	2091-06-29 09:00:00-06:00			5.70304	3.9632
2016-06-28 12:00:00-06:00					2091-06-29 12:00:00-06:00			5.971	4.19247
2016-06-28 15:00:00-06:00					2091-06-29 15:00:00-06:00
2016-06-28 18:00:00-06:00					2091-06-29 18:00:00-06:00
2016-06-28 21:00:00-06:00					2091-06-29 21:00:00-06:00
2016-06-29 00:00:00-06:00					2091-06-30 00:00:00-06:00
2016-06-29 03:00:00-06:00					2091-06-30 03:00:00-06:00			5.81799	4.10439
2016-06-29 06:00:00-06:00			6.5054	4.60344	2091-06-30 06:00:00-06:00			5.44644	3.76017
2016-06-29 09:00:00-06:00			6.35939	4.49066	2091-06-30 09:00:00-06:00			5.41254	3.68332
2016-06-29 12:00:00-06:00					2091-06-30 12:00:00-06:00			5.55696	3.83639
2016-06-29 15:00:00-06:00					2091-06-30 15:00:00-06:00
2016-06-29 18:00:00-06:00					2091-06-30 18:00:00-06:00
2016-06-29 21:00:00-06:00					2091-06-30 21:00:00-06:00
2016-06-30 00:00:00-06:00					2091-07-01 00:00:00-06:00
2016-06-30 03:00:00-06:00					2091-07-01 03:00:00-06:00			5.54161	3.87162
2016-06-30 06:00:00-06:00					2091-07-01 06:00:00-06:00			5.2262	3.55883
2016-06-30 09:00:00-06:00					2091-07-01 09:00:00-06:00			5.40722	3.67415
2016-06-30 12:00:00-06:00					2091-07-01 12:00:00-06:00			5.98474	4.15163
2016-06-30 15:00:00-06:00					2091-07-01 15:00:00-06:00			6.73161	4.80587
2016-06-30 18:00:00-06:00					2091-07-01 18:00:00-06:00
2016-06-30 21:00:00-06:00					2091-07-01 21:00:00-06:00
2016-07-01 00:00:00-06:00					2091-07-02 00:00:00-06:00
2016-07-01 03:00:00-06:00					2091-07-02 03:00:00-06:00			5.47613	3.8654
2016-07-01 06:00:00-06:00					2091-07-02 06:00:00-06:00			5.39891	3.72929
2016-07-01 09:00:00-06:00					2091-07-02 09:00:00-06:00			5.50481	3.794
2016-07-01 12:00:00-06:00					2091-07-02 12:00:00-06:00			5.97013	4.18753
2016-07-01 15:00:00-06:00					2091-07-02 15:00:00-06:00
2016-07-01 18:00:00-06:00					2091-07-02 18:00:00-06:00
2016-07-01 21:00:00-06:00					2091-07-02 21:00:00-06:00
2016-07-02 00:00:00-06:00					2091-07-03 00:00:00-06:00
2016-07-02 03:00:00-06:00					2091-07-03 03:00:00-06:00			5.7949	4.11451
2016-07-02 06:00:00-06:00					2091-07-03 06:00:00-06:00			5.40662	3.74081
2016-07-02 09:00:00-06:00					2091-07-03 09:00:00-06:00			5.43302	3.72621
2016-07-02 12:00:00-06:00					2091-07-03 12:00:00-06:00			5.92576	4.1119
2016-07-02 15:00:00-06:00					2091-07-03 15:00:00-06:00			6.60449	4.70706
2016-07-02 18:00:00-06:00					2091-07-03 18:00:00-06:00
2016-07-02 21:00:00-06:00					2091-07-03 21:00:00-06:00
2016-07-03 00:00:00-06:00					2091-07-04 00:00:00-06:00
2016-07-03 03:00:00-06:00					2091-07-04 03:00:00-06:00			5.41738	3.76761
2016-07-03 06:00:00-06:00					2091-07-04 06:00:00-06:00			5.01614	3.36892
2016-07-03 09:00:00-06:00					2091-07-04 09:00:00-06:00	7.08574	5.01858	4.86469	3.22001
2016-07-03 12:00:00-06:00					2091-07-04 12:00:00-06:00			5.28899	3.57493
2016-07-03 15:00:00-06:00					2091-07-04 15:00:00-06:00			5.65522	4.05544
2016-07-03 18:00:00-06:00					2091-07-04 18:00:00-06:00
2016-07-03 21:00:00-06:00					2091-07-04 21:00:00-06:00
2016-07-04 00:00:00-06:00					2091-07-05 00:00:00-06:00
2016-07-04 03:00:00-06:00					2091-07-05 03:00:00-06:00			5.46313	3.794
2016-07-04 06:00:00-06:00					2091-07-05 06:00:00-06:00	6.70418	4.75521	4.85387	3.26558
2016-07-04 09:00:00-06:00					2091-07-05 09:00:00-06:00	6.7897	4.79623	5.05116	3.43918
2016-07-04 12:00:00-06:00					2091-07-05 12:00:00-06:00			5.30126	3.67061
2016-07-04 15:00:00-06:00					2091-07-05 15:00:00-06:00			5.95789	4.25066
2016-07-04 18:00:00-06:00					2091-07-05 18:00:00-06:00
2016-07-04 21:00:00-06:00					2091-07-05 21:00:00-06:00
2016-07-05 00:00:00-06:00					2091-07-06 00:00:00-06:00
2016-07-05 03:00:00-06:00					2091-07-06 03:00:00-06:00			5.39111	3.87073
2016-07-05 06:00:00-06:00					2091-07-06 06:00:00-06:00	6.83569	4.8615	4.94437	3.47519
2016-07-05 09:00:00-06:00					2091-07-06 09:00:00-06:00	6.69045	4.73531	5.42774	3.88902
2016-07-05 12:00:00-06:00					2091-07-06 12:00:00-06:00
2016-07-05 15:00:00-06:00					2091-07-06 15:00:00-06:00
2016-07-05 18:00:00-06:00					2091-07-06 18:00:00-06:00
2016-07-05 21:00:00-06:00					2091-07-06 21:00:00-06:00
2016-07-06 00:00:00-06:00					2091-07-07 00:00:00-06:00
2016-07-06 03:00:00-06:00					2091-07-07 03:00:00-06:00			5.08731	3.64765
2016-07-06 06:00:00-06:00					2091-07-07 06:00:00-06:00			4.84338	3.42105
2016-07-06 09:00:00-06:00					2091-07-07 09:00:00-06:00	6.99687	4.97304	4.8348	3.40428
2016-07-06 12:00:00-06:00					2091-07-07 12:00:00-06:00			4.94489	3.51623
2016-07-06 15:00:00-06:00					2091-07-07 15:00:00-06:00			5.33229	3.87031
2016-07-06 18:00:00-06:00					2091-07-07 18:00:00-06:00
2016-07-06 21:00:00-06:00					2091-07-07 21:00:00-06:00
2016-07-07 00:00:00-06:00					2091-07-08 00:00:00-06:00
2016-07-07 03:00:00-06:00					2091-07-08 03:00:00-06:00			4.98553	3.55234
2016-07-07 06:00:00-06:00					2091-07-08 06:00:00-06:00	7.01102	4.96363	4.8305	3.36248
2016-07-07 09:00:00-06:00					2091-07-08 09:00:00-06:00	7.05359	4.97256	5.15055	3.57183
2016-07-07 12:00:00-06:00					2091-07-08 12:00:00-06:00			6.19116	4.3518
2016-07-07 15:00:00-06:00					2091-07-08 15:00:00-06:00
2016-07-07 18:00:00-06:00					2091-07-08 18:00:00-06:00
2016-07-07 21:00:00-06:00					2091-07-08 21:00:00-06:00
2016-07-08 00:00:00-06:00					2091-07-09 00:00:00-06:00
2016-07-08 03:00:00-06:00					2091-07-09 03:00:00-06:00
2016-07-08 06:00:00-06:00					2091-07-09 06:00:00-06:00	6.67582	4.70034	6.67828	4.73274
2016-07-08 09:00:00-06:00					2091-07-09 09:00:00-06:00	6.64182	4.64806	6.80161	4.78879
2016-07-08 12:00:00-06:00					2091-07-09 12:00:00-06:00	7.03281	4.97039
2016-07-08 15:00:00-06:00					2091-07-09 15:00:00-06:00
2016-07-08 18:00:00-06:00					2091-07-09 18:00:00-06:00
2016-07-08 21:00:00-06:00					2091-07-09 21:00:00-06:00
2016-07-09 00:00:00-06:00					2091-07-10 00:00:00-06:00
2016-07-09 03:00:00-06:00					2091-07-10 03:00:00-06:00	6.533	4.6446
2016-07-09 06:00:00-06:00					2091-07-10 06:00:00-06:00	6.28794	4.38358	7.12183	5.06415
2016-07-09 09:00:00-06:00	6.29103	4.502			2091-07-10 09:00:00-06:00	6.60473	4.64253	7.07821	5.00628
2016-07-09 12:00:00-06:00					2091-07-10 12:00:00-06:00
2016-07-09 15:00:00-06:00					2091-07-10 15:00:00-06:00
2016-07-09 18:00:00-06:00					2091-07-10 18:00:00-06:00
2016-07-09 21:00:00-06:00					2091-07-10 21:00:00-06:00
2016-07-10 00:00:00-06:00					2091-07-11 00:00:00-06:00
2016-07-10 03:00:00-06:00					2091-07-11 03:00:00-06:00
2016-07-10 06:00:00-06:00					2091-07-11 06:00:00-06:00			7.14592	5.07268
2016-07-10 09:00:00-06:00					2091-07-11 09:00:00-06:00			7.13169	5.0368
2016-07-10 12:00:00-06:00					2091-07-11 12:00:00-06:00
2016-07-10 15:00:00-06:00					2091-07-11 15:00:00-06:00
2016-07-10 18:00:00-06:00					2091-07-11 18:00:00-06:00
2016-07-10 21:00:00-06:00					2091-07-11 21:00:00-06:00
2016-07-11 00:00:00-06:00					2091-07-12 00:00:00-06:00
2016-07-11 03:00:00-06:00					2091-07-12 03:00:00-06:00
2016-07-11 06:00:00-06:00					2091-07-12 06:00:00-06:00			7.07612	5.02
2016-07-11 09:00:00-06:00					2091-07-12 09:00:00-06:00	7.00556	4.97484	7.0343	4.95603
2016-07-11 12:00:00-06:00					2091-07-12 12:00:00-06:00
2016-07-11 15:00:00-06:00					2091-07-12 15:00:00-06:00
2016-07-11 18:00:00-06:00					2091-07-12 18:00:00-06:00
2016-07-11 21:00:00-06:00					2091-07-12 21:00:00-06:00
2016-07-12 00:00:00-06:00					2091-07-13 00:00:00-06:00
2016-07-12 03:00:00-06:00					2091-07-13 03:00:00-06:00			6.8148	4.86056
2016-07-12 06:00:00-06:00					2091-07-13 06:00:00-06:00	6.38831	4.48928	6.34876	4.44053
2016-07-12 09:00:00-06:00					2091-07-13 09:00:00-06:00	6.2566	4.36259	6.0984	4.22201
2016-07-12 12:00:00-06:00					2091-07-13 12:00:00-06:00	6.47366	4.56804	6.28199	4.37912
2016-07-12 15:00:00-06:00					2091-07-13 15:00:00-06:00
2016-07-12 18:00:00-06:00					2091-07-13 18:00:00-06:00
2016-07-12 21:00:00-06:00					2091-07-13 21:00:00-06:00
2016-07-13 00:00:00-06:00					2091-07-14 00:00:00-06:00
2016-07-13 03:00:00-06:00					2091-07-14 03:00:00-06:00	6.1999	4.42269	5.53485	3.84386
2016-07-13 06:00:00-06:00					2091-07-14 06:00:00-06:00	5.88526	4.09154	4.99299	3.37575
2016-07-13 09:00:00-06:00					2091-07-14 09:00:00-06:00	5.8162	3.99625	4.92538	3.28638
2016-07-13 12:00:00-06:00					2091-07-14 12:00:00-06:00	6.3514	4.43377	5.2601	3.54656
2016-07-13 15:00:00-06:00					2091-07-14 15:00:00-06:00			5.80825	4.07751
2016-07-13 18:00:00-06:00					2091-07-14 18:00:00-06:00			6.32272	4.52301
2016-07-13 21:00:00-06:00					2091-07-14 21:00:00-06:00
2016-07-14 00:00:00-06:00					2091-07-15 00:00:00-06:00			6.04142	4.34571
2016-07-14 03:00:00-06:00					2091-07-15 03:00:00-06:00	5.72821	4.03653	5.14639	3.58157
2016-07-14 06:00:00-06:00					2091-07-15 06:00:00-06:00	5.14296	3.49537	4.59193	3.07207
2016-07-14 09:00:00-06:00					2091-07-15 09:00:00-06:00	5.33682	3.62561	4.57123	3.00994
2016-07-14 12:00:00-06:00					2091-07-15 12:00:00-06:00	6.13627	4.27817	4.97985	3.3428
2016-07-14 15:00:00-06:00					2091-07-15 15:00:00-06:00	6.8313	4.86908	5.56007	3.92908
2016-07-14 18:00:00-06:00					2091-07-15 18:00:00-06:00
2016-07-14 21:00:00-06:00					2091-07-15 21:00:00-06:00
2016-07-15 00:00:00-06:00					2091-07-16 00:00:00-06:00			6.05957	4.34598
2016-07-15 03:00:00-06:00					2091-07-16 03:00:00-06:00	5.50626	3.80123	4.85364	3.32047
2016-07-15 06:00:00-06:00	6.11071	4.3613			2091-07-16 06:00:00-06:00	5.54541	3.78713	4.32167	2.82371
2016-07-15 09:00:00-06:00	6.08049	4.30736	6.92924	4.91915	2091-07-16 09:00:00-06:00	5.70069	3.93344	4.29663	2.75346
2016-07-15 12:00:00-06:00	6.33528	4.52834			2091-07-16 12:00:00-06:00	6.23247	4.37289	4.66446	3.04446
2016-07-15 15:00:00-06:00					2091-07-16 15:00:00-06:00			4.70665	3.29508
2016-07-15 18:00:00-06:00					2091-07-16 18:00:00-06:00			5.56535	3.99162
2016-07-15 21:00:00-06:00					2091-07-16 21:00:00-06:00
2016-07-16 00:00:00-06:00					2091-07-17 00:00:00-06:00			5.85334	4.13333
2016-07-16 03:00:00-06:00	6.18387	4.44092			2091-07-17 03:00:00-06:00	6.02264	4.20094	4.71184	3.11531
2016-07-16 06:00:00-06:00	5.92544	4.19639	6.785	4.81144	2091-07-17 06:00:00-06:00	5.4816	3.69399	4.31918	2.73514
2016-07-16 09:00:00-06:00	5.83332	4.10563	6.75101	4.75694	2091-07-17 09:00:00-06:00	5.53774	3.69506	4.28067	2.68293
2016-07-16 12:00:00-06:00	6.05501	4.31116	7.12411	5.0695	2091-07-17 12:00:00-06:00	5.99552	4.09025	4.77453	3.08918
2016-07-16 15:00:00-06:00					2091-07-17 15:00:00-06:00	6.75834	4.81328	4.63012	3.24007
2016-07-16 18:00:00-06:00					2091-07-17 18:00:00-06:00			6.02447	4.29625
2016-07-16 21:00:00-06:00					2091-07-17 21:00:00-06:00
2016-07-17 00:00:00-06:00					2091-07-18 00:00:00-06:00			5.89404	4.16594
2016-07-17 03:00:00-06:00					2091-07-18 03:00:00-06:00	5.64746	3.84249	4.79996	3.17719
2016-07-17 06:00:00-06:00	5.97458	4.23756	7.15302	5.07812	2091-07-18 06:00:00-06:00	5.4304	3.57894	4.32322	2.7266
2016-07-17 09:00:00-06:00	6.22336	4.41702	7.06398	4.97959	2091-07-18 09:00:00-06:00	5.36395	3.51304	4.28703	2.67686
2016-07-17 12:00:00-06:00			7.43655	5.28167	2091-07-18 12:00:00-06:00	5.84032	3.91515	4.72695	3.05092
2016-07-17 15:00:00-06:00					2091-07-18 15:00:00-06:00	6.27615	4.46969	4.4583	3.10511
2016-07-17 18:00:00-06:00					2091-07-18 18:00:00-06:00			5.42477	3.8752
2016-07-17 21:00:00-06:00					2091-07-18 21:00:00-06:00
2016-07-18 00:00:00-06:00					2091-07-19 00:00:00-06:00			5.86153	4.15866
2016-07-18 03:00:00-06:00					2091-07-19 03:00:00-06:00	5.46376	3.67281	4.63708	3.08751
2016-07-18 06:00:00-06:00	6.29991	4.49872	6.8989	4.84289	2091-07-19 06:00:00-06:00	5.04904	3.26839	4.39865	2.80535
2016-07-18 09:00:00-06:00	6.41101	4.55875	6.76104	4.7163	2091-07-19 09:00:00-06:00	5.12119	3.3273	4.40353	2.78312
2016-07-18 12:00:00-06:00			7.00588	4.92515	2091-07-19 12:00:00-06:00	5.77772	3.88817	4.89534	3.20243
2016-07-18 15:00:00-06:00					2091-07-19 15:00:00-06:00	6.54519	4.60493	5.60872	3.84989
2016-07-18 18:00:00-06:00					2091-07-19 18:00:00-06:00			6.21126	4.39335
2016-07-18 21:00:00-06:00					2091-07-19 21:00:00-06:00
2016-07-19 00:00:00-06:00					2091-07-20 00:00:00-06:00			6.11095	4.3419
2016-07-19 03:00:00-06:00			6.62406	4.68595	2091-07-20 03:00:00-06:00	5.6571	3.85395	5.40751	3.67124
2016-07-19 06:00:00-06:00	6.23539	4.42869	6.44234	4.47886	2091-07-20 06:00:00-06:00	5.08899	3.31777	4.77506	3.15562
2016-07-19 09:00:00-06:00	6.18534	4.38321	6.38526	4.41879	2091-07-20 09:00:00-06:00	4.98519	3.20756	4.73526	3.12242
2016-07-19 12:00:00-06:00			6.79987	4.76333	2091-07-20 12:00:00-06:00	5.44558	3.59517	5.27351	3.57667
2016-07-19 15:00:00-06:00					2091-07-20 15:00:00-06:00	5.28891	3.79626	5.77026	4.06807
2016-07-19 18:00:00-06:00					2091-07-20 18:00:00-06:00			6.20546	4.46574
2016-07-19 21:00:00-06:00					2091-07-20 21:00:00-06:00
2016-07-20 00:00:00-06:00					2091-07-21 00:00:00-06:00	6.3944	4.56188
2016-07-20 03:00:00-06:00			6.54879	4.63666	2091-07-21 03:00:00-06:00	5.03842	3.37799	5.55091	3.91311
2016-07-20 06:00:00-06:00			6.44941	4.46672	2091-07-21 06:00:00-06:00	4.7794	3.06726	5.18189	3.54103
2016-07-20 09:00:00-06:00			6.50809	4.4971	2091-07-21 09:00:00-06:00	4.94653	3.16174	5.32514	3.62917
2016-07-20 12:00:00-06:00			7.00884	4.91625	2091-07-21 12:00:00-06:00	5.55226	3.66493	5.79829	4.05092
2016-07-20 15:00:00-06:00					2091-07-21 15:00:00-06:00	6.45924	4.53135	6.32692	4.52925
2016-07-20 18:00:00-06:00					2091-07-21 18:00:00-06:00
2016-07-20 21:00:00-06:00					2091-07-21 21:00:00-06:00
2016-07-21 00:00:00-06:00					2091-07-22 00:00:00-06:00
2016-07-21 03:00:00-06:00			6.92343	4.89413	2091-07-22 03:00:00-06:00	5.47306	3.68725	6.17052	4.36737
2016-07-21 06:00:00-06:00			6.64092	4.60925	2091-07-22 06:00:00-06:00	4.8528	3.13958	5.77824	3.99293
2016-07-21 09:00:00-06:00			6.57331	4.54697	2091-07-22 09:00:00-06:00	5.03206	3.28421	5.73591	3.94057
2016-07-21 12:00:00-06:00			7.01047	4.92568	2091-07-22 12:00:00-06:00	5.65477	3.84717	6.20829	4.34429
2016-07-21 15:00:00-06:00					2091-07-22 15:00:00-06:00	6.46349	4.56777
2016-07-21 18:00:00-06:00					2091-07-22 18:00:00-06:00
2016-07-21 21:00:00-06:00					2091-07-22 21:00:00-06:00
2016-07-22 00:00:00-06:00					2091-07-23 00:00:00-06:00
2016-07-22 03:00:00-06:00			6.7051	4.77209	2091-07-23 03:00:00-06:00	6.43944	4.59216	5.85659	4.11293
2016-07-22 06:00:00-06:00			6.41744	4.50808	2091-07-23 06:00:00-06:00	6.31952	4.42882	5.62244	3.84564
2016-07-22 09:00:00-06:00			6.19062	4.36235	2091-07-23 09:00:00-06:00	6.54615	4.58551	5.62964	3.80921
2016-07-22 12:00:00-06:00			6.47152	4.64152	2091-07-23 12:00:00-06:00			6.11541	4.20153
2016-07-22 15:00:00-06:00					2091-07-23 15:00:00-06:00			6.75297	4.80734
2016-07-22 18:00:00-06:00					2091-07-23 18:00:00-06:00
2016-07-22 21:00:00-06:00					2091-07-23 21:00:00-06:00
2016-07-23 00:00:00-06:00					2091-07-24 00:00:00-06:00
2016-07-23 03:00:00-06:00					2091-07-24 03:00:00-06:00			5.57118	3.8014
2016-07-23 06:00:00-06:00					2091-07-24 06:00:00-06:00	7.25042	5.14003	4.89008	3.21726
2016-07-23 09:00:00-06:00	6.32984	4.51768			2091-07-24 09:00:00-06:00	7.21978	5.09188	4.68277	3.01852
2016-07-23 12:00:00-06:00					2091-07-24 12:00:00-06:00			5.0428	3.31685
2016-07-23 15:00:00-06:00					2091-07-24 15:00:00-06:00			5.5064	3.81958
2016-07-23 18:00:00-06:00					2091-07-24 18:00:00-06:00			6.25557	4.4265
2016-07-23 21:00:00-06:00					2091-07-24 21:00:00-06:00
2016-07-24 00:00:00-06:00					2091-07-25 00:00:00-06:00			6.11075	4.33772
2016-07-24 03:00:00-06:00					2091-07-25 03:00:00-06:00			5.01058	3.37145
2016-07-24 06:00:00-06:00	5.98092	4.24427			2091-07-25 06:00:00-06:00	7.18061	5.07194	4.42556	2.85478
2016-07-24 09:00:00-06:00	6.30087	4.48519			2091-07-25 09:00:00-06:00	7.25733	5.13973	4.39342	2.83209
2016-07-24 12:00:00-06:00					2091-07-25 12:00:00-06:00			4.83276	3.2077
2016-07-24 15:00:00-06:00					2091-07-25 15:00:00-06:00			4.9419	3.44496
2016-07-24 18:00:00-06:00					2091-07-25 18:00:00-06:00			5.71109	4.06177
2016-07-24 21:00:00-06:00					2091-07-25 21:00:00-06:00
2016-07-25 00:00:00-06:00					2091-07-26 00:00:00-06:00			5.78134	4.12539
2016-07-25 03:00:00-06:00					2091-07-26 03:00:00-06:00			5.17346	3.50158
2016-07-25 06:00:00-06:00					2091-07-26 06:00:00-06:00			4.8092	3.10671
2016-07-25 09:00:00-06:00					2091-07-26 09:00:00-06:00			4.78404	3.04779
2016-07-25 12:00:00-06:00					2091-07-26 12:00:00-06:00			5.1642	3.3817
2016-07-25 15:00:00-06:00					2091-07-26 15:00:00-06:00			5.01219	3.54789
2016-07-25 18:00:00-06:00					2091-07-26 18:00:00-06:00			5.54794	4.02152
2016-07-25 21:00:00-06:00					2091-07-26 21:00:00-06:00
2016-07-26 00:00:00-06:00					2091-07-27 00:00:00-06:00			5.35115	3.81776
2016-07-26 03:00:00-06:00					2091-07-27 03:00:00-06:00			4.78221	3.23307
2016-07-26 06:00:00-06:00					2091-07-27 06:00:00-06:00	7.35372	5.16117	4.67489	3.07778
2016-07-26 09:00:00-06:00					2091-07-27 09:00:00-06:00	7.1641	4.9934	4.74755	3.10929
2016-07-26 12:00:00-06:00					2091-07-27 12:00:00-06:00	7.57167	5.36882	4.97013	3.33005
2016-07-26 15:00:00-06:00					2091-07-27 15:00:00-06:00			5.42291	3.82587
2016-07-26 18:00:00-06:00					2091-07-27 18:00:00-06:00			6.04003	4.35455
2016-07-26 21:00:00-06:00					2091-07-27 21:00:00-06:00
2016-07-27 00:00:00-06:00					2091-07-28 00:00:00-06:00			6.03053	4.30524
2016-07-27 03:00:00-06:00					2091-07-28 03:00:00-06:00	6.81866	4.82669	5.28238	3.5541
2016-07-27 06:00:00-06:00					2091-07-28 06:00:00-06:00	6.28955	4.35235	4.85539	3.14979
2016-07-27 09:00:00-06:00					2091-07-28 09:00:00-06:00	6.06417	4.15956	4.88109	3.16655
2016-07-27 12:00:00-06:00					2091-07-28 12:00:00-06:00	6.4619	4.51217	5.42486	3.63159
2016-07-27 15:00:00-06:00					2091-07-28 15:00:00-06:00			6.05051	4.21593
2016-07-27 18:00:00-06:00					2091-07-28 18:00:00-06:00			6.66714	4.76287
2016-07-27 21:00:00-06:00					2091-07-28 21:00:00-06:00
2016-07-28 00:00:00-06:00					2091-07-29 00:00:00-06:00
2016-07-28 03:00:00-06:00					2091-07-29 03:00:00-06:00	6.63445	4.68101	5.20057	3.54533
2016-07-28 06:00:00-06:00			6.931	4.94643	2091-07-29 06:00:00-06:00	6.1148	4.19968	4.68532	3.03321
2016-07-28 09:00:00-06:00			6.86522	4.86924	2091-07-29 09:00:00-06:00	6.08284	4.19945	4.58637	2.9305
2016-07-28 12:00:00-06:00					2091-07-29 12:00:00-06:00	6.69089	4.69757	5.06026	3.35272
2016-07-28 15:00:00-06:00					2091-07-29 15:00:00-06:00			5.69784	3.94105
2016-07-28 18:00:00-06:00					2091-07-29 18:00:00-06:00			6.30585	4.4772
2016-07-28 21:00:00-06:00					2091-07-29 21:00:00-06:00
2016-07-29 00:00:00-06:00					2091-07-30 00:00:00-06:00
2016-07-29 03:00:00-06:00					2091-07-30 03:00:00-06:00	6.03947	4.35346	4.68115	3.15492
2016-07-29 06:00:00-06:00			6.52907	4.62618	2091-07-30 06:00:00-06:00	5.20772	3.63861	3.98414	2.52323
2016-07-29 09:00:00-06:00			6.60658	4.64912	2091-07-30 09:00:00-06:00	5.19701	3.63143	4.17115	2.64951
2016-07-29 12:00:00-06:00					2091-07-30 12:00:00-06:00	5.93727	4.25893	4.98057	3.30867
2016-07-29 15:00:00-06:00					2091-07-30 15:00:00-06:00			5.72492	3.9702
2016-07-29 18:00:00-06:00					2091-07-30 18:00:00-06:00			6.31287	4.50279
2016-07-29 21:00:00-06:00					2091-07-30 21:00:00-06:00
2016-07-30 00:00:00-06:00					2091-07-31 00:00:00-06:00			6.05774	4.3522
2016-07-30 03:00:00-06:00					2091-07-31 03:00:00-06:00	6.11335	4.38056	4.93978	3.31834
2016-07-30 06:00:00-06:00			6.38251	4.49148	2091-07-31 06:00:00-06:00	5.76393	4.02524	4.48258	2.86068
2016-07-30 09:00:00-06:00			6.60447	4.62035	2091-07-31 09:00:00-06:00	5.73915	3.98224	4.49366	2.8319
2016-07-30 12:00:00-06:00			7.13662	5.05931	2091-07-31 12:00:00-06:00	6.03731	4.22421	5.01235	3.27456
2016-07-30 15:00:00-06:00					2091-07-31 15:00:00-06:00			5.68387	3.89003
2016-07-30 18:00:00-06:00					2091-07-31 18:00:00-06:00			6.33535	4.47839
2016-07-30 21:00:00-06:00					2091-07-31 21:00:00-06:00
2016-07-31 00:00:00-06:00					2091-08-01 00:00:00-06:00			6.61791	4.71374
2016-07-31 03:00:00-06:00			6.54797	4.68342	2091-08-01 03:00:00-06:00	6.07614	4.27671	5.31672	3.61911
2016-07-31 06:00:00-06:00	6.38872	4.58602	6.49886	4.5518	2091-08-01 06:00:00-06:00	5.77661	3.97251	4.65629	3.02983
2016-07-31 09:00:00-06:00	6.39551	4.57381	6.64917	4.62935	2091-08-01 09:00:00-06:00	5.66112	3.86423	4.42206	2.89475
2016-07-31 12:00:00-06:00			7.18873	5.07986	2091-08-01 12:00:00-06:00	6.12936	4.2594	4.72494	3.2185
2016-07-31 15:00:00-06:00					2091-08-01 15:00:00-06:00	6.77531	4.83863	5.37746	3.77809
2016-07-31 18:00:00-06:00					2091-08-01 18:00:00-06:00			5.92467	4.25105
2016-07-31 21:00:00-06:00					2091-08-01 21:00:00-06:00
2016-08-01 00:00:00-06:00					2091-08-02 00:00:00-06:00
2016-08-01 03:00:00-06:00			6.38192	4.54994	2091-08-02 03:00:00-06:00	6.38471	4.48902	5.34263	3.77384
2016-08-01 06:00:00-06:00	6.2435	4.45957	6.18345	4.3056	2091-08-02 06:00:00-06:00	6.11495	4.20371	5.22613	3.59815
2016-08-01 09:00:00-06:00	6.24296	4.42595	6.18948	4.27324	2091-08-02 09:00:00-06:00	6.12176	4.18643	5.35625	3.67394
2016-08-01 12:00:00-06:00	6.59524	4.72204	6.78457	4.75584	2091-08-02 12:00:00-06:00	6.62665	4.60832	5.67475	3.94771
2016-08-01 15:00:00-06:00					2091-08-02 15:00:00-06:00			6.10448	4.36027
2016-08-01 18:00:00-06:00					2091-08-02 18:00:00-06:00
2016-08-01 21:00:00-06:00					2091-08-02 21:00:00-06:00
2016-08-02 00:00:00-06:00					2091-08-03 00:00:00-06:00
2016-08-02 03:00:00-06:00	6.27944	4.50514	6.07721	4.31694	2091-08-03 03:00:00-06:00	6.30928	4.40849	5.93306	4.21023
2016-08-02 06:00:00-06:00	6.00965	4.22412	5.90044	4.0549	2091-08-03 06:00:00-06:00	5.64181	3.83175	5.49377	3.77648
2016-08-02 09:00:00-06:00	6.01749	4.18611	5.99016	4.07913	2091-08-03 09:00:00-06:00	5.63555	3.7998	5.47051	3.71397
2016-08-02 12:00:00-06:00	6.36322	4.48456	6.26175	4.35302	2091-08-03 12:00:00-06:00	6.04263	4.1409	5.8009	3.98664
2016-08-02 15:00:00-06:00					2091-08-03 15:00:00-06:00	6.09217	4.37335	5.80463	4.16254
2016-08-02 18:00:00-06:00					2091-08-03 18:00:00-06:00
2016-08-02 21:00:00-06:00					2091-08-03 21:00:00-06:00
2016-08-03 00:00:00-06:00					2091-08-04 00:00:00-06:00			6.00457	4.33183
2016-08-03 03:00:00-06:00	5.75617	4.07348	6.00878	4.20308	2091-08-04 03:00:00-06:00	5.69778	3.943	5.45462	3.83917
2016-08-03 06:00:00-06:00	5.51167	3.82092	5.76289	3.92775	2091-08-04 06:00:00-06:00	5.4093	3.65794	5.53301	3.82952
2016-08-03 09:00:00-06:00	5.65041	3.89147	5.93274	4.01666	2091-08-04 09:00:00-06:00	5.38809	3.62832	5.46541	3.77047
2016-08-03 12:00:00-06:00	6.17446	4.3298	6.29058	4.32419	2091-08-04 12:00:00-06:00	5.73329	3.93898	5.81667	4.08034
2016-08-03 15:00:00-06:00					2091-08-04 15:00:00-06:00	6.29748	4.48642	6.35264	4.54809
2016-08-03 18:00:00-06:00					2091-08-04 18:00:00-06:00
2016-08-03 21:00:00-06:00					2091-08-04 21:00:00-06:00
2016-08-04 00:00:00-06:00					2091-08-05 00:00:00-06:00
2016-08-04 03:00:00-06:00	6.04492	4.28511	6.15188	4.31033	2091-08-05 03:00:00-06:00	5.49451	3.8354	5.57296	3.94422
2016-08-04 06:00:00-06:00	5.75186	3.99453	5.8706	4.0094	2091-08-05 06:00:00-06:00	5.11167	3.44586	5.15767	3.54437
2016-08-04 09:00:00-06:00	5.96061	4.13319	5.88713	3.99828	2091-08-05 09:00:00-06:00	5.0481	3.36127	5.0571	3.45943
2016-08-04 12:00:00-06:00	6.54047	4.62135	6.27741	4.34517	2091-08-05 12:00:00-06:00	5.39041	3.64539	5.46056	3.80908
2016-08-04 15:00:00-06:00			6.69425	4.78044	2091-08-05 15:00:00-06:00	5.48518	3.90536	5.99542	4.27345
2016-08-04 18:00:00-06:00					2091-08-05 18:00:00-06:00
2016-08-04 21:00:00-06:00					2091-08-05 21:00:00-06:00
2016-08-05 00:00:00-06:00					2091-08-06 00:00:00-06:00
2016-08-05 03:00:00-06:00	6.55749	4.69148			2091-08-06 03:00:00-06:00	5.15472	3.52038	5.17689	3.60959
2016-08-05 06:00:00-06:00	6.21764	4.34823	6.67293	4.75022	2091-08-06 06:00:00-06:00	4.83514	3.18159	4.85378	3.26782
2016-08-05 09:00:00-06:00	6.21578	4.31422	6.59274	4.66515	2091-08-06 09:00:00-06:00	4.88196	3.18673	4.81786	3.20885
2016-08-05 12:00:00-06:00	6.60658	4.66369			2091-08-06 12:00:00-06:00	5.2794	3.52164	5.1459	3.48908
2016-08-05 15:00:00-06:00					2091-08-06 15:00:00-06:00	5.40244	3.80073	5.18673	3.68538
2016-08-05 18:00:00-06:00					2091-08-06 18:00:00-06:00	6.35103	4.55648	5.93019	4.26439
2016-08-05 21:00:00-06:00					2091-08-06 21:00:00-06:00
2016-08-06 00:00:00-06:00					2091-08-07 00:00:00-06:00			5.54692	3.96099
2016-08-06 03:00:00-06:00	6.21841	4.44741			2091-08-07 03:00:00-06:00	5.37197	3.66111	4.8747	3.3117
2016-08-06 06:00:00-06:00	6.04557	4.2535	6.77796	4.75809	2091-08-07 06:00:00-06:00	5.1283	3.3991	4.65108	3.05616
2016-08-06 09:00:00-06:00	5.97646	4.19468	6.64476	4.61676	2091-08-07 09:00:00-06:00	5.34579	3.54376	4.59412	2.97292
2016-08-06 12:00:00-06:00	6.45763	4.62732	6.9418	4.87154	2091-08-07 12:00:00-06:00	6.07454	4.14985	5.05521	3.34969
2016-08-06 15:00:00-06:00					2091-08-07 15:00:00-06:00	6.84781	4.83311	5.67494	3.9397
2016-08-06 18:00:00-06:00					2091-08-07 18:00:00-06:00			6.21027	4.42486
2016-08-06 21:00:00-06:00					2091-08-07 21:00:00-06:00			6.44268	4.62393
2016-08-07 00:00:00-06:00					2091-08-08 00:00:00-06:00			6.42712	4.59502
2016-08-07 03:00:00-06:00			6.61467	4.66724	2091-08-08 03:00:00-06:00	5.46847	3.83486	5.55413	3.83468
2016-08-07 06:00:00-06:00			6.16187	4.28536	2091-08-08 06:00:00-06:00	5.02837	3.39425	4.99842	3.31787
2016-08-07 09:00:00-06:00			6.14983	4.27282	2091-08-08 09:00:00-06:00	5.25245	3.54727	5.13538	3.42847
2016-08-07 12:00:00-06:00			6.41034	4.50331	2091-08-08 12:00:00-06:00	5.77717	4.01174	6.16538	4.38297
2016-08-07 15:00:00-06:00					2091-08-08 15:00:00-06:00	6.33072	4.51537
2016-08-07 18:00:00-06:00					2091-08-08 18:00:00-06:00
2016-08-07 21:00:00-06:00					2091-08-08 21:00:00-06:00
2016-08-08 00:00:00-06:00					2091-08-09 00:00:00-06:00
2016-08-08 03:00:00-06:00			6.02558	4.27581	2091-08-09 03:00:00-06:00	5.38669	3.74502	5.33237	3.8075
2016-08-08 06:00:00-06:00			5.80781	4.00232	2091-08-09 06:00:00-06:00	5.14388	3.46651	4.9313	3.39717
2016-08-08 09:00:00-06:00			5.83334	3.99264	2091-08-09 09:00:00-06:00	5.18247	3.48163	4.76354	3.22596
2016-08-08 12:00:00-06:00			6.31794	4.40563	2091-08-09 12:00:00-06:00	5.90118	4.05948	5.13555	3.53506
2016-08-08 15:00:00-06:00					2091-08-09 15:00:00-06:00	6.43092	4.53148	5.21661	3.74957
2016-08-08 18:00:00-06:00					2091-08-09 18:00:00-06:00
2016-08-08 21:00:00-06:00					2091-08-09 21:00:00-06:00
2016-08-09 00:00:00-06:00					2091-08-10 00:00:00-06:00
2016-08-09 03:00:00-06:00			6.01116	4.22202	2091-08-10 03:00:00-06:00	6.10848	4.19592	5.24398	3.68166
2016-08-09 06:00:00-06:00			5.61762	3.83843	2091-08-10 06:00:00-06:00	5.51191	3.64631	5.13233	3.48167
2016-08-09 09:00:00-06:00			5.96419	4.11787	2091-08-10 09:00:00-06:00	5.97336	4.07045	5.17925	3.48073
2016-08-09 12:00:00-06:00			6.67384	4.68471	2091-08-10 12:00:00-06:00	6.35557	4.41854	5.47282	3.74146
2016-08-09 15:00:00-06:00					2091-08-10 15:00:00-06:00	6.18801	4.43383	5.754	4.06561
2016-08-09 18:00:00-06:00					2091-08-10 18:00:00-06:00			6.01932	4.33458
2016-08-09 21:00:00-06:00					2091-08-10 21:00:00-06:00
2016-08-10 00:00:00-06:00					2091-08-11 00:00:00-06:00
2016-08-10 03:00:00-06:00			5.4138	3.83444	2091-08-11 03:00:00-06:00	5.89423	4.05323	5.1133	3.57086
2016-08-10 06:00:00-06:00			5.38361	3.7266	2091-08-11 06:00:00-06:00	5.34948	3.56284	4.89792	3.30435
2016-08-10 09:00:00-06:00	6.99636	4.98442	5.27681	3.63565	2091-08-11 09:00:00-06:00	5.26828	3.48312	4.77141	3.16796
2016-08-10 12:00:00-06:00			5.9343	4.16686	2091-08-11 12:00:00-06:00	5.72011	3.86464	5.23554	3.55479
2016-08-10 15:00:00-06:00					2091-08-11 15:00:00-06:00	6.34712	4.4278	5.91312	4.14508
2016-08-10 18:00:00-06:00					2091-08-11 18:00:00-06:00			6.43994	4.61961
2016-08-10 21:00:00-06:00					2091-08-11 21:00:00-06:00
2016-08-11 00:00:00-06:00					2091-08-12 00:00:00-06:00
2016-08-11 03:00:00-06:00			5.37905	3.76316	2091-08-12 03:00:00-06:00	6.24793	4.37456	5.08704	3.5779
2016-08-11 06:00:00-06:00	6.72974	4.77166	5.1808	3.49677	2091-08-12 06:00:00-06:00	5.6201	3.77703	4.67114	3.14857
2016-08-11 09:00:00-06:00	6.6099	4.66362	6.56599	4.57288	2091-08-12 09:00:00-06:00	5.54535	3.69877	4.87234	3.285
2016-08-11 12:00:00-06:00			6.90375	4.84494	2091-08-12 12:00:00-06:00	5.97246	4.06513	5.53757	3.83791
2016-08-11 15:00:00-06:00			6.92868	4.94527	2091-08-12 15:00:00-06:00	6.34098	4.53533	6.20584	4.4101
2016-08-11 18:00:00-06:00					2091-08-12 18:00:00-06:00
2016-08-11 21:00:00-06:00					2091-08-12 21:00:00-06:00
2016-08-12 00:00:00-06:00					2091-08-13 00:00:00-06:00
2016-08-12 03:00:00-06:00			5.74106	4.09223	2091-08-13 03:00:00-06:00	5.78583	3.98433	5.72172	4.00851
2016-08-12 06:00:00-06:00			5.44686	3.78768	2091-08-13 06:00:00-06:00	5.47281	3.65395	5.21834	3.54097
2016-08-12 09:00:00-06:00			5.77062	3.98651	2091-08-13 09:00:00-06:00	5.5713	3.68681	5.33048	3.57438
2016-08-12 12:00:00-06:00			6.70784	4.70832	2091-08-13 12:00:00-06:00	6.05927	4.08226	5.70419	3.88539
2016-08-12 15:00:00-06:00					2091-08-13 15:00:00-06:00	6.08815	4.37592	5.80726	4.15084
2016-08-12 18:00:00-06:00					2091-08-13 18:00:00-06:00
2016-08-12 21:00:00-06:00					2091-08-13 21:00:00-06:00
2016-08-13 00:00:00-06:00					2091-08-14 00:00:00-06:00
2016-08-13 03:00:00-06:00					2091-08-14 03:00:00-06:00	5.77956	3.93225	5.57158	3.87009
2016-08-13 06:00:00-06:00			7.23925	5.10354	2091-08-14 06:00:00-06:00	5.62345	3.71943	5.40039	3.62968
2016-08-13 09:00:00-06:00			7.42016	5.2273	2091-08-14 09:00:00-06:00	5.68859	3.7623	5.37826	3.59022
2016-08-13 12:00:00-06:00					2091-08-14 12:00:00-06:00	6.23556	4.23937	5.89882	4.04257
2016-08-13 15:00:00-06:00					2091-08-14 15:00:00-06:00	6.85655	4.82417	6.53123	4.61307
2016-08-13 18:00:00-06:00					2091-08-14 18:00:00-06:00
2016-08-13 21:00:00-06:00					2091-08-14 21:00:00-06:00
2016-08-14 00:00:00-06:00					2091-08-15 00:00:00-06:00
2016-08-14 03:00:00-06:00					2091-08-15 03:00:00-06:00	5.61475	3.91629	5.66632	3.93704
2016-08-14 06:00:00-06:00	6.2215	4.44532	7.20181	5.10475	2091-08-15 06:00:00-06:00	5.16624	3.48721	5.07144	3.40656
2016-08-14 09:00:00-06:00	6.11893	4.34229	7.09012	4.9859	2091-08-15 09:00:00-06:00	5.26266	3.54331	5.07321	3.44096
2016-08-14 12:00:00-06:00	6.39039	4.58345			2091-08-15 12:00:00-06:00	5.77812	3.98205	5.64811	3.95444
2016-08-14 15:00:00-06:00					2091-08-15 15:00:00-06:00	6.31651	4.49509	6.22447	4.45004
2016-08-14 18:00:00-06:00					2091-08-15 18:00:00-06:00
2016-08-14 21:00:00-06:00					2091-08-15 21:00:00-06:00
2016-08-15 00:00:00-06:00					2091-08-16 00:00:00-06:00
2016-08-15 03:00:00-06:00	6.1421	4.41093			2091-08-16 03:00:00-06:00	6.07776	4.27062
2016-08-15 06:00:00-06:00	5.99553	4.24436	7.14678	5.07258	2091-08-16 06:00:00-06:00	5.49266	3.73478
2016-08-15 09:00:00-06:00	6.00833	4.22815	7.32897	5.20223	2091-08-16 09:00:00-06:00	5.35851	3.59297
2016-08-15 12:00:00-06:00	6.13233	4.37146			2091-08-16 12:00:00-06:00	5.79892	3.96303
2016-08-15 15:00:00-06:00					2091-08-16 15:00:00-06:00	6.54518	4.59864
2016-08-15 18:00:00-06:00					2091-08-16 18:00:00-06:00
2016-08-15 21:00:00-06:00					2091-08-16 21:00:00-06:00
2016-08-16 00:00:00-06:00					2091-08-17 00:00:00-06:00
2016-08-16 03:00:00-06:00	6.0567	4.31576			2091-08-17 03:00:00-06:00	5.96067	4.234
2016-08-16 06:00:00-06:00	5.9486	4.16001			2091-08-17 06:00:00-06:00	5.31797	3.66081	7.23947	5.12515
2016-08-16 09:00:00-06:00	6.09821	4.26603			2091-08-17 09:00:00-06:00	5.55193	3.8196	6.91686	4.85705
2016-08-16 12:00:00-06:00	6.34773	4.50152			2091-08-17 12:00:00-06:00	6.36426	4.47212	7.11233	5.03797
2016-08-16 15:00:00-06:00					2091-08-17 15:00:00-06:00
2016-08-16 18:00:00-06:00					2091-08-17 18:00:00-06:00
2016-08-16 21:00:00-06:00					2091-08-17 21:00:00-06:00
2016-08-17 00:00:00-06:00					2091-08-18 00:00:00-06:00
2016-08-17 03:00:00-06:00	6.18411	4.42311			2091-08-18 03:00:00-06:00	6.79175	4.75226	6.42722	4.55129
2016-08-17 06:00:00-06:00	6.36908	4.54286			2091-08-18 06:00:00-06:00	6.07247	4.10774	5.54988	3.81561
2016-08-17 09:00:00-06:00	6.21877	4.42335			2091-08-18 09:00:00-06:00	5.76569	3.86487	5.32	3.62857
2016-08-17 12:00:00-06:00					2091-08-18 12:00:00-06:00	6.2863	4.3234	5.70684	3.95867
2016-08-17 15:00:00-06:00					2091-08-18 15:00:00-06:00	6.85182	4.82296	5.93696	4.24405
2016-08-17 18:00:00-06:00					2091-08-18 18:00:00-06:00	7.08031	5.01981
2016-08-17 21:00:00-06:00					2091-08-18 21:00:00-06:00
2016-08-18 00:00:00-06:00					2091-08-19 00:00:00-06:00
2016-08-18 03:00:00-06:00					2091-08-19 03:00:00-06:00	5.81953	4.11854	5.30142	3.67835
2016-08-18 06:00:00-06:00					2091-08-19 06:00:00-06:00	5.63089	3.92492	5.01554	3.39259
2016-08-18 09:00:00-06:00	6.1786	4.44159			2091-08-19 09:00:00-06:00	5.62631	3.96003	4.86532	3.26348
2016-08-18 12:00:00-06:00					2091-08-19 12:00:00-06:00	5.85976	4.17816	5.22463	3.57636
2016-08-18 15:00:00-06:00					2091-08-19 15:00:00-06:00			5.46522	3.88624
2016-08-18 18:00:00-06:00					2091-08-19 18:00:00-06:00
2016-08-18 21:00:00-06:00					2091-08-19 21:00:00-06:00
2016-08-19 00:00:00-06:00					2091-08-20 00:00:00-06:00
2016-08-19 03:00:00-06:00					2091-08-20 03:00:00-06:00			5.14511	3.58139
2016-08-19 06:00:00-06:00					2091-08-20 06:00:00-06:00	7.59284	5.33075	4.83973	3.26129
2016-08-19 09:00:00-06:00					2091-08-20 09:00:00-06:00	7.80399	5.51934	4.85893	3.25546
2016-08-19 12:00:00-06:00					2091-08-20 12:00:00-06:00			5.32654	3.64882
2016-08-19 15:00:00-06:00					2091-08-20 15:00:00-06:00			5.64525	4.00377
2016-08-19 18:00:00-06:00					2091-08-20 18:00:00-06:00
2016-08-19 21:00:00-06:00					2091-08-20 21:00:00-06:00
2016-08-20 00:00:00-06:00					2091-08-21 00:00:00-06:00
2016-08-20 03:00:00-06:00					2091-08-21 03:00:00-06:00			5.71162	4.01414
2016-08-20 06:00:00-06:00					2091-08-21 06:00:00-06:00			5.23127	3.56619
2016-08-20 09:00:00-06:00			7.38967	5.24797	2091-08-21 09:00:00-06:00	7.66252	5.41322	5.13456	3.49441
2016-08-20 12:00:00-06:00					2091-08-21 12:00:00-06:00			5.68703	3.99354
2016-08-20 15:00:00-06:00					2091-08-21 15:00:00-06:00			6.13713	4.40772
2016-08-20 18:00:00-06:00					2091-08-21 18:00:00-06:00
2016-08-20 21:00:00-06:00					2091-08-21 21:00:00-06:00
2016-08-21 00:00:00-06:00					2091-08-22 00:00:00-06:00
2016-08-21 03:00:00-06:00					2091-08-22 03:00:00-06:00			5.84071	4.19828
2016-08-21 06:00:00-06:00					2091-08-22 06:00:00-06:00	6.9391	4.8793	5.60613	3.87441
2016-08-21 09:00:00-06:00					2091-08-22 09:00:00-06:00	6.40394	4.46155	5.64324	3.8576
2016-08-21 12:00:00-06:00					2091-08-22 12:00:00-06:00	6.63522	4.70135	6.08784	4.23583
2016-08-21 15:00:00-06:00					2091-08-22 15:00:00-06:00			6.5172	4.67195
2016-08-21 18:00:00-06:00					2091-08-22 18:00:00-06:00
2016-08-21 21:00:00-06:00					2091-08-22 21:00:00-06:00
2016-08-22 00:00:00-06:00					2091-08-23 00:00:00-06:00
2016-08-22 03:00:00-06:00					2091-08-23 03:00:00-06:00	6.51579	4.66584	6.23776	4.46302
2016-08-22 06:00:00-06:00					2091-08-23 06:00:00-06:00	5.97948	4.12903	5.64757	3.93477
2016-08-22 09:00:00-06:00					2091-08-23 09:00:00-06:00	6.05434	4.16162	5.55789	3.83192
2016-08-22 12:00:00-06:00					2091-08-23 12:00:00-06:00	6.8842	4.84439	5.97262	4.17951
2016-08-22 15:00:00-06:00					2091-08-23 15:00:00-06:00			6.38623	4.57271
2016-08-22 18:00:00-06:00					2091-08-23 18:00:00-06:00
2016-08-22 21:00:00-06:00					2091-08-23 21:00:00-06:00
2016-08-23 00:00:00-06:00					2091-08-24 00:00:00-06:00
2016-08-23 03:00:00-06:00					2091-08-24 03:00:00-06:00	6.1764	4.38984	5.07085	3.56262
2016-08-23 06:00:00-06:00					2091-08-24 06:00:00-06:00	5.31856	3.63458	4.45951	3.02613
2016-08-23 09:00:00-06:00					2091-08-24 09:00:00-06:00	5.49326	3.75822	4.47881	3.00875
2016-08-23 12:00:00-06:00					2091-08-24 12:00:00-06:00	6.2519	4.39306	5.10212	3.526
2016-08-23 15:00:00-06:00					2091-08-24 15:00:00-06:00			5.66424	3.9945
2016-08-23 18:00:00-06:00					2091-08-24 18:00:00-06:00			6.04194	4.31492
2016-08-23 21:00:00-06:00					2091-08-24 21:00:00-06:00			6.20521	4.4652
2016-08-24 00:00:00-06:00					2091-08-25 00:00:00-06:00
2016-08-24 03:00:00-06:00					2091-08-25 03:00:00-06:00	6.44678	4.57666	5.54565	3.98639
2016-08-24 06:00:00-06:00					2091-08-25 06:00:00-06:00	6.01805	4.14785	5.63481	4.02269
2016-08-24 09:00:00-06:00					2091-08-25 09:00:00-06:00	6.20925	4.29293	5.72884	4.03289
2016-08-24 12:00:00-06:00					2091-08-25 12:00:00-06:00	6.96854	4.91727	5.75392	4.07897
2016-08-24 15:00:00-06:00					2091-08-25 15:00:00-06:00			5.83379	4.21013
2016-08-24 18:00:00-06:00					2091-08-25 18:00:00-06:00
2016-08-24 21:00:00-06:00					2091-08-25 21:00:00-06:00
2016-08-25 00:00:00-06:00					2091-08-26 00:00:00-06:00
2016-08-25 03:00:00-06:00					2091-08-26 03:00:00-06:00			5.70575	4.09977
2016-08-25 06:00:00-06:00					2091-08-26 06:00:00-06:00	6.57048	4.6084	5.578	3.90603
2016-08-25 09:00:00-06:00					2091-08-26 09:00:00-06:00	6.50904	4.56622	6.19521	4.38693
2016-08-25 12:00:00-06:00					2091-08-26 12:00:00-06:00
2016-08-25 15:00:00-06:00					2091-08-26 15:00:00-06:00
2016-08-25 18:00:00-06:00					2091-08-26 18:00:00-06:00
2016-08-25 21:00:00-06:00					2091-08-26 21:00:00-06:00
2016-08-26 00:00:00-06:00					2091-08-27 00:00:00-06:00
2016-08-26 03:00:00-06:00					2091-08-27 03:00:00-06:00
2016-08-26 06:00:00-06:00					2091-08-27 06:00:00-06:00	6.89321	4.88503
2016-08-26 09:00:00-06:00	7.11817	5.05412	6.52091	4.65182	2091-08-27 09:00:00-06:00	6.98748	4.90188
2016-08-26 12:00:00-06:00					2091-08-27 12:00:00-06:00	7.53208	5.34215
2016-08-26 15:00:00-06:00					2091-08-27 15:00:00-06:00
2016-08-26 18:00:00-06:00					2091-08-27 18:00:00-06:00
2016-08-26 21:00:00-06:00					2091-08-27 21:00:00-06:00
2016-08-27 00:00:00-06:00					2091-08-28 00:00:00-06:00
2016-08-27 03:00:00-06:00					2091-08-28 03:00:00-06:00
2016-08-27 06:00:00-06:00	6.94381	4.95411	6.73718	4.79724	2091-08-28 06:00:00-06:00
2016-08-27 09:00:00-06:00	6.91523	4.91384	6.66635	4.72681	2091-08-28 09:00:00-06:00			7.47561	5.28992
2016-08-27 12:00:00-06:00					2091-08-28 12:00:00-06:00
2016-08-27 15:00:00-06:00					2091-08-28 15:00:00-06:00
2016-08-27 18:00:00-06:00					2091-08-28 18:00:00-06:00
2016-08-27 21:00:00-06:00					2091-08-28 21:00:00-06:00
2016-08-28 00:00:00-06:00					2091-08-29 00:00:00-06:00
2016-08-28 03:00:00-06:00					2091-08-29 03:00:00-06:00
2016-08-28 06:00:00-06:00					2091-08-29 06:00:00-06:00
2016-08-28 09:00:00-06:00					2091-08-29 09:00:00-06:00
2016-08-28 12:00:00-06:00					2091-08-29 12:00:00-06:00
2016-08-28 15:00:00-06:00					2091-08-29 15:00:00-06:00
2016-08-28 18:00:00-06:00					2091-08-29 18:00:00-06:00
2016-08-28 21:00:00-06:00					2091-08-29 21:00:00-06:00
2016-08-29 00:00:00-06:00					2091-08-30 00:00:00-06:00
2016-08-29 03:00:00-06:00					2091-08-30 03:00:00-06:00
2016-08-29 06:00:00-06:00					2091-08-30 06:00:00-06:00
2016-08-29 09:00:00-06:00					2091-08-30 09:00:00-06:00
2016-08-29 12:00:00-06:00					2091-08-30 12:00:00-06:00
2016-08-29 15:00:00-06:00					2091-08-30 15:00:00-06:00
2016-08-29 18:00:00-06:00					2091-08-30 18:00:00-06:00
2016-08-29 21:00:00-06:00					2091-08-30 21:00:00-06:00
2016-08-30 00:00:00-06:00					2091-08-31 00:00:00-06:00
2016-08-30 03:00:00-06:00					2091-08-31 03:00:00-06:00
2016-08-30 06:00:00-06:00			6.37455	4.54937	2091-08-31 06:00:00-06:00
2016-08-30 09:00:00-06:00			6.43803	4.57256	2091-08-31 09:00:00-06:00
2016-08-30 12:00:00-06:00					2091-08-31 12:00:00-06:00
2016-08-30 15:00:00-06:00					2091-08-31 15:00:00-06:00
2016-08-30 18:00:00-06:00					2091-08-31 18:00:00-06:00
2016-08-30 21:00:00-06:00					2091-08-31 21:00:00-06:00
2016-08-31 00:00:00-06:00					2091-09-01 00:00:00-06:00
2016-08-31 03:00:00-06:00					2091-09-01 03:00:00-06:00
2016-08-31 06:00:00-06:00			6.43514	4.56331	2091-09-01 06:00:00-06:00
2016-08-31 09:00:00-06:00	6.66756	4.76456	6.47656	4.56888	2091-09-01 09:00:00-06:00			7.25045	5.11391
2016-08-31 12:00:00-06:00					2091-09-01 12:00:00-06:00
2016-08-31 15:00:00-06:00					2091-09-01 15:00:00-06:00
2016-08-31 18:00:00-06:00					2091-09-01 18:00:00-06:00
2016-08-31 21:00:00-06:00					2091-09-01 21:00:00-06:00
2016-09-01 00:00:00-06:00					2091-09-02 00:00:00-06:00
2016-09-01 03:00:00-06:00					2091-09-02 03:00:00-06:00
2016-09-01 06:00:00-06:00			6.30371	4.43464	2091-09-02 06:00:00-06:00
2016-09-01 09:00:00-06:00			6.44729	4.50939	2091-09-02 09:00:00-06:00			6.85809	4.85663
2016-09-01 12:00:00-06:00			7.08399	5.03644	2091-09-02 12:00:00-06:00
2016-09-01 15:00:00-06:00					2091-09-02 15:00:00-06:00
2016-09-01 18:00:00-06:00					2091-09-02 18:00:00-06:00
2016-09-01 21:00:00-06:00					2091-09-02 21:00:00-06:00
2016-09-02 00:00:00-06:00					2091-09-03 00:00:00-06:00
2016-09-02 03:00:00-06:00					2091-09-03 03:00:00-06:00
2016-09-02 06:00:00-06:00			6.04307	4.25446	2091-09-03 06:00:00-06:00
2016-09-02 09:00:00-06:00			6.08096	4.26294	2091-09-03 09:00:00-06:00			6.65024	4.75858
2016-09-02 12:00:00-06:00			6.70927	4.7928	2091-09-03 12:00:00-06:00
2016-09-02 15:00:00-06:00					2091-09-03 15:00:00-06:00
2016-09-02 18:00:00-06:00					2091-09-03 18:00:00-06:00
2016-09-02 21:00:00-06:00					2091-09-03 21:00:00-06:00
2016-09-03 00:00:00-06:00					2091-09-04 00:00:00-06:00
2016-09-03 03:00:00-06:00					2091-09-04 03:00:00-06:00
2016-09-03 06:00:00-06:00			5.89854	4.13765	2091-09-04 06:00:00-06:00
2016-09-03 09:00:00-06:00			5.9083	4.13074	2091-09-04 09:00:00-06:00
2016-09-03 12:00:00-06:00			6.29401	4.49756	2091-09-04 12:00:00-06:00
2016-09-03 15:00:00-06:00					2091-09-04 15:00:00-06:00
2016-09-03 18:00:00-06:00					2091-09-04 18:00:00-06:00
2016-09-03 21:00:00-06:00					2091-09-04 21:00:00-06:00
2016-09-04 00:00:00-06:00					2091-09-05 00:00:00-06:00
2016-09-04 03:00:00-06:00					2091-09-05 03:00:00-06:00
2016-09-04 06:00:00-06:00					2091-09-05 06:00:00-06:00
2016-09-04 09:00:00-06:00					2091-09-05 09:00:00-06:00			7.43958	5.25435
2016-09-04 12:00:00-06:00					2091-09-05 12:00:00-06:00
2016-09-04 15:00:00-06:00					2091-09-05 15:00:00-06:00
2016-09-04 18:00:00-06:00					2091-09-05 18:00:00-06:00
2016-09-04 21:00:00-06:00					2091-09-05 21:00:00-06:00
2016-09-05 00:00:00-06:00					2091-09-06 00:00:00-06:00
2016-09-05 03:00:00-06:00					2091-09-06 03:00:00-06:00
2016-09-05 06:00:00-06:00					2091-09-06 06:00:00-06:00			6.93471	4.84989
2016-09-05 09:00:00-06:00					2091-09-06 09:00:00-06:00			6.68192	4.6264
2016-09-05 12:00:00-06:00					2091-09-06 12:00:00-06:00			7.00863	4.9206
2016-09-05 15:00:00-06:00					2091-09-06 15:00:00-06:00
2016-09-05 18:00:00-06:00					2091-09-06 18:00:00-06:00
2016-09-05 21:00:00-06:00					2091-09-06 21:00:00-06:00
2016-09-06 00:00:00-06:00					2091-09-07 00:00:00-06:00
2016-09-06 03:00:00-06:00					2091-09-07 03:00:00-06:00
2016-09-06 06:00:00-06:00					2091-09-07 06:00:00-06:00			6.48336	4.5534
2016-09-06 09:00:00-06:00					2091-09-07 09:00:00-06:00			6.31487	4.45237
[truncated: 27,226 more rows]

## Sheet: b Mmax Riyadh GFDL 
units: Mmax (METs)
time (2016-2025)	Mmax SSP2.45-Young (2016-2025)	Mmax SSP2.45-Older (2016-2025)	Mmax SSP5.85-Young (2016-2025)	Mmax SSP5.85-Older (2016-2025)	time (2091-2100)	Mmax SSP2.45-Young (2091-2100)	Mmax SSP2.45-Older (2091-2100)	Mmax SSP5.85-Young (2091-2100)	Mmax SSP5.85-Older (2091-2100)
2015-12-31 23:00:00-01:00					2090-12-31 23:00:00-01:00
2016-01-01 02:00:00-01:00					2091-01-01 02:00:00-01:00
2016-01-01 05:00:00-01:00					2091-01-01 05:00:00-01:00
2016-01-01 08:00:00-01:00					2091-01-01 08:00:00-01:00
2016-01-01 11:00:00-01:00					2091-01-01 11:00:00-01:00
2016-01-01 14:00:00-01:00					2091-01-01 14:00:00-01:00
2016-01-01 17:00:00-01:00					2091-01-01 17:00:00-01:00
2016-01-01 20:00:00-01:00					2091-01-01 20:00:00-01:00
2016-01-01 23:00:00-01:00					2091-01-01 23:00:00-01:00
2016-01-02 02:00:00-01:00					2091-01-02 02:00:00-01:00
2016-01-02 05:00:00-01:00					2091-01-02 05:00:00-01:00
2016-01-02 08:00:00-01:00					2091-01-02 08:00:00-01:00
2016-01-02 11:00:00-01:00					2091-01-02 11:00:00-01:00
2016-01-02 14:00:00-01:00					2091-01-02 14:00:00-01:00
2016-01-02 17:00:00-01:00					2091-01-02 17:00:00-01:00
2016-01-02 20:00:00-01:00					2091-01-02 20:00:00-01:00
2016-01-02 23:00:00-01:00					2091-01-02 23:00:00-01:00
2016-01-03 02:00:00-01:00					2091-01-03 02:00:00-01:00
2016-01-03 05:00:00-01:00					2091-01-03 05:00:00-01:00
2016-01-03 08:00:00-01:00					2091-01-03 08:00:00-01:00
2016-01-03 11:00:00-01:00					2091-01-03 11:00:00-01:00			7.84276	5.54791
2016-01-03 14:00:00-01:00					2091-01-03 14:00:00-01:00
2016-01-03 17:00:00-01:00					2091-01-03 17:00:00-01:00
2016-01-03 20:00:00-01:00					2091-01-03 20:00:00-01:00
2016-01-03 23:00:00-01:00					2091-01-03 23:00:00-01:00
2016-01-04 02:00:00-01:00					2091-01-04 02:00:00-01:00
2016-01-04 05:00:00-01:00					2091-01-04 05:00:00-01:00
2016-01-04 08:00:00-01:00					2091-01-04 08:00:00-01:00
2016-01-04 11:00:00-01:00					2091-01-04 11:00:00-01:00			7.22945	5.03543
2016-01-04 14:00:00-01:00					2091-01-04 14:00:00-01:00			7.47381	5.25779
2016-01-04 17:00:00-01:00					2091-01-04 17:00:00-01:00
2016-01-04 20:00:00-01:00					2091-01-04 20:00:00-01:00
2016-01-04 23:00:00-01:00					2091-01-04 23:00:00-01:00
2016-01-05 02:00:00-01:00					2091-01-05 02:00:00-01:00
2016-01-05 05:00:00-01:00					2091-01-05 05:00:00-01:00
2016-01-05 08:00:00-01:00					2091-01-05 08:00:00-01:00
2016-01-05 11:00:00-01:00					2091-01-05 11:00:00-01:00
2016-01-05 14:00:00-01:00					2091-01-05 14:00:00-01:00
2016-01-05 17:00:00-01:00					2091-01-05 17:00:00-01:00
2016-01-05 20:00:00-01:00					2091-01-05 20:00:00-01:00
2016-01-05 23:00:00-01:00					2091-01-05 23:00:00-01:00
2016-01-06 02:00:00-01:00					2091-01-06 02:00:00-01:00
2016-01-06 05:00:00-01:00					2091-01-06 05:00:00-01:00
2016-01-06 08:00:00-01:00					2091-01-06 08:00:00-01:00
2016-01-06 11:00:00-01:00					2091-01-06 11:00:00-01:00
2016-01-06 14:00:00-01:00					2091-01-06 14:00:00-01:00
2016-01-06 17:00:00-01:00					2091-01-06 17:00:00-01:00
2016-01-06 20:00:00-01:00					2091-01-06 20:00:00-01:00
2016-01-06 23:00:00-01:00					2091-01-06 23:00:00-01:00
2016-01-07 02:00:00-01:00					2091-01-07 02:00:00-01:00
2016-01-07 05:00:00-01:00					2091-01-07 05:00:00-01:00
2016-01-07 08:00:00-01:00					2091-01-07 08:00:00-01:00
2016-01-07 11:00:00-01:00					2091-01-07 11:00:00-01:00
2016-01-07 14:00:00-01:00					2091-01-07 14:00:00-01:00
2016-01-07 17:00:00-01:00					2091-01-07 17:00:00-01:00
2016-01-07 20:00:00-01:00					2091-01-07 20:00:00-01:00
2016-01-07 23:00:00-01:00					2091-01-07 23:00:00-01:00
2016-01-08 02:00:00-01:00					2091-01-08 02:00:00-01:00
2016-01-08 05:00:00-01:00					2091-01-08 05:00:00-01:00
2016-01-08 08:00:00-01:00					2091-01-08 08:00:00-01:00
2016-01-08 11:00:00-01:00					2091-01-08 11:00:00-01:00
2016-01-08 14:00:00-01:00					2091-01-08 14:00:00-01:00
2016-01-08 17:00:00-01:00					2091-01-08 17:00:00-01:00
2016-01-08 20:00:00-01:00					2091-01-08 20:00:00-01:00
2016-01-08 23:00:00-01:00					2091-01-08 23:00:00-01:00
2016-01-09 02:00:00-01:00					2091-01-09 02:00:00-01:00
2016-01-09 05:00:00-01:00					2091-01-09 05:00:00-01:00
2016-01-09 08:00:00-01:00					2091-01-09 08:00:00-01:00
2016-01-09 11:00:00-01:00					2091-01-09 11:00:00-01:00
2016-01-09 14:00:00-01:00					2091-01-09 14:00:00-01:00
2016-01-09 17:00:00-01:00					2091-01-09 17:00:00-01:00
2016-01-09 20:00:00-01:00					2091-01-09 20:00:00-01:00
2016-01-09 23:00:00-01:00					2091-01-09 23:00:00-01:00
2016-01-10 02:00:00-01:00					2091-01-10 02:00:00-01:00
2016-01-10 05:00:00-01:00					2091-01-10 05:00:00-01:00
2016-01-10 08:00:00-01:00					2091-01-10 08:00:00-01:00
2016-01-10 11:00:00-01:00					2091-01-10 11:00:00-01:00
2016-01-10 14:00:00-01:00					2091-01-10 14:00:00-01:00
2016-01-10 17:00:00-01:00					2091-01-10 17:00:00-01:00
2016-01-10 20:00:00-01:00					2091-01-10 20:00:00-01:00
2016-01-10 23:00:00-01:00					2091-01-10 23:00:00-01:00
2016-01-11 02:00:00-01:00					2091-01-11 02:00:00-01:00
2016-01-11 05:00:00-01:00					2091-01-11 05:00:00-01:00
2016-01-11 08:00:00-01:00					2091-01-11 08:00:00-01:00
2016-01-11 11:00:00-01:00					2091-01-11 11:00:00-01:00
2016-01-11 14:00:00-01:00					2091-01-11 14:00:00-01:00
2016-01-11 17:00:00-01:00					2091-01-11 17:00:00-01:00
2016-01-11 20:00:00-01:00					2091-01-11 20:00:00-01:00
2016-01-11 23:00:00-01:00					2091-01-11 23:00:00-01:00
2016-01-12 02:00:00-01:00					2091-01-12 02:00:00-01:00
2016-01-12 05:00:00-01:00					2091-01-12 05:00:00-01:00
2016-01-12 08:00:00-01:00					2091-01-12 08:00:00-01:00
2016-01-12 11:00:00-01:00					2091-01-12 11:00:00-01:00
2016-01-12 14:00:00-01:00					2091-01-12 14:00:00-01:00
2016-01-12 17:00:00-01:00					2091-01-12 17:00:00-01:00
2016-01-12 20:00:00-01:00					2091-01-12 20:00:00-01:00
2016-01-12 23:00:00-01:00					2091-01-12 23:00:00-01:00
2016-01-13 02:00:00-01:00					2091-01-13 02:00:00-01:00
2016-01-13 05:00:00-01:00					2091-01-13 05:00:00-01:00
2016-01-13 08:00:00-01:00					2091-01-13 08:00:00-01:00
2016-01-13 11:00:00-01:00					2091-01-13 11:00:00-01:00
2016-01-13 14:00:00-01:00					2091-01-13 14:00:00-01:00
2016-01-13 17:00:00-01:00					2091-01-13 17:00:00-01:00
2016-01-13 20:00:00-01:00					2091-01-13 20:00:00-01:00
2016-01-13 23:00:00-01:00					2091-01-13 23:00:00-01:00
2016-01-14 02:00:00-01:00					2091-01-14 02:00:00-01:00
2016-01-14 05:00:00-01:00					2091-01-14 05:00:00-01:00
2016-01-14 08:00:00-01:00					2091-01-14 08:00:00-01:00
2016-01-14 11:00:00-01:00					2091-01-14 11:00:00-01:00
2016-01-14 14:00:00-01:00					2091-01-14 14:00:00-01:00
2016-01-14 17:00:00-01:00					2091-01-14 17:00:00-01:00
2016-01-14 20:00:00-01:00					2091-01-14 20:00:00-01:00
2016-01-14 23:00:00-01:00					2091-01-14 23:00:00-01:00
2016-01-15 02:00:00-01:00					2091-01-15 02:00:00-01:00
2016-01-15 05:00:00-01:00					2091-01-15 05:00:00-01:00
2016-01-15 08:00:00-01:00					2091-01-15 08:00:00-01:00
2016-01-15 11:00:00-01:00					2091-01-15 11:00:00-01:00
2016-01-15 14:00:00-01:00					2091-01-15 14:00:00-01:00
2016-01-15 17:00:00-01:00					2091-01-15 17:00:00-01:00
2016-01-15 20:00:00-01:00					2091-01-15 20:00:00-01:00
2016-01-15 23:00:00-01:00					2091-01-15 23:00:00-01:00
2016-01-16 02:00:00-01:00					2091-01-16 02:00:00-01:00
2016-01-16 05:00:00-01:00					2091-01-16 05:00:00-01:00
2016-01-16 08:00:00-01:00					2091-01-16 08:00:00-01:00
2016-01-16 11:00:00-01:00					2091-01-16 11:00:00-01:00
2016-01-16 14:00:00-01:00					2091-01-16 14:00:00-01:00
2016-01-16 17:00:00-01:00					2091-01-16 17:00:00-01:00
2016-01-16 20:00:00-01:00					2091-01-16 20:00:00-01:00
2016-01-16 23:00:00-01:00					2091-01-16 23:00:00-01:00
2016-01-17 02:00:00-01:00					2091-01-17 02:00:00-01:00
2016-01-17 05:00:00-01:00					2091-01-17 05:00:00-01:00
2016-01-17 08:00:00-01:00					2091-01-17 08:00:00-01:00
2016-01-17 11:00:00-01:00					2091-01-17 11:00:00-01:00
2016-01-17 14:00:00-01:00					2091-01-17 14:00:00-01:00
2016-01-17 17:00:00-01:00					2091-01-17 17:00:00-01:00
2016-01-17 20:00:00-01:00					2091-01-17 20:00:00-01:00
2016-01-17 23:00:00-01:00					2091-01-17 23:00:00-01:00
2016-01-18 02:00:00-01:00					2091-01-18 02:00:00-01:00
2016-01-18 05:00:00-01:00					2091-01-18 05:00:00-01:00
2016-01-18 08:00:00-01:00					2091-01-18 08:00:00-01:00
2016-01-18 11:00:00-01:00					2091-01-18 11:00:00-01:00
2016-01-18 14:00:00-01:00					2091-01-18 14:00:00-01:00
2016-01-18 17:00:00-01:00					2091-01-18 17:00:00-01:00
2016-01-18 20:00:00-01:00					2091-01-18 20:00:00-01:00
2016-01-18 23:00:00-01:00					2091-01-18 23:00:00-01:00
2016-01-19 02:00:00-01:00					2091-01-19 02:00:00-01:00
2016-01-19 05:00:00-01:00					2091-01-19 05:00:00-01:00
2016-01-19 08:00:00-01:00					2091-01-19 08:00:00-01:00
2016-01-19 11:00:00-01:00					2091-01-19 11:00:00-01:00
2016-01-19 14:00:00-01:00					2091-01-19 14:00:00-01:00
2016-01-19 17:00:00-01:00					2091-01-19 17:00:00-01:00
2016-01-19 20:00:00-01:00					2091-01-19 20:00:00-01:00
2016-01-19 23:00:00-01:00					2091-01-19 23:00:00-01:00
2016-01-20 02:00:00-01:00					2091-01-20 02:00:00-01:00
2016-01-20 05:00:00-01:00					2091-01-20 05:00:00-01:00
2016-01-20 08:00:00-01:00					2091-01-20 08:00:00-01:00
2016-01-20 11:00:00-01:00			7.96809	5.45526	2091-01-20 11:00:00-01:00			7.8106	5.52689
2016-01-20 14:00:00-01:00					2091-01-20 14:00:00-01:00
2016-01-20 17:00:00-01:00					2091-01-20 17:00:00-01:00
2016-01-20 20:00:00-01:00					2091-01-20 20:00:00-01:00
2016-01-20 23:00:00-01:00					2091-01-20 23:00:00-01:00
2016-01-21 02:00:00-01:00					2091-01-21 02:00:00-01:00
2016-01-21 05:00:00-01:00					2091-01-21 05:00:00-01:00
2016-01-21 08:00:00-01:00					2091-01-21 08:00:00-01:00
2016-01-21 11:00:00-01:00			7.78457	5.28647	2091-01-21 11:00:00-01:00
2016-01-21 14:00:00-01:00					2091-01-21 14:00:00-01:00
2016-01-21 17:00:00-01:00					2091-01-21 17:00:00-01:00
2016-01-21 20:00:00-01:00					2091-01-21 20:00:00-01:00
2016-01-21 23:00:00-01:00					2091-01-21 23:00:00-01:00
2016-01-22 02:00:00-01:00					2091-01-22 02:00:00-01:00
2016-01-22 05:00:00-01:00					2091-01-22 05:00:00-01:00
2016-01-22 08:00:00-01:00					2091-01-22 08:00:00-01:00
2016-01-22 11:00:00-01:00					2091-01-22 11:00:00-01:00
2016-01-22 14:00:00-01:00					2091-01-22 14:00:00-01:00
2016-01-22 17:00:00-01:00					2091-01-22 17:00:00-01:00
2016-01-22 20:00:00-01:00					2091-01-22 20:00:00-01:00
2016-01-22 23:00:00-01:00					2091-01-22 23:00:00-01:00
2016-01-23 02:00:00-01:00					2091-01-23 02:00:00-01:00
2016-01-23 05:00:00-01:00					2091-01-23 05:00:00-01:00
2016-01-23 08:00:00-01:00					2091-01-23 08:00:00-01:00
2016-01-23 11:00:00-01:00					2091-01-23 11:00:00-01:00
2016-01-23 14:00:00-01:00					2091-01-23 14:00:00-01:00
2016-01-23 17:00:00-01:00					2091-01-23 17:00:00-01:00
2016-01-23 20:00:00-01:00					2091-01-23 20:00:00-01:00
2016-01-23 23:00:00-01:00					2091-01-23 23:00:00-01:00
2016-01-24 02:00:00-01:00					2091-01-24 02:00:00-01:00
2016-01-24 05:00:00-01:00					2091-01-24 05:00:00-01:00
2016-01-24 08:00:00-01:00					2091-01-24 08:00:00-01:00
2016-01-24 11:00:00-01:00					2091-01-24 11:00:00-01:00
2016-01-24 14:00:00-01:00					2091-01-24 14:00:00-01:00
2016-01-24 17:00:00-01:00					2091-01-24 17:00:00-01:00
2016-01-24 20:00:00-01:00					2091-01-24 20:00:00-01:00
2016-01-24 23:00:00-01:00					2091-01-24 23:00:00-01:00
2016-01-25 02:00:00-01:00					2091-01-25 02:00:00-01:00
2016-01-25 05:00:00-01:00					2091-01-25 05:00:00-01:00
2016-01-25 08:00:00-01:00					2091-01-25 08:00:00-01:00
2016-01-25 11:00:00-01:00					2091-01-25 11:00:00-01:00
2016-01-25 14:00:00-01:00					2091-01-25 14:00:00-01:00
2016-01-25 17:00:00-01:00					2091-01-25 17:00:00-01:00
2016-01-25 20:00:00-01:00					2091-01-25 20:00:00-01:00
2016-01-25 23:00:00-01:00					2091-01-25 23:00:00-01:00
2016-01-26 02:00:00-01:00					2091-01-26 02:00:00-01:00
2016-01-26 05:00:00-01:00					2091-01-26 05:00:00-01:00
2016-01-26 08:00:00-01:00					2091-01-26 08:00:00-01:00
2016-01-26 11:00:00-01:00					2091-01-26 11:00:00-01:00
2016-01-26 14:00:00-01:00					2091-01-26 14:00:00-01:00
2016-01-26 17:00:00-01:00					2091-01-26 17:00:00-01:00
2016-01-26 20:00:00-01:00					2091-01-26 20:00:00-01:00
2016-01-26 23:00:00-01:00					2091-01-26 23:00:00-01:00
2016-01-27 02:00:00-01:00					2091-01-27 02:00:00-01:00
2016-01-27 05:00:00-01:00					2091-01-27 05:00:00-01:00
2016-01-27 08:00:00-01:00					2091-01-27 08:00:00-01:00
2016-01-27 11:00:00-01:00					2091-01-27 11:00:00-01:00
2016-01-27 14:00:00-01:00					2091-01-27 14:00:00-01:00
2016-01-27 17:00:00-01:00					2091-01-27 17:00:00-01:00
2016-01-27 20:00:00-01:00					2091-01-27 20:00:00-01:00
2016-01-27 23:00:00-01:00					2091-01-27 23:00:00-01:00
2016-01-28 02:00:00-01:00					2091-01-28 02:00:00-01:00
2016-01-28 05:00:00-01:00					2091-01-28 05:00:00-01:00
2016-01-28 08:00:00-01:00					2091-01-28 08:00:00-01:00
2016-01-28 11:00:00-01:00					2091-01-28 11:00:00-01:00
2016-01-28 14:00:00-01:00					2091-01-28 14:00:00-01:00
2016-01-28 17:00:00-01:00					2091-01-28 17:00:00-01:00
2016-01-28 20:00:00-01:00					2091-01-28 20:00:00-01:00
2016-01-28 23:00:00-01:00					2091-01-28 23:00:00-01:00
2016-01-29 02:00:00-01:00					2091-01-29 02:00:00-01:00
2016-01-29 05:00:00-01:00					2091-01-29 05:00:00-01:00
2016-01-29 08:00:00-01:00					2091-01-29 08:00:00-01:00
2016-01-29 11:00:00-01:00					2091-01-29 11:00:00-01:00
2016-01-29 14:00:00-01:00					2091-01-29 14:00:00-01:00
2016-01-29 17:00:00-01:00					2091-01-29 17:00:00-01:00
2016-01-29 20:00:00-01:00					2091-01-29 20:00:00-01:00
2016-01-29 23:00:00-01:00					2091-01-29 23:00:00-01:00
2016-01-30 02:00:00-01:00					2091-01-30 02:00:00-01:00
2016-01-30 05:00:00-01:00					2091-01-30 05:00:00-01:00
2016-01-30 08:00:00-01:00					2091-01-30 08:00:00-01:00
2016-01-30 11:00:00-01:00					2091-01-30 11:00:00-01:00
2016-01-30 14:00:00-01:00					2091-01-30 14:00:00-01:00
2016-01-30 17:00:00-01:00					2091-01-30 17:00:00-01:00
2016-01-30 20:00:00-01:00					2091-01-30 20:00:00-01:00
2016-01-30 23:00:00-01:00					2091-01-30 23:00:00-01:00
2016-01-31 02:00:00-01:00					2091-01-31 02:00:00-01:00
2016-01-31 05:00:00-01:00					2091-01-31 05:00:00-01:00
2016-01-31 08:00:00-01:00					2091-01-31 08:00:00-01:00
2016-01-31 11:00:00-01:00					2091-01-31 11:00:00-01:00
2016-01-31 14:00:00-01:00					2091-01-31 14:00:00-01:00
2016-01-31 17:00:00-01:00					2091-01-31 17:00:00-01:00
2016-01-31 20:00:00-01:00					2091-01-31 20:00:00-01:00
2016-01-31 23:00:00-01:00					2091-01-31 23:00:00-01:00
2016-02-01 02:00:00-01:00					2091-02-01 02:00:00-01:00
2016-02-01 05:00:00-01:00					2091-02-01 05:00:00-01:00
2016-02-01 08:00:00-01:00					2091-02-01 08:00:00-01:00
2016-02-01 11:00:00-01:00					2091-02-01 11:00:00-01:00
2016-02-01 14:00:00-01:00					2091-02-01 14:00:00-01:00
2016-02-01 17:00:00-01:00					2091-02-01 17:00:00-01:00
2016-02-01 20:00:00-01:00					2091-02-01 20:00:00-01:00
2016-02-01 23:00:00-01:00					2091-02-01 23:00:00-01:00
2016-02-02 02:00:00-01:00					2091-02-02 02:00:00-01:00
2016-02-02 05:00:00-01:00					2091-02-02 05:00:00-01:00
2016-02-02 08:00:00-01:00					2091-02-02 08:00:00-01:00
2016-02-02 11:00:00-01:00					2091-02-02 11:00:00-01:00
2016-02-02 14:00:00-01:00					2091-02-02 14:00:00-01:00
2016-02-02 17:00:00-01:00					2091-02-02 17:00:00-01:00
2016-02-02 20:00:00-01:00					2091-02-02 20:00:00-01:00
2016-02-02 23:00:00-01:00					2091-02-02 23:00:00-01:00
2016-02-03 02:00:00-01:00					2091-02-03 02:00:00-01:00
2016-02-03 05:00:00-01:00					2091-02-03 05:00:00-01:00
2016-02-03 08:00:00-01:00					2091-02-03 08:00:00-01:00
2016-02-03 11:00:00-01:00					2091-02-03 11:00:00-01:00
2016-02-03 14:00:00-01:00					2091-02-03 14:00:00-01:00
2016-02-03 17:00:00-01:00					2091-02-03 17:00:00-01:00
2016-02-03 20:00:00-01:00					2091-02-03 20:00:00-01:00
2016-02-03 23:00:00-01:00					2091-02-03 23:00:00-01:00
2016-02-04 02:00:00-01:00					2091-02-04 02:00:00-01:00
2016-02-04 05:00:00-01:00					2091-02-04 05:00:00-01:00
2016-02-04 08:00:00-01:00					2091-02-04 08:00:00-01:00
2016-02-04 11:00:00-01:00					2091-02-04 11:00:00-01:00
2016-02-04 14:00:00-01:00					2091-02-04 14:00:00-01:00
2016-02-04 17:00:00-01:00					2091-02-04 17:00:00-01:00
2016-02-04 20:00:00-01:00					2091-02-04 20:00:00-01:00
2016-02-04 23:00:00-01:00					2091-02-04 23:00:00-01:00
2016-02-05 02:00:00-01:00					2091-02-05 02:00:00-01:00
2016-02-05 05:00:00-01:00					2091-02-05 05:00:00-01:00
2016-02-05 08:00:00-01:00					2091-02-05 08:00:00-01:00
2016-02-05 11:00:00-01:00					2091-02-05 11:00:00-01:00
2016-02-05 14:00:00-01:00					2091-02-05 14:00:00-01:00
2016-02-05 17:00:00-01:00					2091-02-05 17:00:00-01:00
2016-02-05 20:00:00-01:00					2091-02-05 20:00:00-01:00
2016-02-05 23:00:00-01:00					2091-02-05 23:00:00-01:00
2016-02-06 02:00:00-01:00					2091-02-06 02:00:00-01:00
2016-02-06 05:00:00-01:00					2091-02-06 05:00:00-01:00
2016-02-06 08:00:00-01:00					2091-02-06 08:00:00-01:00
2016-02-06 11:00:00-01:00					2091-02-06 11:00:00-01:00
2016-02-06 14:00:00-01:00					2091-02-06 14:00:00-01:00
2016-02-06 17:00:00-01:00					2091-02-06 17:00:00-01:00
2016-02-06 20:00:00-01:00					2091-02-06 20:00:00-01:00
2016-02-06 23:00:00-01:00					2091-02-06 23:00:00-01:00
2016-02-07 02:00:00-01:00					2091-02-07 02:00:00-01:00
2016-02-07 05:00:00-01:00					2091-02-07 05:00:00-01:00
2016-02-07 08:00:00-01:00					2091-02-07 08:00:00-01:00
2016-02-07 11:00:00-01:00					2091-02-07 11:00:00-01:00			7.54984	5.3252
2016-02-07 14:00:00-01:00					2091-02-07 14:00:00-01:00			7.82589	5.53788
2016-02-07 17:00:00-01:00					2091-02-07 17:00:00-01:00
2016-02-07 20:00:00-01:00					2091-02-07 20:00:00-01:00
2016-02-07 23:00:00-01:00					2091-02-07 23:00:00-01:00
2016-02-08 02:00:00-01:00					2091-02-08 02:00:00-01:00
2016-02-08 05:00:00-01:00					2091-02-08 05:00:00-01:00
2016-02-08 08:00:00-01:00					2091-02-08 08:00:00-01:00
2016-02-08 11:00:00-01:00					2091-02-08 11:00:00-01:00
2016-02-08 14:00:00-01:00					2091-02-08 14:00:00-01:00
2016-02-08 17:00:00-01:00					2091-02-08 17:00:00-01:00
2016-02-08 20:00:00-01:00					2091-02-08 20:00:00-01:00
2016-02-08 23:00:00-01:00					2091-02-08 23:00:00-01:00
2016-02-09 02:00:00-01:00					2091-02-09 02:00:00-01:00
2016-02-09 05:00:00-01:00					2091-02-09 05:00:00-01:00
2016-02-09 08:00:00-01:00					2091-02-09 08:00:00-01:00
2016-02-09 11:00:00-01:00					2091-02-09 11:00:00-01:00
2016-02-09 14:00:00-01:00					2091-02-09 14:00:00-01:00
2016-02-09 17:00:00-01:00					2091-02-09 17:00:00-01:00
2016-02-09 20:00:00-01:00					2091-02-09 20:00:00-01:00
2016-02-09 23:00:00-01:00					2091-02-09 23:00:00-01:00
2016-02-10 02:00:00-01:00					2091-02-10 02:00:00-01:00
2016-02-10 05:00:00-01:00					2091-02-10 05:00:00-01:00
2016-02-10 08:00:00-01:00					2091-02-10 08:00:00-01:00
2016-02-10 11:00:00-01:00			8.01174	5.41784	2091-02-10 11:00:00-01:00	7.92846	5.513
2016-02-10 14:00:00-01:00					2091-02-10 14:00:00-01:00
2016-02-10 17:00:00-01:00					2091-02-10 17:00:00-01:00
2016-02-10 20:00:00-01:00					2091-02-10 20:00:00-01:00
2016-02-10 23:00:00-01:00					2091-02-10 23:00:00-01:00
2016-02-11 02:00:00-01:00					2091-02-11 02:00:00-01:00
2016-02-11 05:00:00-01:00					2091-02-11 05:00:00-01:00
2016-02-11 08:00:00-01:00			8.18451	5.59273	2091-02-11 08:00:00-01:00
2016-02-11 11:00:00-01:00			8.10406	5.4007	2091-02-11 11:00:00-01:00	7.62341	5.28507
2016-02-11 14:00:00-01:00					2091-02-11 14:00:00-01:00	7.8503	5.50393
2016-02-11 17:00:00-01:00					2091-02-11 17:00:00-01:00
2016-02-11 20:00:00-01:00					2091-02-11 20:00:00-01:00
2016-02-11 23:00:00-01:00					2091-02-11 23:00:00-01:00
2016-02-12 02:00:00-01:00					2091-02-12 02:00:00-01:00
2016-02-12 05:00:00-01:00					2091-02-12 05:00:00-01:00
2016-02-12 08:00:00-01:00					2091-02-12 08:00:00-01:00
2016-02-12 11:00:00-01:00					2091-02-12 11:00:00-01:00			7.58849	5.30649
2016-02-12 14:00:00-01:00					2091-02-12 14:00:00-01:00			7.67399	5.39669
2016-02-12 17:00:00-01:00					2091-02-12 17:00:00-01:00
2016-02-12 20:00:00-01:00					2091-02-12 20:00:00-01:00
2016-02-12 23:00:00-01:00					2091-02-12 23:00:00-01:00
2016-02-13 02:00:00-01:00					2091-02-13 02:00:00-01:00
2016-02-13 05:00:00-01:00					2091-02-13 05:00:00-01:00
2016-02-13 08:00:00-01:00					2091-02-13 08:00:00-01:00
2016-02-13 11:00:00-01:00					2091-02-13 11:00:00-01:00			7.52775	5.2883
2016-02-13 14:00:00-01:00					2091-02-13 14:00:00-01:00			7.74054	5.47949
2016-02-13 17:00:00-01:00					2091-02-13 17:00:00-01:00
2016-02-13 20:00:00-01:00					2091-02-13 20:00:00-01:00
2016-02-13 23:00:00-01:00					2091-02-13 23:00:00-01:00
2016-02-14 02:00:00-01:00					2091-02-14 02:00:00-01:00
2016-02-14 05:00:00-01:00					2091-02-14 05:00:00-01:00
2016-02-14 08:00:00-01:00					2091-02-14 08:00:00-01:00
2016-02-14 11:00:00-01:00					2091-02-14 11:00:00-01:00
2016-02-14 14:00:00-01:00					2091-02-14 14:00:00-01:00
2016-02-14 17:00:00-01:00					2091-02-14 17:00:00-01:00
2016-02-14 20:00:00-01:00					2091-02-14 20:00:00-01:00
2016-02-14 23:00:00-01:00					2091-02-14 23:00:00-01:00
2016-02-15 02:00:00-01:00					2091-02-15 02:00:00-01:00
2016-02-15 05:00:00-01:00					2091-02-15 05:00:00-01:00
2016-02-15 08:00:00-01:00					2091-02-15 08:00:00-01:00			7.5229	5.19374
2016-02-15 11:00:00-01:00					2091-02-15 11:00:00-01:00			7.70271	5.03656
2016-02-15 14:00:00-01:00					2091-02-15 14:00:00-01:00			8.17878	5.39209
2016-02-15 17:00:00-01:00					2091-02-15 17:00:00-01:00
2016-02-15 20:00:00-01:00					2091-02-15 20:00:00-01:00
2016-02-15 23:00:00-01:00					2091-02-15 23:00:00-01:00
2016-02-16 02:00:00-01:00					2091-02-16 02:00:00-01:00
2016-02-16 05:00:00-01:00					2091-02-16 05:00:00-01:00
2016-02-16 08:00:00-01:00					2091-02-16 08:00:00-01:00
2016-02-16 11:00:00-01:00					2091-02-16 11:00:00-01:00			7.8443	5.48745
2016-02-16 14:00:00-01:00					2091-02-16 14:00:00-01:00
2016-02-16 17:00:00-01:00					2091-02-16 17:00:00-01:00
2016-02-16 20:00:00-01:00					2091-02-16 20:00:00-01:00
2016-02-16 23:00:00-01:00					2091-02-16 23:00:00-01:00
2016-02-17 02:00:00-01:00					2091-02-17 02:00:00-01:00
2016-02-17 05:00:00-01:00					2091-02-17 05:00:00-01:00
2016-02-17 08:00:00-01:00					2091-02-17 08:00:00-01:00
2016-02-17 11:00:00-01:00					2091-02-17 11:00:00-01:00			8.02977	5.50152
2016-02-17 14:00:00-01:00					2091-02-17 14:00:00-01:00
2016-02-17 17:00:00-01:00					2091-02-17 17:00:00-01:00
2016-02-17 20:00:00-01:00					2091-02-17 20:00:00-01:00
2016-02-17 23:00:00-01:00					2091-02-17 23:00:00-01:00
2016-02-18 02:00:00-01:00					2091-02-18 02:00:00-01:00
2016-02-18 05:00:00-01:00					2091-02-18 05:00:00-01:00
2016-02-18 08:00:00-01:00					2091-02-18 08:00:00-01:00
2016-02-18 11:00:00-01:00					2091-02-18 11:00:00-01:00
2016-02-18 14:00:00-01:00					2091-02-18 14:00:00-01:00
2016-02-18 17:00:00-01:00					2091-02-18 17:00:00-01:00
2016-02-18 20:00:00-01:00					2091-02-18 20:00:00-01:00
2016-02-18 23:00:00-01:00					2091-02-18 23:00:00-01:00
2016-02-19 02:00:00-01:00					2091-02-19 02:00:00-01:00
2016-02-19 05:00:00-01:00					2091-02-19 05:00:00-01:00
2016-02-19 08:00:00-01:00					2091-02-19 08:00:00-01:00
2016-02-19 11:00:00-01:00					2091-02-19 11:00:00-01:00			6.82173	4.77871
2016-02-19 14:00:00-01:00					2091-02-19 14:00:00-01:00			6.85347	4.82858
2016-02-19 17:00:00-01:00					2091-02-19 17:00:00-01:00
2016-02-19 20:00:00-01:00					2091-02-19 20:00:00-01:00
2016-02-19 23:00:00-01:00					2091-02-19 23:00:00-01:00
2016-02-20 02:00:00-01:00					2091-02-20 02:00:00-01:00
2016-02-20 05:00:00-01:00					2091-02-20 05:00:00-01:00
2016-02-20 08:00:00-01:00	7.80935	5.37748			2091-02-20 08:00:00-01:00			6.63522	4.74326
2016-02-20 11:00:00-01:00	7.19227	4.94591			2091-02-20 11:00:00-01:00			6.6915	4.68775
2016-02-20 14:00:00-01:00	7.45391	5.18201			2091-02-20 14:00:00-01:00			7.8166	5.4547
2016-02-20 17:00:00-01:00					2091-02-20 17:00:00-01:00
2016-02-20 20:00:00-01:00					2091-02-20 20:00:00-01:00
2016-02-20 23:00:00-01:00					2091-02-20 23:00:00-01:00
2016-02-21 02:00:00-01:00					2091-02-21 02:00:00-01:00
2016-02-21 05:00:00-01:00					2091-02-21 05:00:00-01:00
2016-02-21 08:00:00-01:00					2091-02-21 08:00:00-01:00
2016-02-21 11:00:00-01:00					2091-02-21 11:00:00-01:00
2016-02-21 14:00:00-01:00					2091-02-21 14:00:00-01:00
2016-02-21 17:00:00-01:00					2091-02-21 17:00:00-01:00
2016-02-21 20:00:00-01:00					2091-02-21 20:00:00-01:00
2016-02-21 23:00:00-01:00					2091-02-21 23:00:00-01:00
2016-02-22 02:00:00-01:00					2091-02-22 02:00:00-01:00
2016-02-22 05:00:00-01:00					2091-02-22 05:00:00-01:00
2016-02-22 08:00:00-01:00					2091-02-22 08:00:00-01:00
2016-02-22 11:00:00-01:00					2091-02-22 11:00:00-01:00			8.25572	5.61159
2016-02-22 14:00:00-01:00					2091-02-22 14:00:00-01:00
2016-02-22 17:00:00-01:00					2091-02-22 17:00:00-01:00
2016-02-22 20:00:00-01:00					2091-02-22 20:00:00-01:00
2016-02-22 23:00:00-01:00					2091-02-22 23:00:00-01:00
2016-02-23 02:00:00-01:00					2091-02-23 02:00:00-01:00
2016-02-23 05:00:00-01:00					2091-02-23 05:00:00-01:00
2016-02-23 08:00:00-01:00					2091-02-23 08:00:00-01:00			8.05473	5.49478
2016-02-23 11:00:00-01:00					2091-02-23 11:00:00-01:00	7.40206	5.23682	7.3933	4.96597
2016-02-23 14:00:00-01:00					2091-02-23 14:00:00-01:00	7.53182	5.33444	7.67354	5.138
2016-02-23 17:00:00-01:00					2091-02-23 17:00:00-01:00
2016-02-23 20:00:00-01:00					2091-02-23 20:00:00-01:00
2016-02-23 23:00:00-01:00					2091-02-23 23:00:00-01:00
2016-02-24 02:00:00-01:00					2091-02-24 02:00:00-01:00
2016-02-24 05:00:00-01:00					2091-02-24 05:00:00-01:00
2016-02-24 08:00:00-01:00					2091-02-24 08:00:00-01:00			8.35779	5.5602
2016-02-24 11:00:00-01:00					2091-02-24 11:00:00-01:00			8.20224	5.41446
2016-02-24 14:00:00-01:00					2091-02-24 14:00:00-01:00
2016-02-24 17:00:00-01:00					2091-02-24 17:00:00-01:00
2016-02-24 20:00:00-01:00					2091-02-24 20:00:00-01:00
2016-02-24 23:00:00-01:00					2091-02-24 23:00:00-01:00
2016-02-25 02:00:00-01:00					2091-02-25 02:00:00-01:00
2016-02-25 05:00:00-01:00					2091-02-25 05:00:00-01:00
2016-02-25 08:00:00-01:00					2091-02-25 08:00:00-01:00
2016-02-25 11:00:00-01:00					2091-02-25 11:00:00-01:00
2016-02-25 14:00:00-01:00					2091-02-25 14:00:00-01:00
2016-02-25 17:00:00-01:00					2091-02-25 17:00:00-01:00
2016-02-25 20:00:00-01:00					2091-02-25 20:00:00-01:00
2016-02-25 23:00:00-01:00					2091-02-25 23:00:00-01:00
2016-02-26 02:00:00-01:00					2091-02-26 02:00:00-01:00
2016-02-26 05:00:00-01:00					2091-02-26 05:00:00-01:00
2016-02-26 08:00:00-01:00					2091-02-26 08:00:00-01:00
2016-02-26 11:00:00-01:00			7.98356	5.32957	2091-02-26 11:00:00-01:00
2016-02-26 14:00:00-01:00					2091-02-26 14:00:00-01:00
2016-02-26 17:00:00-01:00					2091-02-26 17:00:00-01:00
2016-02-26 20:00:00-01:00					2091-02-26 20:00:00-01:00
2016-02-26 23:00:00-01:00					2091-02-26 23:00:00-01:00
2016-02-27 02:00:00-01:00					2091-02-27 02:00:00-01:00
2016-02-27 05:00:00-01:00					2091-02-27 05:00:00-01:00
2016-02-27 08:00:00-01:00					2091-02-27 08:00:00-01:00
2016-02-27 11:00:00-01:00			8.14848	5.37139	2091-02-27 11:00:00-01:00
2016-02-27 14:00:00-01:00			8.38594	5.59526	2091-02-27 14:00:00-01:00
2016-02-27 17:00:00-01:00					2091-02-27 17:00:00-01:00
2016-02-27 20:00:00-01:00					2091-02-27 20:00:00-01:00
2016-02-27 23:00:00-01:00					2091-02-27 23:00:00-01:00
2016-02-28 02:00:00-01:00					2091-02-28 02:00:00-01:00
2016-02-28 05:00:00-01:00					2091-02-28 05:00:00-01:00
2016-02-28 08:00:00-01:00					2091-02-28 08:00:00-01:00
2016-02-28 11:00:00-01:00					2091-02-28 11:00:00-01:00	7.88269	5.54468	7.36913	5.07793
2016-02-28 14:00:00-01:00					2091-02-28 14:00:00-01:00			7.58741	5.23538
2016-02-28 17:00:00-01:00					2091-02-28 17:00:00-01:00
2016-02-28 20:00:00-01:00					2091-02-28 20:00:00-01:00
2016-02-29 23:00:00-01:00					2091-02-28 23:00:00-01:00
2016-03-01 02:00:00-01:00					2091-03-01 02:00:00-01:00
2016-03-01 05:00:00-01:00					2091-03-01 05:00:00-01:00
2016-03-01 08:00:00-01:00			7.25025	5.03351	2091-03-01 08:00:00-01:00			7.55085	5.23541
2016-03-01 11:00:00-01:00			6.76004	4.50164	2091-03-01 11:00:00-01:00			6.72308	4.58287
2016-03-01 14:00:00-01:00			7.32122	4.88095	2091-03-01 14:00:00-01:00			6.80067	4.66585
2016-03-01 17:00:00-01:00			7.92193	5.34831	2091-03-01 17:00:00-01:00			7.56965	5.3182
2016-03-01 20:00:00-01:00					2091-03-01 20:00:00-01:00
2016-03-01 23:00:00-01:00					2091-03-01 23:00:00-01:00
2016-03-02 02:00:00-01:00					2091-03-02 02:00:00-01:00
2016-03-02 05:00:00-01:00					2091-03-02 05:00:00-01:00
2016-03-02 08:00:00-01:00					2091-03-02 08:00:00-01:00			7.36355	5.12412
2016-03-02 11:00:00-01:00	7.81565	5.33376			2091-03-02 11:00:00-01:00			7.05062	4.81927
2016-03-02 14:00:00-01:00	8.10667	5.57665			2091-03-02 14:00:00-01:00			7.62068	5.27557
2016-03-02 17:00:00-01:00					2091-03-02 17:00:00-01:00
2016-03-02 20:00:00-01:00					2091-03-02 20:00:00-01:00
2016-03-02 23:00:00-01:00					2091-03-02 23:00:00-01:00
2016-03-03 02:00:00-01:00					2091-03-03 02:00:00-01:00
2016-03-03 05:00:00-01:00					2091-03-03 05:00:00-01:00
2016-03-03 08:00:00-01:00					2091-03-03 08:00:00-01:00			7.82578	5.52217
2016-03-03 11:00:00-01:00					2091-03-03 11:00:00-01:00			6.80394	4.66208
2016-03-03 14:00:00-01:00					2091-03-03 14:00:00-01:00			6.66665	4.56556
2016-03-03 17:00:00-01:00					2091-03-03 17:00:00-01:00			7.39248	5.18728
2016-03-03 20:00:00-01:00					2091-03-03 20:00:00-01:00
2016-03-03 23:00:00-01:00					2091-03-03 23:00:00-01:00
2016-03-04 02:00:00-01:00					2091-03-04 02:00:00-01:00
2016-03-04 05:00:00-01:00					2091-03-04 05:00:00-01:00
2016-03-04 08:00:00-01:00					2091-03-04 08:00:00-01:00
2016-03-04 11:00:00-01:00	8.04122	5.5714	7.0653	4.91233	2091-03-04 11:00:00-01:00
2016-03-04 14:00:00-01:00			7.44632	5.2155	2091-03-04 14:00:00-01:00
2016-03-04 17:00:00-01:00					2091-03-04 17:00:00-01:00
2016-03-04 20:00:00-01:00					2091-03-04 20:00:00-01:00
2016-03-04 23:00:00-01:00					2091-03-04 23:00:00-01:00
2016-03-05 02:00:00-01:00					2091-03-05 02:00:00-01:00
2016-03-05 05:00:00-01:00					2091-03-05 05:00:00-01:00
2016-03-05 08:00:00-01:00			7.47692	5.2361	2091-03-05 08:00:00-01:00
2016-03-05 11:00:00-01:00	7.72383	5.34055	7.1876	4.87618	2091-03-05 11:00:00-01:00
2016-03-05 14:00:00-01:00	7.86447	5.45058	7.58436	5.16905	2091-03-05 14:00:00-01:00
2016-03-05 17:00:00-01:00					2091-03-05 17:00:00-01:00
2016-03-05 20:00:00-01:00					2091-03-05 20:00:00-01:00
2016-03-05 23:00:00-01:00					2091-03-05 23:00:00-01:00
2016-03-06 02:00:00-01:00					2091-03-06 02:00:00-01:00
2016-03-06 05:00:00-01:00					2091-03-06 05:00:00-01:00
2016-03-06 08:00:00-01:00	8.09797	5.51039	7.92505	5.38131	2091-03-06 08:00:00-01:00
2016-03-06 11:00:00-01:00	7.41684	5.01557	7.51488	4.94861	2091-03-06 11:00:00-01:00			8.46265	5.58671
2016-03-06 14:00:00-01:00	7.6542	5.20677	7.96958	5.28344	2091-03-06 14:00:00-01:00
2016-03-06 17:00:00-01:00					2091-03-06 17:00:00-01:00
2016-03-06 20:00:00-01:00					2091-03-06 20:00:00-01:00
2016-03-06 23:00:00-01:00					2091-03-06 23:00:00-01:00
2016-03-07 02:00:00-01:00					2091-03-07 02:00:00-01:00
2016-03-07 05:00:00-01:00					2091-03-07 05:00:00-01:00
2016-03-07 08:00:00-01:00	7.78518	5.32097	7.4578	4.91758	2091-03-07 08:00:00-01:00
2016-03-07 11:00:00-01:00	7.26114	4.86314	7.40949	4.77256	2091-03-07 11:00:00-01:00	8.22688	5.44643
2016-03-07 14:00:00-01:00	7.54399	5.09381	7.8913	5.15882	2091-03-07 14:00:00-01:00	8.37658	5.55426
2016-03-07 17:00:00-01:00					2091-03-07 17:00:00-01:00
2016-03-07 20:00:00-01:00					2091-03-07 20:00:00-01:00
2016-03-07 23:00:00-01:00					2091-03-07 23:00:00-01:00
2016-03-08 02:00:00-01:00					2091-03-08 02:00:00-01:00
2016-03-08 05:00:00-01:00					2091-03-08 05:00:00-01:00
2016-03-08 08:00:00-01:00	7.43944	5.05449	7.79207	4.99886	2091-03-08 08:00:00-01:00
2016-03-08 11:00:00-01:00	6.91118	4.55392	7.42671	4.65933	2091-03-08 11:00:00-01:00	8.05747	5.47009
2016-03-08 14:00:00-01:00	7.18376	4.76498	7.72918	4.91414	2091-03-08 14:00:00-01:00	8.29631	5.58108
2016-03-08 17:00:00-01:00	8.04855	5.51403			2091-03-08 17:00:00-01:00
2016-03-08 20:00:00-01:00					2091-03-08 20:00:00-01:00
2016-03-08 23:00:00-01:00					2091-03-08 23:00:00-01:00
2016-03-09 02:00:00-01:00					2091-03-09 02:00:00-01:00
2016-03-09 05:00:00-01:00					2091-03-09 05:00:00-01:00
2016-03-09 08:00:00-01:00	7.1746	4.82166	7.75001	5.3601	2091-03-09 08:00:00-01:00
2016-03-09 11:00:00-01:00	6.83934	4.45542	7.25706	4.7886	2091-03-09 11:00:00-01:00	8.14713	5.4857
2016-03-09 14:00:00-01:00	7.29118	4.8096	7.56018	4.9854	2091-03-09 14:00:00-01:00	8.29087	5.56407
2016-03-09 17:00:00-01:00	8.05075	5.48119			2091-03-09 17:00:00-01:00
2016-03-09 20:00:00-01:00					2091-03-09 20:00:00-01:00
2016-03-09 23:00:00-01:00					2091-03-09 23:00:00-01:00
2016-03-10 02:00:00-01:00					2091-03-10 02:00:00-01:00
2016-03-10 05:00:00-01:00					2091-03-10 05:00:00-01:00
2016-03-10 08:00:00-01:00	6.99915	4.69598	7.33928	4.54502	2091-03-10 08:00:00-01:00	8.07864	5.44655
2016-03-10 11:00:00-01:00	6.70674	4.37929	6.91093	4.16969	2091-03-10 11:00:00-01:00	7.75846	5.10252	7.66123	5.20196
2016-03-10 14:00:00-01:00	7.05959	4.6383	7.40638	4.58866	2091-03-10 14:00:00-01:00	7.85685	5.12944	7.71869	5.2858
2016-03-10 17:00:00-01:00	7.98923	5.46922			2091-03-10 17:00:00-01:00
2016-03-10 20:00:00-01:00					2091-03-10 20:00:00-01:00
2016-03-10 23:00:00-01:00					2091-03-10 23:00:00-01:00
2016-03-11 02:00:00-01:00					2091-03-11 02:00:00-01:00
2016-03-11 05:00:00-01:00					2091-03-11 05:00:00-01:00
2016-03-11 08:00:00-01:00	7.02268	4.69196	7.70522	5.45584	2091-03-11 08:00:00-01:00	8.11387	5.46784	7.03352	4.87836
2016-03-11 11:00:00-01:00	6.86339	4.55897	7.10678	4.92799	2091-03-11 11:00:00-01:00	7.65484	5.10034	6.24669	4.23746
2016-03-11 14:00:00-01:00	7.39711	5.03349	7.38819	5.14952	2091-03-11 14:00:00-01:00	7.90261	5.33048	6.39173	4.35396
2016-03-11 17:00:00-01:00					2091-03-11 17:00:00-01:00			7.11711	4.96236
2016-03-11 20:00:00-01:00					2091-03-11 20:00:00-01:00			7.62365	5.38926
2016-03-11 23:00:00-01:00					2091-03-11 23:00:00-01:00
2016-03-12 02:00:00-01:00					2091-03-12 02:00:00-01:00
2016-03-12 05:00:00-01:00					2091-03-12 05:00:00-01:00			7.72633	5.44231
2016-03-12 08:00:00-01:00					2091-03-12 08:00:00-01:00			6.69734	4.46614
2016-03-12 11:00:00-01:00	8.31142	5.57733	7.13299	4.97254	2091-03-12 11:00:00-01:00	7.62038	5.12362	6.22727	4.00211
2016-03-12 14:00:00-01:00			7.34739	5.13503	2091-03-12 14:00:00-01:00	7.74359	5.19307	6.35109	4.13406
2016-03-12 17:00:00-01:00					2091-03-12 17:00:00-01:00			7.18456	4.93317
2016-03-12 20:00:00-01:00					2091-03-12 20:00:00-01:00			7.82128	5.45163
2016-03-12 23:00:00-01:00					2091-03-12 23:00:00-01:00
2016-03-13 02:00:00-01:00					2091-03-13 02:00:00-01:00
2016-03-13 05:00:00-01:00					2091-03-13 05:00:00-01:00			7.82227	5.43159
2016-03-13 08:00:00-01:00					2091-03-13 08:00:00-01:00	7.94569	5.3994	6.84827	4.50515
2016-03-13 11:00:00-01:00	8.05146	5.44954			2091-03-13 11:00:00-01:00	7.31791	4.78135	6.2743	3.89503
2016-03-13 14:00:00-01:00	8.15467	5.54693			2091-03-13 14:00:00-01:00	7.44416	4.83224	6.42811	4.05424
2016-03-13 17:00:00-01:00					2091-03-13 17:00:00-01:00	8.18782	5.47065	7.09634	4.74995
2016-03-13 20:00:00-01:00					2091-03-13 20:00:00-01:00			7.43116	5.11628
2016-03-13 23:00:00-01:00					2091-03-13 23:00:00-01:00			7.57569	5.21604
2016-03-14 02:00:00-01:00					2091-03-14 02:00:00-01:00			7.96028	5.52749
2016-03-14 05:00:00-01:00					2091-03-14 05:00:00-01:00			7.35897	5.01227
2016-03-14 08:00:00-01:00	8.10338	5.53376			2091-03-14 08:00:00-01:00	8.12102	5.61917	6.34439	4.00476
2016-03-14 11:00:00-01:00	7.44503	5.01391			2091-03-14 11:00:00-01:00	7.81162	5.34911	5.90877	3.53285
2016-03-14 14:00:00-01:00	7.68405	5.23246			2091-03-14 14:00:00-01:00	7.94352	5.44607	6.13618	3.91132
2016-03-14 17:00:00-01:00					2091-03-14 17:00:00-01:00			6.77152	4.70492
2016-03-14 20:00:00-01:00					2091-03-14 20:00:00-01:00
2016-03-14 23:00:00-01:00					2091-03-14 23:00:00-01:00
2016-03-15 02:00:00-01:00					2091-03-15 02:00:00-01:00
2016-03-15 05:00:00-01:00					2091-03-15 05:00:00-01:00
2016-03-15 08:00:00-01:00	7.85157	5.37742			2091-03-15 08:00:00-01:00
2016-03-15 11:00:00-01:00	7.18186	4.81577	7.60034	5.33638	2091-03-15 11:00:00-01:00	7.89332	5.49959	7.72408	5.3749
2016-03-15 14:00:00-01:00	7.42235	5.0157	7.68947	5.41115	2091-03-15 14:00:00-01:00	8.03744	5.57595	7.85499	5.47764
2016-03-15 17:00:00-01:00	8.12076	5.61777			2091-03-15 17:00:00-01:00
2016-03-15 20:00:00-01:00					2091-03-15 20:00:00-01:00
2016-03-15 23:00:00-01:00					2091-03-15 23:00:00-01:00
2016-03-16 02:00:00-01:00					2091-03-16 02:00:00-01:00
2016-03-16 05:00:00-01:00					2091-03-16 05:00:00-01:00
2016-03-16 08:00:00-01:00	7.57854	5.31153	8.31227	5.57903	2091-03-16 08:00:00-01:00
2016-03-16 11:00:00-01:00	6.94798	4.70542	8.04374	5.28929	2091-03-16 11:00:00-01:00	7.76677	5.30293	7.76639	5.36062
2016-03-16 14:00:00-01:00	7.22458	4.87565	8.43111	5.58641	2091-03-16 14:00:00-01:00	7.81738	5.33534	7.76521	5.34176
2016-03-16 17:00:00-01:00	8.05874	5.57329			2091-03-16 17:00:00-01:00
2016-03-16 20:00:00-01:00					2091-03-16 20:00:00-01:00
2016-03-16 23:00:00-01:00					2091-03-16 23:00:00-01:00
2016-03-17 02:00:00-01:00					2091-03-17 02:00:00-01:00
2016-03-17 05:00:00-01:00					2091-03-17 05:00:00-01:00
2016-03-17 08:00:00-01:00	7.13189	4.75639			2091-03-17 08:00:00-01:00	7.71527	5.22469	7.62659	5.13728
2016-03-17 11:00:00-01:00	6.70868	4.26758			2091-03-17 11:00:00-01:00	6.95902	4.57133	7.22071	4.80744
2016-03-17 14:00:00-01:00	6.97061	4.4824			2091-03-17 14:00:00-01:00	7.03619	4.63837	7.42172	5.00661
2016-03-17 17:00:00-01:00	7.99524	5.41453			2091-03-17 17:00:00-01:00	7.73455	5.24818	7.91993	5.41817
2016-03-17 20:00:00-01:00					2091-03-17 20:00:00-01:00
2016-03-17 23:00:00-01:00					2091-03-17 23:00:00-01:00
2016-03-18 02:00:00-01:00					2091-03-18 02:00:00-01:00
2016-03-18 05:00:00-01:00					2091-03-18 05:00:00-01:00
2016-03-18 08:00:00-01:00	6.80981	4.38454			2091-03-18 08:00:00-01:00	7.60107	5.16567
2016-03-18 11:00:00-01:00	6.60295	4.14286			2091-03-18 11:00:00-01:00	7.48605	5.05066
2016-03-18 14:00:00-01:00	6.93313	4.42254			2091-03-18 14:00:00-01:00	7.94607	5.4218
2016-03-18 17:00:00-01:00	7.87992	5.27194			2091-03-18 17:00:00-01:00
2016-03-18 20:00:00-01:00					2091-03-18 20:00:00-01:00
2016-03-18 23:00:00-01:00					2091-03-18 23:00:00-01:00
2016-03-19 02:00:00-01:00					2091-03-19 02:00:00-01:00
2016-03-19 05:00:00-01:00					2091-03-19 05:00:00-01:00
2016-03-19 08:00:00-01:00	6.71821	4.38475			2091-03-19 08:00:00-01:00
2016-03-19 11:00:00-01:00	6.54182	4.20505			2091-03-19 11:00:00-01:00
2016-03-19 14:00:00-01:00	7.01055	4.60598			2091-03-19 14:00:00-01:00
2016-03-19 17:00:00-01:00	7.73684	5.27401			2091-03-19 17:00:00-01:00
2016-03-19 20:00:00-01:00					2091-03-19 20:00:00-01:00
2016-03-19 23:00:00-01:00					2091-03-19 23:00:00-01:00
2016-03-20 02:00:00-01:00					2091-03-20 02:00:00-01:00
2016-03-20 05:00:00-01:00	7.78315	5.4081			2091-03-20 05:00:00-01:00
2016-03-20 08:00:00-01:00	6.65343	4.41009			2091-03-20 08:00:00-01:00
2016-03-20 11:00:00-01:00	6.57549	4.21948			2091-03-20 11:00:00-01:00
2016-03-20 14:00:00-01:00	7.03845	4.5836			2091-03-20 14:00:00-01:00
2016-03-20 17:00:00-01:00	7.75342	5.21063			2091-03-20 17:00:00-01:00
2016-03-20 20:00:00-01:00	8.21182	5.59823			2091-03-20 20:00:00-01:00
2016-03-20 23:00:00-01:00					2091-03-20 23:00:00-01:00
2016-03-21 02:00:00-01:00					2091-03-21 02:00:00-01:00
2016-03-21 05:00:00-01:00					2091-03-21 05:00:00-01:00
2016-03-21 08:00:00-01:00	7.74587	5.00555			2091-03-21 08:00:00-01:00	8.17462	5.53866
2016-03-21 11:00:00-01:00	7.45494	4.70303			2091-03-21 11:00:00-01:00	7.49011	4.99736	6.68085	4.71397
2016-03-21 14:00:00-01:00	7.555	4.80746			2091-03-21 14:00:00-01:00	7.46638	5.00762	6.62536	4.68099
2016-03-21 17:00:00-01:00	8.40027	5.53578			2091-03-21 17:00:00-01:00	8.10265	5.56391
2016-03-21 20:00:00-01:00					2091-03-21 20:00:00-01:00
2016-03-21 23:00:00-01:00					2091-03-21 23:00:00-01:00
2016-03-22 02:00:00-01:00					2091-03-22 02:00:00-01:00
2016-03-22 05:00:00-01:00					2091-03-22 05:00:00-01:00
2016-03-22 08:00:00-01:00	8.1754	5.54376			2091-03-22 08:00:00-01:00	7.56784	4.97244
2016-03-22 11:00:00-01:00	7.78381	5.1696			2091-03-22 11:00:00-01:00	6.81667	4.32412	6.44787	4.56317
2016-03-22 14:00:00-01:00					2091-03-22 14:00:00-01:00	6.91417	4.4257
2016-03-22 17:00:00-01:00					2091-03-22 17:00:00-01:00	7.5333	4.99322
2016-03-22 20:00:00-01:00					2091-03-22 20:00:00-01:00	7.95939	5.36968
2016-03-22 23:00:00-01:00					2091-03-22 23:00:00-01:00
2016-03-23 02:00:00-01:00					2091-03-23 02:00:00-01:00
2016-03-23 05:00:00-01:00					2091-03-23 05:00:00-01:00	7.75589	5.28091
2016-03-23 08:00:00-01:00					2091-03-23 08:00:00-01:00	6.71786	4.3337
2016-03-23 11:00:00-01:00					2091-03-23 11:00:00-01:00	6.2275	3.82168	6.6655	4.71791
2016-03-23 14:00:00-01:00					2091-03-23 14:00:00-01:00	6.31071	3.88272	6.86557	4.87819
2016-03-23 17:00:00-01:00					2091-03-23 17:00:00-01:00	6.63854	4.67679
2016-03-23 20:00:00-01:00					2091-03-23 20:00:00-01:00	7.75873	5.24903
2016-03-23 23:00:00-01:00					2091-03-23 23:00:00-01:00
2016-03-24 02:00:00-01:00					2091-03-24 02:00:00-01:00
2016-03-24 05:00:00-01:00					2091-03-24 05:00:00-01:00	7.81895	5.4211
2016-03-24 08:00:00-01:00			7.63067	5.35492	2091-03-24 08:00:00-01:00	6.88247	4.5928	7.5068	5.32518
2016-03-24 11:00:00-01:00			6.99403	4.78245	2091-03-24 11:00:00-01:00	6.42667	4.16924	7.21178	5.00594
2016-03-24 14:00:00-01:00			7.20239	4.9038	2091-03-24 14:00:00-01:00	6.72684	4.45933	7.41196	5.11872
2016-03-24 17:00:00-01:00					2091-03-24 17:00:00-01:00	7.48547	5.23622	7.82931	5.52303
2016-03-24 20:00:00-01:00					2091-03-24 20:00:00-01:00
2016-03-24 23:00:00-01:00					2091-03-24 23:00:00-01:00
2016-03-25 02:00:00-01:00					2091-03-25 02:00:00-01:00
2016-03-25 05:00:00-01:00					2091-03-25 05:00:00-01:00
2016-03-25 08:00:00-01:00					2091-03-25 08:00:00-01:00	6.85588	4.63366	7.50659	5.25245
2016-03-25 11:00:00-01:00					2091-03-25 11:00:00-01:00	6.29219	4.01621	7.23723	4.83404
2016-03-25 14:00:00-01:00					2091-03-25 14:00:00-01:00	6.49363	4.15702	7.61128	5.09803
2016-03-25 17:00:00-01:00					2091-03-25 17:00:00-01:00	7.03438	4.71275
2016-03-25 20:00:00-01:00					2091-03-25 20:00:00-01:00	7.56705	5.22582
2016-03-25 23:00:00-01:00					2091-03-25 23:00:00-01:00	7.96249	5.517
2016-03-26 02:00:00-01:00					2091-03-26 02:00:00-01:00
2016-03-26 05:00:00-01:00					2091-03-26 05:00:00-01:00	8.10346	5.4793
2016-03-26 08:00:00-01:00	7.71385	5.28448			2091-03-26 08:00:00-01:00	7.26274	4.74742	7.60955	5.27489
2016-03-26 11:00:00-01:00	7.34683	4.97601			2091-03-26 11:00:00-01:00	6.59661	4.17422	7.32102	4.94754
2016-03-26 14:00:00-01:00	7.641	5.24073			2091-03-26 14:00:00-01:00	6.80371	4.39696	7.42195	5.01832
2016-03-26 17:00:00-01:00	8.04978	5.57768			2091-03-26 17:00:00-01:00	7.38513	5.02869
2016-03-26 20:00:00-01:00					2091-03-26 20:00:00-01:00	7.90061	5.53479
2016-03-26 23:00:00-01:00					2091-03-26 23:00:00-01:00
2016-03-27 02:00:00-01:00					2091-03-27 02:00:00-01:00
2016-03-27 05:00:00-01:00					2091-03-27 05:00:00-01:00
2016-03-27 08:00:00-01:00	7.8243	5.5176			2091-03-27 08:00:00-01:00	7.35052	4.99304	7.68695	5.24215
2016-03-27 11:00:00-01:00	7.78761	5.41145			2091-03-27 11:00:00-01:00	6.88015	4.5914	7.44893	4.95248
2016-03-27 14:00:00-01:00					2091-03-27 14:00:00-01:00	7.05922	4.83972	7.54291	4.97182
2016-03-27 17:00:00-01:00					2091-03-27 17:00:00-01:00	7.54828	5.3084	8.16872	5.60487
2016-03-27 20:00:00-01:00					2091-03-27 20:00:00-01:00
2016-03-27 23:00:00-01:00					2091-03-27 23:00:00-01:00
2016-03-28 02:00:00-01:00					2091-03-28 02:00:00-01:00
2016-03-28 05:00:00-01:00					2091-03-28 05:00:00-01:00
2016-03-28 08:00:00-01:00					2091-03-28 08:00:00-01:00	7.24229	5.06168	7.43862	4.85515
2016-03-28 11:00:00-01:00			8.3755	5.6195	2091-03-28 11:00:00-01:00	6.81234	4.66127	7.12772	4.60408
2016-03-28 14:00:00-01:00					2091-03-28 14:00:00-01:00	6.96832	4.73929	7.20404	4.67897
2016-03-28 17:00:00-01:00					2091-03-28 17:00:00-01:00	7.6052	5.30376	8.05669	5.48255
2016-03-28 20:00:00-01:00					2091-03-28 20:00:00-01:00
2016-03-28 23:00:00-01:00					2091-03-28 23:00:00-01:00
2016-03-29 02:00:00-01:00					2091-03-29 02:00:00-01:00
2016-03-29 05:00:00-01:00					2091-03-29 05:00:00-01:00
2016-03-29 08:00:00-01:00					2091-03-29 08:00:00-01:00	6.84549	4.72463	7.24406	4.77248
2016-03-29 11:00:00-01:00			8.27963	5.53499	2091-03-29 11:00:00-01:00	6.57818	4.41619	6.99282	4.50899
2016-03-29 14:00:00-01:00					2091-03-29 14:00:00-01:00	6.77657	4.50776	7.0663	4.54353
2016-03-29 17:00:00-01:00					2091-03-29 17:00:00-01:00	7.452	5.12591	7.9585	5.43118
2016-03-29 20:00:00-01:00					2091-03-29 20:00:00-01:00
2016-03-29 23:00:00-01:00					2091-03-29 23:00:00-01:00
2016-03-30 02:00:00-01:00					2091-03-30 02:00:00-01:00
2016-03-30 05:00:00-01:00					2091-03-30 05:00:00-01:00	7.97929	5.6093
2016-03-30 08:00:00-01:00	8.24616	5.58356	8.11013	5.46809	2091-03-30 08:00:00-01:00	6.62804	4.40893	7.03871	4.55665
2016-03-30 11:00:00-01:00	7.7694	5.14498	7.69153	5.08418	2091-03-30 11:00:00-01:00	6.2954	4.02529	6.81273	4.31371
2016-03-30 14:00:00-01:00	7.95411	5.27274	7.84948	5.24716	2091-03-30 14:00:00-01:00	6.47972	4.14726	6.95603	4.39204
2016-03-30 17:00:00-01:00					2091-03-30 17:00:00-01:00	7.25423	4.88866	7.9177	5.29926
2016-03-30 20:00:00-01:00					2091-03-30 20:00:00-01:00	7.85509	5.42489
2016-03-30 23:00:00-01:00					2091-03-30 23:00:00-01:00
2016-03-31 02:00:00-01:00					2091-03-31 02:00:00-01:00
2016-03-31 05:00:00-01:00					2091-03-31 05:00:00-01:00	7.61847	5.25717	8.24984	5.58329
2016-03-31 08:00:00-01:00			7.15606	4.8001	2091-03-31 08:00:00-01:00	6.26939	4.0095	6.85929	4.34447
2016-03-31 11:00:00-01:00			6.56676	4.28301	2091-03-31 11:00:00-01:00	6.07719	3.74927	6.61638	4.06662
2016-03-31 14:00:00-01:00			6.85007	4.53051	2091-03-31 14:00:00-01:00	6.31058	3.9202	6.89927	4.28125
2016-03-31 17:00:00-01:00			7.40335	5.03699	2091-03-31 17:00:00-01:00	7.06208	4.62806	7.94013	5.21932
2016-03-31 20:00:00-01:00			7.71333	5.31494	2091-03-31 20:00:00-01:00	7.66663	5.1565
2016-03-31 23:00:00-01:00			7.97327	5.57448	2091-03-31 23:00:00-01:00
2016-04-01 02:00:00-01:00					2091-04-01 02:00:00-01:00
2016-04-01 05:00:00-01:00			7.65032	5.37269	2091-04-01 05:00:00-01:00	7.47706	5.09463	8.25364	5.48082
2016-04-01 08:00:00-01:00			6.62345	4.47551	2091-04-01 08:00:00-01:00	6.02288	3.77504	6.74691	4.11497
2016-04-01 11:00:00-01:00	7.46403	5.21875	6.37939	4.19371	2091-04-01 11:00:00-01:00	5.66079	3.32869	6.56699	3.90187
2016-04-01 14:00:00-01:00	7.64423	5.31152	6.71598	4.45068	2091-04-01 14:00:00-01:00	5.81919	3.55793	6.80248	4.10631
2016-04-01 17:00:00-01:00			7.35924	5.17179	2091-04-01 17:00:00-01:00	6.53419	4.4458	7.85264	5.09009
2016-04-01 20:00:00-01:00					2091-04-01 20:00:00-01:00	7.206	5.04887
2016-04-01 23:00:00-01:00					2091-04-01 23:00:00-01:00	7.56433	5.36187
2016-04-02 02:00:00-01:00					2091-04-02 02:00:00-01:00
2016-04-02 05:00:00-01:00			7.93613	5.56295	2091-04-02 05:00:00-01:00	7.54296	5.33708	7.84627	5.28392
2016-04-02 08:00:00-01:00	7.89257	5.56671	6.79552	4.53887	2091-04-02 08:00:00-01:00	7.31119	5.14952	6.31854	3.97476
2016-04-02 11:00:00-01:00	7.388	5.10678	6.24309	4.00009	2091-04-02 11:00:00-01:00	6.92327	4.8506	6.19415	3.75987
2016-04-02 14:00:00-01:00	7.51756	5.18941	6.37615	4.13303	2091-04-02 14:00:00-01:00	7.11894	5.03757	6.48419	3.96853
2016-04-02 17:00:00-01:00			7.28118	5.03713	2091-04-02 17:00:00-01:00			7.51397	4.86617
2016-04-02 20:00:00-01:00					2091-04-02 20:00:00-01:00			8.26153	5.47729
2016-04-02 23:00:00-01:00					2091-04-02 23:00:00-01:00
2016-04-03 02:00:00-01:00					2091-04-03 02:00:00-01:00
2016-04-03 05:00:00-01:00					2091-04-03 05:00:00-01:00			7.95827	5.20999
2016-04-03 08:00:00-01:00	7.64205	5.32396	6.83568	4.73379	2091-04-03 08:00:00-01:00			6.73805	4.07122
2016-04-03 11:00:00-01:00	6.57112	4.48611	6.43599	4.3888	2091-04-03 11:00:00-01:00	8.03618	5.37388	6.70621	4.00468
2016-04-03 14:00:00-01:00	6.89598	4.63064	6.89236	4.79962	2091-04-03 14:00:00-01:00	8.26344	5.50642	7.04121	4.30996
2016-04-03 17:00:00-01:00					2091-04-03 17:00:00-01:00			7.91324	5.12078
2016-04-03 20:00:00-01:00					2091-04-03 20:00:00-01:00			8.4166	5.57397
2016-04-03 23:00:00-01:00					2091-04-03 23:00:00-01:00
2016-04-04 02:00:00-01:00					2091-04-04 02:00:00-01:00
2016-04-04 05:00:00-01:00					2091-04-04 05:00:00-01:00			8.13706	5.39252
2016-04-04 08:00:00-01:00	7.46928	4.85786	7.18534	5.02261	2091-04-04 08:00:00-01:00			6.99087	4.37841
2016-04-04 11:00:00-01:00	7.34919	4.66379	6.68879	4.57847	2091-04-04 11:00:00-01:00	7.9241	5.36851	6.66574	4.07249
2016-04-04 14:00:00-01:00	7.67693	4.88656	6.90602	4.75737	2091-04-04 14:00:00-01:00	7.88025	5.3032	6.95438	4.32552
2016-04-04 17:00:00-01:00			7.53782	5.31112	2091-04-04 17:00:00-01:00			7.94384	5.23715
2016-04-04 20:00:00-01:00					2091-04-04 20:00:00-01:00
2016-04-04 23:00:00-01:00					2091-04-04 23:00:00-01:00
2016-04-05 02:00:00-01:00					2091-04-05 02:00:00-01:00
2016-04-05 05:00:00-01:00					2091-04-05 05:00:00-01:00			8.01272	5.33117
2016-04-05 08:00:00-01:00			7.17358	5.00688	2091-04-05 08:00:00-01:00	8.17636	5.56454	6.61205	4.02198
2016-04-05 11:00:00-01:00	7.68335	5.21436	6.59883	4.43625	2091-04-05 11:00:00-01:00	7.90435	5.32645	6.36168	3.75641
2016-04-05 14:00:00-01:00	7.92559	5.37015	6.76474	4.45134	2091-04-05 14:00:00-01:00	8.04845	5.44744	6.55742	3.92811
2016-04-05 17:00:00-01:00			7.75604	5.25873	2091-04-05 17:00:00-01:00			7.58529	4.89953
2016-04-05 20:00:00-01:00					2091-04-05 20:00:00-01:00			8.22483	5.4702
2016-04-05 23:00:00-01:00					2091-04-05 23:00:00-01:00
2016-04-06 02:00:00-01:00					2091-04-06 02:00:00-01:00
2016-04-06 05:00:00-01:00					2091-04-06 05:00:00-01:00			7.8263	5.17017
2016-04-06 08:00:00-01:00			6.72903	4.36483	2091-04-06 08:00:00-01:00			6.39556	3.87656
2016-04-06 11:00:00-01:00	7.89356	5.41811	6.21297	3.78489	2091-04-06 11:00:00-01:00	8.25492	5.53833	6.12293	3.61364
2016-04-06 14:00:00-01:00	8.05035	5.53221	6.45741	3.97976	2091-04-06 14:00:00-01:00	8.28372	5.56614	6.23566	3.7117
2016-04-06 17:00:00-01:00			7.58041	5.10823	2091-04-06 17:00:00-01:00			7.1936	4.64571
2016-04-06 20:00:00-01:00					2091-04-06 20:00:00-01:00			7.80674	5.21349
2016-04-06 23:00:00-01:00					2091-04-06 23:00:00-01:00
2016-04-07 02:00:00-01:00					2091-04-07 02:00:00-01:00
2016-04-07 05:00:00-01:00					2091-04-07 05:00:00-01:00			7.59578	5.15625
2016-04-07 08:00:00-01:00			6.75494	4.65799	2091-04-07 08:00:00-01:00	8.14111	5.54327	6.35502	4.07228
2016-04-07 11:00:00-01:00	7.36721	5.13452	6.20098	4.12216	2091-04-07 11:00:00-01:00	8.00192	5.40696	5.95175	3.6129
2016-04-07 14:00:00-01:00	7.55597	5.28745	6.41246	4.33616	2091-04-07 14:00:00-01:00	8.12111	5.50595	6.14526	3.77766
2016-04-07 17:00:00-01:00			7.30284	5.14133	2091-04-07 17:00:00-01:00			6.96697	4.60087
2016-04-07 20:00:00-01:00					2091-04-07 20:00:00-01:00			7.56109	5.1901
2016-04-07 23:00:00-01:00					2091-04-07 23:00:00-01:00
2016-04-08 02:00:00-01:00					2091-04-08 02:00:00-01:00
2016-04-08 05:00:00-01:00					2091-04-08 05:00:00-01:00			7.59968	5.26492
2016-04-08 08:00:00-01:00	7.49704	5.20777			2091-04-08 08:00:00-01:00	7.35279	4.82554	6.72393	4.42153
2016-04-08 11:00:00-01:00	6.99809	4.67881	6.73749	4.73078	2091-04-08 11:00:00-01:00	6.59062	4.19444	6.36645	4.0353
2016-04-08 14:00:00-01:00	7.14337	4.79523	6.80726	4.79178	2091-04-08 14:00:00-01:00	6.58238	4.26951	6.62806	4.24749
2016-04-08 17:00:00-01:00	7.74667	5.29954			2091-04-08 17:00:00-01:00	7.21377	4.80957	7.44325	4.98081
2016-04-08 20:00:00-01:00					2091-04-08 20:00:00-01:00	7.71411	5.27738
2016-04-08 23:00:00-01:00					2091-04-08 23:00:00-01:00	7.97324	5.50301
2016-04-09 02:00:00-01:00					2091-04-09 02:00:00-01:00
2016-04-09 05:00:00-01:00	8.22581	5.56161			2091-04-09 05:00:00-01:00	7.26997	5.07584	7.80117	5.32592
2016-04-09 08:00:00-01:00	7.07909	4.6034			2091-04-09 08:00:00-01:00	6.62124	4.50863	6.66756	4.27526
2016-04-09 11:00:00-01:00	6.10865	3.93699			2091-04-09 11:00:00-01:00	6.60254	4.36678	6.38944	3.90214
2016-04-09 14:00:00-01:00	6.05544	3.9685			2091-04-09 14:00:00-01:00	7.43335	4.95184	6.52879	3.9554
2016-04-09 17:00:00-01:00	6.84804	4.72232			2091-04-09 17:00:00-01:00	8.09911	5.46724	7.53794	4.9133
2016-04-09 20:00:00-01:00	7.57208	5.31548			2091-04-09 20:00:00-01:00
2016-04-09 23:00:00-01:00					2091-04-09 23:00:00-01:00
2016-04-10 02:00:00-01:00					2091-04-10 02:00:00-01:00
2016-04-10 05:00:00-01:00					2091-04-10 05:00:00-01:00			7.82808	5.21152
2016-04-10 08:00:00-01:00	6.85378	4.7259			2091-04-10 08:00:00-01:00			6.37025	3.93513
2016-04-10 11:00:00-01:00	6.7929	4.65841			2091-04-10 11:00:00-01:00	8.07179	5.40317	6.19187	3.66696
2016-04-10 14:00:00-01:00	7.47891	5.25491			2091-04-10 14:00:00-01:00	8.21525	5.50205	6.25453	3.69678
2016-04-10 17:00:00-01:00					2091-04-10 17:00:00-01:00			7.20429	4.65403
2016-04-10 20:00:00-01:00					2091-04-10 20:00:00-01:00			7.94008	5.43237
2016-04-10 23:00:00-01:00					2091-04-10 23:00:00-01:00
2016-04-11 02:00:00-01:00					2091-04-11 02:00:00-01:00
2016-04-11 05:00:00-01:00					2091-04-11 05:00:00-01:00			7.45617	4.94799
2016-04-11 08:00:00-01:00					2091-04-11 08:00:00-01:00			6.07807	3.63194
2016-04-11 11:00:00-01:00					2091-04-11 11:00:00-01:00	7.91747	5.3048	5.91644	3.3787
2016-04-11 14:00:00-01:00					2091-04-11 14:00:00-01:00	7.9426	5.30306	5.97609	3.43019
2016-04-11 17:00:00-01:00					2091-04-11 17:00:00-01:00			6.97173	4.43755
2016-04-11 20:00:00-01:00					2091-04-11 20:00:00-01:00			7.74024	5.16879
2016-04-11 23:00:00-01:00					2091-04-11 23:00:00-01:00
2016-04-12 02:00:00-01:00					2091-04-12 02:00:00-01:00
2016-04-12 05:00:00-01:00					2091-04-12 05:00:00-01:00			7.32786	4.70906
2016-04-12 08:00:00-01:00					2091-04-12 08:00:00-01:00	7.56636	5.09996	5.97881	3.41354
2016-04-12 11:00:00-01:00	7.89074	5.56337			2091-04-12 11:00:00-01:00	7.21062	4.70127	5.72647	3.21658
2016-04-12 14:00:00-01:00					2091-04-12 14:00:00-01:00	7.47055	4.84792	5.86608	3.37003
2016-04-12 17:00:00-01:00					2091-04-12 17:00:00-01:00	8.14347	5.4256	6.89307	4.40761
2016-04-12 20:00:00-01:00					2091-04-12 20:00:00-01:00			7.58347	5.03207
2016-04-12 23:00:00-01:00					2091-04-12 23:00:00-01:00			8.16348	5.53678
2016-04-13 02:00:00-01:00					2091-04-13 02:00:00-01:00
2016-04-13 05:00:00-01:00					2091-04-13 05:00:00-01:00			7.20034	4.65059
2016-04-13 08:00:00-01:00	7.5112	5.17917			2091-04-13 08:00:00-01:00	7.29466	4.76712	5.84592	3.31626
2016-04-13 11:00:00-01:00	6.47676	4.43681			2091-04-13 11:00:00-01:00	6.72401	4.26006	5.68209	3.13484
2016-04-13 14:00:00-01:00	6.42603	4.44176			2091-04-13 14:00:00-01:00	6.6648	4.22689	5.96467	3.3823
2016-04-13 17:00:00-01:00	6.95419	4.8913			2091-04-13 17:00:00-01:00	7.37247	4.86105	6.88772	4.24623
2016-04-13 20:00:00-01:00					2091-04-13 20:00:00-01:00	7.91627	5.34765	7.55742	4.84621
2016-04-13 23:00:00-01:00					2091-04-13 23:00:00-01:00			8.11512	5.32658
2016-04-14 02:00:00-01:00					2091-04-14 02:00:00-01:00
2016-04-14 05:00:00-01:00					2091-04-14 05:00:00-01:00	8.33114	5.58601	7.24081	4.57632
2016-04-14 08:00:00-01:00	7.7124	5.12383			2091-04-14 08:00:00-01:00	7.14845	4.5886	5.81705	3.31071
2016-04-14 11:00:00-01:00	7.48285	4.84522			2091-04-14 11:00:00-01:00	6.5976	4.12869	5.46034	2.99552
2016-04-14 14:00:00-01:00	7.56494	4.92441			2091-04-14 14:00:00-01:00	6.67605	4.24446	5.58606	3.16447
2016-04-14 17:00:00-01:00					2091-04-14 17:00:00-01:00	7.27045	4.81349	6.181	3.86672
2016-04-14 20:00:00-01:00					2091-04-14 20:00:00-01:00	7.81509	5.31971	6.47975	4.34609
2016-04-14 23:00:00-01:00					2091-04-14 23:00:00-01:00			6.27418	4.25073
2016-04-15 02:00:00-01:00					2091-04-15 02:00:00-01:00			6.02747	4.12379
2016-04-15 05:00:00-01:00					2091-04-15 05:00:00-01:00	7.88062	5.33065	5.84546	3.98234
2016-04-15 08:00:00-01:00					2091-04-15 08:00:00-01:00	6.74933	4.31907	4.89949	3.17016
2016-04-15 11:00:00-01:00					2091-04-15 11:00:00-01:00	5.74542	3.57916	4.76872	3.02045
2016-04-15 14:00:00-01:00					2091-04-15 14:00:00-01:00	5.59513	3.57095	5.17353	3.33853
2016-04-15 17:00:00-01:00					2091-04-15 17:00:00-01:00	6.04193	4.03601	5.57877	3.74387
2016-04-15 20:00:00-01:00					2091-04-15 20:00:00-01:00	6.34483	4.30973	5.8889	4.00084
2016-04-15 23:00:00-01:00					2091-04-15 23:00:00-01:00	6.64531	4.56976	6.30965	4.33953
2016-04-16 02:00:00-01:00					2091-04-16 02:00:00-01:00	7.00461	4.86938	6.32191	4.43465
2016-04-16 05:00:00-01:00					2091-04-16 05:00:00-01:00	6.47306	4.39958	5.81726	4.01931
2016-04-16 08:00:00-01:00					2091-04-16 08:00:00-01:00	6.35149	4.11853	5.19461	3.4845
2016-04-16 11:00:00-01:00					2091-04-16 11:00:00-01:00	6.34165	4.04702	4.90248	3.23397
2016-04-16 14:00:00-01:00					2091-04-16 14:00:00-01:00	6.88283	4.5509	5.0698	3.36393
2016-04-16 17:00:00-01:00					2091-04-16 17:00:00-01:00	7.93933	5.46654	5.33592	3.59115
2016-04-16 20:00:00-01:00					2091-04-16 20:00:00-01:00			5.80021	3.98691
2016-04-16 23:00:00-01:00					2091-04-16 23:00:00-01:00			6.17904	4.32445
2016-04-17 02:00:00-01:00					2091-04-17 02:00:00-01:00			6.35962	4.48212
2016-04-17 05:00:00-01:00					2091-04-17 05:00:00-01:00			6.46457	4.54827
2016-04-17 08:00:00-01:00			6.78618	4.82491	2091-04-17 08:00:00-01:00
2016-04-17 11:00:00-01:00			5.96749	4.09613	2091-04-17 11:00:00-01:00	8.24688	5.57589
2016-04-17 14:00:00-01:00			6.0264	4.15674	2091-04-17 14:00:00-01:00	8.24546	5.59271
2016-04-17 17:00:00-01:00					2091-04-17 17:00:00-01:00
2016-04-17 20:00:00-01:00					2091-04-17 20:00:00-01:00
2016-04-17 23:00:00-01:00					2091-04-17 23:00:00-01:00
2016-04-18 02:00:00-01:00					2091-04-18 02:00:00-01:00
2016-04-18 05:00:00-01:00					2091-04-18 05:00:00-01:00
2016-04-18 08:00:00-01:00			6.73657	4.75258	2091-04-18 08:00:00-01:00
2016-04-18 11:00:00-01:00	7.78894	5.30432	7.31335	4.98535	2091-04-18 11:00:00-01:00	8.08873	5.41405	5.75293	4.11373
2016-04-18 14:00:00-01:00	7.93448	5.41539	7.77957	5.2386	2091-04-18 14:00:00-01:00	8.18506	5.49873	5.80432	4.15493
2016-04-18 17:00:00-01:00					2091-04-18 17:00:00-01:00
2016-04-18 20:00:00-01:00					2091-04-18 20:00:00-01:00
2016-04-18 23:00:00-01:00					2091-04-18 23:00:00-01:00
2016-04-19 02:00:00-01:00					2091-04-19 02:00:00-01:00
2016-04-19 05:00:00-01:00					2091-04-19 05:00:00-01:00
2016-04-19 08:00:00-01:00	7.35864	5.12519	7.38917	5.22056	2091-04-19 08:00:00-01:00
2016-04-19 11:00:00-01:00	6.88872	4.66328	7.61401	5.21403	2091-04-19 11:00:00-01:00	7.82524	5.38416
2016-04-19 14:00:00-01:00	7.14682	4.765	7.72957	5.23321	2091-04-19 14:00:00-01:00	8.04532	5.49513	5.81914	4.19568
2016-04-19 17:00:00-01:00	7.94842	5.53786			2091-04-19 17:00:00-01:00
2016-04-19 20:00:00-01:00					2091-04-19 20:00:00-01:00
2016-04-19 23:00:00-01:00					2091-04-19 23:00:00-01:00
2016-04-20 02:00:00-01:00					2091-04-20 02:00:00-01:00
2016-04-20 05:00:00-01:00					2091-04-20 05:00:00-01:00
2016-04-20 08:00:00-01:00	7.93549	5.40104	7.54548	5.31717	2091-04-20 08:00:00-01:00	7.88792	5.2513	6.88903	4.87641
2016-04-20 11:00:00-01:00	7.63756	5.0789	7.07797	4.91027	2091-04-20 11:00:00-01:00	7.37004	4.74398	6.67358	4.63969
2016-04-20 14:00:00-01:00	7.74817	5.15218	7.2664	5.04983	2091-04-20 14:00:00-01:00	7.58325	4.90591	7.14275	4.96973
2016-04-20 17:00:00-01:00					2091-04-20 17:00:00-01:00	8.37768	5.53466
2016-04-20 20:00:00-01:00					2091-04-20 20:00:00-01:00
2016-04-20 23:00:00-01:00					2091-04-20 23:00:00-01:00
2016-04-21 02:00:00-01:00					2091-04-21 02:00:00-01:00
2016-04-21 05:00:00-01:00					2091-04-21 05:00:00-01:00
2016-04-21 08:00:00-01:00	8.02829	5.60578	7.33666	5.12931	2091-04-21 08:00:00-01:00	7.67692	4.97441	6.93682	4.77919
2016-04-21 11:00:00-01:00	7.58737	5.20713	6.70416	4.5567	2091-04-21 11:00:00-01:00	6.88038	4.37284	6.9718	4.72163
2016-04-21 14:00:00-01:00	7.77533	5.32785	6.8023	4.65945	2091-04-21 14:00:00-01:00	6.69646	4.30432	6.97174	4.7078
2016-04-21 17:00:00-01:00			7.3154	5.10614	2091-04-21 17:00:00-01:00	7.51696	5.0515	6.70139	4.748
2016-04-21 20:00:00-01:00			7.73682	5.4736	2091-04-21 20:00:00-01:00
2016-04-21 23:00:00-01:00					2091-04-21 23:00:00-01:00
2016-04-22 02:00:00-01:00					2091-04-22 02:00:00-01:00
2016-04-22 05:00:00-01:00			7.13127	4.97513	2091-04-22 05:00:00-01:00			7.63729	5.38243
2016-04-22 08:00:00-01:00	7.66623	5.39775	5.66761	3.75787	2091-04-22 08:00:00-01:00	7.44055	5.19829	6.6134	4.39978
2016-04-22 11:00:00-01:00	6.96875	4.84993	5.06112	3.23361	2091-04-22 11:00:00-01:00	7.09066	4.85808	6.56514	4.22999
2016-04-22 14:00:00-01:00	7.35605	5.13928	5.36319	3.46707	2091-04-22 14:00:00-01:00	7.28254	4.99905	6.63179	4.2541
2016-04-22 17:00:00-01:00			6.08665	4.08454	2091-04-22 17:00:00-01:00	7.99188	5.5909	7.17916	4.93633
2016-04-22 20:00:00-01:00			6.64462	4.56442	2091-04-22 20:00:00-01:00			7.72706	5.41626
2016-04-22 23:00:00-01:00			7.08536	4.9337	2091-04-22 23:00:00-01:00
2016-04-23 02:00:00-01:00			7.4575	5.24494	2091-04-23 02:00:00-01:00
2016-04-23 05:00:00-01:00			6.66967	4.59334	2091-04-23 05:00:00-01:00			7.59526	5.19657
2016-04-23 08:00:00-01:00			5.96931	4.05017	2091-04-23 08:00:00-01:00	7.65723	5.2568	6.42995	4.17231
2016-04-23 11:00:00-01:00	7.12957	5.07252	5.72369	3.83707	2091-04-23 11:00:00-01:00	7.33928	4.89181	5.54797	3.63086
2016-04-23 14:00:00-01:00			5.82568	3.9182	2091-04-23 14:00:00-01:00	7.52142	5.02784	5.43879	3.56304
2016-04-23 17:00:00-01:00			6.52502	4.50728	2091-04-23 17:00:00-01:00	8.14844	5.54015	5.25941	3.57002
2016-04-23 20:00:00-01:00			7.50887	5.30277	2091-04-23 20:00:00-01:00			5.09357	3.57898
2016-04-23 23:00:00-01:00					2091-04-23 23:00:00-01:00			7.12355	4.97028
2016-04-24 02:00:00-01:00					2091-04-24 02:00:00-01:00			7.80905	5.50891
2016-04-24 05:00:00-01:00					2091-04-24 05:00:00-01:00			7.38291	5.10395
2016-04-24 08:00:00-01:00	6.91246	4.89611	7.48748	5.22837	2091-04-24 08:00:00-01:00	7.31533	4.92528	6.52703	4.28787
2016-04-24 11:00:00-01:00	6.55706	4.57183	7.00308	4.81584	2091-04-24 11:00:00-01:00	6.69158	4.43343	6.07924	3.89047
2016-04-24 14:00:00-01:00	6.72573	4.69367	6.94259	4.76994	2091-04-24 14:00:00-01:00	6.81054	4.56512	6.19676	4.05977
2016-04-24 17:00:00-01:00	6.51029	4.65082	7.56882	5.30282	2091-04-24 17:00:00-01:00	7.59334	5.20282	6.78531	4.64114
2016-04-24 20:00:00-01:00					2091-04-24 20:00:00-01:00			7.32178	5.12175
2016-04-24 23:00:00-01:00					2091-04-24 23:00:00-01:00
2016-04-25 02:00:00-01:00					2091-04-25 02:00:00-01:00
2016-04-25 05:00:00-01:00					2091-04-25 05:00:00-01:00	7.95643	5.5393	7.14223	5.00627
2016-04-25 08:00:00-01:00	6.48097	4.56918	7.09036	4.90368	2091-04-25 08:00:00-01:00	6.65295	4.43243	5.75905	3.85465
2016-04-25 11:00:00-01:00	6.643	4.68115	6.24756	4.13588	2091-04-25 11:00:00-01:00	6.5506	4.14426	4.80035	3.05775
2016-04-25 14:00:00-01:00	6.81439	4.81551	6.27609	4.09206	2091-04-25 14:00:00-01:00	7.09262	4.49965	5.12585	3.28323
2016-04-25 17:00:00-01:00			7.33249	5.02602	2091-04-25 17:00:00-01:00	7.85932	5.08295	5.68062	3.77328
2016-04-25 20:00:00-01:00					2091-04-25 20:00:00-01:00	8.27477	5.44114	5.87824	4.00107
2016-04-25 23:00:00-01:00					2091-04-25 23:00:00-01:00			6.47355	4.52714
2016-04-26 02:00:00-01:00					2091-04-26 02:00:00-01:00
2016-04-26 05:00:00-01:00					2091-04-26 05:00:00-01:00	8.00783	5.26561	6.40791	4.57115
2016-04-26 08:00:00-01:00	6.75117	4.71406			2091-04-26 08:00:00-01:00	6.8695	4.26526	5.25228	3.57435
2016-04-26 11:00:00-01:00	6.90488	4.75506			2091-04-26 11:00:00-01:00	6.53105	3.93647	4.58356	2.94952
2016-04-26 14:00:00-01:00	7.04688	4.82097			2091-04-26 14:00:00-01:00	6.62203	4.07531	4.76399	3.08372
2016-04-26 17:00:00-01:00	6.75596	4.81908			2091-04-26 17:00:00-01:00	7.43143	4.81627	5.21673	3.46879
2016-04-26 20:00:00-01:00					2091-04-26 20:00:00-01:00	8.13978	5.61455	5.64525	3.83977
2016-04-26 23:00:00-01:00					2091-04-26 23:00:00-01:00			6.01695	4.15728
2016-04-27 02:00:00-01:00					2091-04-27 02:00:00-01:00			6.28965	4.39028
2016-04-27 05:00:00-01:00					2091-04-27 05:00:00-01:00			5.59768	3.79844
2016-04-27 08:00:00-01:00	7.04858	4.7811	7.86673	5.563	2091-04-27 08:00:00-01:00			4.60671	2.93318
2016-04-27 11:00:00-01:00	6.95918	4.58265	7.50887	5.25607	2091-04-27 11:00:00-01:00			4.39156	2.71558
2016-04-27 14:00:00-01:00	7.09052	4.64058	7.54644	5.28719	2091-04-27 14:00:00-01:00			4.68448	2.93297
2016-04-27 17:00:00-01:00	7.15071	5.07469			2091-04-27 17:00:00-01:00			5.22129	3.39134
2016-04-27 20:00:00-01:00					2091-04-27 20:00:00-01:00			5.66786	3.77078
2016-04-27 23:00:00-01:00					2091-04-27 23:00:00-01:00			5.93317	4.03021
2016-04-28 02:00:00-01:00					2091-04-28 02:00:00-01:00			6.2179	4.38545
2016-04-28 05:00:00-01:00					2091-04-28 05:00:00-01:00
2016-04-28 08:00:00-01:00	7.25537	5.15689	7.67813	5.37631	2091-04-28 08:00:00-01:00			5.89256	4.20433
2016-04-28 11:00:00-01:00	7.18594	5.0732	7.24981	4.9993	2091-04-28 11:00:00-01:00	7.90538	5.46283	5.1033	3.49448
2016-04-28 14:00:00-01:00	7.26377	5.13248	7.38922	5.11701	2091-04-28 14:00:00-01:00	8.19734	5.59449	5.38546	3.66445
2016-04-28 17:00:00-01:00					2091-04-28 17:00:00-01:00			5.09169	3.57034
2016-04-28 20:00:00-01:00					2091-04-28 20:00:00-01:00			6.03977	4.21172
2016-04-28 23:00:00-01:00					2091-04-28 23:00:00-01:00			6.28266	4.39904
2016-04-29 02:00:00-01:00					2091-04-29 02:00:00-01:00			6.22553	4.37427
2016-04-29 05:00:00-01:00					2091-04-29 05:00:00-01:00			5.93447	4.10622
2016-04-29 08:00:00-01:00	6.21662	4.30153	7.70063	5.40996	2091-04-29 08:00:00-01:00			5.3178	3.54783
2016-04-29 11:00:00-01:00	6.39328	4.34749	7.31678	5.01599	2091-04-29 11:00:00-01:00	7.73995	5.25486	5.04338	3.31687
2016-04-29 14:00:00-01:00	6.49955	4.42057	7.42236	5.07565	2091-04-29 14:00:00-01:00	7.75247	5.226	5.30832	3.59597
2016-04-29 17:00:00-01:00	6.73441	4.69228			2091-04-29 17:00:00-01:00			5.42388	3.72742
2016-04-29 20:00:00-01:00	7.47475	5.27518			2091-04-29 20:00:00-01:00			5.74086	4.05901
2016-04-29 23:00:00-01:00					2091-04-29 23:00:00-01:00
2016-04-30 02:00:00-01:00					2091-04-30 02:00:00-01:00
2016-04-30 05:00:00-01:00	6.9116	4.84699			2091-04-30 05:00:00-01:00			6.37138	4.55076
2016-04-30 08:00:00-01:00	5.88089	3.94841	7.48086	5.15585	2091-04-30 08:00:00-01:00	7.44345	5.16046	6.20947	4.26322
2016-04-30 11:00:00-01:00	6.03656	4.03079	7.0165	4.73066	2091-04-30 11:00:00-01:00	7.24016	4.91412	6.52977	4.21826
2016-04-30 14:00:00-01:00	6.13884	4.10961	7.12559	4.81819	2091-04-30 14:00:00-01:00	7.32192	4.94968	6.70151	4.22034
2016-04-30 17:00:00-01:00	6.46911	4.47273	7.81802	5.41415	2091-04-30 17:00:00-01:00	8.0405	5.58039	7.17447	4.6878
2016-04-30 20:00:00-01:00	7.09116	4.93413			2091-04-30 20:00:00-01:00			7.63092	5.2595
2016-04-30 23:00:00-01:00	7.37055	5.18007			2091-04-30 23:00:00-01:00
2016-05-01 02:00:00-01:00					2091-05-01 02:00:00-01:00
2016-05-01 05:00:00-01:00	6.70859	4.63138			2091-05-01 05:00:00-01:00			7.38789	5.11794
2016-05-01 08:00:00-01:00	5.69031	3.76236	7.29465	4.96298	2091-05-01 08:00:00-01:00	7.36739	5.06135	6.70014	4.44399
2016-05-01 11:00:00-01:00	5.52671	3.59622	6.59744	4.35187	2091-05-01 11:00:00-01:00	7.04685	4.72793	6.43379	4.14214
2016-05-01 14:00:00-01:00	5.73936	3.69094	6.61374	4.37912	2091-05-01 14:00:00-01:00	7.22294	4.84697	6.57919	4.1691
2016-05-01 17:00:00-01:00	6.2847	4.26081	7.34443	4.9981	2091-05-01 17:00:00-01:00	7.94577	5.48049	7.1569	4.71387
2016-05-01 20:00:00-01:00	5.62332	4.01548	7.8887	5.43648	2091-05-01 20:00:00-01:00			7.79693	5.46703
2016-05-01 23:00:00-01:00					2091-05-01 23:00:00-01:00
2016-05-02 02:00:00-01:00					2091-05-02 02:00:00-01:00
2016-05-02 05:00:00-01:00	6.80863	4.68042	7.5381	5.09465	2091-05-02 05:00:00-01:00	7.96063	5.60557	7.37734	5.22797
2016-05-02 08:00:00-01:00	5.57386	3.56198	6.37634	4.143	2091-05-02 08:00:00-01:00	7.28622	5.00937	6.37568	4.37231
2016-05-02 11:00:00-01:00	5.51073	3.35335	6.29457	4.10955	2091-05-02 11:00:00-01:00	7.0161	4.71361	6.13372	4.13715
2016-05-02 14:00:00-01:00	5.75111	3.55092	6.52833	4.44329	2091-05-02 14:00:00-01:00	7.13654	4.77829	5.99114	4.04019
2016-05-02 17:00:00-01:00	6.45697	4.31757	6.86572	4.82407	2091-05-02 17:00:00-01:00	7.88925	5.42427	6.02061	4.11587
2016-05-02 20:00:00-01:00	6.79067	4.61905	7.87723	5.54744	2091-05-02 20:00:00-01:00			5.99943	4.16418
2016-05-02 23:00:00-01:00	7.38995	5.15776			2091-05-02 23:00:00-01:00			6.01231	4.22915
2016-05-03 02:00:00-01:00	7.72514	5.46645			2091-05-03 02:00:00-01:00			5.98243	4.25723
2016-05-03 05:00:00-01:00	6.7728	4.65503			2091-05-03 05:00:00-01:00	7.95534	5.54845	5.2072	3.69965
2016-05-03 08:00:00-01:00	5.61166	3.57062	8.01736	5.55989	2091-05-03 08:00:00-01:00	7.14589	4.82646	4.34446	3.01585
2016-05-03 11:00:00-01:00	5.39204	3.28	7.79662	5.42181	2091-05-03 11:00:00-01:00	6.86834	4.52312	4.30043	2.94304
2016-05-03 14:00:00-01:00	5.65121	3.49453	7.78216	5.50688	2091-05-03 14:00:00-01:00	6.95989	4.60152	4.62401	3.24635
2016-05-03 17:00:00-01:00	6.39602	4.30653			2091-05-03 17:00:00-01:00	7.72894	5.31422	5.22443	3.76378
2016-05-03 20:00:00-01:00	7.02748	4.80701			2091-05-03 20:00:00-01:00
2016-05-03 23:00:00-01:00	7.37636	5.14023			2091-05-03 23:00:00-01:00
2016-05-04 02:00:00-01:00	7.70511	5.42522			2091-05-04 02:00:00-01:00
2016-05-04 05:00:00-01:00	7.48094	5.24271			2091-05-04 05:00:00-01:00	7.7667	5.42864
2016-05-04 08:00:00-01:00	6.76179	4.6814	7.02827	4.92987	2091-05-04 08:00:00-01:00	6.81108	4.56675	5.66649	4.00268
2016-05-04 11:00:00-01:00	6.73844	4.68825	6.34721	4.36449	2091-05-04 11:00:00-01:00	6.61384	4.36276	5.10203	3.50156
2016-05-04 14:00:00-01:00	7.09632	5.0064	6.40087	4.4286	2091-05-04 14:00:00-01:00	6.67995	4.39678	5.18952	3.54517
2016-05-04 17:00:00-01:00					2091-05-04 17:00:00-01:00	7.4845	5.11702	5.71371	3.99156
2016-05-04 20:00:00-01:00					2091-05-04 20:00:00-01:00			6.1954	4.42622
2016-05-04 23:00:00-01:00					2091-05-04 23:00:00-01:00
2016-05-05 02:00:00-01:00					2091-05-05 02:00:00-01:00
2016-05-05 05:00:00-01:00					2091-05-05 05:00:00-01:00	7.70909	5.30487
2016-05-05 08:00:00-01:00			5.91788	4.08027	2091-05-05 08:00:00-01:00	6.64981	4.35138	5.73779	4.02138
2016-05-05 11:00:00-01:00			5.40665	3.61455	2091-05-05 11:00:00-01:00	6.55845	4.20912	5.46204	3.74569
2016-05-05 14:00:00-01:00			5.54681	3.78647	2091-05-05 14:00:00-01:00	6.65221	4.25223	5.57719	3.81487
2016-05-05 17:00:00-01:00			6.44891	4.57823	2091-05-05 17:00:00-01:00	7.53684	5.04128	5.96063	4.11999
2016-05-05 20:00:00-01:00					2091-05-05 20:00:00-01:00			6.39552	4.47531
2016-05-05 23:00:00-01:00					2091-05-05 23:00:00-01:00			6.80914	4.83564
2016-05-06 02:00:00-01:00					2091-05-06 02:00:00-01:00
2016-05-06 05:00:00-01:00					2091-05-06 05:00:00-01:00	7.68931	5.19942	6.77072	4.76211
2016-05-06 08:00:00-01:00	6.50536	4.52092			2091-05-06 08:00:00-01:00	6.58822	4.19484	6.29536	4.31044
2016-05-06 11:00:00-01:00	6.62086	4.61811			2091-05-06 11:00:00-01:00	6.49434	4.06397	5.88368	3.96437
2016-05-06 14:00:00-01:00	6.97973	4.94285			2091-05-06 14:00:00-01:00	6.62136	4.15634	5.85507	3.94174
2016-05-06 17:00:00-01:00					2091-05-06 17:00:00-01:00	7.50463	4.96615	6.15143	4.19295
2016-05-06 20:00:00-01:00					2091-05-06 20:00:00-01:00	8.08707	5.48051	6.56372	4.56035
2016-05-06 23:00:00-01:00					2091-05-06 23:00:00-01:00			6.90125	4.88251
2016-05-07 02:00:00-01:00					2091-05-07 02:00:00-01:00
2016-05-07 05:00:00-01:00					2091-05-07 05:00:00-01:00	7.67925	5.18184	6.61028	4.59583
2016-05-07 08:00:00-01:00	6.38636	4.41801			2091-05-07 08:00:00-01:00	6.50254	4.12968	5.94941	4.00494
2016-05-07 11:00:00-01:00	6.15528	4.21084			2091-05-07 11:00:00-01:00	6.51818	4.10885	5.60592	3.70264
2016-05-07 14:00:00-01:00	6.31786	4.35943			2091-05-07 14:00:00-01:00	6.71526	4.26324	5.60595	3.69728
2016-05-07 17:00:00-01:00	6.534	4.60819			2091-05-07 17:00:00-01:00	7.60147	5.06871	5.95503	3.99326
2016-05-07 20:00:00-01:00	6.83446	4.85474			2091-05-07 20:00:00-01:00	8.13896	5.52517	6.40953	4.38062
2016-05-07 23:00:00-01:00					2091-05-07 23:00:00-01:00			6.77437	4.70939
2016-05-08 02:00:00-01:00					2091-05-08 02:00:00-01:00			7.07559	4.96371
2016-05-08 05:00:00-01:00	6.5901	4.70753			2091-05-08 05:00:00-01:00	7.50477	4.9866	6.33777	4.33929
2016-05-08 08:00:00-01:00	5.69863	3.91385			2091-05-08 08:00:00-01:00	6.29509	3.85533	5.06236	3.3221
2016-05-08 11:00:00-01:00	5.82253	3.93261	6.74731	4.77215	2091-05-08 11:00:00-01:00	6.25927	3.79102	4.45145	2.86033
2016-05-08 14:00:00-01:00	6.00435	4.06356	6.9795	4.92727	2091-05-08 14:00:00-01:00	6.42548	3.92255	4.6366	3.00489
2016-05-08 17:00:00-01:00	6.52335	4.51157			2091-05-08 17:00:00-01:00	7.37979	4.80523	4.92127	3.24745
2016-05-08 20:00:00-01:00	6.89614	4.86766			2091-05-08 20:00:00-01:00	8.06704	5.40145	5.43456	3.65373
2016-05-08 23:00:00-01:00					2091-05-08 23:00:00-01:00			6.18289	4.23179
2016-05-09 02:00:00-01:00					2091-05-09 02:00:00-01:00			6.84506	4.74103
2016-05-09 05:00:00-01:00	6.44192	4.53276			2091-05-09 05:00:00-01:00	7.5277	4.94217	6.42321	4.36878
2016-05-09 08:00:00-01:00	5.46054	3.67301			2091-05-09 08:00:00-01:00	6.24797	3.74214	5.66883	3.758
2016-05-09 11:00:00-01:00	5.90643	3.99104			2091-05-09 11:00:00-01:00	6.11887	3.60319	5.42737	3.75708
2016-05-09 14:00:00-01:00	6.09504	4.16017			2091-05-09 14:00:00-01:00	6.27446	3.74407	5.49418	3.92765
2016-05-09 17:00:00-01:00	6.39334	4.45739			2091-05-09 17:00:00-01:00	7.24976	4.65388	5.44175	3.884
2016-05-09 20:00:00-01:00	6.81413	4.82406			2091-05-09 20:00:00-01:00	7.93373	5.24419	5.62949	4.04575
2016-05-09 23:00:00-01:00					2091-05-09 23:00:00-01:00
2016-05-10 02:00:00-01:00					2091-05-10 02:00:00-01:00
2016-05-10 05:00:00-01:00	6.54986	4.5477			2091-05-10 05:00:00-01:00	7.45852	4.83641	5.66804	3.99505
2016-05-10 08:00:00-01:00	5.59669	3.71078			2091-05-10 08:00:00-01:00	6.15474	3.63276	5.19019	3.55954
2016-05-10 11:00:00-01:00	5.82459	3.79041	7.64452	5.41364	2091-05-10 11:00:00-01:00	6.03627	3.51041	4.76821	3.18946
2016-05-10 14:00:00-01:00	6.1204	4.01826			2091-05-10 14:00:00-01:00	6.3113	3.75691	4.85454	3.25425
2016-05-10 17:00:00-01:00	6.62718	4.53358			2091-05-10 17:00:00-01:00	7.17388	4.54355	5.27011	3.61015
2016-05-10 20:00:00-01:00	7.01006	4.89007			2091-05-10 20:00:00-01:00	7.70132	5.05728	5.77782	4.04388
2016-05-10 23:00:00-01:00	7.41876	5.25105			2091-05-10 23:00:00-01:00	8.17638	5.51583	6.20193	4.40557
2016-05-11 02:00:00-01:00					2091-05-11 02:00:00-01:00
2016-05-11 05:00:00-01:00	6.92472	4.8301			2091-05-11 05:00:00-01:00	7.47379	4.97412	6.0439	4.26769
2016-05-11 08:00:00-01:00	5.89193	3.93707			2091-05-11 08:00:00-01:00	6.27124	3.85787	5.59578	3.78826
2016-05-11 11:00:00-01:00	5.55567	3.64014	6.9935	4.91063	2091-05-11 11:00:00-01:00	6.12129	3.67721	5.11278	3.34912
2016-05-11 14:00:00-01:00	5.74182	3.79325	7.24092	5.11038	2091-05-11 14:00:00-01:00	6.36366	3.88937	5.22489	3.4206
2016-05-11 17:00:00-01:00	6.26573	4.24706			2091-05-11 17:00:00-01:00	7.31882	4.75447	5.64473	3.764
2016-05-11 20:00:00-01:00	6.72211	4.6371			2091-05-11 20:00:00-01:00	7.92126	5.41046	6.10341	4.16403
2016-05-11 23:00:00-01:00	7.10903	4.95186			2091-05-11 23:00:00-01:00			6.56228	4.56679
2016-05-12 02:00:00-01:00	7.47984	5.25205			2091-05-12 02:00:00-01:00			6.83383	4.80281
2016-05-12 05:00:00-01:00	6.70327	4.59829			2091-05-12 05:00:00-01:00	7.45183	4.91061	6.24079	4.30095
2016-05-12 08:00:00-01:00	5.57551	3.65304	6.97771	4.86535	2091-05-12 08:00:00-01:00	6.21901	3.74514	5.42581	3.61207
2016-05-12 11:00:00-01:00	5.22355	3.2502	6.25278	4.25166	2091-05-12 11:00:00-01:00	5.98003	3.49406	4.90035	3.18621
2016-05-12 14:00:00-01:00	5.6492	3.53071	6.36479	4.335	2091-05-12 14:00:00-01:00	6.19299	3.70824	4.86549	3.16886
2016-05-12 17:00:00-01:00	6.37201	4.27009	7.07155	4.92915	2091-05-12 17:00:00-01:00	7.12956	4.59508	5.0966	3.39239
2016-05-12 20:00:00-01:00	6.46868	4.42894	7.67195	5.43605	2091-05-12 20:00:00-01:00	7.71156	5.12756	5.25666	3.57437
2016-05-12 23:00:00-01:00	6.94737	4.80009			2091-05-12 23:00:00-01:00	8.20184	5.55183	5.31345	3.64928
2016-05-13 02:00:00-01:00	7.16279	4.98909			2091-05-13 02:00:00-01:00			5.44447	3.77047
2016-05-13 05:00:00-01:00	6.94405	4.81287	7.31079	5.08968	2091-05-13 05:00:00-01:00	7.14168	4.75188	5.27467	3.62353
2016-05-13 08:00:00-01:00	6.76734	4.66678	6.54866	4.13755	2091-05-13 08:00:00-01:00	5.9283	3.7656	5.00462	3.41158
2016-05-13 11:00:00-01:00	6.71342	4.65676	6.39195	3.92119	2091-05-13 11:00:00-01:00	5.9386	3.63816	5.04147	3.40997
2016-05-13 14:00:00-01:00	6.42587	4.41502	6.59323	4.08852	2091-05-13 14:00:00-01:00	6.15562	3.8268	5.4963	3.75751
2016-05-13 17:00:00-01:00	7.05218	4.99077	7.49565	4.96136	2091-05-13 17:00:00-01:00	6.73159	4.40117	5.98941	4.16559
2016-05-13 20:00:00-01:00			7.87373	5.56946	2091-05-13 20:00:00-01:00	7.38409	5.04581	6.31579	4.4361
2016-05-13 23:00:00-01:00					2091-05-13 23:00:00-01:00			6.47211	4.57071
2016-05-14 02:00:00-01:00					2091-05-14 02:00:00-01:00			6.60346	4.69292
2016-05-14 05:00:00-01:00					2091-05-14 05:00:00-01:00	6.86587	4.58357	5.96086	4.15704
2016-05-14 08:00:00-01:00	6.69029	4.6125	6.63109	4.6092	2091-05-14 08:00:00-01:00	5.75221	3.52875	4.7661	3.12011
2016-05-14 11:00:00-01:00	6.56773	4.45669	6.15035	4.18338	2091-05-14 11:00:00-01:00	5.61548	3.37497	4.39294	2.75609
2016-05-14 14:00:00-01:00	6.70432	4.51413	6.22204	4.2275	2091-05-14 14:00:00-01:00	5.73733	3.4931	4.53673	2.86657
2016-05-14 17:00:00-01:00	7.38695	5.12844	6.8426	4.75736	2091-05-14 17:00:00-01:00	6.38423	4.15409	4.84537	3.13092
2016-05-14 20:00:00-01:00			7.43215	5.26262	2091-05-14 20:00:00-01:00	6.67575	4.5971	5.19318	3.43961
2016-05-14 23:00:00-01:00					2091-05-14 23:00:00-01:00	7.06793	4.93385	5.59846	3.80502
2016-05-15 02:00:00-01:00					2091-05-15 02:00:00-01:00	7.08962	5.00449	5.97338	4.11378
2016-05-15 05:00:00-01:00	8.03843	5.54009	7.37086	5.21116	2091-05-15 05:00:00-01:00	6.38033	4.41062	5.44039	3.65097
2016-05-15 08:00:00-01:00	7.29304	4.84832	6.14242	4.14603	2091-05-15 08:00:00-01:00	5.58002	3.68745	4.4262	2.78294
2016-05-15 11:00:00-01:00	6.79714	4.41799	5.59651	3.6234	2091-05-15 11:00:00-01:00	5.44366	3.46728	4.18274	2.55635
2016-05-15 14:00:00-01:00	6.80279	4.4233	5.65674	3.62165	2091-05-15 14:00:00-01:00	5.79987	3.84489	4.38647	2.70413
2016-05-15 17:00:00-01:00	7.59088	5.14112	6.52139	4.44134	2091-05-15 17:00:00-01:00	6.4158	4.4383	4.9478	3.15261
2016-05-15 20:00:00-01:00			7.36335	5.18905	2091-05-15 20:00:00-01:00	6.85505	4.83439	5.70169	3.7546
2016-05-15 23:00:00-01:00					2091-05-15 23:00:00-01:00	7.0524	4.99786	6.56662	4.34332
2016-05-16 02:00:00-01:00					2091-05-16 02:00:00-01:00			7.06817	4.7645
2016-05-16 05:00:00-01:00	7.8969	5.53397			2091-05-16 05:00:00-01:00			6.03443	3.86067
2016-05-16 08:00:00-01:00	6.68542	4.51863	7.07308	4.959	2091-05-16 08:00:00-01:00	6.59546	4.69477	5.14532	2.85486
2016-05-16 11:00:00-01:00	6.02405	3.88531	6.90604	4.78103	2091-05-16 11:00:00-01:00			5.00783	2.64348
2016-05-16 14:00:00-01:00	6.20048	4.01408	7.25012	5.02787	2091-05-16 14:00:00-01:00			5.24221	2.81928
2016-05-16 17:00:00-01:00	6.69146	4.47043	7.8474	5.42469	2091-05-16 17:00:00-01:00			5.93875	3.53619
2016-05-16 20:00:00-01:00	7.07512	4.85351			2091-05-16 20:00:00-01:00			6.72217	4.35335
2016-05-16 23:00:00-01:00	7.37959	5.14054			2091-05-16 23:00:00-01:00			7.28752	4.87146
2016-05-17 02:00:00-01:00	7.55447	5.30779			2091-05-17 02:00:00-01:00			7.71626	5.27125
2016-05-17 05:00:00-01:00	6.9893	4.8188			2091-05-17 05:00:00-01:00	6.81848	4.87148	6.36689	4.05418
2016-05-17 08:00:00-01:00	6.24104	4.09637	8.27136	5.61753	2091-05-17 08:00:00-01:00	5.64712	3.83605	5.32567	2.8536
2016-05-17 11:00:00-01:00	5.95816	3.78626	7.90483	5.28317	2091-05-17 11:00:00-01:00	5.98882	4.06502	5.25045	2.71276
2016-05-17 14:00:00-01:00	6.05952	3.81568	7.99175	5.33039	2091-05-17 14:00:00-01:00	6.08324	4.1328	5.26932	2.75878
2016-05-17 17:00:00-01:00	6.81392	4.52114			2091-05-17 17:00:00-01:00	6.53585	4.52928	4.23745	2.87639
2016-05-17 20:00:00-01:00	7.45127	5.16943			2091-05-17 20:00:00-01:00	6.95761	4.8976	4.71742	3.37138
2016-05-17 23:00:00-01:00					2091-05-17 23:00:00-01:00			5.74101	4.11238
2016-05-18 02:00:00-01:00					2091-05-18 02:00:00-01:00			6.53186	4.68153
2016-05-18 05:00:00-01:00	6.76569	4.75823			2091-05-18 05:00:00-01:00			6.16162	3.9396
2016-05-18 08:00:00-01:00	6.25757	4.22809	7.71671	5.21303	2091-05-18 08:00:00-01:00			5.16121	2.84943
2016-05-18 11:00:00-01:00	6.1628	3.89805	7.59897	5.07242	2091-05-18 11:00:00-01:00	6.31937	4.44298	4.87906	2.47776
2016-05-18 14:00:00-01:00	6.44615	4.02468	7.93946	5.3438	2091-05-18 14:00:00-01:00	6.17948	4.28264	4.89073	2.50578
2016-05-18 17:00:00-01:00	7.22398	4.73034			2091-05-18 17:00:00-01:00	6.42222	4.55648	5.62819	3.31404
2016-05-18 20:00:00-01:00	7.94293	5.36842			2091-05-18 20:00:00-01:00			6.17182	3.87506
2016-05-18 23:00:00-01:00					2091-05-18 23:00:00-01:00			6.61123	4.43083
2016-05-19 02:00:00-01:00					2091-05-19 02:00:00-01:00			6.70243	4.65518
2016-05-19 05:00:00-01:00	7.7088	5.44122			2091-05-19 05:00:00-01:00	6.49992	4.52579	6.00627	4.02082
2016-05-19 08:00:00-01:00	6.48886	4.41671	7.42988	4.94294	2091-05-19 08:00:00-01:00	5.50077	3.65888	5.30242	3.45103
2016-05-19 11:00:00-01:00	6.15919	4.0063	7.09224	4.63951	2091-05-19 11:00:00-01:00	5.40213	3.55394	5.33189	3.49997
2016-05-19 14:00:00-01:00	6.43385	4.17202	7.20021	4.73585	2091-05-19 14:00:00-01:00	5.50663	3.62842	5.73603	3.89273
2016-05-19 17:00:00-01:00	7.1756	4.82652	7.7823	5.28619	2091-05-19 17:00:00-01:00	6.07519	4.11347	6.18104	4.26926
2016-05-19 20:00:00-01:00	7.80253	5.3527			2091-05-19 20:00:00-01:00	6.58442	4.54271	6.29486	4.36237
2016-05-19 23:00:00-01:00					2091-05-19 23:00:00-01:00	6.88851	4.8056	6.0591	4.31723
2016-05-20 02:00:00-01:00					2091-05-20 02:00:00-01:00	7.00819	4.91822
2016-05-20 05:00:00-01:00	7.47138	5.03617	7.57533	5.1636	2091-05-20 05:00:00-01:00	6.16908	4.20374	6.0742	4.18884
2016-05-20 08:00:00-01:00	6.27939	3.97312	6.669	4.28847	2091-05-20 08:00:00-01:00	5.21691	3.39048	5.48984	3.66513
2016-05-20 11:00:00-01:00	5.47509	3.4634	6.40663	4.02796	2091-05-20 11:00:00-01:00	5.10603	3.28374	5.10474	3.30915
2016-05-20 14:00:00-01:00	5.49311	3.5837	6.53481	4.16447	2091-05-20 14:00:00-01:00	5.31747	3.44859	5.07185	3.28182
2016-05-20 17:00:00-01:00	6.02332	4.04164	7.27567	4.84136	2091-05-20 17:00:00-01:00	4.95077	3.33453	5.36095	3.53807
2016-05-20 20:00:00-01:00	6.45311	4.40158	7.90202	5.38807	2091-05-20 20:00:00-01:00	6.25133	4.30452	5.69716	3.81682
2016-05-20 23:00:00-01:00	6.98891	4.84186			2091-05-20 23:00:00-01:00	6.75778	4.71003	6.0202	4.08096
2016-05-21 02:00:00-01:00	7.14983	4.97206			2091-05-21 02:00:00-01:00	7.0387	4.94856	6.35026	4.34381
2016-05-21 05:00:00-01:00	6.55459	4.47592	7.61993	5.23047	2091-05-21 05:00:00-01:00	5.83764	3.937	6.07974	4.11651
2016-05-21 08:00:00-01:00	5.24687	3.37881	6.51257	4.26266	2091-05-21 08:00:00-01:00	5.38343	3.55307	5.5452	3.66088
2016-05-21 11:00:00-01:00	4.65271	2.90388	6.26885	4.03332	2091-05-21 11:00:00-01:00	5.5252	3.65297	5.26792	3.4218
2016-05-21 14:00:00-01:00	5.24921	3.3953	6.52584	4.32063	2091-05-21 14:00:00-01:00	5.70409	3.79051	5.36588	3.5094
2016-05-21 17:00:00-01:00	7.21552	5.03374	7.11387	4.88307	2091-05-21 17:00:00-01:00	6.23339	4.24843	5.76802	3.85853
2016-05-21 20:00:00-01:00	7.73955	5.47527	7.63557	5.32233	2091-05-21 20:00:00-01:00	6.59058	4.55985	5.77288	3.93394
2016-05-21 23:00:00-01:00			7.94136	5.60916	2091-05-21 23:00:00-01:00	7.00974	4.91279	6.06555	4.23194
2016-05-22 02:00:00-01:00					2091-05-22 02:00:00-01:00	7.37164	5.23337	6.3859	4.42195
2016-05-22 05:00:00-01:00			7.85618	5.54751	2091-05-22 05:00:00-01:00	6.14257	4.17225	6.63302	4.55063
2016-05-22 08:00:00-01:00			7.23162	5.01242	2091-05-22 08:00:00-01:00	5.15495	3.30864	6.72127	4.50801
2016-05-22 11:00:00-01:00			6.76548	4.50499	2091-05-22 11:00:00-01:00	5.10115	3.08364	6.66996	4.33911
2016-05-22 14:00:00-01:00			6.9236	4.62924	2091-05-22 14:00:00-01:00	5.26715	3.17775	6.7127	4.60938
2016-05-22 17:00:00-01:00			7.58706	5.2558	2091-05-22 17:00:00-01:00	5.36751	3.54517	6.2426	4.35052
2016-05-22 20:00:00-01:00					2091-05-22 20:00:00-01:00	5.89118	4.02657	6.6386	4.64547
2016-05-22 23:00:00-01:00					2091-05-22 23:00:00-01:00	6.25532	4.35257	6.85376	4.81269
2016-05-23 02:00:00-01:00					2091-05-23 02:00:00-01:00	6.98732	4.89474	7.07257	4.98456
2016-05-23 05:00:00-01:00			7.39494	5.19049	2091-05-23 05:00:00-01:00	5.76192	3.85225	6.84203	4.76658
2016-05-23 08:00:00-01:00	7.38253	5.03522	6.23563	4.1641	2091-05-23 08:00:00-01:00	4.70477	2.94717	6.61279	4.53417
2016-05-23 11:00:00-01:00	7.26838	4.8725	5.64457	3.59387	2091-05-23 11:00:00-01:00	4.68428	2.84471	6.53579	4.45501
2016-05-23 14:00:00-01:00	7.36313	4.91692	5.76104	3.70533	2091-05-23 14:00:00-01:00	5.03404	3.1469	6.41718	4.36869
2016-05-23 17:00:00-01:00	8.09094	5.5121	6.55975	4.45136	2091-05-23 17:00:00-01:00	5.53099	3.6333	6.56576	4.51397
2016-05-23 20:00:00-01:00			7.24728	5.03875	2091-05-23 20:00:00-01:00	4.34463	2.92724	6.84909	4.75783
2016-05-23 23:00:00-01:00			7.82636	5.53588	2091-05-23 23:00:00-01:00	4.50854	3.11626	6.88662	4.78534
2016-05-24 02:00:00-01:00					2091-05-24 02:00:00-01:00	6.41272	4.40424	6.92986	4.82163
2016-05-24 05:00:00-01:00			7.23558	5.04216	2091-05-24 05:00:00-01:00	6.08313	4.11059	6.28192	4.28475
2016-05-24 08:00:00-01:00	7.44542	4.96957	5.75569	3.70186	2091-05-24 08:00:00-01:00	5.39434	3.53956	5.0691	3.26739
2016-05-24 11:00:00-01:00	7.29102	4.76355	5.39245	3.09566	2091-05-24 11:00:00-01:00	5.23661	3.44392	4.23596	2.58119
2016-05-24 14:00:00-01:00	7.36845	4.79381	5.57091	3.24495	2091-05-24 14:00:00-01:00	5.41275	3.57911	4.31475	2.65331
2016-05-24 17:00:00-01:00	8.12163	5.48294	6.56463	4.26284	2091-05-24 17:00:00-01:00	6.07099	4.13332	4.72666	3.01142
2016-05-24 20:00:00-01:00			7.27078	5.04661	2091-05-24 20:00:00-01:00	6.58596	4.60459	5.3048	3.50433
2016-05-24 23:00:00-01:00					2091-05-24 23:00:00-01:00	6.82389	4.82826	5.87803	3.99201
2016-05-25 02:00:00-01:00					2091-05-25 02:00:00-01:00			6.32215	4.36133
2016-05-25 05:00:00-01:00			6.99747	4.79812	2091-05-25 05:00:00-01:00	6.3731	4.40445	5.46709	3.63044
2016-05-25 08:00:00-01:00	6.73763	4.60556	5.75881	3.55079	2091-05-25 08:00:00-01:00	5.52797	3.65819	4.38842	2.70807
2016-05-25 11:00:00-01:00	6.62165	4.29632	5.54763	3.25922	2091-05-25 11:00:00-01:00	4.97953	3.13723	4.01222	2.30993
2016-05-25 14:00:00-01:00	6.7702	4.4504	5.74124	3.46207	2091-05-25 14:00:00-01:00	5.10384	3.18016	4.14135	2.39214
2016-05-25 17:00:00-01:00	7.46949	5.0667	6.59006	4.30833	2091-05-25 17:00:00-01:00	5.76683	3.80851	4.54747	2.8336
2016-05-25 20:00:00-01:00	7.98699	5.49564	7.30294	4.99339	2091-05-25 20:00:00-01:00	6.26901	4.23491	5.03839	3.25557
2016-05-25 23:00:00-01:00	8.14673	5.59704	7.88328	5.53811	2091-05-25 23:00:00-01:00	6.85272	4.72125	5.48764	3.64202
2016-05-26 02:00:00-01:00					2091-05-26 02:00:00-01:00	7.23743	5.04091	5.74795	3.86686
2016-05-26 05:00:00-01:00	8.08119	5.5355	7.22653	5.00641	2091-05-26 05:00:00-01:00	6.32543	4.25947	4.95626	3.19588
2016-05-26 08:00:00-01:00	7.63772	5.14788	6.5495	4.18184	2091-05-26 08:00:00-01:00	5.01775	3.01079	4.06664	2.29645
2016-05-26 11:00:00-01:00	6.78095	4.36877	6.26946	3.88993	2091-05-26 11:00:00-01:00	4.49597	2.44795	3.79705	1.97104
2016-05-26 14:00:00-01:00	6.53481	4.21882	6.45716	4.06319	2091-05-26 14:00:00-01:00	4.64571	2.58814	3.94548	2.1163
2016-05-26 17:00:00-01:00	7.2152	4.85817	7.28935	4.79548	2091-05-26 17:00:00-01:00	5.29406	3.31294	4.39286	2.71181
2016-05-26 20:00:00-01:00	7.68483	5.24591	8.03958	5.4538	2091-05-26 20:00:00-01:00	5.95162	3.87881	4.97753	3.18379
2016-05-26 23:00:00-01:00	8.05839	5.52611			2091-05-26 23:00:00-01:00	6.69265	4.57142	5.49259	3.62083
2016-05-27 02:00:00-01:00					2091-05-27 02:00:00-01:00	6.95462	4.81181	5.86082	3.93452
2016-05-27 05:00:00-01:00	7.23731	4.78502	7.41679	4.91941	2091-05-27 05:00:00-01:00	6.35934	4.30955	4.8719	3.10285
2016-05-27 08:00:00-01:00	6.19687	3.79114	6.36243	4.01632	2091-05-27 08:00:00-01:00	5.50549	3.54549	3.91924	2.0405
2016-05-27 11:00:00-01:00	5.62194	3.31652	6.17344	3.99463	2091-05-27 11:00:00-01:00	5.13003	3.12957	3.87861	1.93015
2016-05-27 14:00:00-01:00	5.62624	3.39771	6.16998	4.04285	2091-05-27 14:00:00-01:00	5.21251	3.2419	4.16527	2.22104
2016-05-27 17:00:00-01:00	5.71154	3.83672	5.0037	3.51757	2091-05-27 17:00:00-01:00	5.74375	3.78872	4.78341	2.94204
2016-05-27 20:00:00-01:00	6.2712	4.28719	6.3082	4.4735	2091-05-27 20:00:00-01:00	6.279	4.25991	4.04997	2.72606
2016-05-27 23:00:00-01:00	7.33931	4.91968	7.47511	5.2426	2091-05-27 23:00:00-01:00	6.73705	4.66067	5.77298	3.91931
2016-05-28 02:00:00-01:00	7.84792	5.32927	7.52826	5.30974	2091-05-28 02:00:00-01:00	6.98705	4.87857	6.2911	4.30752
2016-05-28 05:00:00-01:00	6.9906	4.63604	6.62964	4.50805	2091-05-28 05:00:00-01:00	6.63588	4.57381	5.11311	3.32398
2016-05-28 08:00:00-01:00	5.7872	3.53899	5.72321	3.57699	2091-05-28 08:00:00-01:00	6.16198	4.16014	3.88087	2.12852
2016-05-28 11:00:00-01:00	5.22093	2.99999	5.38755	3.19484	2091-05-28 11:00:00-01:00	5.95832	3.96795	3.67453	1.71888
2016-05-28 14:00:00-01:00	5.35522	3.09383	5.524	3.31269	2091-05-28 14:00:00-01:00	6.08327	4.04401	3.89029	1.8732
2016-05-28 17:00:00-01:00	6.00466	4.00184	6.25538	4.13455	2091-05-28 17:00:00-01:00	6.66209	4.53944	4.48959	2.60477
2016-05-28 20:00:00-01:00	6.4355	4.37268	6.6966	4.57768	2091-05-28 20:00:00-01:00	5.75823	4.10845	4.94661	3.14617
2016-05-28 23:00:00-01:00	7.10731	4.76397	7.30022	5.0766	2091-05-28 23:00:00-01:00			5.38866	3.53984
2016-05-29 02:00:00-01:00	7.24722	4.94058			2091-05-29 02:00:00-01:00			5.53033	3.73427
2016-05-29 05:00:00-01:00	6.09076	3.87373	6.89155	4.73883	2091-05-29 05:00:00-01:00	6.87264	4.72752	5.0089	3.22794
2016-05-29 08:00:00-01:00	5.36868	2.99934	5.63244	3.52731	2091-05-29 08:00:00-01:00	5.86127	3.71533	4.27359	2.53528
2016-05-29 11:00:00-01:00	5.20553	2.78717	5.51047	3.14306	2091-05-29 11:00:00-01:00	5.69256	3.51105	3.8535	1.97972
2016-05-29 14:00:00-01:00	5.61707	3.28552	5.77925	3.34516	2091-05-29 14:00:00-01:00	6.10974	3.94999	3.88793	1.96543
2016-05-29 17:00:00-01:00	6.26038	4.21506	6.82143	4.26806	2091-05-29 17:00:00-01:00	6.58907	4.4532	4.44943	2.64151
2016-05-29 20:00:00-01:00	6.46234	4.41579	7.74901	5.01151	2091-05-29 20:00:00-01:00	7.04453	4.85746	4.64357	2.99982
2016-05-29 23:00:00-01:00	6.4351	4.50491	8.32933	5.53622	2091-05-29 23:00:00-01:00	7.28432	5.14659	3.91325	2.72992
2016-05-30 02:00:00-01:00	6.11106	4.38748			2091-05-30 02:00:00-01:00	7.4682	5.26785	5.882	3.97929
2016-05-30 05:00:00-01:00	6.8967	4.75709	7.20273	4.82233	2091-05-30 05:00:00-01:00	6.64811	4.52341	4.72904	3.00313
2016-05-30 08:00:00-01:00	6.25909	4.18029	6.25641	3.91455	2091-05-30 08:00:00-01:00	5.4813	3.34985	3.80483	2.02654
2016-05-30 11:00:00-01:00	5.77685	3.70712	6.13207	3.65386	2091-05-30 11:00:00-01:00	5.16895	3.01154	3.60716	1.75348
2016-05-30 14:00:00-01:00	5.83122	3.76539	6.38559	3.86913	2091-05-30 14:00:00-01:00	5.24652	3.0877	3.6943	1.83436
2016-05-30 17:00:00-01:00	6.41798	4.34733	7.35191	4.81435	2091-05-30 17:00:00-01:00	5.40361	3.52811	4.09526	2.48012
2016-05-30 20:00:00-01:00	6.75775	4.67774	8.07444	5.55852	2091-05-30 20:00:00-01:00	5.88882	3.99592	4.74255	3.00465
2016-05-30 23:00:00-01:00	7.05583	4.96166			2091-05-30 23:00:00-01:00	6.87674	4.75334	5.28008	3.49714
2016-05-31 02:00:00-01:00					2091-05-31 02:00:00-01:00	7.40875	5.1695	5.47911	3.71035
2016-05-31 05:00:00-01:00	6.73487	4.67788	7.22055	4.85724	2091-05-31 05:00:00-01:00	6.17238	3.99538	4.56234	2.86194
2016-05-31 08:00:00-01:00	5.97463	4.00417	6.09794	3.76667	2091-05-31 08:00:00-01:00	5.12091	2.90982	3.51314	1.65735
2016-05-31 11:00:00-01:00	5.99666	4.0138	5.84488	3.41948	2091-05-31 11:00:00-01:00	4.88545	2.62501	3.25018
2016-05-31 14:00:00-01:00	6.32604	4.30244	5.9801	3.50132	2091-05-31 14:00:00-01:00	5.03643	2.76283	3.4718	1.48641
2016-05-31 17:00:00-01:00	5.17257	3.63545	6.98902	4.50655	2091-05-31 17:00:00-01:00	5.87932	3.59566	2.52072
2016-05-31 20:00:00-01:00	7.2399	5.10121	7.75869	5.25947	2091-05-31 20:00:00-01:00	6.57965	4.26676	3.68804	2.29593
2016-05-31 23:00:00-01:00					2091-05-31 23:00:00-01:00	7.03016	4.72482	4.6744	3.05464
2016-06-01 02:00:00-01:00					2091-06-01 02:00:00-01:00	7.19275	4.94317	5.5945	3.72138
2016-06-01 05:00:00-01:00	6.72672	4.65876	6.85424	4.44625	2091-06-01 05:00:00-01:00	6.01664	3.86404	4.60967	2.879
2016-06-01 08:00:00-01:00	6.24348	4.19771	5.50412	3.07389	2091-06-01 08:00:00-01:00	4.89105	2.69863	3.68439	1.70726
2016-06-01 11:00:00-01:00	6.08314	3.95313	5.36129	2.83297	2091-06-01 11:00:00-01:00	4.77763	2.50172	3.24026
2016-06-01 14:00:00-01:00	6.09653	3.97908	5.54245	3.02551	2091-06-01 14:00:00-01:00	4.98377	2.71735	3.33916
2016-06-01 17:00:00-01:00	6.75153	4.61985	6.59658	4.11837	2091-06-01 17:00:00-01:00	5.69228	3.47189	4.02955	2.12865
2016-06-01 20:00:00-01:00	7.26711	4.9115	7.04648	4.74466	2091-06-01 20:00:00-01:00	6.06254	3.90365	5.15826	3.37229
2016-06-01 23:00:00-01:00	7.8013	5.30345	7.73763	5.32388	2091-06-01 23:00:00-01:00	6.59488	4.47328	5.49414	3.66521
2016-06-02 02:00:00-01:00	8.20249	5.61977			2091-06-02 02:00:00-01:00	7.08831	4.90086	5.77427	3.90813
2016-06-02 05:00:00-01:00	7.80854	5.26764	6.91839	4.51445	2091-06-02 05:00:00-01:00	6.10509	4.04752	5.30642	3.51818
2016-06-02 08:00:00-01:00	7.20486	4.69773	5.82484	3.49906	2091-06-02 08:00:00-01:00	5.11158	3.02384	4.69085	2.97837
2016-06-02 11:00:00-01:00	7.15367	4.63281	5.41871	3.06162	2091-06-02 11:00:00-01:00	4.85674	2.72353	4.20674	2.51746
2016-06-02 14:00:00-01:00	7.38957	4.84701	5.60976	3.21773	2091-06-02 14:00:00-01:00	5.08337	2.96051	4.25728	2.52192
2016-06-02 17:00:00-01:00	7.76129	5.19399	6.58272	4.20063	2091-06-02 17:00:00-01:00	5.7266	3.66813	4.59878	2.87398
2016-06-02 20:00:00-01:00	8.01339	5.42993	7.26483	4.84657	2091-06-02 20:00:00-01:00	6.32193	4.26796	5.1252	3.34072
2016-06-02 23:00:00-01:00			7.83668	5.38111	2091-06-02 23:00:00-01:00	6.90342	4.76372	5.43813	3.62921
2016-06-03 02:00:00-01:00					2091-06-03 02:00:00-01:00	7.30425	5.11514	5.57696	3.76779
2016-06-03 05:00:00-01:00			7.1434	4.95292	2091-06-03 05:00:00-01:00	6.33174	4.28114	5.36873	3.58136
2016-06-03 08:00:00-01:00	8.01065	5.5566	6.02757	3.87529	2091-06-03 08:00:00-01:00	5.53606	3.40891	4.57583	2.8887
2016-06-03 11:00:00-01:00	7.15464	5.0045	5.63402	3.40606	2091-06-03 11:00:00-01:00	5.16364	2.98432	4.14223	2.45017
2016-06-03 14:00:00-01:00	7.13703	5.00218	5.8422	3.5855	2091-06-03 14:00:00-01:00	5.30932	3.14675	4.33162	2.61211
2016-06-03 17:00:00-01:00	7.46744	5.28323	6.61059	4.35155	2091-06-03 17:00:00-01:00	6.01049	3.86649	2.81618	1.81061
2016-06-03 20:00:00-01:00			7.2829	5.0028	2091-06-03 20:00:00-01:00	6.63556	4.49988	3.77332	2.58203
2016-06-03 23:00:00-01:00			7.93753	5.54927	2091-06-03 23:00:00-01:00	7.15298	4.95463	4.42251	3.02035
2016-06-04 02:00:00-01:00					2091-06-04 02:00:00-01:00	7.31406	5.18548	5.62886	3.77339
2016-06-04 05:00:00-01:00	6.73608	4.64906	7.37494	5.0529	2091-06-04 05:00:00-01:00	6.35972	4.28932	5.2734	3.51583
2016-06-04 08:00:00-01:00	5.46441	3.51228	6.33784	4.06194	2091-06-04 08:00:00-01:00	5.34619	3.30557	5.36384	3.63795
2016-06-04 11:00:00-01:00	5.2359	3.09029	5.97474	3.70573	2091-06-04 11:00:00-01:00	4.9271	2.82321	5.24984	3.52839
2016-06-04 14:00:00-01:00	5.40187	3.19748	6.17984	3.92565	2091-06-04 14:00:00-01:00	5.11867	2.98795	5.18086	3.44749
2016-06-04 17:00:00-01:00	6.34374	4.12576	6.92718	4.64959	2091-06-04 17:00:00-01:00	5.94577	3.77516	5.69056	3.87314
2016-06-04 20:00:00-01:00	6.81085	4.66199	7.6202	5.28647	2091-06-04 20:00:00-01:00	6.73646	4.47488	6.11876	4.24206
2016-06-04 23:00:00-01:00	7.51453	5.21619			2091-06-04 23:00:00-01:00	7.32624	4.98047	6.42304	4.49417
2016-06-05 02:00:00-01:00	7.90548	5.43086			2091-06-05 02:00:00-01:00	7.73799	5.31088	6.49767	4.56038
2016-06-05 05:00:00-01:00	7.34257	4.62689	7.26988	4.9215	2091-06-05 05:00:00-01:00	6.56912	4.20842	5.35342	3.56994
2016-06-05 08:00:00-01:00	6.35982	3.68738	6.2381	3.80271	2091-06-05 08:00:00-01:00	5.69415	3.25706	4.19348	2.55832
2016-06-05 11:00:00-01:00	5.9451	3.31862	5.62399	3.19586	2091-06-05 11:00:00-01:00	5.16198	2.77292	3.91719	2.28835
2016-06-05 14:00:00-01:00	6.1601	3.57657	5.7392	3.29161	2091-06-05 14:00:00-01:00	5.4649	3.01108	3.96176	2.3583
2016-06-05 17:00:00-01:00	7.09139	4.47006	6.81245	4.33073	2091-06-05 17:00:00-01:00	6.41086	3.84037	4.35756	2.70157
2016-06-05 20:00:00-01:00	7.81696	5.11942	7.62563	5.05846	2091-06-05 20:00:00-01:00	7.18515	4.54583	4.80318	3.08336
2016-06-05 23:00:00-01:00	8.27848	5.54394			2091-06-05 23:00:00-01:00	7.64195	4.99551	5.06367	3.31106
2016-06-06 02:00:00-01:00					2091-06-06 02:00:00-01:00	7.71797	5.21916	5.235	3.4677
2016-06-06 05:00:00-01:00	7.18644	4.71086	7.13971	4.64582	2091-06-06 05:00:00-01:00	6.3026	4.03587	4.37688	2.74951
2016-06-06 08:00:00-01:00	6.04349	3.68894	5.66079	3.19486	2091-06-06 08:00:00-01:00	5.41588	3.14753	3.3942	1.85551
2016-06-06 11:00:00-01:00	5.65415	3.25637	5.23062	2.72493	2091-06-06 11:00:00-01:00	5.21795	2.86652	3.38753	1.61004
2016-06-06 14:00:00-01:00	5.80818	3.37856	5.35869	2.85095	2091-06-06 14:00:00-01:00	5.44469	3.09589	3.74832	1.81673
2016-06-06 17:00:00-01:00	6.69713	4.24831	6.48187	4.01812	2091-06-06 17:00:00-01:00	6.2184	3.88548	3.9364	2.34545
2016-06-06 20:00:00-01:00	7.33404	4.86513	7.25817	4.74404	2091-06-06 20:00:00-01:00	6.89868	4.54878	4.60604	2.88416
2016-06-06 23:00:00-01:00	7.9244	5.51441	7.8049	5.52129	2091-06-06 23:00:00-01:00	7.40841	5.0333	5.00901	3.24906
2016-06-07 02:00:00-01:00					2091-06-07 02:00:00-01:00	7.78806	5.39168	5.41812	3.61112
2016-06-07 05:00:00-01:00	6.77459	4.47014	6.6102	4.19966	2091-06-07 05:00:00-01:00	6.60672	4.3547	4.29841	2.66065
2016-06-07 08:00:00-01:00	5.44588	3.23255	5.3182	2.84798	2091-06-07 08:00:00-01:00	5.59527	3.32944	3.32459	1.6241
2016-06-07 11:00:00-01:00	5.15194	2.85853	4.99349	2.48082	2091-06-07 11:00:00-01:00	5.00073	2.72119	3.17552
2016-06-07 14:00:00-01:00	5.32323	3.03996	5.12727	2.63641	2091-06-07 14:00:00-01:00	5.14362	2.90434	3.52744	1.60073
2016-06-07 17:00:00-01:00	6.07213	3.8087	6.22811	3.78813	2091-06-07 17:00:00-01:00	6.00851	3.79646	4.10796	2.24663
2016-06-07 20:00:00-01:00	6.68881	4.37167	6.95849	4.51286	2091-06-07 20:00:00-01:00	6.8019	4.56697	4.51498	2.79897
2016-06-07 23:00:00-01:00	7.2655	4.87369	7.51823	5.058	2091-06-07 23:00:00-01:00	7.37547	5.18133	4.621	2.99491
2016-06-08 02:00:00-01:00	7.61878	5.19187	7.93629	5.44735	2091-06-08 02:00:00-01:00			3.34264	2.26818
2016-06-08 05:00:00-01:00	6.73585	4.4098	6.46399	4.15764	2091-06-08 05:00:00-01:00	6.20878	4.03071	4.31792	2.6757
2016-06-08 08:00:00-01:00	5.41114	3.1777	5.4342	3.09254	2091-06-08 08:00:00-01:00	5.07482	2.93101	3.50889	1.85172
2016-06-08 11:00:00-01:00	4.97596	2.72394	5.08339	2.69906	2091-06-08 11:00:00-01:00	4.65424	2.39608	3.24358	1.48202
2016-06-08 14:00:00-01:00	5.26095	3.01244	5.37425	2.98874	2091-06-08 14:00:00-01:00	4.80846	2.49156	3.42593	1.65582
2016-06-08 17:00:00-01:00	6.16322	3.93922	6.37048	3.98437	2091-06-08 17:00:00-01:00	5.74778	3.46055	4.05482	2.43234
2016-06-08 20:00:00-01:00	6.81383	4.56516	7.19591	4.76736	2091-06-08 20:00:00-01:00	6.57962	4.27504	4.55166	2.87645
2016-06-08 23:00:00-01:00	7.23749	4.96503	7.84955	5.39323	2091-06-08 23:00:00-01:00	6.52342	4.58088	4.79935	3.12549
2016-06-09 02:00:00-01:00	7.5668	5.26987			2091-06-09 02:00:00-01:00			5.2069	3.48433
2016-06-09 05:00:00-01:00	6.89144	4.73157	6.82259	4.44059	2091-06-09 05:00:00-01:00	6.03801	3.76741	5.18386	3.50348
2016-06-09 08:00:00-01:00	5.85005	3.77462	5.60887	3.18855	2091-06-09 08:00:00-01:00	4.76545	2.45772	5.093	3.43038
2016-06-09 11:00:00-01:00	5.38452	3.2471	5.21346	2.75943	2091-06-09 11:00:00-01:00	4.51534	2.16937	4.73907	3.11622
2016-06-09 14:00:00-01:00	5.42471	3.24621	5.3492	2.89866	2091-06-09 14:00:00-01:00	4.62845	2.25077	4.75988	3.12115
2016-06-09 17:00:00-01:00	6.192	4.01713	6.45403	4.01735	2091-06-09 17:00:00-01:00	5.67619	3.30136	5.02844	3.35846
2016-06-09 20:00:00-01:00	6.78627	4.6077	7.26233	4.85699	2091-06-09 20:00:00-01:00	6.33406	4.00283	5.52061	3.89119
2016-06-09 23:00:00-01:00	7.28646	5.05893	6.90963	4.93309	2091-06-09 23:00:00-01:00	6.93327	4.56274	5.65397	4.04306
2016-06-10 02:00:00-01:00	7.61661	5.32939			2091-06-10 02:00:00-01:00	7.39173	4.97088	5.61331	4.01143
2016-06-10 05:00:00-01:00	6.52512	4.35902	6.49228	4.08364	2091-06-10 05:00:00-01:00	5.80216	3.47279	5.31556	3.77029
2016-06-10 08:00:00-01:00	5.17096	3.0101	5.10191	2.63983	2091-06-10 08:00:00-01:00	4.60606	2.21857	4.76728	3.28297
2016-06-10 11:00:00-01:00	4.89307	2.64487	4.82779	2.33363	2091-06-10 11:00:00-01:00	4.44556	2.0147	4.43294	2.96515
2016-06-10 14:00:00-01:00	5.13556	2.86025	4.99412	2.50484	2091-06-10 14:00:00-01:00	4.56133	2.11998	4.50425	3.00008
2016-06-10 17:00:00-01:00	5.9428	3.64818	5.6832	3.76247	2091-06-10 17:00:00-01:00	5.52101	3.13392	4.80126	3.25045
2016-06-10 20:00:00-01:00	6.67406	4.32096	6.74461	4.4986	2091-06-10 20:00:00-01:00	6.23445	3.85182	5.08361	3.49745
2016-06-10 23:00:00-01:00	7.26355	4.84385	7.47117	4.99532	2091-06-10 23:00:00-01:00	6.8466	4.40304	5.26729	3.66299
2016-06-11 02:00:00-01:00	7.69495	5.21132	7.87945	5.33471	2091-06-11 02:00:00-01:00	7.2918	4.76812	5.33413	3.72952
2016-06-11 05:00:00-01:00	6.50134	4.18079	6.272	3.86085	2091-06-11 05:00:00-01:00	5.78021	3.30916	5.03303	3.47853
2016-06-11 08:00:00-01:00	5.34834	3.00974	4.78827	2.2691	2091-06-11 08:00:00-01:00	4.7235	2.19389	4.29224	2.85574
2016-06-11 11:00:00-01:00	4.9718	2.61391	4.5519	1.99551	2091-06-11 11:00:00-01:00	4.59692	2.02359	4.09646	2.67746
2016-06-11 14:00:00-01:00	5.15486	2.81144	4.81756	2.27341	2091-06-11 14:00:00-01:00	4.79459	2.22062	4.80242	3.2733
2016-06-11 17:00:00-01:00	5.98824	3.64022	4.78141	3.17621	2091-06-11 17:00:00-01:00	5.4615	3.5354	5.40309	3.80038
2016-06-11 20:00:00-01:00	6.71819	4.30809	5.56638	3.86684	2091-06-11 20:00:00-01:00	6.40925	4.34637	5.49462	3.89862
2016-06-11 23:00:00-01:00	7.25668	4.80462	7.06186	4.94456	2091-06-11 23:00:00-01:00	6.46175	4.53541	5.69386	4.06719
2016-06-12 02:00:00-01:00	7.65406	5.15532	7.62816	5.38711	2091-06-12 02:00:00-01:00	7.65432	5.14791	5.90503	4.24064
2016-06-12 05:00:00-01:00	6.45817	4.08411	6.35473	3.93571	2091-06-12 05:00:00-01:00	6.27053	3.97238	5.17854	3.61895
2016-06-12 08:00:00-01:00	5.29534	2.92181	4.76597	2.25731	2091-06-12 08:00:00-01:00	5.19144	2.95365	4.02185	2.60725
2016-06-12 11:00:00-01:00	4.8616	2.47776	4.50967	1.95001	2091-06-12 11:00:00-01:00	4.66331	2.41238	3.56473	2.194
2016-06-12 14:00:00-01:00	5.05691	2.69214	4.82709	2.29224	2091-06-12 14:00:00-01:00	4.75152	2.5024	3.79005	2.35432
2016-06-12 17:00:00-01:00	5.95258	3.60936	5.89806	3.41529	2091-06-12 17:00:00-01:00	5.58158	3.37278	4.28731	2.77227
2016-06-12 20:00:00-01:00	6.66315	4.29223	6.69423	4.1902	2091-06-12 20:00:00-01:00	6.27114	4.12897	4.77949	3.18844
2016-06-12 23:00:00-01:00	7.2123	4.79794	7.47074	4.90676	2091-06-12 23:00:00-01:00	6.91127	4.74982	5.2678	3.59586
2016-06-13 02:00:00-01:00	7.62288	5.15426	6.99565	4.9887	2091-06-13 02:00:00-01:00	7.44854	5.20814	5.65006	3.91409
2016-06-13 05:00:00-01:00	6.28082	3.9266	6.2777	3.86985	2091-06-13 05:00:00-01:00	6.22902	4.08901	5.07403	3.41962
2016-06-13 08:00:00-01:00	5.07023	2.70155	5.01909	2.57428	2091-06-13 08:00:00-01:00	4.95347	2.64809	4.14454	2.59284
2016-06-13 11:00:00-01:00	4.85225	2.46594	4.79703	2.2839	2091-06-13 11:00:00-01:00	4.8409	2.35151	3.73407	2.22584
2016-06-13 14:00:00-01:00	5.04016	2.66719	5.0034	2.49383	2091-06-13 14:00:00-01:00	5.00815	2.49588	4.01588	2.44371
2016-06-13 17:00:00-01:00	5.97906	3.6316	6.15098	3.64591	2091-06-13 17:00:00-01:00	6.01665	3.55148	4.55709	2.89033
2016-06-13 20:00:00-01:00	6.68987	4.32344	6.82551	4.35207	2091-06-13 20:00:00-01:00	6.62032	4.19067	5.14343	3.37177
2016-06-13 23:00:00-01:00	7.27838	4.88025	7.35796	4.87293	2091-06-13 23:00:00-01:00	7.14073	4.7021	5.63051	3.77678
2016-06-14 02:00:00-01:00	7.7426	5.36016	7.81694	5.29546	2091-06-14 02:00:00-01:00	7.52721	5.14885	5.98551	4.07483
2016-06-14 05:00:00-01:00	6.44836	4.15711	6.22274	3.83486	2091-06-14 05:00:00-01:00	6.02787	3.69497	5.39269	3.57291
2016-06-14 08:00:00-01:00	5.31914	3.13484	4.97743	2.50729	2091-06-14 08:00:00-01:00	4.91752	2.44955	4.54586	2.84879
2016-06-14 11:00:00-01:00	5.11918	2.95762	4.837	2.30628	2091-06-14 11:00:00-01:00	4.52344	2.0016	4.2258	2.60515
2016-06-14 14:00:00-01:00	5.3109	3.16303	5.04493	2.50422	2091-06-14 14:00:00-01:00	4.73372	2.25344	4.23666	2.62411
2016-06-14 17:00:00-01:00	6.11236	3.98038	6.12323	3.94616	2091-06-14 17:00:00-01:00	5.64953	3.2284	4.80567	3.11006
2016-06-14 20:00:00-01:00	6.80881	4.67481	6.96543	4.44432	2091-06-14 20:00:00-01:00	6.40728	3.97858	5.24666	3.47746
2016-06-14 23:00:00-01:00	7.1734	4.99464	7.53027	4.92732	2091-06-14 23:00:00-01:00	7.04434	4.56944	5.56517	3.73932
2016-06-15 02:00:00-01:00	7.59621	5.32224	7.93273	5.34261	2091-06-15 02:00:00-01:00	7.45019	4.95933	5.70781	3.86325
2016-06-15 05:00:00-01:00	6.36144	4.15825	6.24711	3.80589	2091-06-15 05:00:00-01:00	6.07572	3.64741	4.71179	3.02529
2016-06-15 08:00:00-01:00	5.4826	3.20658	4.95443	2.51389	2091-06-15 08:00:00-01:00	4.90272	2.43799	3.66249	2.13632
2016-06-15 11:00:00-01:00	5.19612	2.88758	4.7055	2.25152	2091-06-15 11:00:00-01:00	4.62347	2.15144	3.78522	2.25994
2016-06-15 14:00:00-01:00	5.41289	3.06534	4.98611	2.48772	2091-06-15 14:00:00-01:00	4.93223	2.49957	4.01067	2.44307
2016-06-15 17:00:00-01:00	6.30277	3.9274	5.77616	3.84299	2091-06-15 17:00:00-01:00	5.79693	3.4192	4.53944	2.89077
2016-06-15 20:00:00-01:00	7.04882	4.64105	6.25824	4.31696	2091-06-15 20:00:00-01:00	6.50844	4.1559	4.9831	3.27226
2016-06-15 23:00:00-01:00	7.53161	5.13897	6.6659	4.7274	2091-06-15 23:00:00-01:00	7.11026	4.73172	5.33416	3.56676
2016-06-16 02:00:00-01:00	7.91429	5.43266			2091-06-16 02:00:00-01:00	7.5706	5.15154	5.57323	3.76701
2016-06-16 05:00:00-01:00	6.44959	4.10261	6.25051	3.87902	2091-06-16 05:00:00-01:00	6.14937	3.86187	4.75339	3.0703
2016-06-16 08:00:00-01:00	5.23357	2.94083	4.83909	2.43518	2091-06-16 08:00:00-01:00	4.90899	2.53839	3.88435	2.3235
2016-06-16 11:00:00-01:00	4.93237	2.68567	4.73234	2.24745	2091-06-16 11:00:00-01:00	4.65484	2.21179	3.48751	1.99478
2016-06-16 14:00:00-01:00	5.06572	2.83745	4.98733	2.46631	2091-06-16 14:00:00-01:00	4.91214	2.47328	3.47177	1.98859
2016-06-16 17:00:00-01:00	5.85788	3.67126	6.05369	3.57595	2091-06-16 17:00:00-01:00	5.79934	3.38406	4.01696	2.46179
2016-06-16 20:00:00-01:00	6.57449	4.39934	6.7525	4.28994	2091-06-16 20:00:00-01:00	6.53848	4.10974	4.70528	3.05109
2016-06-16 23:00:00-01:00	6.57981	4.62679	7.28412	4.84594	2091-06-16 23:00:00-01:00	7.16569	4.7071	5.2406	3.53749
2016-06-17 02:00:00-01:00			7.68473	5.27587	2091-06-17 02:00:00-01:00	7.71666	5.22597	5.45541	3.7204
2016-06-17 05:00:00-01:00	6.05491	3.92003	6.15677	3.94399	2091-06-17 05:00:00-01:00	6.31984	3.97503	4.87736	3.22426
2016-06-17 08:00:00-01:00	5.04947	2.87865	4.89369	2.55715	2091-06-17 08:00:00-01:00	5.02762	2.67704	3.96192	2.40311
2016-06-17 11:00:00-01:00	4.80421	2.58745	4.66152	2.22405	2091-06-17 11:00:00-01:00	4.68033	2.24537	3.66042	2.1278
2016-06-17 14:00:00-01:00	4.90655	2.6817	5.04027	2.52554	2091-06-17 14:00:00-01:00	4.85363	2.41962	3.70393	2.17321
2016-06-17 17:00:00-01:00	5.78133	3.5989	6.12395	3.6565	2091-06-17 17:00:00-01:00	5.7743	3.37833	4.13568	2.54659
2016-06-17 20:00:00-01:00	6.55572	4.38267	6.84194	4.39727	2091-06-17 20:00:00-01:00	6.49279	4.08957	4.58178	2.94162
2016-06-17 23:00:00-01:00	7.02385	4.89018	7.37473	4.96596	2091-06-17 23:00:00-01:00	7.14135	4.70554	4.88717	3.22746
2016-06-18 02:00:00-01:00	7.3549	5.16793	7.74121	5.42833	2091-06-18 02:00:00-01:00	7.27455	5.12706	5.15145	3.47085
2016-06-18 05:00:00-01:00	5.97416	3.74583	6.04644	3.85761	2091-06-18 05:00:00-01:00	6.17076	3.80129	4.20565	2.6785
2016-06-18 08:00:00-01:00	4.80014	2.50985	4.77966	2.50162	2091-06-18 08:00:00-01:00	4.97025	2.59309	3.36564	1.95407
2016-06-18 11:00:00-01:00	4.58065	2.34057	4.70018	2.27405	2091-06-18 11:00:00-01:00	4.60907	2.18078	3.08178	1.64987
2016-06-18 14:00:00-01:00	4.67493	2.46228	4.9921	2.47799	2091-06-18 14:00:00-01:00	4.75087	2.32077	3.22328	1.69119
2016-06-18 17:00:00-01:00	5.54281	3.38851	6.13157	3.89047	2091-06-18 17:00:00-01:00	5.70799	3.30594	3.73175	2.2074
2016-06-18 20:00:00-01:00	6.18611	4.02167	5.53686	3.87678	2091-06-18 20:00:00-01:00	6.33906	4.06831	2.3861
2016-06-18 23:00:00-01:00	6.7768	4.56294	6.10166	4.36884	2091-06-18 23:00:00-01:00	6.95268	4.64807	4.36638	2.77744
2016-06-19 02:00:00-01:00	7.19252	5.04005	7.40037	5.22865	2091-06-19 02:00:00-01:00	7.35976	5.04196	4.67564	3.04255
2016-06-19 05:00:00-01:00	6.01554	3.84631	5.99316	3.73467	2091-06-19 05:00:00-01:00	6.03771	3.78571	3.89774	2.38633
2016-06-19 08:00:00-01:00	4.89211	2.76365	4.68283	2.40219	2091-06-19 08:00:00-01:00	5.16502	2.82064	3.30349	1.86387
2016-06-19 11:00:00-01:00	4.55753	2.41793	4.63534	2.21536	2091-06-19 11:00:00-01:00	4.85022	2.45788	3.14098	1.57431
2016-06-19 14:00:00-01:00	4.66872	2.5593	4.85355	2.42693	2091-06-19 14:00:00-01:00	5.12958	2.72384	3.24955	1.64752
2016-06-19 17:00:00-01:00	5.30187	3.32973	5.89812	3.58596	2091-06-19 17:00:00-01:00	6.11197	3.64382	3.62697	2.11679
2016-06-19 20:00:00-01:00	5.79331	3.85581	6.49444	4.29217	2091-06-19 20:00:00-01:00	6.96676	4.40152	4.13634	2.56651
2016-06-19 23:00:00-01:00	6.36115	4.34851	6.80021	4.66934	2091-06-19 23:00:00-01:00	7.53761	4.90841	4.53606	2.93467
2016-06-20 02:00:00-01:00	6.88888	4.78901	7.23647	5.05168	2091-06-20 02:00:00-01:00	7.91119	5.24942	4.53982	3.01901
2016-06-20 05:00:00-01:00	6.15654	4.13492	5.69651	3.71193	2091-06-20 05:00:00-01:00	6.40302	3.90738	3.97905	2.45653
2016-06-20 08:00:00-01:00	5.26278	3.16823	4.43339	2.35523	2091-06-20 08:00:00-01:00	5.35004	2.89018	3.17122	1.70942
2016-06-20 11:00:00-01:00	4.75225	2.72269	4.29089	2.08932	2091-06-20 11:00:00-01:00	4.99755	2.5101	3.07069
2016-06-20 14:00:00-01:00	4.82891	2.77809	4.70308	2.37911	2091-06-20 14:00:00-01:00	5.19368	2.707	3.18531	1.53327
2016-06-20 17:00:00-01:00	5.54664	3.49922	5.71665	3.41757	2091-06-20 17:00:00-01:00	6.10595	3.62467	3.73505	2.14826
2016-06-20 20:00:00-01:00	6.22496	4.15291	6.41267	4.12644	2091-06-20 20:00:00-01:00	6.86438	4.34842	4.412	2.72726
2016-06-20 23:00:00-01:00	6.86245	4.70397	6.99101	4.81435	2091-06-20 23:00:00-01:00	7.4019	4.84335	4.97121	3.21025
2016-06-21 02:00:00-01:00	7.26028	5.04679			2091-06-21 02:00:00-01:00	7.75238	5.16289	4.6089	3.06518
2016-06-21 05:00:00-01:00	6.31504	4.24394	5.94699	3.76049	2091-06-21 05:00:00-01:00	6.15365	3.70315	4.56955	2.77841
2016-06-21 08:00:00-01:00	5.16015	3.12643	4.68277	2.39837	2091-06-21 08:00:00-01:00	5.07948	2.62427	3.62756	1.69192
2016-06-21 11:00:00-01:00	4.65795	2.60375	4.54435	2.1915	2091-06-21 11:00:00-01:00	4.95799	2.41769	3.21043
2016-06-21 14:00:00-01:00	4.70753	2.67098	4.86127	2.44956	2091-06-21 14:00:00-01:00	5.08115	2.53191	3.28196
2016-06-21 17:00:00-01:00	5.34044	3.33192	5.89732	3.53039	2091-06-21 17:00:00-01:00	6.30899	3.81446	3.87698	1.99854
2016-06-21 20:00:00-01:00	5.95675	3.89459	6.60158	4.25673	2091-06-21 20:00:00-01:00	6.77294	4.70115	4.42013	2.55438
2016-06-21 23:00:00-01:00	6.43021	4.34461	7.16712	4.79213	2091-06-21 23:00:00-01:00	6.72079	4.78102	5.27908	3.32423
2016-06-22 02:00:00-01:00	6.78419	4.64252	7.51581	5.29557	2091-06-22 02:00:00-01:00	7.70931	5.44582	5.99268	3.92492
2016-06-22 05:00:00-01:00	6.01579	3.95567	6.06018	3.8203	2091-06-22 05:00:00-01:00	6.16879	3.67571	5.09178	2.92618
2016-06-22 08:00:00-01:00	4.91105	2.86416	4.70763	2.37326	2091-06-22 08:00:00-01:00	4.85743	2.33717	4.39865	2.0946
2016-06-22 11:00:00-01:00	4.40995	2.36482	4.51185	2.09933	2091-06-22 11:00:00-01:00	4.70794	2.20317	4.0337	1.70981
2016-06-22 14:00:00-01:00	4.52862	2.50833	4.80378	2.40355	2091-06-22 14:00:00-01:00	4.79256	2.28803	4.19491	1.91338
2016-06-22 17:00:00-01:00	5.31395	3.37873	5.80373	3.45268	2091-06-22 17:00:00-01:00	5.52446	3.62239	4.97911	2.78133
2016-06-22 20:00:00-01:00	5.84782	3.86786	6.54675	4.20637	2091-06-22 20:00:00-01:00	6.5157	4.41532	5.70457	3.56855
2016-06-22 23:00:00-01:00	6.28325	4.22955	7.16184	4.79464	2091-06-22 23:00:00-01:00	7.07365	4.89355	6.23395	4.12571
2016-06-23 02:00:00-01:00	6.79445	4.66061	7.11392	5.02555	2091-06-23 02:00:00-01:00	7.65134	5.18809	6.49887	4.40878
2016-06-23 05:00:00-01:00	5.87271	3.8514	5.95648	3.70343	2091-06-23 05:00:00-01:00	6.11279	3.56963	5.11359	3.20298
2016-06-23 08:00:00-01:00	4.82671	2.80267	4.65146	2.3011	2091-06-23 08:00:00-01:00	4.74897	2.15113	4.18691	2.15239
2016-06-23 11:00:00-01:00	4.42294	2.38875	4.58283	2.19946	2091-06-23 11:00:00-01:00	4.61975	2.03073	4.02776	1.81551
2016-06-23 14:00:00-01:00	4.50376	2.46195	4.7712	2.3625	2091-06-23 14:00:00-01:00	4.71419	2.11495	4.12982	1.93852
2016-06-23 17:00:00-01:00	4.58805	2.9212	5.8136	3.47593	2091-06-23 17:00:00-01:00	5.98153	3.48548	4.84049	2.79248
2016-06-23 20:00:00-01:00	5.83553	3.7873	6.54639	4.45161	2091-06-23 20:00:00-01:00	6.86024	4.26629	5.47684	3.50114
2016-06-23 23:00:00-01:00	6.40032	4.27047	6.71107	4.68713	2091-06-23 23:00:00-01:00	7.5063	4.83074	6.04794	4.0576
2016-06-24 02:00:00-01:00	6.95472	4.76258	6.85086	4.86322	2091-06-24 02:00:00-01:00	8.09191	5.32128	5.32082	3.68194
2016-06-24 05:00:00-01:00	5.98717	3.8649	5.86528	3.55127	2091-06-24 05:00:00-01:00	6.40094	3.85163	5.02863	3.11143
2016-06-24 08:00:00-01:00	5.00735	2.85969	4.57692	2.18226	2091-06-24 08:00:00-01:00	4.89296	2.32529	3.97251	1.92346
2016-06-24 11:00:00-01:00	4.6095	2.45502	4.51867	2.08071	2091-06-24 11:00:00-01:00	4.71333	2.08432	3.68418	1.58705
2016-06-24 14:00:00-01:00	4.68187	2.54347	4.74014	2.29015	2091-06-24 14:00:00-01:00	4.95005	2.30879	3.75058	1.63518
2016-06-24 17:00:00-01:00	5.45401	3.34821	5.85414	3.52336	2091-06-24 17:00:00-01:00	6.06724	3.46589	4.4507	2.43279
2016-06-24 20:00:00-01:00	6.15059	4.0228	6.57655	4.47463	2091-06-24 20:00:00-01:00	6.91069	4.28946	5.0844	3.11962
2016-06-24 23:00:00-01:00	6.77314	4.66694	6.24007	4.4184	2091-06-24 23:00:00-01:00	7.53397	5.04942	5.59934	3.66328
2016-06-25 02:00:00-01:00	5.21771	3.77512			2091-06-25 02:00:00-01:00			6.09938	4.07757
2016-06-25 05:00:00-01:00	5.81022	3.67544	5.91603	3.62569	2091-06-25 05:00:00-01:00	6.19542	3.6863	4.85119	2.92058
2016-06-25 08:00:00-01:00	4.89781	2.67711	4.61945	2.18932	2091-06-25 08:00:00-01:00	4.90024	2.39026	3.81255	1.78719
2016-06-25 11:00:00-01:00	4.6747	2.41055	4.47156	2.0228	2091-06-25 11:00:00-01:00	4.56466	2.0965	3.40498
2016-06-25 14:00:00-01:00	4.86792	2.62135	4.61368	2.18474	2091-06-25 14:00:00-01:00	4.73391	2.28242	3.79965	1.71528
2016-06-25 17:00:00-01:00	5.76455	3.50372	5.66193	3.30281	2091-06-25 17:00:00-01:00	5.83403	3.47461	4.61445	2.59207
2016-06-25 20:00:00-01:00	6.62726	4.30958	6.43764	4.06668	2091-06-25 20:00:00-01:00	6.66913	4.54515	5.40687	3.4056
2016-06-25 23:00:00-01:00	7.18376	4.84115	7.13854	4.74931	2091-06-25 23:00:00-01:00	6.55584	4.61315	6.08063	4.03219
2016-06-26 02:00:00-01:00	7.47347	5.07819	6.54994	4.66211	2091-06-26 02:00:00-01:00	6.79943	4.84554	6.62505	4.48142
2016-06-26 05:00:00-01:00	6.03777	3.74498	5.82799	3.51076	2091-06-26 05:00:00-01:00	5.90146	3.50181	5.36789	3.22963
2016-06-26 08:00:00-01:00	5.01137	2.73827	4.55564	2.14248	2091-06-26 08:00:00-01:00	4.72686	2.18555	4.3362	2.16159
2016-06-26 11:00:00-01:00	4.64756	2.3892	4.38502	1.96668	2091-06-26 11:00:00-01:00	4.49309	1.96516	4.02663	1.89548
2016-06-26 14:00:00-01:00	4.76487	2.54794	4.61168	2.17567	2091-06-26 14:00:00-01:00	4.58	2.03503	4.02636	2.01079
2016-06-26 17:00:00-01:00	5.55816	3.38978	5.66227	3.26464	2091-06-26 17:00:00-01:00	5.796	3.34138	4.6883	2.75834
2016-06-26 20:00:00-01:00	6.24804	4.09247	6.48924	4.05513	2091-06-26 20:00:00-01:00	6.46221	3.9616	5.39242	3.49497
2016-06-26 23:00:00-01:00	6.79646	4.65081	7.19424	4.98568	2091-06-26 23:00:00-01:00	6.97066	4.42631	5.92291	3.94794
2016-06-27 02:00:00-01:00	7.07104	4.88943			2091-06-27 02:00:00-01:00	7.35159	4.74416	6.20053	4.19827
2016-06-27 05:00:00-01:00	5.66395	3.56679	5.87614	3.50719	2091-06-27 05:00:00-01:00	5.89508	3.38422	5.11999	3.30071
2016-06-27 08:00:00-01:00	4.6506	2.53475	4.59839	2.11296	2091-06-27 08:00:00-01:00	4.6276	2.14534	4.45056	2.67485
2016-06-27 11:00:00-01:00	4.46713	2.3266	4.58704	2.01287	2091-06-27 11:00:00-01:00	4.20134	1.73753	4.24179	2.29535
2016-06-27 14:00:00-01:00	4.69627	2.54835	4.7098	2.15224	2091-06-27 14:00:00-01:00	4.55429	2.12485	4.5574	2.45549
2016-06-27 17:00:00-01:00	5.57094	3.41464	5.32162	3.4999	2091-06-27 17:00:00-01:00	5.44997	3.1472	5.36683	3.23433
2016-06-27 20:00:00-01:00	6.36761	4.16252	4.18307	2.96048	2091-06-27 20:00:00-01:00	6.15188	3.9179	6.08436	3.96389
2016-06-27 23:00:00-01:00	6.9302	4.64858	5.90513	4.1138	2091-06-27 23:00:00-01:00	6.77534	4.5209	6.56791	4.45917
2016-06-28 02:00:00-01:00	7.25987	4.9117	7.51212	4.98664	2091-06-28 02:00:00-01:00	7.21875	4.92573	6.77258	4.65951
2016-06-28 05:00:00-01:00	5.91927	3.68693	5.78896	3.54324	2091-06-28 05:00:00-01:00	5.95855	3.72859	5.37392	3.50181
2016-06-28 08:00:00-01:00	4.8765	2.71101	4.28597	2.0632	2091-06-28 08:00:00-01:00	4.93511	2.63886	4.72812	2.88566
2016-06-28 11:00:00-01:00	4.54042	2.34391	3.95758	1.61684	2091-06-28 11:00:00-01:00	4.6839	2.35544	4.42009	2.42497
2016-06-28 14:00:00-01:00	4.74085	2.60523	4.36576	2.00683	2091-06-28 14:00:00-01:00	4.87602	2.57671	4.60721	2.48127
2016-06-28 17:00:00-01:00	5.46988	3.41241	5.32081	3.01849	2091-06-28 17:00:00-01:00	5.77109	3.52764	5.32955	3.22784
2016-06-28 20:00:00-01:00	6.13789	4.10322	6.12626	3.82639	2091-06-28 20:00:00-01:00	6.51346	4.27743	5.96662	3.92326
2016-06-28 23:00:00-01:00	5.94635	4.11157	6.76631	4.4532	2091-06-28 23:00:00-01:00	7.16757	4.90712	6.37637	4.31713
2016-06-29 02:00:00-01:00	6.89921	4.76921	7.20494	4.89851	2091-06-29 02:00:00-01:00	7.36759	5.20547	6.59645	4.52174
2016-06-29 05:00:00-01:00	5.93976	3.84896	5.90136	3.7586	2091-06-29 05:00:00-01:00	6.03546	3.83521	5.23504	3.37496
2016-06-29 08:00:00-01:00	5.10948	2.94016	4.94561	2.72794	2091-06-29 08:00:00-01:00	5.0395	2.78989	4.46693	2.57979
2016-06-29 11:00:00-01:00	4.84494	2.62309	4.59069	2.25036	2091-06-29 11:00:00-01:00	4.69482	2.4078	4.0948	2.18312
2016-06-29 14:00:00-01:00	5.10656	2.79147	4.8369	2.46501	2091-06-29 14:00:00-01:00	4.69684	2.38243	4.05659	2.17473
2016-06-29 17:00:00-01:00	6.00238	3.67774	5.86778	3.52738	2091-06-29 17:00:00-01:00	5.6674	3.35527	4.70225	2.90955
2016-06-29 20:00:00-01:00	6.77544	4.42512	6.70201	4.34155	2091-06-29 20:00:00-01:00	6.37421	4.03963	5.35288	3.49403
2016-06-29 23:00:00-01:00	7.35167	4.95572	7.30578	4.8946	2091-06-29 23:00:00-01:00	7.00657	4.61344	5.89813	3.96532
2016-06-30 02:00:00-01:00	7.67898	5.39531	7.65953	5.21604	2091-06-30 02:00:00-01:00	7.51165	5.04373	6.23207	4.25332
2016-06-30 05:00:00-01:00	6.18791	3.96147	6.06067	3.81887	2091-06-30 05:00:00-01:00	6.08121	3.71585	4.87588	3.11035
2016-06-30 08:00:00-01:00	5.10642	2.91931	4.95317	2.70345	2091-06-30 08:00:00-01:00	4.89054	2.4685	3.92343	2.26146
2016-06-30 11:00:00-01:00	4.94143	2.72321	4.66096	2.37826	2091-06-30 11:00:00-01:00	4.47446	2.00535	3.65965	1.92287
2016-06-30 14:00:00-01:00	5.02232	2.77756	4.81341	2.53423	2091-06-30 14:00:00-01:00	4.69865	2.18443	3.7853	2.03805
2016-06-30 17:00:00-01:00	5.72664	3.59073	5.8244	3.58999	2091-06-30 17:00:00-01:00	5.68405	3.22404	4.46822	2.76269
2016-06-30 20:00:00-01:00	6.27609	4.22876	6.66073	4.45517	2091-06-30 20:00:00-01:00	6.40295	3.93709	5.15752	3.34792
2016-06-30 23:00:00-01:00	6.71752	4.61522	7.20627	5.00159	2091-06-30 23:00:00-01:00	6.79107	4.47944	5.74568	3.84293
2016-07-01 02:00:00-01:00	7.01522	4.86269	7.59141	5.32549	2091-07-01 02:00:00-01:00	7.24706	4.88939	6.185	4.20953
2016-07-01 05:00:00-01:00	5.69887	3.75736	5.91231	3.82047	2091-07-01 05:00:00-01:00	5.91908	3.68843	4.90025	3.10535
2016-07-01 08:00:00-01:00	4.83196	2.99004	4.59146	2.41082	2091-07-01 08:00:00-01:00	4.89602	2.60892	3.94873	2.07777
2016-07-01 11:00:00-01:00	4.5681	2.69322	4.58223	2.33076	2091-07-01 11:00:00-01:00	4.65633	2.3412	3.73422	1.83089
2016-07-01 14:00:00-01:00	4.70919	2.76049	4.75484	2.48216	2091-07-01 14:00:00-01:00	4.82251	2.4974	3.79016	1.92348
2016-07-01 17:00:00-01:00	5.57462	3.5353	5.70838	3.49509	2091-07-01 17:00:00-01:00	5.79116	3.51581	4.40357	2.65885
2016-07-01 20:00:00-01:00	6.45524	4.34999	6.47283	4.28003	2091-07-01 20:00:00-01:00	6.57856	4.30567	5.00734	3.21555
2016-07-01 23:00:00-01:00	6.70456	4.68971	7.00247	4.88316	2091-07-01 23:00:00-01:00	7.11022	4.80374	5.48387	3.65691
2016-07-02 02:00:00-01:00	7.34462	5.12956			2091-07-02 02:00:00-01:00	7.53949	5.1257	5.33604	3.66793
2016-07-02 05:00:00-01:00	5.93513	3.82853	5.91058	3.7783	2091-07-02 05:00:00-01:00	6.03374	3.72119	4.75967	2.99769
2016-07-02 08:00:00-01:00	4.84376	2.78712	4.7764	2.54483	2091-07-02 08:00:00-01:00	5.05756	2.71154	3.87952	1.97643
2016-07-02 11:00:00-01:00	4.56547	2.52477	4.52867	2.22024	2091-07-02 11:00:00-01:00	4.84156	2.42321	3.64215	1.67911
2016-07-02 14:00:00-01:00	4.68529	2.6265	4.76508	2.38119	2091-07-02 14:00:00-01:00	5.06126	2.60382	3.7503	1.77171
2016-07-02 17:00:00-01:00	5.47574	3.45925	5.77566	3.43203	2091-07-02 17:00:00-01:00	6.006	3.59054	4.45582	2.54031
2016-07-02 20:00:00-01:00	6.17696	4.14104	6.51097	4.24735	2091-07-02 20:00:00-01:00	6.76875	4.36798	5.21064	3.30951
2016-07-02 23:00:00-01:00	6.80025	4.68	5.71687	4.04123	2091-07-02 23:00:00-01:00	7.23876	4.83148	5.80254	3.85577
2016-07-03 02:00:00-01:00	7.00659	4.92132			2091-07-03 02:00:00-01:00	7.47128	5.07755	6.19957	4.19384
2016-07-03 05:00:00-01:00	5.79732	3.74602	5.86946	3.56442	2091-07-03 05:00:00-01:00	5.87232	3.63273	4.97675	3.05686
2016-07-03 08:00:00-01:00	4.80239	2.71958	4.55431	2.16383	2091-07-03 08:00:00-01:00	4.89577	2.5967	3.96461	1.92304
2016-07-03 11:00:00-01:00	4.51844	2.42325	4.3436	1.96889	2091-07-03 11:00:00-01:00	4.86148	2.44572	3.70437	1.64062
2016-07-03 14:00:00-01:00	4.69347	2.54513	4.66829	2.30289	2091-07-03 14:00:00-01:00	5.09461	2.6409	3.83324	1.80098
2016-07-03 17:00:00-01:00	5.50765	3.38239	5.5185	3.1976	2091-07-03 17:00:00-01:00	5.99243	3.5481	4.54378	2.59326
2016-07-03 20:00:00-01:00	6.1938	4.11012	6.36531	4.06323	2091-07-03 20:00:00-01:00	6.68681	4.24814	5.22121	3.31228
2016-07-03 23:00:00-01:00	6.80996	4.71775	7.06458	4.74304	2091-07-03 23:00:00-01:00	7.09538	4.70063	5.83875	3.8679
2016-07-04 02:00:00-01:00	5.90846	4.23501	7.51059	5.12696	2091-07-04 02:00:00-01:00	7.26305	4.97532	6.24095	4.21254
2016-07-04 05:00:00-01:00	5.50501	3.56102	6.04796	3.86991	2091-07-04 05:00:00-01:00	5.74534	3.66949	4.91571	3.02356
2016-07-04 08:00:00-01:00	4.4575	2.49199	4.98157	2.88566	2091-07-04 08:00:00-01:00	4.80602	2.6417	3.81409	1.80501
2016-07-04 11:00:00-01:00	4.37228	2.21094	4.74462	2.55073	2091-07-04 11:00:00-01:00	4.71484	2.33604	3.58251	1.54807
2016-07-04 14:00:00-01:00	4.55976	2.30706	5.04132	2.77293	2091-07-04 14:00:00-01:00	4.94205	2.5014	3.71733	1.72579
2016-07-04 17:00:00-01:00	5.47788	3.25346	6.02863	3.75499	2091-07-04 17:00:00-01:00	5.89581	3.45477	4.32342	2.48307
2016-07-04 20:00:00-01:00	6.21407	4.04995	6.77797	4.4874	2091-07-04 20:00:00-01:00	6.68397	4.20107	4.90752	3.11792
2016-07-04 23:00:00-01:00	6.8075	4.66857	7.30122	4.96438	2091-07-04 23:00:00-01:00	7.31411	4.77047	5.42296	3.56008
2016-07-05 02:00:00-01:00	6.28892	4.43134	7.61676	5.24665	2091-07-05 02:00:00-01:00	7.78583	5.1911	5.84215	3.91743
2016-07-05 05:00:00-01:00	5.59419	3.51315	6.05501	3.83933	2091-07-05 05:00:00-01:00	6.15692	3.72125	4.71998	2.96993
2016-07-05 08:00:00-01:00	4.38913	2.27602	5.03258	2.74611	2091-07-05 08:00:00-01:00	4.84204	2.61211	3.70146	1.87155
2016-07-05 11:00:00-01:00	4.16141	2.02505	4.94646	2.57435	2091-07-05 11:00:00-01:00	4.50996	2.24817	3.44858
2016-07-05 14:00:00-01:00	4.39752	2.2053	5.13311	2.72371	2091-07-05 14:00:00-01:00	4.77234	2.43525	3.58064	1.53348
2016-07-05 17:00:00-01:00	5.23494	3.0745	6.12992	3.74151	2091-07-05 17:00:00-01:00	5.63779	3.34269	4.31101	2.36222
2016-07-05 20:00:00-01:00	5.86782	3.70873	6.84083	4.42956	2091-07-05 20:00:00-01:00	6.33364	4.07184	4.97558	3.09408
2016-07-05 23:00:00-01:00	6.53309	4.33524	7.39537	4.92111	2091-07-05 23:00:00-01:00	7.00589	4.73558	5.58922	3.66536
2016-07-06 02:00:00-01:00	7.0758	4.81624	7.66944	5.18733	2091-07-06 02:00:00-01:00	7.16668	5.06956	6.05332	4.06068
2016-07-06 05:00:00-01:00	5.92169	3.70528	6.08638	3.803	2091-07-06 05:00:00-01:00	5.85696	3.69323	4.65079	2.73385
2016-07-06 08:00:00-01:00	4.79919	2.50499	4.73548	2.43693	2091-07-06 08:00:00-01:00	4.72093	2.53134	3.60462	1.5171
2016-07-06 11:00:00-01:00	4.44855	2.16085	4.5927	2.2331	2091-07-06 11:00:00-01:00	4.42855	2.15264	3.33248
2016-07-06 14:00:00-01:00	4.62064	2.37922	4.86722	2.4913	2091-07-06 14:00:00-01:00	4.61912	2.27868	3.35348
2016-07-06 17:00:00-01:00	5.45732	3.29505	5.90677	3.57201	2091-07-06 17:00:00-01:00	5.55934	3.22711	4.18081	2.13057
2016-07-06 20:00:00-01:00	6.14133	4.01593	6.69365	4.48226	2091-07-06 20:00:00-01:00	6.37358	3.99762	4.84734	2.8565
2016-07-06 23:00:00-01:00	6.74432	4.63085	6.41634	4.51262	2091-07-06 23:00:00-01:00	7.09466	4.65342	5.57452	3.66387
2016-07-07 02:00:00-01:00	6.38324	4.49857	7.64266	5.21931	2091-07-07 02:00:00-01:00	7.52985	5.17002	3.67976	2.54509
2016-07-07 05:00:00-01:00	5.7737	3.68219	6.18591	3.87116	2091-07-07 05:00:00-01:00	5.82465	3.4536	4.44257	2.45972
2016-07-07 08:00:00-01:00	4.83242	2.599	4.68322	2.33289	2091-07-07 08:00:00-01:00	4.47152	2.11211	3.33182
2016-07-07 11:00:00-01:00	4.54514	2.25488	4.48731	2.089	2091-07-07 11:00:00-01:00	4.37995	1.97092	3.05205
2016-07-07 14:00:00-01:00	4.67464	2.40241	4.83675	2.39496	2091-07-07 14:00:00-01:00	4.52352	2.11263	3.27539
2016-07-07 17:00:00-01:00	5.56608	3.34773	5.92819	3.49734	2091-07-07 17:00:00-01:00	5.45817	3.10146	4.12306	2.01018
2016-07-07 20:00:00-01:00	6.35329	4.14574	6.76565	4.3226	2091-07-07 20:00:00-01:00	6.22988	3.88004	4.95183	2.8866
2016-07-07 23:00:00-01:00	6.85999	4.71731	7.36363	4.87587	2091-07-07 23:00:00-01:00	6.88665	4.52456	5.6081	3.58913
2016-07-08 02:00:00-01:00	7.26531	5.01863	7.59539	5.17129	2091-07-08 02:00:00-01:00	7.23307	4.89364	6.01693	4.0089
2016-07-08 05:00:00-01:00	6.05122	3.78774	6.06638	3.89613	2091-07-08 05:00:00-01:00	5.51805	3.2218	4.66334	2.65066
2016-07-08 08:00:00-01:00	5.0514	2.71832	5.06321	2.80092	2091-07-08 08:00:00-01:00	4.3366	1.94235	3.50389	1.47517
2016-07-08 11:00:00-01:00	4.73052	2.3661	4.73658	2.42616	2091-07-08 11:00:00-01:00	4.34394	1.82241	3.17352
2016-07-08 14:00:00-01:00	4.7976	2.42818	5.00856	2.71372	2091-07-08 14:00:00-01:00	4.50373	1.98978	3.40967
2016-07-08 17:00:00-01:00	5.76809	3.44807	5.93038	3.67966	2091-07-08 17:00:00-01:00	5.54237	3.0881	4.15052	2.08121
2016-07-08 20:00:00-01:00	6.59788	4.32156	6.64381	4.42365	2091-07-08 20:00:00-01:00	6.37909	3.93311	4.87216	2.87064
2016-07-08 23:00:00-01:00	7.02444	4.85977	7.15335	4.93162	2091-07-08 23:00:00-01:00	7.20665	4.80754	5.4139	3.44356
2016-07-09 02:00:00-01:00	7.40294	5.16231	7.51296	5.23864	2091-07-09 02:00:00-01:00	7.10581	5.00654	5.77261	3.80452
2016-07-09 05:00:00-01:00	5.80958	3.62644	6.09381	3.93581	2091-07-09 05:00:00-01:00	5.67336	3.24486	4.37024	2.36149
2016-07-09 08:00:00-01:00	4.53594	2.31619	5.25854	3.04806	2091-07-09 08:00:00-01:00	4.35483	1.86575	3.52536
2016-07-09 11:00:00-01:00	4.38238	2.12575	5.17963	2.87235	2091-07-09 11:00:00-01:00	4.31624	1.77012	3.42303
2016-07-09 14:00:00-01:00	4.66006	2.30741	5.53339	3.1738	2091-07-09 14:00:00-01:00	4.46335	1.93875	3.73242
2016-07-09 17:00:00-01:00	5.66452	3.32714	6.49209	4.10493	2091-07-09 17:00:00-01:00	5.48079	3.04416	4.56649	2.32804
2016-07-09 20:00:00-01:00	6.52502	4.20593	7.26137	4.79002	2091-07-09 20:00:00-01:00	6.32143	3.91693	5.30453	3.08723
2016-07-09 23:00:00-01:00	6.94261	4.81373	7.86215	5.27538	2091-07-09 23:00:00-01:00	7.06286	4.72537	5.80294	3.61181
2016-07-10 02:00:00-01:00	6.58691	4.69247	8.29126	5.60894	2091-07-10 02:00:00-01:00	7.32277	5.01126	6.04451	3.94457
2016-07-10 05:00:00-01:00	5.74957	3.492	6.69779	4.24561	2091-07-10 05:00:00-01:00	5.64406	3.31373	4.59391	2.54492
2016-07-10 08:00:00-01:00	4.59698	2.28504	5.64973	3.23256	2091-07-10 08:00:00-01:00	4.49117	2.2101	3.40302
2016-07-10 11:00:00-01:00	4.35595	2.0473	5.50406	2.98519	2091-07-10 11:00:00-01:00	4.08853	1.73232	3.35501
2016-07-10 14:00:00-01:00	4.54335	2.21105	5.70425	3.15245	2091-07-10 14:00:00-01:00	4.44968	2.05926	3.647
2016-07-10 17:00:00-01:00	5.51509	3.25212	6.73564	4.15637	2091-07-10 17:00:00-01:00	5.34505	2.98665	4.68044	2.38201
2016-07-10 20:00:00-01:00	6.42711	4.21945	7.5481	4.91633	2091-07-10 20:00:00-01:00	6.11801	3.75058	4.98799	3.23372
2016-07-10 23:00:00-01:00	5.98123	4.19676	8.09475	5.41103	2091-07-10 23:00:00-01:00	6.68056	4.29453	4.03501	2.73988
2016-07-11 02:00:00-01:00	5.5438	4.00218			2091-07-11 02:00:00-01:00	7.02493	4.65675	6.26339	4.11527
2016-07-11 05:00:00-01:00	5.68197	3.42823	6.68761	4.34586	2091-07-11 05:00:00-01:00	5.80791	3.56317	4.71217	2.6693
2016-07-11 08:00:00-01:00	4.47943	2.14431	5.534	3.22241	2091-07-11 08:00:00-01:00	5.01956	2.66361	3.32479
2016-07-11 11:00:00-01:00	4.33271	1.95584	5.42799	3.00542	2091-07-11 11:00:00-01:00	4.60829	2.08509	3.07997
2016-07-11 14:00:00-01:00	4.52514	2.06684	5.53733	3.08577	2091-07-11 14:00:00-01:00	4.90373	2.32197	3.3755
2016-07-11 17:00:00-01:00	5.58226	3.1818	6.67936	4.27402	2091-07-11 17:00:00-01:00	5.88398	3.30851	4.13768	2.01582
2016-07-11 20:00:00-01:00	6.53384	4.15612	7.07701	4.96675	2091-07-11 20:00:00-01:00	6.66199	4.05986	4.75711	2.70675
2016-07-11 23:00:00-01:00	6.55847	4.56799	7.52956	5.33168	2091-07-11 23:00:00-01:00	7.22032	4.57646	5.26578	3.23372
2016-07-12 02:00:00-01:00	6.23106	4.46606			2091-07-12 02:00:00-01:00	7.60523	4.94231	5.71134	3.65235
2016-07-12 05:00:00-01:00	5.79667	3.35905	6.32848	4.09218	2091-07-12 05:00:00-01:00	6.20288	3.73016	4.66133	2.53457
2016-07-12 08:00:00-01:00	4.43424	1.93112	4.77515	2.60798	2091-07-12 08:00:00-01:00	5.03023	2.60084	3.68319
2016-07-12 11:00:00-01:00	4.13328	1.7104	4.46838	2.12858	2091-07-12 11:00:00-01:00	4.68777	2.15956	3.38536
2016-07-12 14:00:00-01:00	4.32225	1.91295	4.57334	2.15208	2091-07-12 14:00:00-01:00	4.7868	2.23659	3.65796
2016-07-12 17:00:00-01:00	5.2855	2.97711	5.88662	3.5394	2091-07-12 17:00:00-01:00	5.88894	3.3845	4.59444	2.35693
2016-07-12 20:00:00-01:00	6.00301	3.74282	6.47354	4.14773	2091-07-12 20:00:00-01:00	6.74902	4.23256	5.38904	3.20736
2016-07-12 23:00:00-01:00	6.56548	4.46893	7.08925	4.79457	2091-07-12 23:00:00-01:00	7.34132	4.79738	5.96824	3.80493
2016-07-13 02:00:00-01:00	6.76966	4.5212	7.54977	5.33242	2091-07-13 02:00:00-01:00	7.64063	5.04397	6.28094	4.12185
2016-07-13 05:00:00-01:00	5.54223	3.37188	5.96904	3.8521	2091-07-13 05:00:00-01:00	6.16327	3.6752	4.8271	2.69885
2016-07-13 08:00:00-01:00	4.27859	2.11517	4.79548	2.41971	2091-07-13 08:00:00-01:00	4.74198	2.23243	3.68333	1.51635
2016-07-13 11:00:00-01:00	3.89222	1.73519	4.58613	2.07475	2091-07-13 11:00:00-01:00	4.38172	1.82374	3.39751
2016-07-13 14:00:00-01:00	4.18456	2.06094	4.78362	2.27828	2091-07-13 14:00:00-01:00	4.50979	1.94065	3.65346
2016-07-13 17:00:00-01:00	4.88575	2.84124	5.88741	3.4157	2091-07-13 17:00:00-01:00	5.66432	3.15361	4.5491	2.27709
2016-07-13 20:00:00-01:00	5.49612	3.49267	6.69913	4.22708	2091-07-13 20:00:00-01:00	6.39432	3.86624	5.30306	3.07581
2016-07-13 23:00:00-01:00	6.00839	3.99711	7.38135	4.93971	2091-07-13 23:00:00-01:00	6.85987	4.27411	5.85284	3.62095
2016-07-14 02:00:00-01:00	6.42074	4.3468	7.81608	5.29518	2091-07-14 02:00:00-01:00	7.15553	4.49631	6.24402	4.00733
2016-07-14 05:00:00-01:00	5.45214	3.42848	6.30005	3.94027	2091-07-14 05:00:00-01:00	5.87354	3.27703	4.92026	2.72852
2016-07-14 08:00:00-01:00	4.52685	2.43739	4.89134	2.48222	2091-07-14 08:00:00-01:00	4.67869	2.0546	4.18068	1.81262
2016-07-14 11:00:00-01:00	4.24496	2.07282	4.73318	2.18595	2091-07-14 11:00:00-01:00	4.21225	1.50642	3.9267
2016-07-14 14:00:00-01:00	4.51219	2.33078	4.93381	2.36284	2091-07-14 14:00:00-01:00	4.45139	1.75384	4.09103	1.60395
2016-07-14 17:00:00-01:00	5.30673	3.18459	6.14582	3.69849	2091-07-14 17:00:00-01:00	5.43537	2.79325	4.95226	2.58694
2016-07-14 20:00:00-01:00	5.98459	3.87246	6.85726	4.38415	2091-07-14 20:00:00-01:00	5.9939	3.35621	5.68727	3.37644
2016-07-14 23:00:00-01:00	6.52704	4.38743	7.38014	4.88129	2091-07-14 23:00:00-01:00	6.41603	3.79423	6.20175	3.91337
2016-07-15 02:00:00-01:00	6.93023	4.74762	7.81143	5.27725	2091-07-15 02:00:00-01:00	6.80773	4.25124	6.59516	4.30805
2016-07-15 05:00:00-01:00	5.76778	3.62828	6.20799	3.86149	2091-07-15 05:00:00-01:00	5.49673	3.05148	5.05212	2.84637
2016-07-15 08:00:00-01:00	4.7831	2.58792	4.92055	2.47406	2091-07-15 08:00:00-01:00	4.39777	1.91451	4.37153	1.96802
2016-07-15 11:00:00-01:00	4.50577	2.26211	4.84383	2.21166	2091-07-15 11:00:00-01:00	4.08197	1.47069	4.10152	1.5584
2016-07-15 14:00:00-01:00	4.7337	2.53259	5.13563	2.45052	2091-07-15 14:00:00-01:00	4.54103	1.93446	4.30426	1.7661
2016-07-15 17:00:00-01:00	5.58819	3.42827	6.54947	3.96456	2091-07-15 17:00:00-01:00	5.42451	2.87548	5.27968	2.80149
2016-07-15 20:00:00-01:00	6.32783	4.15925	7.17042	4.97371	2091-07-15 20:00:00-01:00	6.12997	3.59688	6.12535	3.62868
2016-07-15 23:00:00-01:00	6.85715	4.64545	7.40124	5.25322	2091-07-15 23:00:00-01:00	6.76163	4.21502	6.69697	4.17167
2016-07-16 02:00:00-01:00	7.22031	4.97865			2091-07-16 02:00:00-01:00	7.03349	4.48981	7.08796	4.55142
2016-07-16 05:00:00-01:00	5.65871	3.59041	6.43114	3.92432	2091-07-16 05:00:00-01:00	5.66409	3.27623	5.5889	3.114
2016-07-16 08:00:00-01:00	4.63101	2.57766	4.97407	2.42268	2091-07-16 08:00:00-01:00	4.49303	2.14878	4.43982	1.87816
2016-07-16 11:00:00-01:00	4.25392	2.19615	4.73076	2.20651	2091-07-16 11:00:00-01:00	4.28877	1.80375	4.23218	1.60588
2016-07-16 14:00:00-01:00	4.40097	2.3495	5.01344	2.51602	2091-07-16 14:00:00-01:00	4.67928	2.12348	4.41716	1.77816
2016-07-16 17:00:00-01:00	5.17045	3.16274	6.07224	3.61891	2091-07-16 17:00:00-01:00	5.61993	3.09573	5.59455	3.02421
2016-07-16 20:00:00-01:00	5.91656	3.92309	6.8009	4.362	2091-07-16 20:00:00-01:00	6.44507	3.92447	6.47896	3.91429
2016-07-16 23:00:00-01:00	6.51725	4.48675	7.28624	5.06242	2091-07-16 23:00:00-01:00	7.09503	4.55573	7.06956	4.47603
2016-07-17 02:00:00-01:00	6.64889	4.62489	7.35461	5.18304	2091-07-17 02:00:00-01:00	7.42057	4.86376	7.4487	4.82853
2016-07-17 05:00:00-01:00	5.38506	3.41487	6.18338	3.85585	2091-07-17 05:00:00-01:00	5.85737	3.41092	5.75722	3.22365
2016-07-17 08:00:00-01:00	4.24995	2.18747	4.83279	2.42562	2091-07-17 08:00:00-01:00	4.54451	2.10426	4.2695	1.68237
2016-07-17 11:00:00-01:00	4.21898	1.99361	4.74575	2.2814	2091-07-17 11:00:00-01:00	4.36267	1.89656	3.93196
2016-07-17 14:00:00-01:00	4.46688	2.18998	5.049	2.57525	2091-07-17 14:00:00-01:00	4.66842	2.16669	3.87155
2016-07-17 17:00:00-01:00	5.39294	3.14203	6.1259	3.69635	2091-07-17 17:00:00-01:00	5.67789	3.22102	4.93723	2.72917
2016-07-17 20:00:00-01:00	6.24356	3.97876	6.87907	4.55614	2091-07-17 20:00:00-01:00	6.51653	4.04864	4.88986	3.21878
2016-07-17 23:00:00-01:00	6.95497	4.76512	6.82055	4.7967	2091-07-17 23:00:00-01:00	7.18248	4.68673	5.62224	3.75659
2016-07-18 02:00:00-01:00	7.03744	4.87946			2091-07-18 02:00:00-01:00	7.55828	5.04785	6.04837	4.03115
2016-07-18 05:00:00-01:00	5.61925	3.41136	6.132	3.81858	2091-07-18 05:00:00-01:00	5.88864	3.52843	4.53514	2.71283
2016-07-18 08:00:00-01:00	4.53816	2.31462	4.84245	2.47309	2091-07-18 08:00:00-01:00	4.53582	2.14467	3.42463
2016-07-18 11:00:00-01:00	4.33498	2.00062	4.72174	2.28227	2091-07-18 11:00:00-01:00	4.41097	1.94984	3.08714
2016-07-18 14:00:00-01:00	4.5674	2.16179	4.79752	2.34255	2091-07-18 14:00:00-01:00	4.61559	2.16765	3.34098
2016-07-18 17:00:00-01:00	5.60628	3.21111	5.95183	3.54198	2091-07-18 17:00:00-01:00	5.58995	3.20014	4.10215	2.03984
2016-07-18 20:00:00-01:00	6.50643	4.10449	6.7599	4.37443	2091-07-18 20:00:00-01:00	6.35554	3.94932	4.79008	2.69415
2016-07-18 23:00:00-01:00	6.75981	4.59913	6.52885	4.59211	2091-07-18 23:00:00-01:00	7.05741	4.59317	5.39088	3.17176
2016-07-19 02:00:00-01:00	7.3296	4.78753	6.97342	4.95309	2091-07-19 02:00:00-01:00	7.57366	5.22696	5.80215	3.51548
2016-07-19 05:00:00-01:00	5.736	3.36803	5.89794	3.56318	2091-07-19 05:00:00-01:00	6.05892	3.61435	4.91267	2.60437
2016-07-19 08:00:00-01:00	4.45152	2.12657	4.55393	2.0833	2091-07-19 08:00:00-01:00	4.79131	2.31251	3.89429	1.4809
2016-07-19 11:00:00-01:00	4.12323	1.76719	4.25053	1.71043	2091-07-19 11:00:00-01:00	4.50325	2.05197	3.60948
2016-07-19 14:00:00-01:00	4.33871	2.01899	4.54134	2.02235	2091-07-19 14:00:00-01:00	4.5516	2.11649	3.9522
2016-07-19 17:00:00-01:00	5.38938	3.06633	5.60613	3.167	2091-07-19 17:00:00-01:00	5.61324	3.32235	4.86598	2.44771
2016-07-19 20:00:00-01:00	6.34185	3.93648	6.39654	4.18779	2091-07-19 20:00:00-01:00	6.30299	3.94484	5.64855	3.26386
2016-07-19 23:00:00-01:00	6.99865	4.78356	5.09216	3.64439	2091-07-19 23:00:00-01:00	6.81695	4.67425	6.18344	3.84464
2016-07-20 02:00:00-01:00	7.04147	4.93582	6.9594	4.86289	2091-07-20 02:00:00-01:00	6.78793	4.77985	6.47387	4.13712
2016-07-20 05:00:00-01:00	5.91952	3.42078	5.76709	3.42276	2091-07-20 05:00:00-01:00	5.79655	3.44718	5.26614	2.95801
2016-07-20 08:00:00-01:00	4.55324	2.06953	4.31731	1.86789	2091-07-20 08:00:00-01:00	4.72211	2.3099	3.96161	1.54337
2016-07-20 11:00:00-01:00	4.19	1.76542	4.05087	1.5525	2091-07-20 11:00:00-01:00	4.45525	2.0138	3.68389
2016-07-20 14:00:00-01:00	4.27287	1.93233	4.38212	1.89564	2091-07-20 14:00:00-01:00	4.59561	2.16905	3.83908
2016-07-20 17:00:00-01:00	5.2281	3.00112	5.36122	2.96717	2091-07-20 17:00:00-01:00	5.61698	3.22048	4.7918	2.46926
2016-07-20 20:00:00-01:00	5.9865	3.76052	6.10176	3.73585	2091-07-20 20:00:00-01:00	6.53246	4.1217	5.53188	3.19561
2016-07-20 23:00:00-01:00	6.69848	4.3819	6.62614	4.24932	2091-07-20 23:00:00-01:00	7.0757	4.66527	6.19797	3.86252
2016-07-21 02:00:00-01:00	7.17492	4.97837	7.00216	4.60683	2091-07-21 02:00:00-01:00	7.41555	4.92451	5.89345	4.01791
2016-07-21 05:00:00-01:00	5.66389	3.29509	5.64788	3.34735	2091-07-21 05:00:00-01:00	6.02758	3.59103	5.23354	2.92924
2016-07-21 08:00:00-01:00	4.47104	2.00936	4.55558	2.23276	2091-07-21 08:00:00-01:00	4.8657	2.38617	3.98109	1.57782
2016-07-21 11:00:00-01:00	4.22654	1.78689	4.2422	1.88301	2091-07-21 11:00:00-01:00	4.57135	2.06975	3.76174
2016-07-21 14:00:00-01:00	4.2789	1.89115	4.55094	2.22501	2091-07-21 14:00:00-01:00	4.84701	2.3581	3.86007
2016-07-21 17:00:00-01:00	2.63883	1.63298	5.40953	3.16504	2091-07-21 17:00:00-01:00	5.85243	3.39231	4.82494	2.71584
2016-07-21 20:00:00-01:00	3.76634	2.51211	6.13038	3.93044	2091-07-21 20:00:00-01:00	6.6797	4.18935	5.73337	3.5834
2016-07-21 23:00:00-01:00	6.28229	4.21337	6.61647	4.41841	2091-07-21 23:00:00-01:00	7.30101	4.75964	5.95011	4.03
2016-07-22 02:00:00-01:00	6.75831	4.54639	6.9972	4.74797	2091-07-22 02:00:00-01:00	7.6999	5.14013	5.02644	3.52509
2016-07-22 05:00:00-01:00	5.65355	3.5254	5.96583	3.78698	2091-07-22 05:00:00-01:00	5.93567	3.49064	5.14532	2.84794
2016-07-22 08:00:00-01:00	4.55366	2.42605	5.07467	2.90916	2091-07-22 08:00:00-01:00	4.66212	2.18728	3.86251
2016-07-22 11:00:00-01:00	4.15881	1.97474	4.86411	2.62114	2091-07-22 11:00:00-01:00	4.49613	1.96193	3.59649
2016-07-22 14:00:00-01:00	4.36704	2.16938	5.09026	2.83798	2091-07-22 14:00:00-01:00	4.71834	2.18467	3.67764
2016-07-22 17:00:00-01:00	5.2262	3.08535	5.9502	3.70483	2091-07-22 17:00:00-01:00	5.70772	3.2295	4.61058	2.32439
2016-07-22 20:00:00-01:00	5.94327	3.81126	6.70811	4.42286	2091-07-22 20:00:00-01:00	6.42533	3.97973	5.29119	3.11702
2016-07-22 23:00:00-01:00	6.54971	4.35602	7.32237	4.95648	2091-07-22 23:00:00-01:00	6.79645	4.36338	5.83384	3.73111
2016-07-23 02:00:00-01:00	7.03716	4.75399	7.79898	5.34048	2091-07-23 02:00:00-01:00	6.91308	4.51231	6.17985	4.08678
2016-07-23 05:00:00-01:00	5.77969	3.59889	6.48913	4.14386	2091-07-23 05:00:00-01:00	5.55395	3.23678	4.87247	2.74737
2016-07-23 08:00:00-01:00	4.7187	2.61122	5.75807	3.35554	2091-07-23 08:00:00-01:00	4.25952	1.86975	4.06406	1.82896
2016-07-23 11:00:00-01:00	4.51249	2.34088	5.43783	2.99648	2091-07-23 11:00:00-01:00	3.8987	1.49389	3.95127	1.56758
2016-07-23 14:00:00-01:00	4.74675	2.53101	5.6254	3.17499	2091-07-23 14:00:00-01:00	4.10381	1.71747	4.19147	1.76256
2016-07-23 17:00:00-01:00	5.65823	3.45134	6.51938	4.0584	2091-07-23 17:00:00-01:00	5.08356	2.80561	5.12931	2.7542
2016-07-23 20:00:00-01:00	6.37924	4.16824	7.24026	4.75079	2091-07-23 20:00:00-01:00	5.74415	3.54148	5.89942	3.55515
2016-07-23 23:00:00-01:00	6.95085	4.73867	7.77273	5.24997	2091-07-23 23:00:00-01:00	6.2761	4.1219	6.43494	4.10342
2016-07-24 02:00:00-01:00	7.33258	5.11298	8.17374	5.62395	2091-07-24 02:00:00-01:00	6.48107	4.4947	6.7748	4.46184
2016-07-24 05:00:00-01:00	5.79434	3.82745	6.64873	4.3237	2091-07-24 05:00:00-01:00	5.40404	3.34575	5.32241	3.0712
2016-07-24 08:00:00-01:00	4.68708	2.88828	5.82145	3.45703	2091-07-24 08:00:00-01:00	4.11438	1.99477	4.37856	2.08743
2016-07-24 11:00:00-01:00	4.59241	2.58331	5.5292	3.11727	2091-07-24 11:00:00-01:00	3.9231	1.69234	4.24827	1.87475
2016-07-24 14:00:00-01:00	4.74197	2.6328	5.66296	3.22188	2091-07-24 14:00:00-01:00	4.22927	1.99655	4.41024	2.00297
2016-07-24 17:00:00-01:00	5.50113	3.47105	6.67853	4.21095	2091-07-24 17:00:00-01:00	5.18594	3.07047	5.46868	3.09257
2016-07-24 20:00:00-01:00	6.1936	4.15147	7.41754	4.91204	2091-07-24 20:00:00-01:00	5.76723	3.7589	6.41328	4.12889
2016-07-24 23:00:00-01:00	6.80175	4.66805	7.91793	5.33765	2091-07-24 23:00:00-01:00	6.34781	4.31424	6.44693	4.4664
2016-07-25 02:00:00-01:00	7.20467	5.00961	8.28663	5.62411	2091-07-25 02:00:00-01:00	6.05967	4.27088	6.62448	4.65931
2016-07-25 05:00:00-01:00	5.76547	3.74985	6.7492	4.29773	2091-07-25 05:00:00-01:00	5.19375	3.35366	5.55609	3.22879
2016-07-25 08:00:00-01:00	4.77674	2.69187	5.64448	3.20411	2091-07-25 08:00:00-01:00	3.91003	2.00236	4.25387	1.84693
2016-07-25 11:00:00-01:00	4.59397	2.41797	5.47236	2.98799	2091-07-25 11:00:00-01:00	3.71645	1.62392	4.1619	1.71556
2016-07-25 14:00:00-01:00	4.77895	2.53787	5.58666	3.09663	2091-07-25 14:00:00-01:00	3.91559	1.88982	4.28446	1.79833
2016-07-25 17:00:00-01:00	5.6585	3.43342	6.7025	4.20309	2091-07-25 17:00:00-01:00	4.54408	2.75496	5.37391	2.9705
2016-07-25 20:00:00-01:00	6.42719	4.17186	7.49267	4.95293	2091-07-25 20:00:00-01:00	4.90828	3.17174	6.14262	3.76061
2016-07-25 23:00:00-01:00	7.06754	4.75331	8.00539	5.3849	2091-07-25 23:00:00-01:00	5.29736	3.54319	6.75645	4.43667
2016-07-26 02:00:00-01:00	7.61321	5.24351			2091-07-26 02:00:00-01:00	5.56295	3.81612	6.94943	4.81654
2016-07-26 05:00:00-01:00	6.20251	3.92	6.58845	4.21362	2091-07-26 05:00:00-01:00	4.23916	2.68751	5.44019	3.08218
2016-07-26 08:00:00-01:00	5.13426	2.82462	5.533	3.09682	2091-07-26 08:00:00-01:00	3.2096	1.79928	3.94806	1.52998
2016-07-26 11:00:00-01:00	4.98525	2.60093	5.28541	2.77473	2091-07-26 11:00:00-01:00	3.53182	1.68055	3.84061
2016-07-26 14:00:00-01:00	5.09976	2.6917	5.41393	2.8928	2091-07-26 14:00:00-01:00	4.11748	2.11218	3.90824	1.52164
2016-07-26 17:00:00-01:00	6.03032	3.60915	6.48488	3.97689	2091-07-26 17:00:00-01:00	4.95958	2.98798	4.27377	2.65838
2016-07-26 20:00:00-01:00	6.84984	4.38296	7.26467	4.74011	2091-07-26 20:00:00-01:00	5.80147	3.83408	5.38947	3.54952
2016-07-26 23:00:00-01:00	7.32035	5.0993	7.84442	5.30947	2091-07-26 23:00:00-01:00	5.85689	4.0661	5.35678	3.65098
2016-07-27 02:00:00-01:00	7.72495	5.44596	8.13077	5.56819	2091-07-27 02:00:00-01:00	5.89201	4.19027	4.01559	2.85375
2016-07-27 05:00:00-01:00	6.32967	3.90996	6.34563	4.04591	2091-07-27 05:00:00-01:00	5.42567	3.52404	4.7778	2.66418
2016-07-27 08:00:00-01:00	5.1985	2.9082	5.11949	2.85041	2091-07-27 08:00:00-01:00	4.16211	2.18551	3.46225
2016-07-27 11:00:00-01:00	4.87698	2.639	4.91658	2.56748	2091-07-27 11:00:00-01:00	4.03052	1.70899	3.58639
2016-07-27 14:00:00-01:00	4.97333	2.76015	5.12879	2.74861	2091-07-27 14:00:00-01:00	4.31536	1.90564	3.75309
2016-07-27 17:00:00-01:00	5.82653	3.67265	6.18856	3.84127	2091-07-27 17:00:00-01:00	5.22895	2.9496	4.71932	2.36869
2016-07-27 20:00:00-01:00	6.44988	4.34344	6.96112	4.62712	2091-07-27 20:00:00-01:00	5.62538	3.68983	5.4003	3.14368
2016-07-27 23:00:00-01:00	6.90837	4.76478	7.4587	5.07756	2091-07-27 23:00:00-01:00	5.76751	3.9103	5.84075	3.59426
2016-07-28 02:00:00-01:00	7.18563	5.00531	7.83122	5.40218	2091-07-28 02:00:00-01:00	5.75531	3.98807	6.06902	3.80889
2016-07-28 05:00:00-01:00	5.98285	3.98649	6.24866	3.97402	2091-07-28 05:00:00-01:00	4.20649	2.7689	4.58522	2.32384
2016-07-28 08:00:00-01:00	4.97972	3.14865	5.02627	2.65966	2091-07-28 08:00:00-01:00	3.0539	1.80109	3.36078
2016-07-28 11:00:00-01:00	4.7403	2.79517	4.94551	2.543	2091-07-28 11:00:00-01:00	3.41028	1.90481	3.05001
2016-07-28 14:00:00-01:00	4.91596	2.89308	5.11276	2.69055	2091-07-28 14:00:00-01:00	3.7678	2.0453	3.40478
2016-07-28 17:00:00-01:00	5.75493	3.75944	6.19538	3.78546	2091-07-28 17:00:00-01:00	4.26385	2.62982	4.12937	1.9032
2016-07-28 20:00:00-01:00	6.41156	4.35152	7.01883	4.56816	2091-07-28 20:00:00-01:00	4.52594	2.92393	4.77938	2.63969
2016-07-28 23:00:00-01:00	6.86241	4.73139	7.6912	5.17679	2091-07-28 23:00:00-01:00	4.68768	3.11948	5.18767	3.12014
2016-07-29 02:00:00-01:00	7.11638	4.95641	8.16388	5.60974	2091-07-29 02:00:00-01:00	4.7527	3.22284	5.299	3.34878
2016-07-29 05:00:00-01:00	5.89805	3.93394	6.38703	3.98102	2091-07-29 05:00:00-01:00	3.77723	2.44364	4.38064	2.42015
2016-07-29 08:00:00-01:00	4.91291	3.03753	5.10576	2.66239	2091-07-29 08:00:00-01:00	3.06195	1.81432	3.50975
2016-07-29 11:00:00-01:00	4.81406	2.82419	4.90557	2.43747	2091-07-29 11:00:00-01:00	3.09948	1.7339	3.19345
2016-07-29 14:00:00-01:00	5.06379	2.97924	5.05643	2.59098	2091-07-29 14:00:00-01:00	3.30605	1.894	3.46054
2016-07-29 17:00:00-01:00	5.97324	3.88597	6.22112	3.76862	2091-07-29 17:00:00-01:00	3.66422	2.2249	4.2277	2.18266
2016-07-29 20:00:00-01:00	6.76239	4.62732	6.96749	4.5156	2091-07-29 20:00:00-01:00	3.99117	2.54072	4.90682	2.92496
2016-07-29 23:00:00-01:00	7.22976	5.03626	7.53679	5.04559	2091-07-29 23:00:00-01:00	4.32529	2.85495	5.45473	3.51195
2016-07-30 02:00:00-01:00	7.57312	5.31601	8.07888	5.46921	2091-07-30 02:00:00-01:00	4.56872	3.08298	5.69894	3.74646
2016-07-30 05:00:00-01:00	6.07506	3.95632	6.43449	3.99548	2091-07-30 05:00:00-01:00	3.87806	2.50042	4.64983	2.70835
2016-07-30 08:00:00-01:00	4.92033	2.79049	5.17853	2.68463	2091-07-30 08:00:00-01:00	3.19365	1.90867	3.86951	1.78506
2016-07-30 11:00:00-01:00	4.80613	2.56487	5.02661	2.49551	2091-07-30 11:00:00-01:00	3.05649	1.71661	3.87997	1.67669
2016-07-30 14:00:00-01:00	4.96529	2.70119	5.16792	2.65942	2091-07-30 14:00:00-01:00	3.29954	1.88216	4.13967	1.93995
2016-07-30 17:00:00-01:00	5.85043	3.5714	6.37485	3.89524	2091-07-30 17:00:00-01:00	3.77635	2.29444	4.94193	2.82272
2016-07-30 20:00:00-01:00	6.63955	4.29877	7.17753	4.66861	2091-07-30 20:00:00-01:00	4.22277	2.69688	5.3827	3.28302
2016-07-30 23:00:00-01:00	7.22551	4.81568	7.74516	5.23053	2091-07-30 23:00:00-01:00	4.65756	3.08567	5.90522	3.79641
2016-07-31 02:00:00-01:00	7.68597	5.2043	8.12236	5.49481	2091-07-31 02:00:00-01:00	4.96754	3.36639	6.13112	4.1667
2016-07-31 05:00:00-01:00	6.41298	4.02678	6.42674	4.01728	2091-07-31 05:00:00-01:00	3.94585	2.52006	5.19438	3.16972
2016-07-31 08:00:00-01:00	5.44764	3.06748	5.04129	2.6135	2091-07-31 08:00:00-01:00	3.17366	1.87791	3.8946	1.70883
2016-07-31 11:00:00-01:00	5.11214	2.72169	4.87648	2.40751	2091-07-31 11:00:00-01:00	3.12828	1.77228	3.49266
2016-07-31 14:00:00-01:00	5.2072	2.86307	5.12217	2.65647	2091-07-31 14:00:00-01:00	3.37779	1.94287	3.62769
2016-07-31 17:00:00-01:00	6.06735	3.75085	6.25453	3.80516	2091-07-31 17:00:00-01:00	3.87522	2.36145	4.55214	2.42062
2016-07-31 20:00:00-01:00	6.79032	4.44102	7.10722	4.63942	2091-07-31 20:00:00-01:00	4.32394	2.76351	5.23577	3.16748
2016-07-31 23:00:00-01:00	7.36076	4.94845	7.60001	5.25221	2091-07-31 23:00:00-01:00	4.70141	3.10693	5.90201	3.87314
2016-08-01 02:00:00-01:00	7.81489	5.33382			2091-08-01 02:00:00-01:00	4.99002	3.37239	6.29856	4.28085
2016-08-01 05:00:00-01:00	6.45393	4.10248	6.38328	3.96922	2091-08-01 05:00:00-01:00	3.92963	2.47853	4.91676	2.83906
2016-08-01 08:00:00-01:00	5.40017	3.10849	5.06801	2.60118	2091-08-01 08:00:00-01:00	3.1314	1.81414	3.72296	1.5396
2016-08-01 11:00:00-01:00	5.09766	2.794	4.89412	2.41075	2091-08-01 11:00:00-01:00	3.00013	1.64704	3.42193
2016-08-01 14:00:00-01:00	5.18501	2.91443	5.12824	2.65613	2091-08-01 14:00:00-01:00	3.18149	1.75585	3.51099
2016-08-01 17:00:00-01:00	6.03411	3.78727	6.22893	3.7797	2091-08-01 17:00:00-01:00	3.67398	2.17823	4.34176	2.29179
2016-08-01 20:00:00-01:00	6.78099	4.49785	7.05879	4.59319	2091-08-01 20:00:00-01:00	4.15877	2.60394	4.97899	3.03602
2016-08-01 23:00:00-01:00	7.34008	4.99216	7.57803	5.31179	2091-08-01 23:00:00-01:00	4.59675	2.98443	5.37552	3.54339
2016-08-02 02:00:00-01:00	7.73065	5.31989			2091-08-02 02:00:00-01:00	4.93485	3.27827	4.92923	3.35632
2016-08-02 05:00:00-01:00	6.39851	4.16826	6.45678	4.03434	2091-08-02 05:00:00-01:00	3.97012	2.46651	4.54061	2.54833
2016-08-02 08:00:00-01:00	5.3815	3.27445	5.06954	2.58453	2091-08-02 08:00:00-01:00	3.10012	1.72133	3.33553
2016-08-02 11:00:00-01:00	5.00528	2.80683	4.90164	2.40185	2091-08-02 11:00:00-01:00	3.14984		3.32805
2016-08-02 14:00:00-01:00	5.08321	2.89575	5.03165	2.54863	2091-08-02 14:00:00-01:00	3.51247	1.53862	3.65934
2016-08-02 17:00:00-01:00	5.92671	3.76185	6.19507	3.73009	2091-08-02 17:00:00-01:00	4.37035	2.33907	4.60252	2.32199
2016-08-02 20:00:00-01:00	6.61588	4.42272	6.92604	4.41976	2091-08-02 20:00:00-01:00	5.21034	3.05199	5.46337	3.2363
2016-08-02 23:00:00-01:00	7.14128	4.88909	7.5267	5.14445	2091-08-02 23:00:00-01:00	5.93944	3.69932	5.88033	3.92422
2016-08-03 02:00:00-01:00	7.51375	5.19297			2091-08-03 02:00:00-01:00	6.65553	4.22577	6.35987	4.11254
2016-08-03 05:00:00-01:00	6.24511	4.03707	6.4315	4.01575	2091-08-03 05:00:00-01:00	5.42337	2.95567	5.00527	2.82129
2016-08-03 08:00:00-01:00	5.3796	3.1976	5.05487	2.60581	2091-08-03 08:00:00-01:00	4.25028	1.71665	3.62262
2016-08-03 11:00:00-01:00	5.00621	2.77099	4.76516	2.29693	2091-08-03 11:00:00-01:00	4.00332		3.36353
2016-08-03 14:00:00-01:00	5.13941	2.91563	4.93204	2.46731	2091-08-03 14:00:00-01:00	4.26483	1.78614	3.6354
2016-08-03 17:00:00-01:00	5.93751	3.74644	6.01867	3.61678	2091-08-03 17:00:00-01:00	5.15445	2.7392	4.67115	2.35657
2016-08-03 20:00:00-01:00	6.62441	4.42181	6.71404	4.32046	2091-08-03 20:00:00-01:00	5.95263	3.53228	5.58443	3.38732
2016-08-03 23:00:00-01:00	7.12292	4.88328	7.25605	4.81906	2091-08-03 23:00:00-01:00	6.70472	4.30145	5.55765	3.74063
2016-08-04 02:00:00-01:00	7.4755	5.19745	7.6791	5.15841	2091-08-04 02:00:00-01:00	7.03399	4.7107	4.77374	3.2942
2016-08-04 05:00:00-01:00	6.20857	4.05273	6.32462	3.91892	2091-08-04 05:00:00-01:00	5.39237	3.00236	4.98932	2.78268
2016-08-04 08:00:00-01:00	5.3315	3.13701	5.11205	2.69989	2091-08-04 08:00:00-01:00	3.98293	1.4969	3.61638
2016-08-04 11:00:00-01:00	5.00118	2.73947	4.78158	2.33884	2091-08-04 11:00:00-01:00	3.82717		3.33376
2016-08-04 14:00:00-01:00	5.14464	2.89457	5.04799	2.61771	2091-08-04 14:00:00-01:00	4.19276	1.6366	3.53955
2016-08-04 17:00:00-01:00	5.97353	3.75302	6.10004	3.69353	2091-08-04 17:00:00-01:00	5.15056	2.65769	4.42081	2.26214
2016-08-04 20:00:00-01:00	6.65154	4.40711	6.96924	4.57072	2091-08-04 20:00:00-01:00	5.95051	3.47473	4.97021	2.96882
2016-08-04 23:00:00-01:00	7.15544	4.87014	7.23701	5.0436	2091-08-04 23:00:00-01:00	6.70706	4.19603	5.36772	3.48619
2016-08-05 02:00:00-01:00	7.54858	5.19772	7.64899	5.38838	2091-08-05 02:00:00-01:00	7.28525	4.94541	5.64477	3.75217
2016-08-05 05:00:00-01:00	6.24938	4.04008	6.1636	3.84896	2091-08-05 05:00:00-01:00	5.60158	3.16769	4.29318	2.6326
2016-08-05 08:00:00-01:00	5.25371	3.06089	4.80871	2.48897	2091-08-05 08:00:00-01:00	4.28275	1.7607	2.90908
2016-08-05 11:00:00-01:00	4.9981	2.75952	4.57371	2.23109	2091-08-05 11:00:00-01:00	3.9922		2.80238
2016-08-05 14:00:00-01:00	5.11735	2.89089	4.80522	2.45526	2091-08-05 14:00:00-01:00	4.36737	1.7551	3.1013
2016-08-05 17:00:00-01:00	5.9749	3.77753	5.94838	3.62781	2091-08-05 17:00:00-01:00	5.30951	2.78256	3.72827	1.98361
2016-08-05 20:00:00-01:00	6.7224	4.51486	6.59889	4.51655	2091-08-05 20:00:00-01:00	6.05266	3.61525	4.08484	2.48565
2016-08-05 23:00:00-01:00	7.25621	5.01261	6.73153	4.72833	2091-08-05 23:00:00-01:00	6.79222	4.4581	4.33291	2.73503
2016-08-06 02:00:00-01:00	7.70345	5.35252	7.39656	5.21446	2091-08-06 02:00:00-01:00	6.80058	4.77666	4.55272	2.95047
2016-08-06 05:00:00-01:00	6.3013	4.07689	6.03539	3.82215	2091-08-06 05:00:00-01:00	5.47175	3.28108	3.55603	2.12538
2016-08-06 08:00:00-01:00	5.26718	3.01519	4.87196	2.68225	2091-08-06 08:00:00-01:00	3.77848	1.79862	2.61867
2016-08-06 11:00:00-01:00	4.94413	2.71919	4.56918	2.35687	2091-08-06 11:00:00-01:00	3.8099		2.82742
2016-08-06 14:00:00-01:00	4.97611	2.76882	4.74182	2.5438	2091-08-06 14:00:00-01:00	4.11719	1.65978	3.24761
2016-08-06 17:00:00-01:00	5.81182	3.68429	5.69095	3.56946	2091-08-06 17:00:00-01:00	5.11515	2.73583	3.99733	2.09075
2016-08-06 20:00:00-01:00	6.4703	4.25302	6.32451	4.22133	2091-08-06 20:00:00-01:00	5.80896	3.50144	4.56543	2.8267
2016-08-06 23:00:00-01:00	6.79138	4.55087	6.78163	4.64369	2091-08-06 23:00:00-01:00	6.35027	4.10325	5.19482	3.39951
2016-08-07 02:00:00-01:00	6.66422	4.57427	7.13333	4.95244	2091-08-07 02:00:00-01:00	6.74167	4.60314	3.13084	2.166
2016-08-07 05:00:00-01:00	6.16737	4.00024	5.89285	3.90838	2091-08-07 05:00:00-01:00	4.99795	3.12701	4.19772	2.55036
2016-08-07 08:00:00-01:00	4.91607	2.80916	5.01816	3.01114	2091-08-07 08:00:00-01:00	3.39557	1.73067	3.08175
2016-08-07 11:00:00-01:00	4.50229	2.36619	4.7237	2.67103	2091-08-07 11:00:00-01:00	3.69903	1.52924	3.17402
2016-08-07 14:00:00-01:00	4.62834	2.47923	4.94189	2.85827	2091-08-07 14:00:00-01:00	3.92942	1.65746	3.40697
2016-08-07 17:00:00-01:00	5.48483	3.34365	5.84882	3.73262	2091-08-07 17:00:00-01:00	4.95855	2.76697	4.36517	2.13281
2016-08-07 20:00:00-01:00	6.23212	4.02162	6.65627	4.41909	2091-08-07 20:00:00-01:00	5.59792	3.47284	5.22492	3.04461
2016-08-07 23:00:00-01:00	6.89681	4.59666	7.3204	4.9417	2091-08-07 23:00:00-01:00	5.98104	3.9741	5.22661	3.50676
2016-08-08 02:00:00-01:00	7.14769	5.01181	7.78095	5.32775	2091-08-08 02:00:00-01:00	6.14595	4.13328	3.99131	2.7845
2016-08-08 05:00:00-01:00	6.04426	3.81284	6.42649	4.20664	2091-08-08 05:00:00-01:00	4.83898	2.94948	4.83432	2.65227
2016-08-08 08:00:00-01:00	4.89455	2.63611	5.30818	3.16157	2091-08-08 08:00:00-01:00	3.52982	1.68927	3.48677
2016-08-08 11:00:00-01:00	4.69559	2.43179	5.01524	2.79553	2091-08-08 11:00:00-01:00	3.41297		3.26807
2016-08-08 14:00:00-01:00	4.95386	2.70253	5.17742	2.93843	2091-08-08 14:00:00-01:00	3.7093	1.56943	3.39421
2016-08-08 17:00:00-01:00	5.775	3.58173	6.14006	3.88234	2091-08-08 17:00:00-01:00	3.56374	2.16745	4.38178	2.14509
2016-08-08 20:00:00-01:00	6.47208	4.28982	6.92845	4.61715	2091-08-08 20:00:00-01:00	5.37834	3.34873	5.12802	2.98203
2016-08-08 23:00:00-01:00	7.08436	4.84479	7.52315	5.1536	2091-08-08 23:00:00-01:00	5.7792	3.72219	5.66247	3.70054
2016-08-09 02:00:00-01:00	7.54177	5.18267	7.8836	5.47319	2091-08-09 02:00:00-01:00	6.22218	4.17819	5.78854	3.94445
2016-08-09 05:00:00-01:00	6.74033	4.32526	6.35845	4.19808	2091-08-09 05:00:00-01:00	5.0366	3.09488	4.63016	2.67109
2016-08-09 08:00:00-01:00	5.90447	3.40489	5.14906	3.11088	2091-08-09 08:00:00-01:00	3.65224	1.57621	3.15444
2016-08-09 11:00:00-01:00	5.58322	3.07968	4.79287	2.73618	2091-08-09 11:00:00-01:00	3.77569		3.05206
2016-08-09 14:00:00-01:00	5.81087	3.31908	4.97404	2.87641	2091-08-09 14:00:00-01:00	4.21974	1.83346	3.32364
2016-08-09 17:00:00-01:00	6.69508	4.17447	5.80054	3.74538	2091-08-09 17:00:00-01:00	5.1576	2.7919	4.31053	2.10022
2016-08-09 20:00:00-01:00	7.40123	4.85534	6.36004	4.30392	2091-08-09 20:00:00-01:00	5.94114	3.58558	5.07105	2.92162
2016-08-09 23:00:00-01:00	7.81336	5.26707	6.75431	4.65582	2091-08-09 23:00:00-01:00	6.52371	4.15475	5.70399	3.62498
2016-08-10 02:00:00-01:00	7.97068	5.4714	7.03206	4.90394	2091-08-10 02:00:00-01:00	6.95728	4.56745	6.05358	4.11488
2016-08-10 05:00:00-01:00	6.56187	4.33507	5.77917	3.84205	2091-08-10 05:00:00-01:00	5.88395	3.59482	4.66437	2.75231
2016-08-10 08:00:00-01:00	5.18719	3.12829	4.57278	2.69053	2091-08-10 08:00:00-01:00	4.81395	2.53596	3.16501
2016-08-10 11:00:00-01:00	4.94125	2.85395	4.45066	2.46351	2091-08-10 11:00:00-01:00	4.48463	2.17482	3.09479
2016-08-10 14:00:00-01:00	5.19795	3.06368	4.69598	2.64735	2091-08-10 14:00:00-01:00	4.67814	2.37837	3.34196
2016-08-10 17:00:00-01:00	5.99497	3.86485	5.53952	3.49977	2091-08-10 17:00:00-01:00	5.55536	3.2906	4.26167	2.09966
2016-08-10 20:00:00-01:00	6.59378	4.44433	6.22387	4.17395	2091-08-10 20:00:00-01:00	6.27928	3.99399	4.91707	2.88345
2016-08-10 23:00:00-01:00	7.05657	4.85907	6.74322	4.61068	2091-08-10 23:00:00-01:00	6.94021	4.61251	5.56496	3.6349
2016-08-11 02:00:00-01:00	7.4047	5.15986	7.10646	4.91523	2091-08-11 02:00:00-01:00	7.38005	5.01177	5.63316	3.81083
2016-08-11 05:00:00-01:00	6.22118	4.13022	5.88587	3.86632	2091-08-11 05:00:00-01:00	5.95427	3.6406	4.41705	2.49127
2016-08-11 08:00:00-01:00	5.24179	3.19162	4.70456	2.73107	2091-08-11 08:00:00-01:00	4.66292	2.29694	2.97892
2016-08-11 11:00:00-01:00	5.04902	2.94124	4.5552	2.43694	2091-08-11 11:00:00-01:00	4.26333	2.01058	2.91717
2016-08-11 14:00:00-01:00	5.23826	3.1077	4.8978	2.68835	2091-08-11 14:00:00-01:00	4.33917	2.1998	3.12864
2016-08-11 17:00:00-01:00	6.00624	3.83879	5.69103	3.47953	2091-08-11 17:00:00-01:00	5.14246	3.14157	3.98218	1.92375
2016-08-11 20:00:00-01:00	6.76159	4.46099	6.31764	4.1093	2091-08-11 20:00:00-01:00	5.90018	3.91521	4.55412	2.6241
2016-08-11 23:00:00-01:00	7.45074	4.97074	6.72848	4.5192	2091-08-11 23:00:00-01:00	6.10971	4.22494	5.03547	3.19115
2016-08-12 02:00:00-01:00	7.90679	5.35454	7.05729	4.83667	2091-08-12 02:00:00-01:00	6.30802	4.42911	5.42303	3.54407
2016-08-12 05:00:00-01:00	6.63005	4.27502	6.03367	3.8888	2091-08-12 05:00:00-01:00	5.3393	3.41271	4.29529	2.5086
2016-08-12 08:00:00-01:00	5.52429	3.32281	5.04314	2.839	2091-08-12 08:00:00-01:00	4.2112	2.15879	3.16821
2016-08-12 11:00:00-01:00	5.21561	2.99484	4.76592	2.49606	2091-08-12 11:00:00-01:00	4.07833	1.91799	2.8663
2016-08-12 14:00:00-01:00	5.50436	3.2496	5.0068	2.68616	2091-08-12 14:00:00-01:00	4.27315	2.10607	3.22353
2016-08-12 17:00:00-01:00	6.25536	4.00811	5.88562	3.57634	2091-08-12 17:00:00-01:00	5.21457	3.09477	4.14791	1.95754
2016-08-12 20:00:00-01:00	6.89989	4.64214	6.50843	4.16715	2091-08-12 20:00:00-01:00	5.88815	3.77923	4.62727	2.71228
2016-08-12 23:00:00-01:00	7.38347	5.07695	6.94399	4.5521	2091-08-12 23:00:00-01:00	6.33477	4.21741	4.57814	2.93072
2016-08-13 02:00:00-01:00	7.76436	5.4086	7.30858	4.84213	2091-08-13 02:00:00-01:00	6.70622	4.52117	4.4826	2.95817
2016-08-13 05:00:00-01:00	6.62153	4.41293	6.41799	3.97111	2091-08-13 05:00:00-01:00	5.51349	3.36334	3.23785	1.95369
2016-08-13 08:00:00-01:00	5.71477	3.52648	5.24823	2.84422	2091-08-13 08:00:00-01:00	4.43357	2.20278	2.20545
2016-08-13 11:00:00-01:00	5.42177	3.14532	4.71769	2.37462	2091-08-13 11:00:00-01:00	4.31176	2.03636	2.37395
2016-08-13 14:00:00-01:00	5.64376	3.34423	4.83778	2.51902	2091-08-13 14:00:00-01:00	4.48474	2.22727	2.76848
2016-08-13 17:00:00-01:00	6.38902	4.09659	5.80255	3.5483	2091-08-13 17:00:00-01:00	5.41209	3.21552	3.32134	1.60316
2016-08-13 20:00:00-01:00	7.03792	4.7418	6.43618	4.19001	2091-08-13 20:00:00-01:00	6.16933	3.97188	3.78382	2.22663
2016-08-13 23:00:00-01:00	7.50241	5.19425	6.87292	4.62946	2091-08-13 23:00:00-01:00	6.67028	4.42659	4.16068	2.58288
2016-08-14 02:00:00-01:00	7.87476	5.52385	7.21798	4.97335	2091-08-14 02:00:00-01:00	7.04231	4.76789	4.42053	2.84286
2016-08-14 05:00:00-01:00	6.87688	4.62311	6.03783	3.89184	2091-08-14 05:00:00-01:00	5.65306	3.46292	3.62891	2.09631
2016-08-14 08:00:00-01:00	6.12009	3.77974	4.71075	2.51669	2091-08-14 08:00:00-01:00	4.27962	2.06282	2.51963
2016-08-14 11:00:00-01:00	5.62845	3.19268	4.3501	2.10546	2091-08-14 11:00:00-01:00	4.22739	1.9441	2.90009
2016-08-14 14:00:00-01:00	5.77649	3.37233	4.58296	2.29892	2091-08-14 14:00:00-01:00	4.50699	2.23458	3.3032
2016-08-14 17:00:00-01:00	6.52683	4.11884	5.52317	3.29637	2091-08-14 17:00:00-01:00	5.29692	3.09422	4.28793	2.00786
2016-08-14 20:00:00-01:00	7.28505	4.78351	6.1153	3.91525	2091-08-14 20:00:00-01:00	5.92998	3.77551	4.92746	2.76415
2016-08-14 23:00:00-01:00	7.87226	5.26229	6.59207	4.44372	2091-08-14 23:00:00-01:00	6.5235	4.40757	5.51878	3.47297
2016-08-15 02:00:00-01:00	8.31561	5.61814	6.60234	4.58681	2091-08-15 02:00:00-01:00	6.84151	4.70497	5.8713	3.93154
2016-08-15 05:00:00-01:00	7.0925	4.55799	5.68057	3.73199	2091-08-15 05:00:00-01:00	5.60327	3.47555	4.50084	2.56396
2016-08-15 08:00:00-01:00	6.03709	3.54353	4.29615	2.39104	2091-08-15 08:00:00-01:00	4.25799	2.05882	3.23844
2016-08-15 11:00:00-01:00	5.56086	3.04266	4.18526	2.00337	2091-08-15 11:00:00-01:00	4.16206	1.84894	3.03305
2016-08-15 14:00:00-01:00	5.73616	3.23884	4.45602	2.18838	2091-08-15 14:00:00-01:00	4.52834	2.15801	3.3289
2016-08-15 17:00:00-01:00	6.55063	4.03946	5.41264	3.18372	2091-08-15 17:00:00-01:00	5.50679	3.17435	4.22326	2.03499
2016-08-15 20:00:00-01:00	7.30647	4.72422	6.16013	3.92937	2091-08-15 20:00:00-01:00	6.24744	3.90359	4.77858	2.79703
2016-08-15 23:00:00-01:00	7.8472	5.17645	6.79661	4.66885	2091-08-15 23:00:00-01:00	6.8349	4.43706	4.93709	3.17238
2016-08-16 02:00:00-01:00	8.23899	5.49688	5.92416	4.23453	2091-08-16 02:00:00-01:00	7.28103	4.8119	4.80424	3.15859
2016-08-16 05:00:00-01:00	7.04437	4.45729	5.78023	3.62951	2091-08-16 05:00:00-01:00	5.95311	3.55308	3.44089	2.09174
2016-08-16 08:00:00-01:00	5.7581	3.27237	4.43554	2.21789	2091-08-16 08:00:00-01:00	4.78583	2.34391	2.40887
2016-08-16 11:00:00-01:00	5.42627	2.92187	4.26819	1.94026	2091-08-16 11:00:00-01:00	4.60116	2.11931	2.72984
2016-08-16 14:00:00-01:00	5.65189	3.09926	4.53922	2.20383	2091-08-16 14:00:00-01:00	4.85183	2.35166	3.18818
2016-08-16 17:00:00-01:00	6.67385	4.09826	5.51833	3.22754	2091-08-16 17:00:00-01:00	5.96998	3.47087	4.10707	2.00438
2016-08-16 20:00:00-01:00	7.34375	4.73618	6.21888	3.92833	2091-08-16 20:00:00-01:00	6.76735	4.19746	4.83127	2.79061
2016-08-16 23:00:00-01:00	7.73453	5.11516	6.73775	4.43743	2091-08-16 23:00:00-01:00	7.35474	4.70837	5.38834	3.40454
2016-08-17 02:00:00-01:00	7.9053	5.31741	7.09255	4.7804	2091-08-17 02:00:00-01:00	7.75322	5.0633	5.8658	3.90164
2016-08-17 05:00:00-01:00	6.715	4.30686	5.9076	3.64877	2091-08-17 05:00:00-01:00	6.17676	3.63798	4.51791	2.63298
2016-08-17 08:00:00-01:00	5.50891	3.13702	4.89749	2.44604	2091-08-17 08:00:00-01:00	4.80662	2.31244	3.45606
2016-08-17 11:00:00-01:00	5.2194	2.80277	4.72592	2.22739	2091-08-17 11:00:00-01:00	4.54365	2.06723	3.35618
2016-08-17 14:00:00-01:00	5.51733	3.05312	5.01605	2.53885	2091-08-17 14:00:00-01:00	4.64921	2.26753	3.51325
2016-08-17 17:00:00-01:00	6.57989	4.08168	5.98169	3.52557	2091-08-17 17:00:00-01:00	5.60019	3.29094	4.42141	2.23618
2016-08-17 20:00:00-01:00	7.32069	4.76796	6.75208	4.25579	2091-08-17 20:00:00-01:00	6.45005	4.1193	5.08627	3.00104
2016-08-17 23:00:00-01:00	7.80428	5.21667	7.34498	4.78974	2091-08-17 23:00:00-01:00	6.99925	4.85464	5.55237	3.53232
2016-08-18 02:00:00-01:00	8.03017	5.47013	7.83227	5.22322	2091-08-18 02:00:00-01:00	7.36908	5.17843	5.81575	3.83727
2016-08-18 05:00:00-01:00	6.74216	4.37153	6.34121	3.88306	2091-08-18 05:00:00-01:00	5.78626	3.45575	4.60211	2.64165
2016-08-18 08:00:00-01:00	5.65072	3.30196	5.15006	2.75065	2091-08-18 08:00:00-01:00	4.45439	2.062	3.44673
2016-08-18 11:00:00-01:00	5.44709	3.06527	4.97653	2.55262	2091-08-18 11:00:00-01:00	4.23026	1.82563	3.21434
2016-08-18 14:00:00-01:00	5.70786	3.306	5.24785	2.84358	2091-08-18 14:00:00-01:00	4.39008	1.99269	3.38206
2016-08-18 17:00:00-01:00	6.64441	4.21855	6.09916	3.7155	2091-08-18 17:00:00-01:00	5.57343	3.27343	4.18604	2.13036
2016-08-18 20:00:00-01:00	7.35871	4.88271	6.76269	4.3531	2091-08-18 20:00:00-01:00	6.28181	4.05273	4.78381	2.83214
2016-08-18 23:00:00-01:00	7.86891	5.33631	7.22765	4.7606	2091-08-18 23:00:00-01:00	6.79892	4.61151	5.23081	3.3573
2016-08-19 02:00:00-01:00			7.57328	5.01999	2091-08-19 02:00:00-01:00	7.31376	5.07464	5.5954	3.68237
2016-08-19 05:00:00-01:00	6.77572	4.45931	6.50562	4.07561	2091-08-19 05:00:00-01:00	5.72853	3.42358	4.55918	2.74464
2016-08-19 08:00:00-01:00	5.66104	3.46896	5.3914	3.01787	2091-08-19 08:00:00-01:00	4.45261	2.10317	3.32921
2016-08-19 11:00:00-01:00	5.51516	3.21933	5.18726	2.7652	2091-08-19 11:00:00-01:00	4.16677	1.7687	3.10153
2016-08-19 14:00:00-01:00	5.70149	3.36069	5.41321	2.98954	2091-08-19 14:00:00-01:00	4.30923	1.90803	3.28559
2016-08-19 17:00:00-01:00	6.59746	4.19035	6.27584	3.85274	2091-08-19 17:00:00-01:00	5.36395	3.03764	4.14083	2.17735
2016-08-19 20:00:00-01:00	7.41	4.88164	6.91484	4.45187	2091-08-19 20:00:00-01:00	6.04755	3.73276	4.76255	2.86702
2016-08-19 23:00:00-01:00	8.0227	5.37619	7.40328	4.88252	2091-08-19 23:00:00-01:00	6.60537	4.31862	5.20496	3.34313
2016-08-20 02:00:00-01:00			7.68956	5.13587	2091-08-20 02:00:00-01:00	6.98962	4.87495	5.4663	3.57109
2016-08-20 05:00:00-01:00	7.15018	4.61854	6.63361	4.20776	2091-08-20 05:00:00-01:00	5.65063	3.5438	4.44933	2.64473
2016-08-20 08:00:00-01:00	6.04696	3.67487	5.46042	3.04849	2091-08-20 08:00:00-01:00	4.26093	2.16369	3.49825	1.56559
2016-08-20 11:00:00-01:00	5.77989	3.38481	5.0824	2.64488	2091-08-20 11:00:00-01:00	4.12657	1.83664	3.04891
2016-08-20 14:00:00-01:00	6.0234	3.63487	5.39649	2.96031	2091-08-20 14:00:00-01:00	4.42042	2.10863	3.58422	1.50802
2016-08-20 17:00:00-01:00	6.86555	4.49838	6.32886	3.85846	2091-08-20 17:00:00-01:00	5.38848	3.14394	4.13672	2.12618
2016-08-20 20:00:00-01:00	7.45585	5.08041	7.12747	4.5778	2091-08-20 20:00:00-01:00	6.10861	3.92322	4.62864	2.63743
2016-08-20 23:00:00-01:00	7.88129	5.46518	7.67276	5.05608	2091-08-20 23:00:00-01:00	6.7711	4.64389	5.22004	3.17532
2016-08-21 02:00:00-01:00			7.99341	5.34778	2091-08-21 02:00:00-01:00	6.51146	4.60963	5.88972	3.72839
2016-08-21 05:00:00-01:00	6.99425	4.70253	6.81496	4.37268	2091-08-21 05:00:00-01:00	5.71731	3.75782	5.27098	3.07949
2016-08-21 08:00:00-01:00	6.18243	3.83645	5.70429	3.36077	2091-08-21 08:00:00-01:00	4.41014	2.45073	4.35428	2.18381
2016-08-21 11:00:00-01:00	5.89164	3.5032	5.427	3.05809	2091-08-21 11:00:00-01:00	4.25593	2.04453	3.93083	1.79667
2016-08-21 14:00:00-01:00	6.09273	3.6836	5.62224	3.244	2091-08-21 14:00:00-01:00	4.48401	2.21499	4.14604	2.0726
2016-08-21 17:00:00-01:00	6.96719	4.53089	6.34057	3.93707	2091-08-21 17:00:00-01:00	5.56175	3.3422	4.91998	2.919
2016-08-21 20:00:00-01:00	7.51335	5.03325	6.99121	4.51458	2091-08-21 20:00:00-01:00	6.26586	4.0593	5.62348	3.63863
2016-08-21 23:00:00-01:00	7.90066	5.35205	7.50331	4.96052	2091-08-21 23:00:00-01:00	6.82752	4.65664	6.19985	4.15798
2016-08-22 02:00:00-01:00	8.21205	5.59013	7.81719	5.26194	2091-08-22 02:00:00-01:00	7.17615	4.93921	6.71167	4.58502
2016-08-22 05:00:00-01:00	7.23575	4.73092	6.75386	4.40588	2091-08-22 05:00:00-01:00	5.82009	3.61804	5.7006	3.6013
2016-08-22 08:00:00-01:00	6.06265	3.62842	5.80993	3.54422	2091-08-22 08:00:00-01:00	4.59975	2.32172	4.74496	2.57338
2016-08-22 11:00:00-01:00	5.75481	3.33756	5.35362	3.01671	2091-08-22 11:00:00-01:00	4.33087	2.01039	4.32759	2.13714
2016-08-22 14:00:00-01:00	5.88202	3.45036	5.56126	3.16724	2091-08-22 14:00:00-01:00	4.58138	2.23462	4.47669	2.29197
2016-08-22 17:00:00-01:00	6.76179	4.29719	6.43527	4.01647	2091-08-22 17:00:00-01:00	5.55231	3.23509	5.35422	3.1825
2016-08-22 20:00:00-01:00	7.33829	4.82695	7.13109	4.6608	2091-08-22 20:00:00-01:00	6.28779	3.9592	6.15671	3.93173
2016-08-22 23:00:00-01:00	7.75924	5.17331	7.62022	5.09101	2091-08-22 23:00:00-01:00	6.86172	4.50304	6.77816	4.50209
2016-08-23 02:00:00-01:00	8.10547	5.45065	7.94583	5.38238	2091-08-23 02:00:00-01:00	7.28963	4.89515	7.12738	4.76771
2016-08-23 05:00:00-01:00	7.06572	4.52312	6.87782	4.46984	2091-08-23 05:00:00-01:00	5.99911	3.68475	5.93545	3.59758
2016-08-23 08:00:00-01:00	5.77762	3.29728	5.89685	3.55779	2091-08-23 08:00:00-01:00	4.76097	2.41066	4.73575	2.32333
2016-08-23 11:00:00-01:00	5.46374	2.98583	5.50943	3.10676	2091-08-23 11:00:00-01:00	4.58262	2.17709	4.35604	1.93659
2016-08-23 14:00:00-01:00	5.66888	3.18007	5.72676	3.25964	2091-08-23 14:00:00-01:00	4.72433	2.2967	4.43893	2.02423
2016-08-23 17:00:00-01:00	6.53566	4.02705	6.61301	4.14649	2091-08-23 17:00:00-01:00	5.69685	3.31323	5.42523	3.03443
2016-08-23 20:00:00-01:00	7.17601	4.62442	7.20159	4.74442	2091-08-23 20:00:00-01:00	6.47991	4.08485	6.23853	3.81027
2016-08-23 23:00:00-01:00	7.64691	5.04167	7.59851	5.17056	2091-08-23 23:00:00-01:00	7.27697	4.8647	6.95117	4.48201
2016-08-24 02:00:00-01:00	8.02238	5.35978	7.96663	5.52699	2091-08-24 02:00:00-01:00	7.59832	5.25156	7.35467	4.85666
2016-08-24 05:00:00-01:00	6.89847	4.36773	6.83978	4.54396	2091-08-24 05:00:00-01:00	6.11588	3.74039	5.97691	3.57028
2016-08-24 08:00:00-01:00	5.76728	3.30741	6.04231	3.70989	2091-08-24 08:00:00-01:00	4.74813	2.33465	4.61247	2.15428
2016-08-24 11:00:00-01:00	5.46837	2.99623	5.77469	3.355	2091-08-24 11:00:00-01:00	4.53748	2.11513	4.34876	1.85132
2016-08-24 14:00:00-01:00	5.70486	3.23958	5.92395	3.44858	2091-08-24 14:00:00-01:00	4.73558	2.32953	4.51863	2.02247
2016-08-24 17:00:00-01:00	6.55159	4.07601	7.0018	4.47024	2091-08-24 17:00:00-01:00	5.65784	3.3298	5.46052	3.06785
2016-08-24 20:00:00-01:00	7.20793	4.68732	7.78387	5.17672	2091-08-24 20:00:00-01:00	6.41103	4.12182	6.07372	3.75483
2016-08-24 23:00:00-01:00	7.65619	5.10502			2091-08-24 23:00:00-01:00	6.85424	4.77038	6.46843	4.17488
2016-08-25 02:00:00-01:00	7.96412	5.40306			2091-08-25 02:00:00-01:00	6.33268	4.52488	6.69595	4.40241
2016-08-25 05:00:00-01:00	6.81471	4.40684	7.25837	4.7103	2091-08-25 05:00:00-01:00	5.84138	3.60299	5.48388	3.23791
2016-08-25 08:00:00-01:00	5.78407	3.42258	6.07914	3.5699	2091-08-25 08:00:00-01:00	4.59232	2.33381	4.14455	1.80956
2016-08-25 11:00:00-01:00	5.58346	3.16367	5.78776	3.23747	2091-08-25 11:00:00-01:00	4.43734	2.09345	3.71173
2016-08-25 14:00:00-01:00	5.87162	3.4541	5.86363	3.2913	2091-08-25 14:00:00-01:00	4.67126	2.28833	4.02373	1.60117
2016-08-25 17:00:00-01:00	6.6504	4.20731	7.25149	4.6515	2091-08-25 17:00:00-01:00	5.68277	3.35157	5.00204	2.67333
2016-08-25 20:00:00-01:00	7.3037	4.79839	8.06575	5.44622	2091-08-25 20:00:00-01:00	6.48297	4.17642	5.67765	3.38948
2016-08-25 23:00:00-01:00	7.82117	5.24522			2091-08-25 23:00:00-01:00	7.18856	4.99289	6.16398	3.87979
2016-08-26 02:00:00-01:00	8.26367	5.61952			2091-08-26 02:00:00-01:00	6.78937	4.84396	6.52401	4.22168
2016-08-26 05:00:00-01:00	7.16139	4.66348	7.14142	4.65374	2091-08-26 05:00:00-01:00	5.79828	3.57954	5.48636	3.19997
2016-08-26 08:00:00-01:00	6.28353	3.78059	5.66149	3.2918	2091-08-26 08:00:00-01:00	4.53052	2.23051	4.16116	1.8293
2016-08-26 11:00:00-01:00	5.9728	3.37804	5.58275	3.11973	2091-08-26 11:00:00-01:00	4.46044	1.99381	3.81018
2016-08-26 14:00:00-01:00	6.27031	3.60863	5.76251	3.24342	2091-08-26 14:00:00-01:00	4.74301	2.25993	4.04333	1.65797
2016-08-26 17:00:00-01:00	7.36484	4.62167	6.91888	4.35526	2091-08-26 17:00:00-01:00	5.78255	3.35836	5.04207	2.76411
2016-08-26 20:00:00-01:00	8.14974	5.31034	7.71181	5.0876	2091-08-26 20:00:00-01:00	6.60095	4.17757	5.73688	3.51713
2016-08-26 23:00:00-01:00			8.24322	5.54316	2091-08-26 23:00:00-01:00	7.30953	4.9989	6.30987	4.14756
2016-08-27 02:00:00-01:00					2091-08-27 02:00:00-01:00	7.27645	5.13962	6.6567	4.51911
2016-08-27 05:00:00-01:00	7.69178	4.92841	7.07491	4.56525	2091-08-27 05:00:00-01:00	5.96753	3.67629	5.55874	3.31158
2016-08-27 08:00:00-01:00	6.45598	3.8497	5.57494	3.15098	2091-08-27 08:00:00-01:00	4.44595	2.18742	4.17713	1.87723
2016-08-27 11:00:00-01:00	6.11062	3.4885	5.50301	3.0238	2091-08-27 11:00:00-01:00	4.48342	2.0625	3.88523	1.54326
2016-08-27 14:00:00-01:00	6.24919	3.62097	5.67713	3.18507	2091-08-27 14:00:00-01:00	4.63741	2.22906	4.14195	1.77258
2016-08-27 17:00:00-01:00	7.42068	4.74131	6.83435	4.34343	2091-08-27 17:00:00-01:00	5.67366	3.32179	5.15277	2.83726
2016-08-27 20:00:00-01:00	8.18685	5.44246	7.73182	5.24155	2091-08-27 20:00:00-01:00	6.27787	3.97555	6.01456	3.71263
2016-08-27 23:00:00-01:00					2091-08-27 23:00:00-01:00	6.69426	4.49393	6.6063	4.2946
2016-08-28 02:00:00-01:00					2091-08-28 02:00:00-01:00	7.22422	5.02005	6.99255	4.6038
2016-08-28 05:00:00-01:00	7.56146	4.90667	6.89534	4.47512	2091-08-28 05:00:00-01:00	5.8458	3.80522	5.64692	3.29597
2016-08-28 08:00:00-01:00	6.34035	3.76121	5.4935	3.1129	2091-08-28 08:00:00-01:00	4.5804	2.54802	4.11602	1.66901
2016-08-28 11:00:00-01:00	6.04793	3.44191	5.39913	2.98899	2091-08-28 11:00:00-01:00	4.57531	2.28611	3.94683
2016-08-28 14:00:00-01:00	6.22579	3.59478	5.49127	3.06423	2091-08-28 14:00:00-01:00	4.89079	2.55274	4.2018	1.68372
2016-08-28 17:00:00-01:00	7.3788	4.6921	6.63286	4.20584	2091-08-28 17:00:00-01:00	5.80128	3.50504	5.28902	2.85769
2016-08-28 20:00:00-01:00	8.10874	5.36124	7.50374	5.07313	2091-08-28 20:00:00-01:00	6.46665	4.20522	6.082	3.67981
2016-08-28 23:00:00-01:00					2091-08-28 23:00:00-01:00	7.0287	4.78959	6.7784	4.42022
2016-08-29 02:00:00-01:00					2091-08-29 02:00:00-01:00	7.57488	5.3436	7.0059	4.85051
2016-08-29 05:00:00-01:00	7.45398	4.86391	6.76529	4.38731	2091-08-29 05:00:00-01:00	6.15746	4.0741	5.51082	3.17889
2016-08-29 08:00:00-01:00	6.12122	3.76164	5.42495	3.10251	2091-08-29 08:00:00-01:00	4.88649	2.82546	4.10062	1.68587
2016-08-29 11:00:00-01:00	5.82158	3.47449	5.22467	2.88326	2091-08-29 11:00:00-01:00	5.00087	2.62045	3.95344	1.51115
2016-08-29 14:00:00-01:00	6.07554	3.69569	5.35745	3.00872	2091-08-29 14:00:00-01:00	5.22768	2.79413	4.08761	1.65558
2016-08-29 17:00:00-01:00	6.99974	4.55527	6.3901	4.02785	2091-08-29 17:00:00-01:00	6.18686	3.74534	5.26467	2.89073
2016-08-29 20:00:00-01:00	7.78279	5.2078	7.0941	4.73985	2091-08-29 20:00:00-01:00	6.96659	4.4855	5.8924	3.58062
2016-08-29 23:00:00-01:00			7.59676	5.36026	2091-08-29 23:00:00-01:00	7.72966	5.19165	6.45749	4.13426
2016-08-30 02:00:00-01:00					2091-08-30 02:00:00-01:00			6.87843	4.53833
2016-08-30 05:00:00-01:00	7.89085	5.18133	6.65826	4.38763	2091-08-30 05:00:00-01:00	6.54236	4.12401	5.42477	3.11722
2016-08-30 08:00:00-01:00	6.93852	4.30947	5.56253	3.30513	2091-08-30 08:00:00-01:00	5.24114	2.84581	4.05039	1.66107
2016-08-30 11:00:00-01:00	6.43264	3.76406	5.28452	3.01331	2091-08-30 11:00:00-01:00	5.08464	2.62533	3.85696
2016-08-30 14:00:00-01:00	6.63815	3.90259	5.46137	3.18138	2091-08-30 14:00:00-01:00	5.23792	2.75792	4.05207	1.6401
2016-08-30 17:00:00-01:00	7.74093	4.9023	6.42861	4.12387	2091-08-30 17:00:00-01:00	6.277	3.79426	5.17536	2.80903
2016-08-30 20:00:00-01:00	8.58089	5.61958	7.12016	4.73994	2091-08-30 20:00:00-01:00	7.00868	4.4723	5.7743	3.47831
2016-08-30 23:00:00-01:00			7.66599	5.18843	2091-08-30 23:00:00-01:00	7.73838	5.12346	6.26275	3.97549
2016-08-31 02:00:00-01:00			8.08085	5.53024	2091-08-31 02:00:00-01:00			6.67977	4.40148
2016-08-31 05:00:00-01:00	8.13772	5.25114	6.85357	4.45751	2091-08-31 05:00:00-01:00	6.70408	4.16395	5.35372	3.12323
2016-08-31 08:00:00-01:00	6.86805	4.14518	5.77519	3.4187	2091-08-31 08:00:00-01:00	5.35157	2.8538	4.08089	1.81991
2016-08-31 11:00:00-01:00	6.4728	3.74793	5.61691	3.20027	2091-08-31 11:00:00-01:00	5.14041	2.64102	3.8442	1.51205
2016-08-31 14:00:00-01:00	6.66558	3.91537	5.84483	3.39949	2091-08-31 14:00:00-01:00	5.22584	2.74447	4.09265	1.76562
2016-08-31 17:00:00-01:00	7.86681	5.00646	6.84373	4.36431	2091-08-31 17:00:00-01:00	6.25416	3.78891	5.07599	2.85398
2016-08-31 20:00:00-01:00			7.55006	5.01535	2091-08-31 20:00:00-01:00	6.89409	4.39986	5.73322	3.56814
2016-08-31 23:00:00-01:00			8.00475	5.41877	2091-08-31 23:00:00-01:00	7.56675	5.01406	6.24737	4.11367
2016-09-01 02:00:00-01:00					2091-09-01 02:00:00-01:00			6.67714	4.55031
2016-09-01 05:00:00-01:00	8.07863	5.26282	7.04191	4.6067	2091-09-01 05:00:00-01:00	6.62558	4.16219	5.48049	3.43483
2016-09-01 08:00:00-01:00	6.70207	4.05177	5.78999	3.4133	2091-09-01 08:00:00-01:00	5.30307	2.85889	4.21793	2.11391
2016-09-01 11:00:00-01:00	6.29864	3.6272	5.60398	3.21224	2091-09-01 11:00:00-01:00	5.02736	2.56731	3.97132	1.77723
2016-09-01 14:00:00-01:00	6.45632	3.76017	5.84025	3.41936	2091-09-01 14:00:00-01:00	5.18287	2.72229	4.15919	1.95473
2016-09-01 17:00:00-01:00	7.67739	4.89097	6.92122	4.43656	2091-09-01 17:00:00-01:00	6.20693	3.75082	5.17977	3.06266
2016-09-01 20:00:00-01:00	8.46751	5.58112	7.62885	5.04391	2091-09-01 20:00:00-01:00	6.91458	4.41299	5.93049	3.85892
2016-09-01 23:00:00-01:00			8.17917	5.50943	2091-09-01 23:00:00-01:00	7.6399	5.0599	6.38951	4.3087
2016-09-02 02:00:00-01:00					2091-09-02 02:00:00-01:00			6.71008	4.56629
2016-09-02 05:00:00-01:00	7.74194	5.0118	7.12317	4.66553	2091-09-02 05:00:00-01:00	6.59825	4.11721	5.42158	3.41996
2016-09-02 08:00:00-01:00	6.31955	3.72535	5.86014	3.47271	2091-09-02 08:00:00-01:00	5.30642	2.84144	4.11849	2.13577
2016-09-02 11:00:00-01:00	5.91061	3.29228	5.7353	3.25658	2091-09-02 11:00:00-01:00	5.02014	2.53894	3.87933	1.77449
2016-09-02 14:00:00-01:00	6.12359	3.48805	5.91729	3.41794	2091-09-02 14:00:00-01:00	5.15794	2.67772	4.2345	2.04053
2016-09-02 17:00:00-01:00	7.17291	4.51514	6.99106	4.46032	2091-09-02 17:00:00-01:00	6.18627	3.69547	5.15034	3.00477
2016-09-02 20:00:00-01:00	7.91953	5.21052	7.72688	5.1362	2091-09-02 20:00:00-01:00	7.0152	4.46489	5.86118	3.7354
2016-09-02 23:00:00-01:00	8.39075	5.62699	8.28686	5.60252	2091-09-02 23:00:00-01:00	7.75846	5.13198	6.36545	4.22998
2016-09-03 02:00:00-01:00					2091-09-03 02:00:00-01:00	8.23885	5.53736	6.73733	4.56722
2016-09-03 05:00:00-01:00	7.28001	4.69764	7.29119	4.7576	2091-09-03 05:00:00-01:00	6.88385	4.33751	5.68285	3.53966
2016-09-03 08:00:00-01:00	5.91084	3.42395	6.04528	3.58183	2091-09-03 08:00:00-01:00	5.34614	2.89122	4.39474	2.14326
2016-09-03 11:00:00-01:00	5.63925	3.09614	5.81837	3.36697	2091-09-03 11:00:00-01:00	5.18886	2.73903	4.05963	1.75454
2016-09-03 14:00:00-01:00	5.97842	3.40146	5.87364	3.46136	2091-09-03 14:00:00-01:00	5.45308	3.01978	4.236	1.90516
2016-09-03 17:00:00-01:00	6.88857	4.28243	7.04229	4.81013	2091-09-03 17:00:00-01:00	6.33071	3.95021	5.2552	2.9915
2016-09-03 20:00:00-01:00	7.56385	4.91713			2091-09-03 20:00:00-01:00	7.00277	4.63569	5.95546	3.68173
2016-09-03 23:00:00-01:00	7.9968	5.31654			2091-09-03 23:00:00-01:00	7.55434	5.19719	6.46525	4.14834
2016-09-04 02:00:00-01:00	8.28321	5.58547			2091-09-04 02:00:00-01:00			6.83329	4.4605
2016-09-04 05:00:00-01:00	7.05772	4.56149	6.78799	4.49741	2091-09-04 05:00:00-01:00	6.51375	4.31484	5.76026	3.38974
2016-09-04 08:00:00-01:00	5.80693	3.40492	5.37472	3.18018	2091-09-04 08:00:00-01:00	5.30393	3.21551	4.51185	2.08138
2016-09-04 11:00:00-01:00	5.51444	3.05518	5.2927	3.10052	2091-09-04 11:00:00-01:00	5.06589	2.9388	4.12032	1.62688
2016-09-04 14:00:00-01:00	5.87816	3.36775	5.40592	3.20449	2091-09-04 14:00:00-01:00	5.30772	3.13903	4.35619	1.88252
2016-09-04 17:00:00-01:00	6.82728	4.28147	6.38221	4.20668	2091-09-04 17:00:00-01:00	6.05746	3.87127	5.32717	2.9333
2016-09-04 20:00:00-01:00	7.48782	4.89574	7.13876	4.90198	2091-09-04 20:00:00-01:00	6.69199	4.44223	5.9726	3.65139
2016-09-04 23:00:00-01:00	7.93602	5.29381	7.67294	5.36882	2091-09-04 23:00:00-01:00	7.38572	5.10436	6.45869	4.21509
2016-09-05 02:00:00-01:00	8.23614	5.56893			2091-09-05 02:00:00-01:00			6.89255	4.69607
2016-09-05 05:00:00-01:00	7.0832	4.61948	6.6754	4.41169	2091-09-05 05:00:00-01:00	6.53722	4.32417	5.71258	3.65855
2016-09-05 08:00:00-01:00	5.82645	3.48547	5.4527	3.16244	2091-09-05 08:00:00-01:00	5.30049	3.14612	4.13743	2.37711
2016-09-05 11:00:00-01:00	5.55506	3.14452	5.40107	3.03998	2091-09-05 11:00:00-01:00	5.48353	3.0766	4.07681	2.01223
2016-09-05 14:00:00-01:00	5.73243	3.29584	5.56006	3.18918	2091-09-05 14:00:00-01:00	5.68702	3.23642	4.37297	2.17625
2016-09-05 17:00:00-01:00	6.82582	4.36183	6.58893	4.20605	2091-09-05 17:00:00-01:00	6.68255	4.21001	5.39341	3.22055
2016-09-05 20:00:00-01:00	7.59043	5.08015	7.30152	4.88069	2091-09-05 20:00:00-01:00	7.42843	4.93401	6.20485	4.02446
2016-09-05 23:00:00-01:00	8.02853	5.47022	7.78836	5.32021	2091-09-05 23:00:00-01:00	7.95479	5.46488	6.77854	4.63543
2016-09-06 02:00:00-01:00			8.09559	5.57887	2091-09-06 02:00:00-01:00			7.1576	4.96865
2016-09-06 05:00:00-01:00	7.05801	4.71447	6.78519	4.42115	2091-09-06 05:00:00-01:00	6.72774	4.43163	5.85074	3.87006
2016-09-06 08:00:00-01:00	5.51363	3.24753	5.30428	2.95994	2091-09-06 08:00:00-01:00	5.38169	3.16294	4.51892	2.64238
2016-09-06 11:00:00-01:00	5.32174	2.99629	5.25852	2.88163	2091-09-06 11:00:00-01:00	5.4838	3.06586	4.37942	2.20764
2016-09-06 14:00:00-01:00	5.54556	3.185	5.50387	3.10444	2091-09-06 14:00:00-01:00	5.62223	3.20198	4.67494	2.38004
2016-09-06 17:00:00-01:00	6.50208	4.12114	6.61707	4.18366	2091-09-06 17:00:00-01:00	6.56128	4.15167	5.70611	3.41769
2016-09-06 20:00:00-01:00	7.30473	4.90236	7.3238	4.82453	2091-09-06 20:00:00-01:00	7.18489	4.79712	6.47064	4.1661
2016-09-06 23:00:00-01:00			7.81194	5.25026	2091-09-06 23:00:00-01:00	7.79944	5.46875	7.22027	4.95568
2016-09-07 02:00:00-01:00			8.10853	5.52872	2091-09-07 02:00:00-01:00			7.11765	5.04339
2016-09-07 05:00:00-01:00	6.97672	4.6124	6.76571	4.40849	2091-09-07 05:00:00-01:00	6.52159	4.36104	5.94699	3.81873
2016-09-07 08:00:00-01:00	5.60054	3.37057	5.26877	3.08125	2091-09-07 08:00:00-01:00	5.00881	3.05393	4.32191	2.40098
2016-09-07 11:00:00-01:00	5.52016	3.15393	5.28184	2.98613	2091-09-07 11:00:00-01:00	5.15633	2.88985	4.36912	2.19951
2016-09-07 14:00:00-01:00	5.66314	3.27935	5.42505	3.16886	2091-09-07 14:00:00-01:00	5.39709	3.08297	4.56124	2.28226
[truncated: 27,202 more rows]

## Sheet: c Mmax Cartagena GFDL 
units: Mmax (METs)
time (2016-2025)	Mmax SSP2.45-Young (2016-2025)	Mmax SSP2.45-Older (2016-2025)	Mmax SSP5.85-Young (2016-2025)	Mmax SSP5.85-Older (2016-2025)	time (2091-2100)	Mmax SSP2.45-Young (2091-2100)	Mmax SSP2.45-Older (2091-2100)	Mmax SSP5.85-Young (2091-2100)	Mmax SSP5.85-Older (2091-2100)
2016-01-01 07:00:00+07:00					2091-01-01 07:00:00+07:00			6.03031	4.3071
2016-01-01 10:00:00+07:00					2091-01-01 10:00:00+07:00
2016-01-01 13:00:00+07:00					2091-01-01 13:00:00+07:00
2016-01-01 16:00:00+07:00					2091-01-01 16:00:00+07:00			6.36839	4.50337
2016-01-01 19:00:00+07:00	6.97709	4.87204	7.00314	4.8746	2091-01-01 19:00:00+07:00	6.87396	4.73421	5.19432	3.45242
2016-01-01 22:00:00+07:00	6.91952	4.68629	6.43007	4.36786	2091-01-01 22:00:00+07:00	6.17814	4.14007	5.08411	3.27403
2016-01-02 01:00:00+07:00	7.32313	5.03652	6.84631	4.71186	2091-01-02 01:00:00+07:00	6.42997	4.35638	5.34593	3.52173
2016-01-02 04:00:00+07:00					2091-01-02 04:00:00+07:00	7.15577	5.00566	5.41801	3.77008
2016-01-02 07:00:00+07:00					2091-01-02 07:00:00+07:00			6.08677	4.31575
2016-01-02 10:00:00+07:00					2091-01-02 10:00:00+07:00
2016-01-02 13:00:00+07:00					2091-01-02 13:00:00+07:00
2016-01-02 16:00:00+07:00					2091-01-02 16:00:00+07:00			6.22354	4.38663
2016-01-02 19:00:00+07:00	6.95591	4.83014	7.01243	4.87716	2091-01-02 19:00:00+07:00	7.26393	4.98977	5.13981	3.41655
2016-01-02 22:00:00+07:00	6.97893	4.62705	6.43419	4.37027	2091-01-02 22:00:00+07:00	6.76363	4.47081	5.03406	3.24144
2016-01-03 01:00:00+07:00	7.37503	5.02328	6.83349	4.69671	2091-01-03 01:00:00+07:00	7.04228	4.68751	5.32311	3.49735
2016-01-03 04:00:00+07:00			7.57201	5.3664	2091-01-03 04:00:00+07:00	7.78613	5.48827	5.51719	3.81942
2016-01-03 07:00:00+07:00					2091-01-03 07:00:00+07:00			6.14636	4.34872
2016-01-03 10:00:00+07:00					2091-01-03 10:00:00+07:00
2016-01-03 13:00:00+07:00					2091-01-03 13:00:00+07:00
2016-01-03 16:00:00+07:00					2091-01-03 16:00:00+07:00			6.67715	4.72388
2016-01-03 19:00:00+07:00	6.94898	4.81866	6.95524	4.82879	2091-01-03 19:00:00+07:00	7.50359	5.13494	5.63623	3.77726
2016-01-03 22:00:00+07:00	6.82386	4.50351	6.60496	4.49409	2091-01-03 22:00:00+07:00	7.07719	4.68328	5.40487	3.51638
2016-01-04 01:00:00+07:00	7.30101	4.91593	6.99087	4.80926	2091-01-04 01:00:00+07:00	7.4242	4.94607	5.76135	3.81273
2016-01-04 04:00:00+07:00					2091-01-04 04:00:00+07:00			6.38246	4.41158
2016-01-04 07:00:00+07:00					2091-01-04 07:00:00+07:00			6.89497	4.88145
2016-01-04 10:00:00+07:00					2091-01-04 10:00:00+07:00
2016-01-04 13:00:00+07:00					2091-01-04 13:00:00+07:00
2016-01-04 16:00:00+07:00					2091-01-04 16:00:00+07:00			7.1784	5.07664
2016-01-04 19:00:00+07:00	7.16713	4.98422	7.12569	4.9706	2091-01-04 19:00:00+07:00	7.7406	5.28412	5.77606	3.86674
2016-01-04 22:00:00+07:00	6.83214	4.52127	6.86457	4.68191	2091-01-04 22:00:00+07:00	7.3178	4.86744	5.55354	3.5853
2016-01-05 01:00:00+07:00	7.33626	4.85862	7.30312	4.97956	2091-01-05 01:00:00+07:00	7.67278	5.14873	5.93104	3.93449
2016-01-05 04:00:00+07:00					2091-01-05 04:00:00+07:00			6.55116	4.53179
2016-01-05 07:00:00+07:00					2091-01-05 07:00:00+07:00			7.02387	4.97315
2016-01-05 10:00:00+07:00					2091-01-05 10:00:00+07:00
2016-01-05 13:00:00+07:00					2091-01-05 13:00:00+07:00
2016-01-05 16:00:00+07:00					2091-01-05 16:00:00+07:00			7.27266	5.12676
2016-01-05 19:00:00+07:00	7.1763	4.9847	7.65018	5.34224	2091-01-05 19:00:00+07:00	7.93722	5.55462	6.31485	4.24179
2016-01-05 22:00:00+07:00	6.77882	4.48033	7.12036	4.80197	2091-01-05 22:00:00+07:00	7.40392	5.07457	6.09758	3.80949
2016-01-06 01:00:00+07:00	7.23715	4.82602	7.50219	5.09587	2091-01-06 01:00:00+07:00	7.7015	5.29515	6.57744	4.21084
2016-01-06 04:00:00+07:00					2091-01-06 04:00:00+07:00			7.30981	5.05156
2016-01-06 07:00:00+07:00					2091-01-06 07:00:00+07:00
2016-01-06 10:00:00+07:00					2091-01-06 10:00:00+07:00
2016-01-06 13:00:00+07:00					2091-01-06 13:00:00+07:00
2016-01-06 16:00:00+07:00					2091-01-06 16:00:00+07:00
2016-01-06 19:00:00+07:00	7.16067	4.98807	7.7964	5.43342	2091-01-06 19:00:00+07:00	7.93942	5.55313	6.85505	4.71029
2016-01-06 22:00:00+07:00	6.87914	4.65015	6.99989	4.75922	2091-01-06 22:00:00+07:00	7.36815	5.05445	6.53126	4.35459
2016-01-07 01:00:00+07:00	7.44002	4.9955	7.29199	5.01837	2091-01-07 01:00:00+07:00	7.59756	5.23398	6.86986	4.61265
2016-01-07 04:00:00+07:00					2091-01-07 04:00:00+07:00			7.51632	5.2813
2016-01-07 07:00:00+07:00					2091-01-07 07:00:00+07:00
2016-01-07 10:00:00+07:00					2091-01-07 10:00:00+07:00
2016-01-07 13:00:00+07:00					2091-01-07 13:00:00+07:00
2016-01-07 16:00:00+07:00					2091-01-07 16:00:00+07:00
2016-01-07 19:00:00+07:00			7.49768	5.2374	2091-01-07 19:00:00+07:00	7.92993	5.5225	7.1809	4.98748
2016-01-07 22:00:00+07:00	7.54882	5.17538	6.91346	4.67097	2091-01-07 22:00:00+07:00	7.36523	4.98955	6.66502	4.53439
2016-01-08 01:00:00+07:00	7.87568	5.3885	7.3295	4.98619	2091-01-08 01:00:00+07:00	7.53518	5.12247	6.8992	4.73199
2016-01-08 04:00:00+07:00					2091-01-08 04:00:00+07:00			7.49216	5.28769
2016-01-08 07:00:00+07:00					2091-01-08 07:00:00+07:00
2016-01-08 10:00:00+07:00					2091-01-08 10:00:00+07:00
2016-01-08 13:00:00+07:00					2091-01-08 13:00:00+07:00
2016-01-08 16:00:00+07:00					2091-01-08 16:00:00+07:00
2016-01-08 19:00:00+07:00			7.43049	5.1833	2091-01-08 19:00:00+07:00	7.61835	5.27523	7.3683	5.12727
2016-01-08 22:00:00+07:00	7.56251	5.19086	7.073	4.732	2091-01-08 22:00:00+07:00	7.18783	4.80964	6.78783	4.60216
2016-01-09 01:00:00+07:00	7.9033	5.42125	7.45695	5.02407	2091-01-09 01:00:00+07:00	7.41328	4.98061	7.00681	4.81835
2016-01-09 04:00:00+07:00					2091-01-09 04:00:00+07:00			7.66227	5.42803
2016-01-09 07:00:00+07:00					2091-01-09 07:00:00+07:00
2016-01-09 10:00:00+07:00					2091-01-09 10:00:00+07:00
2016-01-09 13:00:00+07:00					2091-01-09 13:00:00+07:00
2016-01-09 16:00:00+07:00					2091-01-09 16:00:00+07:00
2016-01-09 19:00:00+07:00			7.31121	5.09071	2091-01-09 19:00:00+07:00	7.32527	5.09168	7.4507	5.14771
2016-01-09 22:00:00+07:00	7.81193	5.3718	7.02613	4.68636	2091-01-09 22:00:00+07:00	6.90725	4.60272	6.7314	4.50357
2016-01-10 01:00:00+07:00	8.0313	5.52424	7.39873	4.99379	2091-01-10 01:00:00+07:00	7.177	4.80235	6.92725	4.68359
2016-01-10 04:00:00+07:00					2091-01-10 04:00:00+07:00			7.59955	5.37072
2016-01-10 07:00:00+07:00					2091-01-10 07:00:00+07:00
2016-01-10 10:00:00+07:00					2091-01-10 10:00:00+07:00
2016-01-10 13:00:00+07:00					2091-01-10 13:00:00+07:00
2016-01-10 16:00:00+07:00					2091-01-10 16:00:00+07:00
2016-01-10 19:00:00+07:00			7.11533	4.95489	2091-01-10 19:00:00+07:00	7.30935	5.02211	7.30133	5.0792
2016-01-10 22:00:00+07:00	7.64605	5.25236	6.86032	4.69759	2091-01-10 22:00:00+07:00	6.85476	4.5338	6.66685	4.46224
2016-01-11 01:00:00+07:00	7.90319	5.41219	7.29866	5.0211	2091-01-11 01:00:00+07:00	7.13631	4.74743	6.8682	4.6926
2016-01-11 04:00:00+07:00					2091-01-11 04:00:00+07:00	7.90742	5.59381
2016-01-11 07:00:00+07:00					2091-01-11 07:00:00+07:00
2016-01-11 10:00:00+07:00					2091-01-11 10:00:00+07:00
2016-01-11 13:00:00+07:00					2091-01-11 13:00:00+07:00
2016-01-11 16:00:00+07:00					2091-01-11 16:00:00+07:00
2016-01-11 19:00:00+07:00			7.0733	4.9158	2091-01-11 19:00:00+07:00	7.51266	5.13067	7.0375	4.86491
2016-01-11 22:00:00+07:00	7.70141	5.2241	6.79169	4.60502	2091-01-11 22:00:00+07:00	6.86665	4.52403	6.59981	4.41219
2016-01-12 01:00:00+07:00	8.134	5.49428	7.24298	4.90881	2091-01-12 01:00:00+07:00	7.13043	4.75616	6.80909	4.66514
2016-01-12 04:00:00+07:00					2091-01-12 04:00:00+07:00	7.95841	5.61118	7.29206	5.17705
2016-01-12 07:00:00+07:00					2091-01-12 07:00:00+07:00
2016-01-12 10:00:00+07:00					2091-01-12 10:00:00+07:00
2016-01-12 13:00:00+07:00					2091-01-12 13:00:00+07:00
2016-01-12 16:00:00+07:00					2091-01-12 16:00:00+07:00
2016-01-12 19:00:00+07:00			7.15469	4.97941	2091-01-12 19:00:00+07:00	7.46172	5.0929	6.76068	4.64719
2016-01-12 22:00:00+07:00	7.80198	5.24742	6.84493	4.68288	2091-01-12 22:00:00+07:00	6.88634	4.54117	6.35002	4.22724
2016-01-13 01:00:00+07:00	8.19907	5.50457	7.26108	5.00436	2091-01-13 01:00:00+07:00	7.1594	4.78106	6.65773	4.53433
2016-01-13 04:00:00+07:00					2091-01-13 04:00:00+07:00	7.9863	5.59009	7.22973	5.09397
2016-01-13 07:00:00+07:00					2091-01-13 07:00:00+07:00
2016-01-13 10:00:00+07:00					2091-01-13 10:00:00+07:00
2016-01-13 13:00:00+07:00					2091-01-13 13:00:00+07:00
2016-01-13 16:00:00+07:00					2091-01-13 16:00:00+07:00
2016-01-13 19:00:00+07:00			6.9019	4.77395	2091-01-13 19:00:00+07:00	7.42889	5.07771	6.55355	4.47976
2016-01-13 22:00:00+07:00	8.04754	5.4602	6.38168	4.28705	2091-01-13 22:00:00+07:00	6.91346	4.54953	6.15398	4.0199
2016-01-14 01:00:00+07:00			6.70496	4.57242	2091-01-14 01:00:00+07:00	7.27908	4.82262	6.46648	4.33143
2016-01-14 04:00:00+07:00			7.43235	5.2479	2091-01-14 04:00:00+07:00			7.11113	4.9932
2016-01-14 07:00:00+07:00					2091-01-14 07:00:00+07:00
2016-01-14 10:00:00+07:00					2091-01-14 10:00:00+07:00
2016-01-14 13:00:00+07:00					2091-01-14 13:00:00+07:00
2016-01-14 16:00:00+07:00					2091-01-14 16:00:00+07:00
2016-01-14 19:00:00+07:00			6.75475	4.63557	2091-01-14 19:00:00+07:00	7.42277	5.07243	6.52956	4.43499
2016-01-14 22:00:00+07:00	7.73018	5.33307	6.31035	4.16136	2091-01-14 22:00:00+07:00	6.86164	4.49681	6.18469	3.95314
2016-01-15 01:00:00+07:00	8.04191	5.5474	6.56831	4.49172	2091-01-15 01:00:00+07:00	7.13508	4.72009	6.49028	4.3002
2016-01-15 04:00:00+07:00					2091-01-15 04:00:00+07:00	7.8983	5.58752	6.90011	4.86392
2016-01-15 07:00:00+07:00					2091-01-15 07:00:00+07:00
2016-01-15 10:00:00+07:00					2091-01-15 10:00:00+07:00
2016-01-15 13:00:00+07:00					2091-01-15 13:00:00+07:00
2016-01-15 16:00:00+07:00					2091-01-15 16:00:00+07:00
2016-01-15 19:00:00+07:00			6.81442	4.66533	2091-01-15 19:00:00+07:00	7.25692	4.95343	6.35945	4.30928
2016-01-15 22:00:00+07:00	7.80986	5.36404	6.37951	4.13933	2091-01-15 22:00:00+07:00	6.76073	4.43079	5.97199	3.85307
2016-01-16 01:00:00+07:00	8.06056	5.54653	6.71586	4.5379	2091-01-16 01:00:00+07:00	7.0054	4.68567	6.34393	4.16312
2016-01-16 04:00:00+07:00			7.25412	5.16097	2091-01-16 04:00:00+07:00	7.73514	5.46799	7.06402	4.93182
2016-01-16 07:00:00+07:00					2091-01-16 07:00:00+07:00
2016-01-16 10:00:00+07:00					2091-01-16 10:00:00+07:00
2016-01-16 13:00:00+07:00					2091-01-16 13:00:00+07:00
2016-01-16 16:00:00+07:00					2091-01-16 16:00:00+07:00
2016-01-16 19:00:00+07:00			7.09955	4.79123	2091-01-16 19:00:00+07:00	6.94388	4.77187	6.15426	4.14855
2016-01-16 22:00:00+07:00	7.70918	5.28404	6.6313	4.26613	2091-01-16 22:00:00+07:00	6.44843	4.24374	5.80474	3.75756
2016-01-17 01:00:00+07:00	7.9095	5.48147	6.95832	4.60125	2091-01-17 01:00:00+07:00	6.75706	4.50341	6.08738	4.05336
2016-01-17 04:00:00+07:00			7.74714	5.46274	2091-01-17 04:00:00+07:00	7.55888	5.28144	6.75316	4.69962
2016-01-17 07:00:00+07:00					2091-01-17 07:00:00+07:00			7.41822	5.26197
2016-01-17 10:00:00+07:00					2091-01-17 10:00:00+07:00
2016-01-17 13:00:00+07:00					2091-01-17 13:00:00+07:00
2016-01-17 16:00:00+07:00					2091-01-17 16:00:00+07:00			7.4746	5.28653
2016-01-17 19:00:00+07:00			7.25094	5.00122	2091-01-17 19:00:00+07:00	6.96536	4.77836	6.25189	4.23093
2016-01-17 22:00:00+07:00	7.45808	5.11753	6.78995	4.45909	2091-01-17 22:00:00+07:00	6.593	4.31753	5.89777	3.86861
2016-01-18 01:00:00+07:00	7.68292	5.31596	7.10748	4.7516	2091-01-18 01:00:00+07:00	6.92846	4.6073	6.25606	4.17567
2016-01-18 04:00:00+07:00			7.62922	5.38568	2091-01-18 04:00:00+07:00	7.73313	5.44291	7.04676	4.88055
2016-01-18 07:00:00+07:00					2091-01-18 07:00:00+07:00			7.74055	5.4752
2016-01-18 10:00:00+07:00					2091-01-18 10:00:00+07:00
2016-01-18 13:00:00+07:00					2091-01-18 13:00:00+07:00
2016-01-18 16:00:00+07:00					2091-01-18 16:00:00+07:00
2016-01-18 19:00:00+07:00			7.12067	4.90512	2091-01-18 19:00:00+07:00	7.13325	4.77286	7.05435	4.83809
2016-01-18 22:00:00+07:00	7.57603	5.24072	6.73594	4.43142	2091-01-18 22:00:00+07:00	6.82699	4.35397	6.37066	4.23213
2016-01-19 01:00:00+07:00	7.85445	5.44441	7.06787	4.73202	2091-01-19 01:00:00+07:00	7.21543	4.6586	6.61821	4.4584
2016-01-19 04:00:00+07:00			7.65617	5.39969	2091-01-19 04:00:00+07:00	8.07256	5.55593	7.27558	5.08392
2016-01-19 07:00:00+07:00					2091-01-19 07:00:00+07:00
2016-01-19 10:00:00+07:00					2091-01-19 10:00:00+07:00
2016-01-19 13:00:00+07:00					2091-01-19 13:00:00+07:00
2016-01-19 16:00:00+07:00					2091-01-19 16:00:00+07:00
2016-01-19 19:00:00+07:00			7.50562	5.13259	2091-01-19 19:00:00+07:00	7.27408	4.88868	7.18877	4.97717
2016-01-19 22:00:00+07:00	7.99345	5.46472	7.06637	4.67726	2091-01-19 22:00:00+07:00	6.78362	4.38805	6.69215	4.47027
2016-01-20 01:00:00+07:00			7.45176	4.97951	2091-01-20 01:00:00+07:00	7.11438	4.67035	6.97233	4.68402
2016-01-20 04:00:00+07:00					2091-01-20 04:00:00+07:00	7.8598	5.45706	7.69599	5.40454
2016-01-20 07:00:00+07:00					2091-01-20 07:00:00+07:00
2016-01-20 10:00:00+07:00					2091-01-20 10:00:00+07:00
2016-01-20 13:00:00+07:00					2091-01-20 13:00:00+07:00
2016-01-20 16:00:00+07:00					2091-01-20 16:00:00+07:00
2016-01-20 19:00:00+07:00			7.88129	5.27926	2091-01-20 19:00:00+07:00	7.27202	4.87074	7.65337	5.18253
2016-01-20 22:00:00+07:00	8.12062	5.51578	7.18439	4.65487	2091-01-20 22:00:00+07:00	6.69464	4.31297	6.99281	4.61432
2016-01-21 01:00:00+07:00			7.39126	4.8852	2091-01-21 01:00:00+07:00	6.97744	4.5545	7.16781	4.78225
2016-01-21 04:00:00+07:00					2091-01-21 04:00:00+07:00	7.72652	5.37646	7.83688	5.50775
2016-01-21 07:00:00+07:00					2091-01-21 07:00:00+07:00
2016-01-21 10:00:00+07:00					2091-01-21 10:00:00+07:00
2016-01-21 13:00:00+07:00					2091-01-21 13:00:00+07:00
2016-01-21 16:00:00+07:00					2091-01-21 16:00:00+07:00
2016-01-21 19:00:00+07:00			7.45353	5.13831	2091-01-21 19:00:00+07:00	6.93172	4.67394	7.60959	5.16422
2016-01-21 22:00:00+07:00	7.83058	5.39213	6.6323	4.41688	2091-01-21 22:00:00+07:00	6.37319	4.08815	6.92952	4.57149
2016-01-22 01:00:00+07:00	8.06889	5.5563	6.89547	4.6629	2091-01-22 01:00:00+07:00	6.64337	4.32386	7.04075	4.698
2016-01-22 04:00:00+07:00			7.57555	5.33711	2091-01-22 04:00:00+07:00	7.44228	5.18324	7.62098	5.35893
2016-01-22 07:00:00+07:00					2091-01-22 07:00:00+07:00
2016-01-22 10:00:00+07:00					2091-01-22 10:00:00+07:00
2016-01-22 13:00:00+07:00					2091-01-22 13:00:00+07:00
2016-01-22 16:00:00+07:00					2091-01-22 16:00:00+07:00	7.95899	5.61411
2016-01-22 19:00:00+07:00			7.00961	4.8406	2091-01-22 19:00:00+07:00	6.79012	4.54513	7.11065	4.91515
2016-01-22 22:00:00+07:00	7.57358	5.20078	6.24707	4.19218	2091-01-22 22:00:00+07:00	6.22913	3.95079	6.40985	4.2674
2016-01-23 01:00:00+07:00	7.89228	5.42429	6.47636	4.40275	2091-01-23 01:00:00+07:00	6.47284	4.1911	6.56995	4.415
2016-01-23 04:00:00+07:00			7.07248	4.97332	2091-01-23 04:00:00+07:00	7.24406	5.05005	7.21485	5.04108
2016-01-23 07:00:00+07:00					2091-01-23 07:00:00+07:00
2016-01-23 10:00:00+07:00					2091-01-23 10:00:00+07:00
2016-01-23 13:00:00+07:00					2091-01-23 13:00:00+07:00
2016-01-23 16:00:00+07:00					2091-01-23 16:00:00+07:00	7.87987	5.54736
2016-01-23 19:00:00+07:00	7.94161	5.5544	6.64439	4.55786	2091-01-23 19:00:00+07:00	6.60453	4.32997	6.76305	4.63468
2016-01-23 22:00:00+07:00	7.38015	5.00292	6.03527	4.02296	2091-01-23 22:00:00+07:00	6.18936	3.81577	6.16586	4.04011
2016-01-24 01:00:00+07:00	7.7147	5.24224	6.24963	4.23359	2091-01-24 01:00:00+07:00	6.59006	4.15742	6.37604	4.20557
2016-01-24 04:00:00+07:00			6.80368	4.77675	2091-01-24 04:00:00+07:00	7.40698	5.17272	7.08803	4.92415
2016-01-24 07:00:00+07:00					2091-01-24 07:00:00+07:00
2016-01-24 10:00:00+07:00					2091-01-24 10:00:00+07:00
2016-01-24 13:00:00+07:00					2091-01-24 13:00:00+07:00
2016-01-24 16:00:00+07:00					2091-01-24 16:00:00+07:00	7.95087	5.60218
2016-01-24 19:00:00+07:00	8.09711	5.61538	6.45174	4.39782	2091-01-24 19:00:00+07:00	6.48013	4.18506	6.58695	4.48679
2016-01-24 22:00:00+07:00	7.38736	4.99337	5.89907	3.87463	2091-01-24 22:00:00+07:00	6.25932	3.79541	5.97193	3.85107
2016-01-25 01:00:00+07:00	7.66517	5.20143	6.36224	4.22218	2091-01-25 01:00:00+07:00	6.6656	4.15696	6.27202	4.0774
2016-01-25 04:00:00+07:00			7.17923	4.99995	2091-01-25 04:00:00+07:00	7.53712	5.22146	6.9839	4.84635
2016-01-25 07:00:00+07:00					2091-01-25 07:00:00+07:00			7.49674	5.31611
2016-01-25 10:00:00+07:00					2091-01-25 10:00:00+07:00
2016-01-25 13:00:00+07:00					2091-01-25 13:00:00+07:00
2016-01-25 16:00:00+07:00					2091-01-25 16:00:00+07:00	8.00623	5.58823	7.65543	5.42323
2016-01-25 19:00:00+07:00	8.05577	5.56152	6.50027	4.41987	2091-01-25 19:00:00+07:00	6.56368	4.20725	6.35783	4.29654
2016-01-25 22:00:00+07:00	7.26326	4.88202	5.95932	3.87881	2091-01-25 22:00:00+07:00	6.31721	3.80014	5.95576	3.77296
2016-01-26 01:00:00+07:00	7.51049	5.08719	6.49846	4.2593	2091-01-26 01:00:00+07:00	6.7475	4.1702	6.31314	4.0591
2016-01-26 04:00:00+07:00			7.29057	5.07434	2091-01-26 04:00:00+07:00	7.6672	5.24086	6.96016	4.83309
2016-01-26 07:00:00+07:00					2091-01-26 07:00:00+07:00			7.46163	5.28871
2016-01-26 10:00:00+07:00					2091-01-26 10:00:00+07:00
2016-01-26 13:00:00+07:00					2091-01-26 13:00:00+07:00
2016-01-26 16:00:00+07:00					2091-01-26 16:00:00+07:00	8.00997	5.61177	7.56958	5.3583
2016-01-26 19:00:00+07:00	7.82586	5.46444	6.59127	4.49005	2091-01-26 19:00:00+07:00	6.50142	4.18057	6.21006	4.16771
2016-01-26 22:00:00+07:00	7.02871	4.77433	6.1954	4.04238	2091-01-26 22:00:00+07:00	6.05276	3.62656	5.91453	3.6996
2016-01-27 01:00:00+07:00	7.31953	4.98594	6.72687	4.4135	2091-01-27 01:00:00+07:00	6.3633	4.00753	6.27731	3.99563
2016-01-27 04:00:00+07:00			7.49023	5.237	2091-01-27 04:00:00+07:00	6.90745	4.82796	6.94166	4.81851
2016-01-27 07:00:00+07:00					2091-01-27 07:00:00+07:00			7.47373	5.29297
2016-01-27 10:00:00+07:00					2091-01-27 10:00:00+07:00
2016-01-27 13:00:00+07:00					2091-01-27 13:00:00+07:00
2016-01-27 16:00:00+07:00					2091-01-27 16:00:00+07:00	7.77569	5.42544	7.53461	5.31377
2016-01-27 19:00:00+07:00	7.72003	5.38806	7.40427	4.86381	2091-01-27 19:00:00+07:00	6.4445	4.12391	6.139	4.10638
2016-01-27 22:00:00+07:00	6.92251	4.67654	6.89504	4.37602	2091-01-27 22:00:00+07:00	5.97518	3.56689	5.83646	3.67016
2016-01-28 01:00:00+07:00	7.24057	4.90039	7.32594	4.76059	2091-01-28 01:00:00+07:00	6.28604	3.92831	6.15629	3.95678
2016-01-28 04:00:00+07:00			8.17582	5.61044	2091-01-28 04:00:00+07:00	6.93823	4.83151	6.91054	4.76611
2016-01-28 07:00:00+07:00					2091-01-28 07:00:00+07:00			7.47684	5.27714
2016-01-28 10:00:00+07:00					2091-01-28 10:00:00+07:00
2016-01-28 13:00:00+07:00					2091-01-28 13:00:00+07:00
2016-01-28 16:00:00+07:00					2091-01-28 16:00:00+07:00	7.43461	5.20451	7.69052	5.43145
2016-01-28 19:00:00+07:00	7.66039	5.24492	7.67626	5.16179	2091-01-28 19:00:00+07:00	6.03374	3.80299	6.31313	4.22539
2016-01-28 22:00:00+07:00	7.01859	4.65398	7.11666	4.61785	2091-01-28 22:00:00+07:00	5.77771	3.4084	5.82399	3.63402
2016-01-29 01:00:00+07:00	7.31797	4.90595	7.42145	4.91165	2091-01-29 01:00:00+07:00	6.1351	3.79828	6.10451	3.91074
2016-01-29 04:00:00+07:00					2091-01-29 04:00:00+07:00	6.9506	4.78568	6.86148	4.74454
2016-01-29 07:00:00+07:00					2091-01-29 07:00:00+07:00	7.53442	5.29628	7.38884	5.23231
2016-01-29 10:00:00+07:00					2091-01-29 10:00:00+07:00
2016-01-29 13:00:00+07:00					2091-01-29 13:00:00+07:00
2016-01-29 16:00:00+07:00					2091-01-29 16:00:00+07:00	7.46802	5.21473	7.57023	5.34536
2016-01-29 19:00:00+07:00	7.43291	5.05476	7.43386	5.05154	2091-01-29 19:00:00+07:00	6.15167	3.91783	6.12434	4.02359
2016-01-29 22:00:00+07:00	6.8468	4.47098	6.96681	4.55374	2091-01-29 22:00:00+07:00	5.64343	3.32998	5.8112	3.51405
2016-01-30 01:00:00+07:00	7.11103	4.70537	7.30465	4.85905	2091-01-30 01:00:00+07:00	5.99518	3.70925	6.14093	3.81463
2016-01-30 04:00:00+07:00	7.91443	5.5748			2091-01-30 04:00:00+07:00	6.64108	4.55642	6.91902	4.78166
2016-01-30 07:00:00+07:00					2091-01-30 07:00:00+07:00	7.08294	4.96525	7.50132	5.30418
2016-01-30 10:00:00+07:00					2091-01-30 10:00:00+07:00
2016-01-30 13:00:00+07:00					2091-01-30 13:00:00+07:00
2016-01-30 16:00:00+07:00					2091-01-30 16:00:00+07:00	7.3437	5.08428	7.62459	5.36598
2016-01-30 19:00:00+07:00	7.36566	4.96641	7.13026	4.8977	2091-01-30 19:00:00+07:00	6.10151	3.88648	6.20181	4.03022
2016-01-30 22:00:00+07:00	6.68816	4.32684	6.83503	4.48696	2091-01-30 22:00:00+07:00	5.56924	3.4114	5.87588	3.55124
2016-01-31 01:00:00+07:00	6.93255	4.59786	7.12462	4.77288	2091-01-31 01:00:00+07:00	5.92279	3.70878	6.21643	3.86841
2016-01-31 04:00:00+07:00	7.69931	5.4285			2091-01-31 04:00:00+07:00	6.68834	4.57958	7.01756	4.85609
2016-01-31 07:00:00+07:00					2091-01-31 07:00:00+07:00	7.23954	5.0596	7.65495	5.41213
2016-01-31 10:00:00+07:00					2091-01-31 10:00:00+07:00	7.89386	5.56371
2016-01-31 13:00:00+07:00					2091-01-31 13:00:00+07:00
2016-01-31 16:00:00+07:00					2091-01-31 16:00:00+07:00	7.61659	5.1528	7.84058	5.51743
2016-01-31 19:00:00+07:00	7.32349	4.91873	6.88435	4.71034	2091-01-31 19:00:00+07:00	6.38099	4.03111	6.46795	4.23147
2016-01-31 22:00:00+07:00	6.81658	4.38592	6.57435	4.27292	2091-01-31 22:00:00+07:00	5.79693	3.44619	6.14014	3.76276
2016-02-01 01:00:00+07:00	7.10897	4.6561	6.91912	4.62238	2091-02-01 01:00:00+07:00	6.07133	3.75915	6.44404	4.02688
2016-02-01 04:00:00+07:00	7.8341	5.53185	7.54441	5.33182	2091-02-01 04:00:00+07:00	6.77107	4.64273	7.25967	5.03034
2016-02-01 07:00:00+07:00					2091-02-01 07:00:00+07:00	7.3733	5.15135
2016-02-01 10:00:00+07:00					2091-02-01 10:00:00+07:00	7.89628	5.56555
2016-02-01 13:00:00+07:00					2091-02-01 13:00:00+07:00
2016-02-01 16:00:00+07:00					2091-02-01 16:00:00+07:00	7.51392	5.20575	7.87538	5.56029
2016-02-01 19:00:00+07:00	7.22333	4.81172	7.0871	4.70562	2091-02-01 19:00:00+07:00	6.43268	4.21814	6.52911	4.31521
2016-02-01 22:00:00+07:00	6.71839	4.26707	6.61015	4.1983	2091-02-01 22:00:00+07:00	6.02084	3.7316	6.06468	3.73783
2016-02-02 01:00:00+07:00	7.03532	4.57155	6.87789	4.49371	2091-02-02 01:00:00+07:00	6.45357	4.06993	6.36268	3.98908
2016-02-02 04:00:00+07:00	7.69505	5.44659	7.6347	5.33638	2091-02-02 04:00:00+07:00	7.3393	4.94986	7.20108	4.94165
2016-02-02 07:00:00+07:00					2091-02-02 07:00:00+07:00	8.01361	5.60966	7.82357	5.52492
2016-02-02 10:00:00+07:00					2091-02-02 10:00:00+07:00
2016-02-02 13:00:00+07:00					2091-02-02 13:00:00+07:00
2016-02-02 16:00:00+07:00					2091-02-02 16:00:00+07:00	8.11746	5.59355	7.90763	5.58743
2016-02-02 19:00:00+07:00	6.76888	4.58081	7.07193	4.67984	2091-02-02 19:00:00+07:00	7.03511	4.56414	6.60868	4.37057
2016-02-02 22:00:00+07:00	6.16628	3.92657	6.51096	4.11997	2091-02-02 22:00:00+07:00	6.55725	4.06793	6.07244	3.75849
2016-02-03 01:00:00+07:00	6.48977	4.2307	6.77173	4.40443	2091-02-03 01:00:00+07:00	6.9133	4.36547	6.37706	4.00119
2016-02-03 04:00:00+07:00	7.23948	5.05413	7.5536	5.21889	2091-02-03 04:00:00+07:00	7.74259	5.19403	7.23652	4.94139
2016-02-03 07:00:00+07:00					2091-02-03 07:00:00+07:00			7.83496	5.54158
2016-02-03 10:00:00+07:00					2091-02-03 10:00:00+07:00
2016-02-03 13:00:00+07:00					2091-02-03 13:00:00+07:00
2016-02-03 16:00:00+07:00					2091-02-03 16:00:00+07:00			7.86438	5.56347
2016-02-03 19:00:00+07:00	6.87165	4.60819	6.86019	4.55424	2091-02-03 19:00:00+07:00	7.19035	4.71383	6.60102	4.41143
2016-02-03 22:00:00+07:00	6.25264	3.98927	6.43805	4.08175	2091-02-03 22:00:00+07:00	6.69918	4.1892	6.06157	3.79898
2016-02-04 01:00:00+07:00	6.54336	4.26076	6.78529	4.39381	2091-02-04 01:00:00+07:00	7.01378	4.43949	6.37206	4.04085
2016-02-04 04:00:00+07:00	7.33817	5.10989	7.60118	5.20198	2091-02-04 04:00:00+07:00	7.84485	5.26163	7.19642	4.96883
2016-02-04 07:00:00+07:00					2091-02-04 07:00:00+07:00
2016-02-04 10:00:00+07:00					2091-02-04 10:00:00+07:00
2016-02-04 13:00:00+07:00					2091-02-04 13:00:00+07:00
2016-02-04 16:00:00+07:00					2091-02-04 16:00:00+07:00
2016-02-04 19:00:00+07:00	6.87078	4.62636	6.67915	4.40193	2091-02-04 19:00:00+07:00	7.06456	4.67376	6.67061	4.39802
2016-02-04 22:00:00+07:00	6.34799	4.05667	6.33398	3.94678	2091-02-04 22:00:00+07:00	6.56719	4.13779	6.1925	3.83517
2016-02-05 01:00:00+07:00	6.70917	4.33642	6.63585	4.2626	2091-02-05 01:00:00+07:00	6.88093	4.38113	6.49081	4.07916
2016-02-05 04:00:00+07:00	7.53307	5.15223	7.42789	5.18426	2091-02-05 04:00:00+07:00	7.74522	5.23193	7.35232	5.01089
2016-02-05 07:00:00+07:00					2091-02-05 07:00:00+07:00
2016-02-05 10:00:00+07:00					2091-02-05 10:00:00+07:00
2016-02-05 13:00:00+07:00					2091-02-05 13:00:00+07:00
2016-02-05 16:00:00+07:00			7.83923	5.53238	2091-02-05 16:00:00+07:00
2016-02-05 19:00:00+07:00	7.17908	4.76704	6.631	4.32067	2091-02-05 19:00:00+07:00	6.94928	4.54241	6.82451	4.47354
2016-02-05 22:00:00+07:00	6.63364	4.20583	6.2429	3.851	2091-02-05 22:00:00+07:00	6.63759	4.14405	6.39789	3.97326
2016-02-06 01:00:00+07:00	6.92423	4.44473	6.55436	4.18472	2091-02-06 01:00:00+07:00	6.94392	4.39345	6.69447	4.21082
2016-02-06 04:00:00+07:00	7.77194	5.30572	7.36436	5.13703	2091-02-06 04:00:00+07:00	7.82022	5.28894	7.54111	5.20249
2016-02-06 07:00:00+07:00					2091-02-06 07:00:00+07:00
2016-02-06 10:00:00+07:00					2091-02-06 10:00:00+07:00
2016-02-06 13:00:00+07:00					2091-02-06 13:00:00+07:00
2016-02-06 16:00:00+07:00			7.59769	5.36057	2091-02-06 16:00:00+07:00
2016-02-06 19:00:00+07:00	7.29625	4.84065	6.40099	4.18485	2091-02-06 19:00:00+07:00	6.83798	4.43301	7.01102	4.64575
2016-02-06 22:00:00+07:00	6.722	4.27048	6.06762	3.7304	2091-02-06 22:00:00+07:00	6.57379	4.06703	6.53821	4.13759
2016-02-07 01:00:00+07:00	7.04657	4.54449	6.39277	4.06904	2091-02-07 01:00:00+07:00	6.8697	4.31716	6.79567	4.35644
2016-02-07 04:00:00+07:00	7.91712	5.39674	7.22009	5.02229	2091-02-07 04:00:00+07:00	7.76585	5.25525	7.57927	5.25854
2016-02-07 07:00:00+07:00			7.79713	5.51785	2091-02-07 07:00:00+07:00
2016-02-07 10:00:00+07:00					2091-02-07 10:00:00+07:00
2016-02-07 13:00:00+07:00					2091-02-07 13:00:00+07:00
2016-02-07 16:00:00+07:00			7.73014	5.42905	2091-02-07 16:00:00+07:00
2016-02-07 19:00:00+07:00	7.48557	5.01307	6.5667	4.25703	2091-02-07 19:00:00+07:00	6.88385	4.37286	6.93969	4.65213
2016-02-07 22:00:00+07:00	6.90073	4.46389	6.23255	3.83477	2091-02-07 22:00:00+07:00	6.58111	3.98005	6.41897	4.0699
2016-02-08 01:00:00+07:00	7.19991	4.70079	6.59028	4.1818	2091-02-08 01:00:00+07:00	6.86122	4.22684	6.64425	4.23971
2016-02-08 04:00:00+07:00	7.99191	5.47116	7.37811	5.11492	2091-02-08 04:00:00+07:00	7.73387	5.10344	7.40337	5.16227
2016-02-08 07:00:00+07:00					2091-02-08 07:00:00+07:00
2016-02-08 10:00:00+07:00					2091-02-08 10:00:00+07:00
2016-02-08 13:00:00+07:00					2091-02-08 13:00:00+07:00
2016-02-08 16:00:00+07:00			8.09298	5.58174	2091-02-08 16:00:00+07:00	8.15683	5.53575
2016-02-08 19:00:00+07:00	7.52402	5.04556	6.96297	4.49887	2091-02-08 19:00:00+07:00	6.6502	4.14902	6.74299	4.49833
2016-02-08 22:00:00+07:00	6.8412	4.4246	6.61293	4.07087	2091-02-08 22:00:00+07:00	6.45769	3.84628	6.35018	4.02486
2016-02-09 01:00:00+07:00	7.09643	4.63651	6.92279	4.37491	2091-02-09 01:00:00+07:00	6.77918	4.15062	6.61966	4.23457
2016-02-09 04:00:00+07:00	7.87185	5.45604	7.75156	5.28892	2091-02-09 04:00:00+07:00	7.53782	4.95859	7.31209	5.08613
2016-02-09 07:00:00+07:00					2091-02-09 07:00:00+07:00	8.09408	5.54343
2016-02-09 10:00:00+07:00					2091-02-09 10:00:00+07:00
2016-02-09 13:00:00+07:00					2091-02-09 13:00:00+07:00
2016-02-09 16:00:00+07:00					2091-02-09 16:00:00+07:00	7.91268	5.44504	7.88839	5.5419
2016-02-09 19:00:00+07:00	7.44084	4.97963	7.20402	4.62599	2091-02-09 19:00:00+07:00	6.59272	4.20665	6.68252	4.43581
2016-02-09 22:00:00+07:00	6.71166	4.31964	6.93844	4.29976	2091-02-09 22:00:00+07:00	6.29664	3.77529	6.27955	3.97224
2016-02-10 01:00:00+07:00	6.96977	4.53369	7.35977	4.6563	2091-02-10 01:00:00+07:00	6.5009	3.95779	6.54357	4.19169
2016-02-10 04:00:00+07:00	7.74844	5.36095	8.24534	5.57008	2091-02-10 04:00:00+07:00	7.27802	4.83682	7.2651	5.04345
2016-02-10 07:00:00+07:00					2091-02-10 07:00:00+07:00	7.88118	5.42352
2016-02-10 10:00:00+07:00					2091-02-10 10:00:00+07:00
2016-02-10 13:00:00+07:00					2091-02-10 13:00:00+07:00
2016-02-10 16:00:00+07:00					2091-02-10 16:00:00+07:00	7.89347	5.38253	7.86716	5.52949
2016-02-10 19:00:00+07:00	7.26221	4.83708	7.31714	4.78673	2091-02-10 19:00:00+07:00	6.62809	4.15505	6.73407	4.42361
2016-02-10 22:00:00+07:00	6.70979	4.28848	6.98289	4.40361	2091-02-10 22:00:00+07:00	6.13234	3.6175	6.36674	3.99184
2016-02-11 01:00:00+07:00	6.93228	4.50503	7.28992	4.67565	2091-02-11 01:00:00+07:00	6.24707	3.76645	6.64279	4.21933
2016-02-11 04:00:00+07:00	7.7362	5.39199			2091-02-11 04:00:00+07:00	6.67309	4.61139	7.40181	5.09489
2016-02-11 07:00:00+07:00					2091-02-11 07:00:00+07:00	7.41256	5.21796
2016-02-11 10:00:00+07:00					2091-02-11 10:00:00+07:00
2016-02-11 13:00:00+07:00					2091-02-11 13:00:00+07:00
2016-02-11 16:00:00+07:00					2091-02-11 16:00:00+07:00	7.70784	5.2649	8.0481	5.5396
2016-02-11 19:00:00+07:00	7.08696	4.72407	7.03121	4.54286	2091-02-11 19:00:00+07:00	6.39493	3.98183	6.81771	4.367
2016-02-11 22:00:00+07:00	6.55367	4.17945	6.65739	4.12916	2091-02-11 22:00:00+07:00	5.89032	3.44251	6.35965	3.88818
2016-02-12 01:00:00+07:00	6.87939	4.45462	6.96941	4.46645	2091-02-12 01:00:00+07:00	6.01632	3.60512	6.55831	4.09932
2016-02-12 04:00:00+07:00	7.66962	5.29025			2091-02-12 04:00:00+07:00	5.41141	3.81484	7.34717	5.01485
2016-02-12 07:00:00+07:00					2091-02-12 07:00:00+07:00	6.46321	4.61705	7.89232	5.58001
2016-02-12 10:00:00+07:00					2091-02-12 10:00:00+07:00
2016-02-12 13:00:00+07:00					2091-02-12 13:00:00+07:00
2016-02-12 16:00:00+07:00					2091-02-12 16:00:00+07:00	6.99739	4.85748	7.90453	5.48273
2016-02-12 19:00:00+07:00	7.33124	4.85599	6.85795	4.37744	2091-02-12 19:00:00+07:00	5.66348	3.53904	6.65378	4.30457
2016-02-12 22:00:00+07:00	6.88484	4.40294	6.5369	3.98687	2091-02-12 22:00:00+07:00	5.35791	3.07073	6.14949	3.75582
2016-02-13 01:00:00+07:00	7.13467	4.63217	6.86697	4.33917	2091-02-13 01:00:00+07:00	5.53377	3.28509	6.42418	4.01165
2016-02-13 04:00:00+07:00	7.84816	5.47161	7.63671	5.38654	2091-02-13 04:00:00+07:00	6.10764	4.12358	7.23136	4.95638
2016-02-13 07:00:00+07:00					2091-02-13 07:00:00+07:00	6.42691	4.4704	7.8157	5.52586
2016-02-13 10:00:00+07:00					2091-02-13 10:00:00+07:00	6.82697	4.85225
2016-02-13 13:00:00+07:00					2091-02-13 13:00:00+07:00
2016-02-13 16:00:00+07:00					2091-02-13 16:00:00+07:00	6.43604	4.47234	7.9257	5.51356
2016-02-13 19:00:00+07:00	7.0525	4.63009	6.50968	4.12781	2091-02-13 19:00:00+07:00	4.74459	3.12447	6.59302	4.15257
2016-02-13 22:00:00+07:00	6.5545	4.1125	6.32735	3.78015	2091-02-13 22:00:00+07:00	4.69311	2.99783	6.17674	3.67033
2016-02-14 01:00:00+07:00	6.86918	4.42393	6.67558	4.13594	2091-02-14 01:00:00+07:00	5.12063	3.28751	6.46864	3.94318
2016-02-14 04:00:00+07:00	7.54548	5.30881	7.57957	5.16347	2091-02-14 04:00:00+07:00	4.76444	3.29615	7.29959	4.90285
2016-02-14 07:00:00+07:00					2091-02-14 07:00:00+07:00	5.66883	4.01214	7.86777	5.54114
2016-02-14 10:00:00+07:00					2091-02-14 10:00:00+07:00	6.42212	4.58788
2016-02-14 13:00:00+07:00					2091-02-14 13:00:00+07:00
2016-02-14 16:00:00+07:00			8.08098	5.57932	2091-02-14 16:00:00+07:00	6.26655	4.33324	7.88575	5.41452
2016-02-14 19:00:00+07:00	6.65381	4.34964	6.55953	4.21252	2091-02-14 19:00:00+07:00	4.38015	2.87834	6.52663	4.05825
2016-02-14 22:00:00+07:00	6.2368	3.8496	6.37124	3.91639	2091-02-14 22:00:00+07:00	4.07973	2.59889	6.19184	3.61251
2016-02-15 01:00:00+07:00	6.53142	4.1463	6.77261	4.27852	2091-02-15 01:00:00+07:00	4.64472	2.9864	6.41558	3.81587
2016-02-15 04:00:00+07:00	7.29174	5.10156	7.60556	5.17799	2091-02-15 04:00:00+07:00	3.18221	2.23888	7.20508	4.91148
2016-02-15 07:00:00+07:00					2091-02-15 07:00:00+07:00	4.79745	3.3848	7.79078	5.49305
2016-02-15 10:00:00+07:00					2091-02-15 10:00:00+07:00	5.80044	4.11204
2016-02-15 13:00:00+07:00					2091-02-15 13:00:00+07:00
2016-02-15 16:00:00+07:00	7.93152	5.58046			2091-02-15 16:00:00+07:00	6.06728	4.18694	7.82494	5.31917
2016-02-15 19:00:00+07:00	6.53735	4.20778	7.39695	4.96428	2091-02-15 19:00:00+07:00	5.01514	3.25912	6.48233	4.04255
2016-02-15 22:00:00+07:00	6.30245	3.81707	6.99796	4.52048	2091-02-15 22:00:00+07:00	4.96908	3.12467	6.00662	3.51056
2016-02-16 01:00:00+07:00	6.63505	4.1349	7.30729	4.74323	2091-02-16 01:00:00+07:00	5.33299	3.22643	6.29662	3.87389
2016-02-16 04:00:00+07:00	7.36347	5.14564	8.08258	5.52435	2091-02-16 04:00:00+07:00	5.49101	3.73668	6.85002	4.75754
2016-02-16 07:00:00+07:00					2091-02-16 07:00:00+07:00	5.97039	4.19801	7.24631	5.13741
2016-02-16 10:00:00+07:00					2091-02-16 10:00:00+07:00	6.70922	4.78443
2016-02-16 13:00:00+07:00					2091-02-16 13:00:00+07:00
2016-02-16 16:00:00+07:00	7.90386	5.56481			2091-02-16 16:00:00+07:00	6.48543	4.49438	7.57104	5.30708
2016-02-16 19:00:00+07:00	6.77526	4.40367	7.44298	4.81319	2091-02-16 19:00:00+07:00	4.59446	2.9801	6.24905	3.94509
2016-02-16 22:00:00+07:00	6.26504	3.79722	6.68824	4.12015	2091-02-16 22:00:00+07:00	4.58768	2.89924	5.84335	3.46145
2016-02-17 01:00:00+07:00	6.59102	4.09596	6.93582	4.35824	2091-02-17 01:00:00+07:00	5.0417	3.21914	6.07981	3.72266
2016-02-17 04:00:00+07:00	7.3999	5.1338	7.77438	5.24875	2091-02-17 04:00:00+07:00	3.3763	2.36347	5.10932	3.64482
2016-02-17 07:00:00+07:00					2091-02-17 07:00:00+07:00	4.76841	3.41693
2016-02-17 10:00:00+07:00					2091-02-17 10:00:00+07:00	5.72733	4.14456
2016-02-17 13:00:00+07:00					2091-02-17 13:00:00+07:00
2016-02-17 16:00:00+07:00	8.01939	5.51261			2091-02-17 16:00:00+07:00	5.41988	3.73626	7.22761	5.06066
2016-02-17 19:00:00+07:00	6.78942	4.3692	7.13433	4.52931	2091-02-17 19:00:00+07:00	3.84948	2.51478	5.98721	3.7646
2016-02-17 22:00:00+07:00	6.31102	3.80891	6.45294	3.89244	2091-02-17 22:00:00+07:00	4.02145	2.5525	5.69222	3.28885
2016-02-18 01:00:00+07:00	6.59874	4.07372	6.6757	4.1441	2091-02-18 01:00:00+07:00	4.52802	2.90992	5.96898	3.55994
2016-02-18 04:00:00+07:00	7.40882	4.97234	7.50924	5.09145	2091-02-18 04:00:00+07:00	4.28673	2.92206	6.53106	4.49762
2016-02-18 07:00:00+07:00	8.00204	5.54807			2091-02-18 07:00:00+07:00	4.85136	3.39492	6.72932	4.8033
2016-02-18 10:00:00+07:00					2091-02-18 10:00:00+07:00	5.37737	3.82537
2016-02-18 13:00:00+07:00					2091-02-18 13:00:00+07:00	5.6102	4.06084
2016-02-18 16:00:00+07:00	8.23144	5.55862	7.92007	5.43424	2091-02-18 16:00:00+07:00	5.48548	3.79562	6.92209	4.79984
2016-02-18 19:00:00+07:00	7.10906	4.56113	6.58181	4.18439	2091-02-18 19:00:00+07:00	4.37235	2.83621	5.6488	3.31564
2016-02-18 22:00:00+07:00	6.44056	3.89881	6.05126	3.60766	2091-02-18 22:00:00+07:00	4.3503	2.74126	5.56109	3.04552
2016-02-19 01:00:00+07:00	6.72176	4.14441	6.32907	3.89092	2091-02-19 01:00:00+07:00	4.78674	3.06467	5.83432	3.33647
2016-02-19 04:00:00+07:00	7.53476	5.02085	7.14447	4.76921	2091-02-19 04:00:00+07:00	5.12731	3.45176	6.69398	4.39516
2016-02-19 07:00:00+07:00	8.1781	5.62333	7.66628	5.32753	2091-02-19 07:00:00+07:00	5.62767	3.89263	7.28624	5.07004
2016-02-19 10:00:00+07:00					2091-02-19 10:00:00+07:00	5.82587	4.13628
2016-02-19 13:00:00+07:00					2091-02-19 13:00:00+07:00
2016-02-19 16:00:00+07:00	8.25466	5.54945	7.64365	5.29561	2091-02-19 16:00:00+07:00	5.63739	3.90167	7.29258	4.9661
2016-02-19 19:00:00+07:00	6.96758	4.44661	6.41894	4.08768	2091-02-19 19:00:00+07:00	5.07299	3.31665	5.84707	3.45361
2016-02-19 22:00:00+07:00	6.23384	3.71646	5.76914	3.3927	2091-02-19 22:00:00+07:00	5.15629	3.12958	5.6081	3.07952
2016-02-20 01:00:00+07:00	6.44234	3.93652	6.11456	3.71557	2091-02-20 01:00:00+07:00	5.41219	3.30117	6.07598	3.52098
2016-02-20 04:00:00+07:00	7.26694	4.99522	7.04352	4.75279	2091-02-20 04:00:00+07:00	4.62274	3.17449	6.98223	4.59483
2016-02-20 07:00:00+07:00	7.83661	5.51837	7.80677	5.51683	2091-02-20 07:00:00+07:00	5.81417	4.07457	7.46261	5.22937
2016-02-20 10:00:00+07:00					2091-02-20 10:00:00+07:00	6.29466	4.4824
2016-02-20 13:00:00+07:00					2091-02-20 13:00:00+07:00
2016-02-20 16:00:00+07:00	7.92523	5.49157	7.9205	5.41751	2091-02-20 16:00:00+07:00	6.13249	4.26611	7.41617	5.06324
2016-02-20 19:00:00+07:00	6.75589	4.47836	6.56642	4.17956	2091-02-20 19:00:00+07:00	5.4691	3.60832	5.9898	3.63158
2016-02-20 22:00:00+07:00	6.03813	3.7846	6.11866	3.66087	2091-02-20 22:00:00+07:00	5.4925	3.33844	5.7517	3.28225
2016-02-21 01:00:00+07:00	6.26807	3.99355	6.52647	4.04815	2091-02-21 01:00:00+07:00	5.69588	3.48814	6.06388	3.57487
2016-02-21 04:00:00+07:00	7.07578	4.88482	7.32314	5.09853	2091-02-21 04:00:00+07:00	5.65051	3.88584	6.90199	4.66811
2016-02-21 07:00:00+07:00	7.65098	5.38575			2091-02-21 07:00:00+07:00	6.37638	4.46181	7.43079	5.20477
2016-02-21 10:00:00+07:00					2091-02-21 10:00:00+07:00	6.67952	4.76529
2016-02-21 13:00:00+07:00					2091-02-21 13:00:00+07:00
2016-02-21 16:00:00+07:00	7.86979	5.45268	7.70336	5.42073	2091-02-21 16:00:00+07:00	6.45637	4.46601	7.18821	4.99745
2016-02-21 19:00:00+07:00	6.64557	4.36263	6.3441	4.04338	2091-02-21 19:00:00+07:00	5.55509	3.59274	5.90559	3.61817
2016-02-21 22:00:00+07:00	5.98428	3.72493	6.18148	3.73428	2091-02-21 22:00:00+07:00	5.38578	3.12279	5.72913	3.28531
2016-02-22 01:00:00+07:00	6.25352	3.95732	6.63476	4.15029	2091-02-22 01:00:00+07:00	5.64846	3.33442	6.03932	3.55311
2016-02-22 04:00:00+07:00	7.02226	4.83005	7.2436	4.89152	2091-02-22 04:00:00+07:00	6.3234	4.27607	6.33113	4.38732
2016-02-22 07:00:00+07:00	7.59549	5.33591	7.78204	5.30201	2091-02-22 07:00:00+07:00	6.68374	4.64957	6.73927	4.80629
2016-02-22 10:00:00+07:00			8.13536	5.56525	2091-02-22 10:00:00+07:00	7.19682	5.0923
2016-02-22 13:00:00+07:00					2091-02-22 13:00:00+07:00
2016-02-22 16:00:00+07:00	7.70356	5.37736	7.90967	5.30777	2091-02-22 16:00:00+07:00	7.09375	4.8973	7.07951	4.91225
2016-02-22 19:00:00+07:00	6.63032	4.36392	6.48158	3.98918	2091-02-22 19:00:00+07:00	5.84981	3.59231	5.73527	3.48046
2016-02-22 22:00:00+07:00	6.19943	3.88709	6.08135	3.5648	2091-02-22 22:00:00+07:00	5.54619	3.12233	5.62425	3.15401
2016-02-23 01:00:00+07:00	6.59445	4.19738	6.38313	3.91419	2091-02-23 01:00:00+07:00	5.76058	3.34217	5.93329	3.43
2016-02-23 04:00:00+07:00	7.44957	5.0718	7.00478	4.83262	2091-02-23 04:00:00+07:00	5.97918	4.08303	5.79	4.01279
2016-02-23 07:00:00+07:00			7.68081	5.43763	2091-02-23 07:00:00+07:00	6.49214	4.56348	6.89778	4.83793
2016-02-23 10:00:00+07:00					2091-02-23 10:00:00+07:00
2016-02-23 13:00:00+07:00					2091-02-23 13:00:00+07:00
2016-02-23 16:00:00+07:00	8.09238	5.57041	7.65346	5.37108	2091-02-23 16:00:00+07:00	6.09853	4.2256	7.14665	4.94471
2016-02-23 19:00:00+07:00	6.92788	4.55	6.17996	4.1438	2091-02-23 19:00:00+07:00	4.59543	2.99522	5.71062	3.47252
2016-02-23 22:00:00+07:00	6.35545	3.98871	5.36023	3.52809	2091-02-23 22:00:00+07:00	4.38325	2.80397	5.59819	3.15155
2016-02-24 01:00:00+07:00	6.61911	4.21011	5.4153	3.57446	2091-02-24 01:00:00+07:00	4.60581	2.98088	5.92386	3.42225
2016-02-24 04:00:00+07:00	7.4402	5.07015	5.64157	3.88515	2091-02-24 04:00:00+07:00	4.77622	3.2134	6.5704	4.49228
2016-02-24 07:00:00+07:00			6.45748	4.52204	2091-02-24 07:00:00+07:00	4.94692	3.41498	7.17526	5.00933
2016-02-24 10:00:00+07:00			7.27016	5.14885	2091-02-24 10:00:00+07:00	4.97687	3.47938	7.73865	5.47443
2016-02-24 13:00:00+07:00					2091-02-24 13:00:00+07:00	5.03767	3.56483
2016-02-24 16:00:00+07:00	8.06155	5.56039	7.34214	5.06739	2091-02-24 16:00:00+07:00	4.89677	3.43268	7.05551	4.81336
2016-02-24 19:00:00+07:00	6.92578	4.51719	6.36145	3.94825	2091-02-24 19:00:00+07:00	4.3486	2.97156	5.5987	3.27073
2016-02-24 22:00:00+07:00	6.39585	3.95426	5.97739	3.4261	2091-02-24 22:00:00+07:00	4.29525	2.86079	5.47567	2.9764
2016-02-25 01:00:00+07:00	6.70086	4.20214	6.17724	3.65922	2091-02-25 01:00:00+07:00	4.41591	2.9507	5.80684	3.31334
2016-02-25 04:00:00+07:00	7.58486	5.11859	6.93965	4.47561	2091-02-25 04:00:00+07:00	4.37674	3.02565	6.52181	4.40844
2016-02-25 07:00:00+07:00			7.57638	5.06903	2091-02-25 07:00:00+07:00	4.53213	3.20536	7.03745	4.88053
2016-02-25 10:00:00+07:00			8.08406	5.47148	2091-02-25 10:00:00+07:00	4.53287	3.28865	7.52673	5.30303
2016-02-25 13:00:00+07:00					2091-02-25 13:00:00+07:00	5.63911	4.04646
2016-02-25 16:00:00+07:00			7.66625	5.06006	2091-02-25 16:00:00+07:00	6.40651	4.40709	6.94842	4.75234
2016-02-25 19:00:00+07:00	7.03602	4.56048	6.39325	3.88073	2091-02-25 19:00:00+07:00	6.40729	3.86603	5.61539	3.25079
2016-02-25 22:00:00+07:00	6.57713	4.06284	5.89352	3.34059	2091-02-25 22:00:00+07:00	5.89858	3.34247	5.46086	2.96498
2016-02-26 01:00:00+07:00	6.963	4.36141	6.0897	3.55764	2091-02-26 01:00:00+07:00	6.03669	3.53957	5.75022	3.28455
2016-02-26 04:00:00+07:00	7.88046	5.27015	6.91567	4.52686	2091-02-26 04:00:00+07:00	6.72184	4.28523	6.46262	4.36059
2016-02-26 07:00:00+07:00			7.48185	5.10749	2091-02-26 07:00:00+07:00	7.40109	4.8761	6.76929	4.70706
2016-02-26 10:00:00+07:00			7.98082	5.53286	2091-02-26 10:00:00+07:00	7.95725	5.2796	7.28733	5.1417
2016-02-26 13:00:00+07:00					2091-02-26 13:00:00+07:00	8.33829	5.5902
2016-02-26 16:00:00+07:00			7.41779	5.08001	2091-02-26 16:00:00+07:00	7.62281	4.95925	6.98654	4.74576
2016-02-26 19:00:00+07:00	7.15355	4.57848	6.07501	3.93441	2091-02-26 19:00:00+07:00	6.7123	4.0896	5.74969	3.40708
2016-02-26 22:00:00+07:00	6.77968	4.13092	5.55771	3.41915	2091-02-26 22:00:00+07:00	6.44138	3.78101	5.43454	2.97924
2016-02-27 01:00:00+07:00	7.09158	4.3821	5.74981	3.56486	2091-02-27 01:00:00+07:00	6.83095	4.12149	5.69886	3.26643
2016-02-27 04:00:00+07:00	8.00379	5.32636	6.06344	4.13475	2091-02-27 04:00:00+07:00	7.64976	4.97462	6.46166	4.3231
2016-02-27 07:00:00+07:00			6.87091	4.7794	2091-02-27 07:00:00+07:00	8.25299	5.58583	7.11233	4.91713
2016-02-27 10:00:00+07:00			7.47612	5.24191	2091-02-27 10:00:00+07:00			7.71031	5.39457
2016-02-27 13:00:00+07:00			7.87338	5.56304	2091-02-27 13:00:00+07:00
2016-02-27 16:00:00+07:00			7.31932	5.05356	2091-02-27 16:00:00+07:00	8.08037	5.38792	7.1925	4.82515
2016-02-27 19:00:00+07:00	6.86924	4.33272	6.32499	4.13368	2091-02-27 19:00:00+07:00	6.89086	4.25692	5.97131	3.52598
2016-02-27 22:00:00+07:00	6.38496	3.78875	5.74404	3.584	2091-02-27 22:00:00+07:00	6.64962	3.95192	5.54646	3.03402
2016-02-28 01:00:00+07:00	6.69528	4.07717	5.80979	3.64277	2091-02-28 01:00:00+07:00	6.9063	4.18049	5.75786	3.29675
2016-02-28 04:00:00+07:00	7.74939	5.16924	5.90175	4.03503	2091-02-28 04:00:00+07:00	7.7387	5.16493	4.42665	3.13219
2016-02-28 07:00:00+07:00			6.74205	4.68315	2091-02-28 07:00:00+07:00			6.36406	4.48694
2016-02-28 10:00:00+07:00			7.30534	5.14792	2091-02-28 10:00:00+07:00			7.52665	5.33523
2016-02-28 13:00:00+07:00					2091-02-28 13:00:00+07:00
2016-02-28 16:00:00+07:00	7.93296	5.42316	7.45406	5.1565	2091-02-28 16:00:00+07:00	8.16909	5.41223	7.34258	4.90855
2016-02-28 19:00:00+07:00	6.50706	4.08986	6.56072	4.25375	2091-02-28 19:00:00+07:00	6.83909	4.20026	6.0052	3.46544
2016-02-28 22:00:00+07:00	6.29983	3.7564	6.01994	3.70407	2091-02-28 22:00:00+07:00	6.40608	3.78621	5.60665	3.02692
2016-02-29 01:00:00+07:00	6.71127	4.11156	6.12606	3.82002	2091-03-01 01:00:00+07:00	6.59677	4.00551	5.81453	3.27915
2016-02-29 04:00:00+07:00	7.66375	5.10111	6.24022	4.29369	2091-03-01 04:00:00+07:00	6.63722	4.67365	5.14557	3.57367
2016-03-01 07:00:00+07:00			6.78257	4.75061	2091-03-01 07:00:00+07:00			6.67217	4.67278
2016-03-01 10:00:00+07:00			7.42181	5.24574	2091-03-01 10:00:00+07:00			7.71834	5.44492
2016-03-01 13:00:00+07:00					2091-03-01 13:00:00+07:00
2016-03-01 16:00:00+07:00	7.9902	5.51723	7.77621	5.23327	2091-03-01 16:00:00+07:00	8.07551	5.35002	7.22626	4.76653
2016-03-01 19:00:00+07:00	6.58362	4.1791	6.90644	4.37752	2091-03-01 19:00:00+07:00	6.71728	4.12314	5.85971	3.30733
2016-03-01 22:00:00+07:00	6.34781	3.81354	6.37503	3.86832	2091-03-01 22:00:00+07:00	6.21414	3.62103	5.50365	2.85438
2016-03-02 01:00:00+07:00	6.67285	4.09004	6.49909	4.03666	2091-03-02 01:00:00+07:00	6.4132	3.8575	5.75088	3.14421
2016-03-02 04:00:00+07:00	7.60725	5.08738	7.00054	4.74182	2091-03-02 04:00:00+07:00	7.14905	4.84894	6.51249	4.224
2016-03-02 07:00:00+07:00			7.39126	5.09117	2091-03-02 07:00:00+07:00	7.71422	5.35227	7.03132	4.85073
2016-03-02 10:00:00+07:00			7.9174	5.42411	2091-03-02 10:00:00+07:00			7.4979	5.2661
2016-03-02 13:00:00+07:00					2091-03-02 13:00:00+07:00
2016-03-02 16:00:00+07:00	7.82012	5.40287	7.73464	5.17924	2091-03-02 16:00:00+07:00	7.75347	5.20143	6.94658	4.65232
2016-03-02 19:00:00+07:00	6.43272	4.01817	6.72402	4.24199	2091-03-02 19:00:00+07:00	6.40518	3.95854	5.58822	3.13149
2016-03-02 22:00:00+07:00	6.23159	3.67081	6.28396	3.78038	2091-03-02 22:00:00+07:00	6.03525	3.52671	5.40662	2.79601
2016-03-03 01:00:00+07:00	6.58452	3.9822	6.44824	3.93682	2091-03-03 01:00:00+07:00	6.26652	3.75368	5.69666	3.09848
2016-03-03 04:00:00+07:00	7.61665	5.08698	7.20018	4.73292	2091-03-03 04:00:00+07:00	6.79943	4.66841	6.46966	4.13356
2016-03-03 07:00:00+07:00			7.78172	5.23853	2091-03-03 07:00:00+07:00	7.59263	5.23043	6.96415	4.77186
2016-03-03 10:00:00+07:00			8.23971	5.6184	2091-03-03 10:00:00+07:00	8.11813	5.60472	7.43153	5.13694
2016-03-03 13:00:00+07:00					2091-03-03 13:00:00+07:00			7.78246	5.43747
2016-03-03 16:00:00+07:00	7.75016	5.40313	7.8537	5.30726	2091-03-03 16:00:00+07:00	7.61671	5.12349	6.87218	4.47707
2016-03-03 19:00:00+07:00	6.4202	4.01309	6.77538	4.31299	2091-03-03 19:00:00+07:00	6.33916	3.89838	5.5918	3.11904
2016-03-03 22:00:00+07:00	6.1341	3.59851	6.35539	3.84012	2091-03-03 22:00:00+07:00	5.95845	3.46009	5.20933	2.6493
2016-03-04 01:00:00+07:00	6.39844	3.86178	6.55151	3.99405	2091-03-04 01:00:00+07:00	6.12411	3.63919	5.38571	2.8961
2016-03-04 04:00:00+07:00	6.25494	4.47326	7.25059	4.78279	2091-03-04 04:00:00+07:00	6.17349	4.26017	6.08175	3.92064
2016-03-04 07:00:00+07:00			7.70717	5.36444	2091-03-04 07:00:00+07:00	7.1709	5.01163	6.59269	4.49511
2016-03-04 10:00:00+07:00					2091-03-04 10:00:00+07:00	7.81815	5.52354	7.19335	4.98432
2016-03-04 13:00:00+07:00					2091-03-04 13:00:00+07:00			7.59377	5.31662
2016-03-04 16:00:00+07:00	7.67029	5.20287	7.83679	5.27063	2091-03-04 16:00:00+07:00	7.39479	4.9955	6.78661	4.46341
2016-03-04 19:00:00+07:00	6.33267	3.87351	6.63934	4.14134	2091-03-04 19:00:00+07:00	6.03961	3.676	5.63276	3.2375
2016-03-04 22:00:00+07:00	6.07066	3.51533	6.18389	3.67664	2091-03-04 22:00:00+07:00	5.76896	3.32339	5.24371	2.73393
2016-03-05 01:00:00+07:00	6.37973	3.83267	6.35736	3.86028	2091-03-05 01:00:00+07:00	5.96871	3.51442	5.39545	2.91688
2016-03-05 04:00:00+07:00	7.14544	4.95613	7.15577	4.72061	2091-03-05 04:00:00+07:00	6.31324	4.33474	5.81785	3.86189
2016-03-05 07:00:00+07:00	7.76534	5.46542	7.65405	5.25182	2091-03-05 07:00:00+07:00	7.03954	4.92075	6.3063	4.30821
2016-03-05 10:00:00+07:00					2091-03-05 10:00:00+07:00	7.69628	5.43626	6.90429	4.7922
2016-03-05 13:00:00+07:00					2091-03-05 13:00:00+07:00			7.34522	5.14678
2016-03-05 16:00:00+07:00	7.5342	5.08273	7.74716	5.23127	2091-03-05 16:00:00+07:00	7.28656	4.9163	6.55513	4.34891
2016-03-05 19:00:00+07:00	6.15267	3.70865	6.57545	4.09851	2091-03-05 19:00:00+07:00	5.90478	3.4895	5.35578	3.01825
2016-03-05 22:00:00+07:00	5.94513	3.39507	6.05993	3.58817	2091-03-05 22:00:00+07:00	5.60436	3.11285	5.07454	2.61284
2016-03-06 01:00:00+07:00	6.36543	3.79819	6.34909	3.84322	2091-03-06 01:00:00+07:00	5.85829	3.36855	5.2818	2.86594
2016-03-06 04:00:00+07:00	7.20957	4.70878	7.15357	4.66632	2091-03-06 04:00:00+07:00	6.52222	4.43376	5.92896	3.81449
2016-03-06 07:00:00+07:00	7.83524	5.35924	7.74786	5.2215	2091-03-06 07:00:00+07:00	7.25662	5.03811	6.54936	4.42339
2016-03-06 10:00:00+07:00			8.18787	5.60517	2091-03-06 10:00:00+07:00	7.89775	5.49258	7.06753	4.84294
2016-03-06 13:00:00+07:00					2091-03-06 13:00:00+07:00			7.44949	5.12921
2016-03-06 16:00:00+07:00	7.53065	5.10269	7.69187	5.16567	2091-03-06 16:00:00+07:00	7.37925	4.8968	6.60436	4.22043
2016-03-06 19:00:00+07:00	6.24691	3.8196	6.61243	4.1504	2091-03-06 19:00:00+07:00	5.95307	3.44399	5.43695	2.94509
2016-03-06 22:00:00+07:00	6.05106	3.50781	6.2879	3.77436	2091-03-06 22:00:00+07:00	5.62696	3.05065	5.11107	2.52832
2016-03-07 01:00:00+07:00	6.40337	3.8488	6.6046	4.0458	2091-03-07 01:00:00+07:00	5.85058	3.30321	5.3816	2.84623
2016-03-07 04:00:00+07:00	7.15024	4.8179	7.3835	4.83771	2091-03-07 04:00:00+07:00	6.21728	4.25175	6.19428	3.74199
2016-03-07 07:00:00+07:00	7.52099	5.27917	7.99101	5.42587	2091-03-07 07:00:00+07:00	7.14149	4.9803	6.89246	4.44473
2016-03-07 10:00:00+07:00					2091-03-07 10:00:00+07:00	7.85776	5.51693	7.38295	4.93837
2016-03-07 13:00:00+07:00					2091-03-07 13:00:00+07:00			7.75114	5.28839
2016-03-07 16:00:00+07:00	7.02108	4.88483	7.9246	5.36571	2091-03-07 16:00:00+07:00	7.31522	4.81303	6.86252	4.38412
2016-03-07 19:00:00+07:00	5.8798	3.77231	6.77489	4.31815	2091-03-07 19:00:00+07:00	5.85003	3.4524	5.64341	3.09717
2016-03-07 22:00:00+07:00	5.66013	3.45003	6.37685	3.8804	2091-03-07 22:00:00+07:00	5.6266	3.17383	5.31996	2.68731
2016-03-08 01:00:00+07:00	5.96917	3.67599	6.70103	4.14858	2091-03-08 01:00:00+07:00	5.87041	3.37264	5.65249	3.02389
2016-03-08 04:00:00+07:00	5.70272	4.03644	7.49406	4.9399	2091-03-08 04:00:00+07:00	4.78381	3.39694	6.44048	3.91199
2016-03-08 07:00:00+07:00			8.12736	5.50305	2091-03-08 07:00:00+07:00	6.42558	4.58199	7.00428	4.60504
2016-03-08 10:00:00+07:00					2091-03-08 10:00:00+07:00			7.36821	5.09714
2016-03-08 13:00:00+07:00					2091-03-08 13:00:00+07:00			7.71091	5.42936
2016-03-08 16:00:00+07:00	7.07219	4.92651	8.40842	5.63222	2091-03-08 16:00:00+07:00	7.25106	4.86418	6.94651	4.49844
2016-03-08 19:00:00+07:00	5.97302	3.7658	7.29762	4.65785	2091-03-08 19:00:00+07:00	5.78818	3.45574	5.63259	3.05717
2016-03-08 22:00:00+07:00	5.88596	3.39481	6.84764	4.19849	2091-03-08 22:00:00+07:00	5.62072	3.10723	5.33319	2.66706
2016-03-09 01:00:00+07:00	6.17711	3.64134	7.09492	4.41526	2091-03-09 01:00:00+07:00	5.87377	3.31443	5.69729	3.03081
2016-03-09 04:00:00+07:00	7.09998	4.78131	7.84943	5.15803	2091-03-09 04:00:00+07:00	5.18426	3.63506	6.49652	3.93232
2016-03-09 07:00:00+07:00	7.74554	5.37146			2091-03-09 07:00:00+07:00	6.72725	4.75087	7.06094	4.64054
2016-03-09 10:00:00+07:00					2091-03-09 10:00:00+07:00			7.34868	5.12019
2016-03-09 13:00:00+07:00					2091-03-09 13:00:00+07:00			7.72442	5.44279
2016-03-09 16:00:00+07:00	7.4555	5.06127	8.3326	5.60182	2091-03-09 16:00:00+07:00	7.21069	4.79437	6.92893	4.46105
2016-03-09 19:00:00+07:00	6.09418	3.59922	7.31256	4.71405	2091-03-09 19:00:00+07:00	5.80428	3.30572	5.64566	3.05204
2016-03-09 22:00:00+07:00	5.90127	3.27187	6.84365	4.25677	2091-03-09 22:00:00+07:00	5.52647	2.89013	5.19549	2.52323
2016-03-10 01:00:00+07:00	6.22121	3.60407	7.10436	4.48035	2091-03-10 01:00:00+07:00	5.83314	3.19498	5.42292	2.78357
2016-03-10 04:00:00+07:00	7.08352	4.89573	7.84667	5.20433	2091-03-10 04:00:00+07:00	6.75549	4.29951	6.26053	3.89918
2016-03-10 07:00:00+07:00	7.51398	5.32045			2091-03-10 07:00:00+07:00	7.4465	4.94765	6.95258	4.60238
2016-03-10 10:00:00+07:00					2091-03-10 10:00:00+07:00	7.99435	5.40862	7.50796	5.09424
2016-03-10 13:00:00+07:00					2091-03-10 13:00:00+07:00			7.80417	5.4847
2016-03-10 16:00:00+07:00	7.17768	4.97458			2091-03-10 16:00:00+07:00	7.33314	4.84085	6.87199	4.42462
2016-03-10 19:00:00+07:00	5.67335	3.67277	7.59049	4.87947	2091-03-10 19:00:00+07:00	6.02267	3.56254	5.50965	2.94783
2016-03-10 22:00:00+07:00	5.5582	3.30091	7.07941	4.40966	2091-03-10 22:00:00+07:00	5.60769	3.04319	5.12219	2.43901
2016-03-11 01:00:00+07:00	5.88102	3.50475	7.23374	4.55139	2091-03-11 01:00:00+07:00	5.87369	3.2901	5.39634	2.71123
2016-03-11 04:00:00+07:00	5.60589	3.93688	7.94723	5.30778	2091-03-11 04:00:00+07:00	6.7557	4.41182	6.33657	3.83973
2016-03-11 07:00:00+07:00	6.69964	4.7507			2091-03-11 07:00:00+07:00	7.33494	5.01602	6.97806	4.58975
2016-03-11 10:00:00+07:00					2091-03-11 10:00:00+07:00	7.79671	5.47505	7.49465	5.10332
2016-03-11 13:00:00+07:00					2091-03-11 13:00:00+07:00			7.84117	5.46001
2016-03-11 16:00:00+07:00	6.68181	4.6218			2091-03-11 16:00:00+07:00	7.14146	4.82953	6.84069	4.41555
2016-03-11 19:00:00+07:00	5.45489	3.48925	7.58277	4.89138	2091-03-11 19:00:00+07:00	5.77431	3.5827	5.44022	3.00018
2016-03-11 22:00:00+07:00	5.23738	3.052	7.07048	4.41662	2091-03-11 22:00:00+07:00	5.41192	3.13542	5.07207	2.48249
2016-03-12 01:00:00+07:00	5.44923	3.23801	7.21751	4.55636	2091-03-12 01:00:00+07:00	5.67002	3.30559	5.27924	2.68923
2016-03-12 04:00:00+07:00	5.06308	3.51377	7.90899	5.37043	2091-03-12 04:00:00+07:00	5.78235	3.96155	6.16965	3.89922
2016-03-12 07:00:00+07:00	5.86433	4.16744			2091-03-12 07:00:00+07:00	6.28889	4.43069	6.88302	4.55389
2016-03-12 10:00:00+07:00					2091-03-12 10:00:00+07:00	7.24246	5.13309	7.48446	5.06026
2016-03-12 13:00:00+07:00					2091-03-12 13:00:00+07:00			7.92484	5.42308
2016-03-12 16:00:00+07:00	6.30324	4.33736			2091-03-12 16:00:00+07:00	6.97533	4.71169	6.9458	4.45096
2016-03-12 19:00:00+07:00	4.88351	3.20333	7.02728	4.47836	2091-03-12 19:00:00+07:00	5.58401	3.33216	5.62234	3.0729
2016-03-12 22:00:00+07:00	4.76583	3.02994	6.51428	3.95685	2091-03-12 22:00:00+07:00	5.34139	2.93566	5.19068	2.5517
2016-03-13 01:00:00+07:00	4.89736	3.13258	6.68687	4.12184	2091-03-13 01:00:00+07:00	5.66654	3.21111	5.40723	2.80094
2016-03-13 04:00:00+07:00	2.89608	2.03141	7.53915	5.04528	2091-03-13 04:00:00+07:00	6.34098	4.28259	6.1981	4.05101
2016-03-13 07:00:00+07:00	4.21782	2.99611	8.0832	5.58006	2091-03-13 07:00:00+07:00	6.76107	4.67824	6.67801	4.59568
2016-03-13 10:00:00+07:00	5.25084	3.71255			2091-03-13 10:00:00+07:00	7.42899	5.20939	7.38152	5.1625
2016-03-13 13:00:00+07:00	5.60355	4.00099			2091-03-13 13:00:00+07:00	7.85485	5.55788	7.9028	5.58796
2016-03-13 16:00:00+07:00	4.98624	3.4263	8.04845	5.44425	2091-03-13 16:00:00+07:00	7.05608	4.6667	6.97612	4.58034
2016-03-13 19:00:00+07:00	4.07235	2.68388	6.7578	4.25589	2091-03-13 19:00:00+07:00	5.95785	3.49999	5.53108	3.13359
2016-03-13 22:00:00+07:00	3.80772	2.42657	6.19649	3.68409	2091-03-13 22:00:00+07:00	5.64666	3.09293	5.16195	2.68934
2016-03-14 01:00:00+07:00	4.22008	2.69435	6.44246	3.91474	2091-03-14 01:00:00+07:00	5.8628	3.31401	5.35003	2.86325
2016-03-14 04:00:00+07:00	3.25525	2.21191	7.3034	4.81647	2091-03-14 04:00:00+07:00	6.52051	4.41044	4.35672	2.97383
2016-03-14 07:00:00+07:00	4.05836	2.87073	7.92626	5.3923	2091-03-14 07:00:00+07:00	7.22372	4.99596	5.76878	3.99491
2016-03-14 10:00:00+07:00	5.1762	3.73088			2091-03-14 10:00:00+07:00	7.8968	5.39445	6.66034	4.67735
2016-03-14 13:00:00+07:00					2091-03-14 13:00:00+07:00			7.20436	5.11023
2016-03-14 16:00:00+07:00	5.51502	3.7618	7.93853	5.33509	2091-03-14 16:00:00+07:00	7.37148	4.82936	6.15643	4.20006
2016-03-14 19:00:00+07:00	4.73962	3.06139	6.66103	4.13707	2091-03-14 19:00:00+07:00	6.09526	3.53444	4.17215	2.62627
2016-03-14 22:00:00+07:00	4.85714	2.96599	6.3367	3.74706	2091-03-14 22:00:00+07:00	5.73354	3.1018	4.07568	2.48061
2016-03-15 01:00:00+07:00	5.19837	3.06364	6.54284	3.94397	2091-03-15 01:00:00+07:00	5.94242	3.34586	4.53844	2.73027
2016-03-15 04:00:00+07:00	5.66232	3.79689	7.35298	4.89187	2091-03-15 04:00:00+07:00	6.7415	4.50142	4.67235	3.05762
2016-03-15 07:00:00+07:00	6.06639	4.22137	7.84134	5.36708	2091-03-15 07:00:00+07:00	7.43011	5.0622	5.25184	3.53812
2016-03-15 10:00:00+07:00					2091-03-15 10:00:00+07:00	8.05138	5.49922	5.84932	4.0269
2016-03-15 13:00:00+07:00					2091-03-15 13:00:00+07:00			6.21153	4.33733
2016-03-15 16:00:00+07:00	5.63364	3.88468	7.71295	5.16954	2091-03-15 16:00:00+07:00	7.36726	4.84519	5.8227	3.93893
2016-03-15 19:00:00+07:00	4.0608	2.64902	6.47052	4.00824	2091-03-15 19:00:00+07:00	5.94338	3.49054	4.55761	2.85542
2016-03-15 22:00:00+07:00	4.53261	2.86745	5.95088	3.50202	2091-03-15 22:00:00+07:00	5.65978	3.0651	4.15089	2.51469
2016-03-16 01:00:00+07:00	5.07122	3.12562	6.10037	3.65508	2091-03-16 01:00:00+07:00	5.86295	3.26495	4.3013	2.63256
2016-03-16 04:00:00+07:00	5.52212	3.7192	6.89489	4.53109	2091-03-16 04:00:00+07:00	6.60662	4.33527	4.19564	2.72495
2016-03-16 07:00:00+07:00	5.92529	4.13229	7.40239	5.07221	2091-03-16 07:00:00+07:00	7.11529	4.89516	3.90349	2.6412
2016-03-16 10:00:00+07:00	6.78365	4.83016	7.85536	5.46661	2091-03-16 10:00:00+07:00	7.65983	5.25359	4.48007	3.07332
2016-03-16 13:00:00+07:00					2091-03-16 13:00:00+07:00	8.00673	5.50298	5.01348	3.48919
2016-03-16 16:00:00+07:00	6.26896	4.31604	7.47242	5.07845	2091-03-16 16:00:00+07:00	7.10453	4.63621	4.85421	3.25449
2016-03-16 19:00:00+07:00	4.48649	2.89954	6.18335	3.99312	2091-03-16 19:00:00+07:00	6.02466	3.64023	4.22183	2.6295
2016-03-16 22:00:00+07:00	4.71911	2.96226	5.41874	3.49741	2091-03-16 22:00:00+07:00	5.50586	3.11595	4.44556	2.55495
2016-03-17 01:00:00+07:00	5.23155	3.13132	5.4208	3.52498	2091-03-17 01:00:00+07:00	5.68647	3.27283	4.86225	2.73087
2016-03-17 04:00:00+07:00	3.71162	2.61473	5.63976	3.84935	2091-03-17 04:00:00+07:00	6.44377	4.04468	5.56163	3.55183
2016-03-17 07:00:00+07:00	5.24635	3.79255	6.37224	4.41244	2091-03-17 07:00:00+07:00	7.15989	4.62177	6.06526	4.06694
2016-03-17 10:00:00+07:00			6.83987	4.80496	2091-03-17 10:00:00+07:00	7.71482	5.01168	6.62453	4.52782
2016-03-17 13:00:00+07:00			7.086	5.03815	2091-03-17 13:00:00+07:00	8.10121	5.34622	6.98902	4.8404
2016-03-17 16:00:00+07:00	5.98465	4.10615	6.63166	4.61665	2091-03-17 16:00:00+07:00	7.44599	4.76034	6.29046	4.1325
2016-03-17 19:00:00+07:00	4.06079	2.64571	5.33176	3.57842	2091-03-17 19:00:00+07:00	6.42804	3.80584	5.20676	2.97408
2016-03-17 22:00:00+07:00	4.31622	2.73218	4.53825	2.99838	2091-03-17 22:00:00+07:00	5.82876	3.23624	4.97729	2.55188
2016-03-18 01:00:00+07:00	4.77578	3.04505	4.58003	3.05058	2091-03-18 01:00:00+07:00	5.87336	3.31846	5.19245	2.69592
2016-03-18 04:00:00+07:00	5.16858	3.48052	4.85122	3.29983	2091-03-18 04:00:00+07:00	5.80127	3.95343	5.70453	3.63705
2016-03-18 07:00:00+07:00	5.48329	3.80294	5.05801	3.51611	2091-03-18 07:00:00+07:00	6.65581	4.60633	6.40197	4.26637
2016-03-18 10:00:00+07:00	6.05435	4.26557	5.12175	3.6311	2091-03-18 10:00:00+07:00	7.28538	5.10941	6.83517	4.62973
2016-03-18 13:00:00+07:00			5.34139	3.82776	2091-03-18 13:00:00+07:00	7.71358	5.44578	7.00586	4.8586
2016-03-18 16:00:00+07:00	5.92614	4.05062	5.14513	3.61159	2091-03-18 16:00:00+07:00	7.2494	4.79645	6.32915	4.14262
2016-03-18 19:00:00+07:00	4.46928	2.91002	4.49717	3.01843	2091-03-18 19:00:00+07:00	6.03793	3.69755	5.11086	2.87258
2016-03-18 22:00:00+07:00	4.40982	2.79912	4.34029	2.83432	2091-03-18 22:00:00+07:00	5.4156	3.17971	4.76272	2.45252
2016-03-19 01:00:00+07:00	4.83775	3.09832	4.62718	3.04989	2091-03-19 01:00:00+07:00	5.59893	3.29205	4.97048	2.59439
2016-03-19 04:00:00+07:00	5.02836	3.36093	4.65097	3.13705	2091-03-19 04:00:00+07:00	4.37226	2.97842	5.41394	3.528
2016-03-19 07:00:00+07:00	5.34901	3.64472	4.94481	3.41736	2091-03-19 07:00:00+07:00	5.6397	3.92389	5.17294	3.50546
2016-03-19 10:00:00+07:00	5.36874	3.7435	4.91237	3.48133	2091-03-19 10:00:00+07:00	6.76712	4.71975	5.51519	3.7942
2016-03-19 13:00:00+07:00	5.31606	3.78282	5.06248	3.63661	2091-03-19 13:00:00+07:00	7.4026	5.21555	5.80203	4.03426
2016-03-19 16:00:00+07:00	4.66404	3.25731	4.75924	3.40338	2091-03-19 16:00:00+07:00	7.04156	4.65001	5.47147	3.65991
2016-03-19 19:00:00+07:00	3.84623	2.53514	4.78769	3.28554	2091-03-19 19:00:00+07:00	6.0578	3.50916	4.50955	2.84006
2016-03-19 22:00:00+07:00	4.18424	2.69036	4.92345	3.27704	2091-03-19 22:00:00+07:00	5.63875	3.01957	3.91327	2.33882
2016-03-20 01:00:00+07:00	4.51084	2.92829	5.30144	3.5347	2091-03-20 01:00:00+07:00	5.82622	3.21539	3.8503	2.29774
2016-03-20 04:00:00+07:00	4.73312	3.16532	5.29202	3.66592	2091-03-20 04:00:00+07:00	6.61899	4.13541	3.48166	2.18963
2016-03-20 07:00:00+07:00	5.1375	3.51808	5.53988	3.93281	2091-03-20 07:00:00+07:00	7.27994	4.78751	3.69159	2.39515
2016-03-20 10:00:00+07:00	5.3754	3.75413	6.14279	4.42279	2091-03-20 10:00:00+07:00	7.84689	5.26375	4.07043	2.69802
2016-03-20 13:00:00+07:00	5.57931	3.96982			2091-03-20 13:00:00+07:00	8.27814	5.59432	4.33457	2.91444
2016-03-20 16:00:00+07:00	4.87626	3.4048	6.32089	4.4701	2091-03-20 16:00:00+07:00	7.39236	4.78718	3.81575	2.556
2016-03-20 19:00:00+07:00	3.83143	2.49238	5.97815	3.98883	2091-03-20 19:00:00+07:00	6.20227	3.60996	2.79099	1.71914
2016-03-20 22:00:00+07:00	4.17272	2.64371	5.72731	3.425	2091-03-20 22:00:00+07:00	5.75711	3.11639	2.7079	1.57111
2016-03-21 01:00:00+07:00	4.56405	2.92451	5.72767	3.55585	2091-03-21 01:00:00+07:00	5.97864	3.34575	2.97086	1.76054
2016-03-21 04:00:00+07:00	4.78701	3.17642	6.2614	4.24382	2091-03-21 04:00:00+07:00	6.69211	4.47859	2.97108	1.84564
2016-03-21 07:00:00+07:00	5.07884	3.4543	6.88519	4.76333	2091-03-21 07:00:00+07:00	6.9603	4.85624	2.9043	1.87414
2016-03-21 10:00:00+07:00	5.13028	3.58193	7.44041	5.20471	2091-03-21 10:00:00+07:00	7.66077	5.40865	3.24338	2.14416
2016-03-21 13:00:00+07:00	5.08386	3.62951	7.87563	5.46489	2091-03-21 13:00:00+07:00			3.57275	2.46144
2016-03-21 16:00:00+07:00	4.5595	3.21422	7.35942	4.89815	2091-03-21 16:00:00+07:00	7.3363	4.84149	3.64782	2.64309
2016-03-21 19:00:00+07:00	3.8913	2.61006	6.40504	3.90563	2091-03-21 19:00:00+07:00	5.89905	3.56148	3.56802	2.60091
2016-03-21 22:00:00+07:00	3.78472	2.48751	5.82923	3.34903	2091-03-21 22:00:00+07:00	5.46267	3.13098	3.43813	2.50307
2016-03-22 01:00:00+07:00	4.12643	2.74017	5.95034	3.50428	2091-03-22 01:00:00+07:00	5.62154	3.21709	3.84229	2.80798
2016-03-22 04:00:00+07:00	4.03142	2.76405	6.62769	4.34347	2091-03-22 04:00:00+07:00	5.35916	3.70369	4.10038	2.98199
2016-03-22 07:00:00+07:00	4.33949	3.04427	7.23892	4.89444	2091-03-22 07:00:00+07:00	6.02917	4.25716	4.25607	3.10576
2016-03-22 10:00:00+07:00	4.56983	3.27773	7.76376	5.27484	2091-03-22 10:00:00+07:00	6.9346	4.91745	4.4839	3.27373
2016-03-22 13:00:00+07:00	4.7902	3.47213	8.13127	5.54993	2091-03-22 13:00:00+07:00			4.70847	3.43763
2016-03-22 16:00:00+07:00	4.3539	3.11486	7.36087	4.86392	2091-03-22 16:00:00+07:00	6.74152	4.61564	3.69985	2.6535
2016-03-22 19:00:00+07:00	3.83495	2.59827	6.29478	3.8173	2091-03-22 19:00:00+07:00	5.28985	3.30031	2.73727	1.85718
2016-03-22 22:00:00+07:00	4.01372	2.70065	5.75238	3.25412	2091-03-22 22:00:00+07:00	5.10889	2.92716	2.80559	1.79395
2016-03-23 01:00:00+07:00	4.0947	2.80034	5.92558	3.45138	2091-03-23 01:00:00+07:00	5.32957	3.03122	3.09841	2.03789
2016-03-23 04:00:00+07:00	4.04552	2.89111	6.69493	4.4227	2091-03-23 04:00:00+07:00	4.08306	2.8115	3.58296	2.48013
2016-03-23 07:00:00+07:00	4.63789	3.34927	7.19661	4.99142	2091-03-23 07:00:00+07:00	5.38742	3.80628	4.00614	2.84748
2016-03-23 10:00:00+07:00	4.94542	3.61653	7.71591	5.44123	2091-03-23 10:00:00+07:00	5.99894	4.31964	4.42056	3.19082
2016-03-23 13:00:00+07:00					2091-03-23 13:00:00+07:00			4.82302	3.51731
2016-03-23 16:00:00+07:00	4.81588	3.47158	7.26503	4.98159	2091-03-23 16:00:00+07:00	5.78271	3.92046	3.58603	2.53361
2016-03-23 19:00:00+07:00	5.2155	3.54668	6.00317	3.87072	2091-03-23 19:00:00+07:00	4.00758	2.58574	2.80462	1.82264
2016-03-23 22:00:00+07:00	5.30757	3.51853	5.55206	3.45794	2091-03-23 22:00:00+07:00	4.07337	2.55511	3.00617	1.83056
2016-03-24 01:00:00+07:00	5.5499	3.74297	5.68654	3.53477	2091-03-24 01:00:00+07:00	4.60058	2.90918	3.60032	2.22199
2016-03-24 04:00:00+07:00	5.79171	4.02717	4.08384	2.89857	2091-03-24 04:00:00+07:00	4.85534	3.24367	2.38106	1.57973
2016-03-24 07:00:00+07:00	6.1211	4.3627	5.31421	3.83215	2091-03-24 07:00:00+07:00	5.29633	3.59476	2.85917	2.01711
2016-03-24 10:00:00+07:00			6.48418	4.64855	2091-03-24 10:00:00+07:00	5.4459	3.77287	3.68217	2.61912
2016-03-24 13:00:00+07:00					2091-03-24 13:00:00+07:00	5.36255	3.76741	4.19915	2.97148
2016-03-24 16:00:00+07:00	5.74042	4.10507	6.61931	4.569	2091-03-24 16:00:00+07:00	4.34034	2.96746	3.00471	2.08596
2016-03-24 19:00:00+07:00	5.62385	3.7958	5.23913	3.44367	2091-03-24 19:00:00+07:00	3.44311	2.20148	2.46194	1.5816
2016-03-24 22:00:00+07:00	5.72874	3.69396	4.89407	3.14519	2091-03-24 22:00:00+07:00	3.52082	2.16357	2.53925	1.55141
2016-03-25 01:00:00+07:00	5.86532	3.75055	5.26917	3.4086	2091-03-25 01:00:00+07:00	3.86204	2.40839	2.99641	1.8669
2016-03-25 04:00:00+07:00	6.15807	4.18954	5.21425	3.54899	2091-03-25 04:00:00+07:00	4.10836	2.66288	2.69611	1.77014
2016-03-25 07:00:00+07:00	6.48716	4.49777	5.77392	4.01966	2091-03-25 07:00:00+07:00	4.30144	2.84265	3.24224	2.21196
2016-03-25 10:00:00+07:00	6.91704	4.87128	6.19887	4.37001	2091-03-25 10:00:00+07:00	4.43539	3.00108	3.72324	2.60928
2016-03-25 13:00:00+07:00	7.07449	5.04209	6.89929	4.8896	2091-03-25 13:00:00+07:00	4.48514	3.10016	3.86347	2.75535
2016-03-25 16:00:00+07:00	6.90469	4.78214	7.04521	4.89793	2091-03-25 16:00:00+07:00	3.90626	2.64443	3.25399	2.2304
2016-03-25 19:00:00+07:00	6.31809	3.95198	6.45436	4.22226	2091-03-25 19:00:00+07:00	3.14192	1.98959	3.02108	1.8847
2016-03-25 22:00:00+07:00	5.97088	3.51263	5.84172	3.57595	2091-03-25 22:00:00+07:00	3.1166	1.92462	3.07576	1.83532
2016-03-26 01:00:00+07:00	6.08937	3.66621	5.87044	3.6223	2091-03-26 01:00:00+07:00	3.49734	2.21427	3.27086	1.98035
2016-03-26 04:00:00+07:00	6.63781	4.4948	5.55843	3.79538	2091-03-26 04:00:00+07:00	3.8226	2.50206	3.45753	2.2236
2016-03-26 07:00:00+07:00	7.09613	4.92933	6.0641	4.17115	2091-03-26 07:00:00+07:00	4.01526	2.70689	3.66093	2.47139
2016-03-26 10:00:00+07:00	7.43732	5.24414	6.45968	4.50617	2091-03-26 10:00:00+07:00	4.29718	2.97556	4.04327	2.81095
2016-03-26 13:00:00+07:00			6.96355	4.90382	2091-03-26 13:00:00+07:00	4.39529	3.11904	4.14101	2.93912
2016-03-26 16:00:00+07:00	7.27443	4.95263	6.90878	4.76489	2091-03-26 16:00:00+07:00	4.6365	3.37584	3.71454	2.55771
2016-03-26 19:00:00+07:00	6.28671	3.83256	6.53263	4.11217	2091-03-26 19:00:00+07:00	4.80562	3.51005	2.92024	1.84003
2016-03-26 22:00:00+07:00	5.86249	3.39496	5.95148	3.46528	2091-03-26 22:00:00+07:00	4.7977	3.45738	2.76122	1.63908
2016-03-27 01:00:00+07:00	6.0296	3.61801	6.03259	3.56158	2091-03-27 01:00:00+07:00	4.84172	3.49237	3.14644	1.90315
2016-03-27 04:00:00+07:00	6.24414	4.22627	6.70061	4.32023	2091-03-27 04:00:00+07:00	4.90695	3.5837	2.81105	1.74392
2016-03-27 07:00:00+07:00	6.47584	4.47388	7.18005	4.79054	2091-03-27 07:00:00+07:00			2.5442	1.66288
2016-03-27 10:00:00+07:00	7.09715	4.99593	7.64414	5.17318	2091-03-27 10:00:00+07:00			3.43345	2.35409
2016-03-27 13:00:00+07:00			8.11087	5.5336	2091-03-27 13:00:00+07:00			3.71139	2.60846
2016-03-27 16:00:00+07:00	7.11907	4.87121	7.43228	4.86392	2091-03-27 16:00:00+07:00	4.35689	3.1694	3.26631	2.20253
2016-03-27 19:00:00+07:00	6.32773	3.99935	6.53074	3.96467	2091-03-27 19:00:00+07:00	3.91716	2.65498	2.5431	1.5465
2016-03-27 22:00:00+07:00	6.07043	3.56511	5.75206	3.19798	2091-03-27 22:00:00+07:00	4.61788	2.98498	2.93244	1.72922
2016-03-28 01:00:00+07:00	6.25065	3.73598	5.69282	3.18462	2091-03-28 01:00:00+07:00	4.94126	3.19793	3.48158	2.08476
2016-03-28 04:00:00+07:00	6.85118	4.63872	4.86816	3.33024	2091-03-28 04:00:00+07:00	3.51308	2.45205	3.63584	2.3064
2016-03-28 07:00:00+07:00	7.27995	5.09023	6.48189	4.47362	2091-03-28 07:00:00+07:00	4.19798	2.99751	3.46478	2.27885
2016-03-28 10:00:00+07:00			7.33914	5.13975	2091-03-28 10:00:00+07:00	5.04033	3.58413	3.88943	2.66544
2016-03-28 13:00:00+07:00					2091-03-28 13:00:00+07:00	5.28908	3.8394	3.95565	2.77813
2016-03-28 16:00:00+07:00	7.41229	5.01652	6.80112	4.72057	2091-03-28 16:00:00+07:00	4.86331	3.38467	3.35938	2.27072
2016-03-28 19:00:00+07:00	6.36988	3.93782	5.82511	3.8502	2091-03-28 19:00:00+07:00	4.49365	2.9761	2.57416	1.57253
2016-03-28 22:00:00+07:00	5.88275	3.44367	5.5598	3.34129	2091-03-28 22:00:00+07:00	4.15643	2.67015	2.42553
2016-03-29 01:00:00+07:00	6.03699	3.62059	5.78969	3.44928	2091-03-29 01:00:00+07:00	4.29844	2.76658	3.0988	1.81241
2016-03-29 04:00:00+07:00	6.5904	4.47889	6.4455	4.32719	2091-03-29 04:00:00+07:00	3.94885	2.64706	3.15008	1.9656
2016-03-29 07:00:00+07:00	7.04771	4.89411	6.88961	4.74413	2091-03-29 07:00:00+07:00	3.94361	2.71779	2.35411	1.52416
2016-03-29 10:00:00+07:00	7.55985	5.34288	6.99724	4.90613	2091-03-29 10:00:00+07:00	4.38233	3.07806	3.23621	2.16725
2016-03-29 13:00:00+07:00					2091-03-29 13:00:00+07:00	4.63348	3.32299	3.78518	2.60605
2016-03-29 16:00:00+07:00	7.17409	4.86356	5.69883	3.93893	2091-03-29 16:00:00+07:00	4.28766	2.94981	3.10515	2.03739
2016-03-29 19:00:00+07:00	6.17424	3.78381	4.5111	2.96191	2091-03-29 19:00:00+07:00	4.06383	2.63032	2.4887	1.49757
2016-03-29 22:00:00+07:00	5.8484	3.39311	4.69801	3.00776	2091-03-29 22:00:00+07:00	4.12483	2.60692	2.53096
2016-03-30 01:00:00+07:00	5.98653	3.55174	5.23098	3.37909	2091-03-30 01:00:00+07:00	4.22886	2.70749	3.01741	1.77866
2016-03-30 04:00:00+07:00	6.13052	4.19829	5.3663	3.62298	2091-03-30 04:00:00+07:00	4.27395	2.88305	3.09242	1.86461
2016-03-30 07:00:00+07:00	6.93568	4.82266	6.0607	4.16096	2091-03-30 07:00:00+07:00	4.2308	2.99384	1.69498
2016-03-30 10:00:00+07:00	7.36657	5.18231	6.12023	4.28826	2091-03-30 10:00:00+07:00	4.46508	3.20974	2.92428	1.97259
2016-03-30 13:00:00+07:00			6.03961	4.31527	2091-03-30 13:00:00+07:00	4.58052	3.32411	3.18477	2.26288
2016-03-30 16:00:00+07:00	7.03874	4.69908	5.30345	3.6576	2091-03-30 16:00:00+07:00	4.17434	2.98343	3.9688	2.58985
2016-03-30 19:00:00+07:00	6.00734	3.56977	4.51224	2.94682	2091-03-30 19:00:00+07:00	3.67621	2.487	4.08899	2.49236
2016-03-30 22:00:00+07:00	5.66974	3.155	4.25738	2.70273	2091-03-30 22:00:00+07:00	3.77353	2.49782	4.26766	2.17137
2016-03-31 01:00:00+07:00	5.81388	3.3518	4.54908	2.92256	2091-03-31 01:00:00+07:00	4.026	2.67406	4.60796	2.27752
2016-03-31 04:00:00+07:00	6.22	4.18243	4.88638	3.25839	2091-03-31 04:00:00+07:00	4.12642	2.8177	4.89281	3.11708
2016-03-31 07:00:00+07:00	6.69922	4.60977	5.01869	3.44111	2091-03-31 07:00:00+07:00	4.26615	2.99033	5.06221	3.35717
2016-03-31 10:00:00+07:00	7.13882	4.98149	5.21267	3.63311	2091-03-31 10:00:00+07:00	4.59977	3.30834	5.86661	3.96973
2016-03-31 13:00:00+07:00	7.43639	5.22651	5.34479	3.75685	2091-03-31 13:00:00+07:00	4.76204	3.45903	6.22545	4.27955
2016-03-31 16:00:00+07:00	6.77885	4.63306	4.83734	3.33797	2091-03-31 16:00:00+07:00	4.55509	3.25816	5.34454	3.54521
2016-03-31 19:00:00+07:00	6.01032	3.70109	3.85985	2.5198	2091-03-31 19:00:00+07:00	4.95907	3.31599	3.78683	2.34743
2016-03-31 22:00:00+07:00	5.57719	3.24719	3.80972	2.41727	2091-03-31 22:00:00+07:00	5.45597	3.54599	2.9437	1.7231
2016-04-01 01:00:00+07:00	5.68099	3.35771	4.05379	2.59558	2091-04-01 01:00:00+07:00	5.75047	3.73919	3.13698	1.84824
2016-04-01 04:00:00+07:00	6.18847	4.189	4.33287	2.85572	2091-04-01 04:00:00+07:00	5.95791	4.07035	3.38633	2.10335
2016-04-01 07:00:00+07:00	6.59773	4.59582	4.55664	3.09212	2091-04-01 07:00:00+07:00	5.92186	4.16831	3.94303	2.55938
2016-04-01 10:00:00+07:00	7.07214	5.02533	4.81645	3.35161	2091-04-01 10:00:00+07:00	5.82805	4.19699	4.62586	3.11069
2016-04-01 13:00:00+07:00			5.08976	3.60996	2091-04-01 13:00:00+07:00			4.75768	3.29877
2016-04-01 16:00:00+07:00	6.78406	4.65572	4.69784	3.2892	2091-04-01 16:00:00+07:00	5.28335	3.78677	4.99303	3.3368
2016-04-01 19:00:00+07:00	5.98828	3.7935	3.64676	2.40087	2091-04-01 19:00:00+07:00	4.74115	3.17016	4.84465	3.07212
2016-04-01 22:00:00+07:00	5.71508	3.33399	3.63864	2.34593	2091-04-01 22:00:00+07:00	5.30538	3.40862	4.64438	2.8366
2016-04-02 01:00:00+07:00	5.82575	3.41959	4.03425	2.63076	2091-04-02 01:00:00+07:00	5.5618	3.43243	4.83306	2.97416
2016-04-02 04:00:00+07:00	5.82377	3.98424	4.26274	2.86931	2091-04-02 04:00:00+07:00	6.0431	4.05287	3.31105	2.21076
2016-04-02 07:00:00+07:00	6.7385	4.68082	4.56587	3.16794	2091-04-02 07:00:00+07:00	6.20271	4.27753	3.7274	2.59548
2016-04-02 10:00:00+07:00	7.35079	5.18002	4.87437	3.47326	2091-04-02 10:00:00+07:00	6.07867	4.31001	4.69664	3.31652
2016-04-02 13:00:00+07:00			5.00072	3.62396	2091-04-02 13:00:00+07:00			5.78267	4.12582
2016-04-02 16:00:00+07:00	6.68949	4.60497	4.34364	3.04711	2091-04-02 16:00:00+07:00	5.598	3.97358	6.05046	4.07475
2016-04-02 19:00:00+07:00	5.47118	3.60824	3.84363	2.57353	2091-04-02 19:00:00+07:00	5.03691	3.40399	5.30712	2.91375
2016-04-02 22:00:00+07:00	5.41096	3.41925	3.78568	2.48708	2091-04-02 22:00:00+07:00	5.28878	3.42824	5.08644	2.45883
2016-04-03 01:00:00+07:00	5.71812	3.52699	3.93409	2.5915	2091-04-03 01:00:00+07:00	5.78229	3.55832	5.33237	2.70543
2016-04-03 04:00:00+07:00	5.56407	3.82242	4.05631	2.7554	2091-04-03 04:00:00+07:00	5.70741	3.87583	6.09372	3.80043
2016-04-03 07:00:00+07:00	6.36433	4.46143	4.28354	2.9851	2091-04-03 07:00:00+07:00	6.29982	4.33222	6.5903	4.47987
2016-04-03 10:00:00+07:00	6.7139	4.7666	4.60049	3.28231	2091-04-03 10:00:00+07:00	5.82953	4.11917	7.11692	4.9359
2016-04-03 13:00:00+07:00			4.85853	3.51878	2091-04-03 13:00:00+07:00	5.60658	4.00696	7.4623	5.25565
2016-04-03 16:00:00+07:00	6.0085	4.16878	4.35559	3.07749	2091-04-03 16:00:00+07:00	5.7322	3.95984	6.57469	4.30477
2016-04-03 19:00:00+07:00	4.96074	3.27244	3.69073	2.44626	2091-04-03 19:00:00+07:00	5.04465	3.34602	5.18637	2.88919
2016-04-03 22:00:00+07:00	5.10083	3.27977	3.69976	2.41048	2091-04-03 22:00:00+07:00	5.1708	3.35043	4.92618	2.51392
2016-04-04 01:00:00+07:00	5.56492	3.44862	3.86785	2.54907	2091-04-04 01:00:00+07:00	5.50138	3.59698	5.1392	2.65799
2016-04-04 04:00:00+07:00	5.31584	3.66128	4.27519	2.9171	2091-04-04 04:00:00+07:00	5.6754	3.8072	4.64102	3.11803
2016-04-04 07:00:00+07:00	5.79771	4.12402	4.41534	3.1173	2091-04-04 07:00:00+07:00	5.59737	3.85104	5.05305	3.48893
2016-04-04 10:00:00+07:00			4.61201	3.32281	2091-04-04 10:00:00+07:00	5.45281	3.83513	5.94911	4.15246
2016-04-04 13:00:00+07:00			4.79979	3.49664	2091-04-04 13:00:00+07:00	5.38301	3.8518	6.56807	4.65531
2016-04-04 16:00:00+07:00	6.21735	4.25443	4.15405	2.99411	2091-04-04 16:00:00+07:00	4.8874	3.45732	6.18669	4.17385
2016-04-04 19:00:00+07:00	4.76858	3.11748	3.97881	2.83286	2091-04-04 19:00:00+07:00	4.13764	2.77206	5.17316	3.18273
2016-04-04 22:00:00+07:00	4.94595	3.19023	3.71325	2.59926	2091-04-04 22:00:00+07:00	4.45353	2.88291	5.0352	2.96865
2016-04-05 01:00:00+07:00	5.19523	3.37567	3.80707	2.67883	2091-04-05 01:00:00+07:00	4.9871	3.23552	4.63162	2.97104
2016-04-05 04:00:00+07:00	5.57368	3.75727	4.12748	2.95956	2091-04-05 04:00:00+07:00	4.65551	3.13496	4.68094	3.16981
2016-04-05 07:00:00+07:00	5.67835	3.93865	4.48377	3.25043	2091-04-05 07:00:00+07:00	4.88132	3.34693	5.4394	3.76584
2016-04-05 10:00:00+07:00	5.72406	4.04984	4.74661	3.45754	2091-04-05 10:00:00+07:00	5.1354	3.58535	5.83114	4.11736
2016-04-05 13:00:00+07:00	5.71597	4.09212	5.04019	3.68364	2091-04-05 13:00:00+07:00	5.53546	3.87124	5.92473	4.24127
2016-04-05 16:00:00+07:00	4.89105	3.40889	4.30285	3.10876	2091-04-05 16:00:00+07:00	5.28265	3.63392	5.99776	4.07414
2016-04-05 19:00:00+07:00	4.08903	2.71714	3.9165	2.71688	2091-04-05 19:00:00+07:00	4.29181	2.87819	4.91878	3.0937
2016-04-05 22:00:00+07:00	4.2427	2.76056	3.84154	2.59594	2091-04-05 22:00:00+07:00	4.01063	2.611	4.1622	2.52645
2016-04-06 01:00:00+07:00	4.60824	3.02067	3.93234	2.66077	2091-04-06 01:00:00+07:00	4.39894	2.88836	4.12467	2.51133
2016-04-06 04:00:00+07:00	4.88963	3.29263	4.06491	2.8484	2091-04-06 04:00:00+07:00	4.69776	3.15186	4.17467	2.69386
2016-04-06 07:00:00+07:00	5.09712	3.49738	4.32682	3.09522	2091-04-06 07:00:00+07:00	4.99867	3.44181	4.75706	3.19378
2016-04-06 10:00:00+07:00	5.29912	3.6983	4.62823	3.35787	2091-04-06 10:00:00+07:00	5.34055	3.73893	5.5765	3.81966
2016-04-06 13:00:00+07:00	5.45562	3.85285	4.88564	3.57601	2091-04-06 13:00:00+07:00	5.64711	3.98779	5.10503	3.63108
2016-04-06 16:00:00+07:00	5.39732	3.73864	4.10567	2.95035	2091-04-06 16:00:00+07:00	5.10789	3.55558	5.44167	3.63682
2016-04-06 19:00:00+07:00	5.4235	3.61463	3.75492	2.55159	2091-04-06 19:00:00+07:00	4.21049	2.79112	4.39569	2.72683
2016-04-06 22:00:00+07:00	5.6107	3.48582	4.10196	2.67659	2091-04-06 22:00:00+07:00	3.9503	2.53095	4.02062	2.32263
2016-04-07 01:00:00+07:00	5.8705	3.54225	4.71784	3.0642	2091-04-07 01:00:00+07:00	4.30036	2.78434	4.09642	2.42906
2016-04-07 04:00:00+07:00	6.09696	4.15066	3.99627	2.71387	2091-04-07 04:00:00+07:00	4.62738	3.08019	3.87009	2.44869
2016-04-07 07:00:00+07:00	6.49478	4.53655	5.12761	3.56717	2091-04-07 07:00:00+07:00	4.91416	3.34577	4.50122	2.96252
2016-04-07 10:00:00+07:00	6.89246	4.8962	5.42851	3.86858	2091-04-07 10:00:00+07:00	5.23624	3.63259	4.35452	2.95944
2016-04-07 13:00:00+07:00			5.57088	4.04067	2091-04-07 13:00:00+07:00	5.46	3.83501	3.99139	2.77968
2016-04-07 16:00:00+07:00	6.84889	4.71942	4.9078	3.45808	2091-04-07 16:00:00+07:00	4.82113	3.32436	3.43277	2.3588
2016-04-07 19:00:00+07:00	6.30805	3.99232	4.32842	2.85452	2091-04-07 19:00:00+07:00	4.00415	2.65725	2.96077	1.94611
2016-04-07 22:00:00+07:00	5.96835	3.49995	4.87839	3.10603	2091-04-07 22:00:00+07:00	3.71727	2.38719	2.99191	1.92558
2016-04-08 01:00:00+07:00	6.12013	3.61663	5.28821	3.23304	2091-04-08 01:00:00+07:00	4.11365	2.69312	3.2476	2.10703
2016-04-08 04:00:00+07:00	6.71972	4.54259	4.15018	2.86558	2091-04-08 04:00:00+07:00	4.16672	2.80003	3.27025	2.2068
2016-04-08 07:00:00+07:00	7.08146	4.93273	5.0605	3.54955	2091-04-08 07:00:00+07:00	4.4423	3.06029	3.31292	2.29626
2016-04-08 10:00:00+07:00	7.9055	5.52195	5.67608	4.06458	2091-04-08 10:00:00+07:00	4.74782	3.34141	3.64113	2.5626
2016-04-08 13:00:00+07:00					2091-04-08 13:00:00+07:00	4.86096	3.5004	4.00776	2.84073
2016-04-08 16:00:00+07:00	7.53824	5.03529	5.08073	3.55287	2091-04-08 16:00:00+07:00	4.71893	3.32594	3.31916	2.24029
2016-04-08 19:00:00+07:00	6.47695	3.99513	3.97278	2.62413	2091-04-08 19:00:00+07:00	4.06587	2.75571	2.56528	1.56581
2016-04-08 22:00:00+07:00	6.22611	3.65052	4.17838	2.65285	2091-04-08 22:00:00+07:00	3.85051	2.55311	2.49897
2016-04-09 01:00:00+07:00	6.35132	3.77912	4.79471	3.06954	2091-04-09 01:00:00+07:00	4.03335	2.67883	2.86532	1.68639
2016-04-09 04:00:00+07:00	5.98705	4.21781	4.91084	3.30056	2091-04-09 04:00:00+07:00	3.76382	2.58795	3.15802	1.96241
2016-04-09 07:00:00+07:00	7.04979	5.01155	5.49456	3.77685	2091-04-09 07:00:00+07:00	3.60974	2.55579	3.40241	2.20765
2016-04-09 10:00:00+07:00			5.37148	3.7825	2091-04-09 10:00:00+07:00	4.04826	2.88972	3.65892	2.46091
2016-04-09 13:00:00+07:00			4.98126	3.57869	2091-04-09 13:00:00+07:00	4.56257	3.28944	3.90058	2.69463
2016-04-09 16:00:00+07:00	7.35565	5.0671	4.39675	3.10098	2091-04-09 16:00:00+07:00	3.96849	2.80989	3.47551	2.33324
2016-04-09 19:00:00+07:00	6.32056	3.89685	3.72458	2.50514	2091-04-09 19:00:00+07:00	3.73613	2.51519	2.59934	1.57162
2016-04-09 22:00:00+07:00	6.05306	3.58333	3.6985	2.43018	2091-04-09 22:00:00+07:00	3.82961	2.56795	2.38998
2016-04-10 01:00:00+07:00	6.21175	3.76007	4.05256	2.70379	2091-04-10 01:00:00+07:00	3.7607	2.60171	2.84156	1.65076
2016-04-10 04:00:00+07:00	4.56824	3.28105	4.49297	3.08702	2091-04-10 04:00:00+07:00	3.65283	2.61369	3.1106	1.91808
2016-04-10 07:00:00+07:00			4.81414	3.37322	2091-04-10 07:00:00+07:00	4.21119	3.0192	3.5296	2.25591
2016-04-10 10:00:00+07:00			5.07798	3.59465	2091-04-10 10:00:00+07:00	4.5042	3.25742	3.7479	2.48649
2016-04-10 13:00:00+07:00			5.23348	3.7393	2091-04-10 13:00:00+07:00	4.77826	3.48364	3.82763	2.60499
2016-04-10 16:00:00+07:00	6.71249	4.69472	4.74802	3.33909	2091-04-10 16:00:00+07:00	4.24854	3.06088	3.30529	2.19052
2016-04-10 19:00:00+07:00	5.06459	3.39357	3.9312	2.61605	2091-04-10 19:00:00+07:00	3.83983	2.66954	2.56066	1.55084
2016-04-10 22:00:00+07:00	4.72294	3.11237	3.60567	2.30448	2091-04-10 22:00:00+07:00	3.89354	2.64536	2.26796
2016-04-11 01:00:00+07:00	4.91628	3.2706	3.88896	2.51971	2091-04-11 01:00:00+07:00	4.08381	2.78115	2.67357	1.56817
2016-04-11 04:00:00+07:00	5.15173	3.50773	4.30877	2.87389	2091-04-11 04:00:00+07:00	3.8981	2.76337	2.95257	1.84289
2016-04-11 07:00:00+07:00	5.34806	3.71128	4.5803	3.13063	2091-04-11 07:00:00+07:00	4.38471	3.15609	3.35755	2.20091
2016-04-11 10:00:00+07:00	5.68476	4.00989	4.77082	3.31305	2091-04-11 10:00:00+07:00	4.72732	3.43297	3.7049	2.52137
2016-04-11 13:00:00+07:00	6.29959	4.4654	4.85748	3.4094	2091-04-11 13:00:00+07:00	4.99516	3.63789	3.77283	2.64094
2016-04-11 16:00:00+07:00	6.45708	4.45991	4.23941	2.89095	2091-04-11 16:00:00+07:00	4.12757	2.94447	3.19772	2.1381
2016-04-11 19:00:00+07:00	6.3731	4.125	3.73435	2.43112	2091-04-11 19:00:00+07:00	3.63313	2.43249	2.68066	1.60941
2016-04-11 22:00:00+07:00	6.18852	3.78181	3.77732	2.39622	2091-04-11 22:00:00+07:00	3.61484	2.35028	2.59117
2016-04-12 01:00:00+07:00	6.32343	3.88927	4.2758	2.74387	2091-04-12 01:00:00+07:00	3.88569	2.55187	2.89314	1.69752
2016-04-12 04:00:00+07:00	6.85129	4.48032	4.60017	3.04536	2091-04-12 04:00:00+07:00	4.06494	2.78823	2.87591	1.77968
2016-04-12 07:00:00+07:00	7.45528	4.97141	4.79032	3.23461	2091-04-12 07:00:00+07:00	4.39542	3.10834	3.18605	2.07501
2016-04-12 10:00:00+07:00	7.81594	5.26819	4.87709	3.36074	2091-04-12 10:00:00+07:00	4.6581	3.35647	3.16337	2.17304
2016-04-12 13:00:00+07:00	8.00286	5.47081	4.93679	3.45821	2091-04-12 13:00:00+07:00	4.8952	3.5556	3.0278	2.16915
2016-04-12 16:00:00+07:00	7.36448	4.95796	4.59625	3.19598	2091-04-12 16:00:00+07:00	4.23424	2.99207	3.32984	2.37131
2016-04-12 19:00:00+07:00	6.30496	3.97074	3.80422	2.51821	2091-04-12 19:00:00+07:00	3.55579	2.32419	3.14684	2.18195
2016-04-12 22:00:00+07:00	5.96322	3.55961	3.81038	2.47554	2091-04-12 22:00:00+07:00	3.52031	2.21307	3.20395	2.24934
2016-04-13 01:00:00+07:00	6.15469	3.72096	3.96371	2.61262	2091-04-13 01:00:00+07:00	3.94424	2.5121	3.35674	2.39034
2016-04-13 04:00:00+07:00	6.84747	4.444	4.37876	2.97276	2091-04-13 04:00:00+07:00	4.27465	2.83149	3.63109	2.61582
2016-04-13 07:00:00+07:00	7.35216	4.95843	4.67239	3.25037	2091-04-13 07:00:00+07:00	4.20036	2.90063	3.75286	2.72285
2016-04-13 10:00:00+07:00	7.79561	5.33214	4.91582	3.48548	2091-04-13 10:00:00+07:00	4.23768	3.012	4.01023	2.90553
2016-04-13 13:00:00+07:00	8.11361	5.59662	5.02333	3.60386	2091-04-13 13:00:00+07:00	4.46948	3.2202	4.02339	2.91239
2016-04-13 16:00:00+07:00	7.32975	4.88378	4.27666	2.97611	2091-04-13 16:00:00+07:00	4.03477	2.83511	3.75537	2.67529
2016-04-13 19:00:00+07:00	6.28516	3.8789	3.64872	2.38471	2091-04-13 19:00:00+07:00	3.53167	2.34735	2.78382	1.89059
2016-04-13 22:00:00+07:00	5.81027	3.40877	3.67616	2.34475	2091-04-13 22:00:00+07:00	3.67299	2.40343	2.80247	1.83614
2016-04-14 01:00:00+07:00	5.90613	3.50827	4.00326	2.59788	2091-04-14 01:00:00+07:00	3.871	2.56234	2.98973	1.99601
2016-04-14 04:00:00+07:00	6.07363	4.12167	4.3378	2.90078	2091-04-14 04:00:00+07:00	4.14778	2.86866	3.2228	2.23049
2016-04-14 07:00:00+07:00	6.72519	4.64875	4.58347	3.15042	2091-04-14 07:00:00+07:00	4.41868	3.18127	3.45861	2.45773
2016-04-14 10:00:00+07:00	7.334	5.13166	4.79256	3.36945	2091-04-14 10:00:00+07:00	4.8101	3.49993	3.7559	2.70542
2016-04-14 13:00:00+07:00	7.84371	5.49594	5.00629	3.57485	2091-04-14 13:00:00+07:00	4.98402	3.64111	3.94967	2.86204
2016-04-14 16:00:00+07:00	6.94352	4.76018	4.35926	3.04499	2091-04-14 16:00:00+07:00	4.48145	3.23573	3.43487	2.43442
2016-04-14 19:00:00+07:00	5.47737	3.6145	3.7787	2.49321	2091-04-14 19:00:00+07:00	4.01499	2.80766	2.77615	1.82023
2016-04-14 22:00:00+07:00	4.79941	3.10774	4.00032	2.59241	2091-04-14 22:00:00+07:00	4.29752	2.97588	2.77889	1.73807
2016-04-15 01:00:00+07:00	4.69968	3.05103	4.26665	2.78468	2091-04-15 01:00:00+07:00	4.58648	3.23703	3.01185	1.90452
2016-04-15 04:00:00+07:00	4.36661	2.95168	4.44165	2.97558	2091-04-15 04:00:00+07:00	4.70189	3.38118	3.23982	2.13543
2016-04-15 07:00:00+07:00	3.83754	2.68099	4.77779	3.27325	2091-04-15 07:00:00+07:00	5.00876	3.6446	3.48159	2.38464
2016-04-15 10:00:00+07:00	4.42208	3.12809	4.90196	3.45611	2091-04-15 10:00:00+07:00			3.70858	2.61399
2016-04-15 13:00:00+07:00	4.81197	3.4568	5.03772	3.62088	2091-04-15 13:00:00+07:00			3.86533	2.76142
2016-04-15 16:00:00+07:00	4.97786	3.52558	4.61973	3.25224	2091-04-15 16:00:00+07:00	4.85291	3.52262	3.41292	2.37873
2016-04-15 19:00:00+07:00	4.99454	3.48083	3.84964	2.52348	2091-04-15 19:00:00+07:00	4.24267	2.94294	2.71138	1.75326
2016-04-15 22:00:00+07:00	4.24411	2.86603	4.13106	2.63589	2091-04-15 22:00:00+07:00	4.11284	2.75653	2.60975	1.61573
2016-04-16 01:00:00+07:00	4.33141	2.96038	4.44604	2.86808	2091-04-16 01:00:00+07:00	4.24844	2.88782	2.96337	1.89082
2016-04-16 04:00:00+07:00	4.6105	3.21523	4.55364	3.03566	2091-04-16 04:00:00+07:00	4.41417	3.08568	3.21364	2.13524
2016-04-16 07:00:00+07:00	4.8594	3.45424	4.45897	3.07824	2091-04-16 07:00:00+07:00	4.44553	3.18237	3.44675	2.3634
2016-04-16 10:00:00+07:00	5.03218	3.6262	4.70835	3.33593	2091-04-16 10:00:00+07:00	4.5763	3.32029	3.74085	2.62739
2016-04-16 13:00:00+07:00	5.21464	3.76735	4.97104	3.57761	2091-04-16 13:00:00+07:00	4.6806	3.42025	3.88654	2.76283
2016-04-16 16:00:00+07:00	5.23556	3.6556	4.70315	3.35837	2091-04-16 16:00:00+07:00	4.37479	3.17521	3.62957	2.55007
2016-04-16 19:00:00+07:00	5.56438	3.6901	4.08677	2.80008	2091-04-16 19:00:00+07:00	4.0439	2.80978	2.76171	1.80393
2016-04-16 22:00:00+07:00	5.40527	3.44558	3.9114	2.59932	2091-04-16 22:00:00+07:00	4.04179	2.73782	2.28474
2016-04-17 01:00:00+07:00	5.29253	3.42137	4.31053	2.8808	2091-04-17 01:00:00+07:00	4.12056	2.78989	2.58729	1.57942
2016-04-17 04:00:00+07:00	4.27445	2.86968	4.46037	3.08173	2091-04-17 04:00:00+07:00	4.17855	2.90964	2.89042	1.85972
2016-04-17 07:00:00+07:00	5.50763	3.75521	4.83671	3.40147	2091-04-17 07:00:00+07:00	4.26374	3.05666	2.90618	1.95085
2016-04-17 10:00:00+07:00	5.46119	3.79743	5.19295	3.70113	2091-04-17 10:00:00+07:00	4.66585	3.39865	3.24261	2.24588
2016-04-17 13:00:00+07:00	5.03582	3.58234	5.40093	3.89438	2091-04-17 13:00:00+07:00	4.92736	3.59954	3.33219	2.3532
2016-04-17 16:00:00+07:00	4.46266	3.16291	4.79005	3.39461	2091-04-17 16:00:00+07:00	4.77314	3.47633	3.18277	2.19407
2016-04-17 19:00:00+07:00	3.72627	2.52116	3.81003	2.55857	2091-04-17 19:00:00+07:00	4.51308	3.27217	2.64308	1.66523
2016-04-17 22:00:00+07:00	3.57904	2.33727	3.84813	2.52384	2091-04-17 22:00:00+07:00	4.28814	3.11024	2.29279
2016-04-18 01:00:00+07:00	3.89864	2.56527	4.26343	2.80235	2091-04-18 01:00:00+07:00	4.42089	3.21852	2.63071	1.60224
2016-04-18 04:00:00+07:00	4.10651	2.76743	4.57585	3.1226	2091-04-18 04:00:00+07:00	4.58598	3.35017	2.46976	1.61518
2016-04-18 07:00:00+07:00	4.28122	2.94847	4.83566	3.36385	2091-04-18 07:00:00+07:00	4.76881	3.49496	2.78347	1.9049
2016-04-18 10:00:00+07:00	4.50465	3.16194	5.0888	3.58425	2091-04-18 10:00:00+07:00	4.90579	3.60191	2.97934	2.09196
2016-04-18 13:00:00+07:00	4.64171	3.3038	5.12705	3.65141	2091-04-18 13:00:00+07:00			3.2173	2.29903
2016-04-18 16:00:00+07:00	4.46982	3.16923	4.38143	3.04142	2091-04-18 16:00:00+07:00	4.46932	3.26172	3.19485	2.26171
2016-04-18 19:00:00+07:00	3.87716	2.65328	3.5289	2.29106	2091-04-18 19:00:00+07:00	3.85944	2.74548	2.2797	1.54198
2016-04-18 22:00:00+07:00	3.59149	2.36672	3.6555	2.32701	2091-04-18 22:00:00+07:00	3.84848	2.69483	2.82486	1.91731
2016-04-19 01:00:00+07:00	3.68449	2.41572	4.00199	2.59548	2091-04-19 01:00:00+07:00	3.93228	2.80767	2.68051	1.86984
2016-04-19 04:00:00+07:00	3.81344	2.56979	4.15755	2.77714	2091-04-19 04:00:00+07:00	4.15689	3.02251	3.08094	2.19519
2016-04-19 07:00:00+07:00	3.56917	2.46215	4.37853	3.04013	2091-04-19 07:00:00+07:00	4.4856	3.26235	3.58844	2.57108
2016-04-19 10:00:00+07:00	4.11252	2.87832	4.68199	3.38966	2091-04-19 10:00:00+07:00	4.7638	3.46817	3.72409	2.70384
2016-04-19 13:00:00+07:00	4.51079	3.19755	4.8972	3.58318	2091-04-19 13:00:00+07:00	4.92842	3.59365	3.75169	2.7364
2016-04-19 16:00:00+07:00	4.65554	3.30966	4.38771	3.17601	2091-04-19 16:00:00+07:00	4.80714	3.50475	3.17574	2.26815
2016-04-19 19:00:00+07:00	4.86352	3.53445	4.42233	3.13266	2091-04-19 19:00:00+07:00	4.56621	3.29278	2.3472	1.59242
2016-04-19 22:00:00+07:00	5.06995	3.69187	4.30889	3.03506	2091-04-19 22:00:00+07:00	4.47099	3.21086	2.81637	1.84962
2016-04-20 01:00:00+07:00			4.38051	3.09412	2091-04-20 01:00:00+07:00	4.57927	3.30908	2.96423	2.04013
2016-04-20 04:00:00+07:00			4.75551	3.42414	2091-04-20 04:00:00+07:00	4.87822	3.54891	3.13943	2.20003
2016-04-20 07:00:00+07:00			5.03236	3.66565	2091-04-20 07:00:00+07:00	5.08256	3.70947	3.47094	2.46419
2016-04-20 10:00:00+07:00					2091-04-20 10:00:00+07:00	5.17862	3.78468	3.6535	2.61548
2016-04-20 13:00:00+07:00					2091-04-20 13:00:00+07:00			3.98267	2.87287
2016-04-20 16:00:00+07:00	4.95165	3.60845	4.80521	3.46297	2091-04-20 16:00:00+07:00	4.98387	3.63363	2.91529	2.07257
2016-04-20 19:00:00+07:00	3.68476	2.60622	3.93617	2.69331	2091-04-20 19:00:00+07:00	4.22955	3.0522	2.62229	1.74772
2016-04-20 22:00:00+07:00	3.60113	2.47415	3.74084	2.45201	2091-04-20 22:00:00+07:00	4.0364	2.87013	2.71517	1.7368
2016-04-21 01:00:00+07:00	3.43447	2.38985	3.96713	2.61364	2091-04-21 01:00:00+07:00	4.1417	2.96855	2.51378	1.65896
2016-04-21 04:00:00+07:00	3.92415	2.78678	4.26238	2.92314	2091-04-21 04:00:00+07:00	4.58123	3.32219	2.7671	1.90801
2016-04-21 07:00:00+07:00	4.16248	2.98728	4.66991	3.36385	2091-04-21 07:00:00+07:00	4.81791	3.5123	3.19139	2.25942
2016-04-21 10:00:00+07:00	4.45176	3.21994	5.08156	3.71851	2091-04-21 10:00:00+07:00			3.63818	2.62992
2016-04-21 13:00:00+07:00	4.63534	3.36726			2091-04-21 13:00:00+07:00			3.93502	2.86031
2016-04-21 16:00:00+07:00	4.03468	2.88869			2091-04-21 16:00:00+07:00	4.79214	3.49548	3.38645	2.42743
2016-04-21 19:00:00+07:00	3.74621	2.59799	4.9091	3.59927	2091-04-21 19:00:00+07:00	4.16065	2.97959	3.09386	2.09202
2016-04-21 22:00:00+07:00	3.691	2.51312	4.49478	3.2561	2091-04-21 22:00:00+07:00	3.97064	2.75618	3.28321	2.16898
2016-04-22 01:00:00+07:00	3.83619	2.64919	4.43835	3.20146	2091-04-22 01:00:00+07:00	4.05388	2.83101	3.42771	2.31118
2016-04-22 04:00:00+07:00	4.22393	3.00233	4.59645	3.35795	2091-04-22 04:00:00+07:00	4.29379	3.07448	3.60619	2.52003
2016-04-22 07:00:00+07:00	4.57158	3.28605	4.91626	3.59196	2091-04-22 07:00:00+07:00	4.55355	3.28747	3.72605	2.65239
2016-04-22 10:00:00+07:00	4.84798	3.49554			2091-04-22 10:00:00+07:00	4.82179	3.50179	3.87477	2.77935
2016-04-22 13:00:00+07:00	5.06423	3.66571			2091-04-22 13:00:00+07:00	4.98642	3.6316	4.01335	2.88521
2016-04-22 16:00:00+07:00	4.3233	3.07865	4.45509	3.24363	2091-04-22 16:00:00+07:00	4.19727	3.01752	3.59627	2.53783
2016-04-22 19:00:00+07:00	3.66859	2.47806	3.8548	2.73406	2091-04-22 19:00:00+07:00	3.72221	2.584	3.02169	1.9629
2016-04-22 22:00:00+07:00	3.7061	2.41326	3.8526	2.68868	2091-04-22 22:00:00+07:00	3.513	2.35363	2.77879	1.67849
2016-04-23 01:00:00+07:00	3.98979	2.62226	3.87217	2.73381	2091-04-23 01:00:00+07:00	3.61906	2.43317	2.88703	1.74941
2016-04-23 04:00:00+07:00	4.01484	2.7498	4.39048	3.15979	2091-04-23 04:00:00+07:00	3.5843	2.49516	2.9143	1.87767
2016-04-23 07:00:00+07:00	4.06085	2.84892	4.72679	3.43449	2091-04-23 07:00:00+07:00	4.05116	2.87411	3.10032	2.08811
2016-04-23 10:00:00+07:00	4.4076	3.12501	5.05627	3.68869	2091-04-23 10:00:00+07:00	4.42794	3.18009	3.45164	2.39032
2016-04-23 13:00:00+07:00	4.74083	3.39916			2091-04-23 13:00:00+07:00	4.64942	3.3612	3.78872	2.66769
2016-04-23 16:00:00+07:00	4.20458	2.95701	4.57435	3.31474	2091-04-23 16:00:00+07:00	4.14706	2.95808	3.53659	2.43556
2016-04-23 19:00:00+07:00	3.94535	2.58709	3.73953	2.67481	2091-04-23 19:00:00+07:00	3.56237	2.41179	2.88042	1.86164
2016-04-23 22:00:00+07:00	4.29606	2.70993	3.69151	2.57558	2091-04-23 22:00:00+07:00	3.55198	2.33005	2.64154	1.63183
2016-04-24 01:00:00+07:00	4.56973	2.90382	3.74775	2.63349	2091-04-24 01:00:00+07:00	3.78956	2.51738	2.7291	1.68998
2016-04-24 04:00:00+07:00	4.44949	2.98779	4.22123	3.01879	2091-04-24 04:00:00+07:00	3.66705	2.54412	2.85821	1.86052
[truncated: 28,296 more rows]

## Sheet: d Mmax Kumasi GFDL 
units: Mmax (METs)
[truncated: 29,201 more rows]

[truncated: 2 more sheets: e Mmax New Delhi, f Mmax Dakha GFDL ]
