# Supplementary material for: A physiological approach for assessing human survivability and liveability to heat in a changing climate
Source: Nat Commun. 2023 Nov 29;14:7653. doi: 10.1038/s41467-023-43121-5 (PMC10687011; doi:10.1038/s41467-023-43121-5)
Supplement: Supplementary file 4 — Source Data [file 41467_2023_43121_MOESM4_ESM.zip › Source Data/source_data_fig6/Readme_variables_fig6.xlsx]

## Sheet: Sheet1
subplot	name file	variable	units
fig6a	fig6a.gfdl.ssp245.Young_adult.tover25.Deltaq50Mmax.nc	Differences in median safe Mmax (maximum safe metabolic rate) between the present (2016–2026) and end-of-century (2091–2100) for GFDL-ESM4 SSP2-4.5	∆MET
fig6a	fig6a.gfdl.ssp245.Young_adult.tover25.Sig_MannWhitney.nc	Median difference for SSP2-4.5 is significantly different (P<0.05) assesed with Mann-Whitney statistical test for GFDL-ESM4 SSP2-4.5	Binary (True/False)
fig6b	fig6b.gfdl.ssp245.Young_adult.tover25.Mmaxq50Present.nc	Median Mmax for current decade (2016–2026) for GFDL-ESM4 SSP2-4.5	MET
fig6c	fig6c.gfdl.ssp245.Young_adult.tover25.WarmTimeFuture.nc	Percentage of time for 2091–2100 decade with Tair >25°C for SSP2-4.5	% time in a decade
fig6d	fig6d.gfdl.ssp585.Young_adult.tover25.Deltaq50Mmax.nc	Differences in median safe Mmax (maximum safe metabolic rate) between the present (2016–2026) and end-of-century (2091–2100) for GFDL-ESM4 SSP5-8.5	∆MET
fig6d	fig6d.gfdl.ssp585.Young_adult.tover25.Sig_MannWhitney.nc	Median difference for SSP5-8.5 is significantly different (P<0.05) assesed with Mann-Whitney statistical test for GFDL-ESM4 SSP5-8.5	Binary (True/False)
fig6e	fig6e.gfdl.ssp585.Young_adult.tover25.Mmaxq50Present.nc	Median Mmax for current decade (2016–2026) for GFDL-ESM4 SSP5-8.5	MET
fig6f	fig6f.gfdl.ssp585.Young_adult.tover25.WarmTimeFuture.nc	Percentage of time for 2091–2100 decade with Tair >25°C for GFDL-ESM4 SSP5-8.5	% time in a decade
